# Supplementary material for: Investigation of ribociclib, abemaciclib and palbociclib resistance in ER+ breast cancer cells reveal potential therapeutic opportunities
Source: Sci Rep. 2025 Aug 5;15:28579. doi: 10.1038/s41598-025-11052-4 (PMC12325956; doi:10.1038/s41598-025-11052-4)
Supplement: Supplementary file 1 — Supplementary Material 1 [file 41598_2025_11052_MOESM1_ESM.xlsx]

## Sheet: diff_stat
compare	all	up	down	threshold
MCF7_RRvsMCF7_WT	542	300	242	DESeq2 padj<=0.05 |log2FoldChange|>=1.0
MCF7_RPvsMCF7_WT	2077	1456	621	DESeq2 padj<=0.05 |log2FoldChange|>=1.0
MCF7_RAvsMCF7_WT	111	90	21	DESeq2 padj<=0.05 |log2FoldChange|>=1.0
T47D_RRvsT47D_WT	686	184	502	DESeq2 padj<=0.05 |log2FoldChange|>=1.0
T47D_RPvsT47D_WT	944	269	675	DESeq2 padj<=0.05 |log2FoldChange|>=1.0
T47D_RAvsT47D_WT	957	445	512	DESeq2 padj<=0.05 |log2FoldChange|>=1.0
