# Supplementary material for: Investigation of ribociclib, abemaciclib and palbociclib resistance in ER+ breast cancer cells reveal potential therapeutic opportunities
Source: Sci Rep. 2025 Aug 5;15:28579. doi: 10.1038/s41598-025-11052-4 (PMC12325956; doi:10.1038/s41598-025-11052-4)
Supplement: Supplementary file 2 — Supplementary Material 2 [file 41598_2025_11052_MOESM2_ESM.xls]

gene_id	T47D_Ribo1	T47D_Ribo2	T47D_Ribo3	T47D_c1	T47D_c2	T47D_c3	T47D_RR	T47D_WT	log2FoldChange	pvalue	padj	gene_name	gene_chr	gene_start	gene_end	gene_strand	gene_length	gene_biotype	gene_description	tf_family	T47D_Ribo1_count	T47D_Ribo2_count	T47D_Ribo3_count	T47D_c1_count	T47D_c2_count	T47D_c3_count	T47D_Ribo1_fpkm	T47D_Ribo2_fpkm	T47D_Ribo3_fpkm	T47D_c1_fpkm	T47D_c2_fpkm	T47D_c3_fpkm
ENSG00000102837	1168.36658744379	1226.73330953751	1094.06233083894	86.3181801411636	107.776782810059	92.8176519551677	1163.05407594008	95.63753830213	3.60268880088091	9.71341796386659e-197	4.15491453404393e-193	OLFM4	13	53028759	53052057	+	2897	protein_coding	olfactomedin 4 [Source:HGNC Symbol;Acc:HGNC:17190]	-	1234	1302	1190	79	103	89	21.294684086944	22.3182182845692	20.0251305704665	1.56579738369994	1.9573604222788	1.68105178831534
ENSG00000272398	18390.8854088397	18364.2541752654	17402.0267211088	8023.22021236157	7937.81237278744	8381.74684004138	18052.3887684047	8114.2598083968	1.15360784510194	1.26846811174302e-173	2.71293617399038e-170	CD24	6	106969831	106975627	-	3097	protein_coding	CD24 molecule [Source:HGNC Symbol;Acc:HGNC:1645]	-	19424	19491	18928	7343	7586	8037	313.546531649755	312.52873062267	297.947957268291	136.141110818185	134.850855558276	142.0013079208
ENSG00000134258	1141.85583829596	1203.17852248802	1318.39107766642	206.508051223796	210.321682959435	220.050837781353	1221.1418128168	212.293523988195	2.52392672206038	1.63789414306734e-144	1.47496677830959e-141	VTCN1	1	117143587	117210960	-	3027	protein_coding	V-set domain containing T cell activation inhibitor 1 [Source:HGNC Symbol;Acc:HGNC:28873]	-	1206	1277	1434	189	201	211	19.917710877267	20.9495890490442	23.0947688946895	3.58514190383334	3.65565926663804	3.81425404872311
ENSG00000167767	3154.77914859215	3164.82118796966	3209.55596383088	1433.53737145831	1542.35900836919	1454.83847727482	3176.38543346423	1476.91161903411	1.10464345969254	1.32583921645379e-91	5.27560674268006e-89	KRT80	12	52168996	52192000	-	4350	protein_coding	keratin 80 [Source:HGNC Symbol;Acc:HGNC:27056]	-	3332	3359	3491	1312	1474	1395	38.2930776901934	38.3457978788007	39.1234803805431	17.3181519191016	18.6547872185819	17.5478750042505
ENSG00000129988	699.694415008883	720.776483714435	818.248297854336	134.394128574217	138.121702242017	144.962400244588	746.239732192551	139.159410353607	2.42268649612376	1.16143048644303e-90	4.51638082341825e-88	LBP	20	38346356	38377023	+	1961	protein_coding	lipopolysaccharide binding protein [Source:HGNC Symbol;Acc:HGNC:6517]	-	739	765	890	123	132	139	18.8395871653271	19.3722860579118	22.1253068892783	3.60150883707733	3.70576956932564	3.87861603099877
ENSG00000124225	1718.46463226133	1637.52879568064	1596.96325098088	690.545441129309	677.005616292311	661.195408309847	1650.98555964095	676.248821910489	1.28779640419005	2.65485401755936e-75	6.88250791521829e-73	PMEPA1	20	57648392	57711536	-	5619	protein_coding	prostate transmembrane protein, androgen induced 1 [Source:HGNC Symbol;Acc:HGNC:14107]	-	1815	1738	1737	632	647	634	16.1481261823202	15.35987820123	15.0701535258088	6.4582523873696	6.3390958964506	6.17404523875695
ENSG00000164442	2769.426473479	2674.88161734024	2613.79765258413	1280.56844462587	1329.94457234548	1308.83318206444	2686.03524780112	1306.44873301193	1.03963109495955	1.03721858498034e-74	2.64877761030054e-72	CITED2	6	139371807	139374620	-	2535	protein_coding	Cbp/p300 interacting transactivator with Glu/Asp rich carboxy-terminal domain 2 [Source:HGNC Symbol;Acc:HGNC:1987]	-	2925	2839	2843	1172	1271	1255	57.6836115819816	55.614042027152	54.6733627287519	26.5464599611428	27.6025789057554	27.0897716179805
ENSG00000154198	936.39753240025	1069.38733204691	1080.27162918971	303.752583281563	290.892675933945	236.737157233967	1028.68549787896	277.127472149825	1.89322130660888	3.84251816247193e-74	9.52833126954995e-72	CYP4Z2P	1	46843095	46900437	-	1598	transcribed_unprocessed_pseudogene	cytochrome P450 family 4 subfamily Z member 2, pseudogene [Source:HGNC Symbol;Acc:HGNC:24426]	-	989	1135	1175	278	278	227	30.9402667546741	35.2708656319634	35.8457756195263	9.98906842192681	9.57745442633987	7.77299992954778
ENSG00000159200	3041.16165224429	2969.78755119987	3180.13580031252	1579.95048714079	1509.92133587296	1438.15215782221	3063.69500125223	1509.34132694532	1.02170325583976	2.57013386656989e-70	5.71103772168971e-68	RCAN1	21	34513142	34615142	-	6990	protein_coding	regulator of calcineurin 1 [Source:HGNC Symbol;Acc:HGNC:3040]	-	3212	3152	3459	1446	1443	1379	22.9722163587718	22.3926795381916	24.1240531474107	11.8781302760849	11.3650468017307	10.7951000553015
ENSG00000210196	1555.61288749607	1702.54000793723	1422.28103009063	532.113338338565	539.930290582431	598.621710362542	1560.14464184131	556.888446427846	1.48573404445447	9.01462800319403e-70	1.90420105104506e-67	MT-TP	MT	15956	16023	-	68	Mt_tRNA	mitochondrially encoded tRNA proline [Source:HGNC Symbol;Acc:HGNC:7494]	-	1643	1807	1547	487	516	574	1207.90613703877	1319.61204724979	1109.06829766814	411.22263868612	417.756159617976	461.894255725418
ENSG00000175264	968.589156365476	1121.20786355579	1078.43286896982	332.161098264731	344.257879072906	351.455603470691	1056.07662963036	342.624860269443	1.62380097517774	1.31875179067606e-69	2.75168818761798e-67	CHST1	11	45648877	45665622	-	3478	protein_coding	carbohydrate sulfotransferase 1 [Source:HGNC Symbol;Acc:HGNC:1969]	-	1023	1190	1173	304	329	337	14.7045112215598	16.9908229964191	16.4416471910057	5.01881252231361	5.20772920537807	5.30200221411825
ENSG00000151882	3543.91907358356	3498.35697259045	3071.64894733858	1668.45393766528	1571.65755126901	1686.36115967985	3371.30833117086	1642.15754953804	1.03765818636016	4.42268594279455e-60	7.72164862053212e-58	CCL28	5	43376645	43412391	-	4524	protein_coding	C-C motif chemokine ligand 28 [Source:HGNC Symbol;Acc:HGNC:17700]	-	3743	3713	3341	1527	1502	1617	41.3620226343596	40.7567349268289	36.0023433751059	19.3808762169238	18.2780310003588	19.5581154410485
ENSG00000013588	1212.86677351337	1273.84288363649	1291.72905447791	529.928067955245	580.738975335754	520.404587928412	1259.47957054259	543.690543739804	1.21186809840646	1.70442772220948e-53	2.33302066616033e-51	GPRC5A	12	12890782	12917937	+	8440	protein_coding	G protein-coupled receptor class C group 5 member A [Source:HGNC Symbol;Acc:HGNC:9836]	-	1281	1352	1405	485	555	499	7.58771867041659	7.95483684932193	8.11541564618375	3.29956173882758	3.62020038024505	3.23517427491349
ENSG00000128641	1518.68720118301	1438.72639298293	1351.48876162458	644.654763079576	659.217215245991	662.238303275635	1436.30078526351	655.370093867067	1.13169554573146	9.72546325198022e-52	1.28002058647217e-49	MYO1B	2	191245185	191425389	+	9533	protein_coding	myosin IB [Source:HGNC Symbol;Acc:HGNC:7596]	-	1604	1527	1470	590	630	635	8.41161347395001	7.95438259108961	7.51734759451978	3.55368873498911	3.63825411809692	3.64488402147237
ENSG00000183018	879.588784226322	847.030142299709	897.314987309923	338.716909414692	348.443385201452	353.541393402268	874.644637945318	346.900562672804	1.3340059126653	1.38484476014052e-49	1.74225690044149e-47	SPNS2	17	4498838	4539035	+	4111	protein_coding	sphingolipid transporter 2 [Source:HGNC Symbol;Acc:HGNC:26992]	-	929	899	976	310	333	339	11.2972509053043	10.8594854266805	11.5738868222657	4.32983337812231	4.45942464742421	4.51223596714786
ENSG00000151715	1210.97314857424	1224.84892657355	1182.32282139402	403.18238572265	538.883914050294	467.216944673204	1206.04829884727	469.761081482049	1.3592815366835	2.08459808139939e-49	2.60346519509077e-47	TMEM45B	11	129815819	129860003	+	3027	protein_coding	transmembrane protein 45B [Source:HGNC Symbol;Acc:HGNC:25194]	-	1279	1300	1286	369	515	448	21.1233434593901	21.3269113263567	20.7112083672041	6.999562764627	9.36649016078902	8.09851096600925
ENSG00000136235	670.343228452353	616.193229214693	604.952112346239	199.952240073835	189.394152316705	222.13662771293	630.496190004429	203.827673367823	1.62875679233538	3.47534516776191e-47	4.04511264084397e-45	GPNMB	7	23235967	23275108	+	6040	protein_coding	glycoprotein nmb [Source:HGNC Symbol;Acc:HGNC:4462]	-	708	654	658	183	181	213	5.86004371965297	5.37697282507803	5.31087213351022	1.73968699967706	1.64977116785321	1.92966645127921
ENSG00000171346	564.30023186102	456.962868760132	488.190838382755	138.764669340858	131.843443049198	111.589761339359	503.151313001303	127.399291243138	1.98252766229976	1.56222070651524e-46	1.79393263681045e-44	KRT15	17	41513743	41522529	-	7069	protein_coding	keratin 15 [Source:HGNC Symbol;Acc:HGNC:6421]	-	596	485	531	127	126	107	4.21495376561696	3.40706790033055	3.66195859688741	1.03157950762645	0.981283816885499	0.828257500767237
ENSG00000243566	844.5567228524	965.746269029145	957.994074566537	348.550626139635	368.324539312046	391.085612170651	922.765688816027	369.320259207444	1.32071659386585	1.37702495253085e-44	1.51031390626941e-42	UPK3B	7	76510428	76516521	+	2660	protein_coding	uroplakin 3B [Source:HGNC Symbol;Acc:HGNC:21444]	-	892	1025	1042	319	352	375	16.7643899725478	19.1354755926847	19.0969043405801	6.88598406569245	7.28522719343115	7.71417012980939
ENSG00000138764	2669.06435170506	2713.5114681014	2375.67820410742	1124.32161221845	1179.26635171783	1396.43635919067	2586.08467463796	1233.34144104231	1.06771623126544	1.86278129722741e-43	1.94342609729031e-41	CCNG2	4	77157151	77433388	+	7471	protein_coding	cyclin G2 [Source:HGNC Symbol;Acc:HGNC:1593]	-	2819	2880	2584	1029	1127	1339	18.8634391972952	19.143034552522	16.8612847695307	7.90849064683104	8.30476318469742	9.80711848236195
ENSG00000008196	482.87435947839	521.974081016728	524.966042780703	171.543725090667	154.863726756201	156.43424486826	509.93816109194	160.947232238376	1.66454688874687	3.23022057358775e-42	3.21331825663293e-40	TFAP2B	6	50818723	50847613	+	6149	protein_coding	transcription factor AP-2 beta [Source:HGNC Symbol;Acc:HGNC:11743]	AP-2	510	554	571	157	148	150	4.14639068453991	4.47406514680617	4.52697926737671	1.46606128861307	1.32507144616548	1.33483119501011
ENSG00000115963	549.151232347973	570.96803807967	506.578440581729	193.396428923873	200.904294170207	191.892673705066	542.232570336457	195.397798933048	1.47223387577522	6.00934195871688e-37	4.94326158238682e-35	RND3	2	150468195	150539011	-	3594	protein_coding	Rho family GTPase 3 [Source:HGNC Symbol;Acc:HGNC:671]	-	580	606	551	177	192	184	8.0677876336142	8.37320228467068	7.47395392828276	2.8278225968824	2.94106910525525	2.80142714029598
ENSG00000095739	703.481664887144	831.955078588034	819.167677964284	276.436703490055	346.350632137179	278.452955865503	784.868140479821	300.413430497579	1.38506977559496	3.11920811469095e-36	2.49390891786739e-34	BAMBI	10	28677342	28682939	+	2314	protein_coding	BMP and activin membrane bound inhibitor [Source:HGNC Symbol;Acc:HGNC:30251]	-	743	883	891	253	331	267	16.0520312379822	18.9493527679179	18.7711655422287	6.2778962408587	7.87493018622858	6.31375155239784
ENSG00000108786	658.981478817567	662.360611831696	718.035865869928	277.529338681716	296.124558594628	270.109796139196	679.792652173064	281.254564471846	1.27328668029148	7.11223021348609e-36	5.55663282889256e-34	HSD17B1	17	42549214	42555213	+	5658	protein_coding	hydroxysteroid 17-beta dehydrogenase 1 [Source:HGNC Symbol;Acc:HGNC:5210]	-	696	703	781	254	283	259	6.14965615168811	6.17006037620957	6.72922393637965	2.57767251304749	2.75362987979164	2.50481930916973
ENSG00000163435	794.37566196543	778.250164115194	854.104122142335	384.607587464425	368.324539312046	336.855073949654	808.909982740986	363.262400242041	1.15564625844988	2.58648926087809e-34	1.87520471413661e-32	ELF3	1	202007945	202017188	+	7191	protein_coding	E74 like ETS transcription factor 3 [Source:HGNC Symbol;Acc:HGNC:3318]	ETS	839	826	929	352	352	323	5.83280166434593	5.70410866607965	6.29800956038581	2.8106731291113	2.69485528223152	2.4578355136994
ENSG00000108244	872.961096939364	932.769567159857	932.251431487973	440.3319822391	440.524520029464	483.903264125818	912.660698529065	454.919922131461	1.0042467551509	5.11826646706863e-31	3.29223831772723e-29	KRT23	17	40922696	40937634	-	2902	protein_coding	keratin 23 [Source:HGNC Symbol;Acc:HGNC:6438]	-	922	990	1014	403	421	464	15.8832016637177	16.9408352274381	17.0340311544974	7.97378653435529	7.98668876953572	8.74903500208219
ENSG00000130635	409.022986852283	411.737677625109	419.237330136603	137.672034149198	154.863726756201	105.332391544629	413.332664871332	132.622717483342	1.64052346668384	1.46369886992342e-30	9.34473420313047e-29	COL5A1	9	134641774	134844843	+	11189	protein_coding	collagen type V alpha 1 chain [Source:HGNC Symbol;Acc:HGNC:2209]	-	432	437	456	126	148	101	1.93017643902886	1.93948843820465	1.98678310914339	0.646600800959485	0.728203085393826	0.493934863901949
ENSG00000064787	357.895113495748	388.182890575617	438.544312445526	130.023587807575	139.168078774154	100.117916715687	394.87410550563	123.103194432472	1.68245187267485	4.09430819110893e-29	2.46667651936175e-27	BCAS1	20	53936777	54070594	-	8186	protein_coding	breast carcinoma amplified sequence 1 [Source:HGNC Symbol;Acc:HGNC:974]	-	378	412	477	119	133	96	2.30847192209348	2.49932370096894	2.84068795014648	0.834703410653057	0.894462162565548	0.641710394770951
ENSG00000210135	663.715541165395	797.093993754787	773.19867246685	346.365355756315	259.50137996985	320.168754497039	744.669402462344	308.678496741068	1.27142212239036	6.13149116216005e-29	3.64270186751939e-27	MT-TN	MT	5657	5729	-	73	Mt_tRNA	mitochondrially encoded tRNA asparagine [Source:HGNC Symbol;Acc:HGNC:7493]	-	701	846	841	317	248	307	480.064614015159	575.498948944257	561.62964825465	249.340811777953	187.0298363544	230.120387631231
ENSG00000115594	630.577104730603	664.244994795656	631.614135534751	310.308394431525	296.124558594628	278.452955865503	642.145411687003	294.961969630552	1.12283643065623	1.18424663203273e-28	6.96304463026803e-27	IL1R1	2	102064544	102179874	+	7083	protein_coding	interleukin 1 receptor type 1 [Source:HGNC Symbol;Acc:HGNC:5993]	-	666	705	687	284	283	267	4.70068905903146	4.94275298519116	4.72842370137453	2.30227959947665	2.1996382690754	2.06268828070713
ENSG00000117009	607.853605461032	619.019803660632	624.259094655162	290.640960981639	281.475287144717	293.053485386541	617.044167925609	288.389911170966	1.09745506917158	1.1099544448456e-27	6.30940882103265e-26	KMO	1	241532134	241595642	+	5946	protein_coding	kynurenine 3-monooxygenase [Source:HGNC Symbol;Acc:HGNC:6381]	-	642	657	679	266	269	281	5.3977735425857	5.48703204536564	5.56700690179875	2.56870185141791	2.49063133828879	2.58595519911529
ENSG00000145390	914.620845600244	936.538333087776	820.087058074233	458.906780497325	384.020187294093	469.302734604781	890.415412254084	437.409900798733	1.02561692683208	3.46443438231172e-26	1.84661907418547e-24	USP53	4	119212587	119295517	+	11950	protein_coding	ubiquitin specific peptidase 53 [Source:HGNC Symbol;Acc:HGNC:29255]	-	966	994	892	420	367	450	4.04123176706569	4.1306225440214	3.63893115644852	2.01807987780633	1.69075325474785	2.06055489994574
ENSG00000134240	259.426616660939	294.905933859632	339.251260571067	90.6887209078048	93.1275113601479	86.5602821604373	297.861270363879	90.1255048094633	1.7251173656217	3.04721887489799e-25	1.5471191379675e-23	HMGCS2	1	119747996	119768905	-	2571	protein_coding	3-hydroxy-3-methylglutaryl-CoA synthase 2 [Source:HGNC Symbol;Acc:HGNC:5008]	-	274	313	369	83	89	83	5.32786268520728	6.04559837928014	6.99682770785807	1.85367239614214	1.9057678805701	1.76650795411313
ENSG00000173391	238.596742330499	280.773061629937	242.716349026455	83.0402745661827	68.0144745888721	83.4315972630721	254.028717662297	78.1621154727089	1.70096836504991	1.94927802875941e-22	8.55183258258296e-21	OLR1	12	10158301	10172138	-	3057	protein_coding	oxidized low density lipoprotein receptor 1 [Source:HGNC Symbol;Acc:HGNC:8133]	-	252	298	264	76	65	80	4.12106665669113	4.84080799534354	4.21003182153573	1.4274967249433	1.1705770119103	1.43197069337995
ENSG00000148735	451.629547982729	472.037932471806	426.592371016193	196.674334498854	201.950670702343	206.493203226104	450.08661715691	201.706069475767	1.15755040920398	2.51858140631839e-22	1.09651215934116e-20	PLEKHS1	10	113751454	113783429	+	5402	protein_coding	pleckstrin homology domain containing S1 [Source:HGNC Symbol;Acc:HGNC:26285]	-	477	501	464	180	193	198	4.41436598074624	4.60553596289491	4.18735991242982	1.91326396623888	1.96691142199211	2.00562711290535
ENSG00000092969	200.72424354788	202.571168625626	164.569039680816	60.0949355413164	44.9941908818692	46.9302734604781	189.288150618107	50.6731332945546	1.9030443564861	1.19117831090363e-19	4.39247002145712e-18	TGFB2	1	218346235	218444619	+	5151	protein_coding	transforming growth factor beta 2 [Source:HGNC Symbol;Acc:HGNC:11768]	-	212	215	179	55	43	45	2.05754265864158	2.07273576837202	1.69409738241458	0.613095469066667	0.459577733353109	0.478035935825113
ENSG00000163171	269.841553826159	309.980997571306	295.12101529353	130.023587807575	109.869535874332	106.375286510417	291.647855563665	115.422803397441	1.33863587655398	3.41769333831585e-18	1.14435876748697e-16	CDC42EP3	2	37641882	37738468	-	10406	protein_coding	CDC42 effector protein 3 [Source:HGNC Symbol;Acc:HGNC:16943]	-	285	329	321	119	105	102	1.36919585438684	1.57003418386035	1.50382777286762	0.65662907165154	0.555504460692837	0.536359443813155
ENSG00000147883	305.820427669647	315.634146463184	284.088453974146	130.023587807575	128.704313452789	126.190290860397	301.847676035659	128.306064040254	1.23419472911023	1.47306080791253e-17	4.74652926994038e-16	CDKN2B	9	22002903	22009363	-	4058	protein_coding	cyclin dependent kinase inhibitor 2B [Source:HGNC Symbol;Acc:HGNC:1788]	-	323	335	309	119	123	121	3.97919311701562	4.09948966825935	3.71213128298417	1.68380535229323	1.66868799645678	1.63159704155114
ENSG00000171992	416.597486608807	431.523698746681	437.624932335577	209.785956798777	235.434719730711	197.107148534008	428.582039230355	214.109275021165	1.00117690852885	1.12281904539898e-16	3.4062826004923e-15	SYNPO	5	150601080	150659220	+	10258	protein_coding	synaptopodin [Source:HGNC Symbol;Acc:HGNC:30672]	-	440	458	476	192	225	189	2.14434430525076	2.2171741940906	2.26214869419541	1.07472042067952	1.207541030966	1.00818142355505
ENSG00000182795	279.309678521814	328.824827210899	279.491553424402	115.819330315992	137.075325709881	119.932921065666	295.875353052372	124.275859030513	1.25072914259806	2.27914961811712e-16	6.81752621782935e-15	C1orf116	1	207018521	207032756	-	5502	protein_coding	chromosome 1 open reading frame 116 [Source:HGNC Symbol;Acc:HGNC:28667]	-	295	349	304	106	131	115	2.68043923926935	3.14993703606014	2.69358005673155	1.10622188520939	1.31078898366659	1.14371241619227
ENSG00000156113	373.044113008795	357.090571670289	398.091587607783	197.766969690514	191.486905380978	151.219770039318	376.075424095623	180.157881703603	1.06282049911718	3.98706628349867e-15	1.07431030095531e-13	KCNMA1	10	76869601	77638369	-	35644	protein_coding	potassium calcium-activated channel subfamily M alpha 1 [Source:HGNC Symbol;Acc:HGNC:6284]	-	394	379	433	181	183	145	0.552604381331893	0.528019311949583	0.592213566009052	0.291574209491025	0.282648527899826	0.222597944044251
ENSG00000163637	200.72424354788	204.455551589585	217.89308605784	77.5770986078812	77.4318633781005	87.6031771262257	207.690960398435	80.8707130374025	1.36043187895647	1.33586000029061e-14	3.39622059509248e-13	PRICKLE2	3	64092242	64445476	-	14747	protein_coding	prickle planar cell polarity protein 2 [Source:HGNC Symbol;Acc:HGNC:20340]	-	212	217	237	71	74	84	0.718681917316252	0.730723518573235	0.783468529035446	0.276446843478218	0.276254978045417	0.311684487024183
ENSG00000157502	239.543554800064	207.282126035524	229.845027487173	91.7813560994651	88.9420052316019	96.9892318183213	225.556902774254	92.5708643831294	1.28475998684694	2.85266886190751e-14	7.04316944115982e-13	MUM1L1	X	106168305	106208956	+	4343	protein_coding	MUM1 like 1 [Source:HGNC Symbol;Acc:HGNC:26583]	-	253	220	250	84	85	93	2.91229409000135	2.51553221429249	2.80625459604857	1.11057124290977	1.07748484266399	1.17174389851086
ENSG00000183742	255.639366782677	244.96978531471	216.973705947891	93.9666264827856	93.1275113601479	110.546866373571	239.194286015093	99.213668072168	1.26869398760672	2.99430608410749e-14	7.38221572032841e-13	MACC1	7	20134655	20217404	-	9898	protein_coding	MACC1, MET transcriptional regulator [Source:HGNC Symbol;Acc:HGNC:30215]	-	270	260	236	86	89	106	1.36370631543582	1.30443646362663	1.16236210778371	0.49889364143347	0.495022148004214	0.586000514528472
ENSG00000138772	176.107119339177	181.842956022073	178.359741330046	54.6317595830149	47.0869439461422	78.2171224341301	178.769938897099	59.9786086544291	1.57448545209093	4.50260210279056e-14	1.08353758057309e-12	ANXA3	4	78551519	78610451	+	5123	protein_coding	annexin A3 [Source:HGNC Symbol;Acc:HGNC:541]	-	186	193	194	50	45	75	1.81506894144358	1.87081130240427	1.84609592806087	0.560405792267031	0.483582115777836	0.801081106589614
ENSG00000144648	257.532991721808	296.790316823591	266.620231885121	112.541424741011	136.028949177744	128.276080791973	273.647846810173	125.615484903576	1.12230985291824	2.24648923801542e-13	5.09780250165038e-12	ACKR2	3	42804752	42887974	+	5457	protein_coding	atypical chemokine receptor 2 [Source:HGNC Symbol;Acc:HGNC:1565]	-	272	315	290	103	130	123	2.49183618048851	2.86651112674444	2.59072272390346	1.08377776800349	1.31150959333326	1.23336249859925
ENSG00000187889	341.799301513135	332.593593138818	322.702418591991	190.118523348892	139.168078774154	163.734509628779	332.365104414648	164.340370583942	1.01729510015284	6.10417552402129e-13	1.35639536644161e-11	FYB2	1	56718804	56819696	-	4633	protein_coding	FYN binding protein 2 [Source:HGNC Symbol;Acc:HGNC:27295]	-	361	353	351	174	133	157	3.89537648973653	3.78363676741491	3.69336055465942	2.15647245429923	1.58041598591875	1.85428691538154
ENSG00000227218	218.713680469624	212.935274927402	262.942711445326	108.17088397437	99.4057705529669	85.5173871946489	231.530555614117	97.6980139073284	1.24623932553678	6.29372457221125e-13	1.39489154702765e-11	AL157935.1	9	127934503	127940952	+	2520	antisense	novel transcript	-	231	226	286	99	95	82	4.58264247567965	4.45353562032457	5.53276701784562	2.25575340083029	2.07541589080543	1.78054474996193
ENSG00000158445	74.7981850956722	81.0284674502502	91.9380109948692	17.4821630665648	16.7420245141839	15.643424486826	82.5882211802638	16.6225373558582	2.31386724194161	1.34651387012389e-12	2.85134310864106e-11	KCNB1	20	49293394	49484297	-	17733	protein_coding	potassium voltage-gated channel subfamily B member 1 [Source:HGNC Symbol;Acc:HGNC:6231]	-	79	86	100	16	16	15	0.222714972441945	0.240831488025361	0.27491261965012	0.0518077504996831	0.0496729372934049	0.046285890814398
ENSG00000188738	117.404746226118	115.889552283497	106.648092754048	42.6127724747516	20.9275306427299	21.9007942815564	113.314130421221	28.4803657996793	1.99768894669597	1.56839614755996e-12	3.29671475242639e-11	FSIP2	2	185738895	185833290	+	23494	protein_coding	fibrous sheath interacting protein 2 [Source:HGNC Symbol;Acc:HGNC:21675]	-	124	123	116	39	20	21	0.263857387333374	0.25998313651081	0.240701011395951	0.0953157368498987	0.0468656995947874	0.0489104785279819
ENSG00000167588	163.798557234826	136.61776488705	185.714782209636	64.4654763079576	56.5043327353706	55.2734331867853	162.043701443837	58.7477474100378	1.46514874642628	4.35540109270756e-12	8.76716619955604e-11	GPD1	12	50103819	50111319	+	3991	protein_coding	glycerol-3-phosphate dehydrogenase 1 [Source:HGNC Symbol;Acc:HGNC:4455]	-	173	145	202	59	54	53	2.16704990307987	1.80419429963723	2.46743960866857	0.848842763985247	0.744893363807524	0.726664130894865
ENSG00000163536	124.032433513077	167.710083792378	142.503917042047	43.7054076664119	50.2260735425517	54.2305382209969	144.748811449167	49.3873398099868	1.55013570340958	6.5795111352391e-12	1.28952388916313e-10	SERPINI1	3	167735243	167825568	+	2418	protein_coding	serpin family I member 1 [Source:HGNC Symbol;Acc:HGNC:8943]	-	131	178	155	40	48	52	2.70844197750523	3.65561741557198	3.12501633606127	0.949862323832589	1.09286624940937	1.17675656173723
ENSG00000237807	119.298371165249	135.67557340507	146.181437481842	39.3348668997707	44.9941908818692	51.1018533236317	133.718460684054	45.1436370350905	1.56546223881298	1.10793885411768e-11	2.12282573280554e-10	AC022034.1	8	53515171	53523931	-	2387	lincRNA	novel transcript	-	126	144	159	36	43	49	2.63889835976221	2.99576060205052	3.24729389190045	0.865978378351269	0.991740638668564	1.12326762711281
ENSG00000282265	145.809120313082	109.29421190964	130.551975612714	43.7054076664119	41.8550612854597	41.7157986315361	128.551769278479	42.4254225278026	1.59964833424062	1.56923918702337e-11	2.95701349008479e-10	AL450990.1	1	215393646	215394418	-	582	lincRNA	novel transcript	-	154	116	142	40	40	40	13.2282463215495	9.89764872831917	11.8943920749878	3.94633522169622	3.78372077759428	3.76076839318084
ENSG00000180801	181.78799415657	192.207062323849	152.617098251483	62.280205924637	55.4579562032341	85.5173871946489	175.537384910634	67.7518497741734	1.37220600625028	3.89189893051568e-11	7.00951481064455e-10	ARSJ	4	113900284	113979727	-	5146	protein_coding	arylsulfatase family member J [Source:HGNC Symbol;Acc:HGNC:26286]	-	192	204	166	57	53	82	1.86524542698052	1.96859971289364	1.5725888658889	0.636007212614411	0.567006661026395	0.871934078877587
ENSG00000129521	204.511493426142	215.761849373341	178.359741330046	83.0402745661827	98.3593940208304	80.3029123657069	199.544361376509	87.2341936509066	1.1930456246008	4.17397695807683e-11	7.47037089463333e-10	EGLN3	14	33924231	34462774	-	7359	protein_coding	egl-9 family hypoxia inducible factor 3 [Source:HGNC Symbol;Acc:HGNC:14661]	-	216	229	194	76	94	77	1.46736949152697	1.54530322618436	1.28516774554366	0.592995989693121	0.703219854262223	0.572547475105335
ENSG00000124479	58.7023731130592	78.2018930043112	75.3891690157927	6.55581114996179	19.8811541105934	9.38605469209561	70.764478377721	11.9410066508836	2.56191714955536	5.45937415894345e-11	9.62988575871365e-10	NDP	X	43948776	43973504	-	1928	protein_coding	NDP, norrin cystine knot growth factor [Source:HGNC Symbol;Acc:HGNC:7678]	-	62	83	82	6	19	9	1.60764145695288	2.13780503053989	2.07340295492198	0.178690386335104	0.542536104235446	0.255431857410286
ENSG00000183668	125.926058452208	127.195850067253	136.068256272406	42.6127724747516	39.7623082211867	54.2305382209969	129.730054930622	45.5352063056451	1.5097862197312	5.48720876462985e-11	9.6690156501356e-10	PSG9	19	43211791	43269530	-	5048	protein_coding	pregnancy specific beta-1-glycoprotein 9 [Source:HGNC Symbol;Acc:HGNC:9526]	-	133	135	148	39	38	52	1.3171548392135	1.32804091170289	1.42928639395766	0.443610919483265	0.414425360129136	0.563668257979522
ENSG00000111859	104.149371652202	143.213105260907	146.181437481842	38.2422317081104	50.2260735425517	45.8873784946897	131.181304798317	44.7852279151173	1.54940318601829	1.30005187207368e-10	2.18505771426135e-09	NEDD9	6	11183298	11382348	-	10359	protein_coding	neural precursor cell expressed, developmentally down-regulated 9 [Source:HGNC Symbol;Acc:HGNC:7733]	-	110	152	159	35	48	44	0.530859250006331	0.728656404976871	0.748266292109892	0.194002433791756	0.255097074145366	0.232420496699911
ENSG00000214708	124.032433513077	145.097488224867	116.761273963484	37.1495965164501	52.3188266068247	47.9731684262665	128.630398567142	45.8138638498471	1.4872045146136	2.44587139490178e-10	3.98181346972116e-09	AC116407.1	17	32141226	32143135	-	1599	antisense	uncharacterized LOC105371730 [Source:NCBI gene;Acc:105371730]	-	131	154	127	34	50	46	4.09569274647133	4.7826575889122	3.87197146029055	1.22092059673116	1.72148647010622	1.57416027864662
ENSG00000283413	74.7981850956722	101.756680053803	71.7116485759979	24.0379742165266	17.7884010463204	19.8150043499796	82.7555045751576	20.5471265376089	2.01161690546697	2.87315200820276e-10	4.63770102456124e-09	AC008703.1	5	159484130	159511687	-	1174	lincRNA	novel transcript	-	79	108	78	22	17	19	3.36405843808604	4.56827974260728	3.2389436777848	1.07599821504681	0.79719193725549	0.885574465327806
ENSG00000224689	50.1810608869699	76.3175100403519	61.5984673665623	13.1116222999236	12.5565183856379	12.5147395894608	62.6990127646281	12.7276267583408	2.30092904417763	1.42579220711719e-09	2.11764797428603e-08	ZNF812P	19	9689924	9700776	-	2332	transcribed_unprocessed_pseudogene	zinc finger protein 812, pseudogene [Source:HGNC Symbol;Acc:HGNC:33242]	zf-C2H2	53	81	67	12	12	12	1.13619234934206	1.72485862494241	1.40062910568235	0.295467465569537	0.283292301787291	0.281573825664398
ENSG00000078725	67.2236853391484	68.7799781845147	74.469788905844	25.1306094081869	12.5565183856379	11.4718446236724	70.1578174765024	16.3863241391657	2.10475332005213	2.93199544310155e-09	4.19451856450397e-08	BRINP1	9	119153458	119369467	-	3905	protein_coding	BMP/retinoic acid inducible neural specific 1 [Source:HGNC Symbol;Acc:HGNC:2687]	-	71	73	81	23	12	11	0.90895387947365	0.928322451038387	1.01120887125404	0.338192338525132	0.169177374588466	0.154138535551497
ENSG00000151632	45.4469985391426	58.4158718827385	74.469788905844	6.55581114996179	13.6028949177744	13.5576345552492	59.4442197759084	11.2387802076618	2.39844476353496	4.33862796301542e-09	6.05991219977092e-08	AKR1C2	10	4987400	5018031	-	6461	protein_coding	aldo-keto reductase family 1 member C2 [Source:HGNC Symbol;Acc:HGNC:385]	-	48	62	81	6	13	13	0.371403535336703	0.476528610272603	0.611170196911781	0.05332225117692	0.110770900028163	0.110098953965355
ENSG00000261645	206.405118365273	179.016381576134	178.359741330046	100.522437632747	85.8028756351924	87.6031771262257	187.927080423818	91.3094967980552	1.04207875673713	6.05340726819426e-09	8.33256623964633e-08	DISC1FP1	11	90251204	90915052	+	3175	processed_transcript	DISC1 fusion partner 1 [Source:HGNC Symbol;Acc:HGNC:33625]	-	218	190	194	92	82	84	3.43255339051624	2.97171326738402	2.97875572896246	1.66379978827167	1.42184480621976	1.44768854492776
ENSG00000283199	138.234620556559	145.097488224867	174.682220890251	71.0212874579194	60.6898388639166	68.8310677420345	152.671443223892	66.8473980212902	1.19251267987259	6.18093187107115e-09	8.48761992889465e-08	C13orf46	13	113953705	113974079	-	3836	protein_coding	chromosome 13 open reading frame 46 [Source:HGNC Symbol;Acc:HGNC:53786]	-	146	154	190	65	58	66	1.90273713560308	1.99360518369932	2.41463723151345	0.972952694452346	0.832398843642287	0.941466602703744
ENSG00000102962	69.1173102782793	69.7221696664944	80.9054496754849	20.7600686415457	17.7884010463204	22.9436892473448	73.2483098734195	20.497386311737	1.83771993569434	8.30909467629804e-09	1.12208847601783e-07	CCL22	16	57358772	57366190	+	2929	protein_coding	C-C motif chemokine ligand 22 [Source:HGNC Symbol;Acc:HGNC:10621]	-	73	74	88	19	17	22	1.24597126189372	1.25461183477723	1.46467136433763	0.372469911928276	0.319529987824495	0.411001011491017
ENSG00000135218	103.202559182636	114.005169319538	100.212431984407	28.4085149831678	46.0405674140057	40.6729036657477	105.806720162194	38.373995354307	1.46044023080152	1.33333920269713e-08	1.76438002769898e-07	CD36	7	80369575	80679277	+	10880	protein_coding	CD36 molecule [Source:HGNC Symbol;Acc:HGNC:1663]	-	109	121	109	26	44	39	0.500843612816593	0.552272612469648	0.488398692816046	0.1372149461735	0.222641364137487	0.196144119918242
ENSG00000102243	30.297999026095	33.9188933512675	43.2108651675885	2.1852703833206	4.18550612854597	2.0857899315768	35.8092525149837	2.81885548114779	3.66440166196436	1.85805844620656e-08	2.4047942522386e-07	VGLL1	X	136532152	136556807	+	1541	protein_coding	vestigial like family member 1 [Source:HGNC Symbol;Acc:HGNC:20985]	-	32	36	47	2	4	2	1.03813032308477	1.16010391906142	1.48686695496439	0.0745219694687606	0.142902368109012	0.0710177548614942
ENSG00000231574	30.297999026095	38.6298507611658	36.7752043979477	2.1852703833206	6.27825919281896	0	35.2343513950695	2.82117652537985	3.64044968521387	4.66406817345824e-08	5.7494385048898e-07	LINC02015	3	177816865	177899224	+	3005	lincRNA	long intergenic non-protein coding RNA 2015 [Source:HGNC Symbol;Acc:HGNC:52850]	-	32	41	40	2	6	0	0.532365666513685	0.677542297191899	0.648921861464969	0.0382157587192546	0.10992306951214	0
ENSG00000135477	91.8408095478506	82.9128504142095	100.212431984407	40.427502091431	31.3912959640948	25.0294791789216	91.6553639821558	32.2827590781492	1.50847074129477	5.48030551565372e-08	6.6977162409168e-07	KRT87P	12	52250466	52258867	-	1778	transcribed_unprocessed_pseudogene	keratin 87 pseudogene [Source:HGNC Symbol;Acc:HGNC:30198]	-	97	88	109	37	30	24	2.72737286107532	2.45780796550558	2.98862642173149	1.1948872703038	0.928905578976324	0.738616604554978
ENSG00000140465	45.4469985391426	30.1501274233489	51.4852861571267	9.83371672494268	7.32463572495545	4.17157986315361	42.3608040398727	7.10997743768391	2.58067174819175	1.73521052979293e-07	1.97272107407023e-06	CYP1A1	15	74719542	74725610	-	3435	protein_coding	cytochrome P450 family 1 subfamily A member 1 [Source:HGNC Symbol;Acc:HGNC:2595]	-	48	32	56	9	7	4	0.698584640992849	0.462615594830639	0.794763979965975	0.150443259761607	0.112189799475394	0.0637195692818414
ENSG00000269235	87.1067472000233	93.2769567159857	68.9535082461519	38.2422317081104	20.9275306427299	23.9865842131332	83.1124040540536	27.7187821879912	1.58762781920765	1.88281246957066e-07	2.13202656216771e-06	ZNF350-AS1	19	51949134	51981367	+	1018	antisense	ZNF350 antisense RNA 1 [Source:HGNC Symbol;Acc:HGNC:48598]	-	92	99	75	35	20	23	4.51798293726588	4.82930293025789	3.59161995401934	1.97413675014617	1.08159405332017	1.23628795950685
ENSG00000173281	149.596370191344	141.328722296948	184.795402099687	95.0592616744459	66.9680980567356	67.7881727762461	158.573498195993	76.6051775024759	1.05213846777704	4.2974579563784e-07	4.57842500832095e-06	PPP1R3B	8	9136255	9151574	-	5776	protein_coding	protein phosphatase 1 regulatory subunit 3B [Source:HGNC Symbol;Acc:HGNC:14942]	-	158	150	201	87	64	65	1.367522370607	1.28961805984076	1.69646835584379	0.8648664197341	0.610007061650934	0.615780247204083
ENSG00000134569	95.6280594261125	106.467637463701	117.680654073433	38.2422317081104	56.5043327353706	40.6729036657477	106.592116987749	45.1398227030762	1.23860891343528	6.48909759253249e-07	6.70866826635836e-06	LRP4	11	46856868	46918642	-	8597	protein_coding	LDL receptor related protein 4 [Source:HGNC Symbol;Acc:HGNC:6696]	-	101	113	128	35	54	39	0.587325671801341	0.652722447552513	0.725838387791921	0.233764244695685	0.34580311910618	0.248231711609919
ENSG00000242732	98.4684968348089	111.178594873599	118.600034183381	54.6317595830149	44.9941908818692	46.9302734604781	109.415708630596	48.8520746417874	1.16481450681131	7.9764142188489e-07	8.104965899764e-06	RTL5	X	72127110	72131901	-	4779	protein_coding	retrotransposon Gag like 5 [Source:HGNC Symbol;Acc:HGNC:29430]	-	104	118	129	50	43	45	1.08792973228485	1.22614550018769	1.31592024998738	0.600744690057334	0.495351517995786	0.515246517144833
ENSG00000143341	35.9788738434879	32.0345103873082	23.903882858666	4.37054076664119	3.13912959640948	4.17157986315361	30.6390890298207	3.89375007540143	2.97721619303095	9.62023363352525e-07	9.67678997469824e-06	HMCN1	1	185734551	186190949	+	18579	protein_coding	hemicentin 1 [Source:HGNC Symbol;Acc:HGNC:19194]	-	38	34	26	4	3	4	0.102250584428652	0.0908769230722023	0.0682225429735966	0.0123621674957059	0.00888957489326607	0.0117808665957869
ENSG00000174145	40.7129361913152	32.0345103873082	37.6945845078964	6.55581114996179	9.41738878922844	4.17157986315361	36.8140103621733	6.71492660078128	2.45489143342022	1.12272448066406e-06	1.11555260535203e-05	NWD2	4	37244220	37449465	+	8325	protein_coding	NACHT and WD repeat domain containing 2 [Source:HGNC Symbol;Acc:HGNC:29229]	-	43	34	41	6	9	4	0.258219330324947	0.202811093544558	0.240091345170545	0.0413831909734631	0.0595169052043208	0.0262914979559309
ENSG00000283342	33.1384364347915	30.1501274233489	31.2589237382555	5.46317595830149	5.23188266068247	3.1286848973652	31.5158291987986	4.60791450544972	2.77684489610572	1.16456891413635e-06	1.15518411815795e-05	AC241584.2	1	147099482	147124285	-	2090	unprocessed_pseudogene	neuroblastoma breakpoint family, member 13, pseudogene	-	35	32	34	5	5	3	0.837194362673099	0.760327544613992	0.793066346721003	0.137366453291101	0.131706070129179	0.078544277685332
ENSG00000164056	89.9471846087197	90.4503822700467	88.2604905550744	37.1495965164501	33.4840490283678	41.7157986315361	89.5526858112803	37.4498147254513	1.25756011237838	1.40840851877255e-06	1.37309799180617e-05	SPRY1	4	123396795	123403760	+	3963	protein_coding	sprouty RTK signaling antagonist 1 [Source:HGNC Symbol;Acc:HGNC:11269]	-	95	96	96	34	32	40	1.19840626299516	1.20294062698202	1.18092971609522	0.492619741148907	0.444537066375952	0.552300581587497
ENSG00000197872	117.404746226118	83.8550418961892	106.648092754048	41.5201372830913	50.2260735425517	40.6729036657477	102.635960292119	44.1397048304636	1.21691697846535	1.47107311441939e-06	1.42930499646313e-05	FAM49A	2	16549459	16666331	-	5448	protein_coding	family with sequence similarity 49 member A [Source:HGNC Symbol;Acc:HGNC:25373]	-	124	89	116	38	48	39	1.13786076688882	0.811241089468892	1.03800102087674	0.400500870792188	0.485049667964729	0.39171219249458
ENSG00000165685	77.6386225043686	81.0284674502502	87.3411104451257	19.6674334498854	38.7159316890502	35.4584288368057	82.0027334665815	31.2805979919138	1.38694625711684	2.32160840543107e-06	2.1706404271544e-05	TMEM52B	12	10170542	10191801	+	3489	protein_coding	transmembrane protein 52B [Source:HGNC Symbol;Acc:HGNC:26438]	-	82	86	95	18	37	34	1.17494468226603	1.22403690947369	1.32739300947057	0.29622963444031	0.583825187909969	0.533233626857714
ENSG00000118322	89.9471846087197	74.4331270763926	79.9860695655362	36.0569613247898	32.4376724962313	32.3297439394404	81.4554604168828	33.6081259201539	1.27785264338376	3.48371905950589e-06	3.1487814637161e-05	ATP10B	5	160563120	160852214	-	11310	protein_coding	ATPase phospholipid transporting 10B (putative) [Source:HGNC Symbol;Acc:HGNC:13543]	-	95	79	87	33	31	31	0.419919011516342	0.346865829164501	0.375001960327352	0.167536061600127	0.150897193345172	0.149981837643167
ENSG00000280809	22.7234992695713	20.7282126035524	25.7426430785634	3.27790557498089	0	2.0857899315768	23.0647849838957	1.7878985021859	3.70301353712658	6.23302588717196e-06	5.36994324922015e-05	LINC00836	10	25651712	25732935	+	3523	lincRNA	long intergenic non-protein coding RNA 836 [Source:HGNC Symbol;Acc:HGNC:44915]	-	24	22	28	3	0	2	0.340567448454504	0.31010378673495	0.38745589996922	0.0488951270017145	0	0.0310639682774801
ENSG00000162896	91.8408095478506	94.2191481979654	100.212431984407	52.4464891996943	29.2985428998218	46.9302734604781	95.4241299100745	42.8917685199981	1.15575713733078	1.06748438929676e-05	8.79800476920401e-05	PIGR	1	206928518	206946466	-	4376	protein_coding	polymeric immunoglobulin receptor [Source:HGNC Symbol;Acc:HGNC:8968]	-	97	100	109	48	28	45	1.10815103907494	1.13480102279711	1.21430022345489	0.629826443974552	0.352259562338188	0.562697236159771
ENSG00000183888	49.2342484174045	34.8610848332472	45.9690054974346	9.83371672494268	15.6956479820474	10.428949657884	43.3547795826954	11.9861047882914	1.85298978039009	1.11218934488436e-05	9.14803568061107e-05	SRARP	1	16004236	16008807	+	3039	protein_coding	steroid receptor associated and regulated protein [Source:HGNC Symbol;Acc:HGNC:28339]	-	52	37	50	9	15	10	0.855415628593169	0.604599878917819	0.802077243214146	0.17004692243538	0.271733155547862	0.180056532151304
ENSG00000116711	53.0214982956663	67.8377867025351	77.2279292356901	31.6864205581486	24.0666602391393	19.8150043499796	66.0290714112972	25.1893617157559	1.39353429337351	1.73073190602687e-05	0.000137032961185191	PLA2G4A	1	186828953	186988981	+	2875	protein_coding	phospholipase A2 group IVA [Source:HGNC Symbol;Acc:HGNC:9035]	-	56	72	84	29	23	19	0.973766243053511	1.24363140123384	1.42435527192163	0.579184746711207	0.440425098511974	0.361622407754728
ENSG00000261068	89.9471846087197	86.6816163421281	112.16437341374	52.4464891996943	47.0869439461422	34.4155338710173	96.2643914548627	44.6496556722846	1.11057260021817	1.74946911927681e-05	0.000138324476112875	AL512274.1	6	42092233	42094259	-	2027	lincRNA	novel transcript	-	95	92	122	48	45	33	2.343011356808	2.25388166438053	2.93415446018343	1.35970425201413	1.22219594431665	0.890840130234722
ENSG00000260903	53.9683107652318	57.4736804007589	56.0821867068702	17.4821630665648	26.1594133034123	18.7721093841912	55.841392624287	20.8045619180561	1.42287492362765	3.10391613286954e-05	0.000233134350453898	XKR7	20	31968002	32003387	+	7844	protein_coding	XK related 7 [Source:HGNC Symbol;Acc:HGNC:23062]	-	57	61	61	16	25	18	0.363280266719772	0.386179558670791	0.379113404563476	0.117122238604141	0.175462574305191	0.125566706039529
ENSG00000127329	75.7449975652376	71.6065526304537	68.9535082461519	36.0569613247898	32.4376724962313	26.07237414471	72.1016861472811	31.5223359885771	1.19505282802932	3.62918414816132e-05	0.000267998881204317	PTPRB	12	70515866	70637440	-	14542	protein_coding	protein tyrosine phosphatase, receptor type B [Source:HGNC Symbol;Acc:HGNC:9665]	-	80	76	75	33	31	25	0.275023866709123	0.259529352879776	0.251428215733165	0.130300705315461	0.117359871870025	0.0940709326791041
ENSG00000125266	32.191623965226	28.2657444593896	21.1457425288199	5.46317595830149	5.23188266068247	5.21447482894201	27.2010369844785	5.30317781597532	2.35845563900059	3.75828649246796e-05	0.000276458649553425	EFNB2	13	106489731	106535662	-	5019	protein_coding	ephrin B2 [Source:HGNC Symbol;Acc:HGNC:3227]	-	34	30	23	5	5	5	0.338661835946548	0.296825419949799	0.223402243749509	0.0572018105954174	0.0548447273500665	0.0545120343900989
ENSG00000162989	89.0003721391542	97.0457226439043	73.5504087958953	39.3348668997707	43.9478143497327	39.6300086999593	86.5321678596513	40.9708966498209	1.07781322917595	3.98857910748228e-05	0.00029214293034684	KCNJ3	2	154698299	154858352	+	5067	protein_coding	potassium voltage-gated channel subfamily J member 3 [Source:HGNC Symbol;Acc:HGNC:6264]	-	94	103	80	36	42	38	0.927430739466898	1.0094466062824	0.769690228420064	0.407951527358295	0.456331511187658	0.410366853086577
ENSG00000093144	28.4043740869641	36.7454677972065	32.1783038482042	7.64844634162209	8.37101225709194	8.34315972630721	32.4427152441249	8.12087277500708	1.99750021872532	4.28169793202211e-05	0.000310554691042383	ECHDC1	6	127288710	127343609	-	5678	protein_coding	ethylmalonyl-CoA decarboxylase 1 [Source:HGNC Symbol;Acc:HGNC:21489]	-	30	39	35	7	8	8	0.264137707138345	0.341087850923997	0.300503508187646	0.0707879961834731	0.0775669423233488	0.0770964144005372
ENSG00000169621	25.5639366782677	29.2079359413693	22.0651226387686	3.27790557498089	2.09275306427299	8.34315972630721	25.6123317528019	4.57127278852036	2.48136296536918	5.79917031583983e-05	0.000407489955252647	APLF	2	68467561	68655862	+	7135	protein_coding	aprataxin and PNKP like factor [Source:HGNC Symbol;Acc:HGNC:28724]	-	27	31	24	3	2	8	0.189179609112596	0.215756927187897	0.163981235630181	0.0241426114123392	0.0154318534867545	0.0613529700022775
ENSG00000124429	83.3194973217614	102.698871535782	86.421730335177	42.6127724747516	43.9478143497327	49.0160633920549	90.8133663975735	45.1922167388464	1.00613708262602	6.38910447431042e-05	0.000445285448291044	POF1B	X	85277396	85379743	-	4029	protein_coding	POF1B, actin binding protein [Source:HGNC Symbol;Acc:HGNC:13711]	-	88	109	94	39	42	47	1.09191779018428	1.34346470850795	1.13738494792759	0.555807376905317	0.57389718718984	0.638322528090524
ENSG00000147485	87.1067472000233	96.1035311619247	90.0992507749718	32.7790557498089	46.0405674140057	54.2305382209969	91.1031763789732	44.3500537949372	1.03606241578196	6.51590992791142e-05	0.000453384379286557	PXDNL	8	51319578	51809445	-	5238	protein_coding	peroxidasin like [Source:HGNC Symbol;Acc:HGNC:26359]	-	92	102	98	30	44	52	0.878065412397226	0.967011657364517	0.912089533136783	0.328861268474685	0.462454761705968	0.543222101237233
ENSG00000058335	71.0109352174103	68.7799781845147	67.1147480262545	27.3158797915075	36.6231786247773	29.2010590420752	68.9685538093932	31.0467058194533	1.15025830353895	8.58980837671377e-05	0.000583915857471485	RASGRF1	15	78959947	79090773	-	9929	protein_coding	Ras protein specific guanine nucleotide releasing factor 1 [Source:HGNC Symbol;Acc:HGNC:9875]	-	75	73	73	25	35	28	0.37762461001398	0.365102142341112	0.35842165409473	0.144574422086011	0.194063833819104	0.15430930037082
ENSG00000233930	59.6491855826246	44.2829996530437	46.8883856073833	13.1116222999236	24.0666602391393	18.7721093841912	50.2735236143505	18.6501306410847	1.4273385930954	0.000112802332093566	0.000747790740844989	KRTAP5-AS1	11	1571353	1599184	+	2931	antisense	KRTAP5-1/KRTAP5-2 antisense RNA 1 [Source:HGNC Symbol;Acc:HGNC:27877]	-	63	47	51	12	23	18	1.07455653100519	0.79630431921094	0.84826441384181	0.23508363347259	0.432010289396768	0.336044094907562
ENSG00000262823	52.0746858261009	49.9361485449216	70.7922684660493	21.852703833206	28.2521663676853	19.8150043499796	57.6010342790239	23.3066248502903	1.30555652310768	0.000114162757898444	0.000755930645372434	AC127521.1	17	4481966	4486353	-	1059	antisense	novel transcript, antisense to SPNS3	-	55	53	77	20	27	19	2.59639800321793	2.48528925038043	3.54463609336808	1.0844037294746	1.40362106466281	0.981741664112223
ENSG00000179869	19.8830618608749	19.7860211215727	18.3876021989738	4.37054076664119	0	3.1286848973652	19.3522283938071	2.49974188800213	2.96299629793825	0.000122508998699091	0.000807026291657055	ABCA13	7	48171458	48647496	+	19074	protein_coding	ATP binding cassette subfamily A member 13 [Source:HGNC Symbol;Acc:HGNC:14638]	-	21	21	20	4	0	3	0.0550404598297193	0.0546732068737354	0.0511169705804297	0.0120413500001426	0	0.00860635107278724
ENSG00000275322	50.1810608869699	31.0923189053286	45.9690054974346	20.7600686415457	8.37101225709194	11.4718446236724	42.414128429911	13.5343085074367	1.653525271311	0.00013110942277548	0.000857523785813631	AC103746.1	15	96342953	96345651	+	1133	lincRNA	novel transcript	-	53	33	50	19	8	11	2.33857066078172	1.44637551721169	2.15137929578799	0.962898827924025	0.388724711837577	0.531254175929915
ENSG00000110375	78.585434973934	71.6065526304537	75.3891690157927	42.6127724747516	33.4840490283678	34.4155338710173	75.1937188733935	36.8374517913789	1.0309668813179	0.000178350295694412	0.00112393068753131	UPK2	11	118925164	118958559	+	1106	protein_coding	uroplakin 2 [Source:HGNC Symbol;Acc:HGNC:12579]	-	83	76	82	39	32	33	3.75169480994323	3.41236514428364	3.61439502449329	2.02472687301222	1.59285749913915	1.63266993127105
ENSG00000179057	55.8619357043628	44.2829996530437	57.0015668168189	20.7600686415457	26.1594133034123	17.7292144184028	52.3821673914085	21.5495654544536	1.28140738613986	0.000229150928295547	0.00140378531440631	IGSF22	11	18704305	18726230	-	4841	protein_coding	immunoglobulin superfamily member 22 [Source:HGNC Symbol;Acc:HGNC:26750]	-	59	47	62	19	25	17	0.609286374487088	0.482125172403897	0.624357736054216	0.225359300152431	0.284306637647164	0.192155765761884
ENSG00000108576	27.4575616173986	17.9016381576134	17.4682220890251	3.27790557498089	5.23188266068247	3.1286848973652	20.9424739546791	3.87949104434285	2.43006796330099	0.000254938247229862	0.00154297609129924	SLC6A4	17	30194319	30236002	-	6983	protein_coding	solute carrier family 6 member 4 [Source:HGNC Symbol;Acc:HGNC:11050]	-	29	19	19	3	5	3	0.207615843872329	0.135116563424664	0.132644256338044	0.0246681272271287	0.0394194023442623	0.0235081684608827
ENSG00000149972	53.0214982956663	35.8032763152268	33.0976839581529	9.83371672494268	16.7420245141839	15.643424486826	40.6408195230154	14.0730552419842	1.52618629792155	0.000287899247296537	0.00172115867269174	CNTN5	11	99020953	100358885	+	9103	protein_coding	contactin 5 [Source:HGNC Symbol;Acc:HGNC:2175]	-	56	38	36	9	16	15	0.307544540127303	0.207298464768631	0.192794592368671	0.0567694822894782	0.0967648244561077	0.0901667254544347
ENSG00000261324	58.7023731130592	56.5314889187792	45.9690054974346	28.4085149831678	20.9275306427299	19.8150043499796	53.7342891764243	23.0503499919591	1.22296028827847	0.000322851233031733	0.00190547933672748	AC010168.2	12	14762504	14767931	-	5428	sense_overlapping	novel transcript, overlapping HIST4H4	-	62	60	50	26	20	19	0.571026663412886	0.548919227239514	0.449062774894582	0.275036590708858	0.202848700493724	0.191537292242971
ENSG00000251615	24.6171242087022	16.0172551936541	22.0651226387686	4.37054076664119	3.13912959640948	5.21447482894201	20.8998340137083	4.24138173066423	2.30109981554608	0.000368344344639738	0.00213709831342846	AC104825.1	4	8355090	8358338	-	3249	lincRNA	novel transcript	-	26	17	24	4	3	5	0.400062803215549	0.259834157241989	0.360112685817587	0.0706915081264143	0.0508339218042445	0.0842092645749173
ENSG00000134531	62.489622991321	59.3580633647182	57.9209469267676	30.5937853664884	21.9739071748664	31.286848973652	59.9228777609356	27.9515138383356	1.10087600785263	0.000432088154959664	0.00246516449861949	EMP1	12	13196716	13219939	+	7838	protein_coding	epithelial membrane protein 1 [Source:HGNC Symbol;Acc:HGNC:3333]	-	66	63	63	28	21	30	0.420962309580167	0.399146497030988	0.391843079239732	0.205120817723787	0.147501388567738	0.209438045882041
ENSG00000114248	37.8724987826188	54.6471059548199	51.4852861571267	24.0379742165266	21.9739071748664	11.4718446236724	48.0016302981885	19.1612420050218	1.32789487203982	0.000480254976229957	0.00270301402739953	LRRC31	3	169839179	169869930	-	3113	protein_coding	leucine rich repeat containing 31 [Source:HGNC Symbol;Acc:HGNC:26261]	-	40	58	56	22	21	11	0.642370232843569	0.925221901683546	0.876972139795414	0.405789240110813	0.371383194215847	0.193353993359651
ENSG00000196139	24.6171242087022	23.5547870494913	38.613964617845	9.83371672494268	6.27825919281896	9.38605469209561	28.9286252920129	8.49934353661909	1.76970144576519	0.000532501867212066	0.00296103573220619	AKR1C3	10	5035354	5107686	+	4532	protein_coding	aldo-keto reductase family 1 member C3 [Source:HGNC Symbol;Acc:HGNC:386]	-	26	25	42	9	6	9	0.286805835756249	0.273934757047669	0.451789652115477	0.114027492780477	0.0728858834695456	0.108665626894755
ENSG00000241720	17.0426244521785	21.670404085532	10.1131812094356	2.1852703833206	2.09275306427299	3.1286848973652	16.2754032490487	2.46890278165293	2.71792069359389	0.000664100922136174	0.00357769734815804	AL158847.1	1	109725820	109775252	+	808	antisense	novel transcript	-	18	23	11	2	2	3	1.11369349093925	1.41355759087232	0.663679211965488	0.14212667692	0.136270141866329	0.203165272725673
ENSG00000111728	41.6597486608807	36.7454677972065	28.5007834084094	14.2042574915839	13.6028949177744	11.4718446236724	35.6353332888322	13.0929990110102	1.44481982720388	0.000765253725143204	0.00404619630321391	ST8SIA1	12	22063773	22437041	-	14483	protein_coding	ST8 alpha-N-acetyl-neuraminide alpha-2,8-sialyltransferase 1 [Source:HGNC Symbol;Acc:HGNC:10869]	-	44	39	31	13	13	11	0.151879333586013	0.133722075367428	0.104347020653126	0.0515396884059822	0.0494159210855457	0.041559827475564
ENSG00000109906	19.8830618608749	15.0750637116745	19.3069823089225	3.27790557498089	5.23188266068247	2.0857899315768	18.088369293824	3.53185938908005	2.35616287814464	0.00077475298935054	0.00409136532339128	ZBTB16	11	114059593	114250676	+	6372	protein_coding	zinc finger and BTB domain containing 16 [Source:HGNC Symbol;Acc:HGNC:12930]	ZBTB	21	16	21	3	5	2	0.164758589264292	0.124692762730951	0.160664681684506	0.02703351105258	0.0431992602903302	0.0171748839048278
ENSG00000265479	8.52131222608923	21.670404085532	13.7907016492304	1.0926351916603	1.04637653213649	3.1286848973652	14.6608059869505	1.75589887372067	3.05543051725602	0.000782105152151505	0.00412382716588975	DTX2P1-UPK3BP1-PMS2P11	7	76959835	77043775	+	5053	processed_transcript	DTX2P1-UPK3BP1-PMS2P11 readthrough, transcribed pseudogene [Source:HGNC Symbol;Acc:HGNC:42360]	-	9	23	15	1	1	3	0.0890425826913629	0.226034936359555	0.144716766799592	0.0113633836286721	0.0108951389895105	0.0324871443424389
ENSG00000231426	16.095811982613	6.59534037385758	8.27442098953822	0	0	1.0428949657884	10.3218577820029	0.3476316552628	4.76324798998765	0.000788447309679395	0.00414959503802351	FILNC1	6	139677639	139860476	+	1912	lincRNA	FOXO induced long non-coding RNA 1 [Source:HGNC Symbol;Acc:HGNC:53755]	-	17	7	9	0	0	1	0.444493659679845	0.181805569719252	0.229472956894876	0	0	0.0286188180548019
ENSG00000249550	31.2448114956605	34.8610848332472	41.3721049476911	14.2042574915839	14.6492714499109	11.4718446236724	35.8260004255329	13.4417911883891	1.4155380574842	0.000826867840316126	0.00432651643663881	LINC01234	12	113679459	113773683	-	4484	lincRNA	long intergenic non-protein coding RNA 1234 [Source:HGNC Symbol;Acc:HGNC:49757]	-	33	37	45	13	14	11	0.367919556477403	0.409763388053357	0.489242075806202	0.166469515429046	0.171887583049945	0.134235276835101
ENSG00000117148	27.4575616173986	29.2079359413693	35.855824287999	14.2042574915839	7.32463572495545	9.38605469209561	30.840440615589	10.3049826362116	1.58615466121592	0.000849678218308118	0.00443231534001582	ACTL8	1	17755313	17827063	+	1864	protein_coding	actin like 8 [Source:HGNC Symbol;Acc:HGNC:24018]	-	29	31	39	13	7	9	0.777779741287807	0.825872143500881	1.01998923758566	0.400455636901202	0.206744614376597	0.264202049939395
ENSG00000046653	50.1810608869699	74.4331270763926	57.9209469267676	22.9453390248663	24.0666602391393	38.5871137341709	60.8450449633767	28.5330376660588	1.09052784324671	0.000898278487829086	0.00465744131142424	GPM6B	X	13771031	13938638	-	5675	protein_coding	glycoprotein M6B [Source:HGNC Symbol;Acc:HGNC:4461]	-	53	79	63	21	23	37	0.466889966284703	0.691286789048548	0.541192256401941	0.212476251451856	0.223122847263776	0.356759412241217
ENSG00000270547	10.4149371652202	14.1328722296948	5.51628065969215	0	0	1.0428949657884	10.0213633515357	0.3476316552628	4.72030130578884	0.000913210837701264	0.00472587513833766	LINC01235	9	13406380	13433053	-	2576	lincRNA	long intergenic non-protein coding RNA 1235 [Source:HGNC Symbol;Acc:HGNC:49769]	-	11	15	6	0	0	1	0.213477133960232	0.28916280720653	0.113548730223344	0	0	0.0212419177487505
ENSG00000175946	39.7661237217498	42.3986166890844	44.1302452775372	22.9453390248663	8.37101225709194	18.7721093841912	42.0983285627905	16.6961535553831	1.33788340091082	0.000965862206997381	0.00495677935264703	KLHL38	8	123645527	123652950	-	1982	protein_coding	kelch like family member 38 [Source:HGNC Symbol;Acc:HGNC:34435]	-	42	45	48	21	8	18	1.05937611583458	1.12747233808883	1.18063180244333	0.608376754283189	0.222212461408665	0.49694512723212
ENSG00000168952	56.8087481739282	66.8955952205554	57.9209469267676	32.7790557498089	36.6231786247773	16.6863194526144	60.5417634404171	28.6961846090669	1.07849827597486	0.00106653392813107	0.00541013801076864	STXBP6	14	24809656	25050297	-	8067	protein_coding	syntaxin binding protein 6 [Source:HGNC Symbol;Acc:HGNC:19666]	-	60	71	63	30	35	16	0.371829404024178	0.437062276656712	0.380719729153467	0.213533571869394	0.238857047971971	0.108529426296331
ENSG00000187068	34.0852489043569	30.1501274233489	28.5007834084094	10.926351916603	9.41738878922844	12.5147395894608	30.9120532453718	10.9528267650974	1.4964230879947	0.00110891885917235	0.00560023662350615	C3orf70	3	185078050	185153014	-	5901	protein_coding	chromosome 3 open reading frame 70 [Source:HGNC Symbol;Acc:HGNC:33731]	-	36	32	31	10	9	12	0.304987066828983	0.269290725003092	0.256101999681279	0.097304147560888	0.0839651306263296	0.111274387637583
ENSG00000120669	15.1489995130475	19.7860211215727	23.903882858666	2.1852703833206	6.27825919281896	5.21447482894201	19.6129678310954	4.55933480169385	2.09918294689571	0.00126312673367411	0.00624446645858538	SOHLH2	13	36168208	36214615	-	3399	protein_coding	spermatogenesis and oogenesis specific basic helix-loop-helix 2 [Source:HGNC Symbol;Acc:HGNC:26026]	bHLH	16	21	26	2	6	5	0.235327865235896	0.306806927893389	0.372905744603251	0.0337859237868079	0.0971811779593941	0.0804930569590781
ENSG00000142973	28.4043740869641	30.1501274233489	30.3395436283068	6.55581114996179	10.4637653213649	13.5576345552492	29.63134837954	10.1924036755253	1.53561959398519	0.00131488623444805	0.00647043528081855	CYP4B1	1	46757838	46819413	+	3466	protein_coding	cytochrome P450 family 4 subfamily B member 1 [Source:HGNC Symbol;Acc:HGNC:2644]	-	30	32	33	6	10	13	0.432710300384167	0.458477948137116	0.464154186325546	0.0993984607195846	0.158837672573563	0.205236393990236
ENSG00000285973	32.191623965226	22.6125955675117	32.1783038482042	8.74108153328239	11.5101418535014	9.38605469209561	28.994174460314	9.87909269295981	1.55236017287991	0.00132164018848009	0.00649460779079121	AC063960.2	10	122145106	122155176	-	2683	antisense	novel transcript, antisense to TACC2	-	34	24	35	8	11	9	0.633523576077423	0.444209253142912	0.635951889485446	0.17120887804899	0.225711707213554	0.183552970960504
ENSG00000261040	20.8298743304403	26.3813614954303	48.7271458272807	7.64844634162209	12.5565183856379	11.4718446236724	31.9794605510504	10.5589364503108	1.59735612549359	0.00132169633708562	0.00649460779079121	WFDC21P	17	60083566	60091885	-	1099	transcribed_unitary_pseudogene	WAP four-disulfide core domain 21, pseudogene [Source:HGNC Symbol;Acc:HGNC:50357]	-	22	28	53	7	12	11	1.00075904837408	1.26519471993889	2.35101319986848	0.365727245068026	0.601126158114615	0.547689700935936
ENSG00000224660	39.7661237217498	72.5487441124333	71.7116485759979	25.1306094081869	35.5768020926408	27.1152691104984	61.342172136727	29.274226870442	1.06673561276371	0.00142623456334145	0.00692673101866939	SH3BP5-AS1	3	15254184	15264493	+	5733	antisense	SH3BP5 antisense RNA 1 [Source:HGNC Symbol;Acc:HGNC:44501]	-	42	77	78	23	34	26	0.366245152901471	0.6669692555966	0.663268773368106	0.230357767650556	0.326496889704499	0.248159547033022
ENSG00000267102	47.3406234782735	37.6876592791861	54.2434264869728	18.5747982582251	25.1130367712758	18.7721093841912	46.4239030814775	20.8199814712307	1.15642581738411	0.00145585289513874	0.00705056411996145	AC060766.1	17	35409602	35410228	-	627	transcribed_processed_pseudogene	RAB32, member RAS oncogene family (RAB32) pseudogene	-	50	40	59	17	24	18	3.98663982225285	3.16803143589163	4.58734455456267	1.55681980396581	2.10729712206686	1.57088555370664
ENSG00000240219	27.4575616173986	26.3813614954303	29.4201635183581	9.83371672494268	9.41738878922844	9.38605469209561	27.7530288770624	9.54572006875558	1.54025660529242	0.00148564371239785	0.00717048347507114	AL512306.2	1	204626775	204629712	+	2219	lincRNA	novel transcript	-	29	28	32	9	9	9	0.65334900304663	0.626610634165317	0.703023053159885	0.232885352537684	0.223288975135634	0.221934484491677
ENSG00000178573	19.8830618608749	20.7282126035524	18.3876021989738	3.27790557498089	7.32463572495545	4.17157986315361	19.6662922211337	4.92470705436332	1.99353909414877	0.00155185653376187	0.00743552654513176	MAF	16	79585843	79600714	-	6976	protein_coding	MAF bZIP transcription factor [Source:HGNC Symbol;Acc:HGNC:6776]	TF_bZIP	21	22	20	3	7	4	0.150493367372716	0.15660774665528	0.139765638883474	0.0246928802217661	0.0552425403093431	0.0313756766747599
ENSG00000285744	17.0426244521785	26.3813614954303	25.7426430785634	4.37054076664119	8.37101225709194	7.30026476051881	23.055543008724	6.68060592808398	1.78354598759421	0.00169132818469698	0.0080140197286528	AC083837.2	8	78805293	78956082	+	2921	bidirectional_promoter_lncRNA	novel transcript	-	18	28	28	4	8	7	0.308067216939032	0.476018143516891	0.467308160079275	0.07862947959696	0.150778876587461	0.131131208779688
ENSG00000113492	22.7234992695713	40.5142337251251	35.855824287999	14.2042574915839	9.41738878922844	13.5576345552492	33.0311857608985	12.3930936120205	1.41609122890632	0.00187140229925051	0.00874855009294435	AGXT2	5	34998101	35048135	-	3952	protein_coding	alanine--glyoxylate aminotransferase 2 [Source:HGNC Symbol;Acc:HGNC:14412]	-	24	43	39	13	9	13	0.30359795569464	0.540316899943537	0.481088041209432	0.188878873275263	0.125374047526815	0.179997303028886
ENSG00000169245	44.5001860695771	27.32355297741	32.1783038482042	14.2042574915839	12.5565183856379	14.6005295210376	34.6673476317304	13.7871017994198	1.33014208667364	0.00206365344992253	0.00951212291821463	CXCL10	4	76021117	76023497	-	1176	protein_coding	C-X-C motif chemokine ligand 10 [Source:HGNC Symbol;Acc:HGNC:10637]	-	47	29	35	13	12	14	1.99799811091784	1.22458153909051	1.45090044174273	0.634735805428436	0.561766707285682	0.651418810961682
ENSG00000249346	22.7234992695713	14.1328722296948	12.8713215392817	2.1852703833206	5.23188266068247	3.1286848973652	16.5758976795159	3.51527931378942	2.23200381394635	0.00208948281923048	0.00959607832780978	LINC01016	6	33867506	33896914	-	3796	lincRNA	long intergenic non-protein coding RNA 1016 [Source:HGNC Symbol;Acc:HGNC:48991]	-	24	15	14	2	5	3	0.316074584010858	0.196228501413072	0.179795460430922	0.0302524644234352	0.0725146698024194	0.0432448736465605
ENSG00000104043	14.2021870434821	4.71095740989827	22.0651226387686	0	3.13912959640948	2.0857899315768	13.6594223640496	1.74163984266209	2.95910044172031	0.00216060063336009	0.00985547236384728	ATP8B4	15	49858238	50182817	-	10861	protein_coding	ATPase phospholipid transporting 8B4 (putative) [Source:HGNC Symbol;Acc:HGNC:13536]	-	15	5	24	0	3	2	0.0690440061288796	0.0228611052194095	0.107725450347237	0	0.0152066487378686	0.0100762692423868
ENSG00000146592	32.191623965226	22.6125955675117	18.3876021989738	4.37054076664119	5.23188266068247	12.5147395894608	24.3972739105705	7.37238767226149	1.72092771823462	0.00246158986535627	0.0110400531051758	CREB5	7	28299321	28825894	+	11674	protein_coding	cAMP responsive element binding protein 5 [Source:HGNC Symbol;Acc:HGNC:16844]	TF_bZIP	34	24	20	4	5	12	0.145600801320518	0.102091264877714	0.0835193675562032	0.0196742084891828	0.0235793803811876	0.0562472298654596
ENSG00000116701	31.2448114956605	36.7454677972065	45.9690054974346	15.2968926832442	13.6028949177744	19.8150043499796	37.9864282634339	16.2382639836661	1.22607818427134	0.00247650588222925	0.011092412472498	NCF2	1	183555563	183590876	-	2928	protein_coding	neutrophil cytosolic factor 2 [Source:HGNC Symbol;Acc:HGNC:7661]	-	33	39	50	14	13	19	0.563439648649138	0.661440169927067	0.832483860016322	0.274545247493005	0.244429912937827	0.355076646958622
ENSG00000147246	35.9788738434879	20.7282126035524	20.2263624188712	6.55581114996179	9.41738878922844	9.38605469209561	25.6444829553038	8.45308487709528	1.59785181441187	0.00259081907738007	0.0115378264714257	HTR2C	X	114584078	114910061	+	4842	protein_coding	5-hydroxytryptamine receptor 2C [Source:HGNC Symbol;Acc:HGNC:5295]	-	38	22	22	6	9	9	0.392340687339927	0.225629004681378	0.221500538318097	0.0711513971198017	0.102329251513005	0.101708513235653
ENSG00000148677	9.4681246956547	23.5547870494913	18.3876021989738	2.1852703833206	1.04637653213649	7.30026476051881	17.1368379813733	3.5106372253253	2.28230838410468	0.00264132522164073	0.0117141198917244	ANKRD1	10	90912096	90921276	-	1979	protein_coding	ankyrin repeat domain 1 [Source:HGNC Symbol;Acc:HGNC:15819]	-	10	25	20	2	1	7	0.252614771960843	0.627323051510881	0.492675642673631	0.0580284764787064	0.027818664635673	0.193549399113425
ENSG00000135917	6.62768728695829	13.1906807477152	10.1131812094356	0	1.04637653213649	1.0428949657884	9.97718308136968	0.696423832641632	3.82366637304989	0.00273550376924621	0.0120782445996516	SLC19A3	2	227683763	227718031	-	7738	protein_coding	solute carrier family 19 member 3 [Source:HGNC Symbol;Acc:HGNC:16266]	-	7	14	11	0	1	1	0.0452245080896039	0.0898455025337838	0.069301215206528	0	0.00711464684853926	0.00707148877239355
ENSG00000198626	45.4469985391426	27.32355297741	26.6620231885121	19.6674334498854	9.41738878922844	8.34315972630721	33.1441915683549	12.4759939884737	1.41455191822808	0.00284592359074308	0.0125048157775075	RYR2	1	237042205	237833988	+	17777	protein_coding	ryanodine receptor 2 [Source:HGNC Symbol;Acc:HGNC:10484]	-	48	29	29	18	9	8	0.134985556719944	0.0810096129814052	0.0795273325327175	0.0581394607955358	0.0278718701595304	0.0246247083853434
ENSG00000164794	35.0320613739224	35.8032763152268	31.2589237382555	12.0189871082633	18.8347775784569	11.4718446236724	34.0314204758016	14.1085364367975	1.26869066963752	0.00297130789924784	0.0129857160041202	KCNV1	8	109963645	109975847	-	6979	protein_coding	potassium voltage-gated channel modifier subfamily V member 1 [Source:HGNC Symbol;Acc:HGNC:18861]	-	37	38	34	11	18	11	0.265041000820874	0.270388010429697	0.237499450443745	0.0905016409560797	0.141991183787354	0.0862460211102728
ENSG00000249392	11.3617496347856	12.2484892657355	16.5488419790764	3.27790557498089	2.09275306427299	2.0857899315768	13.3863602931992	2.48548285694356	2.43431397955622	0.0030091669386675	0.0131109870946272	AC096588.1	4	59551142	59630324	-	558	lincRNA	novel transcript	-	12	13	18	3	2	2	1.07510673916238	1.15692760904806	1.5725888658889	0.308705255245591	0.197323072810024	0.196126093622872
ENSG00000135063	47.3406234782735	47.1095740989827	39.5333447277937	18.5747982582251	16.7420245141839	28.1581640762868	44.66118076835	21.1583289495653	1.07603429548239	0.00332163040747388	0.0142812971304779	FAM189A2	9	69324567	69392558	+	9552	protein_coding	family with sequence similarity 189 member A2 [Source:HGNC Symbol;Acc:HGNC:24820]	-	50	50	43	17	16	27	0.261685842603909	0.259939765272202	0.21945780550983	0.102190747182429	0.0922163104087048	0.154671049336379
ENSG00000161405	15.1489995130475	16.0172551936541	14.7100817591791	2.1852703833206	4.18550612854597	4.17157986315361	15.2921121552936	3.51411879167339	2.11652543881877	0.00344039428253993	0.0147420851926517	IKZF3	17	39757715	39864188	-	10008	protein_coding	IKAROS family zinc finger 3 [Source:HGNC Symbol;Acc:HGNC:13178]	zf-C2H2	16	17	16	2	4	4	0.0799240021919277	0.0843526355794588	0.0779380573022475	0.0114746557705196	0.0220036520039955	0.0218701759075864
ENSG00000271524	15.1489995130475	16.0172551936541	23.903882858666	6.55581114996179	6.27825919281896	2.0857899315768	18.3567125217892	4.97328675811918	1.88906473264946	0.00389813624714329	0.0164036180985297	BNIP3P17	19	20221869	20222463	+	595	processed_pseudogene	BCL2 interacting protein 3 pseudogene 17 [Source:HGNC Symbol;Acc:HGNC:49697]	-	16	17	26	6	6	2	1.34433514947363	1.41882550736004	2.13026323681756	0.579016915721143	0.555157687199967	0.18393001721271
ENSG00000113805	36.9256863130533	38.6298507611658	32.1783038482042	13.1116222999236	19.8811541105934	14.6005295210376	35.9112803074744	15.8644353105182	1.17664524752966	0.0039143565390509	0.016447603237515	CNTN3	3	74262568	74521140	-	5109	protein_coding	contactin 3 [Source:HGNC Symbol;Acc:HGNC:2173]	-	39	41	35	12	19	14	0.381621857794281	0.398515287348142	0.333971211487464	0.13486594826936	0.204738619879808	0.149944905400458
ENSG00000279759	31.2448114956605	19.7860211215727	33.0976839581529	15.2968926832442	9.41738878922844	6.25736979473041	28.042838858462	10.3238837557343	1.44713108564867	0.00400882401251277	0.0167663111351976	AC118344.2	19	40355842	40360606	+	4765	TEC	TEC	-	33	21	36	14	9	6	0.346222726389229	0.21885346231052	0.368312523469467	0.168702725007245	0.103982840677014	0.068901381054499
ENSG00000115896	34.0852489043569	37.6876592791861	34.9364441780503	16.3895278749045	17.7884010463204	13.5576345552492	35.5697841205311	15.911854492158	1.16093639369439	0.00407524413738963	0.0169859749551124	PLCL1	2	197804702	198572581	+	8013	protein_coding	phospholipase C like 1 (inactive) [Source:HGNC Symbol;Acc:HGNC:9063]	-	36	40	38	15	17	13	0.224601108368629	0.247891639873213	0.231188029953466	0.10748629254152	0.116798119847491	0.0887744092811876
ENSG00000029534	23.6703117391368	12.2484892657355	31.2589237382555	1.0926351916603	10.4637653213649	7.30026476051881	22.3925749143759	6.28555509118135	1.82555486790853	0.00429462594279725	0.0177705078310184	ANK1	8	41653220	41896762	-	10797	protein_coding	ankyrin 1 [Source:HGNC Symbol;Acc:HGNC:492]	-	25	13	34	1	10	7	0.115755449131821	0.0597912018013168	0.153515667745383	0.00531806774804853	0.0509892908344881	0.0354759897050541
ENSG00000118729	33.1384364347915	32.9767018692879	47.807765717332	16.3895278749045	21.9739071748664	12.5147395894608	37.9743013404704	16.9593915464106	1.16362797833199	0.00433614093516403	0.0178990039567326	CASQ2	1	115700007	115768781	-	2769	protein_coding	calsequestrin 2 [Source:HGNC Symbol;Acc:HGNC:1513]	-	35	35	52	15	21	12	0.631901848315918	0.627685535036493	0.915497743522175	0.3110464651987	0.417521084721536	0.237136208540764
ENSG00000204778	30.297999026095	46.167382617003	52.4046662670754	18.5747982582251	21.9739071748664	20.857899315768	42.9566826367245	20.4688682496198	1.06940401134675	0.00467481151013287	0.0190851884844604	CBWD4P	9	65287914	65323015	-	655	unprocessed_pseudogene	COBW domain containing 4 pseudogene [Source:HGNC Symbol;Acc:HGNC:18520]	-	32	49	57	17	21	20	2.4423798898834	3.71494006888926	4.24238858935218	1.49026872837643	1.76506241770066	1.67081466017653
ENSG00000250056	17.0426244521785	23.5547870494913	21.1457425288199	5.46317595830149	7.32463572495545	7.30026476051881	20.5810513434966	6.69602548125858	1.61798806739007	0.00486364981659832	0.0197477570863781	LINC01018	5	6582136	6588499	+	3518	lincRNA	long intergenic non-protein coding RNA 1018 [Source:HGNC Symbol;Acc:HGNC:27394]	-	18	25	23	5	7	7	0.255788613041192	0.352891506236508	0.318719687714265	0.0816076996527573	0.109542911085269	0.108878414111844
ENSG00000278952	31.2448114956605	27.32355297741	39.5333447277937	15.2968926832442	12.5565183856379	14.6005295210376	32.7005697336214	14.1513135299732	1.20982700623256	0.00491365991374093	0.0199271678416941	AP003068.4	11	65118310	65119111	+	802	TEC	TEC	-	33	29	43	14	12	14	2.05704649781132	1.79564574809282	2.61379171849115	1.00232978137097	0.823737715421398	0.95519765796875
ENSG00000254811	35.9788738434879	39.5720422431455	42.2914850576398	15.2968926832442	17.7884010463204	22.9436892473448	39.2808003814244	18.6763276589698	1.07099051849551	0.00518331389665255	0.0208526923987127	AP002001.1	11	106250019	106264905	+	3268	transcribed_unprocessed_pseudogene	uncharacterized LOC101928535 [Source:NCBI gene;Acc:101928535]	-	38	42	46	14	17	22	0.581307713616869	0.638210984032821	0.686203097539035	0.245981788451506	0.286384129234377	0.36836657364051
ENSG00000209082	42.6065611304462	31.0923189053286	43.2108651675885	14.2042574915839	11.5101418535014	27.1152691104984	38.9699150677877	17.6098894851946	1.14414508672754	0.00580757422732566	0.0230017581086903	MT-TL1	MT	3230	3304	+	75	Mt_tRNA	mitochondrially encoded tRNA leucine 1 (UUA/G) [Source:HGNC Symbol;Acc:HGNC:7490]	-	45	33	47	13	11	26	29.9954780226305	21.8499128133446	30.550159701335	9.95265742911787	8.0744601393862	18.9693157752042
ENSG00000118939	27.4575616173986	32.9767018692879	20.2263624188712	8.74108153328239	9.41738878922844	13.5576345552492	26.8868753018526	10.5720349592533	1.34395221871057	0.00621924302787238	0.0244398824545008	UCHL3	13	75549480	75606020	+	1905	protein_coding	ubiquitin C-terminal hydrolase L3 [Source:HGNC Symbol;Acc:HGNC:12515]	-	29	35	22	8	9	13	0.761040124808647	0.912368108407374	0.562995069047889	0.241130404097344	0.260093562113371	0.37341172785835
ENSG00000165757	13.2553745739166	11.3062977837558	8.27442098953822	3.27790557498089	0	2.0857899315768	10.9453644490702	1.7878985021859	2.62436366151275	0.00629953370408673	0.0246930175663056	JCAD	10	30012800	30115494	-	9515	protein_coding	junctional cadherin 5 associated [Source:HGNC Symbol;Acc:HGNC:29283]	-	14	12	9	3	0	2	0.0735569613446885	0.0626281359002855	0.046111644097005	0.0181037869077289	0	0.0115016668672162
ENSG00000131480	35.0320613739224	27.32355297741	34.0170640681016	12.0189871082633	18.8347775784569	11.4718446236724	32.1242261398113	14.1085364367975	1.1859083633563	0.00650557864167082	0.0253612327543832	AOC2	17	42844600	42850707	+	2657	protein_coding	amine oxidase, copper containing 2 [Source:HGNC Symbol;Acc:HGNC:549]	-	37	29	37	11	18	11	0.696169042050763	0.542005227689289	0.678870692199686	0.23771582695991	0.372960659259293	0.226537817586976
ENSG00000260361	20.8298743304403	25.4391700134506	24.8232629686147	12.0189871082633	8.37101225709194	6.25736979473041	23.6974357708352	8.88245638669521	1.41986682473024	0.00659770305368711	0.0256677351633894	AC106028.3	15	92779757	92781492	-	1736	sense_intronic	novel transcript	-	22	27	27	11	8	6	0.633545042720689	0.77234453021615	0.758212488910718	0.363831193682304	0.253701093612888	0.189121590279198
ENSG00000165887	17.9894369217439	21.670404085532	28.5007834084094	8.74108153328239	5.23188266068247	10.428949657884	22.7202081385618	8.13397128394962	1.48333705464488	0.00661829295565586	0.0257185992439863	ANKRD2	10	97572499	97583884	+	1451	protein_coding	ankyrin repeat domain 2 [Source:HGNC Symbol;Acc:HGNC:495]	-	19	23	31	8	5	10	0.654622194383159	0.78714991965874	1.04152853212904	0.316577132877629	0.189707571722939	0.377113577675956
ENSG00000185275	35.0320613739224	23.5547870494913	39.5333447277937	16.3895278749045	12.5565183856379	14.6005295210376	32.7067310504025	14.5155252605267	1.17380095587707	0.00691692319589577	0.0266971702868885	CD24P4	Y	18992467	18992709	-	243	processed_pseudogene	CD24 molecule pseudogene 4 [Source:HGNC Symbol;Acc:HGNC:1649]	-	37	25	43	15	12	14	7.61202117172378	5.10893958411537	8.62658830547284	3.54439367133827	2.71867344760478	3.15254535675283
ENSG00000283236	19.8830618608749	14.1328722296948	21.1457425288199	0	4.18550612854597	10.428949657884	18.3872255397965	4.87148526214333	1.90560211477542	0.00718938580387054	0.027531922721848	AC074141.1	19	51860242	51863236	-	2995	transcribed_unprocessed_pseudogene	novel zinc finger protein pseudogene	-	21	15	23	0	4	10	0.350531462701858	0.248708978752594	0.37437591364901	0	0.0735267276313814	0.182701770019303
ENSG00000188306	28.4043740869641	25.4391700134506	26.6620231885121	13.1116222999236	7.32463572495545	12.5147395894608	26.8351890963089	10.9836658714466	1.29057926383036	0.00719787711168833	0.0275516056780732	LRRIQ4	3	169821922	169837775	+	1827	protein_coding	leucine rich repeats and IQ motif containing 4 [Source:HGNC Symbol;Acc:HGNC:34298]	-	30	27	29	12	7	12	0.820894308227435	0.733875262427606	0.773813568929457	0.377137454684269	0.210931560590026	0.359403481909893
ENSG00000139174	17.9894369217439	19.7860211215727	12.8713215392817	3.27790557498089	4.18550612854597	7.30026476051881	16.8822598608661	4.92122548801523	1.77351811344719	0.00724038403998699	0.0276705412834277	PRICKLE1	12	42456757	42590355	-	8247	protein_coding	prickle planar cell polarity protein 1 [Source:HGNC Symbol;Acc:HGNC:17019]	-	19	21	14	3	4	7	0.115176040263122	0.126450436268901	0.0827577989324338	0.020887296280713	0.0267021400819676	0.0464452844483411
ENSG00000122176	12.3085621043511	18.8438296395931	21.1457425288199	3.27790557498089	7.32463572495545	5.21447482894201	17.4327114242547	5.27233870962612	1.72184531198687	0.00780934207538717	0.0295027253057793	FMOD	1	203340628	203351758	-	3401	protein_coding	fibromodulin [Source:HGNC Symbol;Acc:HGNC:3774]	-	13	20	23	3	7	5	0.19109145069793	0.29202524409057	0.329684169767358	0.0506490833363834	0.113311367597171	0.080445722024083
ENSG00000211448	3.78724987826188	12.2484892657355	11.0325613193843	0	1.04637653213649	2.0857899315768	9.02276682112723	1.04405548790443	3.0966269776749	0.0082174560004206	0.0307997091275348	DIO2	14	80197527	80387757	-	7494	protein_coding	iodothyronine deiodinase 2 [Source:HGNC Symbol;Acc:HGNC:2884]	-	4	13	12	0	1	2	0.0266839943266884	0.0861443295768372	0.0780628580345169	0	0.00734629534480875	0.0146034641368512
ENSG00000279649	8.52131222608923	18.8438296395931	14.7100817591791	3.27790557498089	3.13912959640948	4.17157986315361	14.0250745416205	3.52953834484799	1.98978534079635	0.00822950060893037	0.0308313456139257	AC020978.9	16	68290087	68292790	-	2704	TEC	novel transcript	-	9	20	16	3	3	4	0.166395033409562	0.367299502644981	0.288463046405656	0.0637047087378107	0.0610796641797302	0.0809455327230492
ENSG00000125848	33.1384364347915	32.9767018692879	31.2589237382555	14.2042574915839	15.6956479820474	15.643424486826	32.4580206807783	15.1811099868191	1.09549700393042	0.00848926333462426	0.0316176089802832	FLRT3	20	14322988	14337616	-	5190	protein_coding	fibronectin leucine rich transmembrane protein 3 [Source:HGNC Symbol;Acc:HGNC:3762]	-	35	35	34	13	15	15	0.337136072829822	0.33488656002236	0.319365831338516	0.143824529322513	0.159113113624268	0.158147919424223
ENSG00000077420	5.68087481739282	13.1906807477152	14.7100817591791	3.27790557498089	1.04637653213649	2.0857899315768	11.1938791080957	2.13669067956473	2.39715185839674	0.00873787230379903	0.0324165210576759	APBB1IP	10	26438203	26567803	+	3981	protein_coding	amyloid beta precursor protein binding family B member 1 interacting protein [Source:HGNC Symbol;Acc:HGNC:17379]	-	6	14	16	3	1	2	0.0753465913655626	0.174635643960417	0.195931694921098	0.0432699152039789	0.0138289719452391	0.0274901683601011
ENSG00000165895	31.2448114956605	40.5142337251251	19.3069823089225	12.0189871082633	13.6028949177744	13.5576345552492	30.3553425099027	13.059838860429	1.21500193750622	0.00874730126826907	0.0324374349154928	ARHGAP42	11	100687653	100993941	+	8948	protein_coding	Rho GTPase activating protein 42 [Source:HGNC Symbol;Acc:HGNC:26545]	-	33	43	21	11	13	13	0.184370953424751	0.238637951338496	0.114411639661787	0.0705868297085919	0.079983324215686	0.0794981383069017
ENSG00000187950	32.191623965226	19.7860211215727	27.5814032984607	7.64844634162209	14.6492714499109	10.428949657884	26.5196827950865	10.9088891498057	1.27865847248525	0.0095191386944158	0.0348838001845051	OVCH1	12	29412474	29497686	-	3958	protein_coding	ovochymase 1 [Source:HGNC Symbol;Acc:HGNC:23080]	-	34	21	30	7	14	10	0.429445112333433	0.26347568163457	0.369506732005223	0.101549833837736	0.194730652449711	0.138249570795304
ENSG00000109205	18.9362493913094	24.496978531471	15.6294618691278	7.64844634162209	3.13912959640948	9.38605469209561	19.6875632639694	6.72454354337573	1.55034866317256	0.00968923649835163	0.0354236830099992	ODAM	4	70196496	70204576	+	1562	protein_coding	odontogenic, ameloblast associated [Source:HGNC Symbol;Acc:HGNC:26043]	-	20	26	17	7	3	9	0.640108365826514	0.826588483801303	0.530572555904897	0.25732025757347	0.105735859117792	0.315283368173516
ENSG00000198963	32.191623965226	25.4391700134506	41.3721049476911	19.6674334498854	11.5101418535014	14.6005295210376	33.0009663087893	15.2593682748081	1.11628917260091	0.0099092279873202	0.0361122238259954	RORB	9	74497365	74693177	+	9591	protein_coding	RAR related orphan receptor B [Source:HGNC Symbol;Acc:HGNC:10259]	THR-like	34	27	45	18	11	14	0.177222787469057	0.139796695282581	0.228731255126161	0.107761984627488	0.063140914446248	0.0798736859233592
ENSG00000266242	31.2448114956605	31.0923189053286	20.2263624188712	7.64844634162209	14.6492714499109	12.5147395894608	27.5211642732868	11.6041524603313	1.24170029192368	0.00996832589552645	0.0362889481005229	GRAMD4P7	18	14485806	14487501	+	1232	processed_pseudogene	GRAM domain containing 4 pseudogene 7 [Source:HGNC Symbol;Acc:HGNC:49142]	-	33	33	22	7	14	12	1.339083840296	1.33014891315004	0.870540265045639	0.326245326566364	0.6256038331136	0.532979027150467
ENSG00000128045	31.2448114956605	44.2829996530437	32.1783038482042	14.2042574915839	23.0202837070029	14.6005295210376	35.9020383323028	17.2750235732081	1.05362187403586	0.0101636553101621	0.0368354463793421	RASL11B	4	52862290	52866835	+	2472	protein_coding	RAS like family 11 member B [Source:HGNC Symbol;Acc:HGNC:23804]	-	33	47	35	13	22	14	0.667375117817425	0.944161795957631	0.690234190731979	0.301961693844596	0.489955105545279	0.309898269292451
ENSG00000139144	11.3617496347856	13.1906807477152	9.19380109948692	3.27790557498089	3.13912959640948	1.0428949657884	11.2487438273292	2.48664337905959	2.18157459560934	0.011123155726447	0.0396494155165643	PIK3C2G	12	18247614	18648416	+	5925	protein_coding	phosphatidylinositol-4-phosphate 3-kinase catalytic subunit type 2 gamma [Source:HGNC Symbol;Acc:HGNC:8973]	-	12	14	10	3	3	1	0.101250558726179	0.117337468119227	0.0822789111266765	0.0290730012535089	0.0278750062349351	0.00923530466173523
ENSG00000178750	11.3617496347856	13.1906807477152	12.8713215392817	2.1852703833206	3.13912959640948	4.17157986315361	12.4745839739275	3.16532661429456	1.97462747965191	0.0113445027104651	0.0402873477326813	STX19	3	94014369	94028610	-	1158	protein_coding	syntaxin 19 [Source:HGNC Symbol;Acc:HGNC:19300]	-	12	14	14	2	3	4	0.518056615244049	0.600366579107443	0.589381319340053	0.0991695638612781	0.142624708067349	0.189012711988882
ENSG00000279773	21.7766868000058	16.0172551936541	25.7426430785634	8.74108153328239	7.32463572495545	8.34315972630721	21.1788616907411	8.13629232818168	1.38156514434139	0.0117140885744999	0.0413821968930129	AL050303.4	21	13679300	13681138	-	1839	TEC	TEC	-	23	17	28	8	7	8	0.625245599529183	0.459054473561296	0.742255103638696	0.249784350084524	0.209555171940173	0.238038847724986
ENSG00000163207	28.4043740869641	12.2484892657355	24.8232629686147	9.83371672494268	10.4637653213649	3.1286848973652	21.8253754404381	7.80872231455761	1.48593748215456	0.0119364950379463	0.0420233395265968	IVL	1	152908545	152911886	+	2153	protein_coding	involucrin [Source:HGNC Symbol;Acc:HGNC:6187]	-	30	13	27	9	10	3	0.696597260163271	0.299844684555884	0.611359442986069	0.240024429763641	0.25570430707848	0.0762459546504151
ENSG00000204291	12.3085621043511	8.47972333781688	7.35504087958953	0	0	4.17157986315361	9.38110877391918	1.3905266210512	2.73842410358715	0.0124422857796976	0.0434552989774701	COL15A1	9	98943179	99070792	+	6653	protein_coding	collagen type XV alpha 1 chain [Source:HGNC Symbol;Acc:HGNC:2192]	-	13	9	8	0	0	4	0.0976855589694363	0.0671772185207294	0.0586204777905376	0	0	0.0328989509218586
ENSG00000168269	9.4681246956547	9.42191481979654	13.7907016492304	2.1852703833206	3.13912959640948	2.0857899315768	10.8935803882272	2.47006330376896	2.14036643039085	0.0129214144413471	0.0449086737947287	FOXI1	5	170105897	170109725	+	2312	protein_coding	forkhead box I1 [Source:HGNC Symbol;Acc:HGNC:3815]	Fork	10	10	15	2	3	2	0.216230377902469	0.214787598432532	0.316286255466409	0.0496705687505882	0.0714357318088194	0.0473349309003298
ENSG00000125735	30.297999026095	32.9767018692879	24.8232629686147	12.0189871082633	9.41738878922844	18.7721093841912	29.3659879546659	13.4028284272276	1.12985851299726	0.0132194280628242	0.0457955890169916	TNFSF14	19	6661253	6670588	-	4778	protein_coding	TNF superfamily member 14 [Source:HGNC Symbol;Acc:HGNC:11930]	-	32	35	27	11	9	18	0.334817670128427	0.363763341673514	0.275482813049185	0.132191492723416	0.103699923781074	0.206141741769373
ENSG00000225768	19.8830618608749	7.53753185583723	11.0325613193843	5.46317595830149	3.13912959640948	1.0428949657884	12.8177183453655	3.21506684016646	2.00311986211015	0.0142149670422344	0.0484594712278603	AL161646.1	10	104474939	104480274	-	1013	lincRNA	uncharacterized LOC101927523 [Source:NCBI gene;Acc:101927523]	-	21	8	12	5	3	1	1.03636893464172	0.39217289443318	0.577495615114185	0.2834115373923	0.163039893328717	0.0540169596453912
