# Supplementary material for: Investigation of ribociclib, abemaciclib and palbociclib resistance in ER+ breast cancer cells reveal potential therapeutic opportunities
Source: Sci Rep. 2025 Aug 5;15:28579. doi: 10.1038/s41598-025-11052-4 (PMC12325956; doi:10.1038/s41598-025-11052-4)
Supplement: Supplementary file 3 — Supplementary Material 3 [file 41598_2025_11052_MOESM3_ESM.xls]

gene_id	T47D_Ribo1	T47D_Ribo2	T47D_Ribo3	T47D_c1	T47D_c2	T47D_c3	T47D_RR	T47D_WT	log2FoldChange	pvalue	padj	gene_name	gene_chr	gene_start	gene_end	gene_strand	gene_length	gene_biotype	gene_description	tf_family	T47D_Ribo1_count	T47D_Ribo2_count	T47D_Ribo3_count	T47D_c1_count	T47D_c2_count	T47D_c3_count	T47D_Ribo1_fpkm	T47D_Ribo2_fpkm	T47D_Ribo3_fpkm	T47D_c1_fpkm	T47D_c2_fpkm	T47D_c3_fpkm
ENSG00000131747	3414.20576525309	3412.61754773031	3176.45827987273	10056.6143040414	9692.58581718034	9927.31717933979	3334.42719761871	9892.17243352051	-1.568934061207	5.21153484009969e-270	8.91693611141057e-266	TOP2A	17	40388516	40417950	-	6437	protein_coding	DNA topoisomerase II alpha [Source:HGNC Symbol;Acc:HGNC:11989]	-	3606	3622	3455	9204	9263	9519	28.0057205089341	27.9422882659674	26.1662467735017	82.1013064294172	79.2228073542881	80.9184209367278
ENSG00000188486	3804.29250271406	3566.19475929299	3726.24758562205	9338.75298312057	9919.64952465395	9931.48875920295	3698.91161587637	9729.96375565916	-1.39539790832696	2.52544198699566e-207	2.16051561987479e-203	H2AFX	11	119093854	119095467	-	1614	protein_coding	H2A histone family member X [Source:HGNC Symbol;Acc:HGNC:4739]	-	4018	3785	4053	8547	9480	9523	124.454595926197	116.455334007138	122.419320245898	304.065495591473	323.360434781096	322.856723847708
ENSG00000101057	1199.61139893945	1001.54954534437	1231.96934733125	4597.80888650653	4714.97265380704	4536.59310117955	1144.37676387169	4616.45821383104	-2.01204011222964	2.82069899166333e-206	1.60873865824532e-202	MYBL2	20	43667019	43716496	+	2777	protein_coding	MYB proto-oncogene like 2 [Source:HGNC Symbol;Acc:HGNC:7548]	MYB	1267	1063	1340	4208	4506	4350	22.8089488984952	19.0087875409904	23.5237095747298	87.007525681549	89.3300096279689	85.7142360552389
ENSG00000166851	802.896974191519	796.151802272807	893.637466870128	2919.52123211632	2939.27167877141	3015.00934609427	830.895414444818	2957.93408566067	-1.83155415075961	2.30146613584228e-189	7.87561711685229e-186	PLK1	16	23677656	23690367	+	4760	protein_coding	polo like kinase 1 [Source:HGNC Symbol;Acc:HGNC:9077]	-	848	845	972	2672	2809	2891	8.90622036526282	8.81549671852377	9.95488397205131	32.2319416418103	32.4882904863481	33.2338549851216
ENSG00000123416	4557.00841601861	4678.92289951096	4909.48978712601	10911.0550239197	11085.312981454	11215.2924620885	4715.14036755186	11070.5534891541	-1.23129667832661	5.24581222853509e-185	1.49593078717059e-181	TUBA1B	12	49127782	49131397	-	3574	protein_coding	tubulin alpha 1b [Source:HGNC Symbol;Acc:HGNC:18809]	-	4813	4966	5340	9986	10594	10754	67.3233705105952	69.0000171892133	72.8389370059452	160.433101922815	163.187727113733	164.647471465832
ENSG00000164104	806.684224069781	726.429632606313	791.586274665823	2715.19845127584	2628.49784872687	2781.40087375767	774.900043780639	2708.36572458679	-1.80528193787932	2.88187904640295e-177	7.04413578342206e-174	HMGB2	4	173331695	173335125	-	2775	protein_coding	high mobility group box 2 [Source:HGNC Symbol;Acc:HGNC:5000]	HMG	852	771	861	2485	2512	2667	15.3490374025713	13.797119393193	15.1257547457443	51.4186147845279	49.835488624418	52.5895687863509
ENSG00000167900	1642.71963469609	1687.46494422556	1640.17411614847	4447.02523005741	4852.04797951692	4890.13449458181	1656.78623169004	4729.73590138538	-1.51354822701996	4.51640585959079e-173	8.58618936195538e-170	TK1	17	78174075	78187233	-	1861	protein_coding	thymidine kinase 1 [Source:HGNC Symbol;Acc:HGNC:11830]	-	1735	1791	1784	4070	4637	4689	46.607696909604	47.7910139327588	46.733183578248	125.57552516175	137.174313662011	137.871163668105
ENSG00000112984	510.331921095789	524.800655462667	582.886989707471	2114.24909586268	2227.73563691859	2116.03388558467	539.339855421975	2152.67287278865	-1.99648277093485	2.29510528342787e-172	3.92692513994508e-169	KIF20A	5	138178719	138187715	+	3958	protein_coding	kinesin family member 20A [Source:HGNC Symbol;Acc:HGNC:9787]	-	539	557	634	1935	2129	2029	6.80796810434471	6.98837879383122	7.80890893637705	28.0712754965742	29.6129685046739	28.0508379143672
ENSG00000113368	1276.30320897425	1263.47877733472	1218.17864568202	3658.14262167868	3463.50632137179	3554.18604340687	1252.653543997	3558.61166215245	-1.50635209879063	1.93280676990243e-168	3.00639307573005e-165	LMNB1	5	126776623	126837020	+	3633	protein_coding	lamin B1 [Source:HGNC Symbol;Acc:HGNC:6637]	-	1348	1341	1325	3348	3310	3408	18.5493643336571	18.32991334653	17.7798204421653	52.9147828760189	50.1585148663169	51.3302961331193
ENSG00000175063	1018.77021725245	1054.31226833523	1057.287126441	3098.71340354861	3089.94989939906	3297.63388182293	1043.45653734289	3162.0990615902	-1.59951820435629	3.84464164866072e-168	5.48181821738208e-165	UBE2C	20	45812576	45816957	+	1286	protein_coding	ubiquitin conjugating enzyme E2 C [Source:HGNC Symbol;Acc:HGNC:15937]	-	1076	1119	1150	2836	2953	3162	41.8288418252338	43.2101873994992	43.5947068965312	126.625806625994	126.41672977312	134.542805242543
ENSG00000145386	372.09730053923	347.668656850492	330.05745947158	1570.11677041585	1551.77639715842	1554.95639399051	349.941138953767	1558.94985385492	-2.1557576378779	3.70340907564578e-163	4.85224069671918e-160	CCNA2	4	121816444	121823933	-	2798	protein_coding	cyclin A2 [Source:HGNC Symbol;Acc:HGNC:1578]	-	393	369	359	1437	1483	1491	7.02181490522622	6.54901051735343	6.25494692225787	29.4894060159229	29.179343329756	29.1587911222605
ENSG00000164611	489.502046765348	477.691081363684	471.641996403679	1794.10698470621	1951.49223243456	1928.31279174275	479.61170817757	1891.30400296117	-1.97974714366206	3.97027292542773e-163	4.85224069671918e-160	PTTG1	5	160421822	160428744	+	2013	protein_coding	pituitary tumor-transforming 1 [Source:HGNC Symbol;Acc:HGNC:9690]	-	517	507	513	1642	1865	1849	12.8395944177016	12.5072323040755	12.4236864054799	46.8367061177678	51.0055146997536	50.2611843235591
ENSG00000214357	621.108980034949	535.164761764443	648.162977513828	2339.3319453447	2475.72687503494	2280.81129017923	601.47890643774	2365.29003685296	-1.97516614703065	4.37505635858559e-156	4.99048095302663e-153	NEURL1B	5	172641266	172691540	+	6424	protein_coding	neuralized E3 ubiquitin protein ligase 1B [Source:HGNC Symbol;Acc:HGNC:35422]	-	656	568	705	2141	2366	2187	5.10508343266023	4.3907613770731	5.35008245080975	19.1367464158516	20.2764201252983	18.6287121612934
ENSG00000141753	10443.3415393071	9968.38587934474	9986.30675426269	21152.3246753517	23050.6286264348	22783.0834226134	10132.6780576382	22328.6789081333	-1.13993974989462	5.80399940900082e-154	6.20665186800025e-151	IGFBP4	17	40443461	40457731	+	2200	protein_coding	insulin like growth factor binding protein 4 [Source:HGNC Symbol;Acc:HGNC:5473]	-	11030	10580	10862	19359	22029	21846	250.644032264859	238.814129716101	240.693303681746	505.262662159859	551.25707358638	543.361458599358
ENSG00000134057	1951.38049977443	1961.64266548164	1921.50442979277	4534.43604539024	4678.34947518226	4784.80210303719	1944.84253168295	4665.86254120323	-1.26261993718556	3.87223249572489e-148	3.89728811775605e-145	CCNB1	5	69167010	69178245	+	2558	protein_coding	cyclin B1 [Source:HGNC Symbol;Acc:HGNC:1579]	-	2061	2082	2090	4150	4471	4588	40.2793068833994	40.4182231123245	39.8311308135034	93.1546468037811	96.2246195976855	98.1437053925506
ENSG00000089685	748.928663426287	787.67207893499	885.36304588059	2631.065541518	2841.95866128272	2788.70113851819	807.321262747289	2753.9084471063	-1.76998675960298	6.21911187337553e-147	5.91161134185863e-144	BIRC5	17	78214186	78225636	+	3815	protein_coding	baculoviral IAP repeat containing 5 [Source:HGNC Symbol;Acc:HGNC:593]	-	791	836	963	2408	2716	2674	10.3654098365665	10.8820011390183	12.3057655080947	36.2425633974934	39.1937931703317	38.3536271672265
ENSG00000088325	2377.4461110789	2382.80225792654	2539.32786367829	5670.77664471695	5696.47384095107	5535.68647840484	2433.19207756124	5634.31232135762	-1.21124327474892	5.74352310980139e-143	4.91358402043509e-140	TPX2	20	31739271	31801805	+	3605	protein_coding	TPX2, microtubule nucleation factor [Source:HGNC Symbol;Acc:HGNC:1249]	-	2511	2529	2762	5190	5444	5308	34.8213801732894	34.836987457413	37.3504032940747	82.664502385237	83.1371094417194	80.5684904524569
ENSG00000183856	601.225918174074	521.974081016728	593.919551026855	2258.47694116184	2114.72697144785	1965.85701051114	572.373183405885	2113.02030770694	-1.8839587721733	2.42096585004199e-132	1.80098807366167e-129	IQGAP3	1	156525405	156572604	-	6742	protein_coding	IQ motif containing GTPase activating protein 3 [Source:HGNC Symbol;Acc:HGNC:20669]	-	635	554	646	2067	2021	1885	4.70857523592661	4.08054384273378	4.67111608251128	17.6038919967711	16.5028760770673	15.2989698201828
ENSG00000076382	902.312283495893	962.919694583206	950.639033686947	2600.47175615151	2575.13264558791	2497.73344306322	938.623670588682	2557.77928160088	-1.44612027060328	4.76846600575768e-128	3.39951888993808e-125	SPAG5	17	28577565	28599279	-	5472	protein_coding	sperm associated antigen 5 [Source:HGNC Symbol;Acc:HGNC:13452]	-	953	1022	1034	2380	2461	2395	8.70665526180763	9.27474203184733	9.21194508538061	24.9739843552848	24.7598265587986	23.9496411530101
ENSG00000072571	579.449231374068	619.019803660632	559.902486958753	1915.3894909805	1825.92704857818	1931.44147664012	586.123840664485	1890.91933873293	-1.68996205927397	3.01544640541306e-127	2.0637715198647e-124	HMMR	5	163460203	163491945	+	3936	protein_coding	hyaluronan mediated motility receptor [Source:HGNC Symbol;Acc:HGNC:5012]	-	612	657	609	1753	1745	1852	7.77321839001094	8.28909871487401	7.54291290627959	25.5731245210536	24.4074503589747	25.7469312966684
ENSG00000148773	1019.71702972201	1002.49173682635	1012.23750105351	4431.72833737417	3490.71211120734	3432.16733240963	1011.48208920062	3784.86926033038	-1.90353722871883	3.15025970462378e-122	2.07311321331204e-119	MKI67	10	128096659	128126385	-	12807	protein_coding	marker of proliferation Ki-67 [Source:HGNC Symbol;Acc:HGNC:7107]	-	1077	1064	1101	4056	3336	3291	4.20409799723758	4.12563925150994	4.19099169061091	18.1847570735815	14.3403815163187	14.0611245238925
ENSG00000135451	401.448487095759	430.581507264702	403.607868267476	1496.91021257461	1447.13874394477	1398.52214912225	411.879287542646	1447.52370188054	-1.81321698890317	1.38378204326516e-118	8.76907805935808e-116	TROAP	12	49323236	49331731	+	3954	protein_coding	trophinin associated protein [Source:HGNC Symbol;Acc:HGNC:12327]	-	424	457	439	1370	1383	1341	5.36085090271258	5.7395331285341	5.41258519875619	19.8948591658274	19.2560669967773	18.5580223930116
ENSG00000237649	639.098416956692	592.638442165202	729.987807299261	2162.32504429573	2112.63421838358	2230.75233182139	653.908222140385	2168.57053150023	-1.72914594049085	1.44561631907763e-118	8.83374829264935e-116	KIFC1	6	33391536	33409924	+	3345	protein_coding	kinesin family member C1 [Source:HGNC Symbol;Acc:HGNC:6389]	-	675	629	794	1979	2019	2139	10.0881652542479	9.33795023752803	11.5718093706993	33.9708676306041	33.2293824325738	34.9908299785803
ENSG00000117399	1063.27040332202	1129.6875868936	1207.14608436263	2903.13170424141	3092.04265246334	3062.98251452054	1133.36802485942	3019.38562374176	-1.41350153929607	5.79993051994173e-117	3.42195900676562e-114	CDC20	1	43358955	43363203	+	2038	protein_coding	cell division cycle 20 [Source:HGNC Symbol;Acc:HGNC:1723]	-	1123	1199	1313	2657	2955	2937	27.5473681872866	29.2154133544475	31.4077942140705	74.8590552271255	79.8243477737294	78.856836121067
ENSG00000111206	645.726104243651	577.563378453528	659.195538833212	1962.3728042219	2073.91828669453	1906.4119974612	627.495007176797	1980.90102945921	-1.65831838762917	2.26675037454625e-116	1.29280329694954e-113	FOXM1	12	2857681	2877155	-	4899	protein_coding	forkhead box M1 [Source:HGNC Symbol;Acc:HGNC:3818]	Fork	682	613	717	1796	1982	1828	6.95955501511668	6.21369693006933	7.13491176201521	21.0501822303167	22.2729777824743	20.4177712310243
ENSG00000166106	338.012051634873	303.385657197448	360.397003099887	1255.43783521768	1317.38805395984	1310.91897199602	333.931570644069	1294.58162039118	-1.95458362783012	2.14511232874775e-114	1.18396361112497e-111	ADAMTS15	11	130448974	130476641	+	5673	protein_coding	ADAM metallopeptidase with thrombospondin type 1 motif 15 [Source:HGNC Symbol;Acc:HGNC:16305]	-	357	322	392	1149	1259	1257	3.14600906459812	2.81864330476778	3.36860565807895	11.629584861547	12.21785649186	12.1244508041287
ENSG00000101447	926.929407704595	876.238078241078	905.589408299461	2333.8687693864	2290.51822884678	2297.49760963185	902.918964748378	2307.29486928834	-1.35349559990687	1.71884542784667e-110	9.19045164701766e-108	FAM83D	20	38926312	38953106	+	2475	protein_coding	family with sequence similarity 83 member D [Source:HGNC Symbol;Acc:HGNC:16122]	-	979	930	985	2136	2189	2203	19.7747966223267	18.6597051574017	19.401616573704	49.5544901365869	48.6914414466016	48.7055974974065
ENSG00000119333	3595.99375940966	3426.75041996	3456.86921340708	6945.88191338452	7613.43564782512	7334.68029438983	3493.20446425891	7297.99928519982	-1.06307307000188	2.54735626449245e-109	1.3207656268323e-106	WDR34	9	128633661	128656787	-	2604	protein_coding	WD repeat domain 34 [Source:HGNC Symbol;Acc:HGNC:28296]	-	3798	3637	3760	6357	7276	7033	72.915274916763	69.3584458369417	70.3920730445506	140.174236256873	153.827429760615	147.788016048178
ENSG00000158258	874.854721878495	848.914525263668	909.266928739256	2591.73067461823	2330.28053706797	2335.04182840023	877.678725293806	2419.01768002881	-1.46228788825336	1.98124637141318e-107	9.97033100437633e-105	CLSTN2	3	139935185	140577397	+	14596	protein_coding	calsyntenin 2 [Source:HGNC Symbol;Acc:HGNC:17448]	-	924	901	989	2372	2227	2239	3.1647736472219	3.06540575326109	3.30323390239022	9.33120642452131	8.3997901341649	8.3938232591415
ENSG00000135476	811.418286417608	729.256207052252	936.848332037717	2587.36013385159	2632.68335485542	2481.04712361061	825.840941835859	2567.03020410587	-1.63573544682589	1.57694098471738e-102	7.70898864243269e-100	ESPL1	12	53268299	53293643	+	8890	protein_coding	extra spindle pole bodies like 1, separase [Source:HGNC Symbol;Acc:HGNC:16856]	-	857	774	1019	2368	2516	2379	4.81929596276608	4.32350764841209	5.58790885090713	15.2945570598887	15.5808429113629	14.6430741853024
ENSG00000013810	1206.23908622641	1193.75660766822	1345.05310085494	2990.54251957424	3204.00494140194	3059.85382962317	1248.34959824986	3084.80043019978	-1.30498674059862	3.62425403388541e-100	1.7225274033272e-97	TACC3	4	1721490	1745176	+	6528	protein_coding	transforming acidic coiled-coil containing protein 3 [Source:HGNC Symbol;Acc:HGNC:11524]	-	1274	1267	1463	2737	3062	2934	9.75649484294097	9.63814600549647	10.9254936940348	24.0741863895429	25.8230248859464	24.5934550359026
ENSG00000276043	890.003721391542	914.867929002244	891.798706650231	2303.27498401991	2234.01389611141	2155.66389428463	898.890119014672	2230.98425813865	-1.31134784048805	3.89072089436331e-99	1.79919552709612e-96	UHRF1	19	4903080	4962154	+	5145	protein_coding	ubiquitin like with PHD and ring finger domains 1 [Source:HGNC Symbol;Acc:HGNC:12556]	-	940	971	970	2108	2135	2067	9.13370564991015	9.37196984793604	9.19101014524376	23.5256804895497	22.8451794296177	21.9833907307395
ENSG00000142945	359.788738434879	343.899890922574	319.944278262145	1193.15762929305	1226.35329566397	1147.18446236724	341.210969206532	1188.89846244142	-1.80124443071887	2.1506075005832e-98	9.68339324604699e-96	KIF2C	1	44739818	44767767	+	3646	protein_coding	kinesin family member 2C [Source:HGNC Symbol;Acc:HGNC:6393]	-	380	365	348	1092	1172	1100	5.21040484942383	4.9713373166551	4.65306875622858	17.1974058703902	17.6967298222721	16.5088036568457
ENSG00000129951	1191.09008671336	1243.69275621314	1227.3724467815	2834.29568716681	3188.30929341989	3297.63388182293	1220.71842990267	3106.74628746988	-1.34788169573593	6.42230977215065e-97	2.81758256926917e-94	PLPPR3	19	812488	821977	-	2741	protein_coding	phospholipid phosphatase related 3 [Source:HGNC Symbol;Acc:HGNC:23497]	-	1258	1320	1335	2594	3047	3162	22.944370273908	23.9145342721758	23.7437395894973	54.3397834264553	61.1991643180402	63.1236948346992
ENSG00000119403	628.683479791472	619.961995142612	661.034299053109	1678.28765439022	1833.25168430314	1721.81958851665	636.559924662398	1744.45297573667	-1.45437891826877	2.68965326585404e-93	1.15049918446906e-90	PHF19	9	120855652	120894896	-	6733	protein_coding	PHD finger protein 19 [Source:HGNC Symbol;Acc:HGNC:24566]	-	664	658	719	1536	1752	1651	4.93019392223046	4.85304491823878	5.20591611938179	13.0990430124231	14.3254264925178	13.4176988533209
ENSG00000138180	408.076174382718	361.801529080187	379.70398540881	1208.45452197629	1251.46633243525	1330.733976346	383.193896290571	1263.55161025251	-1.72163876654834	1.20371990620695e-92	4.90372561790499e-90	CEP55	10	93496632	93529092	+	3271	protein_coding	centrosomal protein 55 [Source:HGNC Symbol;Acc:HGNC:1161]	-	431	384	413	1106	1196	1276	6.58720627114732	5.82972021367133	6.15525993579197	19.4147387001229	20.1294870765944	21.3456661064252
ENSG00000178999	209.245555773969	179.958573058114	235.361308146865	905.794573886387	898.837441105248	873.945981330681	208.188478992983	892.859332107438	-2.09976418758141	4.55955551632694e-89	1.73364433076342e-86	AURKB	17	8204733	8210600	-	2241	protein_coding	aurora kinase B [Source:HGNC Symbol;Acc:HGNC:11390]	-	221	191	256	829	859	838	4.93009121151371	4.23241790125027	5.56897154827947	21.2407399051043	21.1024743207154	20.4617014463252
ENSG00000117650	528.321358017532	498.419293967237	541.514884759779	1483.79859027469	1465.97352152323	1652.98852077462	522.751845581516	1534.25354419084	-1.55334024473255	3.81266129815754e-87	1.41814423503208e-84	NEK2	1	211658657	211675630	-	3095	protein_coding	NIMA related kinase 2 [Source:HGNC Symbol;Acc:HGNC:7745]	-	558	529	589	1358	1401	1585	9.01318079516844	8.48773966680812	9.27751214935876	25.1939395838363	24.9206608649142	28.0225849730011
ENSG00000138160	856.865284956751	839.492610443871	840.313420493104	2244.27268367025	2002.76468250925	2308.96945425552	845.557105297909	2185.33560681167	-1.3698383848587	6.76229553278922e-87	2.46176333119199e-84	KIF11	10	92593286	92655395	+	4860	protein_coding	kinesin family member 11 [Source:HGNC Symbol;Acc:HGNC:6388]	-	905	891	914	2054	1914	2214	9.30929616271624	9.10413033889358	9.16825780372346	24.267282003096	21.6814207446481	24.927626499467
ENSG00000124762	733.779663913239	724.545249642354	766.763011697209	1809.40387738945	1858.36472107441	1793.77934115605	741.695975084267	1820.51597987331	-1.2953160201704	1.16162861605752e-85	4.1407220043217e-83	CDKN1A	6	36676460	36687339	+	3050	protein_coding	cyclin dependent kinase inhibitor 1A [Source:HGNC Symbol;Acc:HGNC:1784]	-	775	769	834	1656	1776	1720	12.703002987726	12.5205536165887	13.3303975536694	31.17578947532	32.057171104806	30.8580294451619
ENSG00000186185	406.182549443587	387.240699093638	449.57687376491	1352.68236727545	1343.54746726326	1227.48737473295	414.333374100712	1307.90573642388	-1.65784512289842	2.842110842905e-85	9.72570330442092e-83	KIF18B	17	44924709	44947711	-	4655	protein_coding	kinesin family member 18B [Source:HGNC Symbol;Acc:HGNC:27102]	-	429	411	489	1238	1284	1177	4.60725387458234	4.38449085357125	5.12113310805796	15.2706641707609	15.1854410979961	13.8355477985305
ENSG00000157456	691.173102782793	675.551292579412	723.55214652962	1728.54887320659	1770.46909237495	1902.24041759804	696.758847297275	1800.41946105986	-1.36961211036168	1.02395625655325e-84	3.43527285286786e-82	CCNB2	15	59105078	59125045	+	2801	protein_coding	cyclin B2 [Source:HGNC Symbol;Acc:HGNC:1580]	-	730	717	787	1582	1692	1824	13.0290961302631	12.7116837226705	13.6974118390187	32.4302530405304	33.255947281429	35.6329112960746
ENSG00000175920	269.841553826159	260.044849026384	251.910150125941	899.238762736425	998.243211658214	920.876254791159	260.598850992828	939.452743061933	-1.85039202392081	1.00838107095041e-83	3.31796156230031e-81	DOK7	4	3463311	3501473	+	4031	protein_coding	docking protein 7 [Source:HGNC Symbol;Acc:HGNC:26594]	-	285	276	274	823	954	883	3.53457009693611	3.40011272664301	3.31371119495418	11.7231414196191	13.0291969728487	11.986364685351
ENSG00000087586	1400.33564248733	1456.62803114054	1394.69962679217	2874.72318925824	2973.80210433191	3036.91014037583	1417.22110014001	2961.81181132199	-1.06357513760967	5.01714842337077e-83	1.61968697214856e-80	AURKA	20	56369389	56392337	-	2928	protein_coding	aurora kinase A [Source:HGNC Symbol;Acc:HGNC:11393]	-	1479	1546	1517	2631	2842	2912	25.2523406167295	26.2201667360832	25.2575603128952	51.5948961538641	53.4361394284081	54.420168207553
ENSG00000075218	267.001116417463	255.333891616486	311.669857272606	1010.68755228578	1040.09827294367	965.72073832006	278.001621768852	1005.50218784984	-1.8540653168543	9.94078090217271e-83	3.14975483770695e-80	GTSE1	22	46296741	46330810	+	4242	protein_coding	G2 and S-phase expressed 1 [Source:HGNC Symbol;Acc:HGNC:13698]	-	282	271	339	925	994	926	3.3234027983584	3.17245637371758	3.89588316634286	12.5206834429524	12.9002400966791	11.94482809803
ENSG00000146670	1009.30209255679	1029.81528980376	1135.43443578663	2435.4838422108	2691.28044065506	2490.4331783027	1058.1839393824	2539.06582038952	-1.26257235352141	2.2338078004573e-81	6.82508061889721e-79	CDCA5	11	65066300	65084164	-	3925	protein_coding	cell division cycle associated 5 [Source:HGNC Symbol;Acc:HGNC:14626]	-	1066	1093	1235	2229	2572	2388	13.5775709435771	13.8285782889321	15.3392521606513	32.6082411702652	36.0755845023184	33.2915674212549
ENSG00000092621	1060.42996591333	1043.94816203346	1075.67472863997	2278.14437461172	2536.41671389886	2429.94527028698	1060.01761886225	2414.83545293252	-1.18798869809691	1.3029507178954e-80	3.84370461779142e-78	PHGDH	1	119648411	119744226	+	9217	protein_coding	phosphoglycerate dehydrogenase [Source:HGNC Symbol;Acc:HGNC:8923]	-	1120	1108	1170	2085	2424	2330	6.07481381963511	5.96962712112643	6.18832572049368	12.9889318690238	14.4785510306095	13.8326667767625
ENSG00000213347	182.734806626136	211.993083445422	195.827963419071	768.12253973719	912.440336023022	805.114913588646	196.851951163543	828.559263116286	-2.07371829325435	8.52193075610344e-80	2.43017058728216e-77	MXD3	5	177301461	177312757	-	5154	protein_coding	MAX dimerization protein 3 [Source:HGNC Symbol;Acc:HGNC:14008]	bHLH	193	225	213	703	872	772	1.8720499477324	2.16787948592555	2.01470785437803	7.83191341975224	9.31438411676469	8.19619849694279
ENSG00000127564	644.779291774085	710.412377412659	652.759878063571	1638.95278749045	1699.31548818966	1683.23247478248	669.317182416772	1673.83358348753	-1.32255639058785	1.8421374312004e-79	5.1670444996457e-77	PKMYT1	16	2968024	2980539	-	5034	protein_coding	protein kinase, membrane associated tyrosine/threonine 1 [Source:HGNC Symbol;Acc:HGNC:29650]	-	681	754	710	1500	1624	1614	6.76298521169757	7.43798274517907	6.87578087767474	17.1094092597378	17.7604876833394	17.5440517908107
ENSG00000090889	297.299115443558	342.957699440594	317.186137932299	1006.31701151913	1058.93305052213	1005.35074702002	319.147650938817	1023.53360302043	-1.68129259243958	9.23802846563329e-78	2.50893122296802e-75	KIF4A	X	70290090	70420832	+	4533	protein_coding	kinesin family member 4A [Source:HGNC Symbol;Acc:HGNC:13339]	-	314	364	345	921	1012	964	3.46296790172291	3.98761018393269	3.71031059357638	11.6662392356279	12.2907070288473	11.6367283557099
ENSG00000122966	895.684596208935	847.972333781688	1002.12431984407	2436.57647740247	2174.37043377963	2291.24023983712	915.260416611566	2300.72905033974	-1.32937339217027	2.81332585197964e-76	7.52125083240182e-74	CIT	12	119685790	119877291	-	13230	protein_coding	citron rho-interacting serine/threonine kinase [Source:HGNC Symbol;Acc:HGNC:1985]	-	946	900	1090	2230	2078	2197	3.57466896062086	3.37815596990486	4.01646090539575	9.67836475969512	8.64704605733071	9.08677541385914
ENSG00000111331	2743.86253680073	2292.3518756565	2697.46124258946	5861.9878032575	6215.47660089077	5528.38621364432	2577.89188501556	5868.61687259753	-1.18677863288518	2.0022545096344e-75	5.27054994766839e-73	OAS3	12	112938352	112973249	+	8251	protein_coding	2'-5'-oligoadenylate synthetase 3 [Source:HGNC Symbol;Acc:HGNC:8088]	-	2898	2433	2934	5365	5940	5301	17.558860604691	14.6430839994236	17.3352621146599	37.3353396142314	39.6334548109491	35.1552992146723
ENSG00000132646	1464.71889041778	1344.50724478497	1317.47169755648	3069.21225337378	2943.45718489996	3381.065479086	1375.56594425307	3131.24497245324	-1.18691139148656	3.72061340338215e-74	9.36171990174538e-72	PCNA	20	5114953	5126626	-	1471	protein_coding	proliferating cell nuclear antigen [Source:HGNC Symbol;Acc:HGNC:8729]	-	1547	1427	1433	2809	2813	3242	52.5753506696231	48.1735145921802	47.4909008765346	109.646818170758	105.278365237439	120.597948301545
ENSG00000096433	781.120287391513	717.007717786516	715.277725540082	2037.76463244646	1987.0690345272	1739.54880293505	737.80191023937	1921.4608233029	-1.38083185890645	4.81343617497783e-74	1.17654132791244e-71	ITPR3	6	33620365	33696574	+	9870	protein_coding	inositol 1,4,5-trisphosphate receptor type 3 [Source:HGNC Symbol;Acc:HGNC:6182]	-	825	761	778	1865	1899	1668	4.17870134560455	3.82881635142195	3.84272525506671	10.8497229981908	10.5922905531185	9.24737512071562
ENSG00000126787	486.661609356652	513.494357678911	448.657493654962	1331.9222986339	1281.8112518672	1308.83318206444	482.937820230175	1307.52224418852	-1.43717296456613	6.50387903521757e-74	1.56734324355736e-71	DLGAP5	14	55148112	55191678	-	3667	protein_coding	DLG associated protein 5 [Source:HGNC Symbol;Acc:HGNC:16864]	-	514	545	488	1219	1225	1255	7.00739737461688	7.38044629203511	6.48762595123186	19.0875313179313	18.3910807771056	18.7271805431089
ENSG00000123080	276.469241113117	239.316636422832	250.990770015993	930.925183294574	1112.29825366109	885.417825954353	255.592215850647	976.21375430334	-1.93363499287834	1.61932083247848e-72	3.79542184160368e-70	CDKN2C	1	50960745	50974633	+	3318	protein_coding	cyclin dependent kinase inhibitor 2C [Source:HGNC Symbol;Acc:HGNC:1789]	-	292	254	273	852	1063	849	4.39957784941134	3.8014945028423	4.01109691742548	14.7441649214224	17.6375783498429	14.0013815318093
ENSG00000109685	1573.60232441781	1505.62198820349	1619.94775372959	3296.48037323912	3278.29767518363	3033.78145547846	1566.39068878363	3202.85316796707	-1.03171701556623	1.78027135466384e-72	4.11627606463491e-70	NSD2	4	1871424	1982207	+	19776	protein_coding	nuclear receptor binding SET domain protein 2 [Source:HGNC Symbol;Acc:HGNC:12766]	HMG	1662	1598	1762	3017	3133	2909	4.20142971898697	4.01268763281993	4.34354515739196	8.7597925993187	8.72175764587136	8.04905415510481
ENSG00000100526	227.234992695713	236.490061976893	226.167507047378	765.937269353869	815.127318534328	901.061250441179	229.964187239995	827.375279443125	-1.84754927334242	3.81845405572221e-71	8.71116651912093e-69	CDKN3	14	54396849	54420218	+	1836	protein_coding	cyclin dependent kinase inhibitor 3 [Source:HGNC Symbol;Acc:HGNC:1791]	-	240	251	246	701	779	864	6.5349625321635	6.78887912971565	6.53189689066924	21.9231173259541	23.358602378869	25.7502024097794
ENSG00000167513	1263.9946468699	1220.13796916365	1240.24376832078	2447.50282931907	2630.59060179114	2687.54032683671	1241.45879478478	2588.54458598231	-1.0603245710178	1.82546446701081e-70	4.10969697770461e-68	CDT1	16	88803213	88809258	+	3336	protein_coding	chromatin licensing and DNA replication factor 1 [Source:HGNC Symbol;Acc:HGNC:24576]	-	1335	1295	1349	2240	2514	2577	20.0059767986669	19.2770581897763	19.7134573688872	38.5548433889458	41.4878858535336	42.2695824853877
ENSG00000109805	337.065239165307	334.477976102777	335.573740131272	965.889509427704	964.759162629847	982.407057772674	335.705651799786	971.018576610075	-1.5323392755118	5.70980519850605e-70	1.25249701213383e-67	NCAPG	4	17810902	17844862	+	4921	protein_coding	non-SMC condensin I complex subunit G [Source:HGNC Symbol;Acc:HGNC:24304]	-	356	355	365	884	922	942	3.61660576307541	3.58238303778673	3.61589982067321	10.3146825621827	10.3147719169894	10.4745920897736
ENSG00000129654	1683.43257088741	1649.77728494637	1869.09976352569	3566.36126557921	4072.49746307523	3714.79186813829	1734.10320645316	3784.55019893091	-1.1258764730762	7.04511890222966e-70	1.52584790401455e-67	FOXJ1	17	76136333	76141299	-	2641	protein_coding	forkhead box J1 [Source:HGNC Symbol;Acc:HGNC:3816]	Fork	1778	1751	2033	3264	3892	3562	33.6564179756639	32.9241655503824	37.5271745910322	70.9641027189018	81.1309391995742	73.8014841310954
ENSG00000184937	125.926058452208	112.120786355579	107.567472863997	526.650162380264	549.347679371659	575.678021115198	115.204772557261	550.558620955707	-2.25745778809818	1.38098572658291e-69	2.84682720263055e-67	WT1	11	32387775	32435630	-	4113	protein_coding	Wilms tumor 1 [Source:HGNC Symbol;Acc:HGNC:12796]	zf-C2H2	133	119	117	482	525	552	1.61658099400675	1.43676349092015	1.38676873731559	6.72891892615555	7.02720571112286	7.34378493232951
ENSG00000118193	278.362866052248	245.91197679669	242.716349026455	888.312410819823	796.292540955871	883.332036022776	255.663730625131	855.978995932823	-1.74352442284841	2.26843509134673e-67	4.62058623963602e-65	KIF14	1	200551497	200620734	-	7277	protein_coding	kinesin family member 14 [Source:HGNC Symbol;Acc:HGNC:19181]	-	294	261	264	813	761	847	2.01975872352466	1.78108712515239	1.76859520110413	6.4149775027797	5.75724027703058	6.36899073276099
ENSG00000164287	1032.02559182636	947.844630871532	1013.15688116346	2159.04713872075	2296.7964880396	2079.53256178207	997.675701287117	2178.45872951414	-1.12665576181435	1.70040109923635e-66	3.42280738916869e-64	CDC20B	5	55112995	55173175	-	4496	protein_coding	cell division cycle 20B [Source:HGNC Symbol;Acc:HGNC:24222]	-	1090	1006	1102	1976	2195	1994	12.1200589578393	11.1113981570612	11.9490170899681	25.2358306699163	26.8775881681991	24.268248478834
ENSG00000010292	869.173847061102	911.099163074325	883.524285660693	1909.9263150222	1961.95599775592	1840.70961461653	887.93243193204	1904.19730913155	-1.1006403042865	8.18463211049254e-66	1.59135290239236e-63	NCAPD2	12	6493356	6531955	+	6487	protein_coding	non-SMC condensin I complex subunit D2 [Source:HGNC Symbol;Acc:HGNC:24305]	-	918	967	961	1748	1875	1765	7.07462330424304	7.40252031703415	7.22198164077326	15.4722864540602	15.9125377622544	14.8881382631693
ENSG00000126709	475.299859721866	373.107826863943	433.028031785834	1204.08398120965	1364.47499790599	1235.83053445926	427.145239457214	1268.1298378583	-1.57009365917542	4.04656908380171e-65	7.7794153959379e-63	IFI6	1	27666061	27672218	-	865	protein_coding	interferon alpha inducible protein 6 [Source:HGNC Symbol;Acc:HGNC:4054]	-	502	396	471	1102	1304	1185	29.0129671818121	22.7340133318036	26.5449364518425	73.1513682984964	82.9934000664183	74.9621138070819
ENSG00000185262	419.437924017503	425.870549854803	455.093154424602	1154.91539758494	1115.4373832575	1106.51155870149	433.467209432303	1125.62144651464	-1.3763312973218	3.27954401973299e-64	6.23477757529238e-62	UBALD2	17	76265202	76271299	+	1797	protein_coding	UBA like domain containing 2 [Source:HGNC Symbol;Acc:HGNC:28438]	-	443	452	495	1057	1066	1061	12.3242411092796	12.4907175995747	13.4287012504536	33.7741071740644	32.6581215229386	32.3077629984134
ENSG00000157601	477.193484660997	524.800655462667	538.756744429933	1357.05290804209	1480.62279297314	1269.20317336448	513.583628184532	1368.95962479324	-1.41417657847436	3.74115036205815e-64	7.03418491151812e-62	MX1	21	41420304	41459214	+	8616	protein_coding	MX dynamin like GTPase 1 [Source:HGNC Symbol;Acc:HGNC:7532]	-	504	557	586	1242	1415	1217	2.92435022504754	3.21030678574559	3.31565103734189	8.27699842441905	9.0413404479231	7.72902068326263
ENSG00000170312	1334.05876961775	1226.73330953751	1114.28869325781	2774.2007516255	2681.86305186583	3094.26936349419	1225.02692413769	2850.11105566184	-1.21852257560572	8.66679325916667e-64	1.61183513765589e-61	CDK1	10	60778331	60794852	+	3931	protein_coding	cyclin dependent kinase 1 [Source:HGNC Symbol;Acc:HGNC:1722]	-	1409	1302	1212	2539	2563	2967	17.9189470592243	16.447692284507	15.0306051562395	37.086566169105	35.8944774703062	41.3003834694373
ENSG00000160957	1183.51558695684	1145.70484208726	1290.80967436796	2502.13458890208	2664.07465081951	2430.98816525276	1206.67670113735	2532.39913499145	-1.06928060755328	2.73610415747188e-62	4.92786759308883e-60	RECQL4	8	144511288	144517845	-	4236	protein_coding	RecQ like helicase 4 [Source:HGNC Symbol;Acc:HGNC:9949]	-	1250	1216	1404	2290	2546	2331	14.7522613819201	14.2552440021821	16.158016477561	31.0410567562104	33.0890669502917	30.1110502505999
ENSG00000184897	2883.99078229642	3021.60808270875	3024.7605617312	5541.84569210103	6524.15767787104	6889.36414399818	2976.78647557879	6318.45583799008	-1.08594172510019	6.41505828848725e-62	1.14335049287517e-59	H1FX	3	129314771	129316277	-	1507	protein_coding	H1 histone family member X [Source:HGNC Symbol;Acc:HGNC:4722]	-	3046	3207	3290	5072	6235	6606	101.046478718129	105.677550811963	106.428890797617	193.251538259223	227.774592669389	239.863904364885
ENSG00000141526	1014.98296737418	1045.83254499742	1058.20650655094	2084.74794568785	2491.42252301699	2404.91579110805	1039.67400630751	2327.02875327096	-1.16259302192054	4.76409577990369e-60	8.23370492870224e-58	SLC16A3	17	82228397	82261129	+	8995	protein_coding	solute carrier family 16 member 3 [Source:HGNC Symbol;Acc:HGNC:10924]	-	1072	1110	1151	1908	2381	2306	5.95796784144151	6.12800121855892	6.23808152571225	12.1796320871148	14.5727092767789	14.0280632972231
ENSG00000178538	435.533736000116	398.546996877393	361.316383209836	1102.46890838524	1021.26349536522	1085.65365938573	398.465705362449	1069.79535437873	-1.42516957402155	1.60462128204761e-57	2.6147685843652e-55	CA8	8	60187347	60281412	-	5783	protein_coding	carbonic anhydrase 8 [Source:HGNC Symbol;Acc:HGNC:1382]	-	460	423	393	1009	976	1041	3.97657498714912	3.63232087782559	3.31296042765423	10.0183209533047	9.29134740073679	9.85002014624473
ENSG00000143228	208.298743304403	195.033636769788	227.086887157327	666.507466912782	685.376628549403	769.65648475184	210.13975574384	707.180193404675	-1.75058308746884	1.01541770591756e-56	1.60868490261569e-54	NUF2	1	163266576	163355764	+	3362	protein_coding	NUF2, NDC80 kinetochore complex component [Source:HGNC Symbol;Acc:HGNC:14621]	-	220	207	247	610	655	738	3.27136881071718	3.05752254634845	3.58159219099086	10.4181137002275	10.7257004582593	12.0115273435861
ENSG00000125148	106.989809060898	109.29421190964	119.51941429333	463.277321263966	491.796970104152	463.04536481005	111.934478421289	472.706552059389	-2.07789833929558	9.56267581196822e-56	1.46086949234622e-53	MT2A	16	56608199	56609497	+	1299	protein_coding	metallothionein 2A [Source:HGNC Symbol;Acc:HGNC:7406]	-	113	116	130	424	470	444	4.34884400379425	4.4345123632654	4.87877839070997	18.7419024247023	19.9191489896678	18.7030915886273
ENSG00000149503	974.270031182869	825.359738214177	1070.15844798028	2383.03735301111	2416.08341270316	2150.44941945568	956.596072459108	2316.52339505665	-1.27564337524777	1.47784994510841e-55	2.2377002266199e-53	INCENP	11	62123973	62153163	+	4473	protein_coding	inner centromere protein [Source:HGNC Symbol;Acc:HGNC:6058]	-	1029	876	1164	2181	2309	2062	11.5006136393497	9.72528282040215	12.6861830173787	27.9971442151706	28.4188897961141	25.2248936751735
ENSG00000185885	304.873615200081	366.512486490085	330.976839581529	1062.04140629381	917.672218683705	926.090729620101	334.120980423899	968.601451532538	-1.53512310409617	4.1804949847432e-55	6.21984949469183e-53	IFITM1	11	313506	315272	+	1080	protein_coding	interferon induced transmembrane protein 1 [Source:HGNC Symbol;Acc:HGNC:5412]	-	322	389	360	972	877	888	14.9051603754429	17.8863974839879	16.2500849475186	51.677259728112	44.7051865040511	44.9913258770868
ENSG00000131153	802.896974191519	758.464142993621	769.521152027055	1555.91251292426	1664.78506262916	1697.83300430352	776.960756404065	1639.51019328565	-1.07764144104975	1.34532042245129e-54	1.98434762311566e-52	GINS2	16	85676198	85690073	-	3264	protein_coding	GINS complex subunit 2 [Source:HGNC Symbol;Acc:HGNC:24575]	-	848	805	837	1424	1591	1628	12.988238032675	12.2473678522883	12.5012142473098	25.0505235065467	26.8350310865713	27.2925322416152
ENSG00000137404	260.373429130504	270.408955328161	245.474489356301	749.547741478965	794.199787891598	726.897791154516	258.752291271655	756.88177350836	-1.54879874510957	2.78515370080554e-54	4.00453611939351e-52	NRM	6	30688047	30691420	-	2045	protein_coding	nurim [Source:HGNC Symbol;Acc:HGNC:8003]	-	275	287	267	686	759	697	6.72270289830756	6.96924314006435	6.36494769827012	19.2613964539445	20.4329248026032	18.6500090680609
ENSG00000174871	177.053931808743	157.345977490602	169.165940230559	560.521853321733	577.599845739344	606.96487008885	167.855283176635	581.695523049976	-1.79325877802149	3.51213763674011e-54	5.00772291371861e-52	CNIH2	11	66278190	66285301	+	2069	protein_coding	cornichon family AMPA receptor auxiliary protein 2 [Source:HGNC Symbol;Acc:HGNC:28744]	-	187	167	184	513	552	582	4.5184101741839	4.00823348985956	4.33545040649119	14.2368477742986	14.6879322365037	15.3922488304953
ENSG00000198826	540.629920121884	543.64448510226	539.676124539882	1266.36418713429	1174.03446905715	1261.90290860397	541.316843254675	1234.10052159847	-1.18881156793928	3.66704196335064e-54	5.18537917296937e-52	ARHGAP11A	15	32615144	32639949	+	6428	protein_coding	Rho GTPase activating protein 11A [Source:HGNC Symbol;Acc:HGNC:15783]	-	571	577	587	1159	1122	1210	4.44083643199595	4.4575577350865	4.45183565534851	10.3529599711128	9.60946174024648	10.300281261068
ENSG00000171848	454.469985391426	325.056061282981	381.542745628707	1075.15302859373	1209.61127114979	1180.55710127247	387.022930767704	1155.107133672	-1.57790570357084	8.6322774341145e-54	1.20079891786747e-51	RRM2	2	10120698	10131419	+	5323	protein_coding	ribonucleotide reductase regulatory subunit M2 [Source:HGNC Symbol;Acc:HGNC:10452]	-	480	345	415	984	1156	1132	4.50805606201472	3.21854555727456	3.80074314477938	10.6144036513374	11.9559321313132	11.6366920715244
ENSG00000111665	79.5322474434995	93.2769567159857	72.6310286859466	378.051776314463	442.617273093737	416.115091349572	81.8134109484773	412.261380252591	-2.33419945115574	3.98092978461433e-53	5.40584989005961e-51	CDCA3	12	6844793	6852066	-	5653	protein_coding	cell division cycle associated 3 [Source:HGNC Symbol;Acc:HGNC:14624]	-	84	99	79	346	423	399	0.742856345863836	0.869667500973383	0.681278990370053	3.51442338697776	4.11949002013456	3.86218872602012
ENSG00000169679	462.04448514795	416.448635035007	444.060593105218	1105.74681396022	1024.40262496163	1084.61076441994	440.851237762725	1071.58673444726	-1.28125240049899	6.5841299887525e-53	8.87043024468939e-51	BUB1	2	110637698	110678114	-	6032	protein_coding	BUB1 mitotic checkpoint serine/threonine kinase [Source:HGNC Symbol;Acc:HGNC:1148]	-	488	442	483	1012	979	1040	4.04448311092055	3.63879817620355	3.90357644047653	9.63332354200732	8.93518259787846	9.4343414001347
ENSG00000137807	655.194228939306	602.060356984999	564.499387508497	1327.55175786726	1365.52137443812	1411.03688871171	607.2513244776	1368.03667367236	-1.17220767355015	5.08970642271161e-52	6.75076565058881e-50	KIF23	15	69414246	69448427	+	6576	protein_coding	kinesin family member 23 [Source:HGNC Symbol;Acc:HGNC:6392]	-	692	639	614	1215	1305	1353	5.26076408953271	4.82543072872677	4.55180299168632	10.6089264952785	10.925234822805	11.2583714573323
ENSG00000101412	944.918844626339	836.666035997932	1002.12431984407	1870.59144812243	2059.26901524462	1957.51385078483	927.903066822782	1962.45810471729	-1.08054054086401	3.67500132687231e-49	4.55646903643371e-47	E2F1	20	33675683	33686404	-	2503	protein_coding	E2F transcription factor 1 [Source:HGNC Symbol;Acc:HGNC:3113]	E2F	998	888	1090	1712	1968	1877	19.9330716916934	17.6176974705354	21.2296355486959	39.2735245059385	43.2858866296227	41.0339197310054
ENSG00000123485	218.713680469624	168.652275274358	210.53804517825	623.89469443803	648.753449924626	643.466193891444	199.301333640744	638.704779418033	-1.68011596039269	1.43730017526987e-48	1.74412808502606e-46	HJURP	2	233833416	233854566	-	3821	protein_coding	Holliday junction recognition protein [Source:HGNC Symbol;Acc:HGNC:25444]	-	231	179	229	571	620	617	3.02231327890938	2.32633912682822	2.92169807876087	8.58056800277762	8.93298747309029	8.83583725059462
ENSG00000120802	2165.36011789623	2006.86785661666	1702.69196362498	4208.83075827547	3815.08883616965	4412.48860025073	1958.30664604596	4145.46939823195	-1.08212109182638	1.18523724966537e-47	1.40829231540101e-45	TMPO	12	98515512	98550379	+	8593	protein_coding	thymopoietin [Source:HGNC Symbol;Acc:HGNC:11875]	-	2287	2130	1852	3852	3646	4231	13.3053373361565	12.3092565546015	10.5068627916226	25.7394008653927	23.3589827355792	26.9424940173427
ENSG00000228716	631.523917200169	576.621186971548	581.048229487573	1284.93898539251	1352.96485605249	1237.91632439083	596.39777788643	1291.94005527861	-1.1153512765428	1.69760004685534e-47	2.0031680552893e-45	DHFR	5	80626228	80654983	-	4409	protein_coding	dihydrofolate reductase [Source:HGNC Symbol;Acc:HGNC:2861]	-	667	612	632	1176	1293	1187	7.56293333374708	6.89300121743072	6.98801566352807	15.3152535067815	16.1450910743928	14.7316096174569
ENSG00000150594	299.192740382689	277.946487183998	289.604734633838	744.084565520663	745.020090881183	808.243598486011	288.914654066841	765.782751629286	-1.40647540568408	1.75562961581168e-47	2.0574536114067e-45	ADRA2A	10	111077163	111080907	+	3745	protein_coding	adrenoceptor alpha 2A [Source:HGNC Symbol;Acc:HGNC:281]	-	316	295	315	681	712	775	4.21832267696984	3.9117151838431	4.10048872507479	10.441244288635	10.4667112863994	11.3237288634461
ENSG00000068489	524.534108139271	444.714379494396	524.966042780703	1282.75371500919	1123.80839551459	1184.72868113562	498.071510138123	1197.09693055314	-1.26469149032846	4.33397918355923e-47	5.01043133991206e-45	PRR11	17	59155499	59204705	+	4080	protein_coding	proline rich 11 [Source:HGNC Symbol;Acc:HGNC:25619]	-	554	472	571	1174	1074	1136	6.78819233028483	5.74485229940879	6.82264595958318	16.5220868520707	14.4919287929492	15.2355364257862
ENSG00000140451	74.7981850956722	98.9301056078636	89.1798706650231	384.607587464425	379.834681165547	390.042717204862	87.6360537895196	384.828328611611	-2.13433204829411	2.55652552008749e-46	2.91614344324646e-44	PIF1	15	64815632	64825668	-	4656	protein_coding	PIF1 5'-to-3' DNA helicase [Source:HGNC Symbol;Acc:HGNC:26220]	-	79	105	97	352	363	374	0.848239820943516	1.11988482378611	1.01563030921991	4.34096874386584	4.29215825708351	4.39539805953011
ENSG00000137310	682.651790556704	667.071569241595	642.646696854135	1401.85095090016	1389.58803467726	1305.70449716708	664.123352217478	1365.71449424817	-1.04014684662704	3.03312881833336e-46	3.43687642925058e-44	TCF19	6	31158542	31167159	+	3538	protein_coding	transcription factor 19 [Source:HGNC Symbol;Acc:HGNC:11629]	Others	721	708	699	1283	1328	1252	10.1878366564521	9.93739289779021	9.63155119698884	20.8221607408981	20.6643771489507	19.3635990704404
ENSG00000137135	149.596370191344	139.444339332989	134.229496052509	545.224960638489	474.008569057831	462.002469844262	141.090068525614	493.745333180194	-1.80698145118429	1.54872837720574e-44	1.68781799579556e-42	ARHGEF39	9	35658875	35675866	-	6496	protein_coding	Rho guanine nucleotide exchange factor 39 [Source:HGNC Symbol;Acc:HGNC:25909]	-	158	148	146	499	453	443	1.21594969406189	1.13139102957589	1.09567998876434	4.41074038798712	3.839142734489	3.73161896451756
ENSG00000140525	796.269286904561	736.793738908089	764.924251477311	1598.52528539902	1657.46042690421	1440.23794775378	765.995759096654	1565.40788668567	-1.03105849087156	1.94314728911911e-43	2.01498485556533e-41	FANCI	15	89243949	89317261	+	7766	protein_coding	FA complementation group I [Source:HGNC Symbol;Acc:HGNC:25568]	-	841	782	832	1463	1584	1381	5.41381170423045	5.00041902349269	5.2227932048682	10.8169272015091	11.2289685173025	9.73051606319842
ENSG00000149485	731.886038974108	700.048271110883	713.438965320185	1443.37108818325	1586.30682271892	1376.62135484069	715.124425135059	1468.76642191429	-1.0384136175689	2.52473742564908e-43	2.60230465981058e-41	FADS1	11	61799625	61829318	-	10230	protein_coding	fatty acid desaturase 1 [Source:HGNC Symbol;Acc:HGNC:3574]	-	773	743	776	1321	1516	1320	3.77753413351146	3.60670159520018	3.69796654524177	7.41453894871684	8.15841213763628	7.06053937042339
ENSG00000168078	199.777431078314	199.744594179687	170.085320340508	563.799758896714	557.718691628751	577.763811046774	189.869115199503	566.42742052408	-1.57752243940556	3.88060215672637e-43	3.9758744252448e-41	PBK	8	27809620	27838095	-	2165	protein_coding	PDZ binding kinase [Source:HGNC Symbol;Acc:HGNC:18282]	-	211	212	185	516	533	554	4.87224469805622	4.86267217764965	4.16572616437544	13.6851249780374	13.5534975465867	14.0020442433777
ENSG00000142089	600.279105704508	587.927484755304	570.015668168189	1180.04600699312	1219.02865993901	1188.90026099878	586.074086209334	1195.99164264364	-1.02925528475206	4.85249853655373e-43	4.94203868812109e-41	IFITM3	11	319669	327537	-	1348	protein_coding	interferon induced transmembrane protein 3 [Source:HGNC Symbol;Acc:HGNC:5414]	-	634	624	620	1080	1165	1140	23.5127757991441	22.9874993180588	22.4222240373773	46.0034953069246	47.5793063581649	46.2758644938358
ENSG00000065328	323.809864591391	306.212231643387	298.798535733325	755.010917437266	753.391103138275	756.098850196591	309.606877322701	754.833623590711	-1.28593815574743	2.40836801580527e-42	2.4239515735546e-40	MCM10	10	13161554	13211104	+	5454	protein_coding	minichromosome maintenance 10 replication initiation factor [Source:HGNC Symbol;Acc:HGNC:18043]	-	342	325	325	691	720	725	3.13484093745863	2.95913827396781	2.90499318368732	7.27478027790519	7.26774089953753	7.2738184062278
ENSG00000179388	69.1173102782793	55.5892974367996	76.3085491257414	336.531639031372	311.820206576675	322.254544428616	67.0050522802734	323.535463345554	-2.27053101609624	2.43413600712332e-42	2.43555947847252e-40	EGR3	8	22687659	22693302	-	4855	protein_coding	early growth response 3 [Source:HGNC Symbol;Acc:HGNC:3240]	zf-C2H2	73	59	83	308	298	309	0.751688944611062	0.603475730730892	0.833423512241428	3.64265842688145	3.37916270228034	3.48264194795498
ENSG00000257167	90.8939970782852	91.3925737520264	79.0666894555875	383.514952272765	331.701360687268	380.656662512767	87.117753428633	365.290991824267	-2.06840634519192	6.19481325318034e-42	6.12677773190264e-40	TMPO-AS1	12	98512973	98516422	-	3357	antisense	TMPO antisense RNA 1 [Source:HGNC Symbol;Acc:HGNC:44158]	-	96	97	86	351	317	365	1.42963255395319	1.43488608802125	1.24888945977355	6.00361373070113	5.1986429933086	5.94950871137479
ENSG00000115163	106.042996591333	118.716126729436	105.7287126441	376.959141122803	401.808588340413	418.200881281149	110.16261198829	398.989536914788	-1.85720580845228	1.5424429495249e-40	1.49949993558927e-38	CENPA	2	26764289	26801067	+	1983	protein_coding	centromere protein A [Source:HGNC Symbol;Acc:HGNC:1851]	-	112	126	115	345	384	401	2.82357836488033	3.15533055343307	2.82717060357737	9.98972074085204	10.6608193285803	11.0652502412674
ENSG00000171236	381.565425234885	319.402912391103	375.107084859066	852.255449495033	832.915719580649	884.374930988565	358.691807495018	856.515366688082	-1.25562577588216	3.08948920265102e-40	2.96972810434601e-38	LRG1	19	4536409	4540474	-	3133	protein_coding	leucine rich alpha-2-glycoprotein 1 [Source:HGNC Symbol;Acc:HGNC:29480]	-	403	339	408	780	796	848	6.43056582781151	5.37324118890101	6.34858090512696	14.2952309068083	13.9873275780215	14.8106813732597
ENSG00000075702	302.979990260951	325.99825276496	334.654360021324	760.474093395568	794.199787891598	747.755690470284	321.210867682412	767.47652391915	-1.25638568866161	3.44584617504356e-40	3.2573717157456e-38	WDR62	19	36054881	36105106	+	9812	protein_coding	WD repeat domain 62 [Source:HGNC Symbol;Acc:HGNC:24502]	-	320	346	364	696	759	717	1.63041054614108	1.75111872137485	1.80850925017227	4.07294613973433	4.25859470254011	3.99853772386875
ENSG00000080986	191.256118852225	178.074190094155	185.714782209636	561.614488513393	535.744784453884	506.846953373163	185.015030385338	534.735408780147	-1.53092098040925	5.14263081592772e-40	4.80821930385373e-38	NDC80	18	2571511	2616635	+	3600	protein_coding	NDC80, kinetochore complex component [Source:HGNC Symbol;Acc:HGNC:16909]	-	202	189	202	514	512	486	2.80513266693118	2.60709186977407	2.73543096616563	8.19818256180542	7.82977952910176	7.38708931630547
ENSG00000165304	361.68236337401	325.056061282981	315.347377712401	767.029904545529	862.21426248047	795.72885889655	334.028600789797	808.324341974183	-1.27550828177003	1.44284914452829e-39	1.32726606789672e-37	MELK	9	36572862	36677683	+	3087	protein_coding	maternal embryonic leucine zipper kinase [Source:HGNC Symbol;Acc:HGNC:16870]	-	382	345	343	702	824	763	6.18630418132212	5.54982766484369	5.4166949825062	13.0574222830992	14.6951037080445	13.5246953132997
ENSG00000140406	686.439040434966	693.452930737025	743.778508948492	1340.66338016719	1638.62564932575	1480.91085141953	707.890160040161	1486.73329363749	-1.07070009328746	3.27188847507217e-39	2.96201120679814e-37	TLNRD1	15	81000944	81005788	+	4845	protein_coding	talin rod domain containing 1 [Source:HGNC Symbol;Acc:HGNC:13519]	-	725	736	809	1227	1566	1420	7.48081237234506	7.54364191322902	8.14013543191489	14.5414511378038	17.7942648160411	16.0374067639854
ENSG00000134222	121.19199610438	120.600509693396	139.745776712201	418.479278405894	427.968001643826	421.329566178514	127.179427503326	422.592282076078	-1.73182763732762	4.78506892881438e-39	4.19859124984688e-37	PSRC1	1	109279556	109283186	-	2855	protein_coding	proline and serine rich coiled-coil 1 [Source:HGNC Symbol;Acc:HGNC:24472]	-	128	128	152	383	409	404	2.24134336654798	2.22638818668055	2.59546015273852	7.70281785400541	7.88677168526259	7.74309939362369
ENSG00000108106	1185.40921189597	1041.12158758752	1321.14921799627	3366.40902550538	4125.86266621419	3925.45665122754	1182.56000582659	3805.90944764904	-1.68629828269618	7.80924428951729e-39	6.81715152008372e-37	UBE2S	19	55399745	55407777	-	2788	protein_coding	ubiquitin conjugating enzyme E2 S [Source:HGNC Symbol;Acc:HGNC:17895]	-	1252	1105	1437	3081	3943	3764	22.4499871379324	19.6818782270981	25.1270144220777	63.4535458402332	77.860301445154	73.8748184987879
ENSG00000235823	539.683107652318	582.274335863426	516.691621791165	1137.43323451837	1089.27796995409	1107.55445366728	546.216355102303	1111.42188604658	-1.02495986804663	7.40660194483285e-38	6.24270735350197e-36	OLMALINC	10	100373513	100454043	+	7763	lincRNA	oligodendrocyte maturation-associated long intergenic non-coding RNA [Source:HGNC Symbol;Acc:HGNC:28060]	-	570	618	562	1041	1041	1062	3.67070773174017	3.95326493935304	3.52925972195238	7.69977634318986	7.38249593505998	7.48573609278239
ENSG00000137812	249.958491965284	242.143210868771	231.68378770707	638.098951929614	580.738975335754	638.251719062502	241.261830180375	619.02988210929	-1.35949758159234	1.72002889722108e-37	1.43559485031476e-35	KNL1	15	40594020	40664342	+	10250	protein_coding	kinetochore scaffold 1 [Source:HGNC Symbol;Acc:HGNC:24054]	-	264	257	252	584	555	612	1.28761076389828	1.24510589645888	1.19854285076332	3.27149264837045	2.98092597163592	3.26713543745543
ENSG00000129195	119.298371165249	117.773935247457	112.16437341374	368.218059589521	397.623082211867	412.986406452207	116.412226608815	392.942516084532	-1.75565903576142	2.97138234530911e-37	2.46797824894363e-35	PIMREG	17	6444415	6451469	+	2823	protein_coding	PICALM interacting mitotic regulator [Source:HGNC Symbol;Acc:HGNC:25483]	-	126	125	122	337	380	396	2.23133205269302	2.19885284969896	2.10681228862622	6.85450329766354	7.41062422221707	7.6758042252318
ENSG00000077152	445.001860695771	453.194102832213	421.076090356501	971.352685386005	888.373675783883	1053.32391544629	439.757351294828	971.016758872058	-1.14299002900404	1.1090818597643e-36	9.07961273711344e-35	UBE2T	1	202331657	202341980	-	1652	protein_coding	ubiquitin conjugating enzyme E2 T [Source:HGNC Symbol;Acc:HGNC:25009]	-	470	481	458	889	849	1010	14.2230373997542	14.458793835597	13.5155064878272	30.899303133099	28.2930469610068	33.4542202917609
ENSG00000175793	595.545043356681	506.899017305054	570.935048278138	1099.19100281026	1280.76487533507	1185.77157610141	557.793036313291	1188.57581808225	-1.09167743085391	1.98371104086584e-36	1.60100452401955e-34	SFN	1	26863138	26864457	+	1320	protein_coding	stratifin [Source:HGNC Symbol;Acc:HGNC:10773]	-	629	538	621	1006	1224	1137	23.8221662578719	20.2397608360527	22.9347789827478	43.7603731367682	51.0492727820698	47.133111967673
ENSG00000168306	165.692182173957	175.247615648216	144.342677261945	465.462591647287	464.591180268603	512.061428202105	161.760825028039	480.705066705998	-1.57205116665941	5.01863663202971e-36	3.97541077657539e-34	ACOX2	3	58505136	58537319	-	3859	protein_coding	acyl-CoA oxidase 2 [Source:HGNC Symbol;Acc:HGNC:120]	-	175	186	157	426	444	491	2.26708501941795	2.39350973125521	1.98336097700991	6.33857724919401	6.33417801695117	6.96219679691723
ENSG00000128944	432.69329859142	457.905060242112	425.672990906244	889.405046011483	974.176551419075	916.704674928005	438.757116579925	926.762090786188	-1.07908731229614	5.26702379224505e-36	4.15293903618953e-34	KNSTRN	15	40382721	40394246	+	3654	protein_coding	kinetochore localized astrin (SPAG5) binding protein [Source:HGNC Symbol;Acc:HGNC:30767]	-	457	486	463	814	931	879	6.25247831433229	6.60487736184846	6.17716693817825	12.7912453380415	14.0269487792367	13.1631525249498
ENSG00000131094	82.3726848521959	77.2597015223316	80.9054496754849	311.401029623185	297.170935126764	341.026653812807	80.1792786833375	316.532872854252	-1.9811430000378	6.37336374866831e-36	5.00221347429884e-34	C1QL1	17	44959693	44968071	-	1295	protein_coding	complement C1q like 1 [Source:HGNC Symbol;Acc:HGNC:24182]	-	87	82	88	285	284	327	3.35856703728295	3.14442409739252	3.31275863022773	12.6366529579682	12.0734293414479	13.8171211579116
ENSG00000035499	125.926058452208	138.502147851009	142.503917042047	466.555226838947	392.391199551185	429.672725904821	135.644041115088	429.539717431651	-1.66220434824923	2.70899301001092e-35	2.06003868450164e-33	DEPDC1B	5	60596912	60700190	-	3806	protein_coding	DEP domain containing 1B [Source:HGNC Symbol;Acc:HGNC:24902]	-	133	147	155	427	375	412	1.74697783193635	1.91798666194624	1.9853624541766	6.44193084133352	5.42431069173642	5.92335843661636
ENSG00000163808	249.958491965284	258.160466062425	230.764407597122	633.728411162973	570.275210014389	657.023828446693	246.294455208277	620.342483208018	-1.33290849479885	1.29360883221699e-34	9.58166541958126e-33	KIF15	3	44761717	44873376	+	5285	protein_coding	kinesin family member 15 [Source:HGNC Symbol;Acc:HGNC:17273]	-	264	274	251	580	545	630	2.4972583405785	2.57455754315663	2.31529119498231	6.30144237197624	5.67719202197318	6.52281617333816
ENSG00000183971	441.214610817509	479.575464327644	477.158277063371	909.072479461368	987.77944633685	1053.32391544629	465.982784069508	983.391947081501	-1.07771166617104	1.53743602337747e-34	1.13385906724088e-32	NPW	16	2009926	2020755	+	1168	protein_coding	neuropeptide W [Source:HGNC Symbol;Acc:HGNC:30509]	-	466	509	519	832	944	1010	19.9456232285185	21.6407332308383	21.6621423487042	40.9013319004844	44.4950013907645	47.3170992482783
ENSG00000158859	53.9683107652318	32.0345103873082	35.855824287999	246.935553315227	226.017330941483	233.608472336602	40.6195484801797	235.520452197771	-2.53662520312445	3.04877398949983e-34	2.20103472406507e-32	ADAMTS4	1	161184308	161199056	-	10334	protein_coding	ADAM metallopeptidase with thrombospondin type 1 motif 4 [Source:HGNC Symbol;Acc:HGNC:220]	-	57	34	39	226	216	224	0.275747088460412	0.163383235316281	0.183981027565287	1.25573196337369	1.15071392102025	1.18609409203164
ENSG00000066279	840.769472974138	763.175100403519	690.454462571467	1661.89812651531	1432.48947249486	1513.24059535897	764.799678649708	1535.87606478971	-1.00597485647422	3.507520101954e-34	2.52158272875769e-32	ASPM	1	197084128	197146694	-	10887	protein_coding	abnormal spindle microtubule assembly [Source:HGNC Symbol;Acc:HGNC:19048]	-	888	810	751	1521	1369	1451	4.07764374699119	3.69465446253854	3.36285858241567	8.02191319376406	6.92272848193824	7.29287502114941
ENSG00000134574	367.363238191403	338.246742030696	343.848161120811	776.863621270472	765.947621523913	733.155160949246	349.819380447636	758.655467914544	-1.116820241087	2.88326669852797e-33	1.99727502881837e-31	DDB2	11	47214465	47239240	+	4897	protein_coding	damage specific DNA binding protein 2 [Source:HGNC Symbol;Acc:HGNC:2718]	-	388	359	374	711	732	703	3.96101200489436	3.64050285888889	3.72321733941513	8.33674396267276	8.22930294340324	7.85533666018159
ENSG00000161031	183.681619095701	147.924062670806	193.989203199174	476.38894356389	508.538994618336	488.074843988972	175.19829498856	491.000927390399	-1.48639871667574	2.41852217237114e-32	1.65523657477081e-30	PGLYRP2	19	15468645	15498956	-	3188	protein_coding	peptidoglycan recognition protein 2 [Source:HGNC Symbol;Acc:HGNC:30013]	-	194	157	211	436	486	468	3.04220134692091	2.44556027695841	3.22656956454808	7.85281097220718	8.39266773356413	8.03280310430541
ENSG00000167680	431.746486121854	385.356316129678	451.415633984808	835.865921620128	956.388150372755	913.57599003064	422.839478745447	901.943354007841	-1.09300157530587	7.50347334917763e-32	4.99550307410231e-30	SEMA6B	19	4542593	4559808	-	4412	protein_coding	semaphorin 6B [Source:HGNC Symbol;Acc:HGNC:10739]	-	456	409	491	765	914	876	5.16694544360815	4.60346489978671	5.42528901353012	9.95595439004878	11.4049337046675	10.8644609668641
ENSG00000121957	243.330804678326	260.044849026384	296.040395403479	700.379157854251	691.654887742222	592.364340567812	266.472016369396	661.466128721428	-1.31087041314454	7.54739531314854e-32	5.00526875224696e-30	GPSM2	1	108875350	108934545	+	9130	protein_coding	G protein signaling modulator 2 [Source:HGNC Symbol;Acc:HGNC:29501]	-	257	276	322	641	661	568	1.40723582545017	1.5011888719713	1.71934086082179	4.03129164971642	3.9857747825358	3.4042162440968
ENSG00000154146	163.798557234826	158.288168972582	121.358174513227	468.740497222268	443.663649625873	421.329566178514	147.814966906879	444.577904342218	-1.58937066203849	8.51065767549573e-32	5.62229161497035e-30	NRGN	11	124739846	124747210	+	1309	protein_coding	neurogranin [Source:HGNC Symbol;Acc:HGNC:8000]	-	173	168	132	429	424	404	6.60710172894712	6.37333382985258	4.91599208496361	18.8180497609371	17.8323378312717	16.8881197622579
ENSG00000092470	184.628431565267	114.005169319538	148.020197701739	500.426917780417	489.704217039879	450.530625220589	148.884599528848	480.220586680295	-1.68957016981385	1.53450381371499e-31	9.98302671203934e-30	WDR76	15	43826963	43868419	+	4078	protein_coding	WD repeat domain 76 [Source:HGNC Symbol;Acc:HGNC:25773]	-	195	121	161	458	468	432	2.39051749812528	1.4734492456277	1.92466675567717	6.44874528785224	6.31801575844789	5.79663703094103
ENSG00000161888	124.979245982642	116.831743765477	171.924080560405	467.647862030608	450.988285350829	414.029301417995	137.911690102841	444.221816266477	-1.68608226039795	1.82710160035687e-31	1.18415562053432e-29	SPC24	19	11131520	11155808	-	2839	protein_coding	SPC24, NDC80 kinetochore complex component [Source:HGNC Symbol;Acc:HGNC:26913]	-	132	124	187	428	431	397	2.32441182281744	2.16896889818336	3.21109463034799	8.65636067615042	8.35783803534083	7.65181912925332
ENSG00000105376	498.970171461003	498.419293967237	472.561376513628	1016.15072824408	1040.09827294367	895.846775612237	489.983613980622	984.031925599996	-1.00594573577731	9.56314139567191e-31	6.12829023520398e-29	ICAM5	19	10289981	10296778	+	3906	protein_coding	intercellular adhesion molecule 5 [Source:HGNC Symbol;Acc:HGNC:5348]	-	527	529	514	930	994	859	6.74501489926875	6.72543632072993	6.4151641037055	13.6712327323048	14.0099381695117	12.0337367444319
ENSG00000134690	523.587295669705	596.407208093121	688.61570235157	1192.06499410139	1298.55327638139	1229.57316466453	602.870068704799	1240.06381171577	-1.04012642979771	1.59635954036558e-30	1.01537961842584e-28	CDCA8	1	37692418	37709719	+	2469	protein_coding	cell division cycle associated 8 [Source:HGNC Symbol;Acc:HGNC:14629]	-	553	633	749	1091	1241	1179	11.1971779036821	12.7315022744276	14.7889594479847	25.3723461425544	27.671504012422	26.1295720382346
ENSG00000007968	169.479432052219	182.785147504053	161.81089935097	465.462591647287	423.78249551528	480.774579228453	171.358492969081	456.67322213034	-1.41433890482343	4.23626324066139e-30	2.67462966965743e-28	E2F2	1	23506430	23531220	-	5457	protein_coding	E2F transcription factor 2 [Source:HGNC Symbol;Acc:HGNC:3114]	E2F	179	194	176	426	405	461	1.63984807465972	1.76540685266166	1.57230068761038	4.48242067154841	4.08585680999976	4.62260253540043
ENSG00000174371	190.30930638266	184.669530468012	193.989203199174	481.852119522192	475.054945589968	464.088259775839	189.656013349949	473.665108295999	-1.32026211661284	8.7847143777445e-30	5.46568956375304e-28	EXO1	1	241847967	241895148	+	4140	protein_coding	exonuclease 1 [Source:HGNC Symbol;Acc:HGNC:3511]	-	201	196	211	441	454	445	2.42717032308725	2.35100071992509	2.48461443762784	6.11639064414852	6.03722810158322	5.88165100332069
ENSG00000176890	96.574871895678	74.4331270763926	60.6790872566136	278.621973873376	310.773830044538	311.825594770732	77.2290287428948	300.407132896216	-1.96147682139123	1.30299535773287e-29	8.04846591003947e-28	TYMS	18	657604	673578	+	2470	protein_coding	thymidylate synthetase [Source:HGNC Symbol;Acc:HGNC:12441]	-	102	79	66	255	297	299	2.06446609872355	1.58828037564798	1.30263838850554	5.92789079202365	6.61974970941581	6.623900751463
ENSG00000121152	230.075430104409	236.490061976893	245.474489356301	527.742797571924	552.486808968068	563.163281525737	237.346660479201	547.797629355243	-1.20665968072908	5.5669207024936e-29	3.33042004264565e-27	NCAPH	2	96335787	96373845	+	3278	protein_coding	non-SMC condensin I complex subunit H [Source:HGNC Symbol;Acc:HGNC:1112]	-	243	251	267	483	528	540	3.70596967637747	3.80243504641792	3.97081087338694	8.46048283122436	8.867619433127	9.01414193569917
ENSG00000106003	196.936993669618	167.710083792378	156.294618691278	470.925767605589	516.910006875428	429.672725904821	173.647232051091	472.502833461946	-1.44473356766691	1.03524266999828e-28	6.10793175298988e-27	LFNG	7	2512529	2529177	+	3418	protein_coding	LFNG O-fucosylpeptide 3-beta-N-acetylglucosaminyltransferase [Source:HGNC Symbol;Acc:HGNC:6560]	-	208	178	170	431	494	412	3.04225640174914	2.58609798445086	2.42467622095801	7.24039364892279	7.95677291782165	6.59575839957925
ENSG00000186891	88.0535596695887	114.005169319538	102.970572314253	327.790557498089	335.886866815814	306.61111994179	101.676433767793	323.429514751898	-1.6691611420945	5.51867787032163e-28	3.15801265422084e-26	TNFRSF18	1	1203508	1206691	-	1370	protein_coding	TNF receptor superfamily member 18 [Source:HGNC Symbol;Acc:HGNC:11914]	-	93	121	112	300	321	294	3.3936489733633	4.38593140413851	3.98542229369799	12.5735425129226	12.8993117356153	11.7426561719049
ENSG00000089127	158.117682417434	130.964615995172	124.116314843073	413.016102447593	512.724500746882	365.013238025941	137.732871085226	430.251280406805	-1.64395889119328	1.94579811058475e-27	1.09876586376584e-25	OAS1	12	112906777	112933222	+	4947	protein_coding	2'-5'-oligoadenylate synthetase 1 [Source:HGNC Symbol;Acc:HGNC:8086]	-	167	139	135	378	490	350	1.68763723124428	1.39530747792735	1.33035868278654	4.38739621706227	5.4530093559447	3.8713792282744
ENSG00000171791	178.947556747874	158.288168972582	148.939577811688	420.664548789215	399.71583527614	445.316150391647	162.058434510715	421.898844819001	-1.38092875650223	8.61885329848891e-27	4.71145622802381e-25	BCL2	18	63123346	63320128	-	11765	protein_coding	BCL2, apoptosis regulator [Source:HGNC Symbol;Acc:HGNC:990]	-	189	168	162	385	382	427	0.803108846334772	0.709111260797028	0.67127422732631	1.87899560800143	1.78753068031847	1.98598299290893
ENSG00000163975	189.362493913094	216.70404085532	202.263624188712	559.429218130073	459.35929760792	479.731684262665	202.776719652376	499.506733333553	-1.29999462723475	2.92339724190483e-26	1.5680039752035e-24	MELTF	3	196988621	197029816	-	8393	protein_coding	melanotransferrin [Source:HGNC Symbol;Acc:HGNC:7037]	-	200	230	220	512	439	460	1.19128948816992	1.36084181273065	1.27785726979176	3.50275454158801	2.87958147037348	2.9990257185225
ENSG00000152253	70.0641227478448	75.3753185583723	89.1798706650231	256.76927004017	259.50137996985	303.482435044425	78.2064373237467	273.251028351482	-1.80428854640566	3.39956035504239e-26	1.81770242733673e-24	SPC25	2	168834132	168913371	-	1841	protein_coding	SPC25, NDC80 kinetochore complex component [Source:HGNC Symbol;Acc:HGNC:24031]	-	74	80	97	235	248	291	2.00947435603355	2.1579095168974	2.56859028773922	7.32944416446757	7.41617493420489	8.64925660790187
ENSG00000140534	234.809492452237	245.91197679669	255.587670565736	608.597801754786	524.234642600383	536.048012415238	245.436379938221	556.293485590136	-1.1797882802949	3.48810542770438e-26	1.85346223192615e-24	TICRR	15	89575482	89631056	+	8402	protein_coding	TOPBP1 interacting checkpoint and replication regulator [Source:HGNC Symbol;Acc:HGNC:28704]	-	248	261	278	557	501	514	1.47561662890033	1.5426054522416	1.61301723949423	3.8065319988043	3.28274479818048	3.34749566556553
ENSG00000005961	27.4575616173986	21.670404085532	31.2589237382555	150.783656449121	170.559374738248	158.520034799837	26.7956298137287	159.954355329069	-2.57669561461019	4.04568070798299e-26	2.14308349577675e-24	ITGA2B	17	44372180	44389505	-	5551	protein_coding	integrin subunit alpha 2b [Source:HGNC Symbol;Acc:HGNC:6138]	-	29	23	34	138	163	152	0.261174822151049	0.205756536376298	0.298596408691569	1.4274628880641	1.61658464820419	1.49834541134188
ENSG00000151725	350.320613739224	392.893847985516	333.734979911375	757.196187820587	687.469381613676	800.943333725492	358.983147212038	748.536301053252	-1.06038356586233	5.19797263620387e-26	2.74497875942742e-24	CENPU	4	184694618	184734133	-	2953	protein_coding	centromere protein U [Source:HGNC Symbol;Acc:HGNC:21348]	-	370	417	363	693	657	768	6.26387113013504	7.01244777511675	5.9926659356071	13.474937348678	12.2485307197074	14.2310634381172
ENSG00000128274	228.181805165278	219.530615301259	213.296185508096	480.759484330531	513.770877279018	505.804058407375	220.336201991545	500.111473338975	-1.18295472462036	5.50561710622555e-26	2.88960456096685e-24	A4GALT	22	42692112	42721298	-	3407	protein_coding	alpha 1,4-galactosyltransferase (P blood group) [Source:HGNC Symbol;Acc:HGNC:18149]	-	241	233	232	440	491	485	3.53630280963406	3.39610273334932	3.31965339696887	7.41544998218351	7.9339860349787	7.78949291417051
ENSG00000180739	186.522056504398	169.594466756338	160.891519241021	446.887793389062	418.550612854597	416.115091349572	172.336014167252	427.184499197744	-1.30979682949898	9.19653611447331e-26	4.81201018099811e-24	S1PR5	19	10512742	10517931	-	2806	protein_coding	sphingosine-1-phosphate receptor 5 [Source:HGNC Symbol;Acc:HGNC:14299]	-	197	180	175	409	400	399	3.50980587458909	3.18553125316046	3.04037583658135	8.3693669235756	7.84791693713425	7.78081000291936
ENSG00000169607	160.95811982613	142.270913778928	138.826396602252	370.403329972841	402.85496487255	382.742452444343	147.351810069103	385.333582429911	-1.38744138846424	1.12272780666273e-25	5.82117356727249e-24	CKAP2L	2	112736607	112764677	-	5219	protein_coding	cytoskeleton associated protein 2 like [Source:HGNC Symbol;Acc:HGNC:26877]	-	170	151	151	339	385	367	1.62841900231436	1.43676811772328	1.41047872796051	3.72966107765003	4.06121055104211	3.84785190732453
ENSG00000116014	23.6703117391368	27.32355297741	25.7426430785634	154.061562024102	141.260831838427	162.691614662991	25.5788359317034	152.671336175173	-2.5772303207561	1.79815960541847e-25	9.23919244706004e-24	KISS1R	19	917287	921015	+	1680	protein_coding	KISS1 receptor [Source:HGNC Symbol;Acc:HGNC:4510]	-	25	29	28	141	135	156	0.743935466831113	0.857207077363357	0.81250424737593	4.81910953813743	4.42391281987474	5.08106672550112
ENSG00000179750	251.852116904415	237.432253458873	265.700851775172	610.783072138107	528.420148728929	544.391172141546	251.66174071282	561.19813100286	-1.15632507378876	1.89085830635198e-25	9.68640288074325e-24	APOBEC3B	22	38982347	38992804	+	1896	protein_coding	apolipoprotein B mRNA editing enzyme catalytic subunit 3B [Source:HGNC Symbol;Acc:HGNC:17352]	-	266	252	289	559	505	522	7.01371057842801	6.60023258170651	7.43081416112797	16.9289663549078	14.663414738169	15.0650907294556
ENSG00000139354	357.895113495748	291.137167931713	296.040395403479	704.749698620892	626.779542749759	721.683316325574	315.024225610313	684.404185898742	-1.11961447400727	3.00404770518355e-25	1.52973976891936e-23	GAS2L3	12	100573683	100628286	+	6799	protein_coding	growth arrest specific 2 like 3 [Source:HGNC Symbol;Acc:HGNC:27475]	-	378	309	322	645	599	692	2.77940155232493	2.25689040477994	2.30880748040932	5.44717891922542	4.85024698501016	5.56930028586272
ENSG00000154783	115.511121286987	116.831743765477	123.196934733125	315.771570389826	342.165126008633	327.469019257558	118.513266595196	328.468571885339	-1.4706731486367	4.57735977323124e-25	2.31711910414161e-23	FGD5	3	14810853	14934565	+	8093	protein_coding	FYVE, RhoGEF and PH domain containing 5 [Source:HGNC Symbol;Acc:HGNC:19117]	-	122	124	134	289	327	314	0.753624185254935	0.760867750147358	0.807183263178361	2.05043151989022	2.22443789715519	2.12304739378788
ENSG00000253125	198.830618608749	172.421041202277	200.424863968815	468.740497222268	455.173791479375	435.930095699552	190.558841259947	453.281461467065	-1.24976495049486	5.27834392887981e-25	2.64845937311242e-23	AC055854.1	8	22690150	22798616	+	2191	processed_transcript	novel transcript	-	210	183	218	429	435	418	4.79160990776844	4.14768478988638	4.85055023079743	11.2427326047771	10.9302212376032	10.4393506574562
ENSG00000138778	426.065611304462	420.217400962926	398.091587607783	965.889509427704	748.159220477593	842.659132357028	414.791533291724	852.235954087442	-1.03851119111651	9.34189465121102e-25	4.63303818789045e-23	CENPE	4	103105806	103198409	-	9444	protein_coding	centromere protein E [Source:HGNC Symbol;Acc:HGNC:1856]	-	450	446	433	884	715	808	2.38210594207675	2.34517854403751	2.23516098547508	5.37468793821486	4.16804247982928	4.68160710902068
ENSG00000131620	297.299115443558	239.316636422832	250.990770015993	603.134625796485	589.109987592846	548.562752004699	262.535507294128	580.26912179801	-1.14430477485767	1.43743639117409e-24	7.06739558993927e-23	ANO1	11	70078302	70189528	+	6021	protein_coding	anoctamin 1 [Source:HGNC Symbol;Acc:HGNC:21625]	-	314	254	273	552	563	526	2.60714723443115	2.09489432991708	2.210400194655	5.26413983832841	5.14780207735927	4.78031701437152
ENSG00000137193	19.8830618608749	25.4391700134506	25.7426430785634	148.598386065801	138.121702242017	140.790820381434	23.688291650963	142.503636229751	-2.58765997387246	4.87218300062602e-24	2.3285768475059e-22	PIM1	6	37170203	37175426	+	2977	protein_coding	Pim-1 proto-oncogene, serine/threonine kinase [Source:HGNC Symbol;Acc:HGNC:8986]	-	21	27	28	136	132	135	0.352650900501198	0.450382970928867	0.458517680749601	2.62311324712546	2.44105277979428	2.48138707299478
ENSG00000109255	17.9894369217439	25.4391700134506	25.7426430785634	132.208858190896	141.260831838427	150.17687507353	23.0570833379193	141.215521700951	-2.61377776294111	1.10774795453661e-23	5.16445980984235e-22	NMU	4	55595229	55636698	-	975	protein_coding	neuromedin U [Source:HGNC Symbol;Acc:HGNC:7859]	-	19	27	28	121	135	144	0.974212106717912	1.37516933790281	1.40000731855545	7.12586715339208	7.62274208963032	8.08160198706923
ENSG00000185507	252.798929373981	218.58842381928	238.119448476711	490.593201055474	536.791160986021	521.447482894201	236.502267223324	516.277281645232	-1.12658994492725	1.24623601102055e-23	5.77861738443405e-22	IRF7	11	612553	615999	-	2628	protein_coding	interferon regulatory factor 7 [Source:HGNC Symbol;Acc:HGNC:6122]	IRF	267	232	259	449	513	500	5.07914296806338	4.38389007601351	4.80453424818187	9.81020193553285	10.7466740647186	10.4108029149127
ENSG00000137804	58.7023731130592	62.1846378106571	43.2108651675885	217.434403140399	206.136176830889	207.536098191892	54.6992920304349	210.36889272106	-1.94451346615438	2.00679504038703e-23	9.18081902166364e-22	NUSAP1	15	41332694	41381050	+	2875	protein_coding	nucleolar and spindle associated protein 1 [Source:HGNC Symbol;Acc:HGNC:18538]	-	62	66	47	199	197	199	1.07809834052353	1.13999545113102	0.796960687860912	3.97440567570794	3.77233671334169	3.78751890227321
ENSG00000144485	225.341367756582	203.513360107605	236.280688256814	462.184686072306	577.599845739344	499.546688612644	221.711805373667	513.110406808098	-1.21075615705072	3.30013453586007e-23	1.48592899759384e-21	HES6	2	238238267	238240662	-	2037	protein_coding	hes family bHLH transcription factor 6 [Source:HGNC Symbol;Acc:HGNC:18254]	bHLH	238	216	257	423	552	479	5.84104383029459	5.26574415102695	6.15062125406816	11.9235699912679	14.9186704945146	12.8672004309545
ENSG00000165949	57.7555606434937	51.8205315088809	77.2279292356901	214.156497565418	238.57384932712	221.093732747141	62.2680071293549	224.60802654656	-1.84961684615581	2.32723820893151e-22	1.01838991700302e-20	IFI27	14	94104836	94116698	+	4147	protein_coding	interferon alpha inducible protein 27 [Source:HGNC Symbol;Acc:HGNC:5397]	-	61	55	84	196	228	212	0.735360565621919	0.658606004742724	0.987465977037542	2.71380727881198	3.02679414217296	2.79731521234763
ENSG00000112312	259.426616660939	268.524572364201	212.376805398148	547.410231021809	514.817253811155	530.833537586296	246.775998141096	531.02034080642	-1.10605509385168	8.02363414407779e-22	3.38973778284373e-20	GMNN	6	24774931	24786099	+	2476	protein_coding	geminin, DNA replication inhibitor [Source:HGNC Symbol;Acc:HGNC:17493]	-	274	285	231	501	492	509	5.53228391101289	5.71598725198562	4.54818613434184	11.6183392226638	10.9394763968039	11.2488136839571
ENSG00000111012	111.723871408726	116.831743765477	97.4542916545613	273.158797915075	314.959336173084	310.782699804944	108.669968942921	299.633611297701	-1.46428543136553	1.07393480149088e-21	4.50368246409534e-20	CYP27B1	12	57762334	57768986	-	3440	protein_coding	cytochrome P450 family 27 subfamily B member 1 [Source:HGNC Symbol;Acc:HGNC:2606]	-	118	124	106	250	301	298	1.71485775516976	1.79002985521586	1.5021880852648	4.17290533980233	4.81714951497472	4.74020804534675
ENSG00000187678	62.489622991321	57.4736804007589	56.0821867068702	220.71230871538	191.486905380978	201.278728397162	58.6818300329834	204.49264749784	-1.80098154557444	1.86336489640795e-21	7.71965457083295e-20	SPRY4	5	142310427	142326455	-	6565	protein_coding	sprouty RTK signaling antagonist 4 [Source:HGNC Symbol;Acc:HGNC:15533]	-	66	61	61	202	183	193	0.502589883090533	0.461415454411833	0.452972664949871	1.76674392232862	1.53461144378696	1.60865221070994
ENSG00000004838	288.777803217468	284.541827557855	272.136512544813	526.650162380264	638.289684603261	565.249071457314	281.818714440046	576.729639480279	-1.0337057218344	3.89606156907961e-21	1.58718127254648e-19	ZMYND10	3	50341110	50346852	-	4009	protein_coding	zinc finger MYND-type containing 10 [Source:HGNC Symbol;Acc:HGNC:19412]	-	305	302	296	482	610	542	3.80336775459478	3.74082953674124	3.59942016298242	6.90347806018403	8.37675573996958	7.39780384770852
ENSG00000141401	316.235364834867	293.021550895672	260.18457111548	564.892394088374	608.991141703439	572.549336217832	289.813828948673	582.144290669882	-1.00690016321493	7.07924595917797e-21	2.836672092776e-19	IMPA2	18	11981025	12030883	+	3825	protein_coding	inositol monophosphatase 2 [Source:HGNC Symbol;Acc:HGNC:6051]	-	334	311	283	517	582	549	4.36535497148522	4.03762500591216	3.60688160011589	7.76097117775858	8.37671265797285	7.85381173498272
ENSG00000093009	186.522056504398	155.461594526643	160.891519241021	380.237046697784	390.298446486912	381.699557478555	167.625056757354	384.078350221084	-1.19652008598535	2.45675679129992e-20	9.46736682413099e-19	CDC45	22	19479459	19520612	+	2846	protein_coding	cell division cycle 45 [Source:HGNC Symbol;Acc:HGNC:1739]	-	197	165	175	348	373	366	3.46047620663985	2.87902927090802	2.99764392039609	7.02103786420824	7.21532685106142	7.03697116099998
ENSG00000133739	275.522428643552	275.119912738059	231.68378770707	614.060977713088	507.492618086199	528.74774765472	260.775376362894	550.100447818002	-1.07684121853151	3.88491781819441e-20	1.49037990738355e-18	LRRCC1	8	85107147	85146076	+	5065	protein_coding	leucine rich repeat and coiled-coil centrosomal protein 1 [Source:HGNC Symbol;Acc:HGNC:29373]	-	291	292	252	562	485	507	2.87222247600706	2.86286212936221	2.42548158347958	6.37109136057891	5.27162321762852	5.47731970804267
ENSG00000158402	142.021870434821	118.716126729436	122.277554623176	351.828531714616	302.402817787447	313.911384702309	127.671850595811	322.71424473479	-1.33766352564032	5.33500269862416e-20	2.02848658163243e-18	CDC25C	5	138285265	138338355	-	3338	protein_coding	cell division cycle 25C [Source:HGNC Symbol;Acc:HGNC:1727]	-	150	126	133	322	289	301	2.24651572967574	1.87448187161707	1.94241578611741	5.53893803090742	4.76643399752698	4.93423403725439
ENSG00000163040	107.936621530464	106.467637463701	114.922513743586	308.123124048204	268.918768759079	282.624535728657	109.775590912584	286.555476178647	-1.38357348637007	6.701248842216e-20	2.51996412506188e-18	CCDC74A	2	131527675	131533666	+	3077	protein_coding	coiled-coil domain containing 74A [Source:HGNC Symbol;Acc:HGNC:25197]	-	114	113	125	282	257	271	1.85217446353584	1.8236772445918	1.98042959223902	5.26233605724464	4.5981983391931	4.81927130735513
ENSG00000154839	113.617496347856	114.947360801518	95.6155314346639	298.289407323261	279.382534080444	275.324270968138	108.060129528013	284.332070790614	-1.3961251866111	8.59515965792631e-20	3.2039908877368e-18	SKA1	18	50374995	50394173	+	2950	protein_coding	spindle and kinetochore associated complex subunit 1 [Source:HGNC Symbol;Acc:HGNC:28109]	-	120	122	104	273	267	264	2.03359173034783	2.05368980217877	1.71865305207654	5.31370693249513	4.98277547892784	4.89690289894449
ENSG00000185361	71.0109352174103	65.9534037385758	79.0666894555875	202.137510457155	253.223120777031	222.13662771293	72.0103428038578	225.832419649039	-1.64894273527963	9.92982377064041e-20	3.6774736951441e-18	TNFAIP8L1	19	4639518	4655568	+	6667	protein_coding	TNF alpha induced protein 8 like 1 [Source:HGNC Symbol;Acc:HGNC:28279]	-	75	70	86	185	242	213	0.562387093569643	0.521392304339597	0.628846845126714	1.59330250982463	1.99832896804968	1.74819039533919
ENSG00000181649	198.830618608749	190.32267935989	197.666723638969	416.294008022574	402.85496487255	415.072196383784	195.606673869202	411.407056426302	-1.07251009933613	3.41489572212487e-19	1.23008138538014e-17	PHLDA2	11	2928273	2929455	-	955	protein_coding	pleckstrin homology like domain family A member 2 [Source:HGNC Symbol;Acc:HGNC:12385]	-	210	202	215	381	385	398	10.9931071287127	10.5037657979429	10.9751882629838	22.9075461971038	22.1941967182081	22.8044331812261
ENSG00000165244	134.447370678297	146.039679706846	103.889952424202	357.291707672918	306.588323915992	324.340334360193	128.125667603115	329.406788649701	-1.36283014220591	3.66000174522433e-19	1.31284339330793e-17	ZNF367	9	96385941	96418329	-	3646	protein_coding	zinc finger protein 367 [Source:HGNC Symbol;Acc:HGNC:18320]	zf-C2H2	142	155	113	327	293	311	1.94704602267943	2.11111584679874	1.51091025705124	5.14977263701244	4.42418245556804	4.66748903389001
ENSG00000177103	145.809120313082	135.67557340507	122.277554623176	295.011501748281	345.304255605043	327.469019257558	134.587416113776	322.59492553696	-1.26216140195244	1.92112157567116e-18	6.64048286055224e-17	DSCAML1	11	117427773	117817525	-	7035	protein_coding	DS cell adhesion molecule like 1 [Source:HGNC Symbol;Acc:HGNC:14656]	-	154	144	133	270	330	314	1.09436238225186	1.01647200527286	0.921646608963742	2.20372109714763	2.58244993797	2.44233440766529
ENSG00000138031	227.234992695713	222.357189747198	217.89308605784	422.849819172535	463.544803736466	457.830889981108	222.49508950025	448.07517096337	-1.01041376282567	2.21174920932893e-18	7.58377334100561e-17	ADCY3	2	24819169	24919839	-	6058	protein_coding	adenylate cyclase 3 [Source:HGNC Symbol;Acc:HGNC:234]	-	240	236	237	387	443	439	1.98055318736418	1.93454914011125	1.90719881110692	3.66807885161574	4.02584018324539	3.96528888626989
ENSG00000175832	0.94681246956547	11.3062977837558	4.59690054974346	78.6697337995415	89.9883817637384	84.4744922288605	5.61667026768826	84.3775359307135	-3.90948567950728	2.42333621503847e-18	8.22684179351353e-17	ETV4	17	43527844	43579620	-	3607	protein_coding	ETS variant 4 [Source:HGNC Symbol;Acc:HGNC:3493]	ETS	1	12	5	72	86	81	0.0138598456809123	0.165208403962078	0.0675772870010477	1.14615491495674	1.31260599085216	1.22879223448386
ENSG00000112029	157.170869947868	149.808445634765	113.083753523689	358.384342864578	331.701360687268	329.554809189135	140.021023035441	339.88017091366	-1.2800989693369	3.03131124413957e-18	1.01897319031882e-16	FBXO5	6	152970519	152983579	-	3833	protein_coding	F-box protein 5 [Source:HGNC Symbol;Acc:HGNC:13584]	-	166	159	123	328	317	316	2.16507929026726	2.05994363382693	1.56438334089078	4.91351166502036	4.55305101188025	4.51115599221677
ENSG00000198003	161.904932295695	211.993083445422	168.246560120611	392.256033806047	386.112940358366	425.501146041668	180.714858620576	401.290040068694	-1.15126795749235	6.15308292373667e-18	2.02850190414517e-16	CCDC151	19	11420604	11435782	-	2681	protein_coding	coiled-coil domain containing 151 [Source:HGNC Symbol;Acc:HGNC:28303]	-	171	225	183	359	369	408	3.18862783903382	4.16756839629254	3.32760038649299	7.6887298447479	7.57725015623454	8.32727545292009
ENSG00000101443	178.947556747874	169.594466756338	163.649659570867	372.588600356162	358.907150522817	361.884553128575	170.730561025026	364.460101335851	-1.09416003153512	1.08143911422354e-17	3.51776107307315e-16	WFDC2	20	45469706	45481532	+	1382	protein_coding	WAP four-disulfide core domain 2 [Source:HGNC Symbol;Acc:HGNC:15939]	-	189	180	178	341	343	347	6.83688536695267	6.46787315222015	6.27897638348403	14.167828885099	13.6636947168603	13.7391863255507
ENSG00000198056	136.340995617428	113.062977837558	102.970572314253	254.583999656849	319.14484230163	355.627183333845	117.45818192308	309.785341764108	-1.40056404254924	2.39931868676008e-17	7.63054697592284e-16	PRIM1	12	56731596	56752373	-	2437	protein_coding	DNA primase subunit 1 [Source:HGNC Symbol;Acc:HGNC:9369]	-	144	120	112	233	305	341	2.95400686312323	2.44524707874935	2.2404712935438	5.48981056702234	6.89011361541609	7.65664358686353
ENSG00000135454	106.042996591333	85.7394248601485	89.1798706650231	305.937853664884	279.382534080444	211.707678055046	93.6540973721681	265.676021933458	-1.50388922118191	2.92510833929581e-17	9.23405972054451e-16	B4GALNT1	12	57623410	57633355	-	8003	protein_coding	beta-1,4-N-acetyl-galactosaminyltransferase 1 [Source:HGNC Symbol;Acc:HGNC:4117]	-	112	91	97	280	267	203	0.69963212514778	0.56465815830835	0.590875261742835	2.00891786744851	1.83670969172025	1.38797870355099
ENSG00000187608	150.54318266091	165.825700828419	136.068256272406	308.123124048204	369.370915844182	350.412708504903	150.812379920578	342.635582799096	-1.18488625702369	4.4351293967358e-17	1.38983633659614e-15	ISG15	1	1001138	1014540	+	941	protein_coding	ISG15 ubiquitin-like modifier [Source:HGNC Symbol;Acc:HGNC:4053]	-	159	176	148	282	353	336	8.44718562805215	9.28795443712842	7.66741521434459	17.207447447547	20.6522396087576	19.5384107551355
ENSG00000135905	89.0003721391542	68.7799781845147	70.7922684660493	239.287106973605	196.718788041661	223.179522678718	76.1908729299061	219.728472564661	-1.52813999794325	4.78849747298397e-17	1.49782800297542e-15	DOCK10	2	224765090	225042445	-	11265	protein_coding	dedicator of cytokinesis 10 [Source:HGNC Symbol;Acc:HGNC:23479]	-	94	73	77	219	188	214	0.41715859359776	0.321801968158447	0.33322411210624	1.1162716260252	0.918774062586009	1.0394944115266
ENSG00000152076	124.032433513077	130.964615995172	140.66515682215	308.123124048204	351.582514797862	276.367165933926	131.887402110133	312.024268259997	-1.24200403722431	8.31149234916826e-17	2.5531352620156e-15	CCDC74B	2	130139287	130145134	-	4487	protein_coding	coiled-coil domain containing 74B [Source:HGNC Symbol;Acc:HGNC:25267]	-	131	139	153	282	336	265	1.45955264132107	1.53835214916572	1.66231089612459	3.6086935699001	4.12254382382503	3.23168770492691
ENSG00000135519	142.021870434821	120.600509693396	130.551975612714	288.455690598319	318.098465769494	294.096380352329	131.05811858031	300.216845573381	-1.19610898312137	1.49154847897195e-16	4.50890361752827e-15	KCNH3	12	49539157	49558308	+	4340	protein_coding	potassium voltage-gated channel subfamily H member 3 [Source:HGNC Symbol;Acc:HGNC:6252]	-	150	128	142	264	304	282	1.72785011651097	1.46459407211359	1.59505442111588	3.49277945935012	3.8562566229159	3.55548589724892
ENSG00000109674	65.3300604000174	70.664361148474	88.2604905550744	199.952240073835	227.063707473619	207.536098191892	74.7516373678553	211.517348579782	-1.4997849961631	2.56274226963773e-16	7.62582960582636e-15	NEIL3	4	177309836	177362943	+	2959	protein_coding	nei like DNA glycosylase 3 [Source:HGNC Symbol;Acc:HGNC:24573]	-	69	75	96	183	217	199	1.16575869300524	1.25867419966884	1.58162367856889	3.55110154716101	4.03735410514948	3.67999893343544
ENSG00000183145	70.0641227478448	50.8783400269013	59.759707146665	167.173184324026	192.533281913115	195.021358602431	60.2340566404704	184.909274946524	-1.618899038262	3.48668761783495e-16	1.01978162634455e-14	RIPPLY3	21	37006150	37019659	+	2319	protein_coding	ripply transcriptional repressor 3 [Source:HGNC Symbol;Acc:HGNC:3047]	-	74	54	65	153	184	187	1.59527481218532	1.15635196589499	1.36643663853649	3.7883286562221	4.3681661344439	4.41245652547913
ENSG00000164045	142.968682904386	143.213105260907	154.45585847138	292.82623136496	340.07237294436	335.812178983865	146.879215545558	322.903594431062	-1.13672676667813	3.93519887756729e-16	1.1450893332513e-14	CDC25A	3	48157146	48188402	-	4117	protein_coding	cell division cycle 25A [Source:HGNC Symbol;Acc:HGNC:1725]	-	151	152	168	268	325	322	1.83358318412161	1.83341066289905	1.98932300547714	3.73775554128789	4.34594841560577	4.27971241168122
ENSG00000186710	35.0320613739224	32.9767018692879	47.807765717332	194.489064115533	139.168078774154	127.233185826185	38.6055096535141	153.630109571957	-1.99004134820704	7.15239881614525e-16	2.02947833738384e-14	CFAP73	12	113149858	113159276	+	1726	protein_coding	cilia and flagella associated protein 73 [Source:HGNC Symbol;Acc:HGNC:37100]	-	37	35	52	178	133	122	1.07168084862623	1.00698797596527	1.46872146686727	5.92156059714429	4.24221741759071	3.86775201317226
ENSG00000165480	158.117682417434	171.478849720297	135.148876162458	338.716909414692	312.866583108811	363.970343060152	154.915136100063	338.517945194552	-1.1283748129449	1.18450069054588e-15	3.31698965879542e-14	SKA3	13	21153595	21176602	-	3048	protein_coding	spindle and kinetochore associated complex subunit 3 [Source:HGNC Symbol;Acc:HGNC:20262]	-	167	182	147	310	299	349	2.73908838023802	2.96519635232397	2.35114418039885	5.83987697423255	5.40055382443735	6.26541793377712
ENSG00000100162	182.734806626136	161.114743418521	195.827963419071	359.476978056238	355.768020926408	384.82824237592	179.892504487909	366.691080452855	-1.02716755591938	3.28260292311071e-15	8.90100412272967e-14	CENPM	22	41938721	41947164	-	1778	protein_coding	centromere protein M [Source:HGNC Symbol;Acc:HGNC:18352]	-	193	171	213	329	340	369	5.42662847616018	4.77596775115289	5.84015988833767	10.6248084305392	10.5275965617317	11.3562302950328
ENSG00000005189	176.107119339177	177.131998612175	184.795402099687	376.959141122803	375.649175037001	333.726389052288	179.344840017013	362.111568404031	-1.01327277262228	3.62496210102414e-15	9.79827828570664e-14	REXO5	16	20806429	20849668	+	4114	protein_coding	RNA exonuclease 5 [Source:HGNC Symbol;Acc:HGNC:24661]	-	186	188	201	345	359	320	2.26023290885159	2.26929310608387	2.38181847918175	4.81517166482975	4.80410216230551	4.25623180326933
ENSG00000129355	46.393811008708	67.8377867025351	60.6790872566136	177.006901048968	195.672411509524	160.605824731414	58.3035616559523	177.761712429969	-1.6078377195016	4.66065673027997e-15	1.24599744773578e-13	CDKN2D	19	10566462	10569059	-	1503	protein_coding	cyclin dependent kinase inhibitor 2D [Source:HGNC Symbol;Acc:HGNC:1790]	-	49	72	66	162	187	154	1.62982748182401	2.37886911413659	2.14072975356532	6.18889338061222	6.84959193460905	5.6066225805724
ENSG00000188610	70.0641227478448	79.1440844862909	56.0821867068702	185.747982582251	181.023140059613	223.179522678718	68.4301313136686	196.650215106861	-1.52419621349526	5.01649266500037e-15	1.33694999218312e-13	FAM72B	1	121167646	121185539	-	3033	protein_coding	family with sequence similarity 72 member B [Source:HGNC Symbol;Acc:HGNC:24805]	-	74	84	61	170	173	214	1.21973039546909	1.37532047202061	0.980470011670262	3.21835152352971	3.14018884118742	3.86083235932977
ENSG00000006016	59.6491855826246	68.7799781845147	54.2434264869728	172.636360282327	168.466621673975	186.678198876124	60.8908634180374	175.927060277475	-1.53139319259835	6.42033880707309e-15	1.69524686711451e-13	CRLF1	19	18572220	18607741	-	3018	protein_coding	cytokine receptor like factor 1 [Source:HGNC Symbol;Acc:HGNC:2364]	-	63	73	59	158	161	179	1.04358024929629	1.20115943383197	0.953036791156657	3.00604043775926	2.93689698726093	3.2454384498409
ENSG00000129173	109.830246469595	116.831743765477	103.889952424202	293.91886655662	227.063707473619	266.981111241831	110.183980886425	262.654561757357	-1.25292031597114	8.23602411127312e-15	2.13836680643222e-13	E2F8	11	19224063	19241620	-	4140	protein_coding	E2F transcription factor 8 [Source:HGNC Symbol;Acc:HGNC:24727]	E2F	116	124	113	269	217	256	1.40075501232896	1.48736780240159	1.33062289787652	3.7308595992652	2.88563545824573	3.38360147606763
ENSG00000100065	199.777431078314	173.363232684256	218.812466167789	368.218059589521	396.576705679731	423.415356110091	197.317709976786	396.070040459781	-1.00516480681268	8.66298230646564e-15	2.23902760216959e-13	CARD10	22	37490362	37519542	-	5652	protein_coding	caspase recruitment domain family member 10 [Source:HGNC Symbol;Acc:HGNC:16422]	-	211	184	238	337	379	406	1.8663145384451	1.61663769769969	2.05282389464407	3.42361337744235	3.69163818860665	3.93064174257558
ENSG00000183242	17.9894369217439	12.2484892657355	11.0325613193843	79.7623689912018	97.3130174886939	77.1742274683417	13.7568291689546	84.7498713160791	-2.62519520873823	9.73703940726629e-15	2.49776228273353e-13	WT1-AS	11	32435518	32458769	+	5561	bidirectional_promoter_lncRNA	WT1 antisense RNA [Source:HGNC Symbol;Acc:HGNC:18135]	-	19	13	12	73	93	74	0.170806834031643	0.116088042770872	0.105197456952107	0.75374931769909	0.920687245136073	0.728145896230501
ENSG00000123219	187.468868973963	183.727338986032	133.31011594256	404.27502091431	324.376724962313	383.785347410132	168.168774634185	370.812364428918	-1.1412937889135	1.57698267960901e-14	3.98555002187742e-13	CENPK	5	65517766	65563171	-	4312	protein_coding	centromere protein K [Source:HGNC Symbol;Acc:HGNC:29479]	-	198	195	145	370	310	368	2.29557229765029	2.2457059572663	1.63932907054049	4.926970237941	3.95790180133094	4.66991147598504
ENSG00000134802	115.511121286987	100.814488571823	100.212431984407	249.120823698548	238.57384932712	245.080316960274	105.512680614406	244.258329995314	-1.21123456665229	1.93856903348527e-14	4.8492567489668e-13	SLC43A3	11	57406954	57427580	-	4517	protein_coding	solute carrier family 43 member 3 [Source:HGNC Symbol;Acc:HGNC:17466]	-	122	107	109	228	228	235	1.35025028365468	1.17633418752786	1.17639534599039	2.8982892327773	2.7788610377665	2.84680259649847
ENSG00000106804	67.2236853391484	49.9361485449216	50.565906047178	147.50575087414	188.347775784569	167.906089491933	55.9085799770827	167.919872050214	-1.58795445150336	4.53173389955955e-14	1.0890163907509e-12	C5	9	120952335	121050276	-	6533	protein_coding	complement C5 [Source:HGNC Symbol;Acc:HGNC:1331]	-	71	53	55	135	180	161	0.543313163836615	0.402865653781245	0.410418493240559	1.18652823499415	1.5168474998499	1.34850574000395
ENSG00000197587	43.5533736000116	52.7627229908606	31.2589237382555	162.802643557384	141.260831838427	131.404765689339	42.5250067763759	145.156080361717	-1.77209930409682	5.09140070597116e-14	1.21667410725093e-12	DMBX1	1	46506996	46514226	+	2896	protein_coding	diencephalon/mesencephalon homeobox 1 [Source:HGNC Symbol;Acc:HGNC:19026]	Homeobox	46	56	34	149	135	126	0.79407918337995	0.960254832329308	0.572344152157078	2.95423254277497	2.56635826567319	2.38073780912239
ENSG00000184486	77.6386225043686	51.8205315088809	61.5984673665623	198.859604882174	171.605751270385	174.163459286663	63.6858737932706	181.542938479741	-1.51117358486573	5.36849431692135e-14	1.27931668192931e-12	POU3F2	6	98834592	98839470	+	4879	protein_coding	POU class 3 homeobox 2 [Source:HGNC Symbol;Acc:HGNC:9215]	Pou	82	55	67	182	164	167	0.840209468421021	0.559794855845066	0.669454206692199	2.14189184270829	1.85052562399989	1.87294590698308
ENSG00000110811	82.3726848521959	112.120786355579	96.5349115446126	221.804943907041	252.176744244895	227.351102541872	97.0094609174624	233.777596897936	-1.26907110131721	8.39346735646736e-14	1.96998938915167e-12	P3H3	12	6828410	6839851	+	4601	protein_coding	prolyl 3-hydroxylase 3 [Source:HGNC Symbol;Acc:HGNC:19318]	-	87	119	105	203	241	218	0.945304132423694	1.2843747529134	1.11253570060169	2.53338253152859	2.88367878562774	2.59264969926762
ENSG00000156299	104.149371652202	97.0457226439043	128.713215392817	256.76927004017	253.223120777031	247.166106891851	109.969436562974	252.386165903018	-1.19755578303803	9.05017182452048e-14	2.11252987609202e-12	TIAM1	21	31118416	31559977	-	9216	protein_coding	T cell lymphoma invasion and metastasis 1 [Source:HGNC Symbol;Acc:HGNC:11805]	-	110	103	140	235	242	237	0.596698239020788	0.554998475915033	0.74056376713952	1.46413918259384	1.44562274630938	1.40716641586645
ENSG00000185745	97.5216843652434	74.4331270763926	49.6465259372293	219.61967352372	266.826015694806	182.50661901297	73.8671124596218	222.984102743832	-1.59549333884833	1.68577909860578e-13	3.86126912679317e-12	IFIT1	10	89392546	89406486	+	4613	protein_coding	interferon induced protein with tetratricopeptide repeats 1 [Source:HGNC Symbol;Acc:HGNC:5407]	-	103	79	54	201	255	175	1.11624186586131	0.850434105322027	0.570672829286368	2.50189782627611	3.04325818666143	2.07584143098563
ENSG00000058091	184.628431565267	149.808445634765	161.81089935097	332.161098264731	311.820206576675	358.75586823121	165.415925517	334.245724357539	-1.01507435682694	1.89808978742562e-13	4.34175351107651e-12	CDK14	7	90466424	91210590	+	6841	protein_coding	cyclin dependent kinase 14 [Source:HGNC Symbol;Acc:HGNC:8883]	-	195	159	176	304	298	344	1.42501540087047	1.15418271429011	1.25420915835255	2.55159040383083	2.39816326846529	2.75155649196737
ENSG00000243479	63.4364354608865	59.3580633647182	56.0821867068702	149.691021257461	172.652127802521	162.691614662991	59.6255618441583	161.678254574324	-1.43994257423653	6.3208854652487e-13	1.39729134767965e-11	MNX1-AS1	7	157010805	157016426	+	1041	lincRNA	MNX1 antisense RNA 1 (head to head) [Source:HGNC Symbol;Acc:HGNC:48954]	-	67	63	61	137	165	156	3.21757449170067	3.00529322164158	2.8566431752122	7.55660644972926	8.72600159155569	8.19999241003062
ENSG00000234965	107.936621530464	128.138041549233	124.116314843073	252.398729273529	267.872392226942	247.166106891851	120.06365930759	255.812409464107	-1.09108469325376	1.14114337503769e-12	2.43757342657863e-11	SHISA8	22	41909554	41914667	-	1405	protein_coding	shisa family member 8 [Source:HGNC Symbol;Acc:HGNC:18351]	-	114	136	135	231	256	237	4.05632798882547	4.80683944130519	4.68418818771888	9.44044839635735	10.0310342721588	9.23021045453748
ENSG00000077942	49.2342484174045	66.8955952205554	43.2108651675885	145.32048049082	149.631844095519	166.863194526144	53.1135696018495	153.938506370827	-1.53641246428202	1.8702051774891e-12	3.9023427544925e-11	FBLN1	22	45502238	45601135	+	7285	protein_coding	fibulin 1 [Source:HGNC Symbol;Acc:HGNC:3600]	-	52	71	47	133	143	160	0.356843938956025	0.483978227287536	0.314517773177779	1.04828422845099	1.08065870087873	1.20179393539122
ENSG00000228109	136.340995617428	117.773935247457	132.390735832612	281.899879448357	257.408626905577	258.637951515524	128.835222232499	265.982152623153	-1.0453687502253	2.65842898499861e-12	5.46703364583247e-11	MELTF-AS1	3	196999460	197004744	+	1139	antisense	MELTF antisense RNA 1 [Source:HGNC Symbol;Acc:HGNC:40373]	-	144	125	144	258	246	248	6.32038167289843	5.44983458709409	6.16333336025289	13.0062754949302	11.8903176288351	11.9142727567636
ENSG00000196415	28.4043740869641	25.4391700134506	22.0651226387686	91.7813560994651	98.3593940208304	100.117916715687	25.3028889130611	96.7528889453273	-1.93626731681085	2.85818745759677e-12	5.84971141142115e-11	PRTN3	19	840960	848175	+	1146	protein_coding	proteinase 3 [Source:HGNC Symbol;Acc:HGNC:9495]	-	30	27	24	84	94	96	1.30870322960866	1.16997391313721	1.02094774539384	4.20873552177759	4.51570236257914	4.58380566456806
ENSG00000235863	149.596370191344	115.889552283497	135.148876162458	262.232445998472	291.939052466082	276.367165933926	133.5449328791	276.84622146616	-1.05209956318685	3.0252923100188e-12	6.17693931079018e-11	B3GALT4	6	33277132	33284832	+	2356	protein_coding	beta-1,3-galactosyltransferase 4 [Source:HGNC Symbol;Acc:HGNC:919]	-	158	123	147	240	279	265	3.35263548923006	2.59254830610567	3.04171793796931	5.84915220465331	6.51945047139436	6.15474649066513
ENSG00000158163	15.1489995130475	10.3641063017762	19.3069823089225	88.5034505244842	83.7101225709195	62.5736979473041	14.9400293745821	78.2624236809026	-2.38652738521302	4.70652059807086e-12	9.40754292441501e-11	DZIP1L	3	138061990	138115818	-	5045	protein_coding	DAZ interacting zinc finger protein 1 like [Source:HGNC Symbol;Acc:HGNC:26551]	-	16	11	21	81	80	60	0.158548942306603	0.108275088272273	0.202924747610242	0.921893632414288	0.872993257704607	0.650773202625744
ENSG00000189362	28.4043740869641	26.3813614954303	31.2589237382555	96.1518968661062	98.3593940208304	113.675551270936	28.6815531068833	102.728947385957	-1.84047001027064	4.75909292322235e-12	9.50152624461312e-11	NEMP2	2	190504342	190534722	-	6521	protein_coding	nuclear envelope integral membrane protein 2 [Source:HGNC Symbol;Acc:HGNC:33700]	-	30	28	34	88	94	109	0.229991397198516	0.213226345225094	0.254180135661232	0.774863919316031	0.793589159257123	0.914643556688416
ENSG00000159714	107.936621530464	97.0457226439043	86.421730335177	197.766969690514	229.156460537892	227.351102541872	97.1346915031817	218.091510923426	-1.16804751634155	7.30682478027794e-12	1.42229547201997e-10	ZDHHC1	16	67394152	67416833	-	3540	protein_coding	zinc finger DHHC-type containing 1 [Source:HGNC Symbol;Acc:HGNC:17916]	-	114	103	94	181	219	218	1.60992678652536	1.4448773881449	1.29449829242945	2.93583930031019	3.40582968128963	3.36971222212721
ENSG00000100558	123.085621043511	91.3925737520264	103.889952424202	242.565012548586	251.130367712758	212.750573020834	106.122715739913	235.481984427393	-1.14993442240695	7.94375447251229e-12	1.54101631547262e-10	PLEK2	14	67386983	67412200	-	1603	protein_coding	pleckstrin 2 [Source:HGNC Symbol;Acc:HGNC:19238]	-	130	97	113	222	240	204	4.05428586290493	3.00493611820794	3.43654322969982	7.95200087311351	8.24251587982485	6.96363864294409
ENSG00000230873	69.1173102782793	84.7972333781688	78.1473093456388	178.099536240629	194.626034977388	180.420829081393	77.3539510006956	184.382133433137	-1.25317288078689	8.51172390915059e-12	1.64746149418062e-10	STMND1	6	17102258	17131372	+	2882	protein_coding	stathmin domain containing 1 [Source:HGNC Symbol;Acc:HGNC:44668]	-	73	90	85	163	186	173	1.26629070995375	1.55076347959199	1.43781112478045	3.24751073162243	3.55304772394289	3.28466972966522
ENSG00000160183	30.297999026095	33.9188933512675	45.0496253874859	120.189871082633	121.379677727833	109.503971407782	36.4221725882828	117.024506739416	-1.6822031683525	1.23117292201992e-11	2.34842460376375e-10	TMPRSS3	21	42371837	42396846	-	5713	protein_coding	transmembrane serine protease 3 [Source:HGNC Symbol;Acc:HGNC:11877]	-	32	36	49	110	116	105	0.280020799557785	0.31292143169502	0.418127513965558	1.10556791918866	1.11783019926897	1.00569121524279
ENSG00000054967	66.2768728695829	74.4331270763926	83.6635900053309	198.859604882174	189.394152316705	160.605824731414	74.7911966504355	182.953193976764	-1.28931466646661	1.24315337370129e-11	2.36600158220568e-10	RELT	11	73376264	73397474	+	6322	protein_coding	RELT, TNF receptor [Source:HGNC Symbol;Acc:HGNC:13764]	-	70	79	91	182	181	154	0.553538822520334	0.620539786119979	0.701719897290822	1.6530038438111	1.57618124862914	1.33292529873463
ENSG00000175785	6.62768728695829	8.47972333781688	10.1131812094356	49.1685836247134	71.1536041852815	58.4021180841505	8.40686394473693	59.5747686313818	-2.82401166413573	1.26696136638616e-11	2.40863433098524e-10	PRIMA1	14	93718298	93788481	-	3892	protein_coding	proline rich membrane anchor 1 [Source:HGNC Symbol;Acc:HGNC:18319]	-	7	9	11	45	68	56	0.0899145024659186	0.114832999696406	0.137783351302188	0.66389079815149	0.961873930460376	0.787326332673112
ENSG00000162148	64.383247930452	49.9361485449216	59.759707146665	147.50575087414	189.394152316705	137.662135484069	58.0263678740129	158.187346224972	-1.4470967719442	1.62702941138751e-11	3.05917288229014e-10	PPP1R32	11	61481120	61490931	+	2400	protein_coding	protein phosphatase 1 regulatory subunit 32 [Source:HGNC Symbol;Acc:HGNC:28869]	-	68	53	65	135	181	132	1.41645312884644	1.09663388173036	1.32031940198589	3.229828733007	4.15192410576392	3.00955490664297
ENSG00000085999	71.0109352174103	97.0457226439043	80.9054496754849	214.156497565418	191.486905380978	181.463724047182	82.9873691789332	195.702375664526	-1.23715471524703	1.9196621913721e-11	3.58574455178784e-10	RAD54L	1	46247688	46278473	+	3212	protein_coding	RAD54 like [Source:HGNC Symbol;Acc:HGNC:9826]	-	75	103	88	196	183	174	1.16732090685828	1.5924240205582	1.33562342034399	3.5037854250415	3.1365890810901	2.96423952086424
ENSG00000278023	70.0641227478448	74.4331270763926	79.9860695655362	166.080549132365	179.976763527477	184.592408944547	74.8277731299245	176.883240534796	-1.2410970140158	2.21874063506041e-11	4.11742432384855e-10	RDM1	17	35918066	35930773	-	1975	protein_coding	RAD52 motif containing 1 [Source:HGNC Symbol;Acc:HGNC:19950]	-	74	79	87	152	172	177	1.87313533643431	1.98635571030405	2.14747958040626	4.41909619053335	4.79450107240883	4.90394677538141
ENSG00000256663	90.8939970782852	60.3002548466978	61.5984673665623	180.284806623949	173.698504334658	178.335039149817	70.9309064305151	177.439450036141	-1.32366583415543	3.416292753327e-11	6.22500202443291e-10	AC112777.1	12	20551590	20553012	+	1423	processed_pseudogene	ubiquitin-like with PHD and ring finger domains 1 (UHRF1) pseudogene	-	96	64	67	165	166	171	3.37264686129366	2.23342876773471	2.29533877333186	6.65788073330091	6.42222121863912	6.57553042913113
ENSG00000145491	107.936621530464	76.3175100403519	96.5349115446126	195.581699307193	213.460812555845	225.265312610295	93.5963477051427	211.435941491111	-1.17610733949752	3.48460682805747e-11	6.3427258327727e-10	ROPN1L	5	10441524	10472029	+	1817	protein_coding	rhophilin associated tail protein 1 like [Source:HGNC Symbol;Acc:HGNC:24060]	-	114	81	105	179	204	216	3.1365662214088	2.21374260504442	2.81715837009816	5.65659480910662	6.18097964339865	6.50486676174395
ENSG00000111674	63.4364354608865	67.8377867025351	85.5023502252283	167.173184324026	198.811541105934	165.820299560356	72.2588574628833	177.268341663438	-1.29393908863603	3.67622699603406e-11	6.66316143031174e-10	ENO2	12	6913745	6923698	+	4281	protein_coding	enolase 2 [Source:HGNC Symbol;Acc:HGNC:3353]	-	67	72	93	153	190	159	0.782409494478019	0.835188105243471	1.05904548011158	2.05212197004883	2.44337680206947	2.03231713132544
ENSG00000128408	93.7344344869816	55.5892974367996	76.3085491257414	191.211158540552	182.06951659175	185.635303910335	75.2107603498408	186.305326347546	-1.30869164714259	3.91313423020966e-11	7.0403498085055e-10	RIBC2	22	45413691	45432496	+	1815	protein_coding	RIB43A domain with coiled-coils 2 [Source:HGNC Symbol;Acc:HGNC:13241]	-	99	59	83	175	174	178	2.72686163842095	1.61425601801569	2.2293504969323	5.53628432961102	5.27782142844928	5.36639893195541
ENSG00000171320	163.798557234826	131.906807477152	125.035694953022	252.398729273529	307.634700448129	288.881905523387	140.247019888333	282.971778415015	-1.01383173546191	5.29146888496458e-11	9.36267141900145e-10	ESCO2	8	27771949	27812640	+	7973	protein_coding	establishment of sister chromatid cohesion N-acetyltransferase 2 [Source:HGNC Symbol;Acc:HGNC:27230]	-	173	140	136	231	294	277	1.08474804505102	0.871973533935055	0.831560850192849	1.66359337725851	2.03005422931331	1.90106771522092
ENSG00000176912	8.52131222608923	2.82657444593896	4.59690054974346	48.0759484330531	48.1333204782787	50.0589583578433	5.31492907392388	48.7560757563917	-3.19963972365488	8.36630597112772e-11	1.43866829312558e-09	TYMSOS	18	641320	658340	-	976	bidirectional_promoter_lncRNA	TYMS opposite strand [Source:HGNC Symbol;Acc:HGNC:29553]	-	9	3	5	44	46	48	0.460996076167476	0.152640039213939	0.249745158004897	2.58856947636262	2.59471753734001	2.69110721905482
ENSG00000215784	91.8408095478506	71.6065526304537	63.4372275864597	170.451089899007	166.373868609702	217.965047849776	75.6281965882547	184.930002119495	-1.29133739803385	1.1278260471951e-10	1.91439520510994e-09	FAM72D	1	145096000	145112696	+	2397	protein_coding	family with sequence similarity 72 member D [Source:HGNC Symbol;Acc:HGNC:33593]	-	97	76	69	156	159	209	2.02305754985061	1.57449972865152	1.40332398170061	3.73691768302298	3.65183514097851	4.77109246776941
ENSG00000160182	21.7766868000058	25.4391700134506	18.3876021989738	69.9286522662591	87.8956286994654	98.0321267841097	21.8678196708101	85.2854692499448	-1.96542405458597	1.13189876098892e-10	1.91940414276714e-09	TFF1	21	42362282	42366594	-	551	protein_coding	trefoil factor 1 [Source:HGNC Symbol;Acc:HGNC:11755]	-	23	27	20	64	84	94	2.08679974144132	2.4333758701547	1.76951923203469	6.6693781459955	8.3928557792663	9.33503254329118
ENSG00000175305	129.713308330469	91.3925737520264	89.1798706650231	218.52703833206	240.666602391393	216.922152883988	103.428584249173	225.37193120248	-1.12462305254834	1.87404001711208e-10	3.09805069495534e-09	CCNE2	8	94879770	94896678	-	4397	protein_coding	cyclin E2 [Source:HGNC Symbol;Acc:HGNC:1590]	-	137	97	97	200	230	208	1.55764554965521	1.09549979474354	1.07545479184169	2.61174334663089	2.87974109215812	2.58848975781726
ENSG00000105711	58.7023731130592	72.5487441124333	57.0015668168189	140.949939724178	159.049232884747	155.391349902472	62.7508946807705	151.796840837132	-1.275251447133	4.1142789410703e-10	6.53624073182106e-09	SCN1B	19	35030466	35040449	+	7993	protein_coding	sodium voltage-gated channel beta subunit 1 [Source:HGNC Symbol;Acc:HGNC:10586]	-	62	77	62	129	152	149	0.387780899412629	0.478385430043201	0.378145352212994	0.926695095003468	1.04692566892625	1.02003726235411
ENSG00000144712	50.1810608869699	58.4158718827385	37.6945845078964	151.876291640781	121.379677727833	126.190290860397	48.7638390925349	133.14875340967	-1.44961544932896	4.28380318066742e-10	6.7929446173512e-09	CAND2	3	12796472	12871916	+	5587	protein_coding	cullin associated and neddylation dissociated 2 (putative) [Source:HGNC Symbol;Acc:HGNC:30689]	-	53	62	41	139	116	121	0.474243880197904	0.551074163409931	0.357752004393196	1.4285422711866	1.14303990127504	1.18507621167255
ENSG00000173826	42.6065611304462	48.0517655809623	49.6465259372293	128.930952615915	122.42605425997	119.932921065666	46.7682842162126	123.76330931385	-1.4032831032573	4.64472966213065e-10	7.30434968006025e-09	KCNH6	17	63523334	63548977	+	4211	protein_coding	potassium voltage-gated channel subfamily H member 6 [Source:HGNC Symbol;Acc:HGNC:18862]	-	45	51	54	118	117	115	0.534234350913627	0.601425678137656	0.625151688790789	1.60899143721925	1.52961697120343	1.49434949273091
ENSG00000126803	50.1810608869699	30.1501274233489	34.9364441780503	119.097235890973	132.889819581335	98.0321267841097	38.4225441627897	116.673060752139	-1.60307687456869	5.00778513420834e-10	7.83926840313857e-09	HSPA2	14	64535905	64546173	+	5777	protein_coding	heat shock protein family A (Hsp70) member 2 [Source:HGNC Symbol;Acc:HGNC:5235]	-	53	32	38	109	127	94	0.45864645294542	0.275070896355071	0.32066984317416	1.0833807070883	1.21027322812491	0.890358824883753
ENSG00000140057	108.883434000029	81.0284674502502	91.0186308849205	201.044875265495	194.626034977388	202.32162336295	93.6435107783999	199.330844535277	-1.09016271045909	5.47819310911103e-10	8.52108037244451e-09	AK7	14	96392111	96489427	+	5001	protein_coding	adenylate kinase 7 [Source:HGNC Symbol;Acc:HGNC:20091]	-	115	86	99	184	186	194	1.14959673818653	0.853962162998144	0.96506203347591	2.11260321046293	2.04756719464175	2.12267965275576
ENSG00000132563	55.8619357043628	94.2191481979654	73.5504087958953	163.895278749045	188.347775784569	181.463724047182	74.5438308994078	177.902259526932	-1.25513796563466	6.06482613659009e-10	9.39938181132758e-09	REEP2	5	138439017	138446969	+	3284	protein_coding	receptor accessory protein 2 [Source:HGNC Symbol;Acc:HGNC:17975]	-	59	100	80	150	180	174	0.898159360198537	1.5121465516931	1.18758233477602	2.62267863013155	3.01752884181468	2.89925010384164
ENSG00000178718	68.1704978087139	61.2424463286775	72.6310286859466	135.486763765877	199.85791763807	155.391349902472	67.3479909411127	163.57867710214	-1.28074267348067	9.02644045622084e-10	1.37771985910739e-08	RPP25	15	74954416	74957464	-	3049	protein_coding	ribonuclease P and MRP subunit p25 [Source:HGNC Symbol;Acc:HGNC:30361]	-	72	65	79	124	191	149	1.18053701630556	1.05865137069337	1.2631256584329	2.33518465299584	3.44872063856129	2.67404323974956
ENSG00000267472	90.8939970782852	89.5081907880671	91.9380109948692	187.933252965571	195.672411509524	182.50661901297	90.7800662870738	188.704094496022	-1.05562450261366	1.04886311106979e-09	1.59237336560817e-08	ARHGAP27P2	17	68198921	68199596	+	676	processed_pseudogene	Rho GTPase activating protein 27 pseudogene 2 [Source:HGNC Symbol;Acc:HGNC:53771]	-	96	95	100	172	187	175	7.09952142547466	6.97869055025463	7.21157616014139	14.6096132038712	15.2291962688127	14.1654682265336
ENSG00000092853	99.4153093043744	82.9128504142095	66.1953679163058	239.287106973605	175.791257398931	168.948984457721	82.8411758782966	194.675782943419	-1.23261660790764	1.10765024851314e-09	1.67419573781448e-08	CLSPN	1	35720218	35769967	-	5411	protein_coding	claspin [Source:HGNC Symbol;Acc:HGNC:19715]	-	105	88	72	219	168	162	0.970099547950532	0.807610896815546	0.648682008623917	2.32393270507742	1.70928240043457	1.63823825162938
ENSG00000011028	16.095811982613	16.9594466756338	11.951941429333	55.7243947746752	82.663746038783	61.5308029815157	15.0024000291933	66.6396479316579	-2.15335916110627	1.46007924553137e-09	2.1629399039863e-08	MRC2	17	62627401	62693597	+	6860	protein_coding	mannose receptor C type 2 [Source:HGNC Symbol;Acc:HGNC:16875]	-	17	18	13	51	79	59	0.123888028762079	0.13030030169633	0.0923838648619862	0.426877266947475	0.633993855365269	0.470616855266195
ENSG00000149150	29.3511865565296	20.7282126035524	20.2263624188712	73.20655784124	93.1275113601479	81.3458073314953	23.4352538596511	82.5599588442944	-1.81846096076937	1.56198932119713e-09	2.30393424876577e-08	SLC43A1	11	57484534	57515786	-	3532	protein_coding	solute carrier family 43 member 1 [Source:HGNC Symbol;Acc:HGNC:9225]	-	31	22	22	67	89	78	0.438778698896538	0.309313601547913	0.303653908985342	1.08920863274931	1.38723930377851	1.20840771501159
ENSG00000175175	19.8830618608749	19.7860211215727	14.7100817591791	85.2255449495033	69.0608511210086	60.4879080157273	18.1263882472089	71.591434695413	-1.98196282204555	2.35097391145196e-09	3.40026742391742e-08	PPM1E	17	58755869	58985176	+	6542	protein_coding	protein phosphatase, Mg2+/Mn2+ dependent 1E [Source:HGNC Symbol;Acc:HGNC:19322]	-	21	21	16	78	66	58	0.160477182939784	0.159406412092576	0.119230216673937	0.684606518358765	0.555412268835798	0.485128775146028
ENSG00000249839	11.3617496347856	17.9016381576134	25.7426430785634	74.2991930329003	118.240548131424	54.2305382209969	18.3353436236541	82.256759795107	-2.16325780107266	3.24879367845543e-09	4.62068660335598e-08	AC011330.1	15	43663654	43684339	-	3235	unprocessed_pseudogene	histidine acid phosphatase domain containing 2A (HISPPD2A) pseudogene	-	12	19	28	68	113	52	0.185443449908071	0.29165964834449	0.421949655515166	1.2069564353466	1.92303076243636	0.879566419252126
ENSG00000187951	90.8939970782852	69.7221696664944	91.0186308849205	189.025888157232	173.698504334658	174.163459286663	83.8782658765667	178.962617259518	-1.09263438934709	3.63573655082069e-09	5.12417235457512e-08	AC091057.1	15	30658717	30772993	+	5637	processed_transcript	OTU deubiquitinase 7A pseudogene [Source:NCBI gene;Acc:100288637]	-	96	74	99	173	166	167	0.851388412918374	0.651899603346195	0.856177972221576	1.76219934420661	1.62122064823904	1.6210933262676
ENSG00000279692	33.1384364347915	38.6298507611658	46.8883856073833	122.375141465953	99.4057705529669	106.375286510417	39.5522242677802	109.385399509779	-1.46576648062057	3.97491817165257e-09	5.57465982926029e-08	AC110285.7	17	81395609	81397144	-	1536	TEC	TEC	-	35	41	51	112	95	102	1.13915118358514	1.32553034053493	1.61866080531924	4.18681502426833	3.40497919585267	3.63369555489563
ENSG00000136574	71.0109352174103	58.4158718827385	58.8403270367163	157.339467599083	153.817350224064	128.276080791973	62.755711378955	146.477632871707	-1.22284411499921	4.0236835024428e-09	5.63381544409136e-08	GATA4	8	11676959	11760002	+	4443	protein_coding	GATA binding protein 4 [Source:HGNC Symbol;Acc:HGNC:4173]	zf-GATA	75	62	64	144	147	123	0.843897085939412	0.692966768168194	0.702231895098711	1.86098617071752	1.8214744958716	1.51484563467389
ENSG00000143847	12.3085621043511	11.3062977837558	18.3876021989738	50.2612188163737	68.0144745888721	68.8310677420345	14.0008206956936	62.3689203824268	-2.15413294348933	4.42161266886695e-09	6.16073230979751e-08	PPFIA4	1	203026498	203078740	+	9707	protein_coding	PTPRF interacting protein alpha 4 [Source:HGNC Symbol;Acc:HGNC:9248]	-	13	12	20	46	65	66	0.0669518928426558	0.0613893801474417	0.100443504362946	0.272100768917408	0.368646742084042	0.372047582978424
ENSG00000172232	41.6597486608807	36.7454677972065	46.8883856073833	102.707708016068	116.147795067151	113.675551270936	41.7645340218235	110.843684784718	-1.40792714383497	4.58929752007777e-09	6.37878802343873e-08	AZU1	19	825097	832018	+	1783	protein_coding	azurocidin 1 [Source:HGNC Symbol;Acc:HGNC:913]	-	44	39	51	94	111	109	1.23368950551107	1.08620124371646	1.39442680705011	3.02714676540321	3.42731253048438	3.34514337249869
ENSG00000153789	40.7129361913152	29.2079359413693	62.517847476511	115.819330315992	131.843443049198	118.890026099878	44.1462398697318	122.184266488356	-1.46692674082196	1.25099038201214e-08	1.65797408491307e-07	FAM92B	16	85098358	85112508	-	1904	protein_coding	family with sequence similarity 92 member B [Source:HGNC Symbol;Acc:HGNC:24781]	-	43	31	68	106	126	114	1.12903147319075	0.808521888385316	1.74108053009128	3.19665588887714	3.64322232224979	3.2762534316014
ENSG00000186897	10.4149371652202	13.1906807477152	26.6620231885121	76.4844634162209	64.8753449924626	64.6594878788809	16.7558803671491	68.6730987625214	-2.03069086098056	1.58843143204037e-08	2.07149861297338e-07	C1QL4	12	49332411	49337188	-	2071	protein_coding	complement C1q like 4 [Source:HGNC Symbol;Acc:HGNC:31416]	-	11	14	29	70	62	62	0.265532156968401	0.335695074170169	0.682644804651916	1.94077374374582	1.64813834546972	1.63814059270325
ENSG00000265415	96.574871895678	83.8550418961892	90.0992507749718	187.933252965571	166.373868609702	188.763988807701	90.1763881889463	181.023703460991	-1.00522321364476	1.69256320381721e-08	2.20058939341281e-07	AC099850.3	17	59202677	59203829	-	321	antisense	novel transcript, antisense to PRR11	-	102	89	98	172	159	181	15.8854556506143	13.7683534436963	14.8832553724937	30.7666620741961	27.2693110059984	30.8541171397552
ENSG00000162174	71.9577476869757	79.1440844862909	94.6961513247152	160.617373174064	188.347775784569	165.820299560356	81.932661165994	171.595149506329	-1.06598944072391	1.85200498132095e-08	2.39877405226354e-07	ASRGL1	11	62337448	62393412	+	4586	protein_coding	asparaginase like 1 [Source:HGNC Symbol;Acc:HGNC:16448]	-	76	84	103	147	180	159	0.82848391107716	0.909582859057679	1.09491414059818	1.84051877211621	2.16082963726983	1.89715430423119
ENSG00000173546	24.6171242087022	22.6125955675117	24.8232629686147	76.4844634162209	63.8289684603261	92.8176519551677	24.0176609149429	77.7103612772382	-1.69400739284388	2.60789192032787e-08	3.31262292181217e-07	CSPG4	15	75674322	75712848	-	8290	protein_coding	chondroitin sulfate proteoglycan 4 [Source:HGNC Symbol;Acc:HGNC:2466]	-	26	24	27	70	61	89	0.156791803093766	0.143765190130571	0.158776463299036	0.484842270602847	0.405095461538456	0.587455612876904
ENSG00000167550	10.4149371652202	12.2484892657355	11.0325613193843	52.4464891996943	58.5970857996436	43.8015885631129	11.23199591678	51.6150545208169	-2.2000552413743	2.94777022126071e-08	3.72498880987967e-07	RHEBL1	12	49064685	49070025	-	1290	protein_coding	RHEB like 1 [Source:HGNC Symbol;Acc:HGNC:21166]	-	11	13	12	48	56	42	0.426292323319037	0.50043845414637	0.453490742721449	2.13652753397879	2.38990363533629	1.78155470160683
ENSG00000121211	38.8193112521843	48.993957062942	34.0170640681016	101.615072824408	124.518807324243	93.8605469209561	40.6101107944093	106.664809023202	-1.39416040076947	3.90688862742275e-08	4.86229949013414e-07	MND1	4	153344649	153415118	+	1511	protein_coding	meiotic nuclear divisions 1 [Source:HGNC Symbol;Acc:HGNC:24839]	-	41	52	37	93	119	90	1.35651290417808	1.70897579311401	1.19375210402023	3.5340724720306	4.33575336887202	3.25924964319677
ENSG00000147570	30.297999026095	30.1501274233489	27.5814032984607	89.5960857161445	73.2463572495545	88.6460720920141	29.3431765826349	83.8295050192377	-1.51444802077698	6.01994187627683e-08	7.32062583533024e-07	DNAJC5B	8	66021560	66100526	+	2937	protein_coding	DnaJ heat shock protein family (Hsp40) member C5 beta [Source:HGNC Symbol;Acc:HGNC:24138]	-	32	32	30	82	70	85	0.544691463354996	0.541057054219695	0.497959702171152	1.60312310282797	1.31212788967646	1.58363306444209
ENSG00000099998	7.57449975652376	15.0750637116745	12.8713215392817	53.5391243913546	53.3652031389611	49.0160633920549	11.8402950024933	51.9734636407902	-2.13284907069268	6.63100633008361e-08	8.02947758724207e-07	GGT5	22	24219654	24245142	-	6054	protein_coding	gamma-glutamyltransferase 5 [Source:HGNC Symbol;Acc:HGNC:4260]	-	8	16	14	49	51	47	0.0660620592944179	0.131242531239118	0.112735970894579	0.464740617163581	0.463777668155572	0.42481028504736
ENSG00000073150	60.5959980521901	72.5487441124333	76.3085491257414	127.838317424255	164.281115545429	155.391349902472	69.8177637634549	149.170260957385	-1.09553113256046	8.59032395374339e-08	1.02140683008026e-06	PANX2	22	50170731	50180294	+	3102	protein_coding	pannexin 2 [Source:HGNC Symbol;Acc:HGNC:8600]	-	64	77	83	117	157	149	1.03143702635308	1.2326675507206	1.30440720565188	2.1657136572065	2.78637735599532	2.62835520244887
ENSG00000230453	42.6065611304462	41.4564252071048	43.2108651675885	115.819330315992	98.3593940208304	98.0321267841097	42.4246171683798	104.070283706977	-1.29380303835821	9.3357403610683e-08	1.10772897072038e-06	ANKRD18B	9	33524394	33573009	+	5857	protein_coding	ankyrin repeat domain 18B [Source:HGNC Symbol;Acc:HGNC:23644]	-	45	44	47	106	94	94	0.384097806333837	0.373056390871514	0.391200610824675	1.03917241120404	0.883557266094536	0.878197529683018
ENSG00000284946	16.095811982613	16.0172551936541	34.9364441780503	71.0212874579194	82.663746038783	74.0455425709765	22.3498371181058	75.9101920225596	-1.76104091831209	1.08996435049456e-07	1.27298908102129e-06	AC068831.7	15	90966190	91022566	-	7148	protein_coding	novel transcript	-	17	17	38	65	79	71	0.118896457373792	0.118103130509125	0.259164757137258	0.522138575254505	0.608449614970026	0.543517317931655
ENSG00000148488	54.9151232347973	58.4158718827385	36.7752043979477	103.800343207728	132.889819581335	125.147395894608	50.0353998384945	120.612519561224	-1.27143034096013	1.11680920237697e-07	1.30056516089295e-06	ST8SIA6	10	17318383	17454330	-	2696	protein_coding	ST8 alpha-N-acetyl-neuraminide alpha-2,8-sialyltransferase 6 [Source:HGNC Symbol;Acc:HGNC:23317]	-	58	62	40	95	127	120	1.07550551762646	1.14200717765997	0.723297549592816	2.02330187692493	2.59337850106736	2.43557181546504
ENSG00000128285	29.3511865565296	31.0923189053286	30.3395436283068	71.0212874579194	96.2666409565574	86.5602821604373	30.2610163633883	84.616070191638	-1.48432361318495	1.11737626330371e-07	1.30056516089295e-06	MCHR1	22	40678750	40682814	+	2961	protein_coding	melanin concentrating hormone receptor 1 [Source:HGNC Symbol;Acc:HGNC:4479]	-	31	33	33	65	92	83	0.523392895813095	0.553442573792923	0.543315910099406	1.26046826609902	1.71053314180605	1.53383720027857
ENSG00000146054	30.297999026095	49.9361485449216	34.0170640681016	84.132909757843	120.333301195697	102.203706647263	38.0837372130394	102.223305866934	-1.42564676989036	1.20335433754287e-07	1.3949453059186e-06	TRIM7	5	181193924	181205293	-	7338	protein_coding	tripartite motif containing 7 [Source:HGNC Symbol;Acc:HGNC:16278]	-	32	53	37	77	115	98	0.21801019731175	0.358670116673872	0.24581076985208	0.602517942985468	0.86278424517711	0.730782182043686
ENSG00000139318	55.8619357043628	44.2829996530437	47.807765717332	118.004600699312	124.518807324243	102.203706647263	49.3175670249128	114.909038223606	-1.22041057086057	1.38937148863111e-07	1.59866483997837e-06	DUSP6	12	89347232	89353271	-	4632	protein_coding	dual specificity phosphatase 6 [Source:HGNC Symbol;Acc:HGNC:3072]	-	59	47	52	108	119	98	0.636777922904144	0.503879093179461	0.547282653672906	1.33878911212725	1.41436168833455	1.1577028609319
ENSG00000166002	36.9256863130533	44.2829996530437	45.9690054974346	105.985613591049	99.4057705529669	99.0750217498981	42.3925638211772	101.488801964638	-1.25857689904248	2.42891663617528e-07	2.69512085894676e-06	SMCO4	11	93478472	93543508	-	1223	protein_coding	single-pass membrane protein with coiled-coil domains 4 [Source:HGNC Symbol;Acc:HGNC:24810]	-	39	47	50	97	95	95	1.59419956784217	1.90839571513268	1.99306029609795	4.55409665996808	4.27640886739959	4.2504677935194
ENSG00000167779	11.3617496347856	17.9016381576134	20.2263624188712	64.4654763079576	68.0144745888721	45.8873784946897	16.4965834037568	59.4557764638398	-1.8474677355714	3.63378080611042e-07	3.94005003755065e-06	IGFBP6	12	53097436	53102345	+	1346	protein_coding	insulin like growth factor binding protein 6 [Source:HGNC Symbol;Acc:HGNC:5475]	-	12	19	22	59	65	44	0.445698038969249	0.700979912625874	0.796809514514285	2.51688816572446	2.65858389703551	1.78873991479523
ENSG00000167105	53.9683107652318	63.1268292926368	62.517847476511	143.135210107499	105.684029745786	140.790820381434	59.8709958447932	129.87002007824	-1.1163148231421	4.18048645023336e-07	4.4705076977183e-06	TMEM92	17	50271406	50281485	+	3101	protein_coding	transmembrane protein 92 [Source:HGNC Symbol;Acc:HGNC:26579]	-	57	67	68	131	101	135	0.918919836230214	1.07292673807136	1.06901558506733	2.42564084144279	1.79308831625723	2.38216359764768
ENSG00000111199	21.7766868000058	25.4391700134506	38.613964617845	74.2991930329003	108.823159342195	69.8739627078229	28.6099404771005	84.3321050276395	-1.5580940484083	4.21754736548336e-07	4.50169902828574e-06	TRPV4	12	109783085	109833401	-	3759	protein_coding	transient receptor potential cation channel subfamily V member 4 [Source:HGNC Symbol;Acc:HGNC:18083]	-	23	27	42	68	104	67	0.305886314853463	0.356687976710624	0.544695584833026	1.03870818524774	1.52315144470755	0.975308610825311
ENSG00000166979	21.7766868000058	28.2657444593896	27.5814032984607	67.7433818829385	73.2463572495545	79.2600173999185	25.8746115192854	73.4165855108038	-1.50448634305538	4.43648206561159e-07	4.70894591455424e-06	EVA1C	21	32412006	32515397	+	4353	protein_coding	eva-1 homolog C [Source:HGNC Symbol;Acc:HGNC:13239]	-	23	30	30	62	70	76	0.264145797733556	0.3422390955038	0.335976945848076	0.817824259933876	0.885302001373714	0.955354396779089
ENSG00000010318	43.5533736000116	67.8377867025351	68.9535082461519	136.579398957537	126.611560388516	128.276080791973	60.1148895162329	130.489013379342	-1.11694958471979	5.80553551909169e-07	6.05687272754017e-06	PHF7	3	52410657	52423641	+	3367	protein_coding	PHD finger protein 7 [Source:HGNC Symbol;Acc:HGNC:18458]	-	46	72	75	125	121	123	0.682997717573013	1.06190682463537	1.08591301253094	2.13168909547372	1.97844657409968	1.99894836794063
ENSG00000263513	38.8193112521843	26.3813614954303	32.1783038482042	84.132909757843	77.4318633781005	91.7747569893793	32.4596588652729	84.4465100417743	-1.37970420877664	6.18638071212629e-07	6.43850206718253e-06	FAM72C	1	143955364	143971965	-	2297	protein_coding	family with sequence similarity 72 member C [Source:HGNC Symbol;Acc:HGNC:30602]	-	41	28	35	77	74	88	0.892333913022674	0.605332606535846	0.742820600561364	1.92480481742593	1.77358822866163	2.09633776692588
ENSG00000203930	33.1384364347915	23.5547870494913	34.9364441780503	95.0592616744459	61.7362153960531	96.9892318183213	30.543222554111	84.5949029629401	-1.46854165296481	7.15912397635015e-07	7.33928167976938e-06	LINC00632	X	140709562	140793215	+	28876	antisense	long intergenic non-protein coding RNA 632 [Source:HGNC Symbol;Acc:HGNC:27865]	-	35	25	38	87	59	93	0.0605948267761039	0.0429932234014418	0.0641539577509738	0.172997244784048	0.112485631719276	0.176232295028143
ENSG00000153132	88.0535596695887	62.1846378106571	68.9535082461519	162.802643557384	151.724597159792	130.36187072355	73.0639019087993	148.296370480242	-1.02111700941801	7.63905824080176e-07	7.7985851133722e-06	CLGN	4	140388455	140427968	-	3127	protein_coding	calmegin [Source:HGNC Symbol;Acc:HGNC:2060]	-	93	66	75	149	145	125	1.48682414247129	1.04812501503092	1.16925779123495	2.73599534501961	2.55283175904366	2.1873672897658
ENSG00000175766	15.1489995130475	32.0345103873082	15.6294618691278	59.0023003496561	76.385486845964	67.7881727762461	20.9376572564945	67.7253199906221	-1.69523668914291	8.40170316705713e-07	8.51618135002058e-06	EIF4E1B	5	176630618	176646641	+	3506	protein_coding	eukaryotic translation initiation factor 4E family member 1B [Source:HGNC Symbol;Acc:HGNC:33179]	-	16	34	17	54	73	65	0.228145868207876	0.481575115162135	0.236381726275941	0.884379801393817	1.14628608782709	1.01447424639212
ENSG00000187123	28.4043740869641	32.9767018692879	34.0170640681016	75.3918282245606	83.7101225709195	82.3887022972837	31.7993800081179	80.4968843642546	-1.33981691669011	1.17053484069254e-06	1.16036217405848e-05	LYPD6	2	149329985	149474148	+	5033	protein_coding	LY6/PLAUR domain containing 6 [Source:HGNC Symbol;Acc:HGNC:28751]	-	30	35	37	69	80	79	0.297988059036663	0.345333051165517	0.358386534705854	0.78718920044147	0.875074703977696	0.858894343242941
ENSG00000275964	53.9683107652318	67.8377867025351	74.469788905844	114.726695124331	139.168078774154	153.305559970895	65.4252954578703	135.733444623127	-1.05294670070312	1.18613025186861e-06	1.17310338783075e-05	AL355001.2	13	19863858	19865048	+	1191	lincRNA	novel transcript	-	57	72	81	105	133	147	2.39258640818631	3.00204893244945	3.31550851574057	5.0621441099466	6.14783145487957	6.75375271012162
ENSG00000233966	9.4681246956547	10.3641063017762	11.951941429333	49.1685836247134	44.9941908818692	36.5013238025941	10.5947241422546	43.5546994363922	-2.03775266483385	1.24368732230587e-06	1.22366245455166e-05	UBE2SP1	17	15704232	15704900	-	669	processed_pseudogene	ubiquitin conjugating enzyme E2 S pseudogene 1 [Source:HGNC Symbol;Acc:HGNC:30864]	-	10	11	13	45	43	35	0.74727150031466	0.816513931739335	0.947314369137855	3.86227651181704	3.53854245814927	2.86273737552667
ENSG00000236609	31.2448114956605	32.9767018692879	36.7752043979477	86.3181801411636	71.1536041852815	93.8605469209561	33.665572587632	83.7774437491338	-1.31460101656612	1.59590472436826e-06	1.54130775544611e-05	ZNF853	7	6615617	6624290	+	3857	protein_coding	zinc finger protein 853 [Source:HGNC Symbol;Acc:HGNC:21767]	zf-C2H2	33	35	40	79	68	90	0.427729139550084	0.450625161139758	0.505576923438484	1.17607337842331	0.970602369030796	1.27682815941673
ENSG00000139044	70.0641227478448	87.6238078241078	64.3566076964084	137.672034149198	179.976763527477	128.276080791973	74.0148460894537	148.641626156216	-1.00677685637309	2.07328920992246e-06	1.96205632642551e-05	B4GALNT3	12	460364	563509	+	6867	protein_coding	beta-1,4-N-acetyl-galactosaminyltransferase 3 [Source:HGNC Symbol;Acc:HGNC:24137]	-	74	93	70	126	172	123	0.538727579650176	0.672531968320508	0.496944493807908	1.05356288946202	1.37893397670124	0.980116376125833
ENSG00000171954	12.3085621043511	29.2079359413693	13.7907016492304	53.5391243913546	57.5507092675071	74.0455425709765	18.4357332316503	61.7117920766127	-1.74466679616664	2.14683124166151e-06	2.02381722010074e-05	CYP4F22	19	15508493	15552317	+	2644	protein_coding	cytochrome P450 family 4 subfamily F member 22 [Source:HGNC Symbol;Acc:HGNC:26820]	-	13	31	15	49	55	71	0.245802580871278	0.58223361402634	0.276571037306482	1.06412242674294	1.14520520131234	1.46938796844761
ENSG00000273706	21.7766868000058	16.9594466756338	14.7100817591791	66.6507466912782	53.3652031389611	50.0589583578433	17.8154050782729	56.6916360626942	-1.67029009576546	2.17156417616925e-06	2.04487963974991e-05	LHX1	17	36936785	36944612	+	4882	protein_coding	LIM homeobox 1 [Source:HGNC Symbol;Acc:HGNC:6593]	-	23	18	16	61	51	48	0.235523690605114	0.183093008938309	0.159771421032547	0.717445683329881	0.575114707704596	0.538000951617677
ENSG00000065989	71.0109352174103	56.5314889187792	52.4046662670754	120.189871082633	113.008665470741	133.490555620915	59.982363467755	122.22969739143	-1.02789732448192	3.23611454024084e-06	2.9514882613817e-05	PDE4A	19	10416773	10469631	+	6646	protein_coding	phosphodiesterase 4A [Source:HGNC Symbol;Acc:HGNC:8780]	-	75	60	57	110	108	128	0.564164121701596	0.44831982627988	0.418110822453458	0.950362552260728	0.894634190477227	1.05387527166115
ENSG00000179902	24.6171242087022	22.6125955675117	26.6620231885121	57.9096651579958	68.0144745888721	74.0455425709765	24.630580988242	66.6565607726148	-1.43663425861281	3.45307564181106e-06	3.12603831912101e-05	C1orf194	1	109105951	109113857	-	1235	protein_coding	chromosome 1 open reading frame 194 [Source:HGNC Symbol;Acc:HGNC:32331]	-	26	24	29	53	65	71	1.05247291307475	0.965031114317759	1.14474282626244	2.46414283903728	2.89753354284194	3.14579901908945
ENSG00000115318	17.0426244521785	32.9767018692879	24.8232629686147	75.3918282245606	68.0144745888721	62.5736979473041	24.9475297633603	68.6600002535789	-1.45972071420998	4.53683690049611e-06	4.00957021526283e-05	LOXL3	2	74532414	74555690	-	4363	protein_coding	lysyl oxidase like 3 [Source:HGNC Symbol;Acc:HGNC:13869]	-	18	35	27	69	65	60	0.206248989383203	0.398363797046997	0.301686197742151	0.908073171171653	0.820181967776711	0.75249846602037
ENSG00000267374	8.52131222608923	9.42191481979654	10.1131812094356	44.7980428580722	27.2057898355488	45.8873784946897	9.35213608510712	39.2970703961036	-2.06978341130721	5.21061198695302e-06	4.55795353255451e-05	AC016205.1	18	39206924	39800318	-	2782	lincRNA	novel transcript	-	9	10	11	41	26	44	0.161729752099014	0.178500692874196	0.192758016990695	0.84622080391908	0.51451530199997	0.865436349861386
ENSG00000166803	184.628431565267	134.73338192309	107.567472863997	434.868806280799	279.382534080444	495.375108749491	142.309762117451	403.208816370244	-1.50273956010981	5.48727394677998e-06	4.78528324308896e-05	PCLAF	15	64364311	64387687	-	3734	protein_coding	PCNA clamp associated factor [Source:HGNC Symbol;Acc:HGNC:28961]	-	195	143	117	398	267	475	2.61074728370511	1.9017733434218	1.52752539276353	6.12020156275325	3.93657944907261	6.96079554294888
ENSG00000183778	25.5639366782677	10.3641063017762	11.0325613193843	61.1875707329767	46.0405674140057	54.2305382209969	15.6535347664761	53.8195587893264	-1.78329504671404	5.56588491205998e-06	4.85136479089894e-05	B3GALT5	21	39556442	39673137	+	14319	protein_coding	beta-1,3-galactosyltransferase 5 [Source:HGNC Symbol;Acc:HGNC:920]	-	27	11	12	56	44	52	0.0942661157216545	0.0381484615080393	0.0408550218667972	0.224559951018792	0.169169497996778	0.198714810132036
ENSG00000205309	30.297999026095	28.2657444593896	26.6620231885121	78.6697337995415	71.1536041852815	63.6165929130925	28.4085888913322	71.1466436326385	-1.32420892109848	6.41132412640005e-06	5.51799576472359e-05	NT5M	17	17303335	17347663	+	1961	protein_coding	5',3'-nucleotidase, mitochondrial [Source:HGNC Symbol;Acc:HGNC:15769]	-	32	30	29	72	68	61	0.815787265616331	0.759697492467129	0.720936966055134	2.10820029487453	1.90903280844048	1.70212645964694
ENSG00000273117	24.6171242087022	26.3813614954303	33.0976839581529	45.8906780497325	105.684029745786	84.4744922288605	28.0320565540951	78.683066674793	-1.489795765762	6.51902452463092e-06	5.58540358620105e-05	AC144652.1	7	155295918	155297541	-	1624	lincRNA	novel transcript	-	26	28	36	42	101	81	0.800371950521749	0.856187806165541	1.08067067384976	1.48497872781931	3.42387122457739	2.72922019075325
ENSG00000270276	8.52131222608923	5.65314889187792	10.1131812094356	24.0379742165266	153.817350224064	137.662135484069	8.09588077580092	105.172486641553	-3.69921062860687	6.6588089154479e-06	5.69661102716568e-05	HIST2H4B	1	149854045	149861210	-	1929	protein_coding	histone cluster 2 H4 family member b [Source:HGNC Symbol;Acc:HGNC:29607]	-	9	6	11	22	147	132	0.233246329880486	0.154460008577298	0.277995232383677	0.654858426368564	4.19534016856274	3.74439179675642
ENSG00000270872	36.9256863130533	40.5142337251251	39.5333447277937	99.4298024410871	77.4318633781005	85.5173871946489	38.9910882553241	87.4596843379455	-1.16453064233946	7.81562464713848e-06	6.6102490218754e-05	SRGAP2D	1	143975087	144068350	+	1021	unprocessed_pseudogene	SLIT-ROBO Rho GTPase activating protein 2D (pseudogene) [Source:HGNC Symbol;Acc:HGNC:43932]	-	39	43	43	91	74	82	1.90960437950145	2.09141272142689	2.05314491501459	5.11767399636325	3.99013923725344	4.3946843975554
ENSG00000102755	31.2448114956605	25.4391700134506	35.855824287999	80.8550041828621	70.107227653145	68.8310677420345	30.84660193237	73.2644331926805	-1.24653851125554	1.61868427671424e-05	0.000128900763836299	FLT1	13	28300344	28495145	-	12567	protein_coding	fms related tyrosine kinase 1 [Source:HGNC Symbol;Acc:HGNC:3763]	-	33	27	39	74	67	66	0.131276461466116	0.106691342759229	0.151289881344766	0.338109264995649	0.293511593859934	0.287376930689231
ENSG00000272767	11.3617496347856	21.670404085532	19.3069823089225	56.8170299663355	47.0869439461422	52.1447482894201	17.4463786764134	52.0162407339659	-1.5745573567771	1.66676166019348e-05	0.000132274081660067	JMJD1C-AS1	10	63465229	63466563	+	1335	antisense	JMJD1C antisense RNA 1 [Source:HGNC Symbol;Acc:HGNC:28222]	-	12	23	21	52	45	50	0.449370457267872	0.855546466984892	0.766857941343575	2.23655223126244	1.85572372968528	2.04940749516035
ENSG00000166426	1.89362493913094	4.71095740989827	5.51628065969215	20.7600686415457	24.0666602391393	31.286848973652	4.04028766957379	25.3711926181123	-2.64815484173909	1.81153528521825e-05	0.000142901653896193	CRABP1	15	78340324	78348230	+	993	protein_coding	cellular retinoic acid binding protein 1 [Source:HGNC Symbol;Acc:HGNC:2338]	-	2	5	6	19	23	30	0.100689755027293	0.250044777228607	0.294563473368917	1.09865495673507	1.27514819559106	1.65314743567315
ENSG00000223776	6.62768728695829	3.76876592791861	4.59690054974346	18.5747982582251	31.3912959640948	32.3297439394404	4.99778458820679	27.4319460539201	-2.45915170281391	2.05601220583024e-05	0.000160778651013507	LGALS8-AS1	1	236523052	236524508	-	1457	antisense	LGALS8 antisense RNA 1 [Source:HGNC Symbol;Acc:HGNC:40340]	-	7	4	5	17	30	31	0.24018342045117	0.136331895010573	0.167296687860521	0.669956085852135	1.13355807784482	1.16423787491024
ENSG00000010030	40.7129361913152	46.167382617003	33.0976839581529	79.7623689912018	111.962288938605	75.0884375367649	39.9926675888237	88.9376984888572	-1.15435272603211	2.30569498287727e-05	0.000178751432519393	ETV7	6	36354091	36387800	-	2374	protein_coding	ETS variant 7 [Source:HGNC Symbol;Acc:HGNC:18160]	ETS	43	49	36	73	107	72	0.905507971758712	1.02497293391848	0.739262499718622	1.76562761403734	2.48133348466624	1.65955390425284
ENSG00000020181	18.9362493913094	16.9594466756338	30.3395436283068	51.353854008034	63.8289684603261	63.6165929130925	22.07841323175	59.5998051271509	-1.43131806587801	2.44625363611231e-05	0.000188622801775041	ADGRA2	8	37784191	37844896	+	7061	protein_coding	adhesion G protein-coupled receptor A2 [Source:HGNC Symbol;Acc:HGNC:17849]	-	20	18	33	47	61	61	0.141601652375161	0.126591144262403	0.227837191588209	0.382198178920402	0.475604216988218	0.472719159802812
ENSG00000167858	26.5107491478332	21.670404085532	27.5814032984607	59.0023003496561	74.292733781691	56.3163281525737	25.2541855106087	63.2037874279736	-1.32338119286451	2.70409643626075e-05	0.000206457340581979	TEKT1	17	6789133	6831761	-	3847	protein_coding	tektin 1 [Source:HGNC Symbol;Acc:HGNC:15534]	-	28	23	30	54	71	54	0.363865083022984	0.296894861820856	0.380168350734774	0.805987934412977	1.0160573821923	0.768088309467686
ENSG00000116852	29.3511865565296	36.7454677972065	28.5007834084094	75.3918282245606	97.3130174886939	55.2734331867853	31.5324792540485	75.9927596333466	-1.26934782711482	2.80553665323918e-05	0.000213250698076066	KIF21B	1	200969390	201023700	-	12150	protein_coding	kinesin family member 21B [Source:HGNC Symbol;Acc:HGNC:29442]	-	31	39	31	69	93	53	0.127552787201858	0.159398915024399	0.124383366264957	0.326084217763121	0.421394384378741	0.238692719868429
ENSG00000274276	0.94681246956547	3.76876592791861	14.7100817591791	105.985613591049	68.0144745888721	74.0455425709765	6.47522005222105	82.6818769169658	-3.67046622840227	2.82137282206664e-05	0.000214359187324868	CBSL	21	6444869	6468040	-	4004	protein_coding	cystathionine-beta-synthase like [Source:HGNC Symbol;Acc:HGNC:51829]	-	1	4	16	97	65	71	0.0124856302125501	0.0496092834741272	0.194806213157066	1.39102402975548	0.893719761590857	0.970295151991876
ENSG00000132026	35.9788738434879	32.0345103873082	33.0976839581529	77.5770986078812	80.57099297451	67.7881727762461	33.7036893963163	75.3120881195457	-1.15991238099673	2.90398945202726e-05	0.000219466694011424	RTBDN	19	12825478	12835428	-	2675	protein_coding	retbindin [Source:HGNC Symbol;Acc:HGNC:30310]	-	38	34	36	71	77	65	0.710173311439226	0.631178450003158	0.656078196011966	1.52402302832646	1.58470713015991	1.32962493751431
ENSG00000055118	30.297999026095	23.5547870494913	29.4201635183581	57.9096651579958	71.1536041852815	70.9168576736113	27.7576498646482	66.6600423389629	-1.26450781367522	2.93384365519659e-05	0.000221625010774453	KCNH2	7	150944961	150978315	-	5877	protein_coding	potassium voltage-gated channel subfamily H member 2 [Source:HGNC Symbol;Acc:HGNC:6251]	-	32	25	32	53	68	68	0.272206708843564	0.211242524917481	0.265442939418374	0.517818003439006	0.636993931827766	0.633129870378276
ENSG00000205181	36.9256863130533	33.9188933512675	34.9364441780503	78.6697337995415	83.7101225709195	69.8739627078229	35.2603412807904	77.4179396927613	-1.13457542749912	3.12421982699102e-05	0.000234350728802351	LINC00654	20	5496067	5504613	-	6294	lincRNA	long intergenic non-protein coding RNA 654 [Source:HGNC Symbol;Acc:HGNC:27154]	-	39	36	38	72	80	67	0.309772175321096	0.284035611578273	0.294329469974121	0.656844737567359	0.699753890231926	0.582488889115403
ENSG00000128536	32.191623965226	16.0172551936541	21.1457425288199	59.0023003496561	55.4579562032341	67.7881727762461	23.1182072292333	60.7494764430454	-1.3948754267554	3.46577656537405e-05	0.000257805445953077	CDHR3	7	105876796	106033773	+	7087	protein_coding	cadherin related family member 3 [Source:HGNC Symbol;Acc:HGNC:26308]	-	34	17	23	54	53	65	0.239839671880306	0.119119680665899	0.158213046617579	0.437510312358787	0.411713881422581	0.501869155898234
ENSG00000141682	31.2448114956605	22.6125955675117	27.5814032984607	76.4844634162209	64.8753449924626	56.3163281525737	27.1462701205443	65.892045520419	-1.27845366834064	3.48310198562522e-05	0.000258774967321092	PMAIP1	18	59899948	59904306	+	2235	protein_coding	phorbol-12-myristate-13-acetate-induced protein 1 [Source:HGNC Symbol;Acc:HGNC:9108]	-	33	24	30	70	62	54	0.73814375447189	0.533249855115183	0.65436583681283	1.79836350035687	1.52720112459409	1.32207415056921
ENSG00000151012	44.5001860695771	47.1095740989827	45.9690054974346	89.5960857161445	86.8492521673289	99.0750217498981	45.8595885553315	91.8401198777905	-1.0020489270604	4.17369675508241e-05	0.000303493206457544	SLC7A11	4	138164097	138242349	-	9645	protein_coding	solute carrier family 7 member 11 [Source:HGNC Symbol;Acc:HGNC:11059]	-	47	50	50	82	83	95	0.243612833430729	0.25743334762883	0.252722938530616	0.488167190565657	0.473759502028173	0.538965485896757
ENSG00000231057	18.9362493913094	32.9767018692879	25.7426430785634	60.0949355413164	62.7825919281896	67.7881727762461	25.8851981130536	63.5552334152507	-1.29596480860595	4.33997368608451e-05	0.000314248623651739	AC096637.2	1	211675762	211690103	+	2452	antisense	uncharacterized LOC91548 [Source:NCBI gene;Acc:91548]	-	20	35	28	55	60	65	0.407768869258163	0.708834113587295	0.556691327729022	1.28795055512333	1.34714039104397	1.45054922832414
ENSG00000006468	5.68087481739282	1.88438296395931	7.35504087958953	24.0379742165266	25.1130367712758	29.2010590420752	4.97343288698055	26.1173566766259	-2.39001526099254	4.40069744394925e-05	0.000317704359772033	ETV1	7	13891228	13991425	-	9616	protein_coding	ETS variant 1 [Source:HGNC Symbol;Acc:HGNC:3490]	ETS	6	2	8	22	24	28	0.0311933007722862	0.0103283886767058	0.0405576163415606	0.131366670597438	0.137403836890175	0.159332055260178
ENSG00000281571	42.6065611304462	24.496978531471	53.3240463770241	81.9476393745224	105.684029745786	82.3887022972837	40.1425286796471	90.0067904725306	-1.16395001112118	4.77758370260161e-05	0.000341170522335198	AC241585.2	1	145214851	145215938	+	1088	TEC	TEC	-	45	26	58	75	101	79	2.06770298869236	1.18670148133974	2.59881873241566	3.9581234473125	5.11063131315595	3.97317576244643
ENSG00000260563	21.7766868000058	16.0172551936541	14.7100817591791	64.4654763079576	43.9478143497327	41.7157986315361	17.5013412509463	50.0430297630755	-1.5152512108368	5.08373178539219e-05	0.000361373705226674	AC132872.1	17	82293716	82294910	+	1195	lincRNA	novel transcript	-	23	17	16	59	42	40	0.962198039777546	0.706444499480522	0.652723077389869	2.83492173310889	1.93492198091035	1.83160435550732
ENSG00000188338	27.4575616173986	39.5720422431455	31.2589237382555	67.7433818829385	70.107227653145	81.3458073314953	32.7628425329332	73.065472289193	-1.15766861212831	5.5628390732964e-05	0.000392657493993818	SLC38A3	3	50205246	50221486	+	3968	protein_coding	solute carrier family 38 member 3 [Source:HGNC Symbol;Acc:HGNC:18044]	-	29	42	34	62	67	78	0.365368305887216	0.525623360841547	0.417718917501738	0.8971746480575	0.929576663315974	1.07562904471294
ENSG00000167748	2.84043740869641	5.65314889187792	1.83876021989738	24.0379742165266	15.6956479820474	26.07237414471	3.44411550682391	21.935332114428	-2.67384203039133	6.76545362352325e-05	0.000468841277839136	KLK1	19	50819148	50823787	-	2378	protein_coding	kallikrein 1 [Source:HGNC Symbol;Acc:HGNC:6357]	-	3	6	2	22	15	25	0.0630687090467419	0.12529577651203	0.0410010553764136	0.53121190263455	0.347265374142116	0.575264719520409
ENSG00000115112	53.9683107652318	40.5142337251251	42.2914850576398	83.0402745661827	87.8956286994654	103.246601613052	45.5913431826656	91.3941682928999	-1.00445483805994	7.07300875394694e-05	0.000488768900565558	TFCP2L1	2	121216587	121285207	-	9372	protein_coding	transcription factor CP2 like 1 [Source:HGNC Symbol;Acc:HGNC:17925]	CP2	57	43	46	76	84	99	0.304051473767594	0.227841697458052	0.239277819329659	0.465627132751993	0.49343400921636	0.578019508318112
ENSG00000214391	8.52131222608923	9.42191481979654	8.27442098953822	29.5011501748281	28.2521663676853	38.5871137341709	8.739216011808	32.1134767588947	-1.87843850777838	7.70632740421103e-05	0.000529326623388401	TUBAP2	11	90282560	90284172	+	1613	processed_pseudogene	tubulin alpha pseudogene 2 [Source:HGNC Symbol;Acc:HGNC:14531]	-	9	10	9	27	27	37	0.278941209137915	0.307866663097343	0.272010101415376	0.961139362581129	0.921534226582711	1.25518268100986
ENSG00000173114	15.1489995130475	16.0172551936541	22.0651226387686	69.9286522662591	30.3449194319583	54.2305382209969	17.7437924484901	51.5013699730714	-1.53436748245503	9.46743004434235e-05	0.000637495978192435	LRRN3	7	111091006	111125454	+	3875	protein_coding	leucine rich repeat neuronal 3 [Source:HGNC Symbol;Acc:HGNC:17200]	-	16	17	24	64	29	52	0.206420493919177	0.217858368226896	0.301937062250668	0.948342544114457	0.412010576027331	0.734296094524033
ENSG00000177098	1.89362493913094	2.82657444593896	0	14.2042574915839	14.6492714499109	21.9007942815564	1.5733997950233	16.9181077410171	-3.4363592074831	9.52291427974956e-05	0.000640979792787234	SCN4B	11	118133377	118152888	-	5649	protein_coding	sodium voltage-gated channel beta subunit 4 [Source:HGNC Symbol;Acc:HGNC:10592]	-	2	3	0	13	14	21	0.0176995798799967	0.0263722213263948	0	0.132138308936775	0.13643900201734	0.203417026471306
ENSG00000136098	17.0426244521785	37.6876592791861	25.7426430785634	50.2612188163737	79.5246164423735	66.7452778104577	26.8243089366427	65.5103710230683	-1.28912848252004	0.000129192030318559	0.000847900129938839	NEK3	13	52132639	52159861	-	4272	protein_coding	NIMA related kinase 3 [Source:HGNC Symbol;Acc:HGNC:7746]	-	18	40	28	46	76	64	0.210642401844315	0.46497090597005	0.319524142226489	0.618277660084569	0.979409746222789	0.819762998064139
ENSG00000100206	6.62768728695829	2.82657444593896	0	16.3895278749045	24.0666602391393	22.9436892473448	3.15142057763242	21.1332924537962	-2.75507446170042	0.000130027684041559	0.00085175102371787	DMC1	22	38518949	38570286	-	3524	protein_coding	DNA meiotic recombinase 1 [Source:HGNC Symbol;Acc:HGNC:2927]	-	7	3	0	15	23	22	0.099303985129783	0.0422748803271294	0	0.244406260537798	0.359313892798503	0.341606686338589
ENSG00000159231	30.297999026095	36.7454677972065	21.1457425288199	56.8170299663355	66.9680980567356	76.1313325025533	29.3964031173738	66.6388201752081	-1.18297026770821	0.000137924953216204	0.00089764014816632	CBR3	21	36134912	36146566	+	1169	protein_coding	carbonyl reductase 3 [Source:HGNC Symbol;Acc:HGNC:1549]	-	32	39	23	52	64	73	1.36848488269771	1.6567124187737	0.95915813633771	2.55414647453838	3.01402975885012	3.41702322396667
ENSG00000173846	9.4681246956547	12.2484892657355	17.4682220890251	38.2422317081104	35.5768020926408	43.8015885631129	13.0616120168051	39.206874121288	-1.58371910014654	0.000146872689658532	0.000950810336760305	PLK3	1	44800225	44805990	+	3479	protein_coding	polo like kinase 3 [Source:HGNC Symbol;Acc:HGNC:2154]	-	10	13	19	35	34	42	0.143697796410034	0.185560680037027	0.266241690718183	0.5776577210833	0.538030085851075	0.660593723792128
ENSG00000267128	30.297999026095	21.670404085532	34.0170640681016	65.5581114996179	61.7362153960531	64.6594878788809	28.6618223932429	63.9846049248506	-1.15756250561581	0.000153845981453725	0.000990332860298434	RNF157-AS1	17	76140556	76154650	+	2283	antisense	RNF157 antisense RNA 1 [Source:HGNC Symbol;Acc:HGNC:44127]	-	32	23	37	60	59	62	0.700726600032249	0.500286698828222	0.790082973795254	1.50904540014928	1.42274862090487	1.48602241239091
ENSG00000183186	10.4149371652202	16.9594466756338	24.8232629686147	40.427502091431	55.4579562032341	47.9731684262665	17.3992156031562	47.9528755736439	-1.46078913156653	0.000157085567248797	0.00100853060248665	C2CD4C	19	405438	409170	-	3129	protein_coding	C2 calcium dependent domain containing 4C [Source:HGNC Symbol;Acc:HGNC:29417]	-	11	18	27	37	53	46	0.175748512969498	0.285669565240276	0.420663752236819	0.678973974624532	0.932507599118514	0.804436652462748
ENSG00000144868	1.89362493913094	0	2.75814032984607	16.3895278749045	18.8347775784569	12.5147395894608	1.55058842299234	15.9130150142741	-3.35289172972527	0.00016514308800142	0.00105170503525437	TMEM108	3	133038391	133397792	+	8425	protein_coding	transmembrane protein 108 [Source:HGNC Symbol;Acc:HGNC:28451]	-	2	0	3	15	18	12	0.0118676470910506	0	0.0173591411902276	0.102229989570944	0.117620946190142	0.0779382980948813
ENSG00000197561	6.62768728695829	5.65314889187792	14.7100817591791	46.9833132413928	23.0202837070029	31.286848973652	8.99697264600509	33.7634819740159	-1.90237455440036	0.000167189938227835	0.00106342745095846	ELANE	19	851014	856247	+	1028	protein_coding	elastase, neutrophil expressed [Source:HGNC Symbol;Acc:HGNC:3309]	-	7	6	16	43	22	30	0.340415606612213	0.289837895472382	0.758758830234332	2.40177493332125	1.17817998142795	1.59686323309673
ENSG00000224614	11.3617496347856	8.47972333781688	11.0325613193843	45.8906780497325	32.4376724962313	25.0294791789216	10.2913447639956	34.4526099082952	-1.74105340667877	0.000167568269640627	0.00106543779024568	TNK2-AS1	3	195908076	195911257	+	2096	antisense	TNK2 antisense RNA 1 [Source:HGNC Symbol;Acc:HGNC:49093]	-	12	9	12	42	31	24	0.28621639334571	0.213229978443899	0.279104512457381	1.15057512117298	0.814240103403578	0.626555497566198
ENSG00000130270	31.2448114956605	46.167382617003	22.9845027487173	72.1139226495797	72.199980717418	74.0455425709765	33.4655656204603	72.7864819793247	-1.12243458380568	0.000178410037833725	0.00112393068753131	ATP8B3	19	1782075	1812276	-	7014	protein_coding	ATPase phospholipid transporting 8B3 [Source:HGNC Symbol;Acc:HGNC:13535]	-	33	49	25	66	69	71	0.235208339213669	0.346918412478253	0.173760531945237	0.540300215767733	0.541583472293382	0.553901024889574
ENSG00000260220	4.73406234782735	0.942191481979654	4.59690054974346	15.2968926832442	26.1594133034123	19.8150043499796	3.42438479318349	20.423770112212	-2.57560323044284	0.000181633307695814	0.00114131657660662	CCDC187	9	136249971	136306901	-	11628	protein_coding	coiled-coil domain containing 187 [Source:HGNC Symbol;Acc:HGNC:30942]	-	5	1	5	14	25	19	0.0214965872768536	0.00427063061210882	0.0209624418827639	0.0691321366236257	0.118363298318707	0.0894104250339563
ENSG00000170893	5.68087481739282	7.53753185583723	6.43566076964084	34.9643261331295	21.9739071748664	22.9436892473448	6.5513558142903	26.6273075184469	-2.02128432304004	0.00018185249157589	0.00114225261779129	TRH	3	129974305	129977938	+	1978	protein_coding	thyrotropin releasing hormone [Source:HGNC Symbol;Acc:HGNC:12298]	-	6	8	7	32	21	22	0.151645490508749	0.200844864540349	0.17252365212229	0.928925014773387	0.584487302120289	0.608605643406061
ENSG00000100078	19.8830618608749	32.0345103873082	36.7752043979477	66.6507466912782	78.478239910237	55.2734331867853	29.5642588820436	66.8008065961002	-1.17450739661297	0.000196175146961575	0.00121923602052762	PLA2G3	22	31134809	31140607	-	2697	protein_coding	phospholipase A2 group III [Source:HGNC Symbol;Acc:HGNC:17934]	-	21	34	40	61	75	53	0.389262784869138	0.626029793755449	0.723029363627079	1.2986910737918	1.53095487525019	1.07531203055299
ENSG00000164749	36.9256863130533	21.670404085532	23.903882858666	64.4654763079576	54.4115796710976	68.8310677420345	27.4999910857505	62.5693745736966	-1.18687703751421	0.000201517114256039	0.00124880761496589	HNF4G	8	75407914	75566843	+	4806	protein_coding	hepatocyte nuclear factor 4 gamma [Source:HGNC Symbol;Acc:HGNC:5026]	RXR-like	39	23	26	59	52	66	0.405681662811273	0.237651796384692	0.263734212631388	0.704896269468398	0.595664407059474	0.751449414892127
ENSG00000127863	6.62768728695829	2.82657444593896	11.0325613193843	18.5747982582251	34.5304255605043	32.3297439394404	6.82894101742718	28.4783225860566	-2.05806468112123	0.000207857457225865	0.00128345041253502	TNFRSF19	13	23570370	23676104	+	5113	protein_coding	TNF receptor superfamily member 19 [Source:HGNC Symbol;Acc:HGNC:11915]	-	7	3	12	17	33	31	0.0684426449437425	0.0291368430026998	0.114414836321273	0.190910623330053	0.355320463790709	0.331761115537692
ENSG00000142677	10.4149371652202	6.59534037385758	19.3069823089225	27.3158797915075	47.0869439461422	42.7586935973245	12.1057532826668	39.053839111658	-1.68793482093678	0.00021255518435068	0.00130915018151193	IL22RA1	1	24119771	24143121	-	2798	protein_coding	interleukin 22 receptor subunit alpha 1 [Source:HGNC Symbol;Acc:HGNC:13700]	-	11	7	21	25	45	41	0.196539348492337	0.124235971873913	0.365888260076366	0.51303768294925	0.885415003262993	0.801817864528961
ENSG00000162894	18.9362493913094	4.71095740989827	20.2263624188712	50.2612188163737	39.7623082211867	42.7586935973245	14.6245230733596	44.2607402116283	-1.59546616086297	0.000229923955471512	0.00140796272604273	FCMR	1	206904386	206923247	-	2348	protein_coding	Fc fragment of IgM receptor [Source:HGNC Symbol;Acc:HGNC:14315]	-	20	5	22	46	38	41	0.425830182036207	0.105747216264057	0.456774108405548	1.12490722482167	0.89097922399143	0.955488238906317
ENSG00000274265	33.1384364347915	45.2251911350234	36.7752043979477	89.5960857161445	65.9217215245991	77.1742274683417	38.3796106559208	77.5640115696951	-1.01421958001263	0.000238160828946538	0.0014527386036632	AC245297.3	1	149176022	149251013	+	1331	lincRNA	novel transcript	-	35	48	40	82	63	74	1.31460271824701	1.79085413400816	1.46507152043744	3.53746998723198	2.60582092470458	3.04223841392773
ENSG00000119917	46.393811008708	39.5720422431455	38.613964617845	65.5581114996179	107.776782810059	77.1742274683417	41.5266059565662	83.5030405926728	-1.0093171861372	0.000255205203127551	0.00154404562429717	IFIT3	10	89327894	89340971	+	2640	protein_coding	interferon induced protein with tetratricopeptide repeats 3 [Source:HGNC Symbol;Acc:HGNC:5411]	-	49	42	42	60	103	74	0.927890418629351	0.790027839325476	0.77557223613157	1.30498130626545	2.14790649369003	1.53379520035523
ENSG00000171119	34.0852489043569	38.6298507611658	25.7426430785634	64.4654763079576	63.8289684603261	77.1742274683417	32.819247581362	68.4895574122085	-1.0628327933018	0.000295596623439939	0.00176225025333009	NRTN	19	5823802	5828324	+	1109	protein_coding	neurturin [Source:HGNC Symbol;Acc:HGNC:8007]	-	36	41	28	59	61	74	1.62283920771671	1.83590135533062	1.23084502758482	3.05476237246629	3.0281707629881	3.65123474205393
ENSG00000260806	36.9256863130533	30.1501274233489	34.0170640681016	79.7623689912018	65.9217215245991	61.5308029815157	33.6976259348346	69.0716311657722	-1.03451527586429	0.000323034266777444	0.00190590217398692	AL163051.1	14	96500810	96502321	-	1512	antisense	novel transcript, antisense to PAPOLA	-	39	32	37	73	63	59	1.28948814250726	1.05098185730373	1.19296258543291	2.77222219293958	2.29388072141653	2.13520610259662
ENSG00000166897	8.52131222608923	9.42191481979654	11.951941429333	20.7600686415457	43.9478143497327	33.3726389052288	9.96505615840625	32.6935072988357	-1.71460749851556	0.000347358269944125	0.00202912256700034	ELFN2	22	37367960	37427470	-	8782	protein_coding	extracellular leucine rich repeat and fibronectin type III domain containing 2 [Source:HGNC Symbol;Acc:HGNC:29396]	-	9	10	13	19	42	32	0.051233451416472	0.0565462226800289	0.0721650322196795	0.124227325442715	0.263292162057375	0.1993866731798
ENSG00000145832	23.6703117391368	21.670404085532	14.7100817591791	62.280205924637	41.8550612854597	43.8015885631129	20.0169325279493	49.3122852577365	-1.30079251066566	0.000364135453584218	0.00211413559919443	SLC25A48	5	135579202	135889770	+	8371	protein_coding	solute carrier family 25 member 48 [Source:HGNC Symbol;Acc:HGNC:30451]	-	25	23	16	57	40	42	0.149302542620508	0.136441826953152	0.0931793187768358	0.390979944584131	0.263066000783643	0.274543730148467
ENSG00000169064	27.4575616173986	35.8032763152268	29.4201635183581	61.1875707329767	55.4579562032341	79.2600173999185	30.8936671503279	65.3018481120431	-1.0803899741546	0.000368465226453182	0.00213709831342846	ZBBX	3	167240287	167381346	-	3972	protein_coding	zinc finger B-box domain containing [Source:HGNC Symbol;Acc:HGNC:26245]	-	29	38	32	56	53	76	0.365000361973936	0.475085076734354	0.392751297825223	0.809535231278469	0.734596243112243	1.04699337592633
ENSG00000086730	21.7766868000058	18.8438296395931	34.0170640681016	56.8170299663355	66.9680980567356	47.9731684262665	24.8791935025668	57.2527654831125	-1.2004967417604	0.00038862083264344	0.00223882237256877	LAT2	7	74199652	74229834	+	4545	protein_coding	linker for activation of T cells family member 2 [Source:HGNC Symbol;Acc:HGNC:12749]	-	23	20	37	52	64	46	0.252987163373854	0.218520980231469	0.396866761094514	0.656941084430222	0.77522569595067	0.553813484170724
ENSG00000230409	53.0214982956663	58.4158718827385	88.2604905550744	206.508051223796	96.2666409565574	98.0321267841097	66.5659535778264	133.602272988154	-1.00239827889848	0.000425803881094231	0.00243374023777811	TCEA1P2	3	37275693	37276598	+	906	processed_pseudogene	transcription elongation factor A1 pseudogene 2 [Source:HGNC Symbol;Acc:HGNC:29891]	-	56	62	96	189	92	94	3.09004188606936	3.39829067436124	5.16558991709201	11.9781727846617	5.59038480451181	5.67726592864618
ENSG00000139269	10.4149371652202	5.65314889187792	7.35504087958953	24.0379742165266	24.0666602391393	34.4155338710173	7.80770897889588	27.5067227755611	-1.81834342230663	0.000425868981408982	0.00243374023777811	INHBE	12	57452323	57459280	+	3015	protein_coding	inhibin subunit beta E [Source:HGNC Symbol;Acc:HGNC:24029]	-	11	6	8	22	23	33	0.18239373037531	0.0988236671793062	0.129353910029999	0.418979072791032	0.419974181831485	0.598916399331934
ENSG00000226067	32.191623965226	30.1501274233489	33.0976839581529	66.6507466912782	66.9680980567356	60.4879080157273	31.8131451155759	64.702250921247	-1.02377734996666	0.000430818107582232	0.0024603797799506	LINC00623	1	120913275	121009291	+	2075	lincRNA	long intergenic non-protein coding RNA 623 [Source:HGNC Symbol;Acc:HGNC:44252]	-	34	32	36	61	64	58	0.819153616682278	0.765823888309997	0.845787553894944	1.6879854583212	1.69802447619074	1.52949997446039
ENSG00000187492	28.4043740869641	13.1906807477152	41.3721049476911	66.6507466912782	50.2260735425517	80.3029123657069	27.6557199274568	65.7265775331789	-1.24698107396469	0.000489738832608881	0.00275096238540314	CDHR4	3	49790732	49799835	-	3163	protein_coding	cadherin related family member 4 [Source:HGNC Symbol;Acc:HGNC:34527]	-	30	14	45	61	48	77	0.47416184038303	0.219799082708321	0.693569860232378	1.10735688460844	0.835457031638269	1.33208247527669
ENSG00000204091	3.78724987826188	9.42191481979654	4.59690054974346	27.3158797915075	16.7420245141839	28.1581640762868	5.93535508260063	24.0720227939927	-2.02029964106258	0.000508207557232322	0.00284071587855114	TDRG1	6	40334954	40379887	+	1617	antisense	testis development related 1 [Source:HGNC Symbol;Acc:HGNC:43642]	-	4	10	5	25	16	27	0.123667194486211	0.307105088173169	0.150742903038206	0.887742385214595	0.54474347373157	0.913678332257943
ENSG00000144152	11.3617496347856	3.76876592791861	3.67752043979477	21.852703833206	34.5304255605043	19.8150043499796	6.26934533416634	25.3993779145633	-2.0223628182578	0.000527529504787648	0.00293720462965072	FBLN7	2	112138385	112188216	+	6578	protein_coding	fibulin 7 [Source:HGNC Symbol;Acc:HGNC:26740]	-	12	4	4	20	33	19	0.0911993859003662	0.0301969551581644	0.0296444237412927	0.174579438965278	0.276186307595302	0.158051751641053
ENSG00000130829	18.9362493913094	14.1328722296948	20.2263624188712	36.0569613247898	48.1333204782787	46.9302734604781	17.7651613466251	43.7068517545155	-1.29918040431231	0.000557509861675365	0.00308306196938122	DUSP9	X	153642492	153651326	+	2776	protein_coding	dual specificity phosphatase 9 [Source:HGNC Symbol;Acc:HGNC:3076]	-	20	15	22	33	46	45	0.360176249070971	0.268329751932284	0.386349281893454	0.682576677484669	0.912263802753549	0.887018409738889
ENSG00000273162	11.3617496347856	11.3062977837558	10.1131812094356	29.5011501748281	33.4840490283678	32.3297439394404	10.9270762093257	31.7716477142121	-1.54074820918189	0.000582881891181681	0.00319863260212323	AL133215.2	10	101060029	101061005	-	977	lincRNA	novel transcript	-	12	12	11	27	32	31	0.614032303431534	0.609935223225401	0.548876973662348	1.58681452593998	1.80317338182999	1.73622782368907
ENSG00000243910	8.52131222608923	11.3062977837558	14.7100817591791	24.0379742165266	43.9478143497327	34.4155338710173	11.512563923008	34.1337741457588	-1.56772824308924	0.000588451208236881	0.00322705133747854	TUBA4B	2	219253243	219272188	+	1678	protein_coding	tubulin alpha 4b [Source:HGNC Symbol;Acc:HGNC:18637]	-	9	12	16	22	42	33	0.268135977556291	0.355129149637197	0.464841524124489	0.752814007428463	1.37796887198323	1.07612213586757
ENSG00000178150	2.84043740869641	2.82657444593896	1.83876021989738	17.4821630665648	25.1130367712758	7.30026476051881	2.50192402484425	16.6318215327865	-2.73453106016671	0.000590642938656546	0.00323492339321815	ZNF114	19	48270102	48287608	+	2993	protein_coding	zinc finger protein 114 [Source:HGNC Symbol;Acc:HGNC:12894]	zf-C2H2	3	3	2	16	24	7	0.0501093852700141	0.0497750345047792	0.0325761809839999	0.306951834149977	0.441455160553265	0.127976699246732
ENSG00000198901	2.84043740869641	5.65314889187792	7.35504087958953	30.5937853664884	17.7884010463204	18.7721093841912	5.28287572672129	22.3847652656667	-2.07816804746028	0.000596902787643658	0.00326189929625774	PRC1	15	90966038	90995629	-	5525	protein_coding	protein regulator of cytokinesis 1 [Source:HGNC Symbol;Acc:HGNC:9341]	-	3	6	8	28	17	18	0.0271452289797561	0.0539282093295219	0.0705886042969134	0.290993116618831	0.169394268658452	0.178270632067704
ENSG00000092850	7.57449975652376	11.3062977837558	8.27442098953822	32.7790557498089	32.4376724962313	21.9007942815564	9.05173950993928	29.0391741758656	-1.68124184437799	0.000602535601625331	0.00328847979068881	TEKT2	1	36084075	36088275	+	1978	protein_coding	tektin 2 [Source:HGNC Symbol;Acc:HGNC:11725]	-	8	12	9	30	31	21	0.202193987344998	0.301267296810524	0.221816124157231	0.870867201350051	0.862814588844237	0.580941750523967
ENSG00000198108	18.9362493913094	25.4391700134506	25.7426430785634	44.7980428580722	62.7825919281896	49.0160633920549	23.3726874944411	52.1988993927722	-1.15928178577152	0.000658186076114161	0.00354918492351506	CHSY3	5	129904472	130186634	+	3938	protein_coding	chondroitin sulfate synthase 3 [Source:HGNC Symbol;Acc:HGNC:24293]	-	20	27	28	41	60	47	0.25389773169655	0.340474886860141	0.346624463075562	0.597812665440041	0.838798435459575	0.653072997886419
ENSG00000170439	30.297999026095	21.670404085532	38.613964617845	52.4464891996943	66.9680980567356	70.9168576736113	30.1941225764907	63.4438149766804	-1.07091029605455	0.000662731370134491	0.00357144369858304	METTL7B	12	55681546	55684611	+	1506	protein_coding	methyltransferase like 7B [Source:HGNC Symbol;Acc:HGNC:28276]	-	32	23	42	48	64	68	1.06225685781781	0.758402744638002	1.35956886015096	1.83009330599777	2.33957555650451	2.47071995233275
ENSG00000260018	15.1489995130475	23.5547870494913	25.7426430785634	40.427502091431	56.5043327353706	52.1447482894201	21.4821432137007	49.6921943720739	-1.20964966146246	0.000685953397757387	0.00367805159374143	AC040169.1	16	84117051	84117571	+	521	antisense	novel transcript, antisense to MBTPS1	-	16	25	28	37	54	50	1.53527718605914	2.38286433577742	2.61997530823716	4.07775348675655	5.70608333004957	5.25136085612104
ENSG00000178752	2.84043740869641	1.88438296395931	1.83876021989738	10.926351916603	18.8347775784569	14.6005295210376	2.1878601975177	14.7872196720325	-2.75975111684826	0.000691919051414635	0.0037030763120752	ERFE	2	238158982	238168900	+	3572	protein_coding	erythroferrone [Source:HGNC Symbol;Acc:HGNC:26727]	-	3	2	2	10	18	14	0.0419869513194715	0.0278045312192617	0.0272957753877692	0.160747977255543	0.277423424314653	0.214464871693992
ENSG00000239569	30.297999026095	27.32355297741	24.8232629686147	66.6507466912782	58.5970857996436	47.9731684262665	27.4816049907066	57.7403336390628	-1.07070481083569	0.000725451999380762	0.00385720438452605	KMT2E-AS1	7	105013425	105014321	-	736	antisense	KMT2E antisense RNA 1 [Source:HGNC Symbol;Acc:HGNC:40845]	-	32	29	27	61	56	46	2.17358536395873	1.95666832876418	1.78839250101767	4.75892639404413	4.18882566519541	3.41994875754883
ENSG00000226562	14.2021870434821	11.3062977837558	11.951941429333	29.5011501748281	47.0869439461422	28.1581640762868	12.4868087521903	34.9154193990857	-1.484600874392	0.000745446378918663	0.00395001162691184	CYP4F26P	9	33580695	33605293	+	1137	lincRNA	cytochrome P450 family 4 subfamily F member 26, pseudogene [Source:HGNC Symbol;Acc:HGNC:39948]	-	15	12	13	27	45	27	0.659531179037609	0.524104409051202	0.557390776563963	1.36351608781298	2.17888406255924	1.29940005563861
ENSG00000260442	21.7766868000058	16.9594466756338	16.5488419790764	45.8906780497325	43.9478143497327	40.6729036657477	18.428325151572	43.5037986884043	-1.23960253270199	0.00076486523169925	0.00404615718765963	ATP2A1-AS1	16	28878957	28879920	-	583	antisense	ATP2A1 antisense RNA 1 [Source:HGNC Symbol;Acc:HGNC:51370]	-	23	18	18	42	42	39	1.97225841772584	1.53320766661548	1.5051536658079	4.13654451797352	3.96609222502207	3.66045973363717
ENSG00000156535	26.5107491478332	30.1501274233489	29.4201635183581	54.6317595830149	64.8753449924626	56.3163281525737	28.6936800298467	58.6078109093504	-1.03055626670718	0.000795396104630282	0.00418230711438972	CD109	6	73695785	73828316	+	9782	protein_coding	CD109 molecule [Source:HGNC Symbol;Acc:HGNC:21685]	-	28	32	32	50	62	54	0.143098443507404	0.162449863856394	0.159477423324656	0.293494057839297	0.348936261855224	0.302068669650602
ENSG00000259146	13.2553745739166	16.0172551936541	16.5488419790764	44.7980428580722	37.6695551569138	33.3726389052288	15.273823915549	38.6134123067383	-1.33643594900532	0.000803263853629855	0.00421849126323107	AC005476.2	14	71292729	71321814	-	973	antisense	novel transcript, antisense to SIPA1L1	-	14	17	18	41	36	32	0.719316019727349	0.86762710881729	0.901854663068864	2.41951313104099	2.03690949979844	1.79960304610997
ENSG00000143556	13.2553745739166	3.76876592791861	7.35504087958953	24.0379742165266	30.3449194319583	28.1581640762868	8.12639379380824	27.5136859082572	-1.76136537606195	0.000812796052316362	0.00426331712297148	S100A7	1	153457744	153460701	-	536	protein_coding	S100 calcium binding protein A7 [Source:HGNC Symbol;Acc:HGNC:10497]	-	14	4	8	22	29	27	1.30577329700506	0.370588751922398	0.727615743918743	2.35675728444955	2.97862123527221	2.75637661056174
ENSG00000255153	18.9362493913094	16.9594466756338	11.0325613193843	33.8716909414692	43.9478143497327	40.6729036657477	15.6427524621092	39.4974696523165	-1.33888659944545	0.000824304382145821	0.00431442275268125	TOLLIP-AS1	11	1309769	1310707	+	939	antisense	TOLLIP antisense RNA 1 (head to head) [Source:HGNC Symbol;Acc:HGNC:27403]	-	20	18	12	31	42	39	1.06480220172632	0.951927656695234	0.623006451662055	1.89562779738667	2.46244064663244	2.27268160246056
ENSG00000251307	32.191623965226	17.9016381576134	19.3069823089225	53.5391243913546	46.0405674140057	55.2734331867853	23.1334148105873	51.6177083307152	-1.15890257094107	0.000894847850733232	0.00464528116688276	AC026704.1	5	55233934	55295201	+	770	antisense	novel transcript	-	34	19	21	49	44	53	2.20745942157886	1.22534930181094	1.32955240479698	3.65394765754327	3.14589356079982	3.76638512519663
ENSG00000272449	18.9362493913094	25.4391700134506	27.5814032984607	41.5201372830913	65.9217215245991	51.1018533236317	23.9856075677403	52.847904043774	-1.13991709759302	0.000915412574590393	0.00473336631950487	AL139246.5	1	2530064	2547460	+	1531	lincRNA	novel transcript	-	20	27	30	38	63	49	0.653069410464412	0.875761008788528	0.955262994955372	1.42516573747605	2.26541322715989	1.75129969034506
ENSG00000125726	21.7766868000058	33.9188933512675	24.8232629686147	60.0949355413164	50.2260735425517	58.4021180841505	26.839614373296	56.2410423893395	-1.06705976777826	0.000959585983379631	0.00493196640901937	CD70	19	6583183	6604103	-	1532	protein_coding	CD70 molecule [Source:HGNC Symbol;Acc:HGNC:11937]	-	23	36	27	55	48	56	0.75053959369071	1.16691915096191	0.859175509627289	2.06139344723394	1.72490247458998	2.00017890780924
ENSG00000158428	4.73406234782735	5.65314889187792	7.35504087958953	27.3158797915075	25.1130367712758	14.6005295210376	5.91408403976494	22.343148694607	-1.91455348028228	0.00104148398939119	0.00530350924359623	CATIP	2	218356856	218368099	+	3821	protein_coding	ciliogenesis associated TTC17 interacting protein [Source:HGNC Symbol;Acc:HGNC:25062]	-	5	6	8	25	24	14	0.0654180363400298	0.0779778478266444	0.102068055153218	0.375681611330018	0.345793063474463	0.200489013789829
ENSG00000103044	22.7234992695713	32.0345103873082	26.6620231885121	60.0949355413164	42.9014378175962	68.8310677420345	27.1400109484639	57.2758137003157	-1.07724654949977	0.00104219797072871	0.00530556598606613	HAS3	16	69105564	69118719	+	5289	protein_coding	hyaluronan synthase 3 [Source:HGNC Symbol;Acc:HGNC:4820]	-	24	34	29	55	41	66	0.226851790679754	0.319229032663726	0.267301454043131	0.597098650248138	0.426768506310053	0.682825843821434
ENSG00000088053	11.3617496347856	15.0750637116745	11.0325613193843	34.9643261331295	29.2985428998218	35.4584288368057	12.4897915552815	33.2404326232523	-1.41247168875595	0.00111374463882565	0.00561963160433705	GP6	19	55013705	55038264	-	2703	protein_coding	glycoprotein VI platelet [Source:HGNC Symbol;Acc:HGNC:14388]	-	12	16	12	32	28	34	0.221942123733855	0.293948310810811	0.216427324495253	0.679768286800503	0.570287770918206	0.688291573846305
ENSG00000168004	16.095811982613	18.8438296395931	17.4682220890251	38.2422317081104	44.9941908818692	39.6300086999593	17.4692879037437	40.9554770966463	-1.22953927145433	0.00111771763010445	0.00563303347601976	HRASLS5	11	63461404	63491194	-	3268	protein_coding	HRAS like suppressor family member 5 [Source:HGNC Symbol;Acc:HGNC:24978]	-	17	20	19	35	43	38	0.260058713986494	0.303909992396581	0.283431714200906	0.614954471128764	0.724383385710484	0.636269536288154
ENSG00000181773	0	0	1.83876021989738	14.2042574915839	11.5101418535014	7.30026476051881	0.612920073299128	11.0048880352014	-4.14418610921726	0.00113908605044191	0.00572218506255462	GPR3	1	27392644	27395814	+	2115	protein_coding	G protein-coupled receptor 3 [Source:HGNC Symbol;Acc:HGNC:4484]	-	0	0	2	13	11	7	0	0	0.0460995317660102	0.352931114507726	0.286328373737099	0.181103669430482
ENSG00000150667	18.9362493913094	14.1328722296948	10.1131812094356	31.6864205581486	39.7623082211867	38.5871137341709	14.3941009434799	36.6786141711687	-1.35217827174416	0.00118620065537668	0.00592220168981512	FSIP1	15	39588357	39782830	-	3452	protein_coding	fibrous sheath interacting protein 1 [Source:HGNC Symbol;Acc:HGNC:21674]	-	20	15	11	29	38	37	0.289643472601685	0.215783137706843	0.155345539764807	0.482374318306698	0.606031059655816	0.586503379046613
ENSG00000149564	36.9256863130533	26.3813614954303	17.4682220890251	71.0212874579194	50.2260735425517	52.1447482894201	26.9250899658363	57.797369763297	-1.10274990636613	0.00121347036849378	0.00603735911745526	ESAM	11	124752583	124762290	-	2920	protein_coding	endothelial cell adhesion molecule [Source:HGNC Symbol;Acc:HGNC:17474]	-	39	28	19	65	48	50	0.667707558722938	0.476181163429054	0.317210562331699	1.27816662189014	0.904983079134194	0.936972262342145
ENSG00000237424	28.4043740869641	19.7860211215727	17.4682220890251	43.7054076664119	61.7362153960531	40.6729036657477	21.886205765854	48.7048422427376	-1.15579290386402	0.00138416098392335	0.00675513989647802	FOXD2-AS1	1	47432133	47434641	-	2509	lincRNA	FOXD2 adjacent opposite strand RNA 1 [Source:HGNC Symbol;Acc:HGNC:44256]	-	30	21	19	40	59	39	0.597757632973903	0.415638400920538	0.369172914311901	0.91541135871949	1.29459350399594	0.850557203949968
ENSG00000124882	23.6703117391368	13.1906807477152	21.1457425288199	51.353854008034	30.3449194319583	55.2734331867853	19.3355783385573	45.6574022089259	-1.23881107161643	0.0014072710750226	0.00685408713169278	EREG	4	74365143	74388751	+	5717	protein_coding	epiregulin [Source:HGNC Symbol;Acc:HGNC:3443]	-	25	14	23	47	29	53	0.218613185985004	0.121606524157149	0.196126615598878	0.472048511694413	0.27926202240789	0.50727943788725
ENSG00000282386	14.2021870434821	11.3062977837558	15.6294618691278	32.7790557498089	37.6695551569138	33.3726389052288	13.7126488987886	34.6070832706505	-1.33512322219568	0.00141809035923448	0.00689500598081898	AL358472.4	1	153964361	153965070	+	710	antisense	novel transcript, antisense to SLC39A1	-	15	12	17	30	36	32	1.05617880361375	0.839305229705939	1.16725962299077	2.42616242854986	2.7914266807097	2.46621656882394
ENSG00000110076	1.89362493913094	0	0.919380109948692	10.926351916603	14.6492714499109	7.30026476051881	0.937668349693211	10.9586293756776	-3.54868466248203	0.00144896812096511	0.00702517555956729	NRXN2	11	64606174	64723188	-	10580	protein_coding	neurexin 2 [Source:HGNC Symbol;Acc:HGNC:8009]	-	2	0	1	10	14	7	0.00945037114764665	0	0.00460777455978788	0.0542714342870321	0.0728491420033984	0.0362036163370008
ENSG00000177283	1.89362493913094	4.71095740989827	4.59690054974346	18.5747982582251	15.6956479820474	16.6863194526144	3.73382763292422	16.9855885642956	-2.1828424191197	0.00148693087357021	0.00717467209441239	FZD8	10	35638249	35642278	-	4030	protein_coding	frizzled class receptor 8 [Source:HGNC Symbol;Acc:HGNC:4046]	-	2	5	5	17	15	16	0.0248101555191319	0.0616115294759322	0.060484187149573	0.24221489257731	0.204912421764256	0.217247365243797
ENSG00000102230	33.1384364347915	27.32355297741	24.8232629686147	41.5201372830913	73.2463572495545	60.4879080157273	28.428417460272	58.418134182791	-1.04138919383211	0.00149850769381693	0.00722238496935427	PCYT1B	X	24558087	24672677	-	5555	protein_coding	phosphate cytidylyltransferase 1, choline, beta [Source:HGNC Symbol;Acc:HGNC:8755]	-	35	29	27	38	70	58	0.314984017639384	0.259245344729152	0.236949933528174	0.392786452578909	0.693738904046764	0.571325372998256
ENSG00000183644	14.2021870434821	13.1906807477152	11.0325613193843	27.3158797915075	37.6695551569138	34.4155338710173	12.8084763701938	33.1336562731462	-1.37313119880523	0.00150041125835391	0.00722952312881877	C11orf88	11	111514785	111537031	+	3280	protein_coding	chromosome 11 open reading frame 88 [Source:HGNC Symbol;Acc:HGNC:25061]	-	15	14	12	25	36	33	0.228624070294439	0.211958688599518	0.178354590887399	0.437646169784146	0.604241751007282	0.550528336581031
ENSG00000255100	1.89362493913094	2.82657444593896	3.67752043979477	16.3895278749045	12.5565183856379	15.643424486826	2.79923994162156	14.8631569157895	-2.40538345460562	0.00150645238723078	0.00725658793511224	AP003119.2	11	76782581	76783062	-	354	antisense	uncharacterized LOC101928837 [Source:NCBI gene;Acc:101928837]	-	2	3	4	15	12	15	0.282443295881643	0.420838074216961	0.55085033720402	2.4330159947322	1.86620804454226	2.31860932715175
ENSG00000257512	3.78724987826188	5.65314889187792	10.1131812094356	29.5011501748281	18.8347775784569	20.857899315768	6.5178599931918	23.0646090230177	-1.81798860188946	0.00150724368461012	0.00725835616202623	AC124947.2	12	93314809	93315941	+	1133	transcribed_processed_pseudogene	anaphase promoting complex subunit 10 (ANAPC10) pseudogene	-	4	6	11	27	18	20	0.176495898926922	0.262977366765762	0.473303445073357	1.36832991336572	0.874630601634547	0.965916683508937
ENSG00000242114	6.62768728695829	13.1906807477152	16.5488419790764	31.6864205581486	36.6231786247773	30.2439540078636	12.1224033379166	32.8511843969299	-1.43599916192395	0.00152269138187636	0.00732070530222739	MTFP1	22	30425530	30429053	+	1696	protein_coding	mitochondrial fission process 1 [Source:HGNC Symbol;Acc:HGNC:26945]	-	7	14	18	29	35	29	0.206336818158818	0.409920105310389	0.517396572621465	0.981813765798774	1.13612016862611	0.935646358197321
ENSG00000280670	22.7234992695713	33.9188933512675	15.6294618691278	46.9833132413928	57.5507092675071	51.1018533236317	24.0906181633222	51.8786252775105	-1.10874593362172	0.00163502489121291	0.00777522954103747	CCDC163	1	45493866	45500079	-	2757	protein_coding	coiled-coil domain containing 163 [Source:HGNC Symbol;Acc:HGNC:27003]	-	24	36	17	43	55	49	0.435190105515132	0.648429502819604	0.300600047995447	0.895547563095481	1.09826715715264	0.972520792861183
ENSG00000161860	9.4681246956547	6.59534037385758	9.19380109948692	25.1306094081869	27.2057898355488	23.9865842131332	8.41908872299973	25.440994485623	-1.59506436715236	0.001646675986835	0.00782193951547663	SYCE2	19	12898786	12919276	-	1458	protein_coding	synaptonemal complex central element protein 2 [Source:HGNC Symbol;Acc:HGNC:27411]	-	10	7	10	23	26	23	0.342883836564134	0.23841718059205	0.334363887809025	0.905789493786447	0.981743189412837	0.863196942920418
ENSG00000152049	2.84043740869641	0.942191481979654	4.59690054974346	21.852703833206	12.5565183856379	11.4718446236724	2.79317648013984	15.2936889475054	-2.44638088695559	0.00167895712262929	0.00796338024047098	KCNE4	2	223051814	223198399	+	4124	protein_coding	potassium voltage-gated channel subfamily E regulatory subunit 4 [Source:HGNC Symbol;Acc:HGNC:6244]	-	3	1	5	20	12	11	0.0363669714144404	0.0120414385930168	0.0591055466083363	0.278463518310766	0.160193416044608	0.145953196248447
ENSG00000214274	22.7234992695713	20.7282126035524	14.7100817591791	46.9833132413928	49.1796970104152	34.4155338710173	19.3872645441009	43.5261813742751	-1.16761818920718	0.00181735520893409	0.00854256802880833	ANG	14	20684177	20698971	+	1430	protein_coding	angiogenin [Source:HGNC Symbol;Acc:HGNC:483]	-	24	22	16	43	47	33	0.839034350283369	0.76398296550156	0.545457396839785	1.7265906513666	1.80943877885164	1.26275031047957
ENSG00000176381	4.73406234782735	13.1906807477152	1.83876021989738	24.0379742165266	19.8811541105934	28.1581640762868	6.58783443847996	24.0257641344689	-1.87036093418803	0.00188483531233035	0.00880094091868402	PRR18	6	166305300	166308448	-	3149	protein_coding	proline rich 18 [Source:HGNC Symbol;Acc:HGNC:28574]	-	5	14	2	22	19	27	0.0793783159273591	0.220776277741003	0.0309623720816487	0.40115017607652	0.332171993955522	0.469170486904126
ENSG00000263412	17.0426244521785	29.2079359413693	18.3876021989738	51.353854008034	41.8550612854597	46.9302734604781	21.5460541975072	46.7130629179906	-1.116354036299	0.00194716681222381	0.00906311864993182	AC004477.1	17	48045141	48048073	-	2933	processed_transcript	novel transcript, antisense to NFE2L1	-	18	31	20	47	40	45	0.306806798731304	0.524863851171375	0.33242587686707	0.920116379596645	0.750809919045302	0.839537369735819
ENSG00000188985	192.20293132179	88.5659993060874	59.759707146665	345.272720564654	268.918768759079	421.329566178514	113.509545924848	345.173685167416	-1.60481716225729	0.00196914122974487	0.00915388131572603	DHFRP1	18	26170726	26171284	-	559	processed_pseudogene	dihydrofolate reductase pseudogene 1 [Source:HGNC Symbol;Acc:HGNC:2862]	-	203	94	65	316	257	404	18.1546870560345	8.35051148338914	5.66863428401812	32.4587836892932	25.31065525885	39.546598870833
ENSG00000175877	17.9894369217439	12.2484892657355	11.951941429333	33.8716909414692	31.3912959640948	38.5871137341709	14.0632892056041	34.616700213245	-1.30082357916308	0.00197117462740365	0.00915742543439489	TMEM270	7	73861159	73865893	+	977	protein_coding	transmembrane protein 270 [Source:HGNC Symbol;Acc:HGNC:23018]	-	19	13	13	31	30	37	0.972217813766596	0.660763158494184	0.648672787055502	1.82189815941257	1.69047504546561	2.07227191859663
ENSG00000135069	3.78724987826188	5.65314889187792	0.919380109948692	10.926351916603	20.9275306427299	17.7292144184028	3.45325962669616	16.5276989925786	-2.26542055376327	0.00197624608968371	0.00917351345482588	PSAT1	9	78297143	78330093	+	2188	protein_coding	phosphoserine aminotransferase 1 [Source:HGNC Symbol;Acc:HGNC:19129]	-	4	6	1	10	20	17	0.0913939001298917	0.136176122735653	0.0222807380450438	0.262427684989397	0.503227946197411	0.425149022876271
ENSG00000277268	1.89362493913094	5.65314889187792	9.19380109948692	21.852703833206	23.0202837070029	17.7292144184028	5.58019164349859	20.8674006528705	-1.89792637822108	0.00200166661661663	0.00927139031139969	LHX1-DT	17	36861674	36936661	-	2544	antisense	LHX1 divergent transcript [Source:HGNC Symbol;Acc:HGNC:53778]	-	2	6	10	20	22	17	0.0393022510778701	0.117120030088682	0.191628360230172	0.451408627953459	0.476088451614752	0.36565489860585
ENSG00000142449	11.3617496347856	7.53753185583723	12.8713215392817	32.7790557498089	25.1130367712758	29.2010590420752	10.5902010099682	29.0310505210533	-1.45300447600102	0.00200841214399402	0.00929508568670212	FBN3	19	8065402	8149846	-	10113	protein_coding	fibrillin 3 [Source:HGNC Symbol;Acc:HGNC:18794]	-	12	8	14	30	24	28	0.0593206328935636	0.0392832138891339	0.0674877452581609	0.170332772102284	0.130651171317702	0.151501734735674
ENSG00000184260	5.68087481739282	6.59534037385758	3.67752043979477	16.3895278749045	16.7420245141839	26.07237414471	5.31791187701505	19.7346421779328	-1.89484230743032	0.00203259711846309	0.00939177334509948	HIST2H2AC	1	149886975	149887364	+	390	protein_coding	histone cluster 2 H2A family member c [Source:HGNC Symbol;Acc:HGNC:4738]	-	6	7	4	15	16	25	0.769114821093089	0.89131345975182	0.500002613769803	2.20842990291077	2.25859024877936	3.50763975133213
ENSG00000183760	6.62768728695829	9.42191481979654	11.951941429333	27.3158797915075	30.3449194319583	22.9436892473448	9.33384784536261	26.8681628236035	-1.52326527435	0.00207009570780309	0.00952901198829994	ACP7	19	39083913	39111493	+	3107	protein_coding	acid phosphatase 7, tartrate resistant (putative) [Source:HGNC Symbol;Acc:HGNC:33781]	-	7	10	13	25	29	22	0.112631877565933	0.159829072280661	0.203975961684334	0.46201462403991	0.513852907018316	0.387454767511164
ENSG00000275966	10.4149371652202	15.0750637116745	8.27442098953822	30.5937853664884	32.4376724962313	27.1152691104984	11.254807288811	30.0489089910727	-1.41801071250588	0.0020897129076224	0.00959607832780978	AC110285.6	17	81345476	81345966	-	491	lincRNA	novel transcript	-	11	16	9	28	31	26	1.11999408774248	1.6182123912864	0.893589192633406	3.27441337946851	3.47585999334807	2.89755332615135
ENSG00000168658	16.095811982613	17.9016381576134	23.903882858666	41.5201372830913	43.9478143497327	41.7157986315361	19.3004443329641	42.3945834214534	-1.1339531098773	0.00212532221940121	0.0097152720208268	VWA3B	2	98087116	98313299	+	8307	protein_coding	von Willebrand factor A domain containing 3B [Source:HGNC Symbol;Acc:HGNC:28385]	-	17	19	26	38	42	40	0.102307918298768	0.113581192054222	0.152582957253696	0.262661459501124	0.278347389814357	0.263484676156404
ENSG00000164362	20.8298743304403	22.6125955675117	16.5488419790764	46.9833132413928	47.0869439461422	36.5013238025941	19.9971039590095	43.523860330043	-1.12239409808213	0.00213681897989374	0.00975897837972488	TERT	5	1253147	1295069	-	4602	protein_coding	telomerase reverse transcriptase [Source:HGNC Symbol;Acc:HGNC:11730]	-	22	24	18	43	45	35	0.238990481130621	0.258977276441207	0.190678962878315	0.536511219351204	0.538329243617961	0.416160648463134
ENSG00000175267	19.8830618608749	10.3641063017762	17.4682220890251	53.5391243913546	47.0869439461422	20.857899315768	15.9051300838921	40.4946558844216	-1.34642449043184	0.00219360975998296	0.00998209122162457	VWA3A	16	22092538	22156966	+	5039	protein_coding	von Willebrand factor A domain containing 3A [Source:HGNC Symbol;Acc:HGNC:27088]	-	21	11	19	49	45	20	0.208343268662843	0.108404012767139	0.183817194286279	0.558352787519016	0.491643417172029	0.217182695458548
ENSG00000178695	22.7234992695713	20.7282126035524	19.3069823089225	51.353854008034	38.7159316890502	43.8015885631129	20.9195647273487	44.6237914200657	-1.09251742521323	0.00221194631909608	0.0100521650782826	KCTD12	13	76880166	76886390	-	6225	protein_coding	potassium channel tetramerization domain containing 12 [Source:HGNC Symbol;Acc:HGNC:14678]	-	24	22	21	47	37	42	0.192742027454654	0.175501307737708	0.164458691035128	0.433526319896701	0.327223466765925	0.369189649007681
ENSG00000163623	0	2.82657444593896	1.83876021989738	12.0189871082633	11.5101418535014	11.4718446236724	1.55511155527878	11.6669911951457	-2.90420416107615	0.0022218885557471	0.010089308171134	NKX6-1	4	84491987	84498450	-	3086	protein_coding	NK6 homeobox 1 [Source:HGNC Symbol;Acc:HGNC:7839]	Homeobox	0	3	2	11	11	11	0	0.0482750091616345	0.0315944619848061	0.204669783613895	0.196236069492536	0.195045684163511
ENSG00000119630	2.84043740869641	2.82657444593896	0	12.0189871082633	8.37101225709194	17.7292144184028	1.88900395154512	12.706404594586	-2.75836522865862	0.00232057577405856	0.0104652217960311	PGF	14	74941834	74955784	-	5962	protein_coding	placental growth factor [Source:HGNC Symbol;Acc:HGNC:8893]	-	3	3	0	11	8	17	0.025155550169935	0.024987701823684	0	0.105939441837048	0.0738720393344472	0.156025840666434
ENSG00000173213	7.57449975652376	4.71095740989827	7.35504087958953	17.4821630665648	23.0202837070029	23.9865842131332	6.54683268200385	21.4963436622336	-1.71575667382551	0.00243548922261137	0.010945947097158	TUBB8P12	18	47390	49557	-	1633	protein_coding	tubulin beta 8 pseudogene 12 [Source:HGNC Symbol;Acc:HGNC:24983]	-	8	5	8	16	22	23	0.244911026924927	0.152048048859772	0.238825498310133	0.562588389228953	0.741683417579871	0.770692677757483
ENSG00000258986	17.0426244521785	12.2484892657355	10.1131812094356	40.427502091431	28.2521663676853	30.2439540078636	13.1347649757832	32.9745408223267	-1.32818866828637	0.00246107826023341	0.0110400531051758	TMEM179	14	104474678	104605647	-	4873	protein_coding	transmembrane protein 179 [Source:HGNC Symbol;Acc:HGNC:20137]	-	18	13	11	37	27	29	0.184663316371622	0.132478063995243	0.110045721992225	0.435975695998391	0.305034826077963	0.325642565873724
ENSG00000124237	13.2553745739166	13.1906807477152	11.0325613193843	21.852703833206	39.7623082211867	34.4155338710173	12.492872213672	32.0101819751367	-1.35989996794806	0.00248230079442326	0.0111125501288807	C20orf85	20	58150904	58161150	+	803	protein_coding	chromosome 20 open reading frame 85 [Source:HGNC Symbol;Acc:HGNC:16216]	-	14	14	12	20	38	33	0.871599610454185	0.865783933507371	0.728521865642179	1.43011650001694	2.60525431871965	2.24873342962115
ENSG00000271013	29.3511865565296	18.8438296395931	23.903882858666	51.353854008034	53.3652031389611	42.7586935973245	24.0329663515962	49.1592502481065	-1.03236845388377	0.00256977073206441	0.0114502024025058	LRRC37A9P	17	35912635	35918010	-	5376	processed_pseudogene	leucine rich repeat containing 37 member A9, pseudogene [Source:HGNC Symbol;Acc:HGNC:43813]	-	31	20	26	47	51	41	0.288274993397056	0.184742904604172	0.235771321783194	0.501990576889316	0.522267485679657	0.417315175772327
ENSG00000066735	30.297999026095	19.7860211215727	37.6945845078964	52.4464891996943	82.663746038783	44.8444835289013	29.259534885188	59.9849062557928	-1.03505189493193	0.00260880566673065	0.0115939389500679	KIF26A	14	104138723	104180894	+	6756	protein_coding	kinesin family member 26A [Source:HGNC Symbol;Acc:HGNC:20226]	-	32	21	41	48	79	43	0.236790827097931	0.154357126688814	0.295849681548962	0.407951527358295	0.643753381854018	0.348271868737951
ENSG00000131016	16.095811982613	22.6125955675117	26.6620231885121	40.427502091431	44.9941908818692	52.1447482894201	21.7901435795456	45.8554804209068	-1.07281056128481	0.00275659689028082	0.0121528917270561	AKAP12	6	151239999	151358557	+	8741	protein_coding	A-kinase anchoring protein 12 [Source:HGNC Symbol;Acc:HGNC:370]	-	17	24	29	37	43	50	0.0972282207193528	0.136347491841029	0.161738632929198	0.243051088731285	0.270825409507134	0.313002975178934
ENSG00000089101	17.9894369217439	9.42191481979654	19.3069823089225	34.9643261331295	41.8550612854597	33.3726389052288	15.572778016821	36.7306754412727	-1.23712980791434	0.00284385656229265	0.0125021546199453	CFAP61	20	20052514	20360702	+	7322	protein_coding	cilia and flagella associated protein 61 [Source:HGNC Symbol;Acc:HGNC:15872]	-	19	10	21	32	40	32	0.129726414101334	0.0678214869674971	0.139819086546527	0.250944233709609	0.300754642523883	0.239144190639853
ENSG00000185736	3.78724987826188	2.82657444593896	2.75814032984607	19.6674334498854	21.9739071748664	5.21447482894201	3.12398821801564	15.6186051512312	-2.32145192997157	0.00286770895653605	0.0125779287993673	ADARB2	10	1177318	1737476	-	10513	protein_coding	adenosine deaminase, RNA specific B2 (inactive) [Source:HGNC Symbol;Acc:HGNC:227]	-	4	3	3	18	21	5	0.0190211978963382	0.0141707103845528	0.0139114205771585	0.0983111570971407	0.109970121144672	0.0260245315898322
ENSG00000136542	7.57449975652376	8.47972333781688	10.1131812094356	26.2232445998472	27.2057898355488	20.857899315768	8.72246810125875	24.762311250388	-1.50384725640453	0.00305206143359064	0.0132641023949037	GALNT5	2	157257598	157314211	+	6818	protein_coding	polypeptide N-acetylgalactosaminyltransferase 5 [Source:HGNC Symbol;Acc:HGNC:4127]	-	8	9	11	24	26	20	0.0586593879390446	0.0655514864796733	0.0786525085462179	0.202120894604916	0.209941562065696	0.160513875390969
ENSG00000184584	15.1489995130475	16.0172551936541	21.1457425288199	37.1495965164501	31.3912959640948	49.0160633920549	17.4373324118405	39.1856519575333	-1.16734919625496	0.00306755316377526	0.0133111424377871	TMEM173	5	139475534	139482935	-	3850	protein_coding	transmembrane protein 173 [Source:HGNC Symbol;Acc:HGNC:27962]	-	16	17	23	34	30	47	0.207760886736834	0.219273032955642	0.291235288669814	0.507078450434577	0.428985485563611	0.668000380695252
ENSG00000116544	30.297999026095	13.1906807477152	22.9845027487173	34.9643261331295	56.5043327353706	52.1447482894201	22.1577275075092	47.8711357193067	-1.11288706052114	0.00318192465050373	0.0137585875082433	DLGAP3	1	34865436	34929585	-	3977	protein_coding	DLG associated protein 3 [Source:HGNC Symbol;Acc:HGNC:30368]	-	32	14	25	32	54	50	0.402252659762038	0.174811289566613	0.306451187091751	0.462009977174192	0.747515568256431	0.687945437776984
ENSG00000283897	16.095811982613	11.3062977837558	9.19380109948692	25.1306094081869	39.7623082211867	28.1581640762868	12.1986369552853	31.0170272352201	-1.34897859070399	0.00319088913970272	0.0137938638656679	AC011416.3	5	127215159	127229809	-	2321	lincRNA	novel transcript	-	17	12	10	23	38	27	0.366166254764267	0.256745675610175	0.21003987437551	0.568996588513848	0.901343911215803	0.636543672236577
ENSG00000224945	0.94681246956547	0	0.919380109948692	9.83371672494268	6.27825919281896	10.428949657884	0.622064193171387	8.84697519188189	-3.82611242692627	0.00332411319698135	0.014286756292477	AL353150.1	9	89088604	89109934	-	1038	sense_intronic	novel transcript	-	1	0	1	9	6	10	0.048162296118546	0	0.0469655634321347	0.497854139962543	0.318226227248536	0.527159731414078
ENSG00000278599	4.73406234782735	2.82657444593896	0.919380109948692	14.2042574915839	11.5101418535014	15.643424486826	2.82667230123833	13.7859412773038	-2.29146542899459	0.00355898551344159	0.0151780264543832	TBC1D3E	17	38127951	38138862	+	2076	protein_coding	TBC1 domain family member 3E [Source:HGNC Symbol;Acc:HGNC:27071]	-	5	3	1	13	11	15	0.120405740296365	0.0717614057190771	0.0234827817160673	0.359561323306281	0.291707374977825	0.395369798560558
ENSG00000197406	23.6703117391368	24.496978531471	18.3876021989738	57.9096651579958	40.8086847533232	38.5871137341709	22.1849641565272	45.76848788183	-1.04405851716558	0.00365109418013324	0.015493606503492	DIO3	14	101561351	101563452	+	2102	protein_coding	iodothyronine deiodinase 3 [Source:HGNC Symbol;Acc:HGNC:2885]	-	25	26	20	53	39	37	0.594582104793658	0.61423939662114	0.463846382897772	1.44777183930116	1.0214426047792	0.963182523534209
ENSG00000070808	0.94681246956547	0.942191481979654	4.59690054974346	13.1116222999236	11.5101418535014	12.5147395894608	2.16196816709619	12.3788345809619	-2.50837971035915	0.0037728946099608	0.0159393152534393	CAMK2A	5	150219491	150290291	-	6150	protein_coding	calcium/calmodulin dependent protein kinase II alpha [Source:HGNC Symbol;Acc:HGNC:1460]	-	1	1	5	12	11	12	0.00812885583269118	0.00807461670855307	0.0396343535305332	0.112037419464741	0.0984690260900756	0.106769131942988
ENSG00000178199	16.095811982613	12.2484892657355	14.7100817591791	30.5937853664884	47.0869439461422	25.0294791789216	14.3514610025092	34.2367361638507	-1.25481316104405	0.00382129665736579	0.0161238929241748	ZC3H12D	6	149446795	149485061	-	6733	protein_coding	zinc finger CCCH-type containing 12D [Source:HGNC Symbol;Acc:HGNC:21175]	-	17	13	16	28	45	24	0.126224844394455	0.0958808266521339	0.115847924770666	0.238784638247295	0.367947598266724	0.195048317673957
ENSG00000271737	4.73406234782735	9.42191481979654	3.67752043979477	22.9453390248663	18.8347775784569	17.7292144184028	5.94449920247289	19.8364436739087	-1.73966844789925	0.00383802309646604	0.0161785107614028	AC008608.2	5	134005147	134005562	+	416	lincRNA	novel transcript	-	5	10	4	21	18	17	0.600870953978975	1.19372338359619	0.46875245040919	2.89856424757038	2.38210690300948	2.23612034147423
ENSG00000142621	14.2021870434821	19.7860211215727	11.951941429333	34.9643261331295	42.9014378175962	28.1581640762868	15.3133831981293	35.3413093423375	-1.20757741022134	0.00390047384436263	0.0164088072018557	FHAD1	1	15247272	15400283	+	12805	protein_coding	forkhead associated phosphopeptide binding domain 1 [Source:HGNC Symbol;Acc:HGNC:29408]	-	15	21	13	32	41	27	0.0585620422152098	0.0814398085052424	0.0494926445102089	0.143491892168822	0.176273223730876	0.115378200957524
ENSG00000244274	17.0426244521785	23.5547870494913	19.3069823089225	32.7790557498089	40.8086847533232	53.1876432552085	19.9681312701974	42.2584612527802	-1.08295774966698	0.00403542671139071	0.0168528559999744	DBNDD2	20	45406057	45410610	+	2764	protein_coding	dysbindin domain containing 2 [Source:HGNC Symbol;Acc:HGNC:15881]	-	18	25	21	30	39	51	0.325565969854889	0.449157857793066	0.370389056329114	0.623218279403184	0.776798970783601	1.00965202104191
ENSG00000255026	4.73406234782735	10.3641063017762	8.27442098953822	22.9453390248663	27.2057898355488	18.7721093841912	7.79086321304726	22.9744127482021	-1.55930536134399	0.00404411345970722	0.0168779276857174	AC136475.3	11	287305	288987	+	860	antisense	novel transcript	-	5	11	9	21	26	18	0.290653856808435	0.635171884108855	0.51017708556163	1.40209619417358	1.66439717460921	1.14528516531868
ENSG00000164185	21.7766868000058	11.3062977837558	22.0651226387686	40.427502091431	37.6695551569138	41.7157986315361	18.3827024075101	39.9376186266269	-1.11854425261799	0.00410135454059654	0.0170864806889717	ZNF474	5	122129513	122153571	+	2118	protein_coding	zinc finger protein 474 [Source:HGNC Symbol;Acc:HGNC:23245]	-	23	12	24	37	36	40	0.542883218854659	0.281353500043067	0.552410819745675	1.003073449764	0.935747376441872	1.03341227801287
ENSG00000231107	7.57449975652376	6.59534037385758	11.0325613193843	15.2968926832442	20.9275306427299	38.5871137341709	8.40080048325521	24.9371790200483	-1.57004826826213	0.00414200283568253	0.017230651232319	LINC01508	9	90300902	90433505	-	1597	lincRNA	long intergenic non-protein coding RNA 1508 [Source:HGNC Symbol;Acc:HGNC:51190]	-	8	7	12	14	20	37	0.250431876623924	0.217665779150413	0.366313749599668	0.503361605923306	0.68945694820284	1.26775808670564
ENSG00000185633	19.8830618608749	4.71095740989827	10.1131812094356	29.5011501748281	25.1130367712758	38.5871137341709	11.5690668267363	31.0671002267582	-1.42670520502271	0.00415297213280962	0.0172636912517912	NDUFA4L2	12	57234903	57240715	-	2806	protein_coding	NDUFA4, mitochondrial complex associated like 2 [Source:HGNC Symbol;Acc:HGNC:29836]	-	21	5	11	27	24	37	0.374141742976502	0.0884869792544572	0.191109338299399	0.552500994954868	0.470875016228055	0.721528747137886
ENSG00000166961	8.52131222608923	0.942191481979654	8.27442098953822	20.7600686415457	27.2057898355488	14.6005295210376	5.91264156586904	20.855462666044	-1.81678815162618	0.00425823734911789	0.0176562319801115	MS4A15	11	60756953	60776732	+	2195	protein_coding	membrane spanning 4-domains A15 [Source:HGNC Symbol;Acc:HGNC:28573]	-	9	1	9	19	26	14	0.204980487626176	0.0226236413474266	0.199887149696129	0.497022492955772	0.652110054744381	0.349006160223662
ENSG00000257108	22.7234992695713	14.1328722296948	16.5488419790764	40.427502091431	46.0405674140057	30.2439540078636	17.8017378261142	38.9040078377668	-1.12820282838751	0.00430789240498392	0.0178167848801728	NHLRC4	16	566996	569495	+	2105	protein_coding	NHL repeat containing 4 [Source:HGNC Symbol;Acc:HGNC:26700]	-	24	15	18	37	44	29	0.569985330596303	0.353863843878395	0.416866787252259	1.00926820266041	1.1507544141643	0.753850937530953
ENSG00000141622	27.4575616173986	16.0172551936541	15.6294618691278	46.9833132413928	52.3188266068247	29.2010590420752	19.7014262267268	42.8343996300976	-1.12114361057611	0.00442913147900342	0.018208178665485	RNF165	18	46326809	46463140	+	11419	protein_coding	ring finger protein 165 [Source:HGNC Symbol;Acc:HGNC:31696]	-	29	17	17	43	50	28	0.126962206652112	0.0739295189490519	0.0725767871375294	0.216220740122098	0.241059362965219	0.134174362324361
ENSG00000156564	0	4.71095740989827	3.67752043979477	6.55581114996179	12.5565183856379	25.0294791789216	2.79615928323101	14.7139362381738	-2.39491298322857	0.00449962925393144	0.0184669360841369	LRFN2	6	40391586	40587465	-	3270	protein_coding	leucine rich repeat and fibronectin type III domain containing 2 [Source:HGNC Symbol;Acc:HGNC:21226]	-	0	5	4	6	12	24	0	0.0759310286813477	0.059633339256949	0.105356288946202	0.20202986170274	0.401608661436927
ENSG00000211891	19.8830618608749	29.2079359413693	19.3069823089225	51.353854008034	43.9478143497327	41.7157986315361	22.7993267037222	45.6724889964343	-1.0021750315548	0.00461310074253618	0.018882811891099	IGHE	14	105597691	105601728	-	1618	IG_C_gene	immunoglobulin heavy constant epsilon [Source:HGNC Symbol;Acc:HGNC:5522]	-	21	31	21	47	42	40	0.648851502343675	0.951437376690755	0.63272889474269	1.66792419119713	1.42906784127804	1.35276094241734
ENSG00000154553	15.1489995130475	7.53753185583723	24.8232629686147	32.7790557498089	33.4840490283678	45.8873784946897	15.8365981124998	37.3834944242888	-1.23721655352482	0.00477838295794463	0.0194523274828533	PDLIM3	4	185500660	185535612	-	9117	protein_coding	PDZ and LIM domain 3 [Source:HGNC Symbol;Acc:HGNC:20767]	-	16	8	27	30	32	44	0.087734936265966	0.0435747660481311	0.144373903778546	0.1889410249282	0.193232466167368	0.264082913821912
ENSG00000185269	1.89362493913094	1.88438296395931	1.83876021989738	8.74108153328239	14.6492714499109	9.38605469209561	1.87225604099588	10.9254692250963	-2.54597678024296	0.00494934537722575	0.0200528769605334	NOTUM	17	81952507	81961840	-	3019	protein_coding	notum, palmitoleoyl-protein carboxylesterase [Source:HGNC Symbol;Acc:HGNC:27106]	-	2	2	2	8	14	9	0.0331185580464066	0.0328975771829092	0.0322956308993414	0.152154163565896	0.255297755016878	0.163124419041746
ENSG00000095627	0.94681246956547	0.942191481979654	0.919380109948692	5.46317595830149	9.41738878922844	11.4718446236724	0.936128020497939	8.78413645706745	-3.23225161295489	0.00497697079337215	0.0201552592365911	TDRD1	10	114179270	114232304	+	5256	protein_coding	tudor domain containing 1 [Source:HGNC Symbol;Acc:HGNC:11712]	-	1	1	1	5	9	11	0.00951150368551194	0.00944803895692568	0.00927516264127774	0.0546225052089802	0.0942690707431452	0.11451883206404
ENSG00000249993	5.68087481739282	1.88438296395931	2.75814032984607	14.2042574915839	11.5101418535014	17.7292144184028	3.44113270373273	14.4812045878294	-2.0755509674799	0.00500515798770507	0.0202396238018377	BFSP2-AS1	3	133429269	133455776	-	894	antisense	BFSP2 antisense RNA 1 [Source:HGNC Symbol;Acc:HGNC:28425]	-	6	2	3	13	11	17	0.335519888396314	0.111093719815663	0.163591459203207	0.834954482308546	0.67738759558609	1.04052132220725
ENSG00000272525	6.62768728695829	1.88438296395931	1.83876021989738	18.5747982582251	24.0666602391393	5.21447482894201	3.45027682360499	15.9519777754355	-2.21187761357072	0.00500608345583735	0.0202396238018377	AC099522.2	5	73497550	73498293	-	744	lincRNA	novel transcript	-	7	2	2	17	23	5	0.470359198383542	0.133491647197853	0.131049072157408	1.31199733479376	1.70191150298646	0.367736425542885
ENSG00000102760	0.94681246956547	4.71095740989827	3.67752043979477	14.2042574915839	13.6028949177744	13.5576345552492	3.11176343975283	13.7882623215358	-2.1453440916064	0.00501428749882456	0.0202680035683648	RGCC	13	41457559	41470882	+	1032	protein_coding	regulator of cell cycle [Source:HGNC Symbol;Acc:HGNC:20369]	-	1	5	4	13	13	13	0.0484423094680724	0.240595410647293	0.188954476133937	0.723303592232403	0.693498822753836	0.6892919976455
ENSG00000220161	5.68087481739282	5.65314889187792	4.59690054974346	17.4821630665648	14.6492714499109	20.857899315768	5.31030808633807	17.6631112774146	-1.73492443323405	0.00526077700631974	0.0211146832226438	LINC02076	17	18411159	18414380	+	1871	lincRNA	long intergenic non-protein coding RNA 2076 [Source:HGNC Symbol;Acc:HGNC:52924]	-	6	6	5	16	14	20	0.160317894295192	0.159248186288406	0.13027860727567	0.491024500059263	0.411942235379987	0.584919081996593
ENSG00000261949	17.9894369217439	26.3813614954303	21.1457425288199	37.1495965164501	43.9478143497327	50.0589583578433	21.838846981998	43.718789741342	-1.00230876120705	0.00539449522819414	0.0215704167689651	GFY	19	49423749	49428818	+	1876	protein_coding	golgi associated olfactory signaling regulator [Source:HGNC Symbol;Acc:HGNC:44663]	-	19	28	23	34	42	48	0.506320258022369	0.741177503844797	0.597684361076111	1.04064607365305	1.23253292494023	1.4000643101266
ENSG00000270765	13.2553745739166	17.9016381576134	13.7907016492304	22.9453390248663	42.9014378175962	36.5013238025941	14.9825714602535	34.1160335483522	-1.18928999940323	0.00555844196746075	0.0221328699239594	GAS2L2	17	35744511	35752878	-	3014	protein_coding	growth arrest specific 2 like 2 [Source:HGNC Symbol;Acc:HGNC:24846]	-	14	19	15	21	41	35	0.232214494756042	0.313045442068489	0.242619051970251	0.400067261774811	0.748898019201682	0.635425117527321
ENSG00000176463	21.7766868000058	15.0750637116745	22.0651226387686	44.7980428580722	41.8550612854597	34.4155338710173	19.6389577168163	40.3562126715164	-1.03783567189898	0.00578125092337128	0.0229277403809162	SLCO3A1	15	91853695	92172435	+	9435	protein_coding	solute carrier organic anion transporter family member 3A1 [Source:HGNC Symbol;Acc:HGNC:10952]	-	23	16	24	41	40	33	0.1218682201944	0.0842122187728269	0.124007007548632	0.249516298516469	0.233399628252239	0.191386639532144
ENSG00000234928	4.73406234782735	11.3062977837558	14.7100817591791	27.3158797915075	23.0202837070029	30.2439540078636	10.2501472969208	26.8600391687913	-1.38697903482892	0.005796679510575	0.022971373020303	LINC01659	22	23433564	23435071	+	1083	lincRNA	long intergenic non-protein coding RNA 1659 [Source:HGNC Symbol;Acc:HGNC:52447]	-	5	12	16	25	22	29	0.230805463393586	0.550237038865389	0.720225371635174	1.32546577737027	1.11834627969338	1.46524120360356
ENSG00000182575	20.8298743304403	17.9016381576134	22.0651226387686	55.7243947746752	28.2521663676853	42.7586935973245	20.2655450422741	42.2450849132283	-1.05762248354147	0.00588613738951475	0.0232859677999069	NXPH3	17	49575858	49583827	+	5648	protein_coding	neurexophilin 3 [Source:HGNC Symbol;Acc:HGNC:8077]	-	22	19	24	51	27	41	0.194729850241345	0.167053640650571	0.207154057404628	0.518480533155043	0.263178949624276	0.397217844361195
ENSG00000137558	20.8298743304403	14.1328722296948	8.27442098953822	31.6864205581486	25.1130367712758	44.8444835289013	14.4123891832245	33.8813136194419	-1.23604353517889	0.00615548550723303	0.0242227132080858	PI15	8	74824534	74855029	+	7159	protein_coding	peptidase inhibitor 15 [Source:HGNC Symbol;Acc:HGNC:8946]	-	22	15	9	29	24	43	0.153629584322268	0.104048525124182	0.0612868129044562	0.232596193154731	0.184561432537494	0.328666677635647
ENSG00000259488	3.78724987826188	0.942191481979654	1.83876021989738	12.0189871082633	9.41738878922844	12.5147395894608	2.18940052671297	11.3170384956508	-2.37177010916391	0.00650396893665244	0.0253607357580044	AC023355.1	15	48312353	48331856	-	4710	antisense	novel transcript, antisense to DUT	-	4	1	2	11	9	12	0.0424564444764762	0.0105432893328241	0.0207007451560746	0.134099989858276	0.105197077670058	0.139411923874602
ENSG00000244257	5.68087481739282	4.71095740989827	3.67752043979477	43.7054076664119	6.27825919281896	8.34315972630721	4.68978422236195	19.4422755285127	-2.04850602925558	0.00680244183038921	0.0263146687130815	PKD1P1	16	16310341	16334190	+	6805	unprocessed_pseudogene	polycystin 1, transient receptor potential channel interacting pseudogene 1 [Source:HGNC Symbol;Acc:HGNC:30065]	-	6	5	4	40	6	8	0.0440785863668339	0.0364870630107284	0.0286555502380931	0.337511697138457	0.0485406060079325	0.0643282058730713
ENSG00000231503	2.84043740869641	5.65314889187792	8.27442098953822	16.3895278749045	16.7420245141839	20.857899315768	5.58933576337085	17.9964839016188	-1.6841197056392	0.00699285948519404	0.0269295128948166	PTMAP4	12	9239986	9240331	-	346	processed_pseudogene	prothymosin alpha pseudogene 4 [Source:HGNC Symbol;Acc:HGNC:9627]	-	3	6	9	15	16	20	0.433460665066914	0.861136868628925	1.26807021266764	2.48927069981272	2.54580981798829	3.16295838848447
ENSG00000163596	10.4149371652202	3.76876592791861	3.67752043979477	14.2042574915839	15.6956479820474	28.1581640762868	5.95374117764452	19.3526898499727	-1.70501914949367	0.00707226713261302	0.0271738842488216	ICA1L	2	202773150	202871985	-	10598	protein_coding	islet cell autoantigen 1 like [Source:HGNC Symbol;Acc:HGNC:14442]	-	11	4	4	13	15	27	0.0518887617551952	0.0187427411804497	0.0183997942413874	0.0704330352126666	0.0779200848943151	0.139405346599462
ENSG00000203666	16.095811982613	10.3641063017762	12.8713215392817	30.5937853664884	25.1130367712758	34.4155338710173	13.110413274557	30.0407853362605	-1.19650064132827	0.00710208622975037	0.027264234999109	EFCAB2	1	244969705	245127164	+	8607	protein_coding	EF-hand calcium binding domain 2 [Source:HGNC Symbol;Acc:HGNC:28166]	-	17	11	14	28	24	33	0.0987419399683819	0.0634655304210079	0.0792963364465878	0.186794117499598	0.153511710879043	0.209798181013801
ENSG00000226644	4.73406234782735	1.88438296395931	1.83876021989738	12.0189871082633	12.5565183856379	12.5147395894608	2.81906851056135	12.3634150277873	-2.13619256793278	0.00750080967355826	0.0285197452254626	AL121899.1	20	2207217	2213151	+	546	lincRNA	uncharacterized LOC388780 [Source:NCBI gene;Acc:388780]	-	5	2	2	11	12	12	0.457806441126838	0.1819007060718	0.178572362060644	1.1567966158104	1.20995906184608	1.20261934331387
ENSG00000105464	4.73406234782735	4.71095740989827	3.67752043979477	9.83371672494268	17.7884010463204	18.7721093841912	4.37418006584013	15.4647423851514	-1.8250453411343	0.00755376902493965	0.0286828646286545	GRIN2D	19	48394875	48444931	+	5093	protein_coding	glutamate ionotropic receptor NMDA type subunit 2D [Source:HGNC Symbol;Acc:HGNC:4588]	-	5	5	4	9	17	18	0.0490795831249271	0.0487521036300819	0.0382880462144558	0.101467228996882	0.183762681000971	0.19339195801572
ENSG00000224126	0.94681246956547	0.942191481979654	4.59690054974346	15.2968926832442	7.32463572495545	11.4718446236724	2.16196816709619	11.3644576772907	-2.38412986538395	0.00799133164465736	0.0301303844072471	UBE2SP2	17	18677261	18677757	+	497	processed_pseudogene	ubiquitin conjugating enzyme E2 S pseudogene 2 [Source:HGNC Symbol;Acc:HGNC:32196]	-	1	1	5	14	7	11	0.100588457487024	0.099917289250707	0.490445219744022	1.61744161903324	0.775396300197138	1.2110884936189
ENSG00000105997	13.2553745739166	11.3062977837558	15.6294618691278	36.0569613247898	28.2521663676853	26.07237414471	13.3970447422667	30.1271672790617	-1.16702356372865	0.00805890234220552	0.0303050151813487	HOXA3	7	27106184	27152581	-	4306	protein_coding	homeobox A3 [Source:HGNC Symbol;Acc:HGNC:5104]	Homeobox	14	12	17	33	27	25	0.162539360704763	0.138389854410408	0.192465009828948	0.440044787900009	0.345200814555948	0.317691477710063
ENSG00000128713	1.89362493913094	2.82657444593896	0.919380109948692	15.2968926832442	7.32463572495545	8.34315972630721	1.87985983167286	10.3215627115023	-2.45813405223906	0.00843896662103191	0.0314576729598815	HOXD11	2	176104216	176109754	+	2110	protein_coding	homeobox D11 [Source:HGNC Symbol;Acc:HGNC:5134]	Homeobox	2	3	1	14	7	8	0.0473862212047875	0.0706050607927982	0.0231043861813061	0.380980324483185	0.182640739904255	0.207466085765995
ENSG00000121966	17.0426244521785	16.0172551936541	11.951941429333	26.2232445998472	42.9014378175962	29.2010590420752	15.0039403583885	32.7752471531729	-1.12951368924087	0.00846286724055369	0.0315398951178117	CXCR4	2	136114349	136118165	-	2224	protein_coding	C-X-C motif chemokine receptor 4 [Source:HGNC Symbol;Acc:HGNC:2561]	-	18	17	13	24	41	28	0.404615261096634	0.379586860107564	0.284961022011342	0.619631411608058	1.01491844868429	0.688910541088973
ENSG00000186198	15.1489995130475	16.9594466756338	8.27442098953822	28.4085149831678	28.2521663676853	34.4155338710173	13.4609557260732	30.3587384072901	-1.17584045884811	0.00861792577143311	0.0320340451768891	SLC51B	15	65045370	65053396	+	940	protein_coding	solute carrier family 51 beta subunit [Source:HGNC Symbol;Acc:HGNC:29956]	-	16	18	9	26	27	33	0.85093554674129	0.95091496769875	0.466757759130853	1.58819001528477	1.58131351859352	1.9209924936019
ENSG00000266970	11.3617496347856	16.0172551936541	9.19380109948692	28.4085149831678	33.4840490283678	22.9436892473448	12.1909353093089	28.2787510862935	-1.21500315587008	0.00881966013662844	0.0326632867830547	AC061992.1	17	78360453	78373911	+	1188	lincRNA	uncharacterized LOC101928674 [Source:NCBI gene;Acc:101928674]	-	12	17	10	26	32	22	0.504974377485361	0.710607051245137	0.410355680492894	1.25664866529266	1.48291278960261	1.01331815038484
ENSG00000260924	14.2021870434821	20.7282126035524	16.5488419790764	32.7790557498089	38.7159316890502	34.4155338710173	17.1597472087036	35.3035071032921	-1.04121782950279	0.00884405276473414	0.0327465359888771	LINC01311	22	19171395	19172839	+	1445	antisense	long intergenic non-protein coding RNA 1311 [Source:HGNC Symbol;Acc:HGNC:50503]	-	15	22	18	30	37	33	0.518952906965925	0.756052346482512	0.607269610495505	1.19209365001412	1.40966510769404	1.24964217576871
ENSG00000142227	10.4149371652202	8.47972333781688	13.7907016492304	33.8716909414692	17.7884010463204	28.1581640762868	10.8951207174225	26.6060853546922	-1.28518168533785	0.00889502783860569	0.0329210310011991	EMP3	19	48321509	48330553	+	1667	protein_coding	epithelial membrane protein 3 [Source:HGNC Symbol;Acc:HGNC:3335]	-	11	9	15	31	17	27	0.329884281392656	0.268104400011045	0.438664560670868	1.06778314441876	0.561429714659835	0.886273463264004
ENSG00000270006	7.57449975652376	4.71095740989827	5.51628065969215	10.926351916603	25.1130367712758	18.7721093841912	5.93391260870473	18.2704993573567	-1.62531155130883	0.00892157154492629	0.0330007044488077	AC010531.6	16	87317509	87318043	+	401	antisense	uncharacterized LOC101928659 [Source:NCBI gene;Acc:101928659]	-	8	5	6	10	24	18	0.997355877726699	0.619188188997523	0.729430247020785	1.43189968767282	3.29495086168559	2.4562225490625
ENSG00000235560	4.73406234782735	13.1906807477152	4.59690054974346	21.852703833206	19.8811541105934	21.9007942815564	7.50721454842865	21.2115507417853	-1.50003504354449	0.00898112163344426	0.033196584823554	AC002310.1	16	30534752	30537144	+	1827	antisense	uncharacterized LOC107984875 [Source:NCBI gene;Acc:107984875]	-	5	14	5	20	19	21	0.136815718037906	0.380527913851351	0.133416132574044	0.628562424473782	0.572528521601499	0.628956093342313
ENSG00000196843	19.8830618608749	11.3062977837558	21.1457425288199	33.8716909414692	39.7623082211867	34.4155338710173	17.4450340578169	36.0165110112244	-1.04527062673441	0.0094746732495746	0.03474317601805	ARID5A	2	96536743	96552638	+	3565	protein_coding	AT-rich interaction domain 5A [Source:HGNC Symbol;Acc:HGNC:17361]	ARID	21	12	23	31	38	33	0.294485758987957	0.167154758230355	0.314517773177779	0.499297195440696	0.586821660008942	0.506516954834721
ENSG00000273084	18.9362493913094	11.3062977837558	18.3876021989738	36.0569613247898	31.3912959640948	34.4155338710173	16.2100497913464	33.9545970533006	-1.06584537323839	0.00949754218626855	0.0348195729177319	AC092171.5	7	5428731	5429672	+	942	lincRNA	novel transcript	-	20	12	20	33	30	33	1.06141111191191	0.632597359969444	1.03503725780373	2.01149984787414	1.75328462783429	1.91691395327578
ENSG00000106327	19.8830618608749	8.47972333781688	16.5488419790764	36.0569613247898	36.6231786247773	26.07237414471	14.9705423925894	32.9175046980924	-1.13593030726979	0.00952334282598806	0.0348842637021314	TFR2	7	100620416	100642779	-	5065	protein_coding	transferrin receptor 2 [Source:HGNC Symbol;Acc:HGNC:11762]	-	21	9	18	33	35	25	0.207273786928345	0.0882389012474654	0.173248684534256	0.374103229357836	0.380426417767006	0.270084798226956
ENSG00000272906	0.94681246956547	0	2.75814032984607	6.55581114996179	12.5565183856379	7.30026476051881	1.23498426647052	8.80419809870617	-2.82516675133826	0.00960943888660731	0.0351544792281058	AL353708.3	1	179881607	179882595	-	989	lincRNA	novel transcript, antisense to TOR1AIP1	-	1	0	3	6	12	7	0.0505484968362495	0	0.14787741610482	0.34834688054002	0.667985488137474	0.387294500349311
ENSG00000099984	4.73406234782735	4.71095740989827	1.83876021989738	14.2042574915839	12.5565183856379	14.6005295210376	3.761259992541	13.7871017994198	-1.87745155065473	0.00962651789931801	0.0352094316497074	GSTT2	22	23980058	23983915	+	1184	polymorphic_pseudogene	glutathione S-transferase theta 2 (gene/pseudogene) [Source:HGNC Symbol;Acc:HGNC:4642]	-	5	5	2	13	12	14	0.211116821668289	0.209708161983114	0.0823484034502632	0.630447049986351	0.557970986290508	0.647017332509238
ENSG00000274767	9.4681246956547	10.3641063017762	11.951941429333	25.1306094081869	24.0666602391393	26.07237414471	10.5947241422546	25.0898812640121	-1.24294836294231	0.00970079701302451	0.0354583714789253	AC243829.1	17	36183235	36196471	+	1401	antisense	novel transcript, antisense CCL3L3	-	10	11	13	23	23	25	0.356834142548542	0.389898515584308	0.452357825091524	0.942641742998316	0.90379882813842	0.976430765895454
ENSG00000275936	3.78724987826188	1.88438296395931	1.83876021989738	9.83371672494268	9.41738878922844	14.6005295210376	2.50346435403952	11.2838783450696	-2.17556431088635	0.00971002328252862	0.0354845148150501	AC004263.1	12	120224744	120225421	+	678	antisense	novel transcript, antisense to PXN	-	4	2	2	9	9	14	0.294940786849857	0.146486409314458	0.143806061482465	0.762201470916106	0.7307938581504	1.1298945747654
ENSG00000130775	2.84043740869641	2.82657444593896	11.951941429333	16.3895278749045	14.6492714499109	26.07237414471	5.87298442798945	19.0370578231751	-1.6915146711518	0.00983630060161531	0.0358770205273157	THEMIS2	1	27872543	27886685	+	4621	protein_coding	thymocyte selection associated family member 2 [Source:HGNC Symbol;Acc:HGNC:16839]	-	3	3	13	15	14	25	0.0324556135280572	0.0322390561075101	0.137146356406238	0.186385557700757	0.166791586755238	0.296035382605395
ENSG00000104237	2.84043740869641	0	3.67752043979477	9.83371672494268	9.41738878922844	13.5576345552492	2.17265261616373	10.9362466898068	-2.32791636420701	0.00985417098056297	0.0359192299696277	RP1	8	54509422	54871720	+	15273	protein_coding	RP1, axonemal microtubule associated [Source:HGNC Symbol;Acc:HGNC:10263]	-	3	0	4	9	9	13	0.00981977280908481	0	0.0127676958927665	0.0338356968035828	0.0324414480341761	0.0465756132763803
ENSG00000278916	18.9362493913094	14.1328722296948	11.0325613193843	46.9833132413928	17.7884010463204	35.4584288368057	14.7005609801295	33.410047708173	-1.18382460979607	0.0100615272769071	0.0365737692177355	CEP83-DT	12	94460003	94462484	+	2482	lincRNA	CEP83 divergent transcript [Source:HGNC Symbol;Acc:HGNC:27055]	-	20	15	12	43	17	34	0.40284015609227	0.300114178631757	0.23569825064894	0.994772212511781	0.377076282972581	0.749577809873716
ENSG00000132329	11.3617496347856	15.0750637116745	10.1131812094356	25.1306094081869	29.2985428998218	28.1581640762868	12.1833315186319	27.5291054614318	-1.17742058782064	0.0101894115865773	0.0369131552501244	RAMP1	2	237858893	237912114	+	1234	protein_coding	receptor activity modifying protein 1 [Source:HGNC Symbol;Acc:HGNC:9843]	-	12	16	11	23	28	27	0.486150373138257	0.643875432837619	0.434564670395554	1.07021157369582	1.24917977697886	1.19725920847739
ENSG00000185681	21.7766868000058	18.8438296395931	11.951941429333	34.9643261331295	38.7159316890502	33.3726389052288	17.5241526229773	35.6842989091362	-1.02784048400541	0.0104387420960058	0.0376728279398142	MORN5	9	122159908	122200088	+	868	protein_coding	MORN repeat containing 5 [Source:HGNC Symbol;Acc:HGNC:17841]	-	23	20	13	32	37	32	1.32468508932508	1.14421411883874	0.730130544876988	2.11683603596977	2.34673511591922	2.01729696297811
ENSG00000171811	2.84043740869641	3.76876592791861	0.919380109948692	5.46317595830149	15.6956479820474	13.5576345552492	2.50952781552124	11.572152831866	-2.21205415830039	0.0105206734199373	0.0379365062624083	CFAP46	10	132808392	132942823	-	10698	protein_coding	cilia and flagella associated protein 46 [Source:HGNC Symbol;Acc:HGNC:25247]	-	3	4	1	5	15	13	0.0140191989262621	0.0185675426276318	0.00455695034983696	0.0268364074947093	0.077191723659558	0.0664936756001268
ENSG00000227908	10.4149371652202	6.59534037385758	5.51628065969215	21.852703833206	18.8347775784569	19.8150043499796	7.5088527329233	20.1674952538808	-1.42680380763771	0.0107231396192516	0.0385285423950849	FLJ31104	5	55995167	56003649	+	2289	antisense	uncharacterized LOC441072 [Source:NCBI gene;Acc:441072]	-	11	7	6	20	18	19	0.240243380114268	0.151862057362695	0.127785726979176	0.501696614029533	0.432921132220158	0.454200271863191
ENSG00000159713	4.73406234782735	2.82657444593896	11.0325613193843	7.64844634162209	24.0666602391393	28.1581640762868	6.19773270438354	19.9577568856828	-1.68580601605735	0.0107780435450307	0.0386770815972054	TPPP3	16	67389809	67393535	-	2618	protein_coding	tubulin polymerization promoting protein family member 3 [Source:HGNC Symbol;Acc:HGNC:24162]	-	5	3	12	7	23	27	0.0954783486842069	0.0569047663379695	0.223454185680164	0.153527212501818	0.483660106272699	0.564330734629906
ENSG00000156509	5.68087481739282	1.88438296395931	3.67752043979477	9.83371672494268	14.6492714499109	16.6863194526144	3.7475927403823	13.7231025424893	-1.8749102771871	0.0108666648743152	0.0389379342407399	FBXO43	8	100133360	100145800	-	3950	protein_coding	F-box protein 43 [Source:HGNC Symbol;Acc:HGNC:28521]	-	6	2	4	9	14	16	0.0759379190446341	0.0251437431684058	0.0493673466760059	0.13082850564079	0.195125043644546	0.221647311881646
ENSG00000137648	3.78724987826188	6.59534037385758	2.75814032984607	14.2042574915839	11.5101418535014	18.7721093841912	4.38024352732184	14.8288362430922	-1.76173184241245	0.0111229572220565	0.0396494155165643	TMPRSS4	11	118077012	118121890	+	9948	protein_coding	transmembrane serine protease 4 [Source:HGNC Symbol;Acc:HGNC:11878]	-	4	7	3	13	11	18	0.0201015132171495	0.034942928156736	0.0147015243795404	0.0750351133075834	0.0608750010508609	0.0990093729567815
ENSG00000272360	3.78724987826188	3.76876592791861	4.59690054974346	17.4821630665648	16.7420245141839	8.34315972630721	4.05097211864132	14.1891157690186	-1.80611801359308	0.0114174482969056	0.0404875731316175	AC116036.2	3	58490830	58491291	-	462	lincRNA	novel transcript	-	4	4	5	16	16	8	0.432835180701738	0.429947123442436	0.527600160633721	1.98854294288069	1.90660215806049	0.947518270489719
ENSG00000159403	11.3617496347856	13.1906807477152	11.951941429333	30.5937853664884	29.2985428998218	21.9007942815564	12.1681239372779	27.2643741826222	-1.1630989506778	0.0114275186240399	0.0405138574490841	C1R	12	7080199	7092607	-	5885	protein_coding	complement C1r [Source:HGNC Symbol;Acc:HGNC:1246]	-	12	14	13	28	28	21	0.101938752838166	0.118135004011286	0.107689602880752	0.273192348227534	0.261935062836348	0.195259606208395
ENSG00000140955	1.89362493913094	4.71095740989827	0.919380109948692	16.3895278749045	7.32463572495545	10.428949657884	2.50798748632597	11.3810377525813	-2.18364469199378	0.0117038858313233	0.041374682792008	ADAD2	16	84191138	84197168	+	4111	protein_coding	adenosine deaminase domain containing 2 [Source:HGNC Symbol;Acc:HGNC:30714]	-	2	5	1	15	7	10	0.0243213151890298	0.0603975830182454	0.0118584905965838	0.209508066683337	0.0937416592551636	0.133104305815571
ENSG00000095370	6.62768728695829	3.76876592791861	1.83876021989738	16.3895278749045	13.6028949177744	12.5147395894608	4.0784044782581	14.1690541273799	-1.79987036819118	0.0120043543076468	0.0422274881175652	SH2D3C	9	127738317	127778741	-	4659	protein_coding	SH2 domain containing 3C [Source:HGNC Symbol;Acc:HGNC:16884]	-	7	4	2	15	13	12	0.0751120934958908	0.0426348081198552	0.0209273470025996	0.184865349245589	0.15361467806009	0.140938004174582
ENSG00000244485	0	3.76876592791861	3.67752043979477	14.2042574915839	8.37101225709194	11.4718446236724	2.48209545590446	11.3490381241161	-2.18737715921946	0.012277271970291	0.0429930666008349	RPL18P13	16	76235055	76235623	-	569	processed_pseudogene	ribosomal protein L18 pseudogene 13 [Source:HGNC Symbol;Acc:HGNC:35599]	-	0	4	4	13	8	11	0	0.349095906907567	0.34270829414802	1.31186169979585	0.774033565047407	1.05784003748435
ENSG00000187726	8.52131222608923	12.2484892657355	7.35504087958953	28.4085149831678	23.0202837070029	17.7292144184028	9.37494745713809	23.0526710361911	-1.29766396646596	0.0123965840795155	0.0433404873256646	DNAJB13	11	73950319	73970366	+	3475	protein_coding	DnaJ heat shock protein family (Hsp40) member B13 [Source:HGNC Symbol;Acc:HGNC:30718]	-	9	13	8	26	22	17	0.129476883550923	0.185774275064408	0.112230802515236	0.429611112048253	0.348537847743289	0.267690953108858
ENSG00000272808	15.1489995130475	20.7282126035524	11.0325613193843	38.2422317081104	36.6231786247773	23.9865842131332	15.6365911453281	32.9506648486736	-1.07574225196878	0.01253955951879	0.0437682299809255	AC015712.6	15	100849831	100876836	+	8164	processed_transcript	novel transcript	-	16	22	12	35	35	23	0.0979764103303298	0.133818672301229	0.0716564255402584	0.246162568795786	0.236019084516155	0.154157415822877
ENSG00000109771	26.5107491478332	12.2484892657355	12.8713215392817	33.8716909414692	25.1130367712758	51.1018533236317	17.2101866509501	36.6955270121256	-1.09438075463161	0.0125704035452713	0.0438346031938675	LRP2BP	4	185363879	185395899	-	7360	protein_coding	LRP2 binding protein [Source:HGNC Symbol;Acc:HGNC:25434]	-	28	13	14	31	24	49	0.190188719346389	0.0877127181859807	0.0927314630157312	0.241847079041587	0.179521099936946	0.364298889391071
ENSG00000133048	9.4681246956547	3.76876592791861	4.59690054974346	18.5747982582251	23.0202837070029	11.4718446236724	5.94459705777226	17.6889755296334	-1.57469593937687	0.0129609554430433	0.0450369511840923	CHI3L1	1	203178931	203186749	-	3408	protein_coding	chitinase 3 like 1 [Source:HGNC Symbol;Acc:HGNC:1932]	-	10	4	5	17	22	11	0.14669150050191	0.0582850853962457	0.0715232612126699	0.286421953370469	0.355389970923688	0.17661707198609
ENSG00000268307	1.89362493913094	4.71095740989827	5.51628065969215	16.3895278749045	12.5565183856379	12.5147395894608	4.04028766957379	13.8202619500011	-1.77032766305602	0.0134941579765329	0.0465025262796533	LINC02560	19	58400221	58400679	+	459	lincRNA	long intergenic non-protein coding RNA 2560 [Source:HGNC Symbol;Acc:HGNC:53600]	-	2	5	6	15	12	12	0.21783208440545	0.540946544200451	0.637258233236024	1.87644370835556	1.43929770755547	1.4305668005433
ENSG00000272853	14.2021870434821	19.7860211215727	15.6294618691278	29.5011501748281	25.1130367712758	47.9731684262665	16.5392233447275	34.1957851241235	-1.04897961119725	0.01350638062443	0.0465352743624642	AC069544.1	10	14877688	14878686	-	999	lincRNA	novel transcript	-	15	21	17	27	24	46	0.750637588153915	1.04388062853817	0.829583916239688	1.55186966150487	1.32259789342935	2.51960188744338
ENSG00000156206	14.2021870434821	6.59534037385758	10.1131812094356	24.0379742165266	32.4376724962313	17.7292144184028	10.3035695422584	24.7349537103869	-1.26391675008119	0.0135268274684665	0.0465869601420013	CFAP161	15	81007033	81149175	+	1979	protein_coding	cilia and flagella associated protein 161 [Source:HGNC Symbol;Acc:HGNC:26782]	-	15	7	11	22	31	17	0.378922157941264	0.175650454423047	0.270971603470497	0.638313241265771	0.862378603705862	0.470048540704033
ENSG00000271888	8.52131222608923	5.65314889187792	8.27442098953822	17.4821630665648	26.1594133034123	15.643424486826	7.48296070250179	19.7616669522677	-1.40116137570143	0.0135702503058085	0.0466989104449685	AL136162.1	6	15243923	15245000	-	1078	lincRNA	novel transcript	-	9	6	9	16	25	15	0.417376781390962	0.276394579355852	0.407005838203156	0.852232689806011	1.27674251655837	0.761398610214953
ENSG00000173838	5.68087481739282	8.47972333781688	3.67752043979477	22.9453390248663	24.0666602391393	7.30026476051881	5.94603953166816	18.1040880081748	-1.60676765735563	0.0141282144799842	0.0482117570308198	MARCH10	17	62701314	62808344	-	4920	protein_coding	membrane associated ring-CH-type finger 10 [Source:HGNC Symbol;Acc:HGNC:26655]	-	6	9	4	21	23	7	0.0609664187451839	0.090839437971222	0.0396343535305332	0.245081855079122	0.257362227280879	0.077852492041762
ENSG00000174776	5.68087481739282	11.3062977837558	14.7100817591791	24.0379742165266	31.3912959640948	19.8150043499796	10.5657514534426	25.0814248435337	-1.24494941117466	0.0142428279577056	0.0485351098100661	WDR49	3	167478684	167653983	-	3891	protein_coding	WD repeat domain 49 [Source:HGNC Symbol;Acc:HGNC:26587]	-	6	12	16	22	30	19	0.0770893806801091	0.153150016214653	0.200463653940091	0.324652249926744	0.424465206738603	0.267197230093766
ENSG00000186188	8.52131222608923	10.3641063017762	12.8713215392817	26.2232445998472	27.2057898355488	19.8150043499796	10.5855800223824	24.4146795951252	-1.20376892185722	0.0142763492114378	0.0486202896114054	FFAR4	10	93566665	93604480	+	4060	protein_coding	free fatty acid receptor 4 [Source:HGNC Symbol;Acc:HGNC:19061]	-	9	11	14	24	26	19	0.110820731610704	0.134543798111728	0.168104327043296	0.339423709215842	0.352557036986186	0.256074980860799
ENSG00000120318	3.78724987826188	2.82657444593896	7.35504087958953	16.3895278749045	12.5565183856379	15.643424486826	4.65628840126346	14.8631569157895	-1.67030328233213	0.014333258693434	0.048775269738396	ARAP3	5	141653401	141682221	-	6186	protein_coding	ArfGAP with RhoGAP domain, ankyrin repeat and PH domain 3 [Source:HGNC Symbol;Acc:HGNC:24097]	-	4	3	8	15	12	15	0.0323261968128359	0.0240828771860336	0.0630459163822254	0.139231759155383	0.106795610696405	0.132684723862224
ENSG00000215630	3.78724987826188	1.88438296395931	0.919380109948692	7.64844634162209	5.23188266068247	18.7721093841912	2.19700431738996	10.5508127954986	-2.26993116642292	0.0146041626146312	0.049531043404559	GUSBP9	5	71197646	71208130	-	584	unprocessed_pseudogene	glucuronidase, beta pseudogene 9 [Source:HGNC Symbol;Acc:HGNC:42323]	-	4	2	1	7	5	18	0.34241413267843	0.170064701224662	0.0834764637714997	0.688243565633151	0.471345353715726	1.68655007221586
ENSG00000270195	7.57449975652376	11.3062977837558	12.8713215392817	17.4821630665648	28.2521663676853	28.1581640762868	10.5840396931871	24.630831170179	-1.21889360417155	0.0146240279308264	0.0495872211447561	AC016773.1	4	1712821	1713622	+	802	lincRNA	novel transcript	-	8	12	14	16	27	27	0.498677938863349	0.743025826797028	0.851001954857583	1.14551975013825	1.85340985969815	1.84216691179688
