# Supplementary material for: Investigation of ribociclib, abemaciclib and palbociclib resistance in ER+ breast cancer cells reveal potential therapeutic opportunities
Source: Sci Rep. 2025 Aug 5;15:28579. doi: 10.1038/s41598-025-11052-4 (PMC12325956; doi:10.1038/s41598-025-11052-4)
Supplement: Supplementary file 4 — Supplementary Material 4 [file 41598_2025_11052_MOESM4_ESM.xls]

gene_id	T47D_Abema1	T47D_Abema2	T47D_Abema3	T47D_c1	T47D_c2	T47D_c3	T47D_RA	T47D_WT	log2FoldChange	pvalue	padj	gene_name	gene_chr	gene_start	gene_end	gene_strand	gene_length	gene_biotype	gene_description	tf_family	T47D_Abema1_count	T47D_Abema2_count	T47D_Abema3_count	T47D_c1_count	T47D_c2_count	T47D_c3_count	T47D_Abema1_fpkm	T47D_Abema2_fpkm	T47D_Abema3_fpkm	T47D_c1_fpkm	T47D_c2_fpkm	T47D_c3_fpkm
ENSG00000169439	7806.2850123371	8082.75994557392	8135.3133983109	1808.83897899676	1883.85029997505	1987.08782724325	8008.11945207398	1893.25903540502	2.08021388448883	0	0	SDC2	8	96493351	96611780	+	4536	protein_coding	syndecan 2 [Source:HGNC Symbol;Acc:HGNC:10659]	-	8821	9220	7791	1651	1799	1903	91.4255686095058	93.8597744634062	94.6896450073694	20.8992641120696	21.8343461260759	22.9564814307422
ENSG00000130635	1639.84198252586	1755.94014869681	1774.08515771149	138.045857876191	154.980458252533	105.462885208391	1723.28909631139	132.829733779038	3.69799514564098	7.00283497176795e-262	6.05885281757363e-258	COL5A1	9	134641774	134844843	+	11189	protein_coding	collagen type V alpha 1 chain [Source:HGNC Symbol;Acc:HGNC:2209]	-	1853	2003	1699	126	148	101	7.78586805071497	8.26630274022731	8.3711367184088	0.646600800959485	0.728203085393826	0.493934863901949
ENSG00000008517	3688.53825319363	3151.57505470046	3389.45286752884	565.330656064401	663.902773865581	674.544790540798	3409.85539180764	634.592740156926	2.42499011373819	6.94885978714253e-218	2.40486139513429e-214	IL32	16	3065297	3082192	+	3209	protein_coding	interleukin 32 [Source:HGNC Symbol;Acc:HGNC:16830]	-	4168	3595	3246	516	634	646	61.0633866397187	51.7309922605419	55.7649257537023	9.23287490727669	10.8768117971561	11.0154535238469
ENSG00000136235	1302.66993970754	1274.65650334756	1287.49087666761	200.495174534468	189.536911781814	222.411827221656	1288.27243990757	204.147971179313	2.65744693605897	3.79056195317643e-172	6.5591884037765e-169	GPNMB	7	23235967	23275108	+	6040	protein_coding	glycoprotein nmb [Source:HGNC Symbol;Acc:HGNC:4462]	-	1472	1454	1233	183	181	213	11.4576028720055	11.1160143574395	11.2540403489418	1.73968699967706	1.64977116785321	1.92966645127921
ENSG00000210196	2084.09491033373	2159.20149088379	2229.353626671	533.558196711944	540.33727336694	599.363327817984	2157.55000929618	557.752932632289	1.95086521874989	7.68728133265738e-161	1.10850596816919e-157	MT-TP	MT	15956	16023	-	68	Mt_tRNA	mitochondrially encoded tRNA proline [Source:HGNC Symbol;Acc:HGNC:7494]	-	2355	2463	2135	487	516	574	1628.18928600524	1672.54237710107	1730.89728442994	411.22263868612	417.756159617976	461.894255725418
ENSG00000272398	17763.0373843816	17950.3896578711	19951.4097165353	8045.00582845135	7943.79565070078	8392.13077643404	18554.9455862627	8126.97741852872	1.19081495749547	7.28935137524039e-125	6.00642553319808e-122	CD24	6	106969831	106975627	-	3097	protein_coding	CD24 molecule [Source:HGNC Symbol;Acc:HGNC:1645]	-	20072	20476	19107	7343	7586	8037	304.699917626113	305.299115907285	340.121141654043	136.141110818185	134.850855558276	142.0013079208
ENSG00000167767	4247.83675991589	4035.24338714499	4781.36311781102	1437.429885187	1543.52159097455	1456.64084025451	4354.81442162396	1479.19743880535	1.55705195748186	3.51843091518989e-123	2.76740584347481e-120	KRT80	12	52168996	52192000	-	4350	protein_coding	keratin 80 [Source:HGNC Symbol;Acc:HGNC:27056]	-	4800	4603	4579	1312	1474	1395	51.8770025089304	48.8622373614219	58.031489326498	17.3181519191016	18.6547872185819	17.5478750042505
ENSG00000142871	2831.00620728561	2565.09279834591	2950.89149834766	689.133687334318	809.458744791946	849.968203560696	2782.33016799306	782.853545228987	1.8282667365358	2.10242587846947e-121	1.51584905837649e-118	CYR61	1	85580761	85583962	+	2455	protein_coding	cysteine rich angiogenic inducer 61 [Source:HGNC Symbol;Acc:HGNC:2654]	-	3199	2926	2826	629	773	814	61.2612194469957	55.0356951620513	63.4604271461162	14.7114715406121	17.3344501603745	18.1431415960554
ENSG00000159212	6500.96017465461	6700.27486594593	6147.16852468955	2839.80050488164	2972.90216877663	2875.69094914761	6449.4678550967	2896.13120760196	1.15531489383267	4.84723867371949e-118	3.10654140777934e-115	CLIC6	21	34669389	34718227	+	3860	protein_coding	chloride intracellular channel 6 [Source:HGNC Symbol;Acc:HGNC:2065]	-	7346	7643	5887	2592	2839	2754	89.4718697578326	91.4319929144577	84.0792949137682	38.5571264292649	40.4911546203204	39.0405756613035
ENSG00000134258	996.471706596936	1098.44882991368	1198.73440909523	207.068786814286	210.480216951075	220.323453257134	1097.88498186861	212.624152340832	2.36692245446384	5.84730454866404e-115	3.48902613483043e-112	VTCN1	1	117143587	117210960	-	3027	protein_coding	V-set domain containing T cell activation inhibitor 1 [Source:HGNC Symbol;Acc:HGNC:28873]	-	1126	1253	1148	189	201	211	17.4883510894307	19.1143828829906	20.9079665696845	3.58514190383334	3.65565926663804	3.81425404872311
ENSG00000124225	1940.73041968657	1937.40775268095	2054.97327273468	692.420493474227	677.515922225601	662.014546753662	1977.70381503407	677.316987484497	1.54558373498033	2.68820207009891e-113	1.50053705229005e-110	PMEPA1	20	57648392	57711536	-	5619	protein_coding	prostate transmembrane protein, androgen induced 1 [Source:HGNC Symbol;Acc:HGNC:14107]	-	2193	2210	1968	632	647	634	18.3485814232985	18.1616320497445	19.3084935722477	6.4582523873696	6.3390958964506	6.17404523875695
ENSG00000129988	899.12544751553	790.742892723176	943.951137475684	134.759051736282	138.225814117124	145.14199053432	877.939825904797	139.375618795909	2.65366295658822	2.0976186756933e-112	1.09991495649081e-109	LBP	20	38346356	38377023	+	1961	protein_coding	lipopolysaccharide binding protein [Source:HGNC Symbol;Acc:HGNC:6517]	-	1016	902	904	123	132	139	24.3578531668015	21.2398074349679	25.4140082590556	3.60150883707733	3.70576956932564	3.87861603099877
ENSG00000128641	1999.13817513542	1945.29764850635	2241.88395150475	646.405207515497	659.714112831729	663.058733735923	2062.10659171551	656.392684694383	1.65039244142492	8.88959168005338e-109	3.84563736079109e-106	MYO1B	2	191245185	191425389	+	9533	protein_coding	myosin IB [Source:HGNC Symbol;Acc:HGNC:7596]	-	2259	2219	2147	590	630	635	11.1406243816301	10.7485366180633	12.4160879802286	3.55368873498911	3.63825411809692	3.64488402147237
ENSG00000171346	750.451160918474	865.258575518597	802.984983096019	139.141459922827	131.942822566346	111.728007101959	806.231573177697	127.604096530377	2.66087196286931	6.07127775122775e-106	2.44319512109872e-103	KRT15	17	41513743	41522529	-	7069	protein_coding	keratin 15 [Source:HGNC Symbol;Acc:HGNC:6421]	-	848	987	769	127	126	107	5.63976183733386	6.44734339731866	5.99722976875385	1.03157950762645	0.981283816885499	0.828257500767237
ENSG00000020577	2945.16682020835	3136.67191814138	3416.60190466863	1212.83146562653	1179.10808102941	1122.50100593089	3166.14688100612	1171.48018419561	1.43394548995281	2.95235758715664e-103	1.1352799041813e-100	SAMD4A	14	54567097	54793315	+	12170	protein_coding	sterile alpha motif domain containing 4A [Source:HGNC Symbol;Acc:HGNC:23023]	-	3328	3578	3272	1107	1126	1075	12.8562892002411	13.5759862403405	14.8219398565799	5.22292764713047	5.09365921245361	4.83345264008545
ENSG00000171992	987.622046680445	932.761017580331	1051.50309229869	210.355592954196	235.612183154189	197.351339647385	990.628718853155	214.439705251923	2.206744507069	1.9238109474466e-101	6.79380094583999e-99	SYNPO	5	150601080	150659220	+	10258	protein_coding	synaptopodin [Source:HGNC Symbol;Acc:HGNC:30672]	-	1116	1064	1007	192	225	189	5.11474979649732	4.78961454909998	5.41189180723399	1.07472042067952	1.207541030966	1.00818142355505
ENSG00000108786	1300.01504173259	1243.09692004597	1070.29857954931	278.282919845655	296.347768145046	270.444428405676	1204.47018044262	281.691705465459	2.09740171606863	6.04425068217394e-100	2.05077870204584e-97	HSD17B1	17	42549214	42555213	+	5658	protein_coding	hydroxysteroid 17-beta dehydrogenase 1 [Source:HGNC Symbol;Acc:HGNC:5210]	-	1469	1418	1025	254	283	259	12.2062355507851	11.572705964829	9.98718862142651	2.57767251304749	2.75362987979164	2.50481930916973
ENSG00000159200	3535.43913663833	3600.42246165641	3958.53845372823	1584.24055943629	1511.0594679622	1439.93384853833	3698.13335067432	1511.74462531227	1.29026007424274	7.76721053929295e-97	2.31730708917113e-94	RCAN1	21	34513142	34615142	-	6990	protein_coding	regulator of calcineurin 1 [Source:HGNC Symbol;Acc:HGNC:3040]	-	3995	4107	3791	1446	1443	1379	26.8696804616959	27.1312097095542	29.8991566512632	11.8781302760849	11.3650468017307	10.7951000553015
ENSG00000198910	2507.10865434202	2302.09627083266	2623.01466519792	834.848759536964	946.637393650607	956.475275751348	2477.4065301242	912.653809646306	1.4395812308101	2.24947755081671e-88	5.72425875578417e-86	L1CAM	X	153861514	153886174	-	7270	protein_coding	L1 cell adhesion molecule [Source:HGNC Symbol;Acc:HGNC:6470]	-	2833	2626	2512	762	904	916	18.3204044666704	16.6794583044566	19.048797022004	6.01835120171502	6.84567209516549	6.89446616102278
ENSG00000167552	11525.7970752384	10404.1426284242	12391.4470668406	5196.44050719661	5169.85488103213	5323.26523556809	11440.4622568344	5229.85354126561	1.12902998489449	8.06115827487519e-88	2.02159830128174e-85	TUBA1A	12	49184796	49189324	-	3421	protein_coding	tubulin alpha 1a [Source:HGNC Symbol;Acc:HGNC:20766]	-	13024	11868	11867	4743	4937	5098	178.983999009911	160.193944252471	191.236240831624	79.6080557635634	79.4496752175394	81.5429348891385
ENSG00000152137	4089.42784741069	3923.90819049771	4337.58077994911	1922.78159184694	1971.81218168594	2017.36924972883	4116.97227261917	1970.65434108724	1.06227685959719	6.15062976866522e-82	1.33038121896229e-79	HSPB8	12	119178642	119221131	+	2860	protein_coding	heat shock protein family B (small) member 8 [Source:HGNC Symbol;Acc:HGNC:30171]	-	4621	4476	4154	1755	1883	1932	75.9613770675181	72.2679400914652	80.0723895330069	35.2344952691673	36.2465236231664	36.9641454522201
ENSG00000117318	2993.83994974905	2807.92625874981	2903.9027802211	1288.42800684445	1421.00325573437	1369.97332072682	2901.88966290666	1359.80152776855	1.09324867214733	1.66259676559622e-74	3.30684763584793e-72	ID3	1	23557918	23559794	-	1797	protein_coding	inhibitor of DNA binding 3, HLH protein [Source:HGNC Symbol;Acc:HGNC:5362]	bHLH	3383	3203	2781	1176	1357	1312	88.5068357878345	82.3058098821084	85.3169343295231	37.5764901009459	41.5732372482435	39.9507870442209
ENSG00000127824	1047.79973411259	862.628610243464	1124.59665382889	255.275276866289	254.461157806524	249.56068876045	1011.67499939498	253.099041144421	1.99778369301385	6.63629795940682e-74	1.30493749874518e-71	TUBA4A	2	219249711	219278170	-	4079	protein_coding	tubulin alpha 4a [Source:HGNC Symbol;Acc:HGNC:12407]	-	1184	984	1077	233	243	239	13.6464877891842	11.1394314239155	14.5560764505824	3.27988927478143	3.27970393902947	3.20614955843754
ENSG00000122042	2567.28634177417	2768.47677962283	2903.9027802211	1276.37638433145	1213.66453455869	1265.55462250069	2746.55530053937	1251.86518046361	1.13306225449042	3.97204038438342e-71	7.01348845013987e-69	UBL3	13	29764371	29850684	-	4384	protein_coding	ubiquitin like 3 [Source:HGNC Symbol;Acc:HGNC:12504]	-	2901	3158	2781	1165	1159	1212	31.1100047336466	33.263137521837	34.9713802441042	15.2585177370363	14.5544220225644	15.1276565479897
ENSG00000187837	2276.1325305216	2160.0781459755	2047.66391658166	977.2770255997	969.675029336795	958.56364971587	2161.29153102625	968.505234884122	1.15879504077588	7.29885477015807e-70	1.27575134285672e-67	HIST1H1C	6	26055787	26056428	-	642	protein_coding	histone cluster 1 H1 family member c [Source:HGNC Symbol;Acc:HGNC:4716]	-	2572	2464	1961	892	926	918	188.347053306859	177.225947365582	168.393333978393	79.7786702621598	79.406861608662	78.2433136306499
ENSG00000075461	4113.32192918522	3981.76742655063	4711.40213748926	2002.7605412514	2039.87792348604	2018.41343671109	4268.8304977417	2020.35063381618	1.07850560967557	8.45469586674478e-65	1.30625051141207e-62	CACNG4	17	66964910	67033398	+	3380	protein_coding	calcium voltage-gated channel auxiliary subunit gamma 4 [Source:HGNC Symbol;Acc:HGNC:1408]	-	4648	4542	4512	1828	1948	1933	64.650563259835	62.0514680492504	73.5926972575497	31.0539220193914	31.7288495525638	31.2935429507308
ENSG00000164442	2600.91504945683	2670.29140935121	2950.89149834766	1284.0455986579	1330.94704350655	1310.45466273793	2740.6993190519	1308.48243496746	1.06573914408201	8.09094854560732e-63	1.18648960706092e-60	CITED2	6	139371807	139374620	-	2535	protein_coding	Cbp/p300 interacting transactivator with Glu/Asp rich carboxy-terminal domain 2 [Source:HGNC Symbol;Acc:HGNC:1987]	-	2939	3046	2826	1172	1271	1255	54.506025651364	55.4847414290376	61.4577312204005	26.5464599611428	27.6025789057554	27.0897716179805
ENSG00000153404	1794.71103106446	1929.51785685555	1899.38840604897	881.959647542331	857.628346681247	791.493732554063	1874.53909798966	843.69390892588	1.1519425181411	6.6387130606081e-62	9.41608940989857e-60	PLEKHG4B	5	92151	189972	+	13304	protein_coding	pleckstrin homology and RhoGEF domain containing G4B [Source:HGNC Symbol;Acc:HGNC:29399]	-	2028	2201	1819	805	819	758	7.16652480352529	7.63940329186947	7.53759489515251	3.47432635808196	3.38909496844283	3.11764420712208
ENSG00000163171	526.554765031241	517.226504109394	610.853335645216	130.376643549736	109.952352138621	106.507072190652	551.54486826195	115.612022626337	2.25415002698831	1.37415180836262e-61	1.90226583135255e-59	CDC42EP3	2	37641882	37738468	-	10406	protein_coding	CDC42 effector protein 3 [Source:HGNC Symbol;Acc:HGNC:16943]	-	595	590	585	119	105	102	2.68816571656855	2.61812164525833	3.09923404731025	0.65662907165154	0.555504460692837	0.536359443813155
ENSG00000151715	1341.6084433401	1316.73594774968	1329.25862611344	404.277155208845	539.290108108476	467.795768053061	1329.20100573441	470.454343790127	1.49739437500009	1.94133923332592e-61	2.66610588043426e-59	TMEM45B	11	129815819	129860003	+	3027	protein_coding	transmembrane protein 45B [Source:HGNC Symbol;Acc:HGNC:25194]	-	1516	1502	1273	369	515	448	23.5455952500683	22.9128516282936	23.1845308738749	6.999562764627	9.36649016078902	8.09851096600925
ENSG00000138772	448.677757766116	383.098275077636	508.522349502941	54.7801023318218	47.1224366308378	78.3140236695973	446.766127448898	60.0721875440856	2.89178892873697	7.80793605053194e-59	9.93445039841211e-57	ANXA3	4	78551519	78610451	+	5123	protein_coding	annexin A3 [Source:HGNC Symbol;Acc:HGNC:541]	-	507	437	487	50	45	75	4.65271549805292	3.93893407541394	5.24067146977623	0.560405792267031	0.483582115777836	0.801081106589614
ENSG00000147883	525.669799039591	520.733124476238	609.80914190907	130.376643549736	128.801326790957	126.346624853617	552.070688474966	128.508198398103	2.10151135164045	8.34939844234964e-59	1.05458387333152e-56	CDKN2B	9	22002903	22009363	-	4058	protein_coding	cyclin dependent kinase inhibitor 2B [Source:HGNC Symbol;Acc:HGNC:1788]	-	594	594	584	119	123	121	6.88172471983455	6.75921145980384	7.93383445419424	1.68380535229323	1.66868799645678	1.63159704155114
ENSG00000138193	1127.44667336101	1115.9819317479	1232.14860865189	457.96165549403	469.130035791451	457.353898230448	1158.52573792026	461.481863171976	1.32686572761481	1.45800845764447e-57	1.78931761355177e-55	PLCE1	10	94030812	94332823	+	12930	protein_coding	phospholipase C epsilon 1 [Source:HGNC Symbol;Acc:HGNC:17175]	-	1274	1273	1180	418	448	438	4.63226927372135	4.54623111395527	5.03113316353625	1.85624255103126	1.90748689224057	1.85359635675964
ENSG00000177606	2131.88307388279	1961.95409524886	2117.62489690342	993.711056299247	1027.26911855226	1025.39161658059	2070.48735534502	1015.4572638107	1.02734613664383	1.22257098534593e-56	1.44899783085109e-54	JUN	1	58780788	58784327	-	3540	protein_coding	Jun proto-oncogene, AP-1 transcription factor subunit [Source:HGNC Symbol;Acc:HGNC:6204]	TF_bZIP	2409	2238	2028	907	981	982	31.9931079826659	29.1929814493772	31.5825373598521	14.7116367148141	15.256250764133	15.1791623950868
ENSG00000092969	330.092314885131	363.811863059998	407.235557096811	60.2581125650039	45.0281061139116	46.9884142017584	367.046578347313	50.7582109602246	2.85533284960682	4.26103231168273e-56	4.98195291360527e-54	TGFB2	1	218346235	218444619	+	5151	protein_coding	transforming growth factor beta 2 [Source:HGNC Symbol;Acc:HGNC:11768]	-	373	415	390	55	43	45	3.40439681699609	3.72030184819523	4.174028278821	0.613095469066667	0.459577733353109	0.478035935825113
ENSG00000139289	1699.13470396636	1802.40286855748	1887.90227495137	807.458708371053	772.807960745739	867.719382259138	1796.4799491584	815.995350458643	1.1378079816692	9.53722580021833e-56	1.09292818044356e-53	PHLDA1	12	76025447	76033932	-	8069	protein_coding	pleckstrin homology like domain family A member 1 [Source:HGNC Symbol;Acc:HGNC:8933]	-	1920	2056	1808	737	738	831	11.1867622215317	11.7658965608465	12.3526757209092	5.24450784478574	5.03522311782496	5.63534994179814
ENSG00000132561	1444.2644983714	1457.00076242341	1506.7715612582	690.229289380954	681.704583259453	647.395929002004	1469.345607351	673.109933880804	1.12607665186878	1.82985714599713e-55	2.04282890673124e-53	MATN2	8	97868840	98036716	+	6933	protein_coding	matrilin 2 [Source:HGNC Symbol;Acc:HGNC:6908]	-	1632	1662	1443	630	651	620	11.0667945637831	11.069587828051	11.4743332983652	5.21766649497741	5.16942050936274	4.89339271237334
ENSG00000101335	4947.84485931036	4321.03294704272	4551.64049585897	2096.98231726214	2402.19710291426	2407.89518109455	4606.83943407068	2302.35820042365	1.00042130444672	1.43611430180394e-53	1.54351067567797e-51	MYL9	20	36541484	36551447	+	2821	protein_coding	myosin light chain 9 [Source:HGNC Symbol;Acc:HGNC:15754]	-	5591	4929	4359	1914	2294	2306	93.1771236905737	80.6821315077062	85.1855855045749	38.9579247389052	44.7684852883051	44.7296807368031
ENSG00000013364	1804.4456569726	1762.95338943049	1686.37288387525	826.083943163872	868.099999265878	759.123936103963	1751.25731009278	817.769292844571	1.09921890771009	1.84981007688999e-53	1.97587120805582e-51	MVP	16	29820394	29848039	+	6141	protein_coding	major vault protein [Source:HGNC Symbol;Acc:HGNC:7531]	-	2039	2011	1615	754	829	727	15.6099323977954	15.1214906183122	14.4982558414416	7.05000159854465	7.43185976767682	6.47790977818075
ENSG00000118508	1150.45578914389	1058.99935078669	1222.75086502658	427.28479818821	472.271531566841	451.08877633688	1144.06866831905	450.215035363977	1.34405133682827	2.39030240334046e-53	2.5375332998407e-51	RAB32	6	146543693	146554965	+	1217	protein_coding	RAB32, member RAS oncogene family [Source:HGNC Symbol;Acc:HGNC:9772]	-	1300	1208	1171	390	451	432	50.2198796884418	45.8350793133912	53.0455121395327	18.4005581064217	20.4017789060087	19.4237352606224
ENSG00000143367	1538.95585947786	1557.81609797016	1576.73254157996	765.825830598868	763.383473419572	723.621578707079	1557.83483300933	750.943627575173	1.05274846538967	1.60929492055512e-52	1.677544536463e-50	TUFT1	1	151540305	151583583	+	3878	protein_coding	tuftelin 1 [Source:HGNC Symbol;Acc:HGNC:12422]	-	1739	1777	1510	699	729	693	21.0821389370155	21.1592979583534	21.4660171731084	10.3496660792935	10.3490812537142	9.77833724180026
ENSG00000210135	907.090141440372	884.544987536235	943.951137475684	347.30584878375	259.696984098839	320.565403554218	911.862088817431	309.189412145602	1.56087410702102	5.03231150264499e-52	5.06273943266098e-50	MT-TN	MT	5657	5729	-	73	Mt_tRNA	mitochondrially encoded tRNA asparagine [Source:HGNC Symbol;Acc:HGNC:7493]	-	1025	1009	904	317	248	307	660.121532353577	638.248697588186	682.69685200011	249.340811777953	187.0298363544	230.120387631231
ENSG00000198959	863.726807849564	838.958922767272	848.929507486429	279.378521892291	334.045717449717	331.007273376831	850.538412701088	314.810504239613	1.43283640137012	1.84000031083863e-49	1.72104677722982e-47	TGM2	20	38127387	38166578	-	8036	protein_coding	transglutaminase 2 [Source:HGNC Symbol;Acc:HGNC:11778]	-	976	957	813	255	319	317	5.7099562866039	5.49912562228745	5.5774148342077	1.82203711501971	2.18540950761137	2.15853410879637
ENSG00000076706	591.157282421628	553.169362869539	550.290098948767	172.00952132192	175.923763421794	164.981543197285	564.872248079978	170.971609313667	1.72469483019792	3.47647122973152e-49	3.23423968598249e-47	MCAM	11	119308529	119321521	-	7422	protein_coding	melanoma cell adhesion molecule [Source:HGNC Symbol;Acc:HGNC:6934]	-	668	631	527	157	168	158	4.23134470410183	3.92581690105737	3.91446122167537	1.21460669141495	1.24615023831197	1.16486532728152
ENSG00000168297	1340.72347734845	1345.66556577614	1366.84960061468	660.648034121771	579.082387930073	643.219181072959	1351.07954791309	627.649867708267	1.10630150713712	1.09997618202403e-47	9.8113339452288e-46	PXK	3	58332880	58426126	+	5354	protein_coding	PX domain containing serine/threonine kinase like [Source:HGNC Symbol;Acc:HGNC:23326]	-	1515	1535	1309	603	553	616	13.3032318431888	13.2388921462986	13.4785635185038	6.46689652929306	5.68628780998136	6.29566958431103
ENSG00000111859	282.304151336077	299.816041365107	313.258120843701	38.3460716322752	50.2639324062269	45.9442272194971	298.459437848295	44.8514104193331	2.7314114096392	2.07971046596706e-47	1.84550307195354e-45	NEDD9	6	11183298	11382348	-	10359	protein_coding	neural precursor cell expressed, developmentally down-regulated 9 [Source:HGNC Symbol;Acc:HGNC:7733]	-	319	342	300	35	48	44	1.44775723468154	1.52450868948329	1.59656186476323	0.194002433791756	0.255097074145366	0.232420496699911
ENSG00000055163	1532.76109753632	1513.10668829291	1621.63287223422	754.869810132504	756.05331661033	642.174994090698	1555.83355268782	717.699373611177	1.11608446924347	1.12526544830695e-46	9.63940263242743e-45	CYFIP2	5	157266079	157395595	+	10498	protein_coding	cytoplasmic FMR1 interacting protein 2 [Source:HGNC Symbol;Acc:HGNC:13760]	-	1732	1726	1553	689	722	615	7.75647171490569	7.59199396314445	8.15543662492818	3.7685095523665	3.78627978097787	3.2055911387198
ENSG00000108691	912.399937390267	888.051607903079	1036.88437999265	372.504695856388	344.517370034347	384.260809472157	945.778641761998	367.094291787631	1.36403529297125	4.03900812726031e-46	3.3281426968625e-44	CCL2	17	34255218	34257203	+	1986	protein_coding	C-C motif chemokine ligand 2 [Source:HGNC Symbol;Acc:HGNC:10618]	-	1031	1013	993	340	329	368	24.4063207769151	23.5533037196694	27.5646405951372	9.83007066552427	9.12008165977087	10.1393042721287
ENSG00000075426	1272.58109599147	1224.68716312004	1356.40766325322	548.896625364854	627.251989819374	553.419100598487	1284.55864078824	576.522571927572	1.15467852082948	3.70084215002508e-45	2.9511231596329e-43	FOSL2	2	28392448	28417312	+	7157	protein_coding	FOS like 2, AP-1 transcription factor subunit [Source:HGNC Symbol;Acc:HGNC:3798]	TF_bZIP	1438	1397	1299	501	599	530	9.44606136748732	9.01336628008131	10.0059991988496	4.01942265129463	4.60763298184771	4.05213992790472
ENSG00000173559	351.33149868471	398.00141163672	353.981676553382	64.6405207515497	68.065741800099	96.0652023680393	367.771528958271	76.2571549732293	2.26848141441591	2.32215405343988e-42	1.76239270792648e-40	NABP1	2	191678068	191696659	+	13806	protein_coding	nucleic acid binding protein 1 [Source:HGNC Symbol;Acc:HGNC:26232]	-	397	454	339	59	65	92	1.35190299934203	1.51848188378099	1.35367422305541	0.245381100323419	0.259195561741981	0.364635996748651
ENSG00000135048	1151.34075513554	1151.92479050804	1374.1589567677	537.94060489849	544.525934400792	508.519060361252	1225.80816747043	530.328533220178	1.20737849777348	6.38426498398903e-42	4.72108210610881e-40	CEMIP2	9	71683366	71816690	-	9625	protein_coding	cell migration inducing hyaluronidase 2 [Source:HGNC Symbol;Acc:HGNC:11869]	-	1301	1314	1316	491	520	487	6.35476437551765	6.30400077948376	7.53767626456115	2.92912375486326	2.97429936657437	2.76864838637096
ENSG00000198853	926.559393256654	977.470427257584	927.244037697354	405.372757255481	433.526417003707	351.891013022057	943.757952737197	396.930062427082	1.25005172639515	5.7931016301048e-41	4.14230704988981e-39	RUSC2	9	35490127	35561898	+	5682	protein_coding	RUN and SH3 domain containing 2 [Source:HGNC Symbol;Acc:HGNC:23625]	-	1047	1115	888	370	414	337	8.66300063346233	9.06139931398659	8.61576939404499	3.73901718866624	4.01126343681708	3.24540015851871
ENSG00000102349	969.922726847462	1019.5498716597	1056.72406097942	451.388043214211	485.88467992686	421.851540833564	1015.39888649553	453.041421324879	1.16370473187002	1.32745520840588e-40	9.33751419766477e-39	KLF8	X	56232421	56287889	+	9022	protein_coding	Kruppel like factor 8 [Source:HGNC Symbol;Acc:HGNC:6351]	zf-C2H2	1096	1163	1012	412	464	404	5.71124282221183	5.95248792529169	6.1838652809308	2.62211273774996	2.83137394299429	2.45029358997956
ENSG00000159840	1340.72347734845	1361.44535742693	1457.69445565935	627.779972722677	699.506392653325	740.328570423259	1386.62109681158	689.204978599754	1.00722772243003	3.24804897903619e-37	2.01448887215922e-35	ZYX	7	143381080	143391111	+	3482	protein_coding	zyxin [Source:HGNC Symbol;Acc:HGNC:13200]	-	1515	1553	1396	573	668	709	20.4553427020198	20.5951196830123	22.1023769504948	9.44893414519375	10.5616012997558	11.1418433962188
ENSG00000115963	507.970479206609	542.649501769009	539.848161587311	193.921562254649	201.055729624908	192.130404736079	530.156047520976	195.702565538545	1.43735552612188	5.55114512232838e-36	3.26724541485613e-34	RND3	2	150468195	150539011	-	3594	protein_coding	Rho family GTPase 3 [Source:HGNC Symbol;Acc:HGNC:671]	-	574	619	517	177	192	184	7.50856100239684	7.95305905666955	7.93039465091036	2.8278225968824	2.94106910525525	2.80142714029598
ENSG00000213699	1250.45694620024	1253.6167811465	1481.7109115907	649.692013655406	632.487816111689	677.677351487582	1328.59487964581	653.285727084892	1.02261445936454	7.21322376993174e-34	3.91277818542003e-32	SLC35F6	2	26764284	26781231	+	3902	protein_coding	solute carrier family 35 member F6 [Source:HGNC Symbol;Acc:HGNC:26055]	-	1413	1430	1419	593	604	649	17.0246342565386	16.9227291488929	20.0482957480777	8.72618458305439	8.52180803117736	9.10116553008381
ENSG00000157502	321.242654968639	327.869004299853	402.014588416082	92.0305719174606	89.0090469693602	97.1093893503006	350.375415894858	92.7163360790405	1.91551063129487	1.2612021347408e-33	6.79870459176164e-32	MUM1L1	X	106168305	106208956	+	4343	protein_coding	MUM1 like 1 [Source:HGNC Symbol;Acc:HGNC:26583]	-	363	374	385	84	85	93	3.92952168296332	3.97652213238867	4.88712255543533	1.11057124290977	1.07748484266399	1.17174389851086
ENSG00000231991	1015.05599242157	931.884362488621	924.111456488917	457.96165549403	482.743184151471	467.795768053061	957.017270466368	469.500202566187	1.02777527967389	4.58388207540661e-33	2.44059985947188e-31	ANXA2P2	9	33624274	33625293	+	1020	processed_pseudogene	annexin A2 pseudogene 2 [Source:HGNC Symbol;Acc:HGNC:539]	-	1147	1063	885	418	461	448	52.8671793644164	48.1232249792511	47.8327586797969	23.5306041027787	24.8818591193652	24.0335222491275
ENSG00000073792	552.218778789066	503.200022642021	532.538805434291	187.34794997483	190.584077040277	221.367640239395	529.319202288459	199.766555751501	1.40499754369017	1.2194083567461e-32	6.33652919073108e-31	IGF2BP2	3	185643739	185825056	-	4735	protein_coding	insulin like growth factor 2 mRNA binding protein 2 [Source:HGNC Symbol;Acc:HGNC:28867]	-	624	574	510	171	182	212	6.19565890576561	5.59775053585109	5.9378951229229	2.07363872193058	2.11608679855278	2.44994006031798
ENSG00000135083	567.263200647101	518.979814292816	604.588173228342	212.546797047468	216.763208501854	234.942071008792	563.610396056086	221.417358852705	1.34620953830131	8.42069250798742e-32	4.22352646835404e-30	CCNJL	5	160249106	160345396	-	9209	protein_coding	cyclin J like [Source:HGNC Symbol;Acc:HGNC:25876]	-	641	592	579	194	207	225	3.27241557049662	2.96845770140309	3.4661585198359	1.20961238248256	1.23748500640649	1.33693294898206
ENSG00000162458	837.17782810009	710.090624285779	737.200777718842	341.827838550568	291.111941852731	341.449143199444	761.489743368237	324.796307867581	1.2300863831198	1.0670409455973e-31	5.32105951660397e-30	FBLIM1	1	15756607	15786594	+	4716	protein_coding	filamin binding LIM protein 1 [Source:HGNC Symbol;Acc:HGNC:24686]	-	946	810	706	312	278	327	9.43061974415551	7.93108955120402	8.25302640380273	3.79872420958697	3.24528672037555	3.79414162415086
ENSG00000137501	846.912454008231	888.92826299479	899.050806821421	451.388043214211	443.998069588338	402.011988170599	878.297174608147	432.466033657716	1.0221300531467	1.1802661514189e-30	5.67314596782019e-29	SYTL2	11	85694224	85811159	-	11258	protein_coding	synaptotagmin like 2 [Source:HGNC Symbol;Acc:HGNC:15585]	-	957	1014	861	412	424	385	3.99644267029653	4.15909022500399	4.21622944615617	2.1013236027696	2.07341714524202	1.87128125302014
ENSG00000210140	600.00694233812	515.473193925973	530.450417962	223.502817513833	213.621712726464	219.279266274872	548.643518075364	218.801265505057	1.32696247380622	1.3465423989078e-30	6.43662145599462e-29	MT-TC	MT	5761	5826	-	66	Mt_tRNA	mitochondrially encoded tRNA cysteine [Source:HGNC Symbol;Acc:HGNC:7477]	-	678	588	508	204	204	210	482.957208016378	411.391222862049	424.328406737263	177.477457652102	170.164242606899	174.106482202486
ENSG00000172331	457.527417682607	490.050196266358	482.417506099299	182.965541788285	167.54644135409	195.262965682863	476.665040016088	181.924982941746	1.38945085669598	2.39384650273137e-30	1.13487999680174e-28	BPGM	7	134646808	134679813	+	2539	protein_coding	bisphosphoglycerate mutase [Source:HGNC Symbol;Acc:HGNC:1093]	-	517	559	462	167	160	187	9.57305901211591	10.1664829853419	10.0314013036261	3.77668477291791	3.46928001978712	4.03012472728873
ENSG00000196735	1361.96266114803	1373.71852871088	1104.75697284212	604.772329743312	634.582146628615	655.749424860094	1280.14605423368	631.701300410674	1.02027726209653	1.4339463757026e-29	6.67016346375211e-28	HLA-DQA1	6	32628179	32647062	+	6927	protein_coding	major histocompatibility complex, class II, DQ alpha 1 [Source:HGNC Symbol;Acc:HGNC:4942]	-	1539	1567	1058	552	606	628	10.445189561571	10.4458898019185	8.42020780991919	4.57562956064319	4.8162554081539	4.96082649283249
ENSG00000102032	465.49211160745	449.72406204766	501.212993349921	169.818317228647	193.725572815666	179.600160948943	472.143055668343	181.048016997752	1.38107823295099	1.71402110420701e-29	7.95158744965098e-28	RENBP	X	153935263	153944691	-	2057	protein_coding	renin binding protein [Source:HGNC Symbol;Acc:HGNC:9959]	-	526	513	480	155	185	172	12.0219341922585	11.5160808320545	12.8643923049741	4.3266759886876	4.95130306421459	4.57544918851453
ENSG00000243566	792.929528517633	749.540103412766	932.465006378082	349.497052877023	368.602170978998	391.570118347986	824.978212769494	369.889780734669	1.15500581769455	4.90814911499176e-29	2.21173469494316e-27	UPK3B	7	76510428	76516521	+	2660	protein_coding	uroplakin 3B [Source:HGNC Symbol;Acc:HGNC:21444]	-	896	855	893	319	352	375	15.8361376079893	14.8424675886818	18.507687256735	6.88598406569245	7.28522719343115	7.71417012980939
ENSG00000104324	810.628848350616	807.399339465682	800.896595623728	353.879461063569	417.818938126761	403.056175152861	806.308261146675	391.584858114397	1.04129888586911	5.44984835539781e-29	2.44945911537152e-27	CPQ	8	96645227	97149654	+	3457	protein_coding	carboxypeptidase Q [Source:HGNC Symbol;Acc:HGNC:16910]	-	916	921	767	323	399	386	12.4571584344015	12.3021744665229	12.2314604202894	5.36488120469906	6.35412258845378	6.10980721047775
ENSG00000106546	414.164084091799	422.547754204624	460.48943764024	175.29632746183	118.329674206326	146.186177516582	432.400425312221	146.604059728246	1.56128982535131	2.80717691556536e-28	1.22048716952118e-26	AHR	7	16916359	17346152	+	8081	protein_coding	aryl hydrocarbon receptor [Source:HGNC Symbol;Acc:HGNC:348]	bHLH	468	482	441	160	113	140	2.72272412932807	2.75425129696338	3.00854015652902	1.13687271329152	0.769831025427749	0.947987280894614
ENSG00000152284	692.04340546963	648.72476786602	698.565609481452	327.585011944294	328.809891157401	299.681663908992	679.777927605701	318.692189003563	1.09263695875595	3.24868360457513e-28	1.40890278429995e-26	TCF7L1	2	85133410	85310388	+	4414	protein_coding	transcription factor 7 like 1 [Source:HGNC Symbol;Acc:HGNC:11640]	HMG	782	740	669	299	314	287	8.32908545889162	7.74142698578984	8.3555707105332	3.88951836547991	3.91633101871205	3.55786241383421
ENSG00000163435	716.822453235807	756.553344146453	783.145302109251	385.651920416025	368.602170978998	337.272395270399	752.173699830504	363.842162221807	1.04759444013193	1.04912587322267e-27	4.44952796819732e-26	ELF3	1	202007945	202017188	+	7191	protein_coding	E74 like ETS transcription factor 3 [Source:HGNC Symbol;Acc:HGNC:3318]	ETS	810	863	750	352	352	323	5.29564207401081	5.5417016148721	5.74982073323679	2.8106731291113	2.69485528223152	2.4578355136994
ENSG00000070404	795.58442649258	698.694108093538	835.354988916535	375.791501996297	362.319179428219	375.907313614067	776.544507834218	371.339331679528	1.06314164503161	4.71831957957663e-27	1.93473464466811e-25	FSTL3	19	676365	683399	+	3067	protein_coding	follistatin like 3 [Source:HGNC Symbol;Acc:HGNC:3973]	-	899	797	800	343	346	360	13.7806216621528	11.9995836216724	14.379988572618	6.42151218590096	6.21075497575575	6.42285779050579
ENSG00000183722	542.484152880925	527.746365209924	583.704298505429	249.797266633107	205.24439065876	246.428127813666	551.311605532093	233.823261701844	1.23700628295337	7.60515253121582e-27	3.07475606075137e-25	LHFPL6	13	39209116	39603528	-	4564	protein_coding	LHFPL tetraspan subfamily member 6 [Source:HGNC Symbol;Acc:HGNC:6586]	-	613	602	559	228	196	236	6.31448204426802	6.09077402071332	6.75224982150819	2.86844269598051	2.36424516072379	2.82947557153908
ENSG00000196739	450.447689749414	456.737302781347	398.882007207645	173.105123368557	179.065259197183	142.009429587536	435.355666579469	164.726604051092	1.40411035632087	3.25743330346414e-26	1.266665750183e-24	COL27A1	9	114155560	114312511	+	13988	protein_coding	collagen type XXVII alpha 1 chain [Source:HGNC Symbol;Acc:HGNC:22986]	-	509	521	382	158	171	136	1.7107441066323	1.71990211596996	1.5055322715674	0.648572350668962	0.67301161572015	0.532013761540338
ENSG00000147485	222.126463903935	182.344259075854	237.031978105067	32.8680613990931	46.0752713723747	54.2977230775874	213.834233694952	44.4136852830184	2.26243299219768	1.36513875344484e-25	5.21464922507937e-24	PXDNL	8	51319578	51809445	-	5238	protein_coding	peroxidasin like [Source:HGNC Symbol;Acc:HGNC:26359]	-	251	208	227	30	44	52	2.25284400810486	1.8336627897943	2.38914601569154	0.328861268474685	0.462454761705968	0.543222101237233
ENSG00000198804	256881.733293972	286656.571783435	282002.269739652	110754.410894477	100558.232604949	130613.172863137	275180.191605686	113975.272120854	1.27165431571562	1.54605899630731e-25	5.87978129057179e-24	MT-CO1	MT	5904	7445	+	1542	protein_coding	mitochondrially encoded cytochrome c oxidase I [Source:HGNC Symbol;Acc:HGNC:7419]	-	290273	326989	270067	101090	96029	125086	8850.03853212079	9791.97735710861	9655.38234968471	3764.27020169682	3428.46804353165	4438.78298611417
ENSG00000173391	276.109389394533	242.833460403902	301.771989746098	83.2657555443691	68.065741800099	83.5349585809037	273.571613181511	78.2888186417906	1.80387215504175	2.26325051245997e-25	8.56964701698192e-24	OLR1	12	10158301	10172138	-	3057	protein_coding	oxidized low density lipoprotein receptor 1 [Source:HGNC Symbol;Acc:HGNC:8133]	-	312	277	289	76	65	80	4.79824090919204	4.1841376301318	5.21176390709496	1.4274967249433	1.1705770119103	1.43197069337995
ENSG00000137699	240.710749728567	199.877360910071	240.164559313504	52.5888982385489	63.8770807662467	52.2093491130648	226.917556650714	56.2251093726202	2.01106642958315	3.05717710947942e-25	1.15003027613982e-23	TRIM29	11	120111275	120185529	-	10218	protein_coding	tripartite motif containing 29 [Source:HGNC Symbol;Acc:HGNC:17274]	-	272	228	230	48	61	50	1.25148572308195	1.03036377075471	1.24092138126474	0.26973189653872	0.328659363491271	0.267758759643674
ENSG00000105810	343.366804759868	431.314305121732	513.743318183669	136.950255829554	118.329674206326	154.539673374672	429.47480935509	136.606534470184	1.65025610260379	3.48526355062456e-25	1.30538962077938e-23	CDK6	7	92604921	92836594	-	12260	protein_coding	cyclin dependent kinase 6 [Source:HGNC Symbol;Acc:HGNC:1777]	-	388	492	492	125	113	148	1.48786712946188	1.85308893875005	2.21236593357382	0.585432070510604	0.507422880626561	0.660557802436837
ENSG00000175928	535.404424947732	483.913610624382	566.997198727098	242.128052306652	241.895174704967	210.925770416782	528.771744766404	231.649665809467	1.18985042786981	2.77467106922602e-24	1.00867454163628e-22	LRRN1	3	3799437	3847703	+	4264	protein_coding	leucine rich repeat neuronal 1 [Source:HGNC Symbol;Acc:HGNC:20980]	-	605	552	543	221	231	202	6.67054122463638	5.97782934778679	7.02045020786092	2.9759939545322	2.98247530945902	2.5922313284235
ENSG00000178038	930.09925722325	882.791677352814	758.084652441755	426.189196141573	455.516887431432	372.774752667283	856.991862339273	418.160278746763	1.03688856400621	8.30857879706006e-24	2.95826435194089e-22	ALS2CL	3	46668997	46693704	-	9057	protein_coding	ALS2 C-terminal like [Source:HGNC Symbol;Acc:HGNC:20605]	-	1051	1007	726	389	435	357	5.45558393876867	5.13412849644194	4.41910766745492	2.46616540113056	2.64415531981767	2.15686731844086
ENSG00000180801	243.365647703515	259.489907146408	238.076171841212	62.4493166582768	55.4997586985422	85.6233325454263	246.977242230378	67.8574693007485	1.86336302792446	8.88542872079701e-24	3.15715520707744e-22	ARSJ	4	113900284	113979727	-	5146	protein_coding	arylsulfatase family member J [Source:HGNC Symbol;Acc:HGNC:26286]	-	275	296	228	57	53	82	2.51238276700787	2.65609473107473	2.44257211647543	0.636007212614411	0.567006661026395	0.871934078877587
ENSG00000183742	284.074083319375	290.172835356287	296.55102106537	94.2217760107334	93.1977080032125	110.683820119697	290.265979913677	99.3677680445478	1.54546815125078	2.9871418462376e-23	1.04423237388476e-21	MACC1	7	20134655	20217404	-	9898	protein_coding	MACC1, MET transcriptional regulator [Source:HGNC Symbol;Acc:HGNC:30215]	-	321	331	284	86	89	106	1.5246862256126	1.54419511923737	1.58180600707597	0.49889364143347	0.495022148004214	0.586000514528472
ENSG00000142156	620.36116014605	540.896191585587	477.196537418571	216.929205234014	249.225331514209	239.118818937837	546.151296383402	235.09111856202	1.21727731525514	5.61652172645941e-23	1.9321728022794e-21	COL6A1	21	45981737	46005050	+	5343	protein_coding	collagen type VI alpha 1 chain [Source:HGNC Symbol;Acc:HGNC:2211]	-	701	617	457	198	238	229	6.16816151976913	5.33238650907869	4.71534372149642	2.12783027141768	2.45230145624766	2.34525402351842
ENSG00000163898	288.498913277621	331.375624666697	299.683602273807	95.3173780573699	121.471169981715	100.241950297084	306.519380072708	105.676832778723	1.53580434725149	8.94065703058619e-23	3.06354711400522e-21	LIPH	3	185506262	185552613	-	4122	protein_coding	lipase H [Source:HGNC Symbol;Acc:HGNC:18483]	-	326	378	287	87	116	96	3.71819794486466	4.23453223781897	3.83845310567898	1.2119040369685	1.54928770704115	1.27439138563683
ENSG00000163536	173.453334363232	213.903842377444	209.882940965279	43.8240818654574	50.2639324062269	54.2977230775874	199.080039235319	49.4619124497573	2.00665928387204	1.86977570470814e-22	6.2460615432953e-21	SERPINI1	3	167735243	167825568	+	2418	protein_coding	serpin family I member 1 [Source:HGNC Symbol;Acc:HGNC:8943]	-	196	244	201	40	48	52	3.81085714253464	4.65967000118896	4.58270699720643	0.949862323832589	1.09286624940937	1.17675656173723
ENSG00000151117	554.873676764013	604.015358188767	626.516241687401	244.319256399925	316.243908055844	260.002558583063	595.135092213394	273.521907679611	1.11995046332207	1.99300542153628e-22	6.64488744012788e-21	TMEM86A	11	18693122	18704785	+	4243	protein_coding	transmembrane protein 86A [Source:HGNC Symbol;Acc:HGNC:26890]	-	627	689	600	223	302	249	6.94732159306418	7.49838648547541	7.79579748153774	3.01778849330112	3.91846511167264	3.21118921755233
ENSG00000196220	507.970479206609	497.063437000045	469.887181265551	241.032450260016	212.574547468001	233.89788402653	491.640365824068	229.168293918183	1.10251771323243	6.03767967251067e-22	1.98137226584872e-20	SRGAP3	3	8980591	9363053	-	18924	protein_coding	SLIT-ROBO Rho GTPase activating protein 3 [Source:HGNC Symbol;Acc:HGNC:19744]	-	574	567	450	220	203	224	1.42600762220536	1.38354009862792	1.31093725087843	0.667523728844304	0.590561555418587	0.647701138609966
ENSG00000143341	111.505714947792	99.9386804550355	102.330986142276	4.38240818654574	3.14149577538918	4.17674792904519	104.591793848368	3.90021729699337	4.74764489887255	1.07601628790718e-21	3.47376601603468e-20	HMCN1	1	185734551	186190949	+	18579	protein_coding	hemicentin 1 [Source:HGNC Symbol;Acc:HGNC:19194]	-	126	114	98	4	3	4	0.318838754722455	0.283337558791421	0.290794421478383	0.0123621674957059	0.00888957489326607	0.0117808665957869
ENSG00000215252	423.013744008291	373.455069068817	345.628126664216	164.340306995465	153.93329299407	147.230364498843	380.698979913775	155.167988162793	1.29699658237762	3.25509196909777e-21	1.02225247610286e-19	GOLGA8B	15	34525207	34588503	-	7670	protein_coding	golgin A8 family member B [Source:HGNC Symbol;Acc:HGNC:31973]	-	478	426	331	150	147	141	2.92991773459417	2.56469583366358	2.37911239556464	1.12293045910717	1.0551253174912	1.0059197388566
ENSG00000139112	567.263200647101	555.799328144671	540.892355323456	259.657685052835	297.394933403509	270.444428405676	554.65162803841	275.832348954007	1.00774744323174	4.19348903323903e-21	1.31219049242619e-19	GABARAPL1	12	10212458	10223130	+	4086	protein_coding	GABA type A receptor associated protein like 1 [Source:HGNC Symbol;Acc:HGNC:4068]	-	641	634	518	237	284	259	7.37534874907082	7.16493948535051	6.98897886846846	3.33048092553504	3.8265029361662	3.4684942856785
ENSG00000158406	576.112860563593	534.759605943611	633.825597840421	248.701664586471	254.461157806524	311.167720713866	581.566021449208	271.443514368954	1.09715854395639	6.16471249627445e-21	1.88803867319528e-19	HIST1H4H	6	26277609	26285638	-	2163	protein_coding	histone cluster 1 H4 family member h [Source:HGNC Symbol;Acc:HGNC:4788]	-	651	610	607	227	243	298	14.14970426442	13.0225174097028	15.4708616192772	6.02596083540424	6.1848878258443	7.53874973462451
ENSG00000105339	488.501227390327	548.786087410984	500.168799613775	234.458837980197	245.036670480356	263.135119529847	512.485371471696	247.543542663467	1.04983467075544	1.73964327666604e-20	5.19013573438433e-19	DENND3	8	141117278	141195808	+	14670	protein_coding	DENN domain containing 3 [Source:HGNC Symbol;Acc:HGNC:29134]	-	552	626	479	214	234	252	1.7690163943485	1.97045195708865	1.8000631008958	0.837607633251228	0.87814820255455	0.939961376307899
ENSG00000148735	442.482995824572	452.354027322792	409.323944569102	197.208368394558	202.102894883371	206.749022487737	434.720322572155	202.020095255222	1.10653379270128	3.25121134076245e-20	9.58415009208747e-19	PLEKHS1	10	113751454	113783429	+	5402	protein_coding	pleckstrin homology domain containing S1 [Source:HGNC Symbol;Acc:HGNC:26285]	-	500	516	392	180	193	198	4.35149329171771	4.41079377434849	4.00049578426278	1.91326396623888	1.96691142199211	2.00562711290535
ENSG00000122786	363.721022567798	354.168657051178	361.291032706401	138.045857876191	150.791797218681	171.246665090853	359.726904108459	153.361440061908	1.22881930023532	1.19010535586963e-19	3.38710247992897e-18	CALD1	7	134744252	134970728	+	9843	protein_coding	caldesmon 1 [Source:HGNC Symbol;Acc:HGNC:1441]	-	411	404	346	126	144	164	1.96307652933538	1.8952893016263	1.93789812982169	0.735021473324767	0.805410116145031	0.911708375475783
ENSG00000135046	235.400953778672	194.617430359806	199.441003603823	58.0669084717311	73.3015680924143	45.9442272194971	209.8197959141	59.1042345945475	1.82850013079372	1.63251956700913e-19	4.59335261585789e-18	ANXA1	9	73151757	73170393	+	4561	protein_coding	annexin A1 [Source:HGNC Symbol;Acc:HGNC:533]	-	266	222	191	53	70	44	2.74185483826114	2.24757676267987	2.30863685756246	0.667225697481044	0.84492865862306	0.527876326532422
ENSG00000041982	112.390680939441	92.048784629638	128.435829545917	16.4340306995465	16.754644135409	11.4860568048743	110.958431704999	14.8915772132766	2.89653135544438	2.18030886691153e-19	6.10486482735227e-18	TNC	9	115019578	115118257	-	9636	protein_coding	tenascin C [Source:HGNC Symbol;Acc:HGNC:5318]	-	127	105	123	15	16	11	0.619626272053986	0.503169303891939	0.703705021420065	0.0893822812510585	0.0914124322357771	0.0624648174894763
ENSG00000198695	13877.1517150502	17202.6028646418	15556.3982810982	6404.8895646366	6476.71712359403	7809.47444033224	15545.3842869301	6897.02704285429	1.17241974428949	2.39258372648976e-19	6.65615254070398e-18	MT-ND6	MT	14149	14673	-	525	protein_coding	mitochondrially encoded NADH:ubiquinone oxidoreductase core subunit 6 [Source:HGNC Symbol;Acc:HGNC:7462]	-	15681	19623	14898	5846	6185	7479	1404.22708416271	1725.94809773454	1564.41148794801	639.376212424429	648.578389118229	779.513805949187
ENSG00000129521	223.011429895584	269.133113155227	272.534565134019	83.2657555443691	98.4335342955277	80.4023976341199	254.89303606161	87.3672291580056	1.54314694137286	3.090061135512e-19	8.5143977530095e-18	EGLN3	14	33924231	34462774	-	7359	protein_coding	egl-9 family hypoxia inducible factor 3 [Source:HGNC Symbol;Acc:HGNC:14661]	-	252	307	261	76	94	77	1.60992124581832	1.92637664224168	1.95525783267585	0.592995989693121	0.703219854262223	0.572547475105335
ENSG00000116701	106.195918997897	109.581886463855	108.59614855915	15.3384286529101	13.6131483600198	19.8395526629646	108.124651340301	16.2637098919648	2.73186310440174	6.08543003132352e-19	1.64792302444479e-17	NCF2	1	183555563	183590876	-	2928	protein_coding	neutrophil cytosolic factor 2 [Source:HGNC Symbol;Acc:HGNC:7661]	-	120	125	104	14	13	19	1.92678416080812	1.97133563146578	1.95814386741412	0.274545247493005	0.244429912937827	0.355076646958622
ENSG00000100156	433.63333590808	464.627198606744	403.058782152228	227.885225700379	170.687937129479	169.15829112633	433.773105555684	189.243817985396	1.19956236430877	7.29974780305396e-19	1.97366931225072e-17	SLC16A8	22	38078134	38084093	-	2203	protein_coding	solute carrier family 16 member 8 [Source:HGNC Symbol;Acc:HGNC:16270]	-	490	530	386	208	163	162	10.45693664395	11.1092055790608	9.65951091214067	5.42132951200247	4.0733823795649	4.02383439835069
ENSG00000139329	75.2221092901772	87.6655091710838	100.242598669984	4.38240818654574	5.23582629231531	7.30930887582908	87.7100723770817	5.64251445156338	3.9518679462388	8.81007595355816e-19	2.37830817941296e-17	LUM	12	91102629	91111831	-	3008	protein_coding	lumican [Source:HGNC Symbol;Acc:HGNC:6724]	-	85	100	96	4	5	7	1.32850743002528	1.53512519386484	1.75944514437046	0.076355289196383	0.0915111989926808	0.127338517568307
ENSG00000183668	185.84285824632	150.784675774264	187.95487250622	42.728479818821	39.7922798215963	54.2977230775874	174.860802175602	45.6061609060016	1.93664278543191	9.46819945025634e-19	2.55198945930274e-17	PSG9	19	43211791	43269530	-	5048	protein_coding	pregnancy specific beta-1-glycoprotein 9 [Source:HGNC Symbol;Acc:HGNC:9526]	-	210	172	180	39	38	52	1.95579279714359	1.57336951723656	1.96578260979584	0.443610919483265	0.414425360129136	0.563668257979522
ENSG00000242732	199.117348121057	152.537985957686	190.043259978512	54.7801023318218	45.0281061139116	46.9884142017584	180.566198019085	48.9322075491639	1.88403559658484	1.19703153818161e-18	3.21138507545653e-17	RTL5	X	72127110	72131901	-	4779	protein_coding	retrotransposon Gag like 5 [Source:HGNC Symbol;Acc:HGNC:29430]	-	225	174	182	50	43	45	2.21344319791517	1.68125600641831	2.09950390806234	0.600744690057334	0.495351517995786	0.515246517144833
ENSG00000120129	414.164084091799	417.287823654359	479.284924890862	188.443552021467	200.008564366445	221.367640239395	436.912277545673	203.273252209102	1.10146641137866	1.46751140506927e-18	3.90073999282929e-17	DUSP1	5	172768090	172771195	-	2019	protein_coding	dual specificity phosphatase 1 [Source:HGNC Symbol;Acc:HGNC:3064]	-	468	476	459	172	191	212	10.8976392714711	10.8865999681884	12.533105530627	4.89157925993906	5.20809768547468	5.74564942328164
ENSG00000129946	288.498913277621	308.582592282215	288.197471176204	115.038214896826	130.895657307883	111.728007101959	295.092992245347	119.220626435556	1.30771896362707	1.72218901877407e-18	4.56366903229195e-17	SHC2	19	416583	460996	-	4131	protein_coding	SHC adaptor protein 2 [Source:HGNC Symbol;Acc:HGNC:29869]	-	326	352	276	105	125	107	3.71009729574731	3.93467711756766	3.6832925704468	1.45945621760988	1.6658538281892	1.41732081164938
ENSG00000185305	352.216464676359	359.428587601443	414.54491324983	146.810674249282	148.697466701755	185.865282842511	375.396655175878	160.457807931183	1.22361221402921	2.97041706150998e-18	7.82345461679887e-17	ARL15	5	53883945	54310582	-	3797	protein_coding	ADP ribosylation factor like GTPase 15 [Source:HGNC Symbol;Acc:HGNC:25945]	-	398	410	397	134	142	178	4.92793951604947	4.98614484880072	5.76410972676822	2.02638129621836	2.05887424245129	2.56518674255967
ENSG00000135063	135.399796722319	100.815335546746	132.6126044905	18.6252347928194	16.754644135409	28.193048521055	122.942578919855	21.1909758164278	2.53321687881905	3.05632559704646e-18	8.0010072815873e-17	FAM189A2	9	69324567	69392558	+	9552	protein_coding	family with sequence similarity 189 member A2 [Source:HGNC Symbol;Acc:HGNC:24820]	-	153	115	127	17	16	27	0.753043407572119	0.555936460491758	0.732979345808715	0.102190747182429	0.0922163104087048	0.154671049336379
ENSG00000078725	106.195918997897	114.84181701412	99.1984049338385	25.198847072638	12.5659831015567	11.4860568048743	106.745380315285	16.4169623263563	2.70977568701736	2.31418243767656e-17	5.72065898593647e-16	BRINP1	9	119153458	119369467	-	3905	protein_coding	BMP/retinoic acid inducible neural specific 1 [Source:HGNC Symbol;Acc:HGNC:2687]	-	120	131	95	23	12	11	1.4447180596277	1.54907301508849	1.34117329400155	0.338192338525132	0.169177374588466	0.154138535551497
ENSG00000150687	221.241497912286	207.767256735469	242.252946785795	75.5965412179141	81.6788901601188	83.5349585809037	223.75390047785	80.2701299863122	1.4766524721267	3.1255680480212e-17	7.68250419076119e-16	PRSS23	11	86791059	86952910	+	11725	protein_coding	serine protease 23 [Source:HGNC Symbol;Acc:HGNC:14370]	-	250	237	232	69	78	80	1.00242075743536	0.933377066273324	1.09083097962846	0.337903901562637	0.366238354839382	0.373350482700427
ENSG00000148677	72.5672113152298	78.8989582539754	85.6238863639448	2.19120409327287	1.04716525846306	7.30930887582908	79.0300186443833	3.51589274252167	4.48099706442651	7.66560428581552e-17	1.82959471119657e-15	ANKRD1	10	90912096	90921276	-	1979	protein_coding	ankyrin repeat domain 1 [Source:HGNC Symbol;Acc:HGNC:15819]	-	82	90	82	2	1	7	1.9480089686432	2.09999541426524	2.28428552683299	0.0580284764787064	0.027818664635673	0.193549399113425
ENSG00000084636	450.447689749414	511.966573559129	409.323944569102	221.31161342056	236.659348412652	209.881583434521	457.246069292549	222.617515089244	1.04024623905279	7.77568810217125e-17	1.85331276749272e-15	COL16A1	1	31652247	31704319	-	9269	protein_coding	collagen type XVI alpha 1 chain [Source:HGNC Symbol;Acc:HGNC:2193]	-	509	584	392	202	226	201	2.5817120038378	2.90938768427764	2.331500509935	1.25134036574467	1.34232484981802	1.186595663424
ENSG00000144648	284.959049311024	277.023008980625	327.87683314974	112.847010803553	136.131483600198	128.434998818139	296.619630480463	125.80449774063	1.23443392129554	3.7158184133652e-16	8.43812622373641e-15	ACKR2	3	42804752	42887974	+	5457	protein_coding	atypical chemokine receptor 2 [Source:HGNC Symbol;Acc:HGNC:1565]	-	322	316	314	103	130	123	2.77411724292418	2.67395909890776	3.17218147219097	1.08377776800349	1.31150959333326	1.23336249859925
ENSG00000140465	59.2927214404926	77.1456480705537	99.1984049338385	9.86041841972792	7.33015680924143	4.17674792904519	78.5455914816283	7.12244105267151	3.46581056602421	1.72753559181658e-15	3.76016048815021e-14	CYP1A1	15	74719542	74725610	-	3435	protein_coding	cytochrome P450 family 1 subfamily A member 1 [Source:HGNC Symbol;Acc:HGNC:2595]	-	67	88	95	9	7	4	0.917003419531039	1.18298043469228	1.52468172141952	0.150443259761607	0.112189799475394	0.0637195692818414
ENSG00000150782	423.013744008291	423.424409296335	411.412332041393	174.200725415193	193.725572815666	242.251379884621	419.28349511534	203.392559371827	1.04270777157566	1.97672059350167e-15	4.27564664374411e-14	IL18	11	112143251	112164117	-	2628	protein_coding	interleukin 18 [Source:HGNC Symbol;Acc:HGNC:5986]	-	478	483	394	159	185	232	8.55116781747994	8.48678892564404	8.26519664724813	3.47399133129114	3.87550624166264	4.8306125525195
ENSG00000025039	244.250613695164	279.652974255757	247.473915466523	108.464602617007	116.2353436894	101.286137279346	257.125834472481	108.662027861918	1.2434724111329	4.80679527193278e-15	1.01807570851316e-13	RRAGD	6	89364636	89412270	-	5072	protein_coding	Ras related GTP binding D [Source:HGNC Symbol;Acc:HGNC:19903]	-	276	319	237	99	111	97	2.55830742360927	2.90424378947831	2.57603305246353	1.1207607590876	1.20483009500269	1.04648274284617
ENSG00000153956	188.497756221268	223.547048386264	209.882940965279	89.8393678241877	76.4430638678035	61.6070319534165	207.30924852427	75.9631545484692	1.45022592618893	1.36596868096548e-14	2.79724521365997e-13	CACNA2D1	7	81946444	82443798	-	9010	protein_coding	calcium voltage-gated channel auxiliary subunit alpha2delta 1 [Source:HGNC Symbol;Acc:HGNC:1399]	-	213	255	201	82	73	59	1.11141871704239	1.30688393862607	1.22985410868426	0.522571870477887	0.446046506539597	0.358316495796459
ENSG00000125848	89.3815651565635	73.6390277037104	103.375179878421	14.2428266062737	15.7074788769459	15.6628047339195	88.7985909128984	15.2043700723797	2.54219775350462	2.16008255146458e-14	4.37682300591839e-13	FLRT3	20	14322988	14337616	-	5190	protein_coding	fibronectin leucine rich transmembrane protein 3 [Source:HGNC Symbol;Acc:HGNC:3762]	-	101	84	99	13	15	15	0.914906914430739	0.747366383399264	1.05159900536361	0.143824529322513	0.159113113624268	0.158147919424223
ENSG00000173705	184.957892254671	197.247395634938	166.026804047161	64.6405207515497	72.2544028339512	61.6070319534165	182.74403064559	66.1673185129725	1.4672720784551	3.12592568044895e-14	6.28234819680473e-13	SUSD5	3	33150042	33219215	-	5008	protein_coding	sushi domain containing 5 [Source:HGNC Symbol;Acc:HGNC:29061]	-	209	225	159	59	69	59	1.96202645895709	2.0746260607183	1.75031064481901	0.67646395189	0.758519663471601	0.644654877621025
ENSG00000262580	364.605988559447	355.9219672346	308.037152162972	189.539154068103	156.027623510996	129.479185800401	342.855035985673	158.348654459833	1.1177739956897	9.23810065492244e-14	1.80221075234248e-12	AC087741.1	17	80200673	80205949	-	5122	antisense	novel transcript, antisense to CARD14	-	412	406	295	173	149	124	3.78164307141193	3.66022759226289	3.17515383661283	1.93938260509423	1.60150672779881	1.32471267766046
ENSG00000264112	180.533062296425	259.489907146408	243.297140521941	89.8393678241877	76.4430638678035	92.9326414212554	227.773369988258	86.4050243710822	1.39778512812631	1.01640317674898e-13	1.97838476608147e-12	AC015813.1	17	57989039	57994850	-	5812	lincRNA	novel transcript	-	204	296	233	82	73	89	1.65016531982769	2.35173150139548	2.21010366781382	0.81011227684201	0.691479529236367	0.837922751333368
ENSG00000196935	223.896395887233	258.613252054697	248.518109202669	106.273398523734	103.669360587843	110.683820119697	243.6759190482	106.875526410425	1.1886219442058	1.17520459574212e-13	2.27469131149011e-12	SRGAP1	12	63844293	64162221	+	26641	protein_coding	SLIT-ROBO Rho GTPase activating protein 1 [Source:HGNC Symbol;Acc:HGNC:17382]	-	253	295	238	97	99	106	0.446470627285038	0.511320405400664	0.492502868634259	0.209063481668892	0.20458168214728	0.217718294838888
ENSG00000120820	199.117348121057	196.370740543228	174.380353936327	78.8833473578234	70.1600723170251	72.0489017760295	189.956147533537	73.697440483626	1.36840711294234	1.48212273289757e-13	2.83075626601099e-12	GLT8D2	12	103988984	104064183	-	3271	protein_coding	glycosyltransferase 8 domain containing 2 [Source:HGNC Symbol;Acc:HGNC:24890]	-	225	224	167	72	67	69	3.2338872035575	3.16219833269514	2.81461019834174	1.26388895697003	1.1276552124848	1.15427191327848
ENSG00000117228	182.302994279724	174.454363250457	154.540672949559	67.927326891459	53.4054281816161	61.6070319534165	170.43267682658	60.9799290088305	1.48581142472168	1.61086247308554e-13	3.07324853740598e-12	GBP1	1	89052319	89065360	-	4992	protein_coding	guanylate binding protein 1 [Source:HGNC Symbol;Acc:HGNC:4182]	-	206	199	148	62	51	59	1.94006167986497	1.84077255618178	1.63444183016038	0.713138822814936	0.562441907655015	0.646721079151862
ENSG00000198786	36572.1045708925	42318.7712421573	42121.7311223801	18432.4088326114	16130.533641365	22081.4221138796	40337.5356451433	18881.4548626187	1.09514518250504	1.61340793415157e-13	3.07471485600868e-12	MT-ND5	MT	12337	14148	+	1812	protein_coding	mitochondrially encoded NADH:ubiquinone oxidoreductase core subunit 5 [Source:HGNC Symbol;Acc:HGNC:7461]	-	41326	48273	40339	16824	15404	21147	1072.23029050838	1230.17735230784	1227.29584654221	533.123753780817	468.012432221196	638.601822303621
ENSG00000213366	330.092314885131	350.662036684335	287.153277440059	154.479888575737	153.93329299407	164.981543197285	322.635876336508	157.798241589031	1.0337757588956	2.04168392156612e-13	3.85270431611562e-12	GSTM2	1	109668022	109709551	+	9116	protein_coding	glutathione S-transferase mu 2 [Source:HGNC Symbol;Acc:HGNC:4634]	-	373	400	275	141	147	158	1.92365598994591	2.02617664903267	1.66307068092644	0.888120230810759	0.887759015484591	0.94840176163706
ENSG00000162896	143.364490647161	146.40140031571	136.789379435083	52.5888982385489	29.3206272369657	46.9884142017584	142.185090132651	42.9659798924243	1.72956483998345	2.35270917004802e-13	4.40598262754448e-12	PIGR	1	206928518	206946466	-	4376	protein_coding	polymeric immunoglobulin receptor [Source:HGNC Symbol;Acc:HGNC:8968]	-	162	167	131	48	28	45	1.74044616792558	1.76222269055139	1.65035096799039	0.629826443974552	0.352259562338188	0.562697236159771
ENSG00000116729	112.390680939441	115.718472105831	108.59614855915	26.2944491192745	35.6036187877441	31.3256094678389	112.235100534807	31.0745591249525	1.85149340261438	7.34735107480546e-13	1.3216066839754e-11	WLS	1	68098473	68233120	-	4469	protein_coding	wntless Wnt ligand secretion mediator [Source:HGNC Symbol;Acc:HGNC:30238]	-	127	132	104	24	34	30	1.33603015384028	1.3639084112222	1.28293695318607	0.308359870086444	0.418842396212999	0.367324995216701
ENSG00000179869	47.7881635490538	56.9825809612045	68.9167865856141	4.38240818654574	0	3.13256094678389	57.8958436986241	2.50498971110988	4.54137247350315	1.23224683632272e-12	2.1780183100846e-11	ABCA13	7	48171458	48647496	+	19074	protein_coding	ATP binding cassette subfamily A member 13 [Source:HGNC Symbol;Acc:HGNC:14638]	-	54	65	66	4	0	3	0.133099025389577	0.157359587870638	0.190758758443856	0.0120413500001426	0	0.00860635107278724
ENSG00000151632	67.2574153653349	67.5024420617345	82.4913051555078	6.57361227981861	13.6131483600198	13.5744307693969	72.4170541941924	11.2537304697451	2.67746535988166	1.45609326198469e-12	2.55539937174271e-11	AKR1C2	10	4987400	5018031	-	6461	protein_coding	aldo-keto reductase family 1 member C2 [Source:HGNC Symbol;Acc:HGNC:385]	-	76	77	79	6	13	13	0.553014788392289	0.550316602541711	0.674077265753238	0.05332225117692	0.110770900028163	0.110098953965355
ENSG00000157110	226.551293862181	210.397222010601	243.297140521941	107.369000570371	75.3958986093404	104.41869822613	226.748552131574	95.7278658019469	1.24380742910784	1.64284053392163e-12	2.86281093645316e-11	RBPMS	8	30384479	30572261	+	8931	protein_coding	RNA binding protein, mRNA processing factor [Source:HGNC Symbol;Acc:HGNC:19097]	-	256	240	233	98	72	100	1.34760548450026	1.24088856785904	1.43826251453745	0.630061515240918	0.443827778144415	0.612688166171551
ENSG00000165887	57.5227894571943	64.872476786602	67.8725928494685	8.76481637309148	5.23582629231531	10.441869822613	63.4226196977549	8.14750416267325	2.96027256772603	2.07047517314609e-12	3.56138194792444e-11	ANKRD2	10	97572499	97583884	+	1451	protein_coding	ankyrin repeat domain 2 [Source:HGNC Symbol;Acc:HGNC:495]	-	65	74	65	8	5	10	2.10605077811281	2.35497303344427	2.46960942616667	0.316577132877629	0.189707571722939	0.377113577675956
ENSG00000064787	277.879321377831	257.736596962986	261.048434036417	130.376643549736	139.272979375587	100.241950297084	265.554784125745	123.297191074136	1.10777733062336	2.86275900116029e-12	4.88051051784017e-11	BCAS1	20	53936777	54070594	-	8186	protein_coding	breast carcinoma amplified sequence 1 [Source:HGNC Symbol;Acc:HGNC:974]	-	314	294	250	119	133	96	1.80335322824915	1.65843029006201	1.68364528433528	0.834703410653057	0.894462162565548	0.641710394770951
ENSG00000008196	326.552450918534	375.208379252239	279.843921287039	172.00952132192	154.980458252533	156.628047339195	327.201583819271	161.206008971216	1.02441386357504	3.03820568838348e-12	5.16943079958582e-11	TFAP2B	6	50818723	50847613	+	6149	protein_coding	transcription factor AP-2 beta [Source:HGNC Symbol;Acc:HGNC:11743]	AP-2	369	428	268	157	148	150	2.82127075463523	3.21411126619979	2.40277237908498	1.46606128861307	1.32507144616548	1.33483119501011
ENSG00000237973	714.167555260859	996.756839275223	624.42785421511	251.98847072638	243.989505221893	297.59328994447	778.45074958373	264.523755297581	1.55768236058174	3.04727390098831e-12	5.17976695311411e-11	MTCO1P12	1	631074	632616	+	1543	unprocessed_pseudogene	MT-CO1 pseudogene 12 [Source:HGNC Symbol;Acc:HGNC:52014]	-	807	1137	598	230	233	285	24.5884131909531	34.0264130592118	21.3657227166455	8.55891822385379	8.31327348941105	10.1069127248365
ENSG00000182636	308.853131085551	261.24321732983	261.048434036417	112.847010803553	145.555970926366	134.700120711707	277.048260817266	131.034367480542	1.07992756333267	4.21733597337624e-12	7.03729813725193e-11	NDN	15	23685400	23687330	-	1931	protein_coding	necdin, MAGE family member [Source:HGNC Symbol;Acc:HGNC:7675]	-	349	298	250	103	139	129	8.49700838932038	7.12616085850515	7.1374004648206	3.06275260486538	3.96291356118361	3.65550193453174
ENSG00000170153	64.6025173903875	54.3526156860719	65.7842053771771	9.86041841972792	8.37732206770449	7.30930887582908	61.5797794845455	8.51568312108716	2.85546888956315	6.98740641611046e-12	1.14281739720582e-10	RNF150	4	140859807	141212877	-	11007	protein_coding	ring finger protein 150 [Source:HGNC Symbol;Acc:HGNC:23138]	-	73	62	63	9	8	7	0.311800485802801	0.260102396797509	0.315539630688406	0.0469494501027637	0.0400131823850254	0.0347991515258898
ENSG00000118523	61.9476194154401	50.8459953192286	77.2703364747795	4.38240818654574	8.37732206770449	11.4860568048743	63.3546504031494	8.08192901970817	2.96001120558838	8.24493528185097e-12	1.33525084581994e-10	CTGF	6	131948176	131951373	-	2339	protein_coding	connective tissue growth factor [Source:HGNC Symbol;Acc:HGNC:2500]	-	70	58	74	4	8	11	1.40698903234727	1.1450366901344	1.74414998207794	0.0981944035496879	0.188296322578869	0.257336888126804
ENSG00000012779	101.771089039652	74.5156827954212	78.3145302109251	21.9120409327287	18.8489746523351	15.6628047339195	84.8671006819993	18.8079401063278	2.17731035564806	1.14339607486316e-11	1.82858832527099e-10	ALOX5	10	45374176	45446119	+	3730	protein_coding	arachidonate 5-lipoxygenase [Source:HGNC Symbol;Acc:HGNC:435]	-	115	85	75	20	18	15	1.44947891561061	1.05228099079722	1.1084976110645	0.307877627215442	0.265671976314194	0.220050322201533
ENSG00000105499	238.940817745269	231.436944211661	221.369072062882	73.4053371246412	122.518335240178	102.330324261607	230.582278006604	99.4179988754755	1.21206621972759	1.70373398034719e-11	2.66318092104135e-10	PLA2G4C	19	48047843	48110817	-	6613	protein_coding	phospholipase A2 group IVC [Source:HGNC Symbol;Acc:HGNC:9037]	-	270	264	212	67	117	98	1.91950008338181	1.84343163155965	1.76733821447727	0.581745787217686	0.974023448622051	0.810899690282257
ENSG00000113389	248.675443653409	275.269698797203	334.141995566614	147.906276295919	126.70699627403	139.921055623014	286.029046005742	138.178109397654	1.04731604386721	2.52786752065735e-11	3.87442157461956e-10	NPR3	5	32689070	32791724	+	9866	protein_coding	natriuretic peptide receptor 3 [Source:HGNC Symbol;Acc:HGNC:7945]	-	281	314	320	135	121	134	1.33902320293582	1.46963730702176	1.7880975046511	0.785687103103264	0.675190514392217	0.7431958378456
ENSG00000173432	8803.64168492568	9786.97744385979	9670.27819044504	4832.70062771332	3767.70059995009	5366.0769018408	9420.29910641017	4655.49270983474	1.01683543956481	2.84169618898395e-11	4.33621788837551e-10	SAA1	11	18266174	18269977	+	796	protein_coding	serum amyloid A1 [Source:HGNC Symbol;Acc:HGNC:10513]	-	9948	11164	9261	4411	3598	5139	587.551044590388	647.632136862259	641.397328019008	318.185919403548	248.84571363789	353.26867668429
ENSG00000078018	197.347416137759	199.877360910071	176.468741408618	78.8833473578234	91.1033774862863	84.579145563165	191.231172818816	84.8552901357582	1.17315552182806	5.74837510313587e-11	8.47273277552496e-10	MAP2	2	209424058	209734118	+	11559	protein_coding	microtubule associated protein 2 [Source:HGNC Symbol;Acc:HGNC:6839]	-	223	228	169	72	87	81	0.907000430468826	0.910827667581247	0.806025479812818	0.35765903436707	0.414363089049028	0.383446110371423
ENSG00000196139	61.9476194154401	49.0926851358069	62.6516241687401	9.86041841972792	6.28299155077837	9.39768284035167	57.897309573329	8.51369760361932	2.76630420377905	7.3610262193204e-11	1.06889560098555e-09	AKR1C3	10	5035354	5107686	+	4532	protein_coding	aldo-keto reductase family 1 member C3 [Source:HGNC Symbol;Acc:HGNC:386]	-	70	56	60	9	6	9	0.726157843481967	0.570584220335713	0.729866917788275	0.114027492780477	0.0728858834695456	0.108665626894755
ENSG00000155622	107.080884989546	109.581886463855	113.817117239878	33.9636634457295	33.509288270818	40.7232923081906	110.15996289776	36.0654146749127	1.60947374375661	1.05327279987688e-10	1.50502333022869e-09	XAGE2	X	52369030	52375680	+	618	protein_coding	X antigen family member 2 [Source:HGNC Symbol;Acc:HGNC:4112]	-	121	125	109	31	32	39	9.20491513975712	9.33992027335245	9.72344927142379	2.88025000282537	2.8506478868089	3.45315214354445
ENSG00000116711	82.3018372233704	89.4188193545055	107.551954823004	31.7724593524566	24.0848009446504	19.8395526629646	93.0908704669599	25.2322709866906	1.88378596624636	1.35400735763802e-10	1.91732760364716e-09	PLA2G4A	1	186828953	186988981	+	2875	protein_coding	phospholipase A2 group IVA [Source:HGNC Symbol;Acc:HGNC:9035]	-	93	102	103	29	23	19	1.52078560615854	1.63826424862899	1.97506642177331	0.579184746711207	0.440425098511974	0.361622407754728
ENSG00000158055	157.523946513548	138.511504490312	138.877766907374	50.397694145276	59.6884197323945	60.5628449711552	144.971072637078	56.8829862829419	1.34923391145504	1.62347193580282e-10	2.27654443898963e-09	GRHL3	1	24319322	24364482	+	3940	protein_coding	grainyhead like transcription factor 3 [Source:HGNC Symbol;Acc:HGNC:25839]	CP2	178	158	133	46	57	58	2.12396166680757	1.85175060948472	1.86096304525545	0.670376183726213	0.796454016979141	0.805510773351602
ENSG00000029534	54.8678914822469	60.4892013280478	45.9445243904094	1.09560204663644	10.4716525846306	7.30930887582908	53.767205733568	6.29218783569871	3.08501045623085	2.07661557971382e-10	2.87700208097422e-09	ANK1	8	41653220	41896762	-	10797	protein_coding	ankyrin 1 [Source:HGNC Symbol;Acc:HGNC:492]	-	62	69	44	1	10	7	0.269967498237522	0.295098920289929	0.224663181658986	0.00531806774804853	0.0509892908344881	0.0354759897050541
ENSG00000158445	61.9476194154401	67.5024420617345	95.0216299892558	17.529632746183	16.754644135409	15.6628047339195	74.8238971554768	16.6490272051705	2.16408081276172	3.1071960367962e-10	4.2038248804317e-09	KCNB1	20	49293394	49484297	-	17733	protein_coding	potassium voltage-gated channel subfamily B member 1 [Source:HGNC Symbol;Acc:HGNC:6231]	-	70	77	91	16	16	15	0.185583226000128	0.200507278465121	0.28290557651356	0.0518077504996831	0.0496729372934049	0.046285890814398
ENSG00000137752	180.533062296425	159.551226691372	183.778097561638	73.4053371246412	59.6884197323945	88.7558934922102	174.620795516478	73.9498834497486	1.23836599106913	3.54053241485792e-10	4.7529381618853e-09	CASP1	11	105025443	105035250	-	3698	protein_coding	caspase 1 [Source:HGNC Symbol;Acc:HGNC:1499]	-	204	182	176	67	57	85	2.5934994155864	2.27261627401967	2.62378406962907	1.04031500564374	0.848574588128128	1.25774210661612
ENSG00000166974	177.878164321478	166.564467425059	185.866485033929	77.7877453111869	80.6317249016557	80.4023976341199	176.769705593489	79.6072892823208	1.149504168165	3.622744697309e-10	4.84825786869566e-09	MAPRE2	18	34976928	35143470	+	6180	protein_coding	microtubule associated protein RP/EB family member 2 [Source:HGNC Symbol;Acc:HGNC:6891]	-	201	190	178	71	77	77	1.52908094470346	1.41966788154957	1.58786602781049	0.659670161937424	0.68593714776339	0.681776192443391
ENSG00000127329	95.5763270981075	91.1721295379271	117.993892184461	36.1548675390024	32.4621230123549	26.1046745565324	101.580782940165	31.5738883692966	1.68450228733281	4.59233824898024e-10	6.08467236296739e-09	PTPRB	12	70515866	70637440	-	14542	protein_coding	protein tyrosine phosphatase, receptor type B [Source:HGNC Symbol;Acc:HGNC:9665]	-	108	104	113	33	31	25	0.349158411536348	0.330240877903402	0.428387345241439	0.130300705315461	0.117359871870025	0.0940709326791041
ENSG00000186832	42.4783675991589	40.3261342186985	44.9003306542637	2.19120409327287	1.04716525846306	5.22093491130648	42.5682774907071	2.81976808768081	3.91035675719186	5.87477028800726e-10	7.70128977755134e-09	KRT16	17	41609778	41615899	-	2475	protein_coding	keratin 16 [Source:HGNC Symbol;Acc:HGNC:6423]	-	48	46	43	2	1	5	0.911777619853929	0.858231122524003	0.957801653002746	0.0463993353338828	0.0222436918440391	0.110543798223801
ENSG00000125266	46.9031975574046	38.5728240352769	55.3422680157204	5.47801023318218	5.23582629231531	5.22093491130648	46.9394298694673	5.31159047893466	3.14090372553307	6.02883118676171e-10	7.89726683237886e-09	EFNB2	13	106489731	106535662	-	5019	protein_coding	ephrin B2 [Source:HGNC Symbol;Acc:HGNC:3227]	-	53	44	53	5	5	5	0.496456919058989	0.404815480490934	0.582158179534676	0.0572018105954174	0.0548447273500665	0.0545120343900989
ENSG00000146592	46.0182315657555	56.9825809612045	56.3864617518661	4.38240818654574	5.23582629231531	12.5302437871356	53.1290914262753	7.38282608866554	2.83983520140992	6.16894701818411e-10	8.06859102060906e-09	CREB5	7	28299321	28825894	+	11674	protein_coding	cAMP responsive element binding protein 5 [Source:HGNC Symbol;Acc:HGNC:16844]	TF_bZIP	52	65	54	4	5	12	0.209414403223689	0.257107827569346	0.255009524094125	0.0196742084891828	0.0235793803811876	0.0562472298654596
ENSG00000186594	139.824626680565	156.044606324529	126.347442073626	62.4493166582768	42.9337755969855	60.5628449711552	140.738891692907	55.3153124088059	1.35048217015947	1.1723214476186e-09	1.48832357517185e-08	MIR22HG	17	1711493	1717174	-	2986	lincRNA	MIR22 host gene [Source:HGNC Symbol;Acc:HGNC:28219]	-	158	178	121	57	41	58	2.48765515631195	2.75265529738744	2.23397288145452	1.09607940928123	0.755920505650994	1.06286418185041
ENSG00000283413	67.2574153653349	88.5421642627946	76.2261427386338	24.1032450260016	17.801809393872	19.8395526629646	77.3419074555878	20.5815356942794	1.91241728149054	1.71200763115638e-09	2.14050433883887e-08	AC008703.1	5	159484130	159511687	-	1174	lincRNA	novel transcript	-	76	101	73	22	17	19	3.04346554327307	3.97260063797011	3.42797063619253	1.07599821504681	0.79719193725549	0.885574465327806
ENSG00000204252	141.594558663863	150.784675774264	151.408091741122	49.3020920986396	54.4525934400792	77.269836687336	147.929108726416	60.3415074086849	1.29131402895923	2.13925102302399e-09	2.62909088795505e-08	HLA-DOA	6	33004178	33009612	-	4012	protein_coding	major histocompatibility complex, class II, DO alpha [Source:HGNC Symbol;Acc:HGNC:4936]	-	160	172	145	45	52	74	1.8749165911752	1.97965337064062	1.9924590659496	0.644033645664407	0.713550134677924	1.00927700123076
ENSG00000147642	113.27564693109	93.8020948130597	103.375179878421	27.3900511659109	32.4621230123549	43.8558532549745	103.484307207524	34.5693424777468	1.57933422625074	2.47363904668719e-09	3.0186071977345e-08	SYBU	8	109573978	109691791	-	7024	protein_coding	syntabulin [Source:HGNC Symbol;Acc:HGNC:26011]	-	128	107	99	25	31	42	0.85673865191286	0.703430031885768	0.777021474635131	0.204367801379841	0.242973698282161	0.327193275209683
ENSG00000093144	34.5136736743166	56.9825809612045	68.9167865856141	7.66921432645505	8.37732206770449	8.35349585809037	53.4710137403784	8.1333440840833	2.7116766729014	2.67829360878377e-09	3.26144916301157e-08	ECHDC1	6	127288710	127343609	-	5678	protein_coding	ethylmalonyl-CoA decarboxylase 1 [Source:HGNC Symbol;Acc:HGNC:21489]	-	39	65	66	7	8	8	0.322917894932196	0.528615142487591	0.6408123562096	0.0707879961834731	0.0775669423233488	0.0770964144005372
ENSG00000147010	144.24945663881	146.40140031571	150.363898004976	59.1625105183675	67.0185765416359	66.827966864723	147.004918319832	64.3363513082421	1.19080221269728	3.35970087377041e-09	4.05673391881236e-08	SH3KBP1	X	19533975	19887601	-	5780	protein_coding	SH3 domain containing kinase binding protein 1 [Source:HGNC Symbol;Acc:HGNC:13867]	-	163	167	144	54	64	64	1.32581418068617	1.33416721346936	1.37346306079576	0.536442142506353	0.609584911435259	0.605887115524222
ENSG00000145824	69.9123133402824	49.9693402275178	55.3422680157204	10.9560204663644	12.5659831015567	12.5302437871356	58.4079738611735	12.0174157850189	2.2806301608681	4.04796990276196e-09	4.84412663882385e-08	CXCL14	5	135570679	135579279	-	1975	protein_coding	C-X-C motif chemokine ligand 14 [Source:HGNC Symbol;Acc:HGNC:10640]	-	79	57	53	10	12	12	1.88054134094873	1.33269076070527	1.4794186851061	0.290730012535089	0.334500074819221	0.332470967822468
ENSG00000165685	92.9214291231601	98.1853702716138	98.1542111976928	19.7208368394558	38.7451145631333	35.5023573968841	96.4203368641556	31.3227695998244	1.61775899038988	7.21716242917563e-09	8.40415738051515e-08	TMEM52B	12	10170542	10191801	+	3489	protein_coding	transmembrane protein 52B [Source:HGNC Symbol;Acc:HGNC:26438]	-	105	112	94	18	37	34	1.41485268558051	1.48230879137945	1.48528301286494	0.29622963444031	0.583825187909969	0.533233626857714
ENSG00000182179	217.701633945689	227.930323844818	173.336160200181	116.133816943462	96.3392037786016	86.6675195276876	206.322705996896	99.7135134165838	1.05343089719034	7.28348750967166e-09	8.45595071015544e-08	UBA7	3	49805207	49813946	-	4545	protein_coding	ubiquitin like modifier activating enzyme 7 [Source:HGNC Symbol;Acc:HGNC:12471]	-	246	260	166	106	92	83	2.54462689699333	2.64156372193139	2.01352270133895	1.33914913364622	1.11438693792909	0.999272156221088
ENSG00000227218	178.763130313127	196.370740543228	225.545847007464	108.464602617007	99.4806995539908	85.6233325454263	200.226572621273	97.8562115721414	1.03152979367266	7.5225989669204e-09	8.71875770419228e-08	AL157935.1	9	127934503	127940952	+	2520	antisense	novel transcript	-	202	224	216	99	95	82	3.76854514753614	4.10458362946262	4.72536695916637	2.25575340083029	2.07541589080543	1.78054474996193
ENSG00000230590	201.772246096005	273.516388613781	207.794553492988	123.803031269917	82.7260554185818	117.993128995527	227.694396067591	108.174071894675	1.07626294064916	8.66815868498603e-09	9.9862728285618e-08	FTX	X	73946555	74293574	-	28487	lincRNA	FTX transcript, XIST regulator [Source:HGNC Symbol;Acc:HGNC:37190]	-	228	312	199	113	79	113	0.376279904637475	0.505742568168421	0.385113453746081	0.227765895136443	0.152673073605706	0.217055757140039
ENSG00000105137	77.8770072651247	85.0355438959513	85.6238863639448	26.2944491192745	24.0848009446504	29.2372355033163	82.8454791750069	26.5388285224137	1.64148980643244	1.17034463646614e-08	1.32277227886415e-07	SYDE1	19	15107403	15114988	+	3965	protein_coding	synapse defective Rho GTPase homolog 1 [Source:HGNC Symbol;Acc:HGNC:25824]	-	88	97	82	24	23	28	1.04342773016071	1.12966630155135	1.14012637013934	0.347556181441695	0.31934985074954	0.386415395556589
ENSG00000128298	197.347416137759	241.956805312191	199.441003603823	128.185439456463	81.6788901601188	98.1535763325619	212.915075017924	102.672635316381	1.05541811994345	1.27046857886675e-08	1.43033105326677e-07	BAIAP2L2	22	38084889	38110670	-	2146	protein_coding	BAI1 associated protein 2 like 2 [Source:HGNC Symbol;Acc:HGNC:26203]	-	223	276	191	117	78	94	4.88537650316363	5.9388313930482	4.90666016185573	3.13049569648395	2.00099939911079	2.39683268003422
ENSG00000260903	82.3018372233704	64.872476786602	74.1377552663425	17.529632746183	26.1791314615765	18.7953656807033	73.7706897587716	20.8347099628209	1.82204019101339	1.38515705338383e-08	1.54736976447733e-07	XKR7	20	31968002	32003387	+	7844	protein_coding	XK related 7 [Source:HGNC Symbol;Acc:HGNC:23062]	-	93	74	71	16	25	18	0.557401659574935	0.435627979542024	0.499002927652917	0.117122238604141	0.175462574305191	0.125566706039529
ENSG00000131711	59.2927214404926	65.7491318783128	73.0935615301968	23.0076429793651	15.7074788769459	12.5302437871356	66.0451382830008	17.0817885478155	1.95348306888247	2.04371941441463e-08	2.24536639663687e-07	MAP1B	5	72107234	72209570	+	12630	protein_coding	microtubule associated protein 1B [Source:HGNC Symbol;Acc:HGNC:6836]	-	67	75	70	21	15	12	0.249398792247753	0.274207635578708	0.305546293216089	0.0954713164678765	0.0653837735320627	0.0519897198297209
ENSG00000148926	81.4168712317212	107.828576280433	79.3587239470708	23.0076429793651	30.3677924954288	34.4581704146228	89.5347238197417	29.2778686298056	1.61243453327081	2.22015380976291e-08	2.42534984369554e-07	ADM	11	10304680	10307397	+	2718	protein_coding	adrenomedullin [Source:HGNC Symbol;Acc:HGNC:259]	-	92	123	76	21	29	33	1.59133373222299	2.08966799016516	1.54151043799148	0.443636029061545	0.587395504821894	0.664360906543702
ENSG00000210144	126.550136805828	112.211851738987	134.700991962791	54.7801023318218	42.9337755969855	57.4302840243713	124.487660169202	51.7147206510595	1.26616518134322	2.57671723583931e-08	2.79896516314899e-07	MT-TY	MT	5826	5891	-	66	Mt_tRNA	mitochondrially encoded tRNA tyrosine [Source:HGNC Symbol;Acc:HGNC:7502]	-	143	128	129	50	41	55	101.862655968056	89.5545519155482	107.752685962809	43.4993768755152	34.1996762102101	45.5993167673177
ENSG00000124749	44.2482995824572	54.3526156860719	41.7677494458267	6.57361227981861	11.5188178430937	8.35349585809037	46.7895549047853	8.81530866033422	2.40674101933381	5.17689545836553e-08	5.40295530829657e-07	COL21A1	6	56056590	56394094	-	7078	protein_coding	collagen type XXI alpha 1 chain [Source:HGNC Symbol;Acc:HGNC:17025]	-	50	62	40	6	11	8	0.332110296155116	0.404485318105422	0.311552874768434	0.0486740696318282	0.0855587045004189	0.0618470529762998
ENSG00000128578	101.771089039652	102.568645730168	106.507761086858	39.4416736789117	48.1696018893008	34.4581704146228	103.615831952226	40.6898153276118	1.34770428296103	5.90999169295031e-08	6.13476282272418e-07	STRIP2	7	129434433	129488399	+	5876	protein_coding	striatin interacting protein 2 [Source:HGNC Symbol;Acc:HGNC:22209]	-	115	117	102	36	46	33	0.920108297349829	0.919444894874094	0.956975269130018	0.351785294268972	0.430980993268185	0.30730649148839
ENSG00000172164	106.195918997897	112.211851738987	77.2703364747795	27.3900511659109	40.8394450800594	39.6791053259293	98.5593690705547	35.9695338572999	1.4556548371983	9.83232852134359e-08	9.92061881826994e-07	SNTB1	8	120535745	120813273	-	6868	protein_coding	syntrophin beta 1 [Source:HGNC Symbol;Acc:HGNC:11168]	-	120	128	74	25	39	38	0.821436229302007	0.860599945606607	0.593996331986066	0.209009819	0.312619737222754	0.302756092689238
ENSG00000273032	90.2665311482127	110.458541555566	108.59614855915	44.9196839120939	45.0281061139116	32.3697964501002	103.107073754309	40.7725288253686	1.33870516858184	1.30740333190772e-07	1.29795222348429e-06	DGCR9	22	18970525	19031242	+	4911	processed_transcript	DiGeorge syndrome critical region gene 9 [Source:HGNC Symbol;Acc:HGNC:17227]	-	102	126	104	41	43	31	0.976457018818826	1.18473779164392	1.16747001502515	0.479370042049049	0.482037243840738	0.345407164272902
ENSG00000070886	74.3371432985281	85.9121989876621	77.2703364747795	37.2504695856388	20.9433051692612	18.7953656807033	79.1732262536566	25.6630468118678	1.63082410950792	1.59222854964863e-07	1.55309598777451e-06	EPHA8	1	22563564	22603594	+	5358	protein_coding	EPH receptor A8 [Source:HGNC Symbol;Acc:HGNC:3391]	-	84	98	74	34	20	18	0.737054276967586	0.844588176835114	0.761397313938093	0.364362081779231	0.205498832825669	0.183827032880564
ENSG00000233930	59.2927214404926	66.6257869700237	67.8725928494685	13.1472245596372	24.0848009446504	18.7953656807033	64.5970337533283	18.6757970616637	1.78590055959413	1.60123137689945e-07	1.56099761948552e-06	KRTAP5-AS1	11	1571353	1599184	+	2931	antisense	KRTAP5-1/KRTAP5-2 antisense RNA 1 [Source:HGNC Symbol;Acc:HGNC:27877]	-	67	76	65	12	23	18	1.07468670968581	1.19734527573884	1.22258726624628	0.23508363347259	0.432010289396768	0.336044094907562
ENSG00000163637	137.169728705617	165.687812333348	198.396809867677	77.7877453111869	77.4902291262665	87.7117065099489	167.084783635548	80.9965603158008	1.04083706441306	1.81621644928289e-07	1.75967578042504e-06	PRICKLE2	3	64092242	64445476	-	14747	protein_coding	prickle planar cell polarity protein 2 [Source:HGNC Symbol;Acc:HGNC:20340]	-	155	189	190	71	74	84	0.494141025033995	0.591806532999587	0.710284357913618	0.276446843478218	0.276254978045417	0.311684487024183
ENSG00000237807	82.3018372233704	125.36167811465	138.877766907374	39.4416736789117	45.0281061139116	51.1651621308035	115.513760748465	45.2116473078756	1.34886809554982	1.91550934938841e-07	1.85173037887246e-06	AC022034.1	8	53515171	53523931	-	2387	lincRNA	novel transcript	-	93	143	133	36	43	49	1.8316961113137	2.76633804520234	3.07171947981001	0.865978378351269	0.991740638668564	1.12326762711281
ENSG00000188738	73.4521773068789	87.6655091710838	98.1542111976928	42.728479818821	20.9433051692612	21.9279266274872	86.4239658918852	28.5332372051898	1.60175153689537	1.91685602351629e-07	1.85199757849949e-06	FSIP2	2	185738895	185833290	+	23494	protein_coding	fibrous sheath interacting protein 2 [Source:HGNC Symbol;Acc:HGNC:21675]	-	83	100	94	39	20	21	0.166090205263838	0.196546206824953	0.22057344138443	0.0953157368498987	0.0468656995947874	0.0489104785279819
ENSG00000128203	54.8678914822469	59.612546236337	79.3587239470708	14.2428266062737	23.0376356861873	17.751178698442	64.6130538885516	18.343880330301	1.80982680274613	2.0180169704715e-07	1.94430766464582e-06	ASPHD2	22	26429273	26445015	+	3357	protein_coding	aspartate beta-hydroxylase domain containing 2 [Source:HGNC Symbol;Acc:HGNC:30437]	-	62	68	76	13	22	17	0.868286886645972	0.935360880708641	1.24808619912447	0.222356064100042	0.360789103636559	0.277100405735264
ENSG00000177570	101.771089039652	108.705231372144	98.1542111976928	41.6328777721845	40.8394450800594	46.9884142017584	102.876843869829	43.1535790180008	1.25396439520436	2.36601842431543e-07	2.26196590134553e-06	SAMD12	8	118189455	118622112	-	15378	protein_coding	sterile alpha motif domain containing 12 [Source:HGNC Symbol;Acc:HGNC:31750]	-	115	124	94	38	39	45	0.351577341346573	0.372343228189645	0.336984811541539	0.141886379508118	0.139619739579001	0.160122454508724
ENSG00000118515	50.4430615240012	45.5860647689636	53.2538805434291	8.76481637309148	12.5659831015567	14.6186177516582	49.761002278798	11.9831390754355	2.04899729371871	3.06206428574059e-07	2.87654508145794e-06	SGK1	6	134169246	134318112	-	9992	protein_coding	serum/glucocorticoid regulated kinase 1 [Source:HGNC Symbol;Acc:HGNC:10810]	-	57	52	51	8	12	14	0.268191694440746	0.240310390636072	0.281384441623698	0.045972119676285	0.0661166581032788	0.0766681867184685
ENSG00000163207	35.3986396659658	49.0926851358069	41.7677494458267	9.86041841972792	10.4716525846306	3.13256094678389	42.0863580825331	7.82154398371414	2.43206450133951	3.99557872216032e-07	3.69927737871921e-06	IVL	1	152908545	152911886	+	2153	protein_coding	involucrin [Source:HGNC Symbol;Acc:HGNC:6187]	-	40	56	40	9	10	3	0.873451621434616	1.2010625576226	1.0242318846312	0.240024429763641	0.25570430707848	0.0762459546504151
ENSG00000283199	136.284762713968	153.414641049397	125.30324833748	71.2141330313683	60.7355849908576	68.9163408292456	138.334217366948	66.9553529504905	1.04955479612066	4.00142038223851e-07	3.70270472161793e-06	C13orf46	13	113953705	113974079	-	3836	protein_coding	chromosome 13 open reading frame 46 [Source:HGNC Symbol;Acc:HGNC:53786]	-	154	175	120	65	58	66	1.88740463051423	2.10659515654446	1.72458648144758	0.972952694452346	0.832398843642287	0.941466602703744
ENSG00000272720	92.036463131511	111.335196647276	101.28679240613	39.4416736789117	45.0281061139116	43.8558532549745	101.552817394972	42.7752110159326	1.24671202472616	4.01949930841856e-07	3.71744607337652e-06	AL022322.1	22	38090127	38091559	+	1433	lincRNA	novel transcript, antisense to BAIAP2L2	-	104	127	97	36	43	42	3.41200801567808	4.09241023070113	3.73170989215395	1.44249154858652	1.65197830042	1.60377220172562
ENSG00000164056	80.5319052400721	92.048784629638	113.817117239878	37.2504695856388	33.509288270818	41.7674792904519	95.465935703196	37.5090790489695	1.34389768799035	4.18222599887555e-07	3.86175233108551e-06	SPRY1	4	123396795	123403760	+	3963	protein_coding	sprouty RTK signaling antagonist 1 [Source:HGNC Symbol;Acc:HGNC:11269]	-	91	105	109	34	32	40	1.07954366658046	1.22345178205973	1.51629867518039	0.492619741148907	0.444537066375952	0.552300581587497
ENSG00000168679	118.585442880985	125.36167811465	97.1100174615472	49.3020920986396	57.5940892154684	42.8116662727132	113.685712819061	49.9026158622737	1.19077918840728	5.11227747544075e-07	4.63398896988092e-06	SLC16A4	1	110362848	110391082	-	3167	protein_coding	solute carrier family 16 member 4 [Source:HGNC Symbol;Acc:HGNC:10925]	-	134	143	93	45	55	41	1.98920539696187	2.08501702364951	1.61888953290038	0.815870851406884	0.956085428566411	0.708394816846237
ENSG00000118322	82.3018372233704	83.2822337125296	88.7564675723818	36.1548675390024	32.4621230123549	32.3697964501002	84.7801795027606	33.6622623338192	1.33242066785016	7.52332048582266e-07	6.64540774306664e-06	ATP10B	5	160563120	160852214	-	11310	protein_coding	ATPase phospholipid transporting 10B (putative) [Source:HGNC Symbol;Acc:HGNC:13543]	-	93	95	85	33	31	31	0.386583432157895	0.387866821749618	0.414322626098437	0.167536061600127	0.150897193345172	0.149981837643167
ENSG00000131831	46.9031975574046	47.3393749523852	46.9887181265551	7.66921432645505	13.6131483600198	13.5744307693969	47.0770968787817	11.6189311519572	2.01415538678184	8.47986743046304e-07	7.42213586326416e-06	RAI2	X	17800049	17861337	-	2622	protein_coding	retinoic acid induced 2 [Source:HGNC Symbol;Acc:HGNC:9835]	-	53	54	45	7	13	13	0.950311699754792	0.951004788290825	0.946154711503564	0.153292998600214	0.272956058383661	0.271300282826147
ENSG00000146426	88.4965991649144	92.9254397213488	72.0493677940511	31.7724593524566	27.2262967200396	38.634918343668	84.4904688934381	32.5445581387214	1.37895933547113	8.78621764248101e-07	7.67474558735444e-06	TIAM2	6	154832697	155257723	+	11532	protein_coding	T cell lymphoma invasion and metastasis 2 [Source:HGNC Symbol;Acc:HGNC:11806]	-	100	106	69	29	26	37	0.407678924069703	0.424446408093495	0.329857821898104	0.144394393582615	0.124122578057919	0.175564487033377
ENSG00000179057	67.2574153653349	63.1191666031803	63.6958179048858	20.8164388860923	26.1791314615765	17.751178698442	64.6907999578004	21.582249682037	1.58371656952617	1.03455468405984e-06	8.92864551270397e-06	IGSF22	11	18704305	18726230	-	4841	protein_coding	immunoglobulin superfamily member 22 [Source:HGNC Symbol;Acc:HGNC:26750]	-	76	72	61	19	25	17	0.73807654364854	0.686782222653321	0.694667662178627	0.225359300152431	0.284306637647164	0.192155765761884
ENSG00000102243	28.3189117327726	34.1895485767227	21.928068459059	2.19120409327287	4.18866103385225	2.08837396452259	28.1455095895181	2.82274636388257	3.31823479250867	1.05876127315367e-06	9.12390690769477e-06	VGLL1	X	136532152	136556807	+	1541	protein_coding	vestigial like family member 1 [Source:HGNC Symbol;Acc:HGNC:20985]	-	32	39	21	2	4	2	0.976270650719651	1.16864767516335	0.751275084358054	0.0745219694687606	0.142902368109012	0.0710177548614942
ENSG00000261115	98.231225073055	117.471782289252	108.59614855915	39.4416736789117	42.9337755969855	59.5186579888939	108.099718640486	47.2980357549304	1.19073510959721	1.13271331852877e-06	9.69840240664117e-06	TMEM178B	7	141074232	141480380	+	10656	protein_coding	transmembrane protein 178B [Source:HGNC Symbol;Acc:HGNC:44112]	-	111	134	104	36	41	57	0.489724307538731	0.580673782039687	0.53804854014532	0.193983707688108	0.211822318869545	0.292698317087512
ENSG00000152953	27.4339457411235	26.2996527513251	25.060649667496	3.28680613990931	1.04716525846306	2.08837396452259	26.2647493866482	2.14078178763165	3.62687420042739	1.18829014106557e-06	1.01591761862641e-05	STK32B	4	5051442	5500998	+	5324	protein_coding	serine/threonine kinase 32B [Source:HGNC Symbol;Acc:HGNC:14217]	-	31	30	24	3	1	2	0.273745217737653	0.260198530229834	0.248516669527908	0.0323549084198047	0.0103405592250182	0.0205556649589712
ENSG00000172965	105.310953006248	97.308715179903	113.817117239878	46.0152859587303	52.3582629231531	43.8558532549745	105.478928475343	47.4098007122859	1.151687534912	1.25208563327043e-06	1.06676956169924e-05	MIR4435-2HG	2	111036776	111523376	-	13094	lincRNA	MIR4435-2 host gene [Source:HGNC Symbol;Acc:HGNC:35163]	-	119	111	109	42	50	42	0.427265196985067	0.391446372941153	0.458919478367184	0.18417637497927	0.210222763532904	0.175515928293326
ENSG00000169851	79.646939248423	76.2689929788429	102.330986142276	29.5812552591838	39.7922798215963	32.3697964501002	86.0823061231805	33.9144438436268	1.33876648225119	1.49346957257123e-06	1.25756678753151e-05	PCDH7	4	30720415	31146805	+	12249	protein_coding	protocadherin 7 [Source:HGNC Symbol;Acc:HGNC:8659]	-	90	87	98	27	38	31	0.345433751092713	0.327974628731859	0.441070255257318	0.126566886426921	0.170791021139022	0.138484332087862
ENSG00000140009	72.5672113152298	52.5993055026503	64.7400116410314	23.0076429793651	13.6131483600198	24.0163005920098	63.3021761529705	20.2123639771316	1.64783384234711	1.53967034408383e-06	1.29269556691056e-05	ESR2	14	64084232	64338112	-	9337	protein_coding	estrogen receptor 2 [Source:HGNC Symbol;Acc:HGNC:3468]	ESR-like	82	60	62	21	13	23	0.412885268174456	0.296732778182207	0.366072125286174	0.12914241480018	0.076651042634889	0.134790740363925
ENSG00000267530	133.629864739021	143.771435040577	131.568410754354	54.7801023318218	59.6884197323945	84.579145563165	136.323236844651	66.3492225424604	1.03785620268766	1.58428688353927e-06	1.32757870376579e-05	LINC01836	19	782755	785080	+	870	lincRNA	long intergenic non-protein coding RNA 1836 [Source:HGNC Symbol;Acc:HGNC:52652]	-	151	164	126	50	57	81	8.15982018630051	8.70454804179143	7.9842407241087	3.29995272848736	3.60692968608944	5.09454435607274
ENSG00000285744	37.168571649264	30.6829282098793	39.6793619735354	4.38240818654574	8.37732206770449	7.30930887582908	35.8436206108929	6.68967971002644	2.41480247561743	1.63489544113102e-06	1.36469998617131e-05	AC083837.2	8	78805293	78956082	+	2921	bidirectional_promoter_lncRNA	novel transcript	-	42	35	38	4	8	7	0.675990553918577	0.553296749093087	0.717190238011101	0.07862947959696	0.150778876587461	0.131131208779688
ENSG00000091592	184.072926263022	161.304536874794	108.59614855915	76.6921432645505	64.9242460247098	76.2256497050747	151.324537232322	72.6140129981116	1.06426989709189	1.73775071239462e-06	1.44498021755293e-05	NLRP1	17	5499427	5619424	-	12808	protein_coding	NLR family pyrin domain containing 1 [Source:HGNC Symbol;Acc:HGNC:14374]	-	208	184	104	70	62	73	0.763492736799921	0.6633735253738	0.447645631151509	0.313814992449844	0.266497073193926	0.311875402000081
ENSG00000165434	71.6822453235807	76.2689929788429	96.0658237254015	29.5812552591838	35.6036187877441	31.3256094678389	81.3390206759417	32.1701611715889	1.33373167343123	2.36886351345853e-06	1.93993441726864e-05	PGM2L1	11	74330318	74398473	-	8820	protein_coding	phosphoglucomutase 2 like 1 [Source:HGNC Symbol;Acc:HGNC:20898]	-	81	87	92	27	34	30	0.431756940523943	0.455483132351082	0.57504465640649	0.17577299227249	0.212222978307924	0.186119660274766
ENSG00000167588	111.505714947792	108.705231372144	153.496479213413	64.6405207515497	56.5469239570053	55.3419100598487	124.56914184445	58.8431182561346	1.07845660363584	2.45780656485173e-06	2.00423585288381e-05	GPD1	12	50103819	50111319	+	3991	protein_coding	glycerol-3-phosphate dehydrogenase 1 [Source:HGNC Symbol;Acc:HGNC:4455]	-	126	124	147	59	54	53	1.48426590428176	1.43470161941878	2.03056986594095	0.848842763985247	0.744893363807524	0.726664130894865
ENSG00000261324	65.4874833820366	71.0090624285779	59.5190429603031	28.4856532125473	20.9433051692612	19.8395526629646	65.3385295903059	23.0895036815911	1.50526192645632	2.62744764802883e-06	2.13954607536427e-05	AC010168.2	12	14762504	14767931	-	5428	sense_overlapping	novel transcript, overlapping HIST4H4	-	74	81	57	26	20	19	0.64093616078761	0.689075503380217	0.57891839127591	0.275036590708858	0.202848700493724	0.191537292242971
ENSG00000111846	105.310953006248	86.7888540793729	76.2261427386338	44.9196839120939	34.556453529281	32.3697964501002	89.4419832747516	37.281977963825	1.26738426237706	3.08845545962992e-06	2.49033705840802e-05	GCNT2	6	10492223	10629368	+	9072	protein_coding	glucosaminyl (N-acetyl) transferase 2 (I blood group) [Source:HGNC Symbol;Acc:HGNC:4204]	-	119	99	73	41	33	31	0.616689868752476	0.503910936652777	0.443610838501987	0.259500250937266	0.200259428060173	0.186981325368631
ENSG00000261040	32.7437416910183	52.5993055026503	44.9003306542637	7.66921432645505	12.5659831015567	11.4860568048743	43.4144592826441	10.573751410962	2.03384448008653	3.25997214750017e-06	2.62009094474422e-05	WFDC21P	17	60083566	60091885	-	1099	transcribed_unitary_pseudogene	WAP four-disulfide core domain 21, pseudogene [Source:HGNC Symbol;Acc:HGNC:50357]	-	37	60	43	7	12	11	1.58280322145366	2.52101360317313	2.15701464165769	0.365727245068026	0.601126158114615	0.547689700935936
ENSG00000237988	23.0091157828777	21.0397222010601	26.1048434036417	1.09560204663644	1.04716525846306	2.08837396452259	23.3845604625265	1.41038042320736	4.04481625896366	3.60638675425471e-06	2.88111340700016e-05	OR2I1P	6	29550407	29557721	+	5365	protein_coding	olfactory receptor family 2 subfamily I member 1 pseudogene [Source:HGNC Symbol;Acc:HGNC:8258]	-	26	24	25	1	1	2	0.227838186694627	0.206568048453851	0.2568932021914	0.0107025493896887	0.0102615353800553	0.0203985760002912
ENSG00000170442	123.89523883088	107.828576280433	86.6680801000905	28.4856532125473	49.2167671477639	58.4744710066326	106.130631737135	45.3922971223146	1.22490026580984	5.36010189075627e-06	4.14437904904586e-05	KRT86	12	52249300	52309163	+	2394	protein_coding	keratin 86 [Source:HGNC Symbol;Acc:HGNC:6463]	-	140	123	83	26	47	56	2.74932944583147	2.37248019936044	1.91133263942889	0.623600089543726	1.08082600407596	1.27998082153874
ENSG00000100342	134.51483073067	139.388159582023	96.0658237254015	60.2581125650039	59.6884197323945	62.6512189356778	123.322938012698	60.8659170776921	1.02296661848353	6.26010009005434e-06	4.76571807999561e-05	APOL1	22	36253010	36267530	+	3519	protein_coding	apolipoprotein L1 [Source:HGNC Symbol;Acc:HGNC:618]	-	152	159	92	55	57	60	2.03070676203614	2.08640919784066	1.44128839713136	0.897429599648309	0.891738797072412	0.932978348180414
ENSG00000046653	67.2574153653349	85.9121989876621	69.9609803217598	23.0076429793651	24.0848009446504	38.634918343668	74.3768648915856	28.5757874225612	1.37910982920026	6.48634222882138e-06	4.92063419235095e-05	GPM6B	X	13771031	13938638	-	5675	protein_coding	glycoprotein M6B [Source:HGNC Symbol;Acc:HGNC:4461]	-	76	98	67	21	23	37	0.629608554678869	0.797410299820712	0.650865522422622	0.212476251451856	0.223122847263776	0.356759412241217
ENSG00000224660	70.7972793319315	71.0090624285779	77.2703364747795	25.198847072638	35.6036187877441	27.1488615387937	73.0255594117629	29.3171091330586	1.31398340429913	7.44829897184635e-06	5.59641187185537e-05	SH3BP5-AS1	3	15254184	15264493	+	5733	antisense	SH3BP5 antisense RNA 1 [Source:HGNC Symbol;Acc:HGNC:44501]	-	80	81	74	23	34	26	0.656040935269049	0.652416157744255	0.711593721974586	0.230357767650556	0.326496889704499	0.248159547033022
ENSG00000262903	72.5672113152298	96.4320600881922	75.1819490024881	32.8680613990931	39.7922798215963	29.2372355033163	81.3937401353034	33.9658589080019	1.26227986532494	7.54481668553368e-06	5.66401335906615e-05	AC027796.4	17	3655621	3658092	-	874	antisense	uncharacterized LOC105371492 [Source:NCBI gene;Acc:105371492]	-	82	110	72	30	38	28	4.41088071961658	5.81169592844393	4.54154261521711	1.97090998200275	2.39361466582595	1.75301721210741
ENSG00000138411	92.9214291231601	92.048784629638	90.8448550446732	47.1108880053667	32.4621230123549	45.9442272194971	91.9383562658238	41.8390794124062	1.1372670115568	9.16259243378799e-06	6.8017803292264e-05	HECW2	2	196189099	196593692	-	23683	protein_coding	HECT, C2 and WW domain containing E3 ubiquitin protein ligase 2 [Source:HGNC Symbol;Acc:HGNC:29853]	-	105	105	87	43	31	44	0.208437318751442	0.204726572322034	0.202518577188442	0.104253035149864	0.0720621229039353	0.10166127286722
ENSG00000163082	51.3280275156503	43.8327545855419	50.1212993349921	21.9120409327287	12.5659831015567	5.22093491130648	48.4273604787281	13.2329863151973	1.87865314144781	9.62197605095066e-06	7.11532793101069e-05	SGPP2	2	222424517	222560948	+	3336	protein_coding	sphingosine-1-phosphate phosphatase 2 [Source:HGNC Symbol;Acc:HGNC:19953]	-	58	50	48	20	12	5	0.817381578050256	0.69209481162252	0.793227067485962	0.344239673115588	0.19803286803596	0.0820131596534492
ENSG00000214708	108.850816972845	92.048784629638	93.9774362531102	37.2504695856388	52.3582629231531	48.0326011840197	98.2923459518643	45.8804445642705	1.09814761908301	9.65845868814508e-06	7.13620705122384e-05	AC116407.1	17	32141226	32143135	-	1599	antisense	uncharacterized LOC105371730 [Source:NCBI gene;Acc:105371730]	-	123	105	90	34	50	46	3.61642565567063	3.03223227786287	3.10296141783908	1.22092059673116	1.72148647010622	1.57416027864662
ENSG00000125735	51.3280275156503	41.2027893104094	44.9003306542637	12.0516225130008	9.42448732616755	18.7953656807033	45.8103824934412	13.4238251732906	1.76966044396239	1.22549625845418e-05	8.92507881157033e-05	TNFSF14	19	6661253	6670588	-	4778	protein_coding	TNF superfamily member 14 [Source:HGNC Symbol;Acc:HGNC:11930]	-	58	47	43	11	9	18	0.570695886223452	0.454227416090072	0.496140454412264	0.132191492723416	0.103699923781074	0.206141741769373
ENSG00000238117	61.9476194154401	74.5156827954212	56.3864617518661	25.198847072638	19.8961399107982	28.193048521055	64.2832546542425	24.4293451681637	1.39865577892801	1.23281076555625e-05	8.97079793405609e-05	AP000844.2	11	131877680	131897108	-	509	antisense	novel transcript	-	70	85	54	23	19	27	6.46551541583551	7.71121433334702	5.84868602018628	2.59457972876354	2.05502870130833	2.90258912232042
ENSG00000164867	24.779047766176	26.2996527513251	24.0164559313504	5.47801023318218	2.09433051692612	3.13256094678389	25.0317188162838	3.56830056563073	2.81938264150246	1.29879409379532e-05	9.39169786838037e-05	NOS3	7	150990995	151014588	+	5953	protein_coding	nitric oxide synthase 3 [Source:HGNC Symbol;Acc:HGNC:7876]	-	28	30	23	5	2	3	0.221128664314482	0.232705690398729	0.212997390790578	0.0482270934618512	0.0184959305607246	0.0275755989185862
ENSG00000119922	99.1161910647041	107.828576280433	99.1984049338385	46.0152859587303	54.4525934400792	50.1209751485422	102.047724092992	50.1962848491172	1.02343232096135	1.30540476230493e-05	9.4198181847058e-05	IFIT2	10	89283694	89309276	+	4101	protein_coding	interferon induced protein with tetratricopeptide repeats 2 [Source:HGNC Symbol;Acc:HGNC:5409]	-	112	123	95	42	52	48	1.28395897455656	1.38495918002168	1.27707430213998	0.588053024622912	0.698064652603714	0.640458582247623
ENSG00000174145	20.3542178079303	40.3261342186985	40.7235557096811	6.57361227981861	9.42448732616755	4.17674792904519	33.80130257877	6.72494917834378	2.3264128845799	1.37805880484169e-05	9.89457658048991e-05	NWD2	4	37244220	37449465	+	8325	protein_coding	NACHT and WD repeat domain containing 2 [Source:HGNC Symbol;Acc:HGNC:29229]	-	23	46	39	6	9	4	0.129887239765227	0.255149793182812	0.258263299269754	0.0413831909734631	0.0595169052043208	0.0262914979559309
ENSG00000122035	21.2391837995795	35.0662036684335	32.3700058205157	2.19120409327287	7.33015680924143	6.26512189356778	29.5584644295096	5.26216093202736	2.48041725885051	1.61340569171719e-05	0.000114325848032245	RASL11A	13	27270327	27273690	+	1624	protein_coding	RAS like family 11 member A [Source:HGNC Symbol;Acc:HGNC:23802]	-	24	40	31	2	7	6	0.694781283601747	1.13735383821317	1.05234465326263	0.0707132727533005	0.237298005663779	0.202164458574315
ENSG00000189184	24.779047766176	32.436238393301	34.4583932928071	7.66921432645505	3.14149577538918	7.30930887582908	30.5578931507614	6.0400063258911	2.34015915365726	1.63364825415096e-05	0.000115476508945377	PCDH18	4	137518918	137532494	-	6686	protein_coding	protocadherin 18 [Source:HGNC Symbol;Acc:HGNC:14268]	-	28	37	33	7	3	7	0.196885871771479	0.255538877619476	0.272100849428515	0.060115800527933	0.0247022751932382	0.0572890010238512
ENSG00000169621	23.8940817745269	19.2864120176384	44.9003306542637	3.28680613990931	2.09433051692612	8.35349585809037	29.3602748154764	4.5782108383086	2.66879646974874	1.97186362907742e-05	0.000137197942249922	APLF	2	68467561	68655862	+	7135	protein_coding	aprataxin and PNKP like factor [Source:HGNC Symbol;Acc:HGNC:28724]	-	27	22	43	3	2	8	0.17790685425934	0.142380441246251	0.33224374088042	0.0241426114123392	0.0154318534867545	0.0613529700022775
ENSG00000037965	35.3986396659658	31.5595833015902	37.5909745012441	10.9560204663644	5.23582629231531	9.39768284035167	34.8497324896	8.52984319967711	2.03251477260103	2.13162905795564e-05	0.000147542836875458	HOXC8	12	54009106	54012362	+	1889	protein_coding	homeobox C8 [Source:HGNC Symbol;Acc:HGNC:5129]	Homeobox	40	36	36	10	5	9	0.995522149787574	0.880019253537513	1.05063743930645	0.303966000400635	0.145720321106397	0.2607054637835
ENSG00000168280	59.2927214404926	61.3658564197587	67.8725928494685	31.7724593524566	17.801809393872	22.9721136097485	62.8437235699066	24.1821274520257	1.37959036481815	2.18496807213507e-05	0.000150993161023264	KIF5C	2	148875250	149026759	+	9215	protein_coding	kinesin family member 5C [Source:HGNC Symbol;Acc:HGNC:6325]	-	67	70	65	29	17	22	0.341823846564202	0.350771525578059	0.388866335037204	0.180700612782932	0.101563031398583	0.130637217868387
ENSG00000164794	52.2129935072995	33.3128934850118	55.3422680157204	12.0516225130008	18.8489746523351	11.4860568048743	46.9560516693439	14.1288846567367	1.7277482073677	2.19923663915269e-05	0.000151797330689662	KCNV1	8	109963645	109975847	-	6979	protein_coding	potassium voltage-gated channel modifier subfamily V member 1 [Source:HGNC Symbol;Acc:HGNC:18861]	-	59	38	53	11	18	11	0.397449273233898	0.251427067143612	0.418663404941186	0.0905016409560797	0.141991183787354	0.0862460211102728
ENSG00000135477	53.9829254905978	92.9254397213488	92.9332425169645	40.5372757255481	31.4149577538918	25.0604875742711	79.9472025763037	32.3375736845704	1.30575398966299	2.48162016029718e-05	0.000169262732573049	KRT87P	12	52250466	52258867	-	1778	transcribed_unprocessed_pseudogene	keratin 87 pseudogene [Source:HGNC Symbol;Acc:HGNC:30198]	-	61	106	89	37	30	24	1.6129502502513	2.75293362099785	2.75956469400136	1.1948872703038	0.928905578976324	0.738616604554978
ENSG00000196562	65.4874833820366	71.8857175202887	66.8283991133228	31.7724593524566	29.3206272369657	26.1046745565324	68.0672000052161	29.0659203819849	1.22915073539327	3.21762388580168e-05	0.00021593891624474	SULF2	20	47656348	47786616	-	6657	protein_coding	sulfatase 2 [Source:HGNC Symbol;Acc:HGNC:20392]	-	74	82	64	29	28	25	0.522608003718664	0.568796514673167	0.530009613366014	0.250136119392327	0.231558937177694	0.205494893047849
ENSG00000116141	49.5580955323521	34.1895485767227	60.5632366964488	18.6252347928194	11.5188178430937	15.6628047339195	48.1036269351745	15.2689524566108	1.65305242584236	3.27081800126998e-05	0.000218755610477632	MARK1	1	220528183	220664461	+	5417	protein_coding	microtubule affinity regulating kinase 1 [Source:HGNC Symbol;Acc:HGNC:6896]	-	56	39	58	17	11	15	0.486017699340635	0.332450815474751	0.590271055757045	0.180196791044224	0.111793337724564	0.151520712905985
ENSG00000124429	86.7266671816161	99.0620253633247	90.8448550446732	42.728479818821	43.9809408554486	49.0767881662809	92.2111825298713	45.2620696135168	1.02643458810516	3.27172630557162e-05	0.000218755610477632	POF1B	X	85277396	85379743	-	4029	protein_coding	POF1B, actin binding protein [Source:HGNC Symbol;Acc:HGNC:13711]	-	98	113	87	39	42	47	1.14354089980749	1.29509852046522	1.1904312394028	0.555807376905317	0.57389718718984	0.638322528090524
ENSG00000154330	10.6195918997897	14.0264814673734	8.35354988916535	0	0	0	10.9998744187762	0	5.81902317999756	3.37901167812906e-05	0.000224886223378251	PGM5	9	68328308	68531061	+	7426	protein_coding	phosphoglucomutase 5 [Source:HGNC Symbol;Acc:HGNC:8908]	-	12	16	8	0	0	0	0.0759712365047964	0.0994916581340254	0.0593905533964712	0	0	0
ENSG00000138759	52.2129935072995	42.9560994938311	41.7677494458267	12.0516225130008	19.8961399107982	12.5302437871356	45.6456141489858	14.8260020703115	1.62190429553239	3.71429147351834e-05	0.000245594572631874	FRAS1	4	78057570	78544269	+	18960	protein_coding	Fraser extracellular matrix complex subunit 1 [Source:HGNC Symbol;Acc:HGNC:19185]	-	59	49	40	11	19	12	0.146297388074861	0.119338171188886	0.116306500401423	0.0333128139363122	0.055169283173309	0.0346323924815071
ENSG00000117600	14.1594558663863	4.38327545855419	15.662906042185	0	0	0	11.4018791223752	0	5.86158567313022	3.80436113759242e-05	0.000251070423817312	PLPPR4	1	99263953	99309590	+	5540	protein_coding	phospholipid phosphatase related 4 [Source:HGNC Symbol;Acc:HGNC:23496]	-	16	5	15	0	0	0	0.135779158191244	0.0416756009309156	0.149267006832873	0	0	0
ENSG00000280303	30.0888437160709	31.5595833015902	38.6351682373897	7.66921432645505	7.33015680924143	10.441869822613	33.4278650850169	8.48041365276982	1.97439163373884	3.9170517163487e-05	0.000258212049141706	ERICD	8	140636281	140638283	+	2003	lincRNA	E2F1-regulated inhibitor of cell death [Source:HGNC Symbol;Acc:HGNC:49404]	-	34	36	37	7	7	10	0.79803302037265	0.829933285038623	1.0183641557864	0.200666121981907	0.192397384522205	0.273186121421774
ENSG00000145284	75.2221092901772	60.4892013280478	65.7842053771771	20.8164388860923	29.3206272369657	33.4139834323615	67.1651719984674	27.8503498518065	1.26759941419084	3.97656578341406e-05	0.000261537416633207	SCD5	4	82629539	82798857	-	4292	protein_coding	stearoyl-CoA desaturase 5 [Source:HGNC Symbol;Acc:HGNC:21088]	-	85	69	63	19	28	32	0.931069512934773	0.742353924131026	0.809213586902909	0.254185548005107	0.359153738301936	0.407971520005825
ENSG00000198626	38.9385036325623	44.7094096772527	41.7677494458267	19.7208368394558	9.42448732616755	8.35349585809037	41.8052209185473	12.4996066745713	1.74869266880813	4.38931320591049e-05	0.000286722067629577	RYR2	1	237042205	237833988	+	17777	protein_coding	ryanodine receptor 2 [Source:HGNC Symbol;Acc:HGNC:10484]	-	44	51	40	18	9	8	0.116363586378107	0.132474819002316	0.124046309704167	0.0581394607955358	0.0278718701595304	0.0246247083853434
ENSG00000102962	43.363333590808	53.4759605943611	69.9609803217598	20.8164388860923	17.801809393872	22.9721136097485	55.6000915023096	20.5301206299043	1.4324749130288	4.73304565726949e-05	0.000306629060476942	CCL22	16	57358772	57366190	+	2929	protein_coding	C-C motif chemokine ligand 22 [Source:HGNC Symbol;Acc:HGNC:10621]	-	49	61	67	19	17	22	0.786501585067324	0.961683344390142	1.26106583808412	0.372469911928276	0.319529987824495	0.411001011491017
ENSG00000139910	83.1868032150195	87.6655091710838	95.0216299892558	40.5372757255481	50.2639324062269	38.634918343668	88.6246474584531	43.1453754918143	1.03641149794194	4.80466747019945e-05	0.000310687466010207	NOVA1	14	26443093	26597754	-	10046	protein_coding	NOVA alternative splicing regulator 1 [Source:HGNC Symbol;Acc:HGNC:7886]	-	94	100	91	37	48	37	0.439903658294795	0.459651262507013	0.499379313987156	0.211478157137185	0.263045051868589	0.20153391045878
ENSG00000231574	17.6993198329829	16.6564467425059	36.5467807650984	2.19120409327287	6.28299155077837	0	23.6341824468624	2.82473188135041	3.05481828056437	4.81144503560413e-05	0.000310893371531344	LINC02015	3	177816865	177899224	+	3005	lincRNA	long intergenic non-protein coding RNA 2015 [Source:HGNC Symbol;Acc:HGNC:52850]	-	20	19	35	2	6	0	0.312902053402451	0.291964975307034	0.642104772598869	0.0382157587192546	0.10992306951214	0
ENSG00000138623	85.841701189967	68.3790971534454	63.6958179048858	28.4856532125473	26.1791314615765	39.6791053259293	72.638872082766	31.447963333351	1.20900006245476	5.05190638089189e-05	0.000325458629988657	SEMA7A	15	74409289	74433958	-	3800	protein_coding	semaphorin 7A (John Milton Hagen blood group) [Source:HGNC Symbol;Acc:HGNC:10741]	-	97	78	61	26	25	38	1.20008230310544	0.947834772329856	0.884970040159667	0.392868056412547	0.362191692855242	0.547191801207813
ENSG00000162722	33.6287076826675	36.8195138518552	26.1048434036417	6.57361227981861	8.37732206770449	9.39768284035167	32.1843549793881	8.11620572929159	1.98868923325497	5.18018678698504e-05	0.000332855373791271	TRIM58	1	247857199	247878205	+	3225	protein_coding	tripartite motif containing 58 [Source:HGNC Symbol;Acc:HGNC:24150]	-	38	42	25	6	8	9	0.553957914387997	0.601369229432896	0.427358768916855	0.10682637669894	0.136565922019217	0.152704688709157
ENSG00000139174	17.6993198329829	33.3128934850118	28.1932308759331	3.28680613990931	4.18866103385225	7.30930887582908	26.4018147313093	4.92825868319688	2.41574027327278	5.73569815960154e-05	0.000366373277791602	PRICKLE1	12	42456757	42590355	-	8247	protein_coding	prickle planar cell polarity protein 1 [Source:HGNC Symbol;Acc:HGNC:17019]	-	20	38	27	3	4	7	0.114013661995194	0.212769431501791	0.180488734344296	0.020887296280713	0.0267021400819676	0.0464452844483411
ENSG00000114854	42.4783675991589	35.0662036684335	35.5025870289527	6.57361227981861	11.5188178430937	14.6186177516582	37.6823860988484	10.9036826248568	1.7851626367893	6.06235835824089e-05	0.000385106641082967	TNNC1	3	52451102	52454070	-	1168	protein_coding	troponin C1, slow skeletal and cardiac type [Source:HGNC Symbol;Acc:HGNC:11943]	-	48	40	34	6	11	14	1.93206302152267	1.58138924080324	1.6047907195799	0.294961528128493	0.518479889087299	0.655880583639502
ENSG00000134548	73.4521773068789	59.612546236337	45.9445243904094	18.6252347928194	16.754644135409	32.3697964501002	59.6697493112084	22.5832251261095	1.40369976346504	6.9789641125842e-05	0.000439781482171002	SPX	12	21526307	21541249	+	7231	protein_coding	spexin hormone [Source:HGNC Symbol;Acc:HGNC:28139]	-	83	68	44	17	16	31	0.539638125082092	0.43424235604189	0.335456834790772	0.134991843048895	0.121815820360109	0.234586444992977
ENSG00000163328	59.2927214404926	64.872476786602	57.4306554880118	27.3900511659109	17.801809393872	30.2814224855776	60.5319512383688	25.1577610151202	1.26858361331026	8.82906350979983e-05	0.000544396733250688	GPR155	2	174431571	174487094	-	7769	protein_coding	G protein-coupled receptor 155 [Source:HGNC Symbol;Acc:HGNC:22951]	-	67	74	55	25	17	29	0.405445584513981	0.439833424060707	0.390283236641149	0.184770168218818	0.120466383619249	0.204254887823743
ENSG00000231426	15.9293878496846	9.64320600881922	18.795487250622	0	0	1.0441869822613	14.7893603697086	0.348062327420432	5.27611276656543	8.92217985530549e-05	0.000549819801339766	FILNC1	6	139677639	139860476	+	1912	lincRNA	FOXO induced long non-coding RNA 1 [Source:HGNC Symbol;Acc:HGNC:53755]	-	18	11	18	0	0	1	0.442596026896929	0.265660159072176	0.518999509113461	0	0	0.0286188180548019
ENSG00000100767	46.9031975574046	49.0926851358069	40.7235557096811	17.529632746183	10.4716525846306	19.8395526629646	45.5731461342975	15.9469459979261	1.51797534313483	8.93067795850454e-05	0.000550147566372241	PAPLN	14	73237497	73274640	+	7699	protein_coding	papilin, proteoglycan like sulfated glycoprotein [Source:HGNC Symbol;Acc:HGNC:19262]	-	53	56	39	16	10	19	0.323641677718803	0.335873189578056	0.279262497262073	0.119328073725273	0.0715068675334417	0.135038891063105
ENSG00000172159	45.1332655741063	55.2292707777828	41.7677494458267	16.4340306995465	12.5659831015567	21.9279266274872	47.376761932572	16.9759801428635	1.48259974157223	9.19957904447287e-05	0.000564516721107331	FRMD3	9	83242990	83538546	-	6486	protein_coding	FERM domain containing 3 [Source:HGNC Symbol;Acc:HGNC:24125]	-	51	63	40	15	12	21	0.369671632702687	0.44852353490312	0.339989399878349	0.132791807298057	0.101855943226636	0.177166633138515
ENSG00000186462	65.4874833820366	71.0090624285779	65.7842053771771	28.4856532125473	27.2262967200396	35.5023573968841	67.4269170625972	30.4047691098237	1.14884635258279	9.71127896261066e-05	0.000591912543744328	NAP1L2	X	73212299	73214848	-	2550	protein_coding	nucleosome assembly protein 1 like 2 [Source:HGNC Symbol;Acc:HGNC:7638]	-	74	81	63	26	26	34	1.36431430617849	1.46678503229326	1.36201753528913	0.585450437006934	0.561326105946634	0.729589068277083
ENSG00000203797	105.310953006248	109.581886463855	76.2261427386338	41.6328777721845	42.9337755969855	60.5628449711552	97.0396607362456	48.3764994467751	1.00698332417075	9.93041719458544e-05	0.000604205130573511	DDO	6	110391771	110415562	-	2130	protein_coding	D-aspartate oxidase [Source:HGNC Symbol;Acc:HGNC:2727]	-	119	125	73	38	41	58	2.62657769451759	2.70989236100085	1.88940728961973	1.02437969205439	1.05970827693609	1.49000584366447
ENSG00000085741	33.6287076826675	18.4097569259276	20.8838747229134	5.47801023318218	4.18866103385225	4.17674792904519	24.3074464438361	4.61447306535987	2.40198774830544	9.93905994395091e-05	0.000604502412654897	WNT11	11	76186325	76210736	-	2401	protein_coding	Wnt family member 11 [Source:HGNC Symbol;Acc:HGNC:12776]	-	38	21	20	5	4	4	0.744070917909742	0.403876669079777	0.459219335195955	0.119573464130945	0.091717013434397	0.0911606499304977
ENSG00000240024	84.0717692066687	79.7756133456862	97.1100174615472	43.8240818654574	33.509288270818	51.1651621308035	86.985800004634	42.8328440890263	1.01971046717346	0.000104599178571186	0.000632198458259102	LINC00888	3	183447608	183456013	+	2131	transcribed_unprocessed_pseudogene	long intergenic non-protein coding RNA 888 [Source:HGNC Symbol;Acc:HGNC:48575]	-	95	91	93	40	32	49	2.09586376572183	1.9718758754868	2.40592358080503	1.07778840874106	0.82670126421769	1.2582073326693
ENSG00000064886	50.4430615240012	46.4627198606744	55.3422680157204	17.529632746183	20.9433051692612	20.8837396452259	50.749349800132	19.78555918689	1.35564234907489	0.000106386285043596	0.00064232668401758	CHI3L2	1	111200771	111243440	+	3295	protein_coding	chitinase 3 like 2 [Source:HGNC Symbol;Acc:HGNC:1933]	-	57	53	53	16	20	20	0.813284191457341	0.742749010339026	0.886753233106082	0.278818464221815	0.334161683241255	0.332134628957701
ENSG00000099769	96.4612930897567	80.6522684373971	83.5354988916535	35.0592654923659	36.6507840462071	55.3419100598487	86.8830201396024	42.3506531994739	1.03558927788581	0.000108312966819329	0.000652820472950774	IGFALS	16	1790413	1794971	-	2363	protein_coding	insulin like growth factor binding protein acid labile subunit [Source:HGNC Symbol;Acc:HGNC:5468]	-	109	92	80	32	35	53	2.16863104277837	1.79781805183826	1.86641662937873	0.777576673390504	0.815429456618658	1.22730281269632
ENSG00000139973	4.42482995824572	8.76655091710838	15.662906042185	0	0	0	9.61809563917971	0	5.61287624219626	0.000117117172095836	0.00070124413354545	SYT16	14	61811974	62112550	+	15234	protein_coding	synaptotagmin 16 [Source:HGNC Symbol;Acc:HGNC:23142]	-	5	10	15	0	0	0	0.0154304626243003	0.0303115175472328	0.0542824745867215	0	0	0
ENSG00000197182	88.4965991649144	111.335196647276	75.1819490024881	51.4932961919125	49.2167671477639	35.5023573968841	91.6712482715596	45.4041402455201	1.01854865184876	0.000118473922444579	0.000708632130653643	MIRLET7BHG	22	46053869	46113928	+	5728	lincRNA	MIRLET7B host gene [Source:HGNC Symbol;Acc:HGNC:37189]	-	100	127	72	47	47	34	0.820766995874968	1.02381701476863	0.692965825017415	0.471141993951983	0.451727907429792	0.324799602672235
ENSG00000170122	51.3280275156503	34.1895485767227	44.9003306542637	17.529632746183	8.37732206770449	17.751178698442	43.4726355822123	14.5527111707765	1.58006675433541	0.00012544201542467	0.000746059685229958	FOXD4	9	116231	118204	-	1974	protein_coding	forkhead box D4 [Source:HGNC Symbol;Acc:HGNC:3805]	Fork	58	39	43	16	8	17	1.38135002248007	0.912302972353965	1.2008911302846	0.465403667482715	0.223113018496441	0.471239139844621
ENSG00000187955	55.7528574738961	41.2027893104094	36.5467807650984	10.9560204663644	17.801809393872	17.751178698442	44.5008091831346	15.5030028528928	1.52129244715214	0.000130461065072639	0.000773645740238844	COL14A1	8	120059780	120372036	+	8647	protein_coding	collagen type XIV alpha 1 chain [Source:HGNC Symbol;Acc:HGNC:2191]	-	63	47	35	10	17	17	0.342529502948334	0.250988619645931	0.223143846612652	0.0664035821391003	0.108234455225852	0.107577895461233
ENSG00000254872	17.6993198329829	28.9296180264576	24.0164559313504	1.09560204663644	7.33015680924143	4.17674792904519	23.5484645969303	4.20083559497435	2.47692756152572	0.000131132772395605	0.000777362621971068	AC139749.1	11	1049880	1055749	+	3443	lincRNA	uncharacterized LOC101927503 [Source:NCBI gene;Acc:101927503]	-	20	33	23	1	7	4	0.273096331825258	0.442586892953238	0.368275767463349	0.0166770773963636	0.111929120301475	0.0635715133555402
ENSG00000165895	34.5136736743166	46.4627198606744	36.5467807650984	12.0516225130008	13.6131483600198	13.5744307693969	39.1743914333631	13.0797338808058	1.5831940086302	0.000138285014291991	0.000815848580739384	ARHGAP42	11	100687653	100993941	+	8948	protein_coding	Rho GTPase activating protein 42 [Source:HGNC Symbol;Acc:HGNC:26545]	-	39	53	35	11	13	13	0.204909231942893	0.273508939323546	0.215637554946312	0.0705868297085919	0.079983324215686	0.0794981383069017
ENSG00000176945	57.5227894571943	55.2292707777828	37.5909745012441	21.9120409327287	14.6603136184829	20.8837396452259	50.1143449120737	19.1520313988125	1.39402140226255	0.000148534671025891	0.00087245212064902	MUC20	3	195720882	195741123	+	4249	protein_coding	mucin 20, cell surface associated [Source:HGNC Symbol;Acc:HGNC:23282]	-	65	63	36	20	14	20	0.719199736183027	0.684660778390594	0.46708734357493	0.270271487294328	0.181394192138375	0.257562627068869
ENSG00000267102	45.1332655741063	53.4759605943611	57.4306554880118	18.6252347928194	25.1319662031135	18.7953656807033	52.0132938854931	20.8508555588787	1.31558996369712	0.000153924069041775	0.000900135887360213	AC060766.1	17	35409602	35410228	-	627	transcribed_processed_pseudogene	RAB32, member RAS oncogene family (RAB32) pseudogene	-	51	61	55	17	24	18	3.82406732011105	4.49245696286878	4.83590185879599	1.55681980396581	2.10729712206686	1.57088555370664
ENSG00000223812	17.6993198329829	17.5331018342168	27.1490371397874	3.28680613990931	4.18866103385225	3.13256094678389	20.793819602329	3.53600937351515	2.54940912301763	0.000166841802436523	0.000968152431040108	AC073365.1	3	191425526	191591097	+	2535	lincRNA	novel transcript	-	20	20	26	3	4	3	0.370915451863654	0.36431215646118	0.565428525028455	0.0679516893203314	0.0868688557222829	0.0647564261784394
ENSG00000077274	19.4692518162812	20.1630671093493	14.6187123060394	2.19120409327287	3.14149577538918	2.08837396452259	18.0836770772233	2.47369127772822	2.87188835500185	0.000174932203545993	0.00100630371184295	CAPN6	X	111245103	111270523	-	3568	protein_coding	calpain 6 [Source:HGNC Symbol;Acc:HGNC:1483]	-	22	23	14	2	3	2	0.289881652892881	0.297662840281237	0.216314444132242	0.0321856375984753	0.0462890728536968	0.0306721861663572
ENSG00000177409	100.001157056353	85.9121989876621	73.0935615301968	28.4856532125473	49.2167671477639	49.0767881662809	86.3356391914041	42.2597361755307	1.0305115532667	0.000187473719028258	0.00107263045513711	SAMD9L	7	93130055	93148369	-	7135	protein_coding	sterile alpha motif domain containing 9 like [Source:HGNC Symbol;Acc:HGNC:1349]	-	113	98	70	26	47	47	0.74457313078909	0.634240147369662	0.540861903758823	0.209235965573606	0.362648556938731	0.36044869876338
ENSG00000270547	15.9293878496846	12.2731712839517	10.4419373614567	0	0	1.0441869822613	12.8814988316977	0.348062327420432	5.08417580246462	0.000190334357581072	0.00108662016614413	LINC01235	9	13406380	13433053	-	2576	lincRNA	long intergenic non-protein coding RNA 1235 [Source:HGNC Symbol;Acc:HGNC:49769]	-	18	14	10	0	0	1	0.328510715616043	0.250959596910079	0.214011184744854	0	0	0.0212419177487505
ENSG00000251615	22.1241497912286	27.176307843036	16.7070997783307	4.38240818654574	3.14149577538918	5.22093491130648	22.0025191375318	4.2482796244138	2.3775249491353	0.000192448045219183	0.00109615568613323	AC104825.1	4	8355090	8358338	-	3249	lincRNA	novel transcript	-	25	31	16	4	3	5	0.36175387445151	0.440588962996334	0.271489227160477	0.0706915081264143	0.0508339218042445	0.0842092645749173
ENSG00000135917	13.2744898747372	19.2864120176384	13.5745185698937	0	1.04716525846306	1.0441869822613	15.3784734874231	0.697117413574786	4.44641150761406	0.000194240840193073	0.00110527573124003	SLC19A3	2	227683763	227718031	-	7738	protein_coding	solute carrier family 19 member 3 [Source:HGNC Symbol;Acc:HGNC:16266]	-	15	22	13	0	1	1	0.0911350481850314	0.131285144519514	0.0926183323175971	0	0.00711464684853926	0.00707148877239355
ENSG00000152527	65.4874833820366	61.3658564197587	60.5632366964488	30.6768573058202	28.2734619785027	27.1488615387937	62.4721921660814	28.6997269410389	1.1235869785329	0.000198339005254715	0.00112657111011034	PLEKHH2	2	43637273	43767987	+	9835	protein_coding	pleckstrin homology, MyTH4 and FERM domain containing H2 [Source:HGNC Symbol;Acc:HGNC:30506]	-	74	70	58	28	27	26	0.353736805364021	0.328658831540602	0.325114215458659	0.163470967902292	0.151137235127393	0.144656703928857
ENSG00000079215	25.6640137578252	25.4229976596143	36.5467807650984	9.86041841972792	3.14149577538918	9.39768284035167	29.211264060846	7.46653234515626	1.96713357621936	0.000212256811363899	0.00119755196082195	SLC1A3	5	36606355	36688334	+	6265	protein_coding	solute carrier family 1 member 3 [Source:HGNC Symbol;Acc:HGNC:10941]	-	29	29	35	9	3	9	0.217620506334849	0.21374627439939	0.307984811118851	0.0824856500049673	0.0263622365430152	0.0786069626635326
ENSG00000104833	67.2574153653349	56.9825809612045	73.0935615301968	31.7724593524566	26.1791314615765	33.4139834323615	65.7778526189121	30.4551914154649	1.10878583738373	0.000214471680690308	0.00120786777519022	TUBB4A	19	6494319	6502848	-	3466	protein_coding	tubulin beta 4A class IVa [Source:HGNC Symbol;Acc:HGNC:20774]	-	76	65	70	29	25	32	1.03087955793496	0.865977143405812	1.11340152432753	0.480425893477992	0.397094181433906	0.505197277514426
ENSG00000079385	56.6378234655452	64.872476786602	51.1654930711378	29.5812552591838	24.0848009446504	21.9279266274872	57.5585977744283	25.1979942771071	1.19607264929675	0.000221106462501199	0.00123980111053816	CEACAM1	19	42507304	42561234	-	5524	protein_coding	carcinoembryonic antigen related cell adhesion molecule 1 [Source:HGNC Symbol;Acc:HGNC:1814]	-	64	74	49	27	23	21	0.544689743938806	0.618585422072345	0.489017881666083	0.280651301926749	0.229221969265374	0.208020054767633
ENSG00000137965	87.6116331732652	55.2292707777828	56.3864617518661	28.4856532125473	33.509288270818	27.1488615387937	66.4091219009714	29.7146010073863	1.16250779034441	0.000229580648458633	0.00128440463657555	IFI44	1	78649796	78664078	+	2038	protein_coding	interferon induced protein 44 [Source:HGNC Symbol;Acc:HGNC:16938]	-	99	63	54	26	32	26	2.28377812504814	1.42744045504496	1.46073659679824	0.732531214115643	0.864426101102992	0.698085713022725
ENSG00000131480	37.168571649264	44.7094096772527	37.5909745012441	12.0516225130008	18.8489746523351	11.4860568048743	39.8229852759203	14.1288846567367	1.49469644817378	0.000265736897846336	0.001462283343361	AOC2	17	42844600	42850707	+	2657	protein_coding	amine oxidase, copper containing 2 [Source:HGNC Symbol;Acc:HGNC:549]	-	42	51	36	11	18	11	0.743157097476915	0.886339803313579	0.746953000696227	0.23771582695991	0.372960659259293	0.226537817586976
ENSG00000109205	25.6640137578252	33.3128934850118	21.928068459059	7.66921432645505	3.14149577538918	9.39768284035167	26.9683252339653	6.73613098073197	2.00619690405501	0.000274253718405108	0.00150513363250301	ODAM	4	70196496	70204576	+	1562	protein_coding	odontogenic, ameloblast associated [Source:HGNC Symbol;Acc:HGNC:26043]	-	29	38	21	7	3	9	0.872850494358404	1.12337356056035	0.741174715106121	0.25732025757347	0.105735859117792	0.315283368173516
ENSG00000124479	29.2038777244217	48.2160300440961	37.5909745012441	6.57361227981861	19.8961399107982	9.39768284035167	38.3369607565873	11.9558116769895	1.67703738746565	0.000277568688590124	0.00152067828359975	NDP	X	43948776	43973504	-	1928	protein_coding	NDP, norrin cystine knot growth factor [Source:HGNC Symbol;Acc:HGNC:7678]	-	33	55	36	6	19	9	0.804692223175674	1.31727755224585	1.0293849184906	0.178690386335104	0.542536104235446	0.255431857410286
ENSG00000120669	15.9293878496846	25.4229976596143	26.1048434036417	2.19120409327287	6.28299155077837	5.22093491130648	22.4857429709802	4.56504351845257	2.29066394104605	0.000283107557403704	0.00154539216823776	SOHLH2	13	36168208	36214615	-	3399	protein_coding	spermatogenesis and oogenesis specific basic helix-loop-helix 2 [Source:HGNC Symbol;Acc:HGNC:26026]	bHLH	18	29	25	2	6	5	0.248968403479531	0.393974818803231	0.405481620993486	0.0337859237868079	0.0971811779593941	0.0804930569590781
ENSG00000198758	9.73462590814058	14.9031365590842	11.4861310976024	1.09560204663644	0	0	12.0412978549424	0.365200682212145	4.98487025573319	0.000284731665919472	0.00155327766301089	EPS8L3	1	109750080	109764027	-	3477	protein_coding	EPS8 like 3 [Source:HGNC Symbol;Acc:HGNC:21297]	-	11	17	11	1	0	0	0.148734215922031	0.225769807056292	0.174409575235265	0.0165139998492033	0	0
ENSG00000164342	76.1070752818264	66.6257869700237	54.2980742795748	28.4856532125473	28.2734619785027	35.5023573968841	65.6769788438083	30.753824195978	1.09736425748192	0.000285813550634522	0.0015581971267107	TLR3	4	186069152	186088069	+	6724	protein_coding	toll like receptor 3 [Source:HGNC Symbol;Acc:HGNC:11849]	-	86	76	52	26	27	34	0.601303373444343	0.521924301485804	0.42634185334537	0.222025373939274	0.221064055246566	0.276688299242499
ENSG00000241720	19.4692518162812	13.1498263756626	18.795487250622	2.19120409327287	2.09433051692612	3.13256094678389	17.1381884808553	2.47269851899429	2.78914026294938	0.000324350611759287	0.00174955205295596	AL158847.1	1	109725820	109775252	+	808	antisense	novel transcript	-	22	15	18	2	2	3	1.28007145732896	0.857238227069081	1.22812755126849	0.14212667692	0.136270141866329	0.203165272725673
ENSG00000149972	37.168571649264	38.5728240352769	41.7677494458267	9.86041841972792	16.754644135409	15.6628047339195	39.1697150434559	14.0926224296855	1.47000800268579	0.000327754345056135	0.00176626010179114	CNTN5	11	99020953	100358885	+	9103	protein_coding	contactin 5 [Source:HGNC Symbol;Acc:HGNC:2175]	-	42	44	40	9	16	15	0.216914029220714	0.223197725649127	0.242246649193779	0.0567694822894782	0.0967648244561077	0.0901667254544347
ENSG00000182326	50.4430615240012	35.9428587601444	35.5025870289527	18.6252347928194	13.6131483600198	12.5302437871356	40.6295024376994	14.9228756466583	1.45014004086782	0.000359236232159749	0.00192393183574506	C1S	12	6988259	7071032	+	6462	protein_coding	complement C1s [Source:HGNC Symbol;Acc:HGNC:1247]	-	57	41	34	17	13	12	0.414696906662324	0.292980377451197	0.290064308336324	0.151056331953971	0.110753758137103	0.101614076361711
ENSG00000113083	46.0182315657555	55.2292707777828	41.7677494458267	18.6252347928194	18.8489746523351	21.9279266274872	47.671750596455	19.8007120242139	1.26964660444999	0.000391706404805561	0.00208172224470375	LOX	5	122063195	122078360	-	5547	protein_coding	lysyl oxidase [Source:HGNC Symbol;Acc:HGNC:6664]	-	52	63	40	17	18	21	0.440725390883964	0.524449909389153	0.397543040852889	0.175973682546703	0.178647281711185	0.207157523442655
ENSG00000266651	15.0444218580354	7.0132407336867	12.530324833748	0	0	1.0441869822613	11.5293291418234	0.348062327420432	4.91961538585935	0.000398370141341753	0.00211453893428763	AC093484.4	17	16440479	16440952	-	304	lincRNA	novel transcript	-	17	8	12	0	0	1	2.62904628257635	1.21517278503828	2.1761558364582	0	0	0.179997303028886
ENSG00000175265	87.6116331732652	71.0090624285779	36.5467807650984	18.6252347928194	16.754644135409	40.7232923081906	65.0558254556472	25.367723745473	1.36188704617622	0.000417904348072974	0.00220739219751366	GOLGA8A	15	34379068	34437466	-	6750	protein_coding	golgin A8 family member A [Source:HGNC Symbol;Acc:HGNC:31972]	-	99	81	35	17	16	39	0.689531825014533	0.554118789977454	0.285855532097719	0.144611261790601	0.130496325485029	0.31615526292007
ENSG00000125872	13.2744898747372	13.1498263756626	21.928068459059	2.19120409327287	1.04716525846306	3.13256094678389	16.1174615698196	2.12364343283994	2.91768001684777	0.000437170217901414	0.00229584019744038	LRRN4	20	6040778	6054049	-	2692	protein_coding	leucine rich repeat neuronal 4 [Source:HGNC Symbol;Acc:HGNC:16208]	-	15	15	21	2	1	3	0.261962482487286	0.257298843785965	0.430057542717593	0.0426591214529569	0.0204506453618116	0.0609797698225646
ENSG00000215861	86.7266671816161	50.8459953192286	49.0771055988464	36.1548675390024	13.6131483600198	27.1488615387937	62.2165893665637	25.6389591459386	1.28522223981239	0.000457170489953717	0.00239433358297794	AC245297.1	1	149197992	149321732	-	933	unprocessed_pseudogene	phosphodiesterase 4D interacting protein-like [Source:NCBI gene;Acc:653513]	-	98	58	47	33	13	26	4.93818465736804	2.8705689370036	2.77714492598381	2.03090338338418	0.767085514557297	1.52486461215468
ENSG00000209082	51.3280275156503	39.4494791269877	46.9887181265551	14.2428266062737	11.5188178430937	27.1488615387937	45.9220749230644	17.636835329387	1.37778873816735	0.000459952596083186	0.00240671899686225	MT-TL1	MT	3230	3304	+	75	Mt_tRNA	mitochondrially encoded tRNA leucine 1 (UUA/G) [Source:HGNC Symbol;Acc:HGNC:7490]	-	58	45	45	13	11	26	36.3571325916754	27.7059394988727	33.0775687141646	9.95265742911787	8.0744601393862	18.9693157752042
ENSG00000214510	34.5136736743166	59.612546236337	52.2096868072834	16.4340306995465	19.8961399107982	22.9721136097485	48.7786355726457	19.7674280733644	1.30024040312372	0.000467098375741488	0.00243968315539714	SPINK13	5	148268180	148286254	+	1174	protein_coding	serine peptidase inhibitor, Kazal type 13 (putative) [Source:HGNC Symbol;Acc:HGNC:27200]	-	39	68	50	15	19	22	1.56177837089013	2.67462221170265	2.34792509328255	0.733635146622828	0.89097922399143	1.02540201248483
ENSG00000261888	43.363333590808	49.9693402275178	60.5632366964488	16.4340306995465	24.0848009446504	25.0604875742711	51.2986368382582	21.8597730728227	1.22436255890798	0.000474829014330123	0.00247557736184647	AC144831.1	17	83104255	83106910	+	2656	lincRNA	novel transcript	-	49	57	58	15	23	24	0.867343050701126	0.990988046834679	1.20387737539003	0.324279993273795	0.476740270414882	0.494450422778144
ENSG00000064655	53.0979594989486	53.4759605943611	65.7842053771771	23.0076429793651	28.2734619785027	28.193048521055	57.4527084901623	26.4913844929743	1.11228143838285	0.000488004913822678	0.00253434484657492	EYA2	20	46894624	47188844	+	3618	protein_coding	EYA transcriptional coactivator and phosphatase 2 [Source:HGNC Symbol;Acc:HGNC:3520]	-	60	61	63	21	27	27	0.779660589116388	0.778543536682898	0.959962607790847	0.333278807901957	0.410844308313409	0.408352090453591
ENSG00000169436	24.779047766176	18.4097569259276	13.5745185698937	4.38240818654574	2.09433051692612	4.17674792904519	18.9211077539991	3.55116221083902	2.42163285550462	0.000516838577324469	0.00266568546707082	COL22A1	8	138588235	138914006	-	7830	protein_coding	collagen type XXII alpha 1 chain [Source:HGNC Symbol;Acc:HGNC:22989]	-	28	21	13	4	2	4	0.1681199155382	0.123845195716545	0.0915300964844912	0.0293329131421098	0.0140621040393351	0.0279536041485473
ENSG00000232480	25.6640137578252	18.4097569259276	22.9722621952047	4.38240818654574	8.37732206770449	3.13256094678389	22.3486776263192	5.29743040034471	2.07428230762689	0.000615722338326643	0.00311442833744643	TGFB2-AS1	1	218344196	218345678	-	557	antisense	TGFB2 antisense RNA 1 (head to head) [Source:HGNC Symbol;Acc:HGNC:50628]	-	29	21	22	4	8	3	2.44774231990633	1.74094772434568	2.17745814396057	0.412345978281365	0.790709333055609	0.294717307652323
ENSG00000145362	44.2482995824572	36.8195138518552	54.2980742795748	14.2428266062737	18.8489746523351	21.9279266274872	45.1219625712957	18.3399092953653	1.29214049369663	0.000616448223556068	0.0031152624948382	ANK2	4	112818109	113383740	+	18224	protein_coding	ankyrin 2 [Source:HGNC Symbol;Acc:HGNC:493]	-	50	42	52	13	18	21	0.128987965111167	0.106420970419287	0.157304797074971	0.0409596854249254	0.0543764525708923	0.0630543669082752
ENSG00000240219	26.5489797494743	28.0529629347468	34.4583932928071	9.86041841972792	9.42448732616755	9.39768284035167	29.6867786590094	9.56086286208238	1.63164335086674	0.000634551979723068	0.00319919499876269	AL512306.2	1	204626775	204629712	+	2219	lincRNA	novel transcript	-	30	32	33	9	9	9	0.635604328847024	0.665908114739317	0.819858620675553	0.232885352537684	0.223288975135634	0.221934484491677
ENSG00000185532	46.9031975574046	33.3128934850118	49.0771055988464	18.6252347928194	3.14149577538918	21.9279266274872	43.0977322137543	14.5648857318986	1.56523162018217	0.000693468813464214	0.00346514130759017	PRKG1	10	50990891	52298350	+	12831	protein_coding	protein kinase cGMP-dependent 1 [Source:HGNC Symbol;Acc:HGNC:9414]	-	53	38	47	17	3	21	0.194195095998524	0.136755475145762	0.201938758938734	0.0760755994923669	0.0128719049132562	0.08955675960848
ENSG00000196628	15.0444218580354	21.9163772927709	15.662906042185	3.28680613990931	1.04716525846306	5.22093491130648	17.5412350643305	3.18496876989295	2.46337503445586	0.000780515850498198	0.00386218080555356	TCF4	18	55222331	55664787	-	27828	protein_coding	transcription factor 4 [Source:HGNC Symbol;Acc:HGNC:11634]	bHLH	17	25	15	3	1	5	0.0287203561126638	0.0414839063456362	0.0297160851607775	0.00619007950363088	0.00197833611161409	0.00983167675017631
ENSG00000108576	16.8143538413337	21.0397222010601	17.7512935144764	3.28680613990931	5.23582629231531	3.13256094678389	18.5351231856234	3.8850644596695	2.25327160192803	0.000810246250363405	0.00398309690803647	SLC6A4	17	30194319	30236002	-	6983	protein_coding	solute carrier family 6 member 4 [Source:HGNC Symbol;Acc:HGNC:11050]	-	19	24	17	3	5	3	0.127918822418824	0.158705080904326	0.134211338999665	0.0246681272271287	0.0394194023442623	0.0235081684608827
ENSG00000152154	13.2744898747372	14.9031365590842	15.662906042185	2.19120409327287	2.09433051692612	2.08837396452259	14.6135108253355	2.12463619157386	2.7811986550516	0.000825663585152512	0.00404968329860518	TMEM178A	2	39664982	39717963	+	2470	protein_coding	transmembrane protein 178A [Source:HGNC Symbol;Acc:HGNC:28517]	-	15	17	15	2	2	2	0.285507288605576	0.317814420702319	0.334793205608954	0.0464932611139109	0.0445774391206452	0.0443070284378796
ENSG00000171401	18.584285824632	7.88989582539754	16.7070997783307	4.38240818654574	0	0	14.3937604761201	1.46080272884858	3.32976807648563	0.000862903806946434	0.0042001933826726	KRT13	17	41500981	41505705	-	2913	protein_coding	keratin 13 [Source:HGNC Symbol;Acc:HGNC:6415]	-	21	9	16	4	0	0	0.338923516648844	0.142667041703773	0.30280415346529	0.0788454204952695	0	0
ENSG00000141668	22.1241497912286	25.4229976596143	24.0164559313504	5.47801023318218	8.37732206770449	6.26512189356778	23.8545344607311	6.70681806481815	1.82828295457092	0.000882973662053006	0.00428943746439225	CBLN2	18	72536680	72638521	-	5593	protein_coding	cerebellin 2 precursor [Source:HGNC Symbol;Acc:HGNC:1544]	-	25	29	23	5	8	6	0.210144526746461	0.239427929396063	0.226707217481908	0.0513312868547112	0.078745771234038	0.0587010693232054
ENSG00000267795	42.4783675991589	43.8327545855419	26.1048434036417	16.4340306995465	11.5188178430937	14.6186177516582	37.4719885294475	14.1904887647661	1.40851227545348	0.000897254793559162	0.00435392511153891	SMIM22	16	4788397	4796491	+	1762	protein_coding	small integral membrane protein 22 [Source:HGNC Symbol;Acc:HGNC:48329]	-	48	50	25	15	11	14	1.28073190075963	1.31034522790734	0.7821975197258	0.488812521075596	0.343691549633351	0.434772146249113
ENSG00000269235	66.3724493736858	53.4759605943611	56.3864617518661	38.3460716322752	20.9433051692612	24.0163005920098	58.744957239971	27.7685591311821	1.08538580875612	0.000902133911922275	0.00437392132583442	ZNF350-AS1	19	51949134	51981367	+	1018	antisense	ZNF350 antisense RNA 1 [Source:HGNC Symbol;Acc:HGNC:48598]	-	75	61	54	35	20	23	3.46366897276902	2.76696514314217	2.92434301009314	1.97413675014617	1.08159405332017	1.23628795950685
ENSG00000233237	62.8325854070892	66.6257869700237	58.4748492241574	38.3460716322752	33.509288270818	19.8395526629646	62.6444072004234	30.5649708553526	1.03928080050903	0.0009226052304183	0.00446101893343208	LINC00472	6	71344344	71420769	-	3443	lincRNA	long intergenic non-protein coding RNA 472 [Source:HGNC Symbol;Acc:HGNC:21380]	-	71	76	56	35	32	19	0.969491977979666	1.01929102619534	0.896671433823806	0.583697708872727	0.511675978521027	0.301964688438816
ENSG00000283342	19.4692518162812	21.9163772927709	17.7512935144764	5.47801023318218	5.23582629231531	3.13256094678389	19.7123075411762	4.61546582409379	2.09929447222516	0.000939206993677636	0.00452576937304311	AC241584.2	1	147099482	147124285	-	2090	unprocessed_pseudogene	neuroblastoma breakpoint family, member 13, pseudogene	-	22	25	17	5	5	3	0.494879300249665	0.552351265926489	0.448419990542901	0.137366453291101	0.131706070129179	0.078544277685332
ENSG00000129151	43.363333590808	28.9296180264576	32.3700058205157	8.76481637309148	18.8489746523351	9.39768284035167	34.8876524792605	12.3371579552594	1.49797027062025	0.000966782812145638	0.00463798441401944	BBOX1	11	27040725	27127809	+	2464	protein_coding	gamma-butyrobetaine hydroxylase 1 [Source:HGNC Symbol;Acc:HGNC:964]	-	49	33	31	8	18	9	0.934928223483032	0.618436149528409	0.693590794195822	0.186425900895065	0.402173892715886	0.199867135181425
ENSG00000241106	17.6993198329829	24.5463425679035	15.662906042185	5.47801023318218	5.23582629231531	2.08837396452259	19.3028561476905	4.26740349667336	2.18517057565035	0.000969963936611669	0.00465066665534173	HLA-DOB	6	32812763	32820466	-	2014	protein_coding	major histocompatibility complex, class II, DO beta [Source:HGNC Symbol;Acc:HGNC:4937]	-	20	28	15	5	5	2	0.466867264386477	0.641978075114561	0.410595440841169	0.142550093037934	0.136676110511412	0.0543388084615504
ENSG00000261618	20.3542178079303	12.2731712839517	15.662906042185	2.19120409327287	4.18866103385225	2.08837396452259	16.096765044689	2.82274636388257	2.50893840349872	0.00102076923293299	0.0048713157216416	AC083837.1	8	78837529	78840522	+	2994	lincRNA	novel transcript	-	23	14	15	2	4	2	0.36115940916684	0.215922485517823	0.276198803558489	0.0383561639784102	0.0735512856566423	0.036552558530916
ENSG00000123119	19.4692518162812	24.5463425679035	26.1048434036417	5.47801023318218	10.4716525846306	2.08837396452259	23.3734792626088	6.01267892744513	1.95625367180997	0.00102131063734079	0.00487255562959608	NECAB1	8	90791550	90959408	+	6408	protein_coding	N-terminal EF-hand calcium binding protein 1 [Source:HGNC Symbol;Acc:HGNC:20983]	-	22	28	25	5	10	2	0.161407262409769	0.201770262684258	0.215079904768548	0.0448027289916355	0.085913135633578	0.0170783957930029
ENSG00000113805	37.168571649264	37.696168943566	42.8119431819724	13.1472245596372	19.8961399107982	14.6186177516582	39.2255612582675	15.8873274073645	1.30015430812844	0.00104128845400119	0.00495557079428949	CNTN3	3	74262568	74521140	-	5109	protein_coding	contactin 3 [Source:HGNC Symbol;Acc:HGNC:2173]	-	42	43	41	12	19	14	0.386488238010602	0.388645983705724	0.442415448972646	0.13486594826936	0.204738619879808	0.149944905400458
ENSG00000102048	35.3986396659658	33.3128934850118	45.9445243904094	18.6252347928194	5.23582629231531	17.751178698442	38.218685847129	13.8707465945256	1.46190211445086	0.00105220557627061	0.00500013198422188	ASB9	X	15235288	15270467	-	2363	protein_coding	ankyrin repeat and SOCS box containing 9 [Source:HGNC Symbol;Acc:HGNC:17184]	-	40	38	44	17	5	17	0.79582790560674	0.742577021411456	1.0265291461583	0.413087607738705	0.116489922374094	0.393663166336556
ENSG00000168386	13.2744898747372	6.13658564197586	16.7070997783307	1.09560204663644	1.04716525846306	0	12.0393917650146	0.714255768366499	4.07941144428768	0.001071029913289	0.00508171477620173	FILIP1L	3	99830141	100114513	-	5903	protein_coding	filamin A interacting protein 1 like [Source:HGNC Symbol;Acc:HGNC:24589]	-	15	7	16	1	1	0	0.119465187676736	0.0547579130645742	0.149427155521665	0.00972711798673217	0.00932629803726864	0
ENSG00000273328	31.8587756993692	24.5463425679035	43.8561369181181	12.0516225130008	13.6131483600198	10.441869822613	33.4204183951302	12.0355468985445	1.46721832012215	0.00118801756204211	0.00556810831353647	AC099329.2	3	42809414	42908105	+	3933	processed_transcript	novel transcript	-	36	28	42	11	13	10	0.430329826304057	0.328742395952384	0.588718487157773	0.160592665200224	0.181970705589107	0.139128350167255
ENSG00000132274	19.4692518162812	21.0397222010601	17.7512935144764	2.19120409327287	6.28299155077837	5.22093491130648	19.4200891772725	4.56504351845257	2.08374410325396	0.00120016591272427	0.00561895859139091	TRIM22	11	5689689	5737089	+	6020	protein_coding	tripartite motif containing 22 [Source:HGNC Symbol;Acc:HGNC:16379]	-	22	24	17	2	6	5	0.171810255402292	0.184092621254968	0.15568069439114	0.0190761386962392	0.0548702365255782	0.0454478240205825
ENSG00000107984	36.2836056576149	35.9428587601444	24.0164559313504	6.57361227981861	13.6131483600198	13.5744307693969	32.0809734497032	11.2537304697451	1.51153482084292	0.00122095469189722	0.00570856524955135	DKK1	10	52314296	52318042	+	2206	protein_coding	dickkopf WNT signaling pathway inhibitor 1 [Source:HGNC Symbol;Acc:HGNC:2891]	-	41	41	23	6	13	13	0.873778274919513	0.858222665045166	0.574783983398146	0.156171833569393	0.324429186347216	0.322461170249391
ENSG00000134775	39.8234696242115	49.0926851358069	55.3422680157204	30.6768573058202	16.754644135409	15.6628047339195	48.0861409252463	21.0314353917162	1.19481970230142	0.00129152998935029	0.00600854947180895	FHOD3	18	36297714	36780055	+	7965	protein_coding	formin homology 2 domain containing 3 [Source:HGNC Symbol;Acc:HGNC:26178]	-	45	56	53	28	16	15	0.26561318374982	0.32465633227388	0.366836397122981	0.201850215859264	0.110590106343245	0.103049303428967
ENSG00000166920	40.7084356158606	44.7094096772527	49.0771055988464	16.4340306995465	25.1319662031135	17.751178698442	44.8316502973199	19.772391867034	1.17736498766465	0.00130494743429518	0.00606033558857856	C15orf48	15	45430529	45448761	+	1405	protein_coding	chromosome 15 open reading frame 48 [Source:HGNC Symbol;Acc:HGNC:29898]	-	46	51	47	15	24	17	1.53923312604344	1.67616004085707	1.8441823601017	0.613016129633594	0.940409463014892	0.662082606443617
ENSG00000250303	22.1241497912286	18.4097569259276	13.5745185698937	5.47801023318218	5.23582629231531	0	18.03614176235	3.57127884183249	2.34796909884506	0.00132690294709587	0.00615037555314487	AP002884.1	11	112270749	112362534	+	5018	lincRNA	uncharacterized LOC283140 [Source:NCBI gene;Acc:283140]	-	25	21	13	5	5	0	0.23422445956416	0.193245891283488	0.142821971995529	0.0572132099199681	0.0548556569489805	0
ENSG00000118729	36.2836056576149	45.5860647689636	39.6793619735354	16.4340306995465	21.9904704277243	12.5302437871356	40.5163441333713	16.9849149714688	1.25464368802191	0.00138807427034629	0.00640000912236225	CASQ2	1	115700007	115768781	-	2769	protein_coding	calsequestrin 2 [Source:HGNC Symbol;Acc:HGNC:1513]	-	41	52	38	15	21	12	0.696119492406084	0.867165555520273	0.756559294052158	0.3110464651987	0.417521084721536	0.237136208540764
ENSG00000133135	26.5489797494743	35.0662036684335	25.060649667496	12.0516225130008	3.14149577538918	12.5302437871356	28.8919443618013	9.24112069184184	1.65004009674404	0.00140244607059767	0.00645091016333378	RNF128	X	106693794	106796993	+	3432	protein_coding	ring finger protein 128, E3 ubiquitin protein ligase [Source:HGNC Symbol;Acc:HGNC:21153]	-	30	40	24	11	3	12	0.410957460871663	0.538188412954015	0.385519448883037	0.184035825242564	0.0481233717779692	0.191325804618116
ENSG00000170214	10.6195918997897	8.76655091710838	7.30935615301968	0	1.04716525846306	0	8.89849965663926	0.349055086154354	4.5504324447977	0.00147823982677026	0.00675841286086708	ADRA1B	5	159865080	159972544	+	2687	protein_coding	adrenoceptor alpha 1B [Source:HGNC Symbol;Acc:HGNC:278]	-	12	10	7	0	1	0	0.209959956190777	0.171851752256995	0.143619266219546	0	0.020488700154074	0
ENSG00000181790	46.9031975574046	60.4892013280478	49.0771055988464	27.3900511659109	21.9904704277243	26.1046745565324	52.1565014947663	25.1617320500559	1.0539382213523	0.00148271662214728	0.0067767903934592	ADGRB1	8	142449430	142545009	+	7356	protein_coding	adhesion G protein-coupled receptor B1 [Source:HGNC Symbol;Acc:HGNC:943]	-	53	69	47	25	21	25	0.338732636862026	0.433140707228162	0.352239833597457	0.195144023503535	0.157166378955129	0.185967849785146
ENSG00000134201	12.389523883088	9.64320600881922	12.530324833748	1.09560204663644	2.09433051692612	0	11.5210182418851	1.06331085452085	3.4375606941854	0.00154012909327858	0.00701803835211946	GSTM5	1	109711780	109775428	+	6061	protein_coding	glutathione S-transferase mu 5 [Source:HGNC Symbol;Acc:HGNC:4637]	-	14	11	12	1	2	0	0.108594203816541	0.0838050196578122	0.109148882079408	0.00947354850283452	0.0181663545005764	0
ENSG00000189420	27.4339457411235	29.8062731181685	53.2538805434291	17.529632746183	10.4716525846306	13.5744307693969	36.8313664675737	13.8585720334035	1.40470232386651	0.00155078371366519	0.00705435367541075	ZFP92	X	153418322	153426481	+	6105	protein_coding	ZFP92 zinc finger protein [Source:HGNC Symbol;Acc:HGNC:12865]	zf-C2H2	31	34	51	16	10	13	0.238725559252295	0.257166787595324	0.460539449746764	0.150484330812593	0.0901771290974558	0.11651913866833
ENSG00000147246	21.2391837995795	29.8062731181685	27.1490371397874	6.57361227981861	9.42448732616755	9.39768284035167	26.0648313525118	8.46526081544594	1.61911985224338	0.00156889788203573	0.00712738486498983	HTR2C	X	114584078	114910061	+	4842	protein_coding	5-hydroxytryptamine receptor 2C [Source:HGNC Symbol;Acc:HGNC:5295]	-	24	34	26	6	9	9	0.233028666784229	0.324246848052345	0.296026706102258	0.0711513971198017	0.102329251513005	0.101708513235653
ENSG00000260284	44.2482995824572	55.2292707777828	41.7677494458267	24.1032450260016	24.0848009446504	16.7069917161807	47.0817732686889	21.6316792289442	1.12585621486951	0.0015835565441385	0.00718821387844649	TPSP2	16	1286351	1288837	-	610	unprocessed_pseudogene	tryptase pseudogene 2 [Source:HGNC Symbol;Acc:HGNC:14136]	-	50	63	40	22	23	16	3.85356832161624	4.76905515964202	3.61503483214914	2.0708555810901	2.07577402987201	1.4352571834959
ENSG00000170231	45.1332655741063	41.2027893104094	30.2816183482244	10.9560204663644	20.9433051692612	15.6628047339195	38.8725577442467	15.854043456515	1.29510302157852	0.00159046074384201	0.00721019981960757	FABP6	5	160187367	160238735	+	1164	protein_coding	fatty acid binding protein 6 [Source:HGNC Symbol;Acc:HGNC:3561]	-	51	47	29	10	20	15	2.05987131418353	1.86451769250718	1.37349583721474	0.493291902712027	0.94593019439857	0.705144073721408
ENSG00000211448	11.5045578914389	12.2731712839517	10.4419373614567	0	1.04716525846306	2.08837396452259	11.4065555122824	1.04517974099522	3.43203656965466	0.0015927201139316	0.00721666112895323	DIO2	14	80197527	80387757	-	7494	protein_coding	iodothyronine deiodinase 2 [Source:HGNC Symbol;Acc:HGNC:2884]	-	13	14	10	0	1	2	0.0815553690697006	0.0862652684334619	0.0735645599016204	0	0.00734629534480875	0.0146034641368512
ENSG00000187068	29.2038777244217	32.436238393301	28.1932308759331	10.9560204663644	9.42448732616755	12.5302437871356	29.9444489978853	10.9702505265558	1.44989849305693	0.00161708222067358	0.00731938026328425	C3orf70	3	185078050	185153014	-	5901	protein_coding	chromosome 3 open reading frame 70 [Source:HGNC Symbol;Acc:HGNC:33731]	-	33	37	27	10	9	12	0.262912490473259	0.28953278016672	0.252243787855856	0.097304147560888	0.0839651306263296	0.111274387637583
ENSG00000018236	9.73462590814058	12.2731712839517	17.7512935144764	2.19120409327287	3.14149577538918	0	13.2530302355229	1.77756662288735	2.89707364930643	0.00166447106172794	0.0075083439134881	CNTN1	12	40692442	41072418	+	7492	protein_coding	contactin 1 [Source:HGNC Symbol;Acc:HGNC:2171]	-	11	14	17	2	3	0	0.06902681109996	0.086288297068922	0.125093136710446	0.0153281306662253	0.0220447693462347	0
ENSG00000178573	15.9293878496846	16.6564467425059	27.1490371397874	3.28680613990931	7.33015680924143	4.17674792904519	19.9116239106593	4.93123695939864	2.00281729886867	0.00170316945541053	0.00765895121008935	MAF	16	79585843	79600714	-	6976	protein_coding	MAF bZIP transcription factor [Source:HGNC Symbol;Acc:HGNC:6776]	TF_bZIP	18	19	26	3	7	4	0.121307855995832	0.125767596157918	0.205470371408706	0.0246928802217661	0.0552425403093431	0.0313756766747599
ENSG00000117322	15.0444218580354	21.0397222010601	17.7512935144764	3.28680613990931	5.23582629231531	4.17674792904519	17.9451458578573	4.23312678708993	2.08128351072148	0.00171648138006215	0.00770879672997546	CR2	1	207454230	207489895	+	4885	protein_coding	complement C3d receptor 2 [Source:HGNC Symbol;Acc:HGNC:2336]	-	17	24	17	3	5	4	0.163609021474557	0.226865420666307	0.191852155626339	0.0352625450208884	0.0563491681821871	0.0448058793210082
ENSG00000276966	62.8325854070892	63.1191666031803	31.3258120843701	31.7724593524566	15.7074788769459	21.9279266274872	52.4258546982132	23.1359549522966	1.1899373018849	0.00172822145891866	0.00774744666454105	HIST1H4E	6	26204552	26206038	+	1487	protein_coding	histone cluster 1 H4 family member e [Source:HGNC Symbol;Acc:HGNC:4790]	-	71	72	30	29	15	21	2.24476185620981	2.23585254866491	1.11222490632699	1.11980911015112	0.555344357572261	0.772765825512042
ENSG00000128045	27.4339457411235	44.7094096772527	54.2980742795748	14.2428266062737	23.0376356861873	14.6186177516582	42.1471432326503	17.2996933480397	1.27800684624472	0.00176717937981818	0.0078975392531957	RASL11B	4	52862290	52866835	+	2472	protein_coding	RAS like family 11 member B [Source:HGNC Symbol;Acc:HGNC:23804]	-	31	51	52	13	22	14	0.589571011017502	0.95267186788195	1.15967743604137	0.301961693844596	0.489955105545279	0.309898269292451
ENSG00000152910	27.4339457411235	33.3128934850118	12.530324833748	7.66921432645505	8.37732206770449	5.22093491130648	24.4257213532944	7.08915710182201	1.79435677597415	0.00178044404161862	0.00795065901836609	CNTNAP4	16	76277278	76559238	+	6482	protein_coding	contactin associated protein like 4 [Source:HGNC Symbol;Acc:HGNC:18747]	-	31	38	12	7	8	5	0.224841027342682	0.270704952421362	0.102059761537071	0.0620077510536501	0.0679458652440565	0.0422085622653358
ENSG00000169245	28.3189117327726	44.7094096772527	31.3258120843701	14.2428266062737	12.5659831015567	14.6186177516582	34.7847111647985	13.8091424864962	1.3354309237774	0.00186140687726784	0.00827164473658005	CXCL10	4	76021117	76023497	-	1176	protein_coding	C-X-C motif chemokine ligand 10 [Source:HGNC Symbol;Acc:HGNC:10637]	-	32	51	30	13	12	14	1.27927982377464	2.00255515085389	1.40635921403761	0.634735805428436	0.561766707285682	0.651418810961682
ENSG00000224689	27.4339457411235	42.0794444021202	29.2374246120787	13.1472245596372	12.5659831015567	12.5302437871356	32.9169382517741	12.7478171494432	1.37149357732609	0.0018976941104658	0.00839577554028716	ZNF812P	19	9689924	9700776	-	2332	transcribed_unprocessed_pseudogene	zinc finger protein 812, pseudogene [Source:HGNC Symbol;Acc:HGNC:33242]	zf-C2H2	31	48	28	12	12	12	0.62496549709917	0.950461046273506	0.661929619780309	0.295467465569537	0.283292301787291	0.281573825664398
ENSG00000153071	17.6993198329829	19.2864120176384	19.8396809867677	5.47801023318218	5.23582629231531	4.17674792904519	18.9418042791297	4.96352815151422	1.93265933516957	0.00199054067448657	0.00876445695453321	DAB2	5	39371675	39462300	-	7717	protein_coding	DAB2, clathrin adaptor protein [Source:HGNC Symbol;Acc:HGNC:2662]	-	20	22	19	5	5	4	0.121844067704336	0.131642406154205	0.135733619620994	0.0372030435892705	0.0356700384307353	0.0283629286618019
ENSG00000204397	30.0888437160709	37.696168943566	35.5025870289527	18.6252347928194	11.5188178430937	11.4860568048743	34.4291998961966	13.8767031469291	1.31420188472238	0.00211906131579918	0.00923883803977962	CARD16	11	105041326	105101431	-	1688	protein_coding	caspase recruitment domain family member 16 [Source:HGNC Symbol;Acc:HGNC:33701]	-	34	43	34	17	11	11	0.946955059127025	1.1762987741425	1.11042391023064	0.578273706804834	0.3587585962405	0.356582334910304
ENSG00000198963	30.97380970772	35.0662036684335	43.8561369181181	19.7208368394558	11.5188178430937	14.6186177516582	36.6320500980905	15.2860908114026	1.25988423889177	0.00238608912695386	0.0102124378562477	RORB	9	74497365	74693177	+	9591	protein_coding	RAR related orphan receptor B [Source:HGNC Symbol;Acc:HGNC:10259]	THR-like	35	40	42	18	11	14	0.171564349215946	0.192582904103658	0.241416933582684	0.107761984627488	0.063140914446248	0.0798736859233592
ENSG00000170962	15.9293878496846	13.1498263756626	18.795487250622	4.38240818654574	3.14149577538918	3.13256094678389	15.9582338253231	3.55215496957294	2.16714935610903	0.00239593431019909	0.0102520393926026	PDGFD	11	103907186	104164379	-	4266	protein_coding	platelet derived growth factor D [Source:HGNC Symbol;Acc:HGNC:30620]	-	18	15	18	4	3	3	0.198369339762524	0.162364858760389	0.232613000802845	0.0538388912102016	0.0387152864374098	0.0384804360905635
ENSG00000122574	30.97380970772	39.4494791269877	49.0771055988464	19.7208368394558	14.6603136184829	17.751178698442	39.8334648111847	17.3774430521269	1.1933756168734	0.00246063860394677	0.0104977540440569	WIPF3	7	29806486	29917066	+	6065	protein_coding	WAS/WASL interacting protein family member 3 [Source:HGNC Symbol;Acc:HGNC:22004]	-	35	45	47	18	14	17	0.271306458916758	0.34261260715836	0.427217842694624	0.170411408831367	0.127080613750364	0.153376102564432
ENSG00000279649	14.1594558663863	17.5331018342168	15.662906042185	3.28680613990931	3.14149577538918	4.17674792904519	15.7851545809294	3.53501661478123	2.15795246300497	0.00247166438182886	0.010542193853381	AC020978.9	16	68290087	68292790	-	2704	TEC	novel transcript	-	16	20	15	3	3	4	0.278186588897741	0.341542646682356	0.305820716662025	0.0637047087378107	0.0610796641797302	0.0809455327230492
ENSG00000206579	34.5136736743166	47.3393749523852	55.3422680157204	27.3900511659109	16.754644135409	18.7953656807033	45.7317722141408	20.9800203273411	1.12311363406327	0.0025661827842912	0.010902339037411	XKR4	8	55102389	55542054	+	19885	protein_coding	XK related 4 [Source:HGNC Symbol;Acc:HGNC:29394]	-	39	54	53	25	16	18	0.0922065781958768	0.125397764893062	0.146937485696985	0.0721890589334675	0.0442972188596404	0.0495320715199428
ENSG00000168874	17.6993198329829	19.2864120176384	21.928068459059	7.66921432645505	6.28299155077837	2.08837396452259	19.6379334365601	5.346859947252	1.88041526286074	0.00264599027805403	0.0111974115361817	ATOH8	2	85751344	85788066	+	6076	protein_coding	atonal bHLH transcription factor 8 [Source:HGNC Symbol;Acc:HGNC:24126]	bHLH	20	22	21	7	6	2	0.154751591585643	0.167196255479263	0.190538990288967	0.0661511261240553	0.0543645200599047	0.0180115800265903
ENSG00000265107	9.73462590814058	12.2731712839517	10.4419373614567	0	3.14149577538918	0	10.8165781845163	1.04716525846306	3.35446722677135	0.00272688676704985	0.0114848129723207	GJA5	1	147756199	147773362	-	3292	protein_coding	gap junction protein alpha 5 [Source:HGNC Symbol;Acc:HGNC:4279]	-	11	14	10	0	3	0	0.157092608979617	0.196376646913841	0.167464402157577	0	0.0501699307235694	0
ENSG00000253417	12.389523883088	9.64320600881922	14.6187123060394	0	3.14149577538918	2.08837396452259	12.2171473993155	1.74328991330393	2.79068659798104	0.00277853031183879	0.011655682064499	LINC02159	5	160931778	160938626	-	2323	lincRNA	long intergenic non-protein coding RNA 2159 [Source:HGNC Symbol;Acc:HGNC:27749]	-	14	11	14	0	3	2	0.28333597474475	0.218657866614722	0.332247067009832	0	0.0710974653215628	0.0471107878784169
ENSG00000108176	47.7881635490538	45.5860647689636	45.9445243904094	12.0516225130008	21.9904704277243	30.2814224855776	46.4395842361423	21.4411718087676	1.11080190991665	0.00282586827326762	0.0118255924064384	DNAJC12	10	67796665	67838166	-	2121	protein_coding	DnaJ heat shock protein family (Hsp40) member C12 [Source:HGNC Symbol;Acc:HGNC:28908]	-	54	52	44	11	21	29	1.19694993412578	1.1320987379706	1.14365316943521	0.297789227832381	0.545080567465315	0.748164178926288
ENSG00000181619	33.6287076826675	37.696168943566	31.3258120843701	16.4340306995465	13.6131483600198	13.5744307693969	34.2168962368679	14.5405366096544	1.2380210426657	0.00290901697783443	0.0121237065954834	GPR135	14	59429022	59465342	-	4977	protein_coding	G protein-coupled receptor 135 [Source:HGNC Symbol;Acc:HGNC:19991]	-	38	43	30	15	13	13	0.358954043379805	0.398953652954098	0.332304286861208	0.173053578889934	0.143799635338951	0.142927334050664
ENSG00000011201	18.584285824632	26.2996527513251	33.4141995566614	9.86041841972792	5.23582629231531	11.4860568048743	26.0993793775395	8.86076717230583	1.55430729483264	0.00299244884288174	0.0124205648302292	ANOS1	X	8528874	8732186	-	7131	protein_coding	anosmin 1 [Source:HGNC Symbol;Acc:HGNC:6211]	-	21	30	32	9	5	11	0.1384496149205	0.194264054823115	0.247389846878247	0.0724684612650568	0.0386012742350279	0.0844076540917955
ENSG00000163121	15.9293878496846	10.5198611005301	11.4861310976024	2.19120409327287	3.14149577538918	1.0441869822613	12.6451266826057	2.12562895030778	2.5750104795302	0.00302619130487154	0.0125305609809756	NEURL3	2	96497643	96508109	-	2497	protein_coding	neuralized E3 ubiquitin protein ligase 3 [Source:HGNC Symbol;Acc:HGNC:25162]	-	18	12	11	2	3	1	0.338904126322358	0.221913812566061	0.24286026956068	0.0459905306172847	0.0661431365406449	0.0219139688108856
ENSG00000182667	10.6195918997897	10.5198611005301	12.530324833748	0	1.04716525846306	3.13256094678389	11.2232592780226	1.39324206841565	2.9915595664192	0.00304316037564338	0.0125857665248884	NTM	11	131370478	132336822	+	6956	protein_coding	neurotrimin [Source:HGNC Symbol;Acc:HGNC:17941]	-	12	12	12	0	1	3	0.0811044281605259	0.0796605506005541	0.0951051429389437	0	0.00791448207504267	0.0235994163833157
ENSG00000115718	13.2744898747372	20.1630671093493	13.5745185698937	0	6.28299155077837	3.13256094678389	15.6706918513267	3.13851749918742	2.30971560530513	0.00304593518103566	0.0125942323471066	PROC	2	127418427	127429246	+	2495	protein_coding	protein C, inactivator of coagulation factors Va and VIIIa [Source:HGNC Symbol;Acc:HGNC:9451]	-	15	23	13	0	6	3	0.28264649413057	0.425675757163709	0.287246755700828	0	0.132392314181956	0.0657946053556488
ENSG00000205869	15.9293878496846	17.5331018342168	19.8396809867677	3.28680613990931	3.14149577538918	7.30930887582908	17.7673902235564	4.57920359704252	1.94984167575839	0.00309142398131913	0.0127548880717087	KRTAP5-1	11	1584342	1585283	-	942	protein_coding	keratin associated protein 5-1 [Source:HGNC Symbol;Acc:HGNC:23596]	-	18	20	19	3	3	7	0.898347774338564	0.980394179011773	1.1119494082964	0.182863622534013	0.175328462783429	0.406618111300922
ENSG00000268416	41.5934016075098	49.9693402275178	36.5467807650984	20.8164388860923	17.801809393872	21.9279266274872	42.703174200042	20.1820583024838	1.08482461044549	0.00315850573939186	0.0129913913274154	AC010329.1	19	20746923	20755250	-	8328	lincRNA	novel transcript	-	47	57	35	19	17	21	0.265326137801964	0.316049982275805	0.231691263407733	0.130999564365744	0.112380323527611	0.137980641514938
ENSG00000168961	24.779047766176	14.0264814673734	21.928068459059	4.38240818654574	9.42448732616755	3.13256094678389	20.2445325642028	5.64648548649906	1.8380600733677	0.00323717829086662	0.0132928650083427	LGALS9	17	27629798	27649560	+	5714	protein_coding	galectin 9 [Source:HGNC Symbol;Acc:HGNC:6570]	-	28	16	21	4	9	3	0.230377833157877	0.129300849370541	0.202610238886203	0.0401954340046762	0.086713026920891	0.0287290060137109
ENSG00000087076	52.2129935072995	49.9693402275178	29.2374246120787	24.1032450260016	7.33015680924143	24.0163005920098	43.806586115632	18.4832341424176	1.25253646488451	0.00325196745584594	0.0133409305016496	HSD17B14	19	48813017	48836678	-	1281	protein_coding	hydroxysteroid 17-beta dehydrogenase 14 [Source:HGNC Symbol;Acc:HGNC:23238]	-	59	57	28	22	7	23	2.16533839024151	2.05469496673919	1.20501161071638	0.986121705280999	0.30083681592348	0.982467714893028
ENSG00000128591	46.9031975574046	34.1895485767227	53.2538805434291	18.6252347928194	23.0376356861873	21.9279266274872	44.7822088925188	21.1969323688313	1.07365741825484	0.0032553508420699	0.0133483528823592	FLNC	7	128830377	128859274	+	9280	protein_coding	filamin C [Source:HGNC Symbol;Acc:HGNC:3756]	-	53	39	51	17	22	21	0.268504016891925	0.194060998645121	0.302973420334482	0.105185993220534	0.130513903115079	0.123825730876768
ENSG00000135363	52.2129935072995	42.0794444021202	26.1048434036417	19.7208368394558	17.801809393872	15.6628047339195	40.1324271043538	17.7284836557491	1.18650020489999	0.00326645189283324	0.0133876559814274	LMO2	11	33858576	33892289	-	3109	protein_coding	LIM domain only 2 [Source:HGNC Symbol;Acc:HGNC:6642]	-	59	48	25	18	17	15	0.892183492408933	0.712922212901196	0.44330396582723	0.332436537331052	0.301030342340928	0.264003763850665
ENSG00000170454	17.6993198329829	18.4097569259276	7.30935615301968	1.09560204663644	4.18866103385225	3.13256094678389	14.4728109706434	2.80560800909086	2.36735763462169	0.0033213428986468	0.0135676386964552	KRT75	12	52424070	52434525	-	2324	protein_coding	keratin 75 [Source:HGNC Symbol;Acc:HGNC:24431]	-	20	21	7	1	4	3	0.404591510531138	0.417258124983023	0.166052051777935	0.0247070471065749	0.0947558301445728	0.070635774682592
ENSG00000128422	16.8143538413337	19.2864120176384	15.662906042185	6.57361227981861	5.23582629231531	1.0441869822613	17.2545573003857	4.28454185146507	2.0187376210971	0.00332567907012478	0.013582145534444	KRT17	17	41619441	41624842	-	3130	protein_coding	keratin 17 [Source:HGNC Symbol;Acc:HGNC:6427]	-	19	22	15	6	5	1	0.285385666757395	0.324563721499041	0.264197833180228	0.110068710816	0.0879443088083016	0.0174821661727736
ENSG00000224769	16.8143538413337	19.2864120176384	28.1932308759331	6.57361227981861	3.14149577538918	9.39768284035167	21.4313322449684	6.37093029851982	1.74428424690091	0.00335356798737278	0.0136799010970058	MUC20P1	3	195614947	195620233	+	1680	unprocessed_pseudogene	mucin 20, cell surface associated pseudogene 1 [Source:HGNC Symbol;Acc:HGNC:51921]	-	19	22	27	6	3	9	0.531700676756337	0.604693123983333	0.886006304843695	0.205068490984571	0.0983091737749942	0.293138464932757
ENSG00000228492	25.6640137578252	35.9428587601444	19.8396809867677	8.76481637309148	8.37732206770449	12.5302437871356	27.1488511682457	9.89079407597718	1.46083968569249	0.00348536927687155	0.0141441908928202	RAB11FIP1P1	X	74202834	74204595	+	1762	processed_pseudogene	RAB11 family interacting protein 1 pseudogene 1 [Source:HGNC Symbol;Acc:HGNC:42366]	-	29	41	19	8	8	12	0.773775523375612	1.07448308688402	0.594470114991608	0.260700011240318	0.249957490642437	0.372661839642097
ENSG00000175946	38.0535376409132	38.5728240352769	38.6351682373897	23.0076429793651	8.37732206770449	18.7953656807033	38.4205099711933	16.7267769092577	1.20319673229754	0.00354545645330429	0.0143577295735964	KLHL38	8	123645527	123652950	-	1982	protein_coding	kelch like family member 38 [Source:HGNC Symbol;Acc:HGNC:34435]	-	43	44	37	21	8	18	1.01997070712406	1.02511044227245	1.02915408881945	0.608376754283189	0.222212461408665	0.49694512723212
ENSG00000173482	22.1241497912286	21.0397222010601	11.4861310976024	4.38240818654574	4.18866103385225	6.26512189356778	18.2166676966304	4.94539703798859	1.88654132788971	0.00361823939718593	0.0146250909901671	PTPRM	18	7566782	8406861	+	9900	protein_coding	protein tyrosine phosphatase, receptor type M [Source:HGNC Symbol;Acc:HGNC:9675]	-	25	24	11	4	4	6	0.118721044251814	0.111943189894435	0.0612547568780826	0.0231996676669414	0.0222436918440391	0.0331631394671402
ENSG00000117148	27.4339457411235	25.4229976596143	29.2374246120787	14.2428266062737	7.33015680924143	9.39768284035167	27.3647893376055	10.3235554186223	1.40914645663722	0.00365909143509449	0.0147626295623397	ACTL8	1	17755313	17827063	+	1864	protein_coding	actin like 8 [Source:HGNC Symbol;Acc:HGNC:24018]	-	31	29	28	13	7	9	0.781877435212052	0.718412236648166	0.828122249639314	0.400455636901202	0.206744614376597	0.264202049939395
ENSG00000127507	28.3189117327726	20.1630671093493	15.662906042185	2.19120409327287	9.42448732616755	7.30930887582908	21.381628294769	6.3083334317565	1.75825732402667	0.00370367822119173	0.0149216409637955	ADGRE2	19	14732393	14778541	-	8622	protein_coding	adhesion G protein-coupled receptor E2 [Source:HGNC Symbol;Acc:HGNC:3337]	-	32	23	15	2	9	7	0.174487714307467	0.123180354224479	0.0959103708947014	0.0133192246522106	0.0574667404112701	0.0444252216243875
ENSG00000173702	9.73462590814058	7.0132407336867	14.6187123060394	0	0	3.13256094678389	10.4555263159555	1.0441869822613	3.29998425461829	0.00379020579893074	0.0152029951656694	MUC13	3	124905442	124953819	-	3499	protein_coding	mucin 13, cell surface associated [Source:HGNC Symbol;Acc:HGNC:7511]	-	11	8	14	0	0	3	0.147799047945384	0.105576600929304	0.220580147660429	0	0	0.0469155588346224
ENSG00000279191	7.96469392484229	11.3965161922409	8.35354988916535	1.09560204663644	1.04716525846306	0	9.23825333541618	0.714255768366499	3.70526598222792	0.0038136003124622	0.0152720527208623	AC068491.4	2	111321433	111324812	-	3380	TEC	TEC	-	9	13	8	1	1	0	0.125183965003983	0.177602176274825	0.130483505775797	0.0169879223300828	0.016287910447928	0
ENSG00000228649	18.584285824632	20.1630671093493	22.9722621952047	8.76481637309148	6.28299155077837	4.17674792904519	20.573205043062	6.40818528430501	1.68505418614674	0.00382829893902602	0.0153216575513616	SNHG26	7	22854178	22861579	+	2627	processed_transcript	small nucleolar RNA host gene 26 [Source:HGNC Symbol;Acc:HGNC:53131]	-	21	23	22	8	6	4	0.375821927673423	0.404286644127695	0.461684121121445	0.174858553408999	0.125739940572509	0.0833181273251333
ENSG00000283162	27.4339457411235	26.2996527513251	40.7235557096811	16.4340306995465	11.5188178430937	10.441869822613	31.4857180673766	12.7982394550844	1.29578732282796	0.00414578434998992	0.0164124118948125	AL390726.6	9	38433696	38543880	+	2140	transcribed_unprocessed_pseudogene	STRA6-like (Stra6l) pseudogene	-	31	30	39	15	11	10	0.681037167866946	0.64733503502039	1.00469250767322	0.402470870156636	0.282983416099984	0.255697103368137
ENSG00000104951	18.584285824632	36.8195138518552	16.7070997783307	7.66921432645505	11.5188178430937	4.17674792904519	24.0369664849393	7.78826003286464	1.63157842224852	0.00441344174697804	0.0173096545760897	IL4I1	19	49889654	49929539	-	2563	protein_coding	interleukin 4 induced 1 [Source:HGNC Symbol;Acc:HGNC:19094]	-	21	42	16	7	11	4	0.38520647834494	0.756697528256375	0.344154701148806	0.156821787877394	0.23627955928754	0.0853986424046528
ENSG00000231628	10.6195918997897	5.25993055026503	11.4861310976024	1.09560204663644	1.04716525846306	0	9.1218845158857	0.714255768366499	3.68040490166272	0.00443637317066449	0.0173800933350308	AL133406.2	6	105279016	105281755	+	1198	antisense	novel transcript	-	12	6	11	1	1	0	0.470920202240917	0.231268276284413	0.506195403249597	0.0479291965573289	0.0459542047696133	0
ENSG00000165626	32.7437416910183	28.9296180264576	44.9003306542637	9.86041841972792	20.9433051692612	14.6186177516582	35.5245634572466	15.1407804468824	1.22170130933057	0.00443642350097267	0.0173800933350308	BEND7	10	13438484	13528974	-	10018	protein_coding	BEN domain containing 7 [Source:HGNC Symbol;Acc:HGNC:23514]	-	37	33	43	9	20	14	0.173637526490075	0.152108871275504	0.236629975162887	0.0515844077940827	0.109908439437007	0.076469207595422
ENSG00000163453	30.97380970772	35.9428587601444	31.3258120843701	12.0516225130008	12.5659831015567	17.751178698442	32.7474935174115	14.1229281043332	1.21266162315934	0.00445669579384382	0.0174476615422338	IGFBP7	4	57030773	57110385	-	1930	protein_coding	insulin like growth factor binding protein 7 [Source:HGNC Symbol;Acc:HGNC:5476]	-	35	41	30	11	12	17	0.852577032813542	0.980952952896184	0.856931831973176	0.327259560742218	0.342299299361638	0.481982415571648
ENSG00000115525	31.8587756993692	35.0662036684335	55.3422680157204	12.0516225130008	26.1791314615765	15.6628047339195	40.755749127841	17.9645195694989	1.17243753865112	0.00453940824269123	0.0177273573079506	ST3GAL5	2	85837120	85905199	-	16318	protein_coding	ST3 beta-galactoside alpha-2,3-sialyltransferase 5 [Source:HGNC Symbol;Acc:HGNC:10872]	-	36	40	53	11	25	15	0.103719034615385	0.113191728965448	0.17905698633929	0.0387063949155828	0.0843441863494252	0.0502995282394729
ENSG00000271533	44.2482995824572	50.8459953192286	43.8561369181181	30.6768573058202	16.754644135409	21.9279266274872	46.3168106066013	23.1198093562388	1.00679988352221	0.00464797708510908	0.0180982438075445	Z83843.1	X	74209976	74213660	-	3685	sense_intronic	novel transcript, sense intronic FTX	-	50	58	42	28	16	21	0.637904118367954	0.726795337374318	0.6283391614631	0.436292257617107	0.239036688473256	0.311832505437288
ENSG00000169432	14.1594558663863	7.0132407336867	12.530324833748	2.19120409327287	1.04716525846306	2.08837396452259	11.2343404779403	1.77558110541951	2.66237690736551	0.00465061856128652	0.0181003831724026	SCN9A	2	166195185	166376001	-	13741	protein_coding	sodium voltage-gated channel alpha subunit 9 [Source:HGNC Symbol;Acc:HGNC:10597]	-	16	8	12	2	1	2	0.0547424886383445	0.0268839623500208	0.0481443398794332	0.00835735062596318	0.00400648695975524	0.00796436651201241
ENSG00000267796	23.8940817745269	21.9163772927709	15.662906042185	6.57361227981861	9.42448732616755	3.13256094678389	20.491121703161	6.37688685092335	1.68926463940725	0.00465331119577704	0.0181067904051554	LIN37	19	35748361	35754519	+	2820	protein_coding	lin-37 DREAM MuvB core complex component [Source:HGNC Symbol;Acc:HGNC:33234]	-	27	25	15	6	9	3	0.450129576290919	0.409366718363958	0.293240857395076	0.122168462714213	0.175701502065947	0.058211893745512
ENSG00000204338	43.363333590808	39.4494791269877	20.8838747229134	9.86041841972792	17.801809393872	15.6628047339195	34.5655624802364	14.4416775158398	1.26326031010012	0.00472028609724217	0.0183056545555084	CYP21A1P	6	32005636	32008451	+	1971	transcribed_unprocessed_pseudogene	cytochrome P450 family 21 subfamily A member 1, pseudogene [Source:HGNC Symbol;Acc:HGNC:2599]	-	49	45	20	9	17	15	1.16877886487174	1.05425949386882	0.559404172402581	0.262188025003105	0.474836800780287	0.416432116596509
ENSG00000072163	12.389523883088	14.0264814673734	18.795487250622	7.66921432645505	1.04716525846306	1.0441869822613	15.0704975336945	3.2535221890598	2.22495970333857	0.00484224920004943	0.0187009923546017	LIMS2	2	127638381	127681786	-	8487	protein_coding	LIM zinc finger domain containing 2 [Source:HGNC Symbol;Acc:HGNC:16084]	-	14	16	18	7	1	1	0.0775526651740373	0.0870537355135233	0.116923183860603	0.0473588125756758	0.00648676061199444	0.00644741134921424
ENSG00000168497	13.2744898747372	5.25993055026503	8.35354988916535	0	1.04716525846306	1.0441869822613	8.96265677138918	0.697117413574786	3.66782092197334	0.00488060133396868	0.0188093375240521	CAVIN2	2	191834302	191847255	-	3229	protein_coding	caveolae associated protein 2 [Source:HGNC Symbol;Acc:HGNC:10690]	-	15	6	8	0	1	1	0.218396718134337	0.0858034670141614	0.13658539780805	0	0.0170495934698039	0.0169461691300035
ENSG00000259426	38.0535376409132	26.2996527513251	34.4583932928071	3.28680613990931	19.8961399107982	14.6186177516582	32.9371945616818	12.6005212674552	1.37853614513539	0.00491974031704676	0.0189390848601062	AC027237.3	15	69396904	69415029	-	2265	antisense	uncharacterized LOC145694 [Source:NCBI gene;Acc:145694]	-	43	30	33	3	19	14	0.892530658507674	0.611610143462974	0.803208070321878	0.0760518906962649	0.461814396894454	0.338220097876794
ENSG00000224511	19.4692518162812	11.3965161922409	9.39774362531102	3.28680613990931	2.09433051692612	3.13256094678389	13.421170544611	2.83789920120644	2.24888337660383	0.00499694339397211	0.0191723078690229	LINC00365	13	30103178	30108875	-	2998	lincRNA	long intergenic non-protein coding RNA 365 [Source:HGNC Symbol;Acc:HGNC:42687]	-	22	13	9	3	2	3	0.344995909780454	0.200231939896234	0.165498175687948	0.0574574824639893	0.0367265759266156	0.0547556839100546
ENSG00000176029	16.8143538413337	19.2864120176384	16.7070997783307	5.47801023318218	7.33015680924143	2.08837396452259	17.602621879101	4.96551366898207	1.82852287331594	0.00500782890365307	0.0192044142129779	C11orf16	11	8920076	8933006	-	2607	protein_coding	chromosome 11 open reading frame 16 [Source:HGNC Symbol;Acc:HGNC:1169]	-	19	22	16	5	7	2	0.342637950498905	0.389675661024933	0.338346182985957	0.11012500474814	0.147822002761019	0.041978657553342
ENSG00000249715	30.0888437160709	28.9296180264576	25.060649667496	14.2428266062737	10.4716525846306	9.39768284035167	28.0263704700082	11.3707206770853	1.30660315542312	0.00511407626693224	0.019548039700242	FER1L5	2	96642737	96704887	+	10475	protein_coding	fer-1 like family member 5 [Source:HGNC Symbol;Acc:HGNC:19044]	-	34	33	24	13	10	9	0.15259762671183	0.145472713359236	0.126310524922824	0.0712600770581232	0.0525566943331712	0.0470140927052059
ENSG00000229314	17.6993198329829	30.6829282098793	16.7070997783307	4.38240818654574	6.28299155077837	10.441869822613	21.696449273731	7.03575651997903	1.62479402430931	0.00533818312873437	0.0202703359358393	ORM1	9	114323056	114326475	+	901	protein_coding	orosomucoid 1 [Source:HGNC Symbol;Acc:HGNC:8498]	-	20	35	16	4	6	10	1.04358564980507	1.79376226870245	0.978988345221298	0.254913107550189	0.366613567018847	0.607316094570269
ENSG00000111817	45.1332655741063	33.3128934850118	37.5909745012441	20.8164388860923	18.8489746523351	15.6628047339195	38.6790445201207	18.4427394241156	1.07034138649703	0.00548579839604937	0.0207761557113675	DSE	6	116254173	116444860	+	19193	protein_coding	dermatan sulfate epimerase [Source:HGNC Symbol;Acc:HGNC:21144]	-	51	38	36	19	18	15	0.124925244084282	0.0914244517061049	0.103405102008538	0.0568417846109477	0.051631140085028	0.0427649508576939
ENSG00000123096	19.4692518162812	19.2864120176384	32.3700058205157	7.66921432645505	9.42448732616755	8.35349585809037	23.7085565514784	8.48239917023766	1.47435694484832	0.0055910317065418	0.0211146251964206	SSPN	12	26121991	26299290	+	6821	protein_coding	sarcospan [Source:HGNC Symbol;Acc:HGNC:11322]	-	22	22	31	7	9	8	0.151634325981792	0.148934826021404	0.250550904104751	0.0589259994619206	0.0726401166729176	0.0641773113863437
ENSG00000187905	40.7084356158606	39.4494791269877	24.0164559313504	15.3384286529101	13.6131483600198	17.751178698442	34.7247902247329	15.567585237124	1.16352214986109	0.00579756034344583	0.021775749162349	LRRC74B	22	21045960	21064168	+	5542	protein_coding	leucine rich repeat containing 74B [Source:HGNC Symbol;Acc:HGNC:34301]	-	46	45	23	14	13	17	0.390224204635698	0.374945049154719	0.228793480219471	0.145050249848344	0.12913944155214	0.167850245769268
ENSG00000169752	23.8940817745269	25.4229976596143	19.8396809867677	9.86041841972792	7.33015680924143	8.35349585809037	23.0522534736363	8.51469036235324	1.44172256441216	0.00590210601327533	0.0221252258348605	NRG4	15	75935969	76059795	-	5031	protein_coding	neuregulin 4 [Source:HGNC Symbol;Acc:HGNC:29862]	-	27	29	19	9	7	8	0.252308766674695	0.266173804236172	0.208200425882571	0.102717669902826	0.0765994754915479	0.0870112186376963
ENSG00000258754	7.96469392484229	6.13658564197586	17.7512935144764	1.09560204663644	0	3.13256094678389	10.6175243604315	1.40938766447344	2.89828659037133	0.00592015630360989	0.0221880841840298	LINC01579	15	93718542	94070820	-	6795	lincRNA	long intergenic non-protein coding RNA 1579 [Source:HGNC Symbol;Acc:HGNC:27519]	-	9	7	17	1	0	3	0.0622695808261168	0.047569677824898	0.13792461813608	0.00845021007736277	0	0.024158578419771
ENSG00000254718	27.4339457411235	30.6829282098793	40.7235557096811	16.4340306995465	11.5188178430937	15.6628047339195	32.9468098868946	14.5385510921866	1.17653846656683	0.00604986168439888	0.0226105413794467	AL157756.1	14	60240121	60248765	-	3154	antisense	uncharacterized LOC101927702 [Source:NCBI gene;Acc:101927702]	-	31	35	39	15	11	15	0.462086093606615	0.51242225875108	0.681687370456785	0.27307788907267	0.192005234766634	0.260237064620076
ENSG00000160282	29.2038777244217	37.696168943566	16.7070997783307	9.86041841972792	12.5659831015567	10.441869822613	27.8690488154395	10.9560904479659	1.35376999474384	0.00612465098783672	0.0228653636879237	FTCD	21	46136262	46155567	-	3311	protein_coding	formimidoyltransferase cyclodeaminase [Source:HGNC Symbol;Acc:HGNC:3974]	-	33	43	16	9	12	10	0.468573423824434	0.59969566014876	0.26640546633778	0.156077498423775	0.199528132820284	0.1652648146203
ENSG00000104432	38.9385036325623	26.2996527513251	40.7235557096811	12.0516225130008	11.5188178430937	22.9721136097485	35.3205706978562	15.514184655281	1.18133687262148	0.00619324597101483	0.0230567831932962	IL7	8	78675743	78805523	-	3392	protein_coding	interleukin 7 [Source:HGNC Symbol;Acc:HGNC:6023]	-	44	30	39	11	11	22	0.609845364104835	0.408401230820647	0.633856711798555	0.186206059030802	0.178533169355532	0.354900342764501
ENSG00000251003	15.0444218580354	25.4229976596143	13.5745185698937	5.47801023318218	3.14149577538918	7.30930887582908	18.0139793625145	5.30960496146681	1.76747206342067	0.00623431932095383	0.0231797725676375	ZFPM2-AS1	8	105546089	106060524	-	2667	processed_transcript	ZFPM2 antisense RNA 1 [Source:HGNC Symbol;Acc:HGNC:50698]	-	17	29	13	5	3	7	0.29967381698658	0.502107389993319	0.268721655595638	0.107647501829171	0.0619270385984216	0.143619895330135
ENSG00000164120	15.9293878496846	14.9031365590842	10.4419373614567	5.47801023318218	2.09433051692612	2.08837396452259	13.7581539234085	3.2202382382103	2.10889672345269	0.00623848721417861	0.0231902863059391	HPGD	4	174490177	174523154	-	5529	protein_coding	15-hydroxyprostaglandin dehydrogenase [Source:HGNC Symbol;Acc:HGNC:5154]	-	18	17	10	5	2	2	0.153055453685463	0.141978950829214	0.0997093166762061	0.0519254634433713	0.0199143198820752	0.0197935178588465
ENSG00000125895	48.6731295407029	32.436238393301	17.7512935144764	17.529632746183	10.4716525846306	12.5302437871356	32.9535538161601	13.510509705983	1.29677733097856	0.00624674042917885	0.0232159786053503	TMEM74B	20	1180561	1185415	-	2210	protein_coding	transmembrane protein 74B [Source:HGNC Symbol;Acc:HGNC:15893]	-	55	37	17	16	10	12	1.17002006506991	0.773091826137474	0.424071393771341	0.415704452312615	0.24910921861537	0.297117720112839
ENSG00000165917	10.6195918997897	16.6564467425059	7.30935615301968	2.19120409327287	1.04716525846306	3.13256094678389	11.5284649317718	2.12364343283994	2.44741779859808	0.00647499858007564	0.0239818868642185	RAPSN	11	47437757	47449178	-	1918	protein_coding	receptor associated protein of the synapse [Source:HGNC Symbol;Acc:HGNC:9863]	-	12	19	7	2	1	3	0.294140981378842	0.457432091135368	0.201201756168884	0.0598740119662982	0.0287034084014582	0.0855878729730677
ENSG00000136160	9.73462590814058	7.0132407336867	10.4419373614567	0	1.04716525846306	2.08837396452259	9.06326800109466	1.04517974099522	3.09686793264651	0.0066045356331871	0.0243989932956169	EDNRB	13	77895481	77975529	-	5607	protein_coding	endothelin receptor type B [Source:HGNC Symbol;Acc:HGNC:3180]	-	11	8	10	0	1	2	0.0922327213770109	0.0658841674071047	0.0983222421799079	0	0.00981864407240892	0.0195181666205747
ENSG00000172058	16.8143538413337	248.970046045878	264.181015244854	33.9636634457295	26.1791314615765	18.7953656807033	176.655138377355	26.3127201960031	2.74717229337758	0.00686098407598345	0.0251904240294542	SERF1A	5	70900665	70918530	+	3285	protein_coding	small EDRK-rich factor 1A [Source:HGNC Symbol;Acc:HGNC:10755]	-	19	284	253	31	25	18	0.271919980806894	3.99212928344995	4.24587766853559	0.541855251673084	0.418973647747312	0.299831123949486
ENSG00000228812	15.9293878496846	8.76655091710838	11.4861310976024	1.09560204663644	3.14149577538918	3.13256094678389	12.0606899547984	2.4565529229365	2.28855598029703	0.00702150063088336	0.0256816839815696	LAMA5-AS1	20	62352995	62356480	+	843	antisense	LAMA5 antisense RNA 1 [Source:HGNC Symbol;Acc:HGNC:40334]	-	18	10	11	1	3	3	1.0038476908979	0.547764719234336	0.719361913514849	0.0681129032926216	0.195918638128102	0.19473017836577
ENSG00000169474	11.5045578914389	8.76655091710838	15.662906042185	2.19120409327287	3.14149577538918	2.08837396452259	11.9780049502441	2.47369127772822	2.26816989474056	0.00712328919922119	0.0259755891786105	SPRR1A	1	152985231	152985500	+	270	protein_coding	small proline rich protein 1A [Source:HGNC Symbol;Acc:HGNC:11259]	-	13	10	15	2	3	2	2.26361457706791	1.71024317894276	3.06273784390413	0.425327240560593	0.611701525711075	0.405327260153935
ENSG00000165757	15.0444218580354	6.13658564197586	11.4861310976024	3.28680613990931	0	2.08837396452259	10.8890461992046	1.7917267014773	2.61359925584855	0.00723789516871571	0.0263506286554716	JCAD	10	30012800	30115494	-	9515	protein_coding	junctional cadherin 5 associated [Source:HGNC Symbol;Acc:HGNC:29283]	-	17	7	11	3	0	2	0.0839968544301849	0.0339711992454211	0.0637332730523403	0.0181037869077289	0	0.0115016668672162
ENSG00000206532	18.584285824632	15.7797916507951	21.928068459059	5.47801023318218	3.14149577538918	9.39768284035167	18.7640486448287	6.00572961630768	1.63874765383199	0.00780668153999493	0.0280962598519285	AC117402.1	3	110888384	110893476	-	1363	lincRNA	novel transcript	-	21	18	21	5	3	9	0.724346444606076	0.609815249424931	0.849387311075393	0.210635280541746	0.121173449700653	0.36131520255835
ENSG00000099250	3.53986396659658	12.2731712839517	9.39774362531102	0	0	2.08837396452259	8.40359295861977	0.696124654840864	3.57395749237506	0.00793140904214219	0.0284968964370395	NRP1	10	33177492	33336262	-	11522	protein_coding	neuropilin 1 [Source:HGNC Symbol;Acc:HGNC:8004]	-	4	14	9	0	0	2	0.0163213100238563	0.0561076134039545	0.0430622748405198	0	0	0.00949820866529791
ENSG00000104490	27.4339457411235	36.8195138518552	32.3700058205157	17.529632746183	17.801809393872	7.30930887582908	32.2078218044981	14.2135836719614	1.18277481339999	0.00808405664882415	0.0289680091636474	NCALD	8	101686543	102124907	-	8042	protein_coding	neurocalcin delta [Source:HGNC Symbol;Acc:HGNC:7655]	-	31	42	31	16	17	7	0.181226005873572	0.241160876016052	0.212510285612846	0.114238602289341	0.116376937868434	0.0476292291526323
ENSG00000254811	41.5934016075098	37.696168943566	34.4583932928071	15.3384286529101	17.801809393872	22.9721136097485	37.915987947961	18.7041172188436	1.01948287364698	0.00813233783955739	0.0291048550104863	AP002001.1	11	106250019	106264905	+	3268	transcribed_unprocessed_pseudogene	uncharacterized LOC101928535 [Source:NCBI gene;Acc:101928535]	-	47	43	33	14	17	22	0.676143229992275	0.607586392519138	0.556691027931167	0.245981788451506	0.286384129234377	0.36836657364051
ENSG00000185303	25.6640137578252	20.1630671093493	25.060649667496	6.57361227981861	11.5188178430937	9.39768284035167	23.6292435115568	9.16337098775465	1.36208390211627	0.00822247904808919	0.0293849189277438	SFTPA2	10	79555852	79560402	-	2690	protein_coding	surfactant protein A2 [Source:HGNC Symbol;Acc:HGNC:10799]	-	29	23	24	6	11	9	0.506837350255698	0.394818220863738	0.491859757831444	0.128072514815643	0.225124353328611	0.183075323824175
ENSG00000254995	10.6195918997897	31.5595833015902	12.530324833748	7.66921432645505	6.28299155077837	1.0441869822613	18.2365000117093	4.99879761983157	1.87838076768738	0.0083198402317267	0.0296715818981449	STX16-NPEPL1	20	58651434	58715410	+	3859	protein_coding	STX16-NPEPL1 readthrough (NMD candidate) [Source:HGNC Symbol;Acc:HGNC:41993]	-	12	36	12	7	6	1	0.146193936844939	0.430773871451765	0.171430778513421	0.104155025221498	0.0855970002290699	0.0141796268776318
ENSG00000174640	14.1594558663863	19.2864120176384	25.060649667496	3.28680613990931	10.4716525846306	5.22093491130648	19.5021725171736	6.32646454528213	1.61379042953054	0.00861966937675722	0.0305757010166034	SLCO2A1	3	133928145	134052184	-	9834	protein_coding	solute carrier organic anion transporter family member 2A1 [Source:HGNC Symbol;Acc:HGNC:10955]	-	16	22	24	3	10	5	0.0764914110615712	0.103303279264999	0.134543700281329	0.0175165276008786	0.0559824459162058	0.0278214257274666
ENSG00000128284	26.5489797494743	22.7930323844818	20.8838747229134	8.76481637309148	11.5188178430937	7.30930887582908	23.4086289522898	9.19764769733808	1.3495628261541	0.00868918020333035	0.0307731424966084	APOL3	22	36140330	36166177	-	5901	protein_coding	apolipoprotein L3 [Source:HGNC Symbol;Acc:HGNC:14868]	-	30	26	20	8	11	7	0.23901135497569	0.203455467144182	0.186847250263597	0.0778433180487104	0.102624048543292	0.0649100594552565
ENSG00000283236	22.1241497912286	15.7797916507951	15.662906042185	0	4.18866103385225	10.441869822613	17.8556158280696	4.87684361882174	1.86284749446118	0.00874153529719882	0.0309269120389958	AC074141.1	19	51860242	51863236	-	2995	transcribed_unprocessed_pseudogene	novel zinc finger protein pseudogene	-	25	18	15	0	4	10	0.392433501867431	0.277521931541296	0.27610658359069	0	0.0735267276313814	0.182701770019303
ENSG00000249346	10.6195918997897	14.0264814673734	16.7070997783307	2.19120409327287	5.23582629231531	3.13256094678389	13.7843910484979	3.51986377745736	1.96074698371544	0.00874955381075423	0.0309426280689334	LINC01016	6	33867506	33896914	-	3796	lincRNA	long intergenic non-protein coding RNA 1016 [Source:HGNC Symbol;Acc:HGNC:48991]	-	12	16	16	2	5	3	0.14862023242482	0.194632521945014	0.232367886997995	0.0302524644234352	0.0725146698024194	0.0432448736465605
ENSG00000278952	29.2038777244217	30.6829282098793	32.3700058205157	15.3384286529101	12.5659831015567	14.6186177516582	30.7522705849389	14.1743431687083	1.11708162874823	0.00910124447772353	0.0319967359696319	AP003068.4	11	65118310	65119111	+	802	TEC	TEC	-	33	35	31	14	12	14	1.93447207765923	2.01518678815575	2.13093231533479	1.00232978137097	0.823737715421398	0.95519765796875
ENSG00000130649	5.30979594989486	14.0264814673734	16.7070997783307	3.28680613990931	3.14149577538918	1.0441869822613	12.0144590651997	2.49082963251993	2.26820458551427	0.00942031771007505	0.0329378011022709	CYP2E1	10	133520406	133561220	+	9621	protein_coding	cytochrome P450 family 2 subfamily E member 1 [Source:HGNC Symbol;Acc:HGNC:2631]	-	6	16	16	3	3	1	0.0293193224344984	0.0767929584558021	0.0916815818568121	0.0179043272453009	0.0171665535746794	0.00568747324818431
ENSG00000259940	15.0444218580354	8.76655091710838	10.4419373614567	2.19120409327287	2.09433051692612	3.13256094678389	11.4176367122002	2.47269851899429	2.20673289899315	0.00956203329312649	0.0333591580855365	AC109449.1	16	27213308	27214993	-	1686	antisense	novel transcript, antisense to JMJD5	-	17	10	10	2	2	3	0.474039187368451	0.273882359617168	0.326982687961295	0.0681129032926216	0.0653062127093675	0.0973650891828848
ENSG00000142973	28.3189117327726	27.176307843036	19.8396809867677	6.57361227981861	10.4716525846306	13.5744307693969	25.1116335208588	10.206565211282	1.29922758850189	0.00966316304636324	0.0336644601075638	CYP4B1	1	46757838	46819413	+	3466	protein_coding	cytochrome P450 family 4 subfamily B member 1 [Source:HGNC Symbol;Acc:HGNC:2644]	-	32	31	19	6	10	13	0.434054550709458	0.413004483778156	0.302208985174614	0.0993984607195846	0.158837672573563	0.205236393990236
ENSG00000184613	17.6993198329829	20.1630671093493	13.5745185698937	3.28680613990931	9.42448732616755	3.13256094678389	17.1456351707419	5.28128480428692	1.6989001537794	0.00977607656408858	0.0339962276657936	NELL2	12	44508275	44921848	-	6424	protein_coding	neural EGFL like 2 [Source:HGNC Symbol;Acc:HGNC:7751]	-	20	23	13	3	9	3	0.146368410721414	0.165327056993066	0.111562991200742	0.0268146843753176	0.077129239698937	0.0255537889729676
ENSG00000163513	4.42482995824572	6.13658564197586	21.928068459059	2.19120409327287	1.04716525846306	2.08837396452259	10.8298280197602	1.77558110541951	2.59589475466852	0.00992947126738082	0.0344120910896771	TGFBR2	3	30606502	30694142	+	4704	protein_coding	transforming growth factor beta receptor 2 [Source:HGNC Symbol;Acc:HGNC:11773]	-	5	7	21	2	1	2	0.0499718681161971	0.0687151277253787	0.246112862456582	0.0244129155934014	0.0117034730684517	0.0232649575343458
ENSG00000077264	12.389523883088	10.5198611005301	9.39774362531102	4.38240818654574	1.04716525846306	1.0441869822613	10.769042869643	2.15792014242337	2.33584800078916	0.0101318318517978	0.0349942551623769	PAK3	X	110944285	111227361	+	10312	protein_coding	p21 (RAC1) activated kinase 3 [Source:HGNC Symbol;Acc:HGNC:8592]	-	14	12	9	4	1	1	0.063827528057802	0.0537353364989773	0.0481151600768492	0.022272760851699	0.00533874489080651	0.00530635959278329
ENSG00000114698	30.0888437160709	32.436238393301	41.7677494458267	19.7208368394558	11.5188178430937	18.7953656807033	34.7642771850662	16.6783401210843	1.05706488330209	0.0104041123928993	0.0357846871092684	PLSCR4	3	146192339	146251179	-	4227	protein_coding	phospholipid scramblase 4 [Source:HGNC Symbol;Acc:HGNC:16497]	-	34	37	40	18	11	18	0.378154752733953	0.404195158685549	0.521687070643713	0.244510337014961	0.143265793814517	0.233012832309927
ENSG00000140839	23.8940817745269	14.9031365590842	14.6187123060394	9.86041841972792	4.18866103385225	3.13256094678389	17.8053102132168	5.72721346678802	1.64781187743591	0.0105993877844894	0.0363695828322038	CLEC18B	16	74408270	74421953	-	3143	protein_coding	C-type lectin domain family 18 member B [Source:HGNC Symbol;Acc:HGNC:33849]	-	27	17	14	9	4	3	0.403870634788543	0.249761889638793	0.245564726905454	0.164420170945313	0.0700644445612431	0.0522295705893553
ENSG00000212901	6.19476194154401	21.0397222010601	14.6187123060394	5.47801023318218	4.18866103385225	0	13.9510654828812	3.22222375567814	2.12265891113493	0.0108695718701402	0.0371860560776802	KRTAP3-1	17	41008521	41019324	-	725	protein_coding	keratin associated protein 3-1 [Source:HGNC Symbol;Acc:HGNC:16778]	-	7	24	14	5	4	0	0.453923771953141	1.52860355855849	1.06456542988116	0.395994327418483	0.303741447249637	0
ENSG00000105976	9.73462590814058	21.9163772927709	13.5745185698937	5.47801023318218	5.23582629231531	2.08837396452259	15.0751739236017	4.26740349667336	1.82667237955881	0.010886335605781	0.0372360449342625	MET	7	116672390	116798386	+	7039	protein_coding	MET proto-oncogene, receptor tyrosine kinase [Source:HGNC Symbol;Acc:HGNC:7029]	-	11	25	13	5	5	2	0.0734690820799688	0.16400257789265	0.101815691926917	0.0407864593519534	0.0391057943699366	0.0155474300669928
ENSG00000168646	15.0444218580354	14.9031365590842	11.4861310976024	3.28680613990931	3.14149577538918	5.22093491130648	13.8112298382407	3.88307894220166	1.83183311705242	0.0112217506525934	0.0382396954100977	AXIN2	17	65528563	65561647	-	5226	protein_coding	axin 2 [Source:HGNC Symbol;Acc:HGNC:904]	-	17	17	11	3	3	5	0.152933423249753	0.15021079585433	0.116039436106586	0.0329616403419518	0.0316034083318007	0.0523528321094348
ENSG00000229544	13.2744898747372	24.5463425679035	29.2374246120787	6.57361227981861	10.4716525846306	8.35349585809037	22.3527523515731	8.46625357417987	1.39256919875849	0.0116796179931542	0.0395120449176032	NKX1-2	10	124445239	124450184	-	3364	protein_coding	NK1 homeobox 2 [Source:HGNC Symbol;Acc:HGNC:31652]	Homeobox	15	28	28	6	10	8	0.209632283845355	0.384347159120311	0.458864409431534	0.102412326056504	0.163653797009503	0.13012884689841
ENSG00000145040	8.84965991649144	17.5331018342168	11.4861310976024	4.38240818654574	3.14149577538918	2.08837396452259	12.6229642827702	3.20409264215251	1.98502776541207	0.01180507605075	0.039827458760417	UCN2	3	48561727	48563773	-	1481	protein_coding	urocortin 2 [Source:HGNC Symbol;Acc:HGNC:18414]	-	10	20	11	4	3	2	0.317444520754343	0.623586304273525	0.409467989934516	0.155082180893126	0.111518846686016	0.0738949090084825
ENSG00000180347	15.9293878496846	15.7797916507951	6.26516241687401	3.28680613990931	3.14149577538918	3.13256094678389	12.6581139724512	3.18695428736079	1.99960925425131	0.0119197561479279	0.0401595522554019	ITPRID1	7	31514071	31658720	+	7246	protein_coding	ITPR interacting domain containing 1 [Source:HGNC Symbol;Acc:HGNC:27363]	-	18	18	6	3	3	3	0.116787690232808	0.11470855437016	0.0456494185953141	0.0237727756592658	0.0227931840935675	0.022654918625772
ENSG00000262655	7.96469392484229	9.64320600881922	8.35354988916535	1.09560204663644	1.04716525846306	2.08837396452259	8.65381660760895	1.41038042320736	2.61429468814478	0.0124162527588864	0.0415733045162093	SPON1	11	13962689	14267884	+	5102	protein_coding	spondin 1 [Source:HGNC Symbol;Acc:HGNC:11252]	-	9	11	8	1	1	2	0.0829325365961317	0.0995574723923951	0.0864434044535858	0.0112542488192238	0.0107905012375533	0.0214500902080679
ENSG00000122176	14.1594558663863	14.9031365590842	19.8396809867677	3.28680613990931	7.33015680924143	5.22093491130648	16.3007578040794	5.27929928681907	1.61771468397162	0.0127099520569378	0.0424581101145273	FMOD	1	203340628	203351758	-	3401	protein_coding	fibromodulin [Source:HGNC Symbol;Acc:HGNC:3774]	-	16	17	19	3	7	5	0.221175106256834	0.230814942409505	0.307984811118851	0.0506490833363834	0.113311367597171	0.080445722024083
ENSG00000161405	13.2744898747372	17.5331018342168	8.35354988916535	2.19120409327287	4.18866103385225	4.17674792904519	13.0537138660398	3.51887101872343	1.89364041340622	0.0131686830334644	0.0437204319284474	IKZF3	17	39757715	39864188	-	10008	protein_coding	IKAROS family zinc finger 3 [Source:HGNC Symbol;Acc:HGNC:13178]	zf-C2H2	15	20	8	2	4	4	0.0704639291422635	0.092279308216336	0.0440681704158868	0.0114746557705196	0.0220036520039955	0.0218701759075864
ENSG00000146411	14.1594558663863	10.5198611005301	12.530324833748	4.38240818654574	1.04716525846306	4.17674792904519	12.4032139335548	3.20210712468466	1.95763517883128	0.0132453016567328	0.0439495110005953	SLC2A12	6	133988697	134052636	-	4468	protein_coding	solute carrier family 2 member 12 [Source:HGNC Symbol;Acc:HGNC:18067]	-	16	12	12	4	1	4	0.168356431597917	0.124019424793522	0.14806431832661	0.0514048142127843	0.012321651144583	0.0489876276819886
ENSG00000196381	31.8587756993692	38.5728240352769	22.9722621952047	13.1472245596372	15.7074788769459	15.6628047339195	31.1346206432836	14.8391693901675	1.07370230414711	0.0133384424800944	0.0442246423980749	ZNF781	19	37667751	37692322	-	3617	protein_coding	zinc finger protein 781 [Source:HGNC Symbol;Acc:HGNC:26745]	zf-C2H2	36	44	22	12	15	15	0.467925686163631	0.561727646277025	0.335317718049775	0.190497685846879	0.228309941860645	0.226924993589085
ENSG00000003137	27.4339457411235	25.4229976596143	29.2374246120787	14.2428266062737	8.37732206770449	14.6186177516582	27.3647893376055	12.4129221418788	1.1403381375625	0.0137507791814416	0.0453053090166918	CYP26B1	2	72129238	72148038	-	5015	protein_coding	cytochrome P450 family 26 subfamily B member 1 [Source:HGNC Symbol;Acc:HGNC:20581]	-	31	29	28	13	8	14	0.290612071632156	0.267023012784084	0.307800572946696	0.148843331442441	0.087821555037283	0.152755438024115
ENSG00000139144	8.84965991649144	7.0132407336867	17.7512935144764	3.28680613990931	3.14149577538918	1.0441869822613	11.2047313882182	2.49082963251993	2.16327103174511	0.0139263188143779	0.0457874504427157	PIK3C2G	12	18247614	18648416	+	5925	protein_coding	phosphatidylinositol-4-phosphate 3-kinase catalytic subunit type 2 gamma [Source:HGNC Symbol;Acc:HGNC:8973]	-	10	8	17	3	3	1	0.0793477359050096	0.0623481057639892	0.158176840545935	0.0290730012535089	0.0278750062349351	0.00923530466173523
ENSG00000160716	17.6993198329829	10.5198611005301	35.5025870289527	4.38240818654574	10.4716525846306	7.30930887582908	21.2405893208219	7.38778988233514	1.50837022369129	0.0141064501803754	0.0462569668222883	CHRNB2	1	154567781	154580026	+	5892	protein_coding	cholinergic receptor nicotinic beta 2 subunit [Source:HGNC Symbol;Acc:HGNC:1962]	-	20	12	34	4	10	7	0.159584295735635	0.0940459589235326	0.318125519427924	0.0389811116603395	0.0934370965953781	0.0650092092405752
ENSG00000273724	9.73462590814058	7.88989582539754	8.35354988916535	0	3.14149577538918	1.0441869822613	8.65935720756782	1.39522758588349	2.62034628245686	0.0143548254187142	0.0469557465114234	AC106782.5	16	30336400	30343336	+	337	unprocessed_pseudogene	carbonic anhydrase VA, mitochondrial (CA5A) pseudogene	-	11	9	8	0	3	1	1.5345663761451	1.23320205484597	1.30870697187595	0	0.490087275792256	0.162371454364336
ENSG00000271895	5.30979594989486	28.0529629347468	9.39774362531102	7.66921432645505	1.04716525846306	1.0441869822613	14.2535008366509	3.2535221890598	2.150738589543	0.0145253913663006	0.0474508914862122	AL109811.3	1	11029659	11030528	+	870	antisense	novel transcript, antisense to MASP2	-	6	32	9	7	1	1	0.324231265680815	1.69844839839833	0.570302908864907	0.46199338198823	0.0632794681770078	0.0628956093342313
ENSG00000255741	8.84965991649144	6.13658564197586	18.795487250622	3.28680613990931	3.14149577538918	1.0441869822613	11.2605776030298	2.49082963251993	2.16916630775469	0.0145849333091593	0.0476094484025076	AP000808.2	11	68941503	68942852	-	569	antisense	novel transcript	-	10	7	18	3	3	1	0.826248392332481	0.568077259789423	1.74398429072924	0.302737315337504	0.290262586892777	0.0961672761349407
ENSG00000115896	45.1332655741063	42.0794444021202	15.662906042185	16.4340306995465	17.801809393872	13.5744307693969	34.2918720061372	15.9367569542718	1.11513023353447	0.0146774778863137	0.047863728894412	PLCL1	2	197804702	198572581	+	8013	protein_coding	phospholipase C like 1 (inactive) [Source:HGNC Symbol;Acc:HGNC:9063]	-	51	48	15	15	17	13	0.299225035530966	0.276609903894898	0.103199702714853	0.10748629254152	0.116798119847491	0.0887744092811876
ENSG00000274897	29.2038777244217	27.176307843036	27.1490371397874	12.0516225130008	12.5659831015567	14.6186177516582	27.8430742357484	13.0787411220719	1.08972132568983	0.0148781634896766	0.0484022825766805	PANO1	11	797511	799190	+	1680	protein_coding	proapoptotic nucleolar protein 1 [Source:HGNC Symbol;Acc:HGNC:51237]	-	33	31	26	11	12	14	0.923480122787322	0.852067583794696	0.85319125651615	0.375958900138381	0.393236695099977	0.455993167673177
ENSG00000205426	10.6195918997897	10.5198611005301	22.9722621952047	6.57361227981861	5.23582629231531	0	14.7039050651748	3.93647952404464	1.90027872849565	0.015069436762353	0.0488958435656773	KRT81	12	52285913	52291534	-	1929	protein_coding	keratin 81 [Source:HGNC Symbol;Acc:HGNC:6458]	-	12	12	22	6	5	0	0.292463661111777	0.287257019169235	0.628742450070521	0.178597752645972	0.142698645189209	0
ENSG00000279948	23.0091157828777	40.3261342186985	31.3258120843701	20.8164388860923	13.6131483600198	10.441869822613	31.5536873619821	14.9571523562417	1.0812767013911	0.0155243442155865	0.0499689829439192	AC008895.1	19	46946535	46949156	+	2622	TEC	TEC	-	26	46	30	19	13	10	0.466190645162728	0.810115190025518	0.630769807669043	0.41608099620058	0.272956058383661	0.208692525250882
