# Supplementary material for: Investigation of ribociclib, abemaciclib and palbociclib resistance in ER+ breast cancer cells reveal potential therapeutic opportunities
Source: Sci Rep. 2025 Aug 5;15:28579. doi: 10.1038/s41598-025-11052-4 (PMC12325956; doi:10.1038/s41598-025-11052-4)
Supplement: Supplementary file 5 — Supplementary Material 5 [file 41598_2025_11052_MOESM5_ESM.xls]

gene_id	T47D_Abema1	T47D_Abema2	T47D_Abema3	T47D_c1	T47D_c2	T47D_c3	T47D_RA	T47D_WT	log2FoldChange	pvalue	padj	gene_name	gene_chr	gene_start	gene_end	gene_strand	gene_length	gene_biotype	gene_description	tf_family	T47D_Abema1_count	T47D_Abema2_count	T47D_Abema3_count	T47D_c1_count	T47D_c2_count	T47D_c3_count	T47D_Abema1_fpkm	T47D_Abema2_fpkm	T47D_Abema3_fpkm	T47D_c1_fpkm	T47D_c2_fpkm	T47D_c3_fpkm
ENSG00000214357	415.049050083448	379.591654710793	430.207819292015	2345.68398184861	2477.5930015236	2283.63693020546	408.282841362086	2368.97130452589	-2.53878332147203	1.13720970876658e-254	6.55942560016561e-251	NEURL1B	5	172641266	172691540	+	6424	protein_coding	neuralized E3 ubiquitin protein ligase 1B [Source:HGNC Symbol;Acc:HGNC:35422]	-	469	433	412	2141	2366	2187	3.43233923141716	3.11246155121728	3.53568864420813	19.1367464158516	20.2764201252983	18.6287121612934
ENSG00000164104	572.572996596996	595.248807271659	635.913985312712	2722.57108589154	2630.47912925921	2784.84668169088	601.245263060456	2712.63229894721	-2.17557898081786	1.94113171413685e-234	8.39733579535603e-231	HMGB2	4	173331695	173335125	-	2775	protein_coding	high mobility group box 2 [Source:HGNC Symbol;Acc:HGNC:5000]	HMG	647	679	609	2485	2512	2667	10.9613535819264	11.298698450291	12.0986422504062	51.4186147845279	49.835488624418	52.5895687863509
ENSG00000164611	392.039934300571	344.525451042359	385.307488637752	1798.97856057703	1952.96320703361	1930.70173020114	373.957624660227	1894.21449927059	-2.34209185769264	5.02285328617958e-192	1.44859088773419e-188	PTTG1	5	160421822	160428744	+	2013	protein_coding	pituitary tumor-transforming 1 [Source:HGNC Symbol;Acc:HGNC:9690]	-	443	393	369	1642	1865	1849	10.3462470695515	9.01509705502316	10.1056655535078	46.8367061177678	51.0055146997536	50.2611843235591
ENSG00000166851	650.450003862121	559.305948511515	718.40529046822	2927.44866861256	2941.48721102274	3018.74456571741	642.720414280618	2962.5601484509	-2.20780472894161	1.73791284963663e-191	4.29612056430175e-188	PLK1	16	23677656	23690367	+	4760	protein_coding	polo like kinase 1 [Source:HGNC Symbol;Acc:HGNC:9077]	-	735	638	688	2672	2809	2891	7.25944267645649	6.18921197488823	7.96826585271192	32.2319416418103	32.4882904863481	33.2338549851216
ENSG00000112984	384.075240375728	371.701758885395	468.842987529405	2119.9899602415	2229.41483526786	2118.65538700817	408.20666226351	2156.02006083918	-2.40599656933687	2.71515757499793e-191	5.87288583472052e-188	KIF20A	5	138178719	138187715	+	3958	protein_coding	kinesin family member 20A [Source:HGNC Symbol;Acc:HGNC:9787]	-	434	424	449	1935	2129	2029	5.15509690482408	4.94665586471367	6.2539280582196	28.0712754965742	29.6129685046739	28.0508379143672
ENSG00000113368	910.630005406969	888.92826299479	1059.85664218785	3668.07565213879	3466.11700551273	3558.5892355465	953.138303529871	3564.26063106601	-1.90535265660144	5.3235257106234e-179	1.02353654329586e-175	LMNB1	5	126776623	126837020	+	3633	protein_coding	lamin B1 [Source:HGNC Symbol;Acc:HGNC:6637]	-	1029	1014	1015	3348	3310	3408	13.3159719229028	12.8882570198444	15.4022076543156	52.9147828760189	50.1585148663169	51.3302961331193
ENSG00000158258	633.635650020787	642.588182224044	641.13495399344	2598.76805462162	2332.03703059724	2337.93465328304	639.119595412757	2422.9132461673	-1.9224276797334	5.60283077734343e-168	8.8137621610137e-165	CLSTN2	3	139935185	140577397	+	14596	protein_coding	calsyntenin 2 [Source:HGNC Symbol;Acc:HGNC:17448]	-	716	733	614	2372	2227	2239	2.30622704871076	2.31895195632065	2.31908595853853	9.33120642452131	8.3997901341649	8.3938232591415
ENSG00000175063	854.877147933073	728.500381211706	923.067262752771	3107.12740426093	3092.27900824142	3301.71923791022	835.481597299183	3167.04188347086	-1.92483065548512	3.25701411931588e-149	4.33533633235707e-146	UBE2C	20	45812576	45816957	+	1286	protein_coding	ubiquitin conjugating enzyme E2 C [Source:HGNC Symbol;Acc:HGNC:15937]	-	966	831	884	2836	2953	3162	35.3149870792471	29.8388228662043	37.8960222178869	126.625806625994	126.41672977312	134.542805242543
ENSG00000170312	781.424970626194	824.055786208188	862.504026056322	2781.73359640991	2683.88455744083	3098.10277636927	822.661594296901	2854.57364340667	-1.79610570174724	3.88997453538264e-144	4.80800852573294e-141	CDK1	10	60778331	60794852	+	3931	protein_coding	cyclin dependent kinase 1 [Source:HGNC Symbol;Acc:HGNC:1722]	-	883	940	826	2539	2563	2967	10.5604045030382	11.0419668994066	11.5840209267786	37.086566169105	35.8944774703062	41.3003834694373
ENSG00000134057	1611.52307079309	1564.82933870385	1812.72032594888	4546.74849354121	4681.87587058835	4790.72987461483	1663.02424514861	4673.11807958146	-1.4922000781793	3.90694945815192e-139	4.50705689492405e-136	CCNB1	5	69167010	69178245	+	2558	protein_coding	cyclin B1 [Source:HGNC Symbol;Acc:HGNC:1579]	-	1821	1785	1736	4150	4471	4588	33.4681956789253	32.2225058675318	37.4137733175591	93.1546468037811	96.2246195976855	98.1437053925506
ENSG00000111206	420.358846033343	384.851585261058	517.920093128252	1967.70127575904	2075.48154227379	1908.77380357365	441.043508140884	1983.98554053549	-2.1742341028276	2.86542851311314e-133	2.91666911711234e-130	FOXM1	12	2857681	2877155	-	4899	protein_coding	forkhead box M1 [Source:HGNC Symbol;Acc:HGNC:3818]	Fork	475	439	496	1796	1982	1828	4.55836465069731	4.1378878138413	5.58157245772118	21.0501822303167	22.2729777824743	20.4177712310243
ENSG00000183856	428.323539958186	390.988170903034	528.362030489708	2264.60943039751	2116.32098735385	1968.29246156254	449.224580450309	2116.40762643797	-2.2404781124871	6.26736268812858e-133	6.02502466418761e-130	IQGAP3	1	156525405	156572604	-	6742	protein_coding	IQ motif containing GTPase activating protein 3 [Source:HGNC Symbol;Acc:HGNC:20669]	-	484	446	506	2067	2021	1885	3.37504453062587	3.05469420955632	4.13755803652904	17.6038919967711	16.5028760770673	15.2989698201828
ENSG00000076382	800.009256450826	757.429999238164	886.520481987673	2607.53287099472	2577.07370107759	2500.82782251581	814.653245892221	2561.81146486271	-1.65517685895029	7.62706700633231e-133	6.94625091987233e-130	SPAG5	17	28577565	28599279	-	5472	protein_coding	sperm associated antigen 5 [Source:HGNC Symbol;Acc:HGNC:13452]	-	904	864	849	2380	2461	2395	7.76685568447391	7.29103671022966	8.55350141274542	24.9739843552848	24.7598265587986	23.9496411530101
ENSG00000088325	1964.6245014611	1899.71158373739	2269.03298864454	5686.1746220431	5700.76766707291	5542.54450184296	2044.45635794767	5643.16226365299	-1.4662691460253	1.57312924548003e-127	1.36107142318932e-124	TPX2	20	31739271	31801805	+	3605	protein_coding	TPX2, microtubule nucleation factor [Source:HGNC Symbol;Acc:HGNC:1249]	-	2220	2167	2173	5190	5444	5308	28.9514686331912	27.7571756329437	33.230493211225	82.664502385237	83.1371094417194	80.5684904524569
ENSG00000181192	1821.26001081394	1726.13387557864	1920.27228077188	4862.2818829725	4537.36706492044	4464.94353614931	1822.55538905482	4621.53082801408	-1.34322289797762	6.5721353952674e-122	4.94453177737857e-119	DHTKD1	10	12068972	12123225	+	5281	protein_coding	dehydrogenase E1 and transketolase domain containing 1 [Source:HGNC Symbol;Acc:HGNC:23537]	-	2058	1969	1839	4438	4333	4276	18.3211232705571	17.2167502598246	19.19764213386	48.2534197381306	45.1704684683863	44.3058538527667
ENSG00000146670	789.389664551036	716.227209927755	860.415638584031	2442.09696195261	2693.30904476699	2493.51851363998	788.677504354274	2542.97484011986	-1.69129210606838	3.04549398887517e-119	2.10796911933984e-116	CDCA5	11	65066300	65084164	-	3925	protein_coding	cell division cycle associated 5 [Source:HGNC Symbol;Acc:HGNC:14626]	-	892	817	824	2229	2572	2388	10.6843495294667	9.61178453103143	11.5736376307735	32.6082411702652	36.0755845023184	33.2915674212549
ENSG00000167900	1417.71551862193	1188.7443043599	1565.24641048236	4459.10032981029	4855.70530349322	4896.19275982322	1390.56874448806	4736.99946437558	-1.77002444656279	3.39816649217106e-119	2.26161049925108e-116	TK1	17	78174075	78187233	-	1861	protein_coding	thymidine kinase 1 [Source:HGNC Symbol;Acc:HGNC:11830]	-	1602	1356	1499	4070	4637	4689	40.470543097795	33.6461167476907	44.4055843655138	125.57552516175	137.174313662011	137.871163668105
ENSG00000101447	610.626534237909	597.002117455081	760.173039914047	2340.20597161543	2292.24475077564	2300.34392192164	655.933897202346	2310.93154810423	-1.82055515571064	8.3606860311326e-116	5.16690396723995e-113	FAM83D	20	38926312	38953106	+	2475	protein_coding	family with sequence similarity 83 member D [Source:HGNC Symbol;Acc:HGNC:16122]	-	690	681	728	2136	2189	2203	13.1068032854002	12.7055520530184	16.215804729907	49.5544901365869	48.6914414466016	48.7055974974065
ENSG00000178999	149.559252588705	132.374918848337	180.645516353201	908.254096661605	899.51495701977	875.028691134967	154.193229263414	894.26591493878	-2.54344243129974	8.40271541040381e-114	4.84668624872092e-111	AURKB	17	8204733	8210600	-	2241	protein_coding	aurora kinase B [Source:HGNC Symbol;Acc:HGNC:11390]	-	169	151	173	829	859	838	3.5454204219136	3.1114062653055	4.25585258630855	21.2407399051043	21.1024743207154	20.4617014463252
ENSG00000130558	2051.35116864272	1918.12134066331	2018.42649196958	4358.30494151974	4559.35753534817	4508.79938940428	1995.96633375854	4475.4872887574	-1.16528238596039	8.27584946742446e-113	4.47516559950978e-110	OLFM1	9	135075422	135121179	+	6123	protein_coding	olfactomedin 1 [Source:HGNC Symbol;Acc:HGNC:17187]	-	2318	2188	1933	3978	4354	4318	17.7980353924512	16.5007881821366	17.4040340585988	37.3041789969386	39.1476988184129	38.5885055955469
ENSG00000090889	227.43625985383	213.903842377444	248.518109202669	1009.04948495216	1059.73124156462	1006.59625089989	229.952737144648	1025.12565913889	-2.15981236350845	5.8628622025391e-112	2.98385198684519e-109	KIF4A	X	70290090	70420832	+	4533	protein_coding	kinesin family member 4A [Source:HGNC Symbol;Acc:HGNC:13339]	-	257	244	238	921	1012	964	2.66544851436037	2.48556851155414	2.89450009337862	11.6662392356279	12.2907070288473	11.6367283557099
ENSG00000132646	1122.13687741111	998.510149458644	1111.02213525899	3077.54614900175	2945.67587205659	3385.25419649112	1077.22305404292	3136.15873918315	-1.54241360752309	1.02860871867744e-111	5.08544150514129e-109	PCNA	20	5114953	5126626	-	1471	protein_coding	proliferating cell nuclear antigen [Source:HGNC Symbol;Acc:HGNC:8729]	-	1268	1139	1064	2809	2813	3242	40.5256019769372	35.7546624622887	39.875972254556	109.646818170758	105.278365237439	120.597948301545
ENSG00000075218	184.072926263022	195.494085451517	235.987784368921	1013.4318931387	1040.88226691228	966.917145573961	205.18493202782	1007.07710187498	-2.3010307089276	6.21086135562535e-110	2.98535402493725e-107	GTSE1	22	46296741	46330810	+	4242	protein_coding	G2 and S-phase expressed 1 [Source:HGNC Symbol;Acc:HGNC:13698]	-	208	223	226	925	994	926	2.30523691016817	2.42748094776388	2.93710927604951	12.5206834429524	12.9002400966791	11.94482809803
ENSG00000072571	392.92490029222	379.591654710793	531.494611698145	1920.59038775367	1827.30337601804	1933.83429114792	434.670388900386	1893.90935163988	-2.12873543481659	2.19579938033829e-109	1.02692195884794e-106	HMMR	5	163460203	163491945	+	3936	protein_coding	hyaluronan mediated motility receptor [Source:HGNC Symbol;Acc:HGNC:5012]	-	444	433	509	1753	1745	1852	5.30335591578528	5.079891515503	7.12926934091708	25.5731245210536	24.4074503589747	25.7469312966684
ENSG00000228716	327.437416910183	326.115694116432	371.732970067858	1288.42800684445	1353.98467919274	1239.44994794416	341.762027031491	1293.95421132712	-1.92382866905259	3.05883935877759e-109	1.39289884906019e-106	DHFR	5	80626228	80654983	-	4409	protein_coding	dihydrofolate reductase [Source:HGNC Symbol;Acc:HGNC:2861]	-	370	372	356	1176	1293	1187	3.94534075839776	3.89604955529623	4.4513549793009	15.3152535067815	16.1450910743928	14.7316096174569
ENSG00000117650	456.642451690958	448.847406955949	430.207819292015	1487.82757933228	1467.07852710675	1655.03636688416	445.232559312974	1536.64749110773	-1.78622889248828	6.09150596652478e-109	2.70275433960884e-106	NEK2	1	211658657	211675630	-	3095	protein_coding	NIMA related kinase 2 [Source:HGNC Symbol;Acc:HGNC:7745]	-	516	512	412	1358	1401	1585	7.83812061332426	7.63890200507422	7.33869591288951	25.1939395838363	24.9206608649142	28.0225849730011
ENSG00000120802	1423.91028056347	1468.39727861565	1622.67706597037	4220.25908364355	3817.96453235632	4417.95512194755	1504.99487504983	4152.05957931581	-1.46524122678156	2.29293860060075e-108	9.67731940116961e-106	TMPO	12	98515512	98550379	+	8593	protein_coding	thymopoietin [Source:HGNC Symbol;Acc:HGNC:11875]	-	1609	1675	1554	3852	3646	4231	8.80306940994561	9.00101801090263	9.96984789592533	25.7394008653927	23.3589827355792	26.9424940173427
ENSG00000123416	4769.08172899724	4393.79531965472	5218.88029325605	10940.6820377114	11093.6687481577	11229.186807238	4793.91911396934	11087.845864369	-1.2103714982896	3.93035313337295e-106	1.61930549094966e-103	TUBA1B	12	49127782	49131397	-	3574	protein_coding	tubulin alpha 1b [Source:HGNC Symbol;Acc:HGNC:18809]	-	5389	5012	4998	9986	10594	10754	70.8886211973468	64.7557213058898	77.0946131474514	160.433101922815	163.187727113733	164.647471465832
ENSG00000092621	923.904495281706	842.465543134115	868.769188473196	2284.33026723697	2538.32858651446	2432.95566866882	878.379742296339	2418.53817414008	-1.46119264948252	3.28620436708181e-105	1.29237455381781e-102	PHGDH	1	119648411	119744226	+	9217	protein_coding	phosphoglycerate dehydrogenase [Source:HGNC Symbol;Acc:HGNC:8923]	-	1044	961	832	2085	2424	2330	5.32517402612149	4.8145470070552	4.97640902140699	12.9889318690238	14.4785510306095	13.8326667767625
ENSG00000013810	1212.40340855933	1066.01259152038	1235.28118986033	2998.66280164392	3206.42002141389	3063.64460595464	1171.23239664668	3089.57580967082	-1.40063300396131	4.61591486243495e-103	1.7363867560777e-100	TACC3	4	1721490	1745176	+	6528	protein_coding	transforming acidic coiled-coil containing protein 3 [Source:HGNC Symbol;Acc:HGNC:11524]	-	1370	1216	1183	2737	3062	2934	9.86650443129503	8.6015171646827	9.99049320589684	24.0741863895429	25.8230248859464	24.5934550359026
ENSG00000119403	526.554765031241	518.103159201105	602.499785756051	1682.84474363356	1834.63353282728	1723.9527077134	549.052569996132	1747.14366139142	-1.67291463685379	7.0300605349783e-103	2.58825888292052e-100	PHF19	9	120855652	120894896	-	6733	protein_coding	PHD finger protein 19 [Source:HGNC Symbol;Acc:HGNC:24566]	-	595	591	577	1536	1752	1651	4.15461940392282	4.05322299218619	4.72443119661196	13.0990430124231	14.3254264925178	13.4176988533209
ENSG00000122966	616.821296179453	664.504559516815	784.189495845397	2443.19256399925	2176.00940708624	2294.07880002807	688.505117180555	2304.42692370452	-1.74570733446994	7.21338432499432e-103	2.60042504916045e-100	CIT	12	119685790	119877291	-	13230	protein_coding	citron rho-interacting serine/threonine kinase [Source:HGNC Symbol;Acc:HGNC:1985]	-	697	758	751	2230	2078	2197	2.47682788103035	2.64564148905839	3.12940968812517	9.67836475969512	8.64704605733071	9.08677541385914
ENSG00000138180	229.206191837128	241.08015022048	325.788445677449	1211.7358635799	1252.40964912182	1332.38258936541	265.358262578352	1265.50936735571	-2.26081109308464	9.98220049583854e-101	3.4546399475998e-98	CEP55	10	93496632	93529092	+	3271	protein_coding	centrosomal protein 55 [Source:HGNC Symbol;Acc:HGNC:1161]	-	259	275	312	1106	1196	1276	3.72256349209508	3.88216313165698	5.25843342444683	19.4147387001229	20.1294870765944	21.3456661064252
ENSG00000276043	664.609459728507	626.808390573249	798.808208151436	2309.52911430961	2235.69782681864	2158.3344923341	696.742019484398	2234.52047782078	-1.68447753305671	1.59971442563805e-99	5.32335738870016e-97	UHRF1	19	4903080	4962154	+	5145	protein_coding	ubiquitin like with PHD and ring finger domains 1 [Source:HGNC Symbol;Acc:HGNC:12556]	-	751	715	765	2108	2135	2067	6.86242248324827	6.41715151982312	8.19706513324779	23.5256804895497	22.8451794296177	21.9833907307395
ENSG00000166106	403.54449219201	345.40210613407	380.086519957023	1258.84675158526	1318.38106040499	1312.54303670245	376.344372761034	1296.59028289757	-1.78520631108516	1.95147757482161e-99	6.37139018013455e-97	ADAMTS15	11	130448974	130476641	+	5673	protein_coding	ADAM metallopeptidase with thrombospondin type 1 motif 15 [Source:HGNC Symbol;Acc:HGNC:16305]	-	456	394	364	1149	1259	1257	3.77898312829464	3.20704511503492	3.53729214758679	11.629584861547	12.21785649186	12.1244508041287
ENSG00000161800	1218.59817050087	1182.60771871792	1424.28025610269	3395.27074252631	3472.39999706351	3322.60297755545	1275.16204844049	3396.75790571509	-1.41555946346509	3.9392340234243e-99	1.26230565817285e-96	RACGAP1	12	49976923	50033136	-	4487	protein_coding	Rac GTPase activating protein 1 [Source:HGNC Symbol;Acc:HGNC:9804]	-	1377	1349	1364	3099	3316	3182	14.4278216318609	13.8828141980459	16.7587117324569	39.6572389117745	40.6855813089399	38.8046425550091
ENSG00000167513	1015.94095841322	906.461364829006	1009.73534285286	2454.14858446562	2632.57345977614	2690.86985328736	977.379222031695	2592.5306325097	-1.4083605138095	8.44282637952073e-99	2.65626668493139e-96	CDT1	16	88803213	88809258	+	3336	protein_coding	chromatin licensing and DNA replication factor 1 [Source:HGNC Symbol;Acc:HGNC:24576]	-	1148	1034	967	2240	2514	2577	16.1785181310637	14.3125207043537	15.9802202970609	38.5548433889458	41.4878858535336	42.2695824853877
ENSG00000117399	981.427284738901	928.377742121777	1170.54117821929	2911.01463791301	3094.37333875835	3066.77716690143	1026.78206835999	3024.05504785759	-1.5609591384696	2.12269952994871e-98	6.55914154754153e-96	CDC20	1	43358955	43363203	+	2038	protein_coding	cell division cycle 20 [Source:HGNC Symbol;Acc:HGNC:1723]	-	1109	1059	1121	2657	2955	2937	25.582928693721	23.9945943157558	30.3238097224227	74.8590552271255	79.8243477737294	78.856836121067
ENSG00000118193	175.22326634653	179.714293800722	195.26422865924	890.724463915422	796.89276169039	884.426373975318	183.400596268831	857.347866527043	-2.22737438232962	9.68399339544861e-98	2.93985652131303e-95	KIF14	1	200551497	200620734	-	7277	protein_coding	kinesin family member 14 [Source:HGNC Symbol;Acc:HGNC:19181]	-	198	205	187	813	761	847	1.27919192492733	1.30083770722113	1.41667934349063	6.4149775027797	5.75724027703058	6.36899073276099
ENSG00000096433	571.688030605347	557.552638328093	650.532697618752	2043.29781697695	1988.56682582135	1741.70388641184	593.25778885073	1924.52284307005	-1.69994752963036	1.8311913007441e-95	5.3706668250976e-93	ITPR3	6	33620365	33696574	+	9870	protein_coding	inositol 1,4,5-trisphosphate receptor type 3 [Source:HGNC Symbol;Acc:HGNC:6182]	-	646	636	623	1865	1899	1668	3.07707625697284	2.97551123290832	3.47979150775491	10.8497229981908	10.5922905531185	9.24737512071562
ENSG00000117724	2007.10286906026	1938.28440777266	2241.88395150475	6063.06172608603	5088.17599087201	5354.59084503593	2062.42374277922	5501.94285399799	-1.41641223449608	6.2145629268939e-95	1.7922799481162e-92	CENPF	1	214603195	214664588	+	11690	protein_coding	centromere protein F [Source:HGNC Symbol;Acc:HGNC:1857]	-	2268	2211	2147	5534	4859	5128	9.12118853993096	8.73365158711257	10.1251126360581	27.1820126732603	22.8830790597699	24.003417934933
ENSG00000135451	288.498913277621	298.939386273396	411.412332041393	1500.97480389192	1448.22955245441	1400.2547432124	332.950210530803	1449.81969985291	-2.12869508090767	8.95835159712468e-95	2.54123468912534e-92	TROAP	12	49323236	49331731	+	3954	protein_coding	trophinin associated protein [Source:HGNC Symbol;Acc:HGNC:12327]	-	326	341	394	1370	1383	1341	3.87617904115633	3.98234925354729	5.49340839377038	19.8948591658274	19.2560669967773	18.5580223930116
ENSG00000189060	2346.04484386188	2362.58547216071	2208.46975194809	4679.31634118422	5024.29891010577	4790.72987461483	2305.70002265689	4831.4483753016	-1.06663823077516	1.21879436844835e-92	3.40161576639197e-90	H1F0	22	37805093	37807436	+	2344	protein_coding	H1 histone family member 0 [Source:HGNC Symbol;Acc:HGNC:4714]	-	2651	2695	2115	4271	4798	4588	53.1710227693588	53.0912307661134	49.7433573879822	104.62342448747	112.689826293753	107.103924229584
ENSG00000157456	550.448846805768	551.416052686117	656.797860035625	1733.24243777884	1771.8036173195	1904.59705564461	586.220919842503	1803.21437024765	-1.6242897384061	1.41290786206316e-91	3.88078692780014e-89	CCNB2	15	59105078	59125045	+	2801	protein_coding	cyclin B2 [Source:HGNC Symbol;Acc:HGNC:1580]	-	622	629	629	1582	1692	1824	10.4399920927357	10.3695322770385	12.3799778181659	32.4302530405304	33.255947281429	35.6329112960746
ENSG00000108106	1393.8214368474	1270.273227889	1443.07574335331	3375.54990568686	4128.97261411985	3930.31980123152	1369.05680269657	3811.61410701274	-1.47819897017317	2.91663271678493e-90	7.88584570800726e-88	UBE2S	19	55399745	55407777	-	2788	protein_coding	ubiquitin conjugating enzyme E2 S [Source:HGNC Symbol;Acc:HGNC:17895]	-	1575	1449	1382	3081	3943	3764	26.5589366211823	23.9992266462617	27.3273553102436	63.4535458402332	77.860301445154	73.8748184987879
ENSG00000010292	709.742725302613	705.707348827224	776.880139692377	1915.11237752049	1963.43485961824	1842.99002369119	730.776737940738	1907.17908694331	-1.38566126453775	5.1978206673774e-89	1.36277407315604e-86	NCAPD2	12	6493356	6531955	+	6487	protein_coding	non-SMC condensin I complex subunit D2 [Source:HGNC Symbol;Acc:HGNC:24305]	-	802	805	744	1748	1875	1765	5.81237149468506	5.73025057720377	6.32282799530817	15.4722864540602	15.9125377622544	14.8881382631693
ENSG00000131914	449.562723757765	433.067615305154	402.014588416082	1346.49491531618	1281.73027635879	1290.61511007496	428.214975826334	1306.28010058331	-1.6069098833698	1.32970944388508e-88	3.43422271895334e-86	LIN28A	1	26410778	26429722	+	4008	protein_coding	lin-28 homolog A [Source:HGNC Symbol;Acc:HGNC:15986]	CSD	508	494	385	1229	1224	1236	5.95880115520181	5.6914230341164	5.29560211034322	17.6068286221584	16.8126347485858	16.8744777019176
ENSG00000131620	95.5763270981075	100.815335546746	89.8006613085275	604.772329743312	589.554040514704	549.242352669442	95.3974413177938	581.189574309153	-2.60387266308566	2.20741217521785e-87	5.45672289713852e-85	ANO1	11	70078302	70189528	+	6021	protein_coding	anoctamin 1 [Source:HGNC Symbol;Acc:HGNC:21625]	-	108	115	86	552	563	526	0.843292081142927	0.881963971203665	0.787430357476099	5.26413983832841	5.14780207735927	4.78031701437152
ENSG00000142945	213.276803987444	215.657152560866	318.479089524429	1196.39743492699	1227.27768291871	1148.60568048743	249.137682024246	1190.76026611104	-2.26478530209854	8.38494360921614e-87	2.04356428470248e-84	KIF2C	1	44739818	44767767	+	3646	protein_coding	kinesin family member 2C [Source:HGNC Symbol;Acc:HGNC:6393]	-	241	246	305	1092	1172	1100	3.10758682918708	3.1155883693192	4.61174732941132	17.1974058703902	17.6967298222721	16.5088036568457
ENSG00000163362	1211.51844256768	1208.90737146925	1287.49087666761	2725.85789203145	2710.0636889024	2684.60473139379	1235.97223023484	2706.84210410922	-1.13194717347948	9.54347600853012e-86	2.29361540071674e-83	INAVA	1	200891048	200915735	+	5413	protein_coding	innate immunity activator [Source:HGNC Symbol;Acc:HGNC:25599]	-	1369	1379	1233	2488	2588	2571	11.890176869383	11.7638064440376	12.5576212280821	26.3918185035086	26.3213595729953	25.9898415094271
ENSG00000131153	532.749526972785	559.305948511515	623.383660478964	1560.13731441028	1666.03992621473	1699.93640712139	571.813045321088	1642.03788258214	-1.52453329654216	1.92625364499892e-85	4.56601274973442e-83	GINS2	16	85676198	85690073	-	3264	protein_coding	GINS complex subunit 2 [Source:HGNC Symbol;Acc:HGNC:24575]	-	602	638	597	1424	1591	1628	8.67100097465636	9.02593413004534	10.0833887471182	25.0505235065467	26.8350310865713	27.2925322416152
ENSG00000109805	225.666327870532	209.52056691889	280.888115023185	968.512209226609	965.486368302942	983.624137290142	238.691669937536	972.540904939898	-2.03291138110251	2.09462999401448e-85	4.8980374887063e-83	NCAPG	4	17810902	17844862	+	4921	protein_coding	non-SMC condensin I complex subunit G [Source:HGNC Symbol;Acc:HGNC:24304]	-	255	239	269	884	922	942	2.43618188346843	2.24267409748377	3.01356972976708	10.3146825621827	10.3147719169894	10.4745920897736
ENSG00000237649	593.812180396576	501.446712458599	730.935615301968	2168.19645029351	2114.22665683692	2233.51595505691	608.731502719048	2171.97968739578	-1.83892729028464	5.79937660654006e-85	1.33803217066092e-82	KIFC1	6	33391536	33409924	+	3345	protein_coding	kinesin family member C1 [Source:HGNC Symbol;Acc:HGNC:6389]	-	671	572	700	1979	2019	2139	9.43081644078174	7.89626178044603	11.5367703537196	33.9708676306041	33.2293824325738	34.9908299785803
ENSG00000198830	3752.25580459237	3711.75765830369	3789.37906847263	6985.55864935391	7696.6646497035	7844.97679772912	3751.13084378956	7509.06669892884	-1.00154003110557	2.41907184210469e-84	5.50784462576047e-82	HMGN2	1	26472450	26475972	+	2509	protein_coding	high mobility group nucleosomal binding domain 2 [Source:HGNC Symbol;Acc:HGNC:4986]	-	4240	4234	3629	6376	7350	7513	79.4489366841631	77.9241051137419	79.7386055956579	145.916570579887	161.275631430003	163.852212135285
ENSG00000126787	338.941974801622	351.538691776046	442.738144125763	1335.53889484981	1282.77744161725	1310.45466273793	377.739603567811	1309.59033306833	-1.79853344456279	4.29376242079287e-83	9.64925518563635e-81	DLGAP5	14	55148112	55191678	-	3667	protein_coding	DLG associated protein 5 [Source:HGNC Symbol;Acc:HGNC:16864]	-	383	401	424	1219	1225	1255	4.91033088071559	5.04957810155802	6.37437011853731	19.0875313179313	18.3910807771056	18.7271805431089
ENSG00000143228	140.709592672214	130.621608664915	159.761641630287	668.317248448226	685.893244293305	770.609992908837	143.697614322472	708.273495216789	-2.30624620844556	1.39075982631827e-82	3.08534718392453e-80	NUF2	1	163266576	163355764	+	3362	protein_coding	NUF2, NDC80 kinetochore complex component [Source:HGNC Symbol;Acc:HGNC:14621]	-	159	149	153	610	655	738	2.22342410180583	2.04649265582591	2.5088578293016	10.4181137002275	10.7257004582593	12.0115273435861
ENSG00000122952	954.878304989426	861.751955151754	911.581131655169	2163.81404210696	2115.27382209538	2232.47176807465	909.403797265449	2170.51987742567	-1.2551968537863	2.21745055517748e-82	4.85705878566976e-80	ZWINT	10	56357228	56361275	-	2378	protein_coding	ZW10 interacting kinetochore protein [Source:HGNC Symbol;Acc:HGNC:13195]	-	1079	983	873	1975	2020	2138	21.3320448579024	19.088126245719	20.2387983511815	47.688341259238	46.7650703844716	49.1966388133853
ENSG00000162063	611.511500229558	593.495497088237	662.018828716354	1677.36673340038	1591.69119286385	1615.35726155823	622.341942011383	1628.13839594082	-1.3891981132446	3.57301247271956e-81	7.63301331209127e-79	CCNF	16	2429394	2458854	+	6309	protein_coding	cyclin F [Source:HGNC Symbol;Acc:HGNC:1591]	-	691	677	634	1531	1520	1547	5.14920774526696	4.95506975240049	5.54001652791789	13.9338660192211	13.2637135389563	13.417430915652
ENSG00000156802	1122.13687741111	1152.80144559975	1325.08185116885	2987.70678117756	2767.65777811787	2900.75143672188	1200.00672472657	2885.37199867244	-1.26753294654466	3.75814840815194e-78	7.93060976276356e-76	ATAD2	8	123319850	123416350	-	7118	protein_coding	ATPase family, AAA domain containing 2 [Source:HGNC Symbol;Acc:HGNC:30123]	-	1268	1315	1269	2727	2643	2778	8.37498742737773	8.53079292896357	9.82847117595647	21.9980467794576	20.4418996798108	21.3557013733535
ENSG00000119333	3676.14872931054	3220.83080694562	3619.17548948089	6964.74221046782	7619.17442057723	7343.7670462437	3505.38500857902	7309.22789242958	-1.06054803378875	6.1428707311171e-78	1.28067753170181e-75	WDR34	9	128633661	128656787	-	2604	protein_coding	WD repeat domain 34 [Source:HGNC Symbol;Acc:HGNC:28296]	-	4154	3674	3466	6357	7276	7033	74.9977796687886	65.1508075517526	73.3786822601732	140.174236256873	153.827429760615	147.788016048178
ENSG00000100526	179.648096304776	162.181191966505	219.28068459059	768.017034692141	815.741736342725	902.17755267376	187.036657620624	828.645441236209	-2.15390270542719	2.5013882299853e-76	5.15285975376971e-74	CDKN3	14	54396849	54420218	+	1836	protein_coding	cyclin dependent kinase inhibitor 3 [Source:HGNC Symbol;Acc:HGNC:1791]	-	203	185	210	701	779	864	5.19811944733921	4.65286747212368	6.30563673744968	21.9231173259541	23.358602378869	25.7502024097794
ENSG00000113810	1262.84647008333	1236.08367931228	1450.38509950633	3114.79661858739	2944.62870679813	2991.59570417862	1316.43841630065	3017.00700985471	-1.19823282560213	1.4201843637994e-74	2.86006325664975e-72	SMC4	3	160399274	160434962	+	8457	protein_coding	structural maintenance of chromosomes 4 [Source:HGNC Symbol;Acc:HGNC:14013]	-	1427	1410	1389	2843	2812	2865	7.93287363584556	7.6988243848115	9.05457864175134	19.3026748922027	18.3054773710487	18.5373597074658
ENSG00000123080	260.180001544848	234.066909486794	261.048434036417	933.452943734243	1113.13666974623	886.514747939841	251.765115022686	977.701453806773	-1.95871332434238	1.42143689361927e-74	2.86006325664975e-72	CDKN2C	1	50960745	50974633	+	3318	protein_coding	cyclin dependent kinase inhibitor 2C [Source:HGNC Symbol;Acc:HGNC:1789]	-	294	267	250	852	1063	849	4.165756135013	3.71583576763061	4.1538035857651	14.7441649214224	17.6375783498429	14.0013815318093
ENSG00000170540	3746.06104265083	3835.36602623492	4409.63014774316	8498.58507575883	8464.23678415692	9482.26198591484	3997.01907220963	8815.0279486102	-1.14177133220393	9.42336274829944e-74	1.83215583142217e-71	ARL6IP1	16	18791667	18801678	-	3666	protein_coding	ADP ribosylation factor like GTPase 6 interacting protein 1 [Source:HGNC Symbol;Acc:HGNC:697]	-	4233	4375	4223	7757	8083	9081	54.2848574484176	55.1070582413021	63.5054431168927	121.494969906942	121.384208649492	135.544155667434
ENSG00000178538	346.021702734815	378.714999619082	356.070064025673	1105.46246505616	1022.03329225995	1086.99864853401	360.268922126523	1071.49813528337	-1.57185988660301	6.5959854527699e-73	1.26818813638589e-70	CA8	8	60187347	60281412	-	5783	protein_coding	carbonic anhydrase 8 [Source:HGNC Symbol;Acc:HGNC:1382]	-	391	432	341	1009	976	1041	3.17867743520211	3.44946851792985	3.2507495911955	10.0183209533047	9.29134740073679	9.85002014624473
ENSG00000169679	319.472722985341	327.869004299853	380.086519957023	1108.74927119607	1025.17478803534	1085.95446155175	342.476082414073	1073.29284026105	-1.65138858745527	7.99789992171279e-73	1.52083143126723e-70	BUB1	2	110637698	110678114	-	6032	protein_coding	BUB1 mitotic checkpoint serine/threonine kinase [Source:HGNC Symbol;Acc:HGNC:1148]	-	361	374	364	1012	979	1040	2.81364151227823	2.86306956580968	3.32676696837862	9.63332354200732	8.93518259787846	9.4343414001347
ENSG00000149503	742.486466993632	700.447418276959	924.111456488917	2389.50806371407	2417.90458179121	2153.11355742279	789.015113919836	2320.17540097602	-1.55900262065995	1.07541167331216e-72	2.02270908641235e-70	INCENP	11	62123973	62153163	+	4473	protein_coding	inner centromere protein [Source:HGNC Symbol;Acc:HGNC:6058]	-	839	799	885	2181	2309	2062	8.81832207162968	8.24839617691307	10.907537190564	27.9971442151706	28.4188897961141	25.2248936751735
ENSG00000198826	413.27911810015	376.96168943566	458.401050167948	1269.80277205163	1174.91941999555	1263.46624853617	416.21395256792	1236.06281352778	-1.57335456605239	1.87072431926592e-72	3.48075415275027e-70	ARHGAP11A	15	32615144	32639949	+	6428	protein_coding	Rho GTPase activating protein 11A [Source:HGNC Symbol;Acc:HGNC:15783]	-	467	430	439	1159	1122	1210	3.41557563092352	3.08897375661566	3.76505202901843	10.3529599711128	9.60946174024648	10.300281261068
ENSG00000174871	129.205034780775	129.744953573204	112.772923503732	562.043849924491	578.03522267161	607.716823676075	123.907637285904	582.598632090725	-2.22946349520738	1.92027417655375e-72	3.53493876075384e-70	CNIH2	11	66278190	66285301	+	2069	protein_coding	cornichon family AMPA receptor auxiliary protein 2 [Source:HGNC Symbol;Acc:HGNC:28744]	-	146	148	108	513	552	582	3.31753305677277	3.30310862399965	2.87770051645705	14.2368477742986	14.6879322365037	15.3922488304953
ENSG00000087586	1095.58789766164	1082.66903826288	1350.14250083635	2882.52898470046	2976.04366455202	3040.6724923449	1176.13314558696	2966.41504719913	-1.33705709147394	5.38219799673043e-72	9.80353201425509e-70	AURKA	20	56369389	56392337	-	2928	protein_coding	aurora kinase A [Source:HGNC Symbol;Acc:HGNC:11393]	-	1238	1235	1293	2631	2842	2912	19.8779899256705	19.4767960388819	24.3450001977543	51.5948961538641	53.4361394284081	54.420168207553
ENSG00000186185	342.481838768219	321.732418657877	449.003306542637	1356.35533373591	1344.56019186657	1229.00807812155	371.072521322911	1309.97453457467	-1.82492903328222	3.36909344360106e-71	6.0101848400075e-69	KIF18B	17	44924709	44947711	-	4655	protein_coding	kinesin family member 18B [Source:HGNC Symbol;Acc:HGNC:27102]	-	387	367	430	1238	1284	1177	3.90853651421674	3.64055846619631	5.09250073293619	15.2706641707609	15.1854410979961	13.8355477985305
ENSG00000173456	1637.18708455092	1512.2300332012	1733.36160200181	3307.6225787954	3476.58865809736	3334.08903436032	1627.59290658464	3372.76675708436	-1.05241865675364	7.25576813556659e-69	1.25553811817844e-66	RNF26	11	119334527	119337313	+	2787	protein_coding	ring finger protein 26 [Source:HGNC Symbol;Acc:HGNC:14646]	-	1850	1725	1660	3019	3320	3193	31.2074047430494	28.5807592605881	32.8362421154845	62.1989583060918	65.5817782140184	62.6904708021724
ENSG00000131746	470.801907557345	493.556816633202	451.091694014929	1219.40507790635	1224.13618714332	1232.14063906833	471.816806068492	1225.22730137267	-1.37531201465328	2.3722682418054e-68	4.06432966893075e-66	TNS4	17	40475828	40501597	-	4847	protein_coding	tensin 4 [Source:HGNC Symbol;Acc:HGNC:24352]	-	532	563	432	1113	1169	1180	5.16014025884425	5.36360770850194	4.91352372069291	13.1849689561444	13.2777217908113	13.3213601284345
ENSG00000160957	1230.10272839231	1173.84116780081	1233.19280238803	2508.92868679744	2666.08274804695	2433.99985565108	1212.37889952705	2536.33709683182	-1.0653416405097	2.06667603839556e-67	3.5060551145487e-65	RECQL4	8	144511288	144517845	-	4236	protein_coding	RecQ like helicase 4 [Source:HGNC Symbol;Acc:HGNC:9949]	-	1390	1339	1181	2290	2546	2331	15.4270093479623	14.5964168197161	15.3700852421421	31.0410567562104	33.0890669502917	30.1110502505999
ENSG00000114200	415.049050083448	395.371446361588	389.484263582334	1050.68236272434	1103.71218242007	1105.79401421471	399.968253342457	1086.72951978637	-1.44136883464219	1.01688447083395e-66	1.69193931570295e-64	BCHE	3	165772904	165837472	-	3082	protein_coding	butyrylcholinesterase [Source:HGNC Symbol;Acc:HGNC:983]	-	469	451	373	959	1054	1059	7.15423336230494	6.75718078844451	6.67203824917986	17.8666421801353	18.8273869983623	18.8019505995806
ENSG00000109321	629.210820062541	615.411874381008	563.864617518661	1519.60003868474	1458.70120503904	1440.97803552059	602.829103987404	1473.09309308146	-1.28704259304158	1.36575345188736e-66	2.25076168871037e-64	AREG	4	74445134	74455009	+	1648	protein_coding	amphiregulin [Source:HGNC Symbol;Acc:HGNC:651]	-	711	702	540	1387	1393	1380	20.2831446209731	19.6698720956803	18.0642062152598	48.325484926437	46.5345996834937	45.8206726739552
ENSG00000117632	1717.71898979099	1612.16871365623	1729.18482705723	3336.10823200795	3415.85307310651	3795.61968051981	1686.35751016815	3515.86032854476	-1.06053974463528	8.07229537884124e-66	1.30544859098569e-63	STMN1	1	25884181	25906991	-	6261	protein_coding	stathmin 1 [Source:HGNC Symbol;Acc:HGNC:6510]	-	1941	1839	1656	3045	3262	3635	14.5748711978178	13.5631216361675	14.5813910958464	27.9254744311525	28.682851608091	31.7687621368855
ENSG00000134690	423.013744008291	393.618136178166	489.726862252319	1195.30183288035	1299.53208575266	1231.09645208607	435.452914146258	1241.97679023969	-1.51573632110976	2.13789115038551e-65	3.4253767098399e-63	CDCA8	1	37692418	37709719	+	2469	protein_coding	cell division cycle associated 8 [Source:HGNC Symbol;Acc:HGNC:14629]	-	478	449	469	1091	1241	1179	9.10185055663722	8.39743947279185	10.4721072815871	25.3723461425544	27.671504012422	26.1295720382346
ENSG00000140525	545.139050855873	493.556816633202	625.472047951255	1602.86579422911	1658.70976940549	1442.02222250285	554.72263848011	1567.86592871248	-1.50185587565961	5.80727111035635e-65	9.21917608198222e-63	FANCI	15	89243949	89317261	+	7766	protein_coding	FA complementation group I [Source:HGNC Symbol;Acc:HGNC:25568]	-	616	563	599	1463	1584	1381	3.72911880641391	3.34759291309669	4.25218123010228	10.8169272015091	11.2289685173025	9.73051606319842
ENSG00000006047	693.813337452929	627.68504566496	667.239797397082	1499.87920184528	1622.05898535928	1632.06425327441	662.912726838324	1584.66748015966	-1.25776470749866	7.37141155521147e-65	1.15959005046709e-62	YBX2	17	7288252	7294615	-	4618	protein_coding	Y-box binding protein 2 [Source:HGNC Symbol;Acc:HGNC:17948]	CSD	784	716	639	1369	1549	1563	7.98150937258446	7.15946754770927	7.62832626257802	17.0218393166319	18.4662862060158	18.5201555930665
ENSG00000184445	554.873676764013	604.892013280478	636.958179048858	1569.99773283001	1510.01230270373	1416.96173492858	598.90795636445	1498.99059015411	-1.32502284936598	1.97946741029899e-64	3.03121274936404e-62	KNTC1	12	122527246	122626396	+	11325	protein_coding	kinetochore associated 1 [Source:HGNC Symbol;Acc:HGNC:17255]	-	627	690	610	1433	1442	1357	2.60286847853168	2.81340665992968	2.96943589634149	7.26549062451651	7.00985642444003	6.55663818312584
ENSG00000185262	441.598029832923	372.578413977106	363.379420178693	1158.05136329471	1116.27816552162	1107.88238817924	392.518621329574	1127.40397233186	-1.51997374054114	2.20711119433751e-64	3.3501624655102e-62	UBALD2	17	76265202	76271299	+	1797	protein_coding	UBA like domain containing 2 [Source:HGNC Symbol;Acc:HGNC:28438]	-	499	425	348	1057	1066	1061	13.0549544954565	10.9210019356528	10.6761212321733	33.7741071740644	32.6581215229386	32.3077629984134
ENSG00000109685	1469.92851212923	1489.43700081671	1659.22384673547	3305.43137470213	3280.76875476477	3037.53993139811	1539.52978656047	3207.91335362167	-1.06037319711667	2.5723681325646e-64	3.87063114486068e-62	NSD2	4	1871424	1982207	+	19776	protein_coding	nuclear receptor binding SET domain protein 2 [Source:HGNC Symbol;Acc:HGNC:12766]	HMG	1661	1699	1589	3017	3133	2909	3.94869939233899	3.96713113610645	4.42963328334071	8.7597925993187	8.72175764587136	8.04905415510481
ENSG00000123485	130.090000772424	147.278055407421	183.778097561638	625.588768629405	649.242460247098	644.26336805522	153.715384580494	639.698198977241	-2.06451473090902	1.1530224862042e-62	1.66265842510645e-60	HJURP	2	233833416	233854566	-	3821	protein_coding	Holliday junction recognition protein [Source:HGNC Symbol;Acc:HGNC:25444]	-	147	168	176	571	620	617	1.80868605809646	2.03027036369651	2.53932308021154	8.58056800277762	8.93298747309029	8.83583725059462
ENSG00000127564	609.74156824626	543.526156860719	719.449484204366	1643.40306995465	1700.59637974401	1685.31778936973	624.239069770448	1676.43907968947	-1.42865539143968	2.70335989665212e-62	3.86602807038581e-60	PKMYT1	16	2968024	2980539	-	5034	protein_coding	protein kinase, membrane associated tyrosine/threonine 1 [Source:HGNC Symbol;Acc:HGNC:29650]	-	689	620	689	1500	1624	1614	6.43470889905479	5.68722105989309	7.54550551054808	17.1094092597378	17.7604876833394	17.5440517908107
ENSG00000131747	2235.42409490574	2279.30323844818	2875.70954934517	10083.9212372418	9699.89178914334	9939.61588414528	2463.4789608997	9907.80963684346	-2.00836030187513	1.27484744947593e-61	1.77902905368803e-59	TOP2A	17	40388516	40417950	-	6437	protein_coding	DNA topoisomerase II alpha [Source:HGNC Symbol;Acc:HGNC:11989]	-	2526	2600	2754	9204	9263	9519	18.4489957559286	18.6514014543703	23.5864595926698	82.1013064294172	79.2228073542881	80.9184209367278
ENSG00000108852	577.882792546891	588.235566537972	603.543979492196	1343.20810917627	1360.26767074352	1435.75710060928	589.887446192353	1379.74429350969	-1.22670198011887	2.32749177613874e-61	3.17125336175628e-59	MPP2	17	43875357	43909711	-	6114	protein_coding	membrane palmitoylated protein 2 [Source:HGNC Symbol;Acc:HGNC:7220]	-	653	671	578	1226	1299	1375	5.02123607965129	5.06779124515963	5.21176390709496	11.5138880577664	11.6967656805499	12.3059981462339
ENSG00000186480	844.257556033283	831.069026941874	851.01789495872	1746.38966233848	1848.2466811873	1977.6901444029	842.114825977959	1857.44216264289	-1.14174529637755	1.2631389020867e-60	1.70760590325846e-58	INSIG1	7	155297776	155310235	+	3650	protein_coding	insulin induced gene 1 [Source:HGNC Symbol;Acc:HGNC:6083]	-	954	948	815	1594	1765	1894	12.2879208168842	11.9932560022517	12.3096888137188	25.075662711297	26.6215855778642	28.3940074380164
ENSG00000213347	251.330341628357	191.110809992963	239.120365577358	770.208238785414	913.128105379789	806.112350305721	227.187172399559	829.816231490308	-1.87103498270694	1.37101755326766e-60	1.83907656912741e-58	MXD3	5	177301461	177312757	-	5154	protein_coding	MAX dimerization protein 3 [Source:HGNC Symbol;Acc:HGNC:14008]	bHLH	284	218	229	703	872	772	2.59057887480325	1.95314151169132	2.44947718132961	7.83191341975224	9.31438411676469	8.19619849694279
ENSG00000065328	218.586599937339	183.220914167565	248.518109202669	757.061014225777	753.958986093404	757.03556213944	216.775207769191	756.01852081954	-1.80741923644984	8.21574285204694e-60	1.09357857162939e-57	MCM10	10	13161554	13211104	+	5454	protein_coding	minichromosome maintenance 10 replication initiation factor [Source:HGNC Symbol;Acc:HGNC:18043]	-	247	209	238	691	720	725	2.12914242397477	1.7695090316784	2.40571487408971	7.27478027790519	7.26774089953753	7.2738184062278
ENSG00000101412	833.637964133493	760.936619605007	928.288231433499	1875.67070384158	2060.8212286553	1959.93896570445	840.954271724	1965.47696606711	-1.22711542914394	1.64187563439436e-58	2.04395798399713e-56	E2F1	20	33675683	33686404	-	2503	protein_coding	E2F transcription factor 1 [Source:HGNC Symbol;Acc:HGNC:3113]	E2F	942	868	889	1712	1968	1877	17.6934672710118	16.0132877114273	19.5804758202772	39.2735245059385	43.2858866296227	41.0339197310054
ENSG00000080986	109.735782964494	105.198611005301	145.142929324248	563.139451971128	536.148612333087	507.47487337899	120.025774431347	535.587645894402	-2.16592756849742	9.57844599801329e-58	1.18389592535444e-55	NDC80	18	2571511	2616635	+	3600	protein_coding	NDC80, kinetochore complex component [Source:HGNC Symbol;Acc:HGNC:16909]	-	124	120	139	514	512	486	1.61935504359474	1.53921886104848	2.12860280151337	8.19818256180542	7.82977952910176	7.38708931630547
ENSG00000137812	150.444218580354	150.784675774264	188.999066242366	639.831595235678	581.176718446999	639.042433143914	163.409320198995	620.016915608864	-1.92957188138632	1.69613585603329e-57	2.06689682061972e-55	KNL1	15	40594020	40664342	+	10250	protein_coding	kinetochore scaffold 1 [Source:HGNC Symbol;Acc:HGNC:24054]	-	170	172	181	584	555	612	0.779736653564107	0.774865299805871	0.973502428823381	3.27149264837045	2.98092597163592	3.26713543745543
ENSG00000115163	55.7528574738961	75.3923378871321	76.2261427386338	377.98270608957	402.111459249815	418.71897988678	69.123779366554	399.604381742055	-2.53601002442986	1.7819812685292e-57	2.15632194899505e-55	CENPA	2	26764289	26801067	+	1983	protein_coding	centromere protein A [Source:HGNC Symbol;Acc:HGNC:1851]	-	63	86	73	345	384	401	1.49362209379438	2.0026145544655	2.02946925208776	9.98972074085204	10.6608193285803	11.0652502412674
ENSG00000184897	3061.09736511439	2710.61754356991	2971.77537307057	5556.89358054	6529.07538651719	6897.89920481813	2914.49676058496	6327.95605729177	-1.11879690726315	2.27924003835688e-57	2.73888677942552e-55	H1FX	3	129314771	129316277	-	1507	protein_coding	H1 histone family member X [Source:HGNC Symbol;Acc:HGNC:4722]	-	3459	3092	2846	5072	6235	6606	107.90963003221	94.743159622334	104.112763283026	193.251538259223	227.774592669389	239.863904364885
ENSG00000077152	349.561566701412	347.155416317492	333.097801830468	973.990219459791	889.043304435139	1054.62885208391	343.271594949791	972.55412532628	-1.50153109811536	3.55088003217386e-57	4.23754676391286e-55	UBE2T	1	202331657	202341980	-	1652	protein_coding	ubiquitin conjugating enzyme E2 T [Source:HGNC Symbol;Acc:HGNC:25009]	-	395	396	319	889	849	1010	11.2411293836978	11.0689588796949	10.6454241523593	30.899303133099	28.2930469610068	33.4542202917609
ENSG00000068489	349.561566701412	334.88224503354	462.577825112531	1286.23680275118	1124.65548758933	1186.19641184883	382.340545615828	1199.02956739645	-1.65365281165762	5.79955294015611e-56	6.73526604540008e-54	PRR11	17	59155499	59204705	+	4080	protein_coding	proline rich 11 [Source:HGNC Symbol;Acc:HGNC:25619]	-	395	382	443	1174	1074	1136	4.55155532888938	4.32339415382736	5.98585087433616	16.5220868520707	14.4919287929492	15.2355364257862
ENSG00000167325	930.09925722325	840.712232950694	995.116630546822	2043.29781697695	1925.73691031357	2077.93209469998	921.976040240255	2015.65560733017	-1.1301470444963	9.05313701965202e-56	1.04436988658706e-53	RRM1	11	4094707	4138876	+	4177	protein_coding	ribonucleotide reductase catalytic subunit M1 [Source:HGNC Symbol;Acc:HGNC:10451]	-	1051	959	953	1865	1839	1990	11.8293568909332	10.6017061604896	12.5779758138213	25.6372434742981	24.2381420925162	26.0692287384139
ENSG00000242265	701.778031377771	791.619547814887	751.819490024881	1645.59427404793	1610.54016751619	1603.87120475335	748.40568973918	1620.00188210582	-1.11406744793352	1.16883818553816e-55	1.32193306944786e-53	PEG10	7	94656325	94669695	+	6689	protein_coding	paternally expressed 10 [Source:HGNC Symbol;Acc:HGNC:14005]	-	793	903	720	1502	1538	1536	5.57358829186852	6.23373283686701	5.93408318986359	12.8933479695726	12.6583532948015	12.5652056608641
ENSG00000137310	464.607145615801	433.067615305154	581.615911033137	1405.65742583455	1390.63546323895	1307.32210179114	493.096890651364	1367.87166362155	-1.4760100070226	1.954791167687e-55	2.16831451061896e-53	TCF19	6	31158542	31167159	+	3538	protein_coding	transcription factor 19 [Source:HGNC Symbol;Acc:HGNC:11629]	Others	525	494	557	1283	1328	1252	6.97628747878803	6.44749110252644	8.67920000649599	20.8221607408981	20.6643771489507	19.3635990704404
ENSG00000184937	146.904354613758	153.414641049397	160.805835366433	528.080186478762	549.761760693107	576.391214208236	153.708277009862	551.411053793368	-1.84498454259737	4.21703823571468e-54	4.61845757157005e-52	WT1	11	32387775	32435630	-	4113	protein_coding	Wilms tumor 1 [Source:HGNC Symbol;Acc:HGNC:12796]	zf-C2H2	166	175	154	482	525	552	1.89745844029594	1.96472137624715	2.06416467379097	6.72891892615555	7.02720571112286	7.34378493232951
ENSG00000092470	97.3462590814058	116.595127197541	123.214860865189	501.785737359487	490.073340960713	451.08877633688	112.385415714712	480.982618219027	-2.10112646367338	4.40364995902707e-54	4.79250055918266e-52	WDR76	15	43826963	43868419	+	4078	protein_coding	WD repeat domain 76 [Source:HGNC Symbol;Acc:HGNC:25773]	-	110	133	118	458	468	432	1.26814337606891	1.50600374094739	1.59520725366659	6.44874528785224	6.31801575844789	5.79663703094103
ENSG00000137135	121.240340855933	126.238333206361	103.375179878421	546.705421271581	474.365862083767	462.574833141754	116.951284646905	494.548705499034	-2.0750226381519	1.47578257679448e-52	1.5476934369001e-50	ARHGEF39	9	35658875	35675866	-	6496	protein_coding	Rho guanine nucleotide exchange factor 39 [Source:HGNC Symbol;Acc:HGNC:25909]	-	137	144	99	499	453	443	0.991510790139993	1.02361845439185	0.840178392524193	4.41074038798712	3.839142734489	3.73161896451756
ENSG00000165304	247.79047766176	280.529629347468	302.816183482244	769.112636738778	862.864172973562	796.714667465369	277.045430163824	809.563825725903	-1.550127999435	1.67543103860607e-51	1.66618728115169e-49	MELK	9	36572862	36677683	+	3087	protein_coding	maternal embryonic leucine zipper kinase [Source:HGNC Symbol;Acc:HGNC:16870]	-	280	320	290	702	824	763	4.26426607924882	4.78668644835291	5.17897361359882	13.0574222830992	14.6951037080445	13.5246953132997
ENSG00000082497	446.022859791169	479.530335165828	482.417506099299	1106.5580671028	1085.91037302619	1229.00807812155	469.323567018765	1140.49217275018	-1.28189551742712	2.05353103518838e-51	2.03053148759427e-49	SERTAD4	1	210232799	210246631	+	5467	protein_coding	SERTA domain containing 4 [Source:HGNC Symbol;Acc:HGNC:25236]	-	504	547	462	1010	1037	1177	4.33415417888311	4.62019050847002	4.65881249495276	10.6078963326206	10.4426748481095	11.780588074293
ENSG00000124795	1698.24973797471	1590.25233636346	1835.69258814409	3591.38350887424	3210.60868244775	3818.59179412956	1708.06488749408	3540.19466181718	-1.05240250604472	3.65498378581829e-51	3.59351360396589e-49	DEK	6	18223868	18264823	-	4361	protein_coding	DEK proto-oncogene [Source:HGNC Symbol;Acc:HGNC:2768]	-	1919	1814	1758	3278	3066	3657	20.6876796221085	19.2075878051498	22.2236359395786	43.1598403497544	38.7050949334359	45.8858155702126
ENSG00000189057	298.233539185761	262.996527513251	329.965220622031	931.26173964097	806.317249016557	865.631008294615	297.065095773681	867.736665650714	-1.5496139281152	5.38102163311786e-51	5.26063267454641e-49	FAM111B	11	59107185	59127410	+	3863	protein_coding	family with sequence similarity 111 member B [Source:HGNC Symbol;Acc:HGNC:24200]	-	337	300	316	850	770	829	4.10136184247813	3.58606516941143	4.50966939066184	12.6342999881771	10.9735738368567	11.7427388869085
ENSG00000075702	269.914627452989	280.529629347468	292.374246120787	762.539024458959	794.798431173463	748.68206628135	280.939500973748	768.673173971257	-1.453544874334	6.20260841430842e-51	6.02977168546027e-49	WDR62	19	36054881	36105106	+	9812	protein_coding	WD repeat domain 62 [Source:HGNC Symbol;Acc:HGNC:24502]	-	305	320	280	696	759	717	1.46138684516246	1.50596219588926	1.5731959573254	4.07294613973433	4.25859470254011	3.99853772386875
ENSG00000111665	68.1423813569841	56.9825809612045	97.1100174615472	379.078308136207	442.950904329875	416.630605922257	74.0783265932452	412.886606129446	-2.49199426837142	2.20446853685012e-50	2.13106835539969e-48	CDCA3	12	6844793	6852066	-	5653	protein_coding	cell division cycle associated 3 [Source:HGNC Symbol;Acc:HGNC:14624]	-	77	65	93	346	423	399	0.640375390292995	0.530952906252352	0.906956156146385	3.51442338697776	4.11949002013456	3.86218872602012
ENSG00000125148	130.974966764073	124.485023022939	122.170667129043	464.535267773849	492.167671477639	463.619020124016	125.876885638685	473.440653125168	-1.91008708409699	2.48731064811513e-50	2.39113463638801e-48	MT2A	16	56608199	56609497	+	1299	protein_coding	metallothionein 2A [Source:HGNC Symbol;Acc:HGNC:7406]	-	148	142	117	424	470	444	5.3564303013936	5.04778471752621	4.96545488780762	18.7419024247023	19.9191489896678	18.7030915886273
ENSG00000183734	337.172042818324	295.432765906552	326.832639413594	835.9443615836	826.213388927355	865.631008294615	319.812482712823	842.59625293519	-1.39851256405263	5.30636703822305e-50	5.04513050711053e-48	ASCL2	11	2268495	2270952	-	1852	protein_coding	achaete-scute family bHLH transcription factor 2 [Source:HGNC Symbol;Acc:HGNC:739]	bHLH	381	337	313	763	789	829	9.67179064391827	8.40253924686834	9.31720573032174	23.6559570269675	23.4540633589328	24.4936286825743
ENSG00000140451	56.6378234655452	61.3658564197587	92.9332425169645	385.651920416025	380.120988822091	390.525931365725	70.3123074674228	385.432946867947	-2.46847631290426	1.47446589863389e-49	1.38663901684569e-47	PIF1	15	64815632	64825668	-	4656	protein_coding	PIF1 5'-to-3' DNA helicase [Source:HGNC Symbol;Acc:HGNC:26220]	-	64	70	89	352	363	374	0.646234137783068	0.694235311039909	1.05380284062165	4.34096874386584	4.29215825708351	4.39539805953011
ENSG00000168078	138.054694697266	113.965161922409	178.557128880909	565.330656064401	558.139082760812	578.479588172758	143.525661833528	567.316442332657	-1.99148142391653	5.3870660170598e-49	4.98490857535843e-47	PBK	8	27809620	27838095	-	2165	protein_coding	PDZ binding kinase [Source:HGNC Symbol;Acc:HGNC:18282]	-	156	130	171	516	533	554	3.38758024466514	2.77272681666932	4.35432197853899	13.6851249780374	13.5534975465867	14.0020442433777
ENSG00000179388	49.5580955323521	62.2425115114695	61.6074304325944	337.445430364022	312.055247021992	322.653777518741	57.8026791588053	324.051484968252	-2.48968479478028	1.40679005759229e-48	1.27450759982078e-46	EGR3	8	22687659	22693302	-	4855	protein_coding	early growth response 3 [Source:HGNC Symbol;Acc:HGNC:3240]	zf-C2H2	56	71	59	308	298	309	0.54227762663815	0.675290664064525	0.669954189541954	3.64265842688145	3.37916270228034	3.48264194795498
ENSG00000101911	617.706262171102	648.72476786602	588.925267186157	1323.48727233681	1286.9661026511	1347.00120711707	618.452099074426	1319.15152736833	-1.09147991821889	4.7310154447109e-48	4.2417352982009e-46	PRPS2	X	12791355	12824222	+	2758	protein_coding	phosphoribosyl pyrophosphate synthetase 2 [Source:HGNC Symbol;Acc:HGNC:9465]	-	698	740	564	1208	1229	1290	11.898276432036	12.3896514558652	11.2737181259299	25.1495164578033	24.5323806232422	25.5938152124031
ENSG00000149485	643.370275928928	698.694108093538	682.902703439267	1447.29030360673	1587.50253183	1378.32681658491	674.989029153911	1471.03988400721	-1.12418106985957	2.14583134107197e-47	1.89446252683211e-45	FADS1	11	61799625	61829318	-	10230	protein_coding	fatty acid desaturase 1 [Source:HGNC Symbol;Acc:HGNC:3574]	-	727	797	654	1321	1516	1320	3.34103996791233	3.59752912684939	3.52439392946622	7.41453894871684	8.15841213763628	7.06053937042339
ENSG00000137404	273.454491419585	294.556110814842	287.153277440059	751.583003992595	794.798431173463	727.798326636124	285.054626558162	758.059920600727	-1.41128802396853	3.20515407153326e-47	2.80111040675816e-45	NRM	6	30688047	30691420	-	2045	protein_coding	nurim [Source:HGNC Symbol;Acc:HGNC:8003]	-	309	336	275	686	759	697	7.10375641018529	7.58695653758861	7.41347302069704	19.2613964539445	20.4329248026032	18.6500090680609
ENSG00000143815	651.33496985377	602.262048005346	681.858509703122	1519.60003868474	1322.56972143885	1439.93384853833	645.151842520746	1427.36786955397	-1.14682698965889	1.04754096720748e-46	9.06332444827913e-45	LBR	1	225401502	225428925	-	5257	protein_coding	lamin B receptor [Source:HGNC Symbol;Acc:HGNC:6518]	-	736	687	653	1387	1263	1379	6.58207355401495	6.03448748834112	6.84790196257355	15.1494006389135	13.226576455693	14.3537662900052
ENSG00000121957	184.072926263022	213.027187285734	228.678428215901	702.280911893955	692.176235844084	593.098205924417	208.592847254886	662.518451220818	-1.6700179117654	2.6246266599804e-46	2.2263009668775e-44	GPSM2	1	108875350	108934545	+	9130	protein_coding	G protein signaling modulator 2 [Source:HGNC Symbol;Acc:HGNC:29501]	-	208	243	219	641	661	568	1.07106407151516	1.22901484085909	1.32237815779519	4.03129164971642	3.9857747825358	3.4042162440968
ENSG00000161888	84.9567351983178	108.705231372144	123.214860865189	468.917675960394	451.328226397579	414.542231957735	105.625609145217	444.929378105236	-2.08065678559365	2.80745011342467e-46	2.36788391184139e-44	SPC24	19	11131520	11155808	-	2839	protein_coding	SPC24, NDC80 kinetochore complex component [Source:HGNC Symbol;Acc:HGNC:26913]	-	96	124	118	428	431	397	1.58974963658927	2.0168700821065	2.29138963735554	8.65636067615042	8.35783803534083	7.65181912925332
ENSG00000143476	409.739254133554	393.618136178166	429.16362555587	971.799015366518	925.694088481346	1013.90555977572	410.84033862253	970.466221207861	-1.24152243655621	3.18077667218749e-46	2.64616151613136e-44	DTL	1	212035553	212107400	+	4916	protein_coding	denticleless E3 ubiquitin protein ligase homolog [Source:HGNC Symbol;Acc:HGNC:30288]	-	463	449	411	887	884	971	4.42784093195312	4.21750977589973	4.60905910683539	10.3602136739073	9.89970980178461	10.8080398489175
ENSG00000100889	686.733609519736	714.473899744333	676.637541022393	1376.07617057536	1458.70120503904	1392.94543433657	692.615016762154	1409.24093665033	-1.02423387392999	3.6374416152371e-46	3.01159280909392e-44	PCK2	14	24094053	24110598	+	4189	protein_coding	phosphoenolpyruvate carboxykinase 2, mitochondrial [Source:HGNC Symbol;Acc:HGNC:8725]	-	776	815	648	1256	1393	1334	8.70911960238847	8.98398213240282	8.52799575347285	17.2161582500487	18.3072380707562	17.4254920699743
ENSG00000089685	557.528574738961	540.896191585587	743.465940135716	2638.20972830054	2844.10084198567	2792.15599056671	613.963568820088	2758.15552028431	-2.16903854107911	2.60586132683668e-45	2.1070945981113e-43	BIRC5	17	78214186	78225636	+	3815	protein_coding	baculoviral IAP repeat containing 5 [Source:HGNC Symbol;Acc:HGNC:593]	-	630	617	712	2408	2716	2674	7.76370278373328	7.46813659711859	10.2888724003867	36.2425633974934	39.1937931703317	38.3536271672265
ENSG00000114346	1827.45477275548	1714.7373593864	2142.68554657091	4219.16348159691	3623.19179428219	4035.78268643991	1894.9592262376	3959.37932077301	-1.06430944291086	2.7040383393813e-45	2.17631067091414e-43	ECT2	3	172750682	172821474	+	5499	protein_coding	epithelial cell transforming 2 [Source:HGNC Symbol;Acc:HGNC:3155]	-	2065	1956	2052	3851	3460	3865	17.6546547965954	16.4250523306647	20.5719739957161	40.2111752061909	34.6397263332295	38.4596528763083
ENSG00000151725	239.825783736918	270.009768246938	287.153277440059	759.25221831905	687.987574810231	801.935602376676	265.662943141305	749.725131835319	-1.49918297407947	3.20906885473692e-45	2.57082071585036e-43	CENPU	4	184694618	184734133	-	2953	protein_coding	centromere protein U [Source:HGNC Symbol;Acc:HGNC:21348]	-	271	308	275	693	657	768	4.31448275818748	4.81624865427971	5.13394931504417	13.474937348678	12.2485307197074	14.2310634381172
ENSG00000235823	526.554765031241	508.459953192286	457.356856431803	1140.52173054853	1090.09903406005	1108.9265751615	497.457191551776	1113.18244659002	-1.15964245547207	8.24480159957315e-45	6.54440582013825e-43	OLMALINC	10	100373513	100454043	+	7763	lincRNA	oligodendrocyte maturation-associated long intergenic non-coding RNA [Source:HGNC Symbol;Acc:HGNC:28060]	-	595	580	438	1041	1041	1062	3.6033817398702	3.45000749481433	3.11047599656578	7.69977634318986	7.38249593505998	7.48573609278239
ENSG00000257167	63.7175513987384	44.7094096772527	84.5796926277991	384.556318369389	331.95138693279	381.128248525373	64.3355512345967	365.878651275851	-2.52081375823279	1.03389883904243e-44	8.16921712821469e-43	TMPO-AS1	12	98512973	98516422	-	3357	antisense	TMPO antisense RNA 1 [Source:HGNC Symbol;Acc:HGNC:44158]	-	72	51	81	351	317	365	1.00833315868564	0.701520660531481	1.3301971332774	6.00361373070113	5.1986429933086	5.94950871137479
ENSG00000121152	161.948776471793	151.661330865975	196.308422395386	529.175788525398	552.903256468496	563.8609704211	169.972843244385	548.646671804998	-1.69639837590615	8.3393603615185e-44	6.52960595908218e-42	NCAPH	2	96335787	96373845	+	3278	protein_coding	non-SMC condensin I complex subunit H [Source:HGNC Symbol;Acc:HGNC:1112]	-	183	173	188	483	528	540	2.62461154205016	2.43701826993338	3.16177695661122	8.46048283122436	8.867619433127	9.01414193569917
ENSG00000115902	370.800750500991	369.948448701974	386.351682373897	871.003627075966	873.335825558193	867.719382259138	375.700293858954	870.686278297766	-1.21351078239594	1.06919465806662e-43	8.33393890233547e-42	SLC1A4	2	64988477	65023865	+	6939	protein_coding	solute carrier family 1 member 4 [Source:HGNC Symbol;Acc:HGNC:10942]	-	419	422	370	795	834	831	2.83883420470355	2.80825922768033	2.93959274252796	6.57850498532434	6.61684918862564	6.55305356396732
ENSG00000007968	111.505714947792	105.198611005301	143.054541851957	466.726471867122	424.10192967754	481.370198822458	119.919622601683	457.399533455706	-1.93868862979102	1.76281062044837e-43	1.36787780162505e-41	E2F2	1	23506430	23531220	-	5457	protein_coding	E2F transcription factor 2 [Source:HGNC Symbol;Acc:HGNC:3114]	E2F	126	120	137	426	405	461	1.08552413853555	1.01542750591434	1.3840409607967	4.48242067154841	4.08585680999976	4.62260253540043
ENSG00000054654	953.108373006128	951.170774506259	882.34370704309	2011.5253576245	1721.53968491327	1877.44819410581	928.874284851826	1870.17107888119	-1.00832977688605	2.08835761139167e-43	1.61325625480006e-41	SYNE2	14	63852983	64226433	+	31374	protein_coding	spectrin repeat containing nuclear envelope protein 2 [Source:HGNC Symbol;Acc:HGNC:17084]	-	1077	1085	845	1836	1644	1798	1.61387058089643	1.59691381166342	1.48480406087148	3.36015840649418	2.88478860662366	3.13587957726668
ENSG00000154146	127.435102797477	107.828576280433	134.700991962791	470.013278007031	443.998069588338	421.851540833564	123.321557013567	445.287629476311	-1.8558296623593	7.40110903740687e-43	5.69194625703504e-41	NRGN	11	124739846	124747210	+	1309	protein_coding	neurogranin [Source:HGNC Symbol;Acc:HGNC:8000]	-	144	123	129	429	424	404	5.17184784370926	4.33897448225279	5.43290853593995	18.8180497609371	17.8323378312717	16.8881197622579
ENSG00000140534	146.904354613758	153.414641049397	195.26422865924	610.250339976495	524.629794489994	536.712108882307	165.194408107465	557.197414449598	-1.75973199297457	1.54074302752422e-42	1.17449415631186e-40	TICRR	15	89575482	89631056	+	8402	protein_coding	TOPBP1 interacting checkpoint and replication regulator [Source:HGNC Symbol;Acc:HGNC:28704]	-	166	175	187	557	501	514	0.9288558158697	0.961782792252385	1.2269906668152	3.8065319988043	3.28274479818048	3.34749566556553
ENSG00000101057	821.248440250405	734.636966853682	1092.22664800837	4610.29341224612	4718.52665463455	4542.21337283664	882.704018370819	4623.6778132391	-2.38998430152816	2.5572713913726e-42	1.92395757201354e-40	MYBL2	20	43667019	43716496	+	2777	protein_coding	MYB proto-oncogene like 2 [Source:HGNC Symbol;Acc:HGNC:7548]	MYB	928	838	1046	4208	4506	4350	15.7106802700794	13.9344480254803	20.7652964080039	87.007525681549	89.3300096279689	85.7142360552389
ENSG00000120875	222.126463903935	223.547048386264	210.927134701425	634.353585002496	598.978527840871	582.656336101804	218.866882330541	605.329482981724	-1.46607942801455	5.48489707190136e-42	4.07341883829104e-40	DUSP4	8	29333064	29350668	-	7257	protein_coding	dual specificity phosphatase 4 [Source:HGNC Symbol;Acc:HGNC:3070]	-	251	255	202	579	572	558	1.62607095417573	1.62257465716149	1.53453421530046	4.58119109252015	4.33931301413892	4.20742765707537
ENSG00000138778	299.118505177411	265.626492788384	329.965220622031	968.512209226609	748.723159801089	843.703081667128	298.236739529275	853.646150231609	-1.51955787655648	9.15894315580429e-42	6.74410010076755e-40	CENPE	4	103105806	103198409	-	9444	protein_coding	centromere protein E [Source:HGNC Symbol;Acc:HGNC:1856]	-	338	303	316	884	715	808	1.68261058142913	1.48152260132684	1.84464769759918	5.37468793821486	4.16804247982928	4.68160710902068
ENSG00000163808	178.763130313127	180.590948892433	238.076171841212	635.449187049133	570.705065862368	657.837798824617	199.143417015591	621.330683912039	-1.64756741006552	9.37152472118975e-41	6.6461009744044e-39	KIF15	3	44761717	44873376	+	5285	protein_coding	kinesin family member 15 [Source:HGNC Symbol;Acc:HGNC:17273]	-	202	206	228	580	545	630	1.79692218955366	1.79988127933389	2.378330390044	6.30144237197624	5.67719202197318	6.52281617333816
ENSG00000012048	482.306465448783	447.970751864238	526.273643017417	1219.40507790635	1047.16525846306	1081.7777136227	485.51695344348	1116.11601666404	-1.2026843872845	1.21417386011175e-40	8.5755365205607e-39	BRCA1	17	43044295	43170245	-	9187	protein_coding	BRCA1, DNA repair associated [Source:HGNC Symbol;Acc:HGNC:1100]	-	545	511	504	1113	1000	1036	2.78898179715102	2.56843639271506	3.02439944703366	6.95630178844365	5.9925043337321	6.17057479102312
ENSG00000114450	900.895379498828	1081.79238317117	1085.9614855915	2105.74713363523	1946.68021548283	2098.81583434521	1022.88308275383	2050.41439448776	-1.00420148507001	3.45311424861377e-40	2.39010755832051e-38	GNB4	3	179396089	179451590	-	7035	protein_coding	G protein subunit beta 4 [Source:HGNC Symbol;Acc:HGNC:20731]	-	1018	1234	1040	1922	1859	2010	6.80309554046128	8.09977004065599	8.14988662940801	15.6872294396954	14.547801317231	15.6340514630804
ENSG00000128944	400.004628225413	352.415346867757	429.16362555587	891.820065962058	974.91085562911	917.84035740768	393.861200216347	928.190426332949	-1.23952569484905	5.73986671069271e-40	3.95707783114847e-38	KNSTRN	15	40382721	40394246	+	3654	protein_coding	kinetochore localized astrin (SPAG5) binding protein [Source:HGNC Symbol;Acc:HGNC:30767]	-	452	402	411	814	931	879	5.81557667014795	5.08018047735214	6.20091258051526	12.7912453380415	14.0269487792367	13.1631525249498
ENSG00000129195	104.425987014599	78.8989582539754	113.817117239878	369.217889716479	397.922798215963	413.498044975474	99.0473541694841	393.546244302639	-1.99673558243297	8.59220445653517e-40	5.87666031288082e-38	PIMREG	17	6444415	6451469	+	2823	protein_coding	PICALM interacting mitotic regulator [Source:HGNC Symbol;Acc:HGNC:25483]	-	118	90	109	337	380	396	1.96514238604277	1.47215406476476	2.12861907535951	6.85450329766354	7.41062422221707	7.6758042252318
ENSG00000134824	629.210820062541	632.944976215225	630.693016631984	1187.6326185539	1345.60735712503	1305.23372782662	630.94960430325	1279.49123450185	-1.02028972179788	1.33912647378849e-39	9.12293090647087e-38	FADS2	11	61792980	61867354	+	11026	protein_coding	fatty acid desaturase 2 [Source:HGNC Symbol;Acc:HGNC:3575]	-	711	722	604	1084	1285	1250	3.03161820563791	3.02371490389172	3.01996062388225	5.64505608413179	6.41604221372083	6.20342600679998
ENSG00000146918	363.721022567798	329.622314483275	400.970394679937	915.92331098806	859.722677198173	836.393772791299	364.771243910337	870.679920325844	-1.25786258682942	2.10674729157985e-39	1.42961392680383e-37	NCAPG2	7	158631311	158704829	-	6988	protein_coding	non-SMC condensin II complex subunit G2 [Source:HGNC Symbol;Acc:HGNC:21904]	-	411	376	384	836	821	801	2.76510622184433	2.48460056563064	3.02942815928239	6.86926622347861	6.46803459284364	6.27218993656923
ENSG00000128951	746.026330960228	722.36379556973	816.559501665913	1497.68799775201	1460.79553555597	1667.56661067129	761.649876065291	1542.01671465976	-1.01935106951371	2.2411590699001e-39	1.5148834588106e-37	DUT	15	48331011	48343373	+	3674	protein_coding	deoxyuridine triphosphatase [Source:HGNC Symbol;Acc:HGNC:3078]	-	843	824	782	1367	1395	1597	10.7872642244133	10.3564208614912	11.7341039441466	21.3641849780225	20.9034095136161	23.7851199381839
ENSG00000140406	730.981909102193	659.24462896655	712.140128051346	1344.30371122291	1639.86079475315	1482.74551481104	700.788888706696	1488.97000692903	-1.08798072509806	4.33375309388442e-39	2.88427936679138e-37	TLNRD1	15	81000944	81005788	+	4845	protein_coding	talin rod domain containing 1 [Source:HGNC Symbol;Acc:HGNC:13519]	-	826	752	682	1227	1566	1420	8.01510396090634	7.16713673999046	7.76020015929146	14.5414511378038	17.7942648160411	16.0374067639854
ENSG00000169607	113.27564693109	99.0620253633247	113.817117239878	371.409093809752	403.158624508279	383.216622489896	108.718263178098	385.928113602642	-1.83000381869308	9.73761239883099e-39	6.40683060643998e-37	CKAP2L	2	112736607	112764677	-	5219	protein_coding	cytoskeleton associated protein 2 like [Source:HGNC Symbol;Acc:HGNC:26877]	-	128	113	109	339	385	367	1.15304316747192	0.999799183551324	1.15138755503735	3.72966107765003	4.06121055104211	3.84785190732453
ENSG00000174371	148.674286597056	132.374918848337	172.291966464035	483.160502566668	475.41302734223	464.663207106277	151.113723969809	474.412245671725	-1.65568072288538	3.47941038365865e-38	2.25497068460035e-36	EXO1	1	241847967	241895148	+	4140	protein_coding	exonuclease 1 [Source:HGNC Symbol;Acc:HGNC:3511]	-	168	151	165	441	454	445	1.90779556328132	1.6842177392632	2.19718149671383	6.11639064414852	6.03722810158322	5.88165100332069
ENSG00000171791	124.780204822529	129.744953573204	134.700991962791	421.806787955028	400.017128732889	445.867841425574	129.742050119508	422.563919371164	-1.70502148531292	3.50483412889252e-38	2.26297200620732e-36	BCL2	18	63123346	63320128	-	11765	protein_coding	BCL2, apoptosis regulator [Source:HGNC Symbol;Acc:HGNC:990]	-	141	148	129	385	382	427	0.563443113203932	0.580886675992798	0.60447745631495	1.87899560800143	1.78753068031847	1.98598299290893
ENSG00000165891	279.649253361129	270.886423338649	232.855203160484	775.686249018596	637.723642404004	689.163408292456	261.130293286754	700.857766571685	-1.42073574608946	2.7488570269684e-37	1.71101517966407e-35	E2F7	12	77021247	77065580	-	6303	protein_coding	E2F transcription factor 7 [Source:HGNC Symbol;Acc:HGNC:23820]	E2F	316	309	223	708	609	660	2.35701675289465	2.26377262286521	1.95047274399987	6.44975053986696	5.31927028783501	5.72975708071008
ENSG00000105011	405.314424175308	328.745659391564	449.003306542637	1005.76267881225	949.778889425997	942.900844981951	394.354463369836	966.147471073398	-1.2960914751869	3.4433407418709e-37	2.12041167962043e-35	ASF1B	19	14119509	14136956	-	2304	protein_coding	anti-silencing function 1B histone chaperone [Source:HGNC Symbol;Acc:HGNC:20996]	-	458	375	430	918	907	903	9.34557220219745	7.5157170949633	10.2888849443654	22.8779535254663	21.6723938992166	21.4459286671291
ENSG00000158859	38.0535376409132	47.3393749523852	32.3700058205157	247.606062539834	226.187695828021	233.89788402653	39.2543061379381	235.897214131462	-2.57809175622074	4.12140753325936e-37	2.52002953906431e-35	ADAMTS4	1	161184308	161199056	-	10334	protein_coding	ADAM metallopeptidase with thrombospondin type 1 motif 4 [Source:HGNC Symbol;Acc:HGNC:220]	-	43	54	31	226	216	224	0.195624341157333	0.241294228265777	0.165377174075721	1.25573196337369	1.15071392102025	1.18609409203164
ENSG00000105486	468.147009582397	435.697580580286	466.754600057114	914.827708941424	994.806995539908	1012.86137279346	456.866396739932	974.165359091597	-1.09338864445152	5.15395312693302e-37	3.11832184994577e-35	LIG1	19	48115445	48170603	-	6576	protein_coding	DNA ligase 1 [Source:HGNC Symbol;Acc:HGNC:6598]	-	529	497	447	835	950	970	3.78195852099254	3.48992597600865	3.74738270864547	7.29090833214611	7.95323607790404	8.07141190954347
ENSG00000179750	176.10823233818	178.837638709011	221.369072062882	612.441544069767	528.818455523846	545.065604740397	192.104981036691	562.108534778003	-1.55350771026961	7.11802880842544e-37	4.29165054010431e-35	APOBEC3B	22	38982347	38992804	+	1896	protein_coding	apolipoprotein B mRNA editing enzyme catalytic subunit 3B [Source:HGNC Symbol;Acc:HGNC:17352]	-	199	204	212	559	505	522	4.93443732659278	4.96836467806789	6.1642445212754	16.9289663549078	14.663414738169	15.0650907294556
ENSG00000185885	442.482995824572	405.014652370407	337.274576775051	1064.92518933062	918.363931672105	927.238040248032	394.92407499001	970.175720416917	-1.29292528206344	2.1633409970926e-36	1.29084319357553e-34	IFITM1	11	313506	315272	+	1080	protein_coding	interferon induced transmembrane protein 1 [Source:HGNC Symbol;Acc:HGNC:5412]	-	500	462	323	972	877	888	21.7655247794992	19.7533087167889	16.4877387263506	51.677259728112	44.7051865040511	44.9913258770868
ENSG00000135842	251.330341628357	255.106631687854	242.252946785795	658.456830028498	674.374426450211	580.567962137281	249.563306700669	637.799739538663	-1.35253349285366	2.52935451975586e-36	1.49890241814573e-34	FAM129A	1	184790724	184974550	-	8372	protein_coding	family with sequence similarity 129 member A [Source:HGNC Symbol;Acc:HGNC:16784]	-	284	291	232	601	644	556	1.59482125187959	1.60503830111721	1.52771061110173	4.12194525356948	4.23485671646129	3.63400192870931
ENSG00000138182	438.943131857975	402.384687095275	431.252013028161	990.424250159338	850.298189872006	984.668324272403	424.193277327137	941.796921434582	-1.15099523338527	1.23396194254658e-35	7.23812795044952e-34	KIF20B	10	89701610	89774939	+	6851	protein_coding	kinesin family member 20B [Source:HGNC Symbol;Acc:HGNC:7212]	-	496	459	413	904	812	943	3.40369473474883	3.09371532865824	3.32336784872038	7.57654888892348	6.52505437147356	7.53177446415074
ENSG00000139354	267.259729478041	291.049490447998	281.932308759331	706.663320080501	627.251989819374	722.577391724817	280.08050956179	685.497567208231	-1.29131070506276	1.37827295716813e-35	8.03018021913714e-34	GAS2L3	12	100573683	100628286	+	6799	protein_coding	growth arrest specific 2 like 3 [Source:HGNC Symbol;Acc:HGNC:27475]	-	302	332	270	645	599	692	2.08826108606602	2.25483451331709	2.18927870589411	5.44717891922542	4.85024698501016	5.56930028586272
ENSG00000131094	70.7972793319315	63.1191666031803	91.8890487808188	312.246583291384	297.394933403509	341.449143199444	75.2684982386436	317.030219964779	-2.08376383620091	2.90280328103655e-35	1.6799367215738e-33	C1QL1	17	44959693	44968071	-	1295	protein_coding	complement C1q like 1 [Source:HGNC Symbol;Acc:HGNC:24182]	-	80	72	88	285	284	327	2.90431095127217	2.56734574506929	3.74623686852829	12.6366529579682	12.0734293414479	13.8171211579116
ENSG00000123473	265.489797494743	279.652974255757	260.004240300271	620.110758396222	669.138600157896	643.219181072959	268.382337350257	644.156179875692	-1.26221775864082	4.00072901982583e-35	2.30762049863554e-33	STIL	1	47250139	47314147	-	7291	protein_coding	STIL, centriolar assembly protein [Source:HGNC Symbol;Acc:HGNC:10879]	-	300	319	249	566	639	616	1.93444795736051	2.02034350572404	1.88275833443675	4.45744814857151	4.82498350619174	4.62309901994257
ENSG00000035499	144.24945663881	115.718472105831	137.833573171228	467.822073913758	392.686971923648	430.205036691654	132.600500638623	430.238027509687	-1.69927700658905	6.24615101628044e-35	3.56710881801046e-33	DEPDC1B	5	60596912	60700190	-	3806	protein_coding	DEP domain containing 1B [Source:HGNC Symbol;Acc:HGNC:24902]	-	163	132	132	427	375	412	2.0134540106059	1.60149939299842	1.91199819157021	6.44193084133352	5.42431069173642	5.92335843661636
ENSG00000136824	843.372590041634	857.368679693199	1069.25438581316	1888.81792840121	1819.9732192088	1844.03421067345	923.331885182666	1850.94178609449	-1.00593028262516	6.39953302076633e-35	3.64268155892568e-33	SMC2	9	104094260	104141417	+	6468	protein_coding	structural maintenance of chromosomes 2 [Source:HGNC Symbol;Acc:HGNC:14011]	-	953	978	1024	1724	1738	1766	6.92700950032521	6.98217090030342	8.72795051620917	15.3046787210996	14.7931899585229	14.940332729329
ENSG00000135476	521.244969081346	526.869710118214	737.200777718842	2594.38564643508	2634.66779029306	2484.12083079962	595.105152306134	2571.05808917592	-2.11257684234122	1.01411766234742e-34	5.71605603558948e-33	ESPL1	12	53268299	53293643	+	8890	protein_coding	extra spindle pole bodies like 1, separase [Source:HGNC Symbol;Acc:HGNC:16856]	-	589	601	706	2368	2516	2379	3.11484490950169	3.12172284192398	4.37809589655047	15.2945570598887	15.5808429113629	14.6430741853024
ENSG00000119969	338.057008809973	338.388865400383	380.086519957023	874.290433215876	738.251507216458	907.398487585067	352.17746472246	839.980142672467	-1.25601008504784	1.63591199851378e-34	9.13155523299431e-33	HELLS	10	94501434	94613905	+	10148	protein_coding	helicase, lymphoid specific [Source:HGNC Symbol;Acc:HGNC:4861]	-	382	386	364	798	705	869	1.76972504986799	1.75642041889451	1.97743972736104	4.51522503208442	3.82464148663458	4.68574768673226
ENSG00000160298	373.455648475939	421.671099112913	374.865551276295	871.003627075966	850.298189872006	818.642594092857	389.997432955049	846.64813701361	-1.11688142669105	2.15858112265175e-34	1.20103176033331e-32	C21orf58	21	46300181	46323875	-	5315	protein_coding	chromosome 21 open reading frame 58 [Source:HGNC Symbol;Acc:HGNC:1300]	-	422	481	359	795	812	784	3.73277726190199	4.17891404796418	3.7236899242349	8.58856934960783	8.41075211645633	8.07146513917075
ENSG00000137337	603.546806304716	609.275288739032	642.179147729586	1382.64978285518	1252.40964912182	1144.42893255838	618.333747591112	1259.82945484513	-1.02725442861246	2.39493307634515e-34	1.32826672926527e-32	MDC1	6	30699807	30717889	-	8064	protein_coding	mediator of DNA damage checkpoint 1 [Source:HGNC Symbol;Acc:HGNC:21163]	-	682	695	615	1262	1196	1096	3.97609497311208	3.97975114742819	4.20442806696661	8.98598734800449	8.1651230440898	7.43703142514587
ENSG00000167680	420.358846033343	412.027893104094	440.649756653472	838.135565676873	957.109046235238	914.707796460896	424.34549859697	903.317469457669	-1.09146929051862	4.42524455373319e-34	2.42324151132275e-32	SEMA6B	19	4542593	4559808	-	4412	protein_coding	semaphorin 6B [Source:HGNC Symbol;Acc:HGNC:10739]	-	475	470	422	765	914	876	5.06152049496059	4.91908112891741	5.27301828247864	9.95595439004878	11.4049337046675	10.8644609668641
ENSG00000112312	197.347416137759	184.097569259276	221.369072062882	548.896625364854	515.205307163826	531.491173971	200.938019153306	531.864368833227	-1.40773798655885	5.8556738495556e-34	3.19642209125268e-32	GMNN	6	24774931	24786099	+	2476	protein_coding	geminin, DNA replication inhibitor [Source:HGNC Symbol;Acc:HGNC:17493]	-	223	210	212	501	492	509	4.23425604838011	3.9164292506484	4.72027771096049	11.6183392226638	10.9394763968039	11.2488136839571
ENSG00000134222	123.89523883088	127.114988298071	159.761641630287	419.615583861755	428.290590711392	421.851540833564	136.92395625308	423.252571802237	-1.6343144418779	6.92593309155825e-34	3.76875302567056e-32	PSRC1	1	109279556	109283186	-	2855	protein_coding	proline and serine rich coiled-coil 1 [Source:HGNC Symbol;Acc:HGNC:24472]	-	140	145	153	383	409	404	2.30539218680229	2.34521963066932	2.9543887993387	7.70281785400541	7.88677168526259	7.74309939362369
ENSG00000024526	280.534219352779	289.296180264576	344.583932928071	751.583003992595	678.563087484064	812.377472199289	304.804777515142	747.507854558649	-1.2977584845779	3.61419875372422e-33	1.93622585865151e-31	DEPDC1	1	68474152	68497221	-	5904	protein_coding	DEP domain containing 1 [Source:HGNC Symbol;Acc:HGNC:22949]	-	317	330	330	686	648	778	2.52427000796387	2.58100723651423	3.08141307465964	6.67167272159832	6.04241751007282	7.21062366767748
ENSG00000144554	466.377077599099	471.640439340431	498.080412141484	1041.91754635125	975.958020887573	914.707796460896	478.699309693671	977.527787899906	-1.03079798328761	6.91187124940839e-33	3.65758471253097e-31	FANCD2	3	10026414	10101930	+	8378	protein_coding	FA complementation group D2 [Source:HGNC Symbol;Acc:HGNC:3585]	-	527	538	477	951	932	876	2.9572848134399	2.96526526824093	3.13877621481987	6.51774143940937	6.12431654054011	5.72141343826741
ENSG00000166803	84.9567351983178	90.2954744462163	84.5796926277991	436.049614561301	279.593124009637	495.988816574116	86.6106340907778	403.877185048352	-2.2203552043835	9.92617916794494e-33	5.20492740370058e-31	PCLAF	15	64364311	64387687	-	3734	protein_coding	PCNA clamp associated factor [Source:HGNC Symbol;Acc:HGNC:28961]	-	96	103	81	398	267	475	1.20870359353962	1.27375101249058	1.19589495886776	6.12020156275325	3.93657944907261	6.96079554294888
ENSG00000133739	210.621906012496	209.52056691889	206.750359756842	615.728350209677	507.875150354585	529.402800006477	208.964277562743	551.002100190246	-1.39787651264589	1.12725145741766e-32	5.87528892143229e-31	LRRCC1	8	85107147	85146076	+	5065	protein_coding	leucine rich repeat and coiled-coil centrosomal protein 1 [Source:HGNC Symbol;Acc:HGNC:29373]	-	238	239	198	562	485	507	2.20912556340472	2.17891396519598	2.15510319361783	6.37109136057891	5.27162321762852	5.47731970804267
ENSG00000101003	353.986396659658	381.344964894214	458.401050167948	878.672841402421	894.279130727454	889.647308886625	397.910803907273	887.533093672167	-1.16130865942812	1.61764395999123e-32	8.38075182146356e-31	GINS1	20	25407727	25452628	+	4068	protein_coding	GINS complex subunit 1 [Source:HGNC Symbol;Acc:HGNC:28980]	-	400	435	439	802	854	852	4.62276632484938	4.93775962062014	5.94930050209696	11.3201033273096	11.5573695344526	11.4603592583347
ENSG00000156970	304.428301127305	293.679455723131	415.589106985976	925.783729407788	808.411579533483	862.498447347831	337.898954612137	865.564585429701	-1.36197251547513	2.98636129855199e-32	1.53341234154729e-30	BUB1B	15	40161023	40221136	+	4476	protein_coding	BUB1 mitotic checkpoint serine/threonine kinase B [Source:HGNC Symbol;Acc:HGNC:1149]	-	344	335	398	845	772	826	3.61319381862356	3.45602090114774	4.90202276892967	10.839858124877	9.49531322752581	10.0978647854704
ENSG00000134574	345.136736743166	304.199316823661	371.732970067858	778.973055158506	766.524969194961	734.063448529692	340.356341211562	759.853824294386	-1.16135107741613	6.61246673918089e-32	3.34567615364872e-30	DDB2	11	47214465	47239240	+	4897	protein_coding	damage specific DNA binding protein 2 [Source:HGNC Symbol;Acc:HGNC:2718]	-	390	347	356	711	732	703	3.74418584322036	3.27205806483862	4.0077647751149	8.33674396267276	8.22930294340324	7.85533666018159
ENSG00000175920	486.731295407029	397.12475654501	375.909745012441	901.680484381786	998.99565657376	922.017105336725	419.921932321493	940.897748764091	-1.16171129834827	2.42686499007864e-31	1.19302476671366e-29	DOK7	4	3463311	3501473	+	4031	protein_coding	docking protein 7 [Source:HGNC Symbol;Acc:HGNC:26594]	-	550	453	360	823	954	883	6.41464734260605	5.18927916686899	4.92347834991287	11.7231414196191	13.0291969728487	11.986364685351
ENSG00000148773	607.971636262962	574.209085070599	839.531763861117	4443.76190115738	3493.34330223277	3436.41935862193	673.904161731559	3791.17485400403	-2.4928380585425	8.2747425126823e-31	4.02208270897344e-29	MKI67	10	128096659	128126385	-	12807	protein_coding	marker of proliferation Ki-67 [Source:HGNC Symbol;Acc:HGNC:7107]	-	687	655	804	4056	3336	3291	2.52192531668575	2.36164992735244	3.46091528671668	18.1847570735815	14.3403815163187	14.0611245238925
ENSG00000253125	174.338300354881	177.9609836173	161.850029102579	470.013278007031	455.516887431432	436.470158585222	171.383104358253	454.000108007895	-1.40320717342844	8.85581961525985e-31	4.29246786057301e-29	AC055854.1	8	22690150	22798616	+	2191	processed_transcript	novel transcript	-	197	203	155	429	435	418	4.2271410790381	4.27833996521464	3.90006325170814	11.2427326047771	10.9302212376032	10.4393506574562
ENSG00000159259	348.676600709763	360.305242693154	337.274576775051	712.141330313683	804.222918499631	735.107635511953	348.752140059323	750.490628108422	-1.10486283581381	1.01565907611214e-30	4.89553332953886e-29	CHAF1B	21	36385378	36419015	+	5118	protein_coding	chromatin assembly factor 1 subunit B [Source:HGNC Symbol;Acc:HGNC:1911]	-	394	411	323	650	768	704	3.61925209229093	3.70820018693392	3.47924146628734	7.29239260632904	8.26119762742273	7.52682743357366
ENSG00000176890	73.4521773068789	55.2292707777828	95.0216299892558	279.378521892291	311.008081763529	312.211907696128	74.5676926913059	300.866170450649	-2.02344209129373	6.40230943267047e-30	3.01047723975353e-28	TYMS	18	657604	673578	+	2470	protein_coding	thymidylate synthetase [Source:HGNC Symbol;Acc:HGNC:12441]	-	83	63	91	255	297	299	1.57980699695085	1.17778285319095	2.03107878069432	5.92789079202365	6.61974970941581	6.623900751463
ENSG00000121621	336.287076826675	305.075971915372	314.302314579846	688.038085287681	654.478286539413	761.212310068485	318.555121107297	701.242893965193	-1.13817276232202	3.57523120904793e-29	1.62377430029831e-27	KIF18A	11	28020620	28108308	-	4668	protein_coding	kinesin family member 18A [Source:HGNC Symbol;Acc:HGNC:29441]	-	380	348	301	628	625	729	3.82715140081682	3.44246891802617	3.55482297306611	7.72477366210948	7.37108200969323	8.54547607284695
ENSG00000141401	260.180001544848	241.956805312191	272.534565134019	566.426258111037	609.450180425502	573.258653261452	258.223790663686	583.04503059933	-1.17701853525958	2.03252857666777e-28	8.9040188583947e-27	IMPA2	18	11981025	12030883	+	3825	protein_coding	inositol monophosphatase 2 [Source:HGNC Symbol;Acc:HGNC:6051]	-	294	276	261	517	582	549	3.61358924339167	3.33195612274025	3.76176271651284	7.76097117775858	8.37671265797285	7.85381173498272
ENSG00000161031	213.276803987444	206.013946552047	184.822291297783	477.682492333486	508.922315613048	488.679507698287	201.371013945758	491.761438548274	-1.28546254268798	2.6786470934075e-28	1.17048760869503e-26	PGLYRP2	19	15468645	15498956	-	3188	protein_coding	peptidoglycan recognition protein 2 [Source:HGNC Symbol;Acc:HGNC:30013]	-	241	235	177	436	486	468	3.55403437240153	3.40385601329731	3.06081642743995	7.85281097220718	8.39266773356413	8.03280310430541
ENSG00000152253	46.9031975574046	42.0794444021202	83.5354988916535	257.466480959562	259.696984098839	303.858411838037	57.5060469503928	273.67395896548	-2.26758819992856	3.91815220611973e-28	1.6949926443674e-26	SPC25	2	168834132	168913371	-	1841	protein_coding	SPC25, NDC80 kinetochore complex component [Source:HGNC Symbol;Acc:HGNC:24031]	-	53	48	80	235	248	291	1.35345859682622	1.20395174356861	2.3956232999576	7.32944416446757	7.41617493420489	8.64925660790187
ENSG00000160447	376.995512442535	312.089212649058	335.18618930276	783.355463345051	733.015680924143	698.561091132808	341.423638131451	738.310745134001	-1.11199493669374	4.02379874793298e-28	1.73635445222524e-26	PKN3	9	128702523	128720918	+	3375	protein_coding	protein kinase N3 [Source:HGNC Symbol;Acc:HGNC:17999]	-	426	356	321	715	700	669	5.93415267588265	4.87077257362898	5.24340718876387	12.164359080033	11.4184284799401	10.8465574817193
ENSG00000183971	538.059322922679	460.24392314819	444.826531598055	911.540902801514	988.52400398913	1054.62885208391	481.043259222975	984.897919624851	-1.0324465909306	4.43566133581929e-28	1.90932049141833e-26	NPW	16	2009926	2020755	+	1168	protein_coding	neuropeptide W [Source:HGNC Symbol;Acc:HGNC:30509]	-	608	525	426	832	944	1010	24.4727982726204	20.7557337855425	20.1070837217953	40.9013319004844	44.4950013907645	47.3170992482783
ENSG00000110811	60.1776874321418	61.3658564197587	48.0329118627008	222.407215467196	252.366827289598	227.632762132963	56.5254852382004	234.135601629919	-2.04409935074484	4.65081695740173e-28	1.99202318393266e-26	P3H3	12	6828410	6839851	+	4601	protein_coding	prolyl 3-hydroxylase 3 [Source:HGNC Symbol;Acc:HGNC:19318]	-	68	70	46	203	241	218	0.694831619129067	0.702534146533757	0.551172991687159	2.53338253152859	2.88367878562774	2.59264969926762
ENSG00000005961	27.4339457411235	10.5198611005301	24.0164559313504	151.193082435828	170.687937129479	158.716421303717	20.656754257668	160.199146956341	-2.96479229687868	2.17818484952446e-27	9.14837636800275e-26	ITGA2B	17	44372180	44389505	-	5551	protein_coding	integrin subunit alpha 2b [Source:HGNC Symbol;Acc:HGNC:6138]	-	31	12	23	138	163	152	0.262550808725502	0.0998232372504872	0.22842253060283	1.4274628880641	1.61658464820419	1.49834541134188
ENSG00000145386	200.887280104356	201.630671093493	338.318770511197	1574.38014101656	1552.94607830072	1556.88279055159	246.945573903015	1561.40300328962	-2.66318124714684	2.24346552754749e-27	9.39974031202947e-26	CCNA2	4	121816444	121823933	-	2798	protein_coding	cyclin A2 [Source:HGNC Symbol;Acc:HGNC:1578]	-	227	230	324	1437	1483	1491	3.81417873834311	3.79578632638833	6.38380525577158	29.4894060159229	29.179343329756	29.1587911222605
ENSG00000137804	38.0535376409132	42.0794444021202	58.4748492241574	218.024807280651	206.291555917223	207.793209469998	46.2026104223969	210.703190889291	-2.20067020867742	3.16105199583654e-27	1.31172287136584e-25	NUSAP1	15	41332694	41381050	+	2875	protein_coding	nucleolar and spindle associated protein 1 [Source:HGNC Symbol;Acc:HGNC:18538]	-	43	48	56	199	197	199	0.703158936180829	0.770947881707762	1.07382252057578	3.97440567570794	3.77233671334169	3.78751890227321
ENSG00000158402	91.1514971398618	79.7756133456862	117.993892184461	352.783859016932	302.630759695825	314.30028166065	96.3070008900029	323.238300124469	-1.75467889882981	3.80049632879739e-27	1.56954149101456e-25	CDC25C	5	138285265	138338355	-	3338	protein_coding	cell division cycle 25C [Source:HGNC Symbol;Acc:HGNC:1727]	-	103	91	113	322	289	301	1.45068722376962	1.25885784621401	1.86626985455392	5.53893803090742	4.76643399752698	4.93423403725439
ENSG00000129534	349.561566701412	360.305242693154	416.633300722122	759.25221831905	750.817490318015	842.658894684866	375.500036705563	784.242867773977	-1.06559904521596	4.02497352747911e-27	1.6582890933214e-25	MIS18BP1	14	45203190	45253540	-	6250	protein_coding	MIS18 binding protein 1 [Source:HGNC Symbol;Acc:HGNC:20190]	-	395	411	399	693	717	807	2.97125531869899	3.03657096907645	3.51945331118711	6.3666383985034	6.31569591266171	7.06534053719528
ENSG00000180739	162.833742463442	182.344259075854	156.62906042185	448.101237074302	418.866103385225	416.630605922257	167.269020653716	427.865982127261	-1.35236379710716	5.90448221674063e-27	2.39838404409577e-25	S1PR5	19	10512742	10517931	-	2806	protein_coding	sphingosine-1-phosphate receptor 5 [Source:HGNC Symbol;Acc:HGNC:14299]	-	184	208	150	409	400	399	3.082854657293	3.42292433818337	2.94703926533897	8.3693669235756	7.84791693713425	7.78081000291936
ENSG00000138160	531.864560981135	530.376330485057	737.200777718842	2250.36660379124	2004.2743046983	2311.82997872651	599.813889728345	2188.82362907202	-1.86889246880825	7.46865454361786e-27	3.02664164456121e-25	KIF11	10	92593286	92655395	+	4860	protein_coding	kinesin family member 11 [Source:HGNC Symbol;Acc:HGNC:6388]	-	601	605	706	2054	1914	2214	5.81381350776844	5.7483173514465	8.0084922881345	24.267282003096	21.6814207446481	24.927626499467
ENSG00000198056	80.5319052400721	98.1853702716138	62.6516241687401	255.275276866289	319.385403831234	356.067760951102	80.4562998934753	310.242813882875	-1.9401112179674	1.25261706097904e-26	5.02906859006527e-25	PRIM1	12	56731596	56752373	-	2437	protein_coding	DNA primase subunit 1 [Source:HGNC Symbol;Acc:HGNC:9369]	-	91	112	60	233	305	341	1.75553202735263	2.12218932011609	1.3573068819928	5.48981056702234	6.89011361541609	7.65664358686353
ENSG00000197496	530.094628997837	457.613957873057	377.998132484732	1021.10110746516	1027.26911855226	919.928731372202	455.235573118542	989.432985796541	-1.11652334194786	1.34419635814405e-26	5.38425319012145e-25	SLC2A10	20	46709487	46736347	+	5000	protein_coding	solute carrier family 2 member 10 [Source:HGNC Symbol;Acc:HGNC:13444]	-	599	522	362	932	981	881	5.63222131614144	4.82083347280385	3.99135995817586	10.7029346814668	10.8014255410062	9.64151953728166
ENSG00000188486	3721.28199488465	3151.57505470046	4291.6362555587	9364.11069260161	9927.12665022982	9943.79263207433	3721.49776838127	9745.00999163526	-1.38905824112442	1.35395310958138e-26	5.4108093783363e-25	H2AFX	11	119093854	119095467	-	1614	protein_coding	H2A histone family member X [Source:HGNC Symbol;Acc:HGNC:4739]	-	4205	3595	4110	8547	9480	9523	122.48569297846	102.853007536604	140.384972547725	304.065495591473	323.360434781096	322.856723847708
ENSG00000168306	219.471565928988	180.590948892433	176.468741408618	466.726471867122	464.941374757599	512.695808290297	192.177085410013	481.454551638339	-1.32268435002614	1.4012796102241e-26	5.58703741366771e-25	ACOX2	3	58505136	58537319	-	3859	protein_coding	acyl-CoA oxidase 2 [Source:HGNC Symbol;Acc:HGNC:120]	-	248	206	169	426	444	491	3.02134136146207	2.46498381997399	2.41431679739735	6.33857724919401	6.33417801695117	6.96219679691723
ENSG00000165244	110.620748956143	89.4188193545055	119.038085920606	358.261869250114	306.819420729677	324.742151483263	106.359218077085	329.941147154352	-1.63737722482031	1.83122255114414e-26	7.25113844965636e-25	ZNF367	9	96385941	96418329	-	3646	protein_coding	zinc finger protein 367 [Source:HGNC Symbol;Acc:HGNC:18320]	zf-C2H2	125	102	114	327	293	311	1.61181889480658	1.29182932386406	1.72373506738653	5.14977263701244	4.42418245556804	4.66748903389001
ENSG00000116014	27.4339457411235	15.7797916507951	24.0164559313504	154.479888575737	141.367309892513	162.893169232762	22.4100644410896	152.913455900338	-2.77488151378733	1.84046265787381e-26	7.27108808946311e-25	KISS1R	19	917287	921015	+	1680	protein_coding	KISS1 receptor [Source:HGNC Symbol;Acc:HGNC:4510]	-	31	18	23	141	135	156	0.867511630497181	0.494748919622727	0.754746111533518	4.81910953813743	4.42391281987474	5.08106672550112
ENSG00000100162	142.479524655512	123.608367931228	137.833573171228	360.453073343387	356.036187877441	385.304996454419	134.64048858599	367.264752558416	-1.44884803736205	1.86028260496436e-26	7.33264924744949e-25	CENPM	22	41938721	41947164	-	1778	protein_coding	centromere protein M [Source:HGNC Symbol;Acc:HGNC:18352]	-	161	141	132	329	340	369	4.25713098836818	3.66192113736507	4.09283752368741	10.6248084305392	10.5275965617317	11.3562302950328
ENSG00000120539	212.391837995795	209.52056691889	238.076171841212	544.514217178308	494.262001994565	495.988816574116	219.996192251966	511.588345248996	-1.21987145057039	2.43830005332611e-26	9.56742497114628e-25	MASTL	10	27154824	27186924	+	3631	protein_coding	microtubule associated serine/threonine kinase like [Source:HGNC Symbol;Acc:HGNC:19042]	-	240	239	228	497	472	475	3.10747674075802	3.03943796026374	3.46171195576495	7.85935863547589	7.15645299151927	7.15825132397992
ENSG00000112029	104.425987014599	82.4055786208188	130.524217018209	359.357471296751	331.95138693279	329.96308639457	105.785260884542	340.42398154137	-1.69416946303023	2.84569630976025e-26	1.1115559581059e-24	FBXO5	6	152970519	152983579	-	3833	protein_coding	F-box protein 5 [Source:HGNC Symbol;Acc:HGNC:13584]	-	118	94	125	328	317	316	1.4473250602136	1.13242817327334	1.79785028666431	4.91351166502036	4.55305101188025	4.51115599221677
ENSG00000154839	98.231225073055	78.0223031622646	90.8448550446732	299.099358731747	279.593124009637	275.665363316982	89.0327944266642	284.785948686122	-1.67823320508086	1.03087181665871e-25	3.96404575899163e-24	SKA1	18	50374995	50394173	+	2950	protein_coding	spindle and kinetochore associated complex subunit 1 [Source:HGNC Symbol;Acc:HGNC:28109]	-	111	89	87	273	267	264	1.7689838037738	1.39312351152524	1.62584659781487	5.31370693249513	4.98277547892784	4.89690289894449
ENSG00000129173	78.7619732567738	78.0223031622646	65.7842053771771	294.716950545201	227.234861086484	267.311867458892	74.1894939320718	263.087893030192	-1.82130736394645	3.73342320234191e-25	1.3923093770113e-23	E2F8	11	19224063	19241620	-	4140	protein_coding	E2F transcription factor 8 [Source:HGNC Symbol;Acc:HGNC:24727]	E2F	89	89	63	269	217	256	1.01067741150022	0.992684627777645	0.838923844199827	3.7308595992652	2.88563545824573	3.38360147606763
ENSG00000138376	200.887280104356	188.48084471783	237.031978105067	528.080186478762	454.469722172969	585.788897048588	208.800034309084	522.779601900106	-1.32791391009066	6.22265745366628e-25	2.29099711868599e-23	BARD1	2	214725646	214809711	-	6067	protein_coding	BRCA1 associated RING domain 1 [Source:HGNC Symbol;Acc:HGNC:952]	-	227	215	227	482	434	561	1.75903611502951	1.63638728428593	2.06269108788401	4.56173455468564	3.93820036167374	5.05974287914262
ENSG00000164045	89.3815651565635	113.965161922409	121.126473392898	293.621348498565	340.328709000495	336.228208288138	108.157733490623	323.392755262399	-1.58463711114598	1.95653839890455e-24	7.12756641150406e-23	CDC25A	3	48157146	48188402	-	4117	protein_coding	cell division cycle 25A [Source:HGNC Symbol;Acc:HGNC:1725]	-	101	130	116	268	325	322	1.15335605681213	1.45808927813677	1.55331469955594	3.73775554128789	4.34594841560577	4.27971241168122
ENSG00000165480	98.231225073055	133.251573940047	121.126473392898	339.636634457295	313.102412280455	364.421256809193	117.536424135333	339.053434515648	-1.52919401238841	4.35903083340435e-24	1.57800563893784e-22	SKA3	13	21153595	21176602	-	3048	protein_coding	spindle and kinetochore associated complex subunit 3 [Source:HGNC Symbol;Acc:HGNC:20262]	-	111	152	116	310	299	349	1.71210702793068	2.30276837479694	2.0980960033044	5.83987697423255	5.40055382443735	6.26541793377712
ENSG00000109255	18.584285824632	28.9296180264576	13.5745185698937	132.567847643009	141.367309892513	150.362925445627	20.3628074736611	141.43269432705	-2.77913571419049	5.76429933138871e-24	2.07370968046466e-22	NMU	4	55595229	55636698	-	975	protein_coding	neuromedin U [Source:HGNC Symbol;Acc:HGNC:7859]	-	21	33	13	121	135	144	1.01259918358778	1.56289915121846	0.735057082536991	7.12586715339208	7.62274208963032	8.08160198706923
ENSG00000154783	127.435102797477	126.238333206361	100.242598669984	316.62899147793	342.423039517421	327.874712430047	117.972011557941	328.975581141799	-1.47432225363349	1.04603199081051e-23	3.69398725897653e-22	FGD5	3	14810853	14934565	+	8093	protein_coding	FYVE, RhoGEF and PH domain containing 5 [Source:HGNC Symbol;Acc:HGNC:19117]	-	144	144	96	289	327	314	0.836519069246932	0.821626773721667	0.653949214662837	2.05043151989022	2.22443789715519	2.12304739378788
ENSG00000171320	80.5319052400721	72.7623726119995	107.551954823004	253.084072773017	307.86658598814	289.239794086379	86.9487442250252	283.396817615845	-1.71358370035285	3.25547701738999e-23	1.13345622351944e-21	ESCO2	8	27771949	27812640	+	7973	protein_coding	establishment of sister chromatid cohesion N-acetyltransferase 2 [Source:HGNC Symbol;Acc:HGNC:27230]	-	91	83	103	231	294	277	0.536589934862455	0.4807042473361	0.712193147196571	1.66359337725851	2.03005422931331	1.90106771522092
ENSG00000115159	204.427144070952	241.956805312191	255.827465355689	505.072543499397	519.393968197678	526.270239059694	234.070471579611	516.912250252256	-1.14585497406217	3.45772518767421e-23	1.20145535436776e-21	GPD2	2	156435290	156613735	+	7155	protein_coding	glycerol-3-phosphate dehydrogenase 2 [Source:HGNC Symbol;Acc:HGNC:4456]	-	231	276	245	461	496	504	1.51783735066092	1.7812344052385	1.88772521196607	3.69954448864968	3.81640197173199	3.85443281353931
ENSG00000138031	205.312110062601	152.537985957686	193.175841186949	423.997992048301	463.894209499136	458.398085212709	183.675312402412	448.763428920049	-1.2908970287454	4.26384998665685e-23	1.47268782772675e-21	ADCY3	2	24819169	24919839	-	6058	protein_coding	adenylate cyclase 3 [Source:HGNC Symbol;Acc:HGNC:234]	-	232	174	185	387	443	439	1.80045225775877	1.326299513812	1.68354523278322	3.66807885161574	4.02584018324539	3.96528888626989
ENSG00000198554	399.119662233764	343.648795950648	478.240731154716	880.864045495694	813.647405825799	814.465846163812	407.003063113043	836.325765828435	-1.04273390626815	1.5362111220798e-22	5.22251419576992e-21	WDHD1	14	54938950	55027105	-	6385	protein_coding	WD repeat and HMG-box DNA binding protein 1 [Source:HGNC Symbol;Acc:HGNC:23170]	HMG	451	392	458	804	777	780	3.3207679904772	2.83495909254975	3.95445744481529	7.23023002199635	6.69949689788183	6.68456703119959
ENSG00000137193	26.5489797494743	27.176307843036	28.1932308759331	149.001878342555	138.225814117124	140.965242605275	27.3061728228144	142.730978354985	-2.38732189151562	1.59895393941243e-22	5.40396464210795e-21	PIM1	6	37170203	37175426	+	2977	protein_coding	Pim-1 proto-oncogene, serine/threonine kinase [Source:HGNC Symbol;Acc:HGNC:8986]	-	30	31	27	136	132	135	0.473767553144624	0.480844320045378	0.499996839817739	2.62311324712546	2.44105277979428	2.48138707299478
ENSG00000175305	73.4521773068789	57.8592360529153	67.8725928494685	219.120409327287	240.848009446504	217.19089231035	66.3946687364209	225.71977036138	-1.76670884327276	1.64941454090804e-22	5.55281502254335e-21	CCNE2	8	94879770	94896678	-	4397	protein_coding	cyclin E2 [Source:HGNC Symbol;Acc:HGNC:1590]	-	83	66	65	200	230	208	0.887451280979898	0.693121070019558	0.814965494056819	2.61174334663089	2.87974109215812	2.58848975781726
ENSG00000185361	52.2129935072995	69.2557522451562	67.8725928494685	202.686378627741	253.413992548061	222.411827221656	63.1137795339747	226.170732799153	-1.84456724046287	1.75477239010036e-22	5.89603523073721e-21	TNFAIP8L1	19	4639518	4655568	+	6667	protein_coding	TNF alpha induced protein 8 like 1 [Source:HGNC Symbol;Acc:HGNC:28279]	-	59	79	65	185	242	213	0.416048969236444	0.547164946855393	0.537483617424304	1.59330250982463	1.99832896804968	1.74819039533919
ENSG00000093009	146.904354613758	146.40140031571	179.601322617055	381.26951222948	390.592641406722	382.172435507635	157.635692515508	384.678196381279	-1.29188594041873	1.86486884439355e-22	6.24171962928161e-21	CDC45	22	19479459	19520612	+	2846	protein_coding	cell division cycle 45 [Source:HGNC Symbol;Acc:HGNC:1739]	-	166	167	172	348	373	366	2.74218080285918	2.70958766474101	3.33177665661532	7.02103786420824	7.21532685106142	7.03697116099998
ENSG00000138166	205.312110062601	166.564467425059	168.115191519453	430.571604328119	453.422556914505	399.923614206077	179.997256335704	427.972591816234	-1.24757799134711	4.6323522724949e-22	1.52973709395518e-20	DUSP5	10	110497838	110511544	+	2615	protein_coding	dual specificity phosphatase 5 [Source:HGNC Symbol;Acc:HGNC:3071]	-	232	190	161	393	433	383	4.17099035468551	3.3550850890923	3.39419283810102	8.62934483668919	9.1158732148989	8.01431968881806
ENSG00000187741	235.400953778672	223.547048386264	243.297140521941	578.477880624038	489.02617570225	474.060889946629	234.081714228959	513.854982090972	-1.13491581863965	8.08796483022612e-22	2.63071698162092e-20	FANCA	16	89737549	89816657	-	9736	protein_coding	FA complementation group A [Source:HGNC Symbol;Acc:HGNC:3582]	-	266	255	233	528	467	454	1.28446999972361	1.20943141814101	1.31934290440981	3.11394060262521	2.64069588389857	2.55161337046371
ENSG00000106462	322.127620960288	329.622314483275	409.323944569102	776.781851065233	763.383473419572	655.749424860094	353.691293337555	731.971583114966	-1.05272143853672	1.05316958892095e-21	3.40636384424078e-20	EZH2	7	148807383	148884321	-	4522	protein_coding	enhancer of zeste 2 polycomb repressive complex 2 subunit [Source:HGNC Symbol;Acc:HGNC:3527]	-	364	376	392	709	729	628	3.78437111955626	3.83953753928061	4.77900889575134	9.00269722031338	8.87521828878896	7.59921386905145
ENSG00000135905	67.2574153653349	65.7491318783128	64.7400116410314	239.936848213379	196.867068591055	223.456014203918	65.9155196282264	220.086643669451	-1.73819851547228	1.47914682763562e-21	4.72235363568389e-20	DOCK10	2	224765090	225042445	-	11265	protein_coding	dedicator of cytokinesis 10 [Source:HGNC Symbol;Acc:HGNC:23479]	-	76	75	62	219	188	214	0.317179631407242	0.307433860395836	0.303419035401421	1.1162716260252	0.918774062586009	1.0394944115266
ENSG00000171241	136.284762713968	149.031365590842	176.468741408618	342.923440597204	414.677442351372	408.277110064167	153.928289904476	388.625997670915	-1.34122894346861	1.5493152891667e-21	4.93726551818427e-20	SHCBP1	16	46580554	46621626	-	4459	protein_coding	SHC binding and spindle associated 1 [Source:HGNC Symbol;Acc:HGNC:29547]	-	154	170	169	313	396	391	1.6237013147909	1.76048804470672	2.08944797514159	4.03054553709079	4.88922233154132	4.79820574730331
ENSG00000188610	51.3280275156503	46.4627198606744	61.6074304325944	186.252347928194	181.15958971411	223.456014203918	53.1327259363064	196.95598394874	-1.89712852333594	5.03219900820868e-21	1.55773115631562e-19	FAM72B	1	121167646	121185539	-	3033	protein_coding	family with sequence similarity 72 member B [Source:HGNC Symbol;Acc:HGNC:24805]	-	58	53	59	170	173	214	0.899038887034506	0.806909986504151	1.07241265750946	3.21835152352971	3.14018884118742	3.86083235932977
ENSG00000109674	22.1241497912286	37.696168943566	66.8283991133228	200.495174534468	227.234861086484	207.793209469998	42.2162392827058	211.841081696983	-2.34707861680061	5.24927754524229e-21	1.62202676147987e-19	NEIL3	4	177309836	177362943	+	2959	protein_coding	nei like DNA glycosylase 3 [Source:HGNC Symbol;Acc:HGNC:24573]	-	25	43	64	183	217	199	0.397207954745845	0.671034920835601	1.19238729171259	3.55110154716101	4.03735410514948	3.67999893343544
ENSG00000166451	176.993198329829	188.48084471783	239.120365577358	425.093594094937	485.88467992686	511.651621308035	201.531469541672	474.209965109944	-1.24013947935359	6.36902366314893e-21	1.94716582097401e-19	CENPN	16	81006498	81033114	+	3568	protein_coding	centromere protein N [Source:HGNC Symbol;Acc:HGNC:30873]	-	200	215	229	388	464	490	2.63528775357165	2.78250046349852	3.53828626473454	6.24401369410422	7.15937660137178	7.51468561075752
ENSG00000173404	177.878164321478	156.044606324529	142.010348115811	354.975063110205	386.40398037287	404.100362135122	158.644372920606	381.826468539399	-1.26418136749261	6.62655008494243e-21	2.02232491481206e-19	INSM1	20	20368121	20370949	+	2829	protein_coding	INSM transcriptional repressor 1 [Source:HGNC Symbol;Acc:HGNC:6090]	zf-C2H2	201	178	136	324	369	387	3.34030407856746	2.90541842276384	2.65025883417367	6.57610940336526	7.18084399747784	7.48544457643773
ENSG00000149929	178.763130313127	184.974224350987	146.187123060394	405.372757255481	423.054764419077	373.818939649544	169.974825908169	400.748820441367	-1.23278263476812	1.22395374768704e-20	3.68977276131994e-19	HIRIP3	16	29992321	29996436	-	3931	protein_coding	HIRA interacting protein 3 [Source:HGNC Symbol;Acc:HGNC:4917]	-	202	211	140	370	404	358	2.41585697577997	2.47856916571786	1.9633933774201	5.40450156855803	5.65796679594371	4.9833290468684
ENSG00000129810	75.2221092901772	79.7756133456862	78.3145302109251	264.040093239381	234.565017895726	214.058331363566	77.7707509489295	237.554480832891	-1.61052493561717	1.58714673753712e-20	4.75155486960939e-19	SGO1	3	20160593	20186292	-	3828	protein_coding	shugoshin 1 [Source:HGNC Symbol;Acc:HGNC:25088]	-	85	91	75	241	224	205	1.04392642359353	1.09771878021483	1.08011914557748	3.6149482162066	3.22150019810222	2.93036361670851
ENSG00000184986	270.799593444638	272.639733522071	251.650690411106	488.63851279985	566.516404828516	575.347027225975	265.030005792605	543.50064828478	-1.03516572925732	1.70503607981714e-20	5.09567259501826e-19	TMEM121	14	105526603	105530202	+	1904	protein_coding	transmembrane protein 121 [Source:HGNC Symbol;Acc:HGNC:20511]	-	306	311	241	446	541	551	7.555746459169	7.54249578444451	6.97802351200426	13.4500804381057	15.6427244153741	15.8352249194068
ENSG00000119397	306.198233110604	282.28293953089	273.578758870165	652.978819795316	517.299637680752	619.202880480949	287.353310503886	596.493779319006	-1.05204506444011	2.21072274658489e-20	6.56163746259089e-19	CNTRL	9	121074863	121177610	+	9417	protein_coding	centriolin [Source:HGNC Symbol;Acc:HGNC:1858]	-	346	322	262	596	494	593	1.72737417428125	1.57893747453843	1.53380818433173	3.63404797446164	2.88799509749542	3.44573365314041
ENSG00000184564	258.41006956155	262.11987242154	232.855203160484	486.447308706577	504.733654579196	545.065604740397	251.128381714525	512.082189342057	-1.02597808287696	4.54731845892086e-20	1.32916889549268e-18	SLITRK6	13	85792787	85806683	-	4474	protein_coding	SLIT and NTRK like family member 6 [Source:HGNC Symbol;Acc:HGNC:23503]	-	292	299	223	444	482	522	3.06838439627307	3.08600652293359	2.74783855731587	5.69828225283905	5.93107111876318	6.38431203018503
ENSG00000168447	200.002314112707	164.811157241638	186.910678770075	390.034328602571	449.233895880653	407.232923081906	183.908050041473	415.50038252171	-1.176865262393	4.89759514066659e-20	1.4291397354822e-18	SCNN1B	16	23278231	23381299	+	3918	protein_coding	sodium channel epithelial 1 beta subunit [Source:HGNC Symbol;Acc:HGNC:10600]	-	226	188	179	356	429	390	2.71185772750391	2.21572087195341	2.5186680278354	5.2172606384232	6.02802345781129	5.44677903193075
ENSG00000171848	219.471565928988	189.357499809541	333.097801830468	1078.07241389025	1210.5230387833	1182.01966391979	247.308955856332	1156.87170553111	-2.22837572210116	6.98638031001651e-20	2.01487208140876e-18	RRM2	2	10120698	10131419	+	5323	protein_coding	ribonucleotide reductase regulatory subunit M2 [Source:HGNC Symbol;Acc:HGNC:10452]	-	248	216	319	984	1156	1132	2.19037315684428	1.87378136757358	3.30382128493284	10.6144036513374	11.9559321313132	11.6366920715244
ENSG00000112039	128.320068789126	142.018124857156	156.62906042185	330.871818084203	329.857056415864	349.802639057534	142.322418022711	336.843837852534	-1.24643198331433	2.36298896479158e-19	6.59502597528282e-18	FANCE	6	35452356	35467103	+	2692	protein_coding	FA complementation group E [Source:HGNC Symbol;Acc:HGNC:3586]	-	145	162	150	302	315	335	2.53230399737709	2.77882751288842	3.07183959083995	6.44152733939649	6.44195328897065	6.80940763018638
ENSG00000175832	3.53986396659658	9.64320600881922	3.13258120843701	78.8833473578234	90.0562122278233	84.579145563165	5.4385503946176	84.5062350496039	-3.92976485242574	2.7542794987339e-19	7.62560839137462e-18	ETV4	17	43527844	43579620	-	3607	protein_coding	ETS variant 4 [Source:HGNC Symbol;Acc:HGNC:3493]	ETS	4	11	3	72	86	81	0.0521358841405248	0.140821243178819	0.0458519111646307	1.14615491495674	1.31260599085216	1.22879223448386
ENSG00000053747	212.391837995795	217.410462744288	269.401983925582	517.124166012397	478.554523117619	477.193450893413	233.068094888555	490.95738000781	-1.07911089235742	2.86382316426173e-19	7.91622939846406e-18	LAMA3	18	23689443	23956222	+	14678	protein_coding	laminin subunit alpha 3 [Source:HGNC Symbol;Acc:HGNC:6483]	-	240	248	258	472	457	457	0.768718357112166	0.780200867025529	0.969025381325166	1.84642674536864	1.7140811931119	1.70368342520759
ENSG00000140848	166.373606430039	156.92126141624	178.557128880909	363.739879483297	373.837997271313	364.421256809193	167.283998909063	367.333044521267	-1.13722542640407	1.0170051265903e-18	2.73689839976961e-17	CPNE2	16	57092537	57148367	+	7781	protein_coding	copine 2 [Source:HGNC Symbol;Acc:HGNC:2315]	-	188	179	171	332	357	349	1.13591367465095	1.06228059167592	1.21155469522387	2.44996361931959	2.5258925615084	2.45431099629259
ENSG00000163507	154.8690485386	132.374918848337	191.087453714657	376.887104042934	357.083353135904	456.309711248187	159.443807033865	396.760056142341	-1.3210046591988	1.02024749554151e-18	2.74136066193328e-17	CIP2A	3	108549869	108589644	-	4579	protein_coding	cell proliferation regulating inhibitor of protein phosphatase 2A [Source:HGNC Symbol;Acc:HGNC:29302]	-	175	151	183	344	341	437	1.79676094488986	1.52274763934257	2.20324491326058	4.31364862451058	4.09982961870996	5.22216241816585
ENSG00000123219	166.373606430039	146.40140031571	167.070997783307	405.372757255481	324.621230123549	384.260809472157	159.948668176352	371.418265617062	-1.21649262753907	1.29724304225148e-18	3.46947350898294e-17	CENPK	5	65517766	65563171	-	4312	protein_coding	centromere protein K [Source:HGNC Symbol;Acc:HGNC:29479]	-	188	167	160	370	310	368	2.04975517218437	1.78837812937219	2.04561340223652	4.926970237941	3.95790180133094	4.66991147598504
ENSG00000274276	7.07972793319315	5.25993055026503	2.08838747229134	106.273398523734	68.065741800099	74.1372757405521	4.8093486519165	82.8254720214618	-4.07070432623986	1.81323149993832e-18	4.79757765671755e-17	CBSL	21	6444869	6468040	-	4004	protein_coding	cystathionine-beta-synthase like [Source:HGNC Symbol;Acc:HGNC:51829]	-	8	6	2	97	65	71	0.0939331339135229	0.0691956530940877	0.0275371034916455	1.39102402975548	0.893719761590857	0.970295151991876
ENSG00000184661	197.347416137759	199.877360910071	270.446177661728	487.542910753214	514.158141905363	455.265524265925	222.556984903186	485.655525641501	-1.13141054830166	3.00114327506716e-18	7.88039199268014e-17	CDCA2	8	25458997	25507920	+	3908	protein_coding	cell division cycle associated 2 [Source:HGNC Symbol;Acc:HGNC:14623]	-	223	228	259	445	491	436	2.68270674917839	2.69402687041239	3.65365502258983	6.5382635559564	6.91686039436347	6.10480105748737
ENSG00000011426	1455.76905626284	1377.22514907773	1887.90227495137	3949.64537812435	3687.06887504844	3835.29878584574	1573.63216009731	3824.00434633951	-1.28160789189386	3.19726697844437e-18	8.35732746148057e-17	ANLN	7	36389806	36453791	+	6012	protein_coding	anillin actin binding protein [Source:HGNC Symbol;Acc:HGNC:14082]	-	1645	1571	1808	3605	3521	3673	12.8638161421351	12.0664312909539	16.5791318017325	34.4304948103504	32.2425310183937	33.4303973026663
ENSG00000197299	64.6025173903875	58.7358911446261	85.6238863639448	231.172031840288	196.867068591055	219.279266274872	69.6540982996528	215.772788902072	-1.63946208011182	3.40393797659625e-18	8.87074438961168e-17	BLM	15	90717327	90816165	+	6674	protein_coding	Bloom syndrome RecQ like helicase [Source:HGNC Symbol;Acc:HGNC:1058]	-	73	67	82	211	188	210	0.51423253629479	0.463564565583976	0.677345079053416	1.8153201149788	1.55079260039428	1.72176023754331
ENSG00000138346	142.479524655512	138.511504490312	162.894222838724	317.724593524566	338.234378483569	356.067760951102	147.961750661516	337.342244319746	-1.19279339684706	5.2004520483161e-18	1.3391164024414e-16	DNA2	10	68414064	68472121	-	4867	protein_coding	DNA replication helicase/nuclease 2 [Source:HGNC Symbol;Acc:HGNC:2939]	-	161	158	156	290	323	341	1.55520421148934	1.49905432532768	1.76703675070532	3.42131938934605	3.65361893413211	3.83382790655155
ENSG00000164109	230.091157828777	196.370740543228	277.755533814748	479.873696426759	482.743184151471	551.330726633965	234.739144062251	504.649202404065	-1.10925832057358	6.27197303494488e-18	1.60074072856469e-16	MAD2L1	4	120055608	120067074	-	5748	protein_coding	mitotic arrest deficient 2 like 1 [Source:HGNC Symbol;Acc:HGNC:6763]	-	260	224	266	438	461	528	2.12656901812226	1.79950430519238	2.55121586579906	4.37536529825119	4.41536122159926	5.02639650378784
ENSG00000198121	233.631021795374	214.780497469155	238.076171841212	430.571604328119	511.016646129974	453.177150301403	228.829230368581	464.921800253165	-1.02439537152472	7.48663642998713e-18	1.90793456236373e-16	LPAR1	9	110873263	111038458	-	4159	protein_coding	lysophosphatidic acid receptor 1 [Source:HGNC Symbol;Acc:HGNC:3166]	-	264	245	228	393	488	434	2.98426853817302	2.7201872153658	3.02223517946202	5.42576021830782	6.45970930734081	5.71005630498174
ENSG00000183145	67.2574153653349	48.2160300440961	51.1654930711378	167.627113135375	192.678407557203	195.262965682863	55.5463128268563	185.18949545848	-1.73504172454799	1.13392135861728e-17	2.85609536965262e-16	RIPPLY3	21	37006150	37019659	+	2319	protein_coding	ripply transcriptional repressor 3 [Source:HGNC Symbol;Acc:HGNC:3047]	-	76	55	49	153	184	187	1.54076263380879	1.09517512752479	1.16487053830248	3.7883286562221	4.3681661344439	4.41245652547913
ENSG00000184486	56.6378234655452	58.7358911446261	55.3422680157204	199.399572487831	171.735102387942	174.379226037637	56.9053275419639	181.837966971137	-1.67429484095493	1.26040621515574e-17	3.15630523112228e-16	POU3F2	6	98834592	98839470	+	4879	protein_coding	POU class 3 homeobox 2 [Source:HGNC Symbol;Acc:HGNC:9215]	Pou	64	67	53	182	164	167	0.616697303856931	0.634111479956436	0.598862861874265	2.14189184270829	1.85052562399989	1.87294590698308
ENSG00000162636	183.187960271373	225.300358569685	226.59004074361	464.535267773849	410.48878131752	452.132963319141	211.692786528223	442.385670803503	-1.06501365724147	1.51708877849081e-17	3.78266631455403e-16	FAM102B	1	108560089	108644900	+	9355	protein_coding	family with sequence similarity 102 member B [Source:HGNC Symbol;Acc:HGNC:27637]	-	207	257	217	424	392	433	1.04027808010793	1.26855985234461	1.27878717459001	2.60242985031409	2.30687651812793	2.53269962504525
ENSG00000111012	133.629864739021	128.868298481493	104.419373614567	273.900511659109	315.196742797381	311.167720713866	122.305845611694	300.088325056786	-1.2905015083251	1.70978445475315e-17	4.25699427410769e-16	CYP27B1	12	57762334	57768986	-	3440	protein_coding	cytochrome P450 family 27 subfamily B member 1 [Source:HGNC Symbol;Acc:HGNC:2606]	-	151	147	100	250	301	298	2.06367545409344	1.97324278407669	1.60259538343821	4.17290533980233	4.81714951497472	4.74020804534675
ENSG00000132967	224.781361878883	240.20349512877	182.733903825492	429.476002281483	476.460192600693	451.08877633688	215.906253611048	452.341657073019	-1.06275269122209	1.87870383815637e-17	4.67084643900256e-16	HMGB1P5	3	22381819	22382929	+	1111	transcribed_processed_pseudogene	high mobility group box 1 pseudogene 5 [Source:HGNC Symbol;Acc:HGNC:4997]	-	254	274	175	392	455	432	10.748368600382	11.3882799620329	8.68373016048426	20.2595117645964	22.5465143815198	21.2769449254523
ENSG00000213390	226.551293862181	208.643911827179	287.153277440059	467.822073913758	504.733654579196	523.13767811291	240.782827709806	498.564468868621	-1.05546283932618	3.90389314983524e-17	9.50112054356527e-16	ARHGAP19	10	97222173	97292673	-	6167	protein_coding	Rho GTPase activating protein 19 [Source:HGNC Symbol;Acc:HGNC:23724]	-	256	238	275	427	482	501	1.9515914678242	1.78206950995398	2.45833506199537	3.97567517141485	4.30283966034481	4.44532337287359
ENSG00000168772	24.779047766176	49.0926851358069	31.3258120843701	144.619470156009	137.178648858661	172.290852073114	35.0658483287843	151.362990362595	-2.10515588441087	4.68685014954245e-17	1.13587191859499e-15	CXXC4	4	104468312	104494901	-	5819	protein_coding	CXXC finger protein 4 [Source:HGNC Symbol;Acc:HGNC:24593]	-	28	56	30	132	131	165	0.226220817780393	0.444386954212314	0.28422038764534	1.30251442288877	1.23938150681106	1.55158355730004
ENSG00000167536	239.825783736918	206.013946552047	219.28068459059	410.850767488663	449.233895880653	497.033003556377	221.706804959852	452.372555641898	-1.02916345101065	5.08479744738842e-17	1.23059209831621e-15	DHRS13	17	28897781	28903071	-	2944	protein_coding	dehydrogenase/reductase 13 [Source:HGNC Symbol;Acc:HGNC:28326]	-	271	235	210	375	429	476	4.32767241335857	3.68596907961678	3.93245551968669	7.31392376133832	8.02234915343228	8.84725874235458
ENSG00000153094	148.674286597056	162.181191966505	156.62906042185	336.349828317386	326.715560640475	348.758452075273	155.828179661804	337.274613677711	-1.11409302690422	5.73380290269821e-17	1.37994054837677e-15	BCL2L11	2	111119378	111168447	+	6658	protein_coding	BCL2 like 11 [Source:HGNC Symbol;Acc:HGNC:994]	-	168	185	150	307	312	334	1.18628321297457	1.28306768981963	1.24202345727563	2.64759499625019	2.57984061909988	2.74499942330143
ENSG00000153044	154.8690485386	184.097569259276	162.894222838724	329.776216037567	373.837997271313	439.602719532006	167.286946878867	381.072310946962	-1.18751385268853	5.97739367137245e-17	1.43258753586467e-15	CENPH	5	69189548	69210357	+	2244	protein_coding	centromere protein H [Source:HGNC Symbol;Acc:HGNC:17268]	-	175	210	156	301	357	421	3.66638519012954	4.32133637460136	3.83251687419019	7.70194849384121	8.7584536635904	10.2659424379897
ENSG00000188985	123.89523883088	140.264814673734	138.877766907374	346.210246737114	269.121471425007	421.851540833564	134.345940137329	345.727752998561	-1.3645494096725	9.33826445810802e-17	2.21052432535022e-15	DHFRP1	18	26170726	26171284	-	559	processed_pseudogene	dihydrofolate reductase pseudogene 1 [Source:HGNC Symbol;Acc:HGNC:2862]	-	140	160	133	316	257	404	11.7744091114858	13.2169061413823	13.1166268306019	32.4587836892932	25.31065525885	39.546598870833
ENSG00000163975	276.109389394533	240.20349512877	208.838747229134	560.948247877855	459.705548465284	480.326011840197	241.717210584145	500.326602727778	-1.04561190710833	1.21869885470875e-16	2.86916530365716e-15	MELTF	3	196988621	197029816	-	8393	protein_coding	melanotransferrin [Source:HGNC Symbol;Acc:HGNC:7037]	-	312	274	200	512	439	460	1.74767335391399	1.50749184294275	1.31369668033538	3.50275454158801	2.87958147037348	2.9990257185225
ENSG00000092853	52.2129935072995	60.4892013280478	66.8283991133228	239.936848213379	175.923763421794	169.15829112633	59.8435313162234	195.006300920501	-1.7071896258989	1.46182117099248e-16	3.41829101930457e-15	CLSPN	1	35720218	35769967	-	5411	protein_coding	claspin [Source:HGNC Symbol;Acc:HGNC:19715]	-	59	69	64	219	168	162	0.512622154481496	0.58883441921463	0.652055811527917	2.32393270507742	1.70928240043457	1.63823825162938
ENSG00000139618	123.89523883088	117.471782289252	116.949698448315	279.378521892291	265.979975649618	288.195607104118	119.438906522816	277.851368215342	-1.21732207031241	1.75664300253659e-16	4.08561162848026e-15	BRCA2	13	32315474	32400266	+	12273	protein_coding	BRCA2, DNA repair associated [Source:HGNC Symbol;Acc:HGNC:1101]	-	140	134	112	255	254	276	0.536290612997682	0.504168485408205	0.503094556612949	1.19301639829694	1.13937072254177	1.23054621635587
ENSG00000135454	112.390680939441	81.5289235291079	90.8448550446732	306.768573058202	279.593124009637	211.969957399043	94.9214865044075	266.110551488961	-1.48549104660126	2.78774355474762e-16	6.39776053996721e-15	B4GALNT1	12	57623410	57633355	-	8003	protein_coding	beta-1,4-N-acetyl-galactosaminyltransferase 1 [Source:HGNC Symbol;Acc:HGNC:4117]	-	127	93	87	280	267	203	0.746060072161966	0.536601352283552	0.599306193121813	2.00891786744851	1.83670969172025	1.38797870355099
ENSG00000177103	147.789320605407	137.634849398602	155.584866685705	295.812552591838	345.56453529281	327.874712430047	147.003012229904	323.083933438232	-1.13856683931859	3.86041615923272e-16	8.73210996331541e-15	DSCAML1	11	117427773	117817525	-	7035	protein_coding	DS cell adhesion molecule like 1 [Source:HGNC Symbol;Acc:HGNC:14656]	-	167	157	149	270	330	314	1.11602844327803	1.03052179609643	1.16762798825172	2.20372109714763	2.58244993797	2.44233440766529
ENSG00000085840	64.6025173903875	55.2292707777828	82.4913051555078	207.068786814286	185.348250747962	200.483900594169	67.4410311078927	197.633646052139	-1.5592602334358	5.68788502571079e-16	1.27491143115155e-14	ORC1	1	52372829	52404459	-	3157	protein_coding	origin recognition complex subunit 1 [Source:HGNC Symbol;Acc:HGNC:8487]	-	73	63	79	189	177	192	1.08710419614553	0.921483575350533	1.37954172126439	3.4375117335773	3.0866028839333	3.32786904757365
ENSG00000085999	69.9123133402824	64.872476786602	75.1819490024881	214.738001140741	191.63124229874	181.688534913466	69.9889130431242	196.019259450982	-1.48813718177737	8.84589063232149e-16	1.96494597563146e-14	RAD54L	1	46247688	46278473	+	3212	protein_coding	RAD54 like [Source:HGNC Symbol;Acc:HGNC:9826]	-	79	74	72	196	183	174	1.15631044469917	1.06384367108581	1.23577467176207	3.5037854250415	3.1365890810901	2.96423952086424
ENSG00000106804	50.4430615240012	56.9825809612045	56.3864617518661	147.906276295919	188.489746523351	168.114104144069	54.6040347456906	168.170042321113	-1.62465081533205	2.64070059525889e-15	5.68341829606466e-14	C5	9	120952335	121050276	-	6533	protein_coding	complement C5 [Source:HGNC Symbol;Acc:HGNC:1331]	-	57	65	54	135	180	161	0.41019002156007	0.459433151545162	0.455683634513212	1.18652823499415	1.5168474998499	1.34850574000395
ENSG00000088305	135.399796722319	121.855057747806	139.92196064352	307.864175104838	285.876115560416	279.842111246028	132.392271704548	291.194133970427	-1.1388652022534	3.74944280901895e-15	7.99019191715072e-14	DNMT3B	20	32762385	32809356	+	4630	protein_coding	DNA methyltransferase 3 beta [Source:HGNC Symbol;Acc:HGNC:2979]	-	153	139	134	281	273	268	1.55357896957427	1.38629430897887	1.59553427202954	3.48483560921514	3.2461137120348	3.16733051239079
ENSG00000215784	36.2836056576149	53.4759605943611	73.0935615301968	170.913919275284	166.499276095627	218.235079292611	54.2843759273909	185.216091554507	-1.78213455226521	5.11182125982122e-15	1.08003608156223e-13	FAM72D	1	145096000	145112696	+	2397	protein_coding	family with sequence similarity 72 member D [Source:HGNC Symbol;Acc:HGNC:33593]	-	41	61	70	156	159	209	0.804153055683123	1.17512328565654	1.6099498053063	3.73691768302298	3.65183514097851	4.77109246776941
ENSG00000187678	75.2221092901772	86.7888540793729	66.8283991133228	221.31161342056	191.63124229874	201.52808757643	76.279787494291	204.823647765243	-1.41987068195101	5.44317230770612e-15	1.14584736754923e-13	SPRY4	5	142310427	142326455	-	6565	protein_coding	sprouty RTK signaling antagonist 4 [Source:HGNC Symbol;Acc:HGNC:15533]	-	85	99	64	202	183	193	0.608705308380205	0.696341205988423	0.537437013888432	1.76674392232862	1.53461144378696	1.60865221070994
ENSG00000128408	75.2221092901772	69.2557522451562	53.2538805434291	191.730358161376	182.206754972573	185.865282842511	65.9105806929208	186.60079865882	-1.4941320320913	7.33590296152753e-15	1.53124806810944e-13	RIBC2	22	45413691	45432496	+	1815	protein_coding	RIB43A domain with coiled-coils 2 [Source:HGNC Symbol;Acc:HGNC:13241]	-	85	79	51	175	174	178	2.20173572976091	2.00988909128645	1.5490872400573	5.53628432961102	5.27782142844928	5.36639893195541
ENSG00000163535	236.285919770321	227.053668753107	282.976502495476	518.219768059034	420.960433902151	574.302840243713	248.772030339635	504.494347401633	-1.02318014187142	7.75849077078665e-15	1.61555865580857e-13	SGO2	2	200510008	200583782	+	6022	protein_coding	shugoshin 2 [Source:HGNC Symbol;Acc:HGNC:30812]	-	267	259	271	473	402	550	2.08445922464842	1.98600640158531	2.48090920002729	4.51000845997952	3.67508488877893	4.99760030993519
ENSG00000051341	93.8063951148092	103.445300821879	128.435829545917	278.282919845655	231.423522120337	284.018859175073	108.562508494202	264.575100380355	-1.29069791061254	8.23746956381973e-15	1.70912677856519e-13	POLQ	3	121431427	121546641	-	9400	protein_coding	DNA polymerase theta [Source:HGNC Symbol;Acc:HGNC:9186]	-	106	118	123	254	221	272	0.530152612075971	0.579663273203365	0.721372509191888	1.5515394764705	1.29433439855248	1.58336350987793
ENSG00000126803	33.6287076826675	25.4229976596143	24.0164559313504	119.420623083371	132.989987824809	98.1535763325619	27.6893870912107	116.854729080247	-2.07180534012739	8.57655700790679e-15	1.77735020915951e-13	HSPA2	14	64535905	64546173	+	5777	protein_coding	heat shock protein family A (Hsp70) member 2 [Source:HGNC Symbol;Acc:HGNC:5235]	-	38	29	23	109	127	94	0.309246022832143	0.231802044159976	0.21948649253528	1.0833807070883	1.21027322812491	0.890358824883753
ENSG00000256663	49.5580955323521	60.4892013280478	75.1819490024881	180.774337695012	173.829432904868	178.555973966682	61.743081954296	177.719914855521	-1.53310713644364	1.80829997764657e-14	3.68560928306198e-13	AC112777.1	12	20551590	20553012	+	1423	processed_pseudogene	ubiquitin-like with PHD and ring finger domains 1 (UHRF1) pseudogene	-	56	69	72	165	166	171	1.85014608385679	2.2390604654746	2.78939441018957	6.65788073330091	6.42222121863912	6.57553042913113
ENSG00000103995	122.125306847582	138.511504490312	138.877766907374	306.768573058202	280.6402892681	269.400241423415	133.171526081756	285.603034583239	-1.10159974157336	5.4775171616474e-14	1.08696051565535e-12	CEP152	15	48712928	48811146	-	8168	protein_coding	centrosomal protein 152 [Source:HGNC Symbol;Acc:HGNC:29298]	-	138	158	133	280	268	258	0.794303088427168	0.893229358639791	0.897673163357797	1.9683361524474	1.80634681686473	1.72839721733124
ENSG00000196550	59.2927214404926	53.4759605943611	80.4029176832165	175.29632746183	184.301085489499	179.600160948943	64.3905332393567	179.732524633424	-1.49023319290893	6.77936939547853e-14	1.33458712194949e-12	FAM72A	1	206186179	206204414	-	3783	protein_coding	family with sequence similarity 72 member A [Source:HGNC Symbol;Acc:HGNC:24044]	-	67	61	77	160	176	172	0.832647831374338	0.744586443488957	1.12211330997915	2.42851398258229	2.5612879109869	2.48789293702733
ENSG00000092036	120.355374864284	126.238333206361	116.949698448315	256.370878912926	270.16863668347	261.046745565324	121.18113550632	262.528753720573	-1.11417183577875	7.7391987359877e-14	1.51663754164814e-12	HAUS4	14	22946228	22957161	-	2539	protein_coding	HAUS augmin like complex subunit 4 [Source:HGNC Symbol;Acc:HGNC:20163]	-	136	144	112	234	258	250	2.51825150028581	2.61891511608092	2.43185486148512	5.29188165786102	5.59421403190672	5.38786728247157
ENSG00000235863	136.284762713968	120.978402656096	133.656798226646	262.944491192745	292.159107111194	276.709550299244	130.306654532236	277.271049534394	-1.0906863074753	1.10317035909224e-13	2.14245341119328e-12	B3GALT4	6	33277132	33284832	+	2356	protein_coding	beta-1,3-galactosyltransferase 4 [Source:HGNC Symbol;Acc:HGNC:919]	-	154	138	128	240	279	265	3.07304081606647	2.70473942476262	2.99513921577042	5.84915220465331	6.51945047139436	6.15474649066513
ENSG00000186767	184.957892254671	191.110809992963	224.501653271319	413.041971581936	344.517370034347	504.342312432206	200.190118506317	420.63388468283	-1.07417721391766	1.45815458225165e-13	2.79423110645432e-12	SPIN4	X	63347228	63351344	-	4117	protein_coding	spindlin family member 4 [Source:HGNC Symbol;Acc:HGNC:27040]	-	209	218	215	377	329	483	2.38664768191817	2.44510355872166	2.87898845176317	5.25796208606543	4.39943701149015	6.41956861752182
ENSG00000265415	69.0273473486332	60.4892013280478	78.3145302109251	188.443552021467	166.499276095627	188.997843789295	69.2770262958687	181.313557302129	-1.39276962539882	2.86258696960653e-13	5.32053758561454e-12	AC099850.3	17	59202677	59203829	-	321	antisense	novel transcript, antisense to PRR11	-	78	69	75	172	159	181	11.4238492674455	9.92580387031265	12.8806731752977	30.7666620741961	27.2693110059984	30.8541171397552
ENSG00000137807	559.298506722259	443.587476405684	680.814315966976	1331.15648666327	1366.55066229429	1412.78498699953	561.23343303164	1370.16404531903	-1.28901502364808	3.87568191286278e-13	7.11940550108041e-12	KIF23	15	69414246	69448427	+	6576	protein_coding	kinesin family member 23 [Source:HGNC Symbol;Acc:HGNC:6392]	-	632	506	652	1215	1305	1353	4.51833229729165	3.55312383070499	5.46598104258803	10.6089264952785	10.925234822805	11.2583714573323
ENSG00000196917	119.470408872634	122.731712839517	154.540672949559	311.150981244748	282.734619785027	262.090932547586	132.24759822057	285.325511192453	-1.11410005828337	4.28770505076474e-13	7.84296492583859e-12	HCAR1	12	122726076	122730843	-	4768	protein_coding	hydroxycarboxylic acid receptor 1 [Source:HGNC Symbol;Acc:HGNC:4532]	-	135	140	148	284	270	251	1.33112982921601	1.35585554035311	1.71122768795315	3.42010201407154	3.11752245695871	2.88056086625757
ENSG00000121211	30.0888437160709	26.2996527513251	29.2374246120787	101.890990337188	124.612665757104	93.9768284035167	28.5419736931582	106.826828165936	-1.90552187206542	9.43680961778546e-13	1.69217154016746e-11	MND1	4	153344649	153415118	+	1511	protein_coding	meiotic nuclear divisions 1 [Source:HGNC Symbol;Acc:HGNC:24839]	-	34	30	28	93	119	90	1.05788228974614	0.91680805754046	1.02158826825128	3.5340724720306	4.33575336887202	3.25924964319677
ENSG00000255571	61.0626534237909	39.4494791269877	40.7235557096811	133.663449689645	153.93329299407	148.274551481104	47.0785627534866	145.290431388273	-1.62167527106986	1.05180957478311e-12	1.87248074918179e-11	MIR9-3HG	15	89361579	89398487	+	7265	lincRNA	MIR9-3 host gene [Source:HGNC Symbol;Acc:HGNC:27388]	-	69	45	39	122	147	142	0.446515321835727	0.286021398818369	0.295945212170778	0.964231197802197	1.11394510463283	1.06952836574686
ENSG00000174469	101.771089039652	82.4055786208188	78.3145302109251	212.546797047468	200.008564366445	210.925770416782	87.4970659571318	207.827043943565	-1.2444866608088	1.22447142879515e-12	2.16870558893258e-11	CNTNAP2	7	146116002	148420998	+	16666	protein_coding	contactin associated protein like 2 [Source:HGNC Symbol;Acc:HGNC:13830]	-	115	94	75	194	191	202	0.324406357567958	0.260446249139369	0.248091689023796	0.668385961255366	0.630934190986043	0.663222991983548
ENSG00000077942	48.6731295407029	51.7226504109394	65.7842053771771	145.715072202646	149.744631960218	167.069917161807	55.3933284429398	154.176540441557	-1.48416399213951	1.57698654181266e-12	2.753599911153e-11	FBLN1	22	45502238	45601135	+	7285	protein_coding	fibulin 1 [Source:HGNC Symbol;Acc:HGNC:3600]	-	55	59	63	133	143	160	0.354940884530474	0.373976305292494	0.476752877829414	1.04828422845099	1.08065870087873	1.20179393539122
ENSG00000050438	130.974966764073	132.374918848337	133.656798226646	291.430144405292	272.262967200396	251.649062724973	132.335561279685	271.780724776887	-1.03810140841628	1.65564551827115e-12	2.8822223388495e-11	SLC4A8	12	51391317	51515763	+	17980	protein_coding	solute carrier family 4 member 8 [Source:HGNC Symbol;Acc:HGNC:11034]	-	148	151	128	266	260	241	0.386985704199683	0.387800969997199	0.392466517928538	0.849471702365455	0.796096535130098	0.733443960462085
ENSG00000189362	28.3189117327726	25.4229976596143	30.2816183482244	96.4129801040063	98.4335342955277	113.816381066481	28.0078425802038	102.887631822005	-1.88121251597701	1.73379532265837e-12	3.00617176986778e-11	NEMP2	2	190504342	190534722	-	6521	protein_coding	nuclear envelope integral membrane protein 2 [Source:HGNC Symbol;Acc:HGNC:33700]	-	32	29	29	88	94	109	0.230705884489953	0.205355069638427	0.24516932288268	0.774863919316031	0.793589159257123	0.914643556688416
ENSG00000056736	122.125306847582	119.225092472674	114.861310976024	288.143338265383	236.659348412652	240.163005920098	118.737236765426	254.988564199378	-1.10083576171654	2.10106657515101e-12	3.61041271265275e-11	IL17RB	3	53846580	53865800	+	3038	protein_coding	interleukin 17 receptor B [Source:HGNC Symbol;Acc:HGNC:18015]	-	138	136	110	263	226	230	2.13557196388187	2.06715370410725	1.99612275540822	4.97078462017901	4.09546051117948	4.14266340611576
ENSG00000196415	31.8587756993692	21.9163772927709	19.8396809867677	92.0305719174606	98.4335342955277	100.241950297084	24.5382779929693	96.9020188366909	-1.97401088855877	3.40951823534251e-12	5.75032198288176e-11	PRTN3	19	840960	848175	+	1146	protein_coding	proteinase 3 [Source:HGNC Symbol;Acc:HGNC:9495]	-	36	25	19	84	94	96	1.47686492744664	1.00734218655005	0.914010770170343	4.20873552177759	4.51570236257914	4.58380566456806
ENSG00000136492	104.425987014599	136.758194306891	150.363898004976	279.378521892291	258.649818840376	298.637476926731	130.516026442155	278.888605886466	-1.09980666629477	4.37224539408191e-12	7.28174536084632e-11	BRIP1	17	61681266	61863521	-	7991	protein_coding	BRCA1 interacting protein C-terminal helicase 1 [Source:HGNC Symbol;Acc:HGNC:20473]	-	118	156	144	255	247	286	0.694230628932392	0.901457173033025	0.993444686697473	1.83229761685626	1.7016800045748	1.95841390496101
ENSG00000270872	18.584285824632	21.0397222010601	22.9722621952047	99.6997862439156	77.4902291262665	85.6233325454263	20.8654234069656	87.6044493052028	-2.07353392018425	4.55102105995561e-12	7.57219888667999e-11	SRGAP2D	1	143975087	144068350	+	1021	unprocessed_pseudogene	SLIT-ROBO Rho GTPase activating protein 2D (pseudogene) [Source:HGNC Symbol;Acc:HGNC:43932]	-	21	24	22	91	74	82	0.966977672867857	1.08544327125848	1.18789832143588	5.11767399636325	3.99013923725344	4.3946843975554
ENSG00000283526	114.16061292274	129.744953573204	124.259054601335	291.430144405292	237.706513671115	248.516501778189	122.721540365759	259.217719951532	-1.07834992466138	4.59394420354668e-12	7.628945345314e-11	PRRT1B	9	131545514	131558620	+	1312	protein_coding	proline rich transmembrane protein 1B [Source:HGNC Symbol;Acc:HGNC:53642]	-	129	148	119	266	227	238	4.62251968335339	5.20894187732871	5.0002930347886	11.6413881162583	9.52519982490646	9.92619273532465
ENSG00000187951	73.4521773068789	63.1191666031803	83.5354988916535	189.539154068103	173.829432904868	174.379226037637	73.3689476005709	179.249271003536	-1.29351764135927	7.15968336424215e-12	1.16988820523934e-10	AC091057.1	15	30658717	30772993	+	5637	processed_transcript	OTU deubiquitinase 7A pseudogene [Source:NCBI gene;Acc:100288637]	-	83	72	80	173	166	167	0.69223403982058	0.589801798805167	0.782391785563588	1.76219934420661	1.62122064823904	1.6210933262676
ENSG00000102384	76.1070752818264	80.6522684373971	104.419373614567	204.877582721013	200.008564366445	198.395526629646	87.0595724445968	201.093891239035	-1.21447232654625	1.18024994616667e-11	1.88404474801366e-10	CENPI	X	101098218	101163681	+	4321	protein_coding	centromere protein I [Source:HGNC Symbol;Acc:HGNC:3968]	-	86	92	100	187	191	190	0.935700968072151	0.9831622440393	1.27584543370225	2.48493084655222	2.43349901110238	2.40607364567194
ENSG00000105227	112.390680939441	123.608367931228	119.038085920606	249.797266633107	254.461157806524	228.676949115224	118.345711597092	244.311791184952	-1.04566451101239	1.18870037254693e-11	1.89403970962727e-10	PRX	19	40393768	40413366	-	5767	protein_coding	periaxin [Source:HGNC Symbol;Acc:HGNC:13797]	-	127	141	114	228	243	219	1.03532491026742	1.12899181242155	1.08977597636402	2.27008365952056	2.31973510790727	2.07794354889043
ENSG00000006016	79.646939248423	73.6390277037104	65.7842053771771	173.105123368557	168.593606612553	186.909469824772	73.0233907764368	176.202733268627	-1.26739905983542	1.26783756871294e-11	2.01456944802652e-10	CRLF1	19	18572220	18607741	-	3018	protein_coding	cytokine receptor like factor 1 [Source:HGNC Symbol;Acc:HGNC:2364]	-	90	84	63	158	161	179	1.40199404146277	1.28523244858919	1.1508100447274	3.00604043775926	2.93689698726093	3.2454384498409
ENSG00000147570	19.4692518162812	23.6696874761926	15.662906042185	89.8393678241877	73.3015680924143	88.7558934922102	19.6006151115529	83.9656098029374	-2.08930021835852	1.29515093031066e-11	2.05608180716475e-10	DNAJC5B	8	66021560	66100526	+	2937	protein_coding	DnaJ heat shock protein family (Hsp40) member C5 beta [Source:HGNC Symbol;Acc:HGNC:24138]	-	22	27	15	82	70	85	0.352161299803132	0.424503669543504	0.281559148060645	1.60312310282797	1.31212788967646	1.58363306444209
ENSG00000132563	71.6822453235807	71.0090624285779	82.4913051555078	164.340306995465	188.489746523351	181.688534913466	75.0608709692221	178.172862810761	-1.25121890342282	1.74780732392079e-11	2.72960811670806e-10	REEP2	5	138439017	138446969	+	3284	protein_coding	receptor accessory protein 2 [Source:HGNC Symbol;Acc:HGNC:17975]	-	81	81	79	150	180	174	1.15959080859354	1.13894696478314	1.32619159988784	2.62267863013155	3.01752884181468	2.89925010384164
ENSG00000230873	84.0717692066687	82.4055786208188	72.0493677940511	178.583133601739	194.772738074129	180.644347931204	79.5089052071795	184.666739869024	-1.21255746870646	1.97115884043418e-11	3.07287680854711e-10	STMND1	6	17102258	17131372	+	2882	protein_coding	stathmin domain containing 1 [Source:HGNC Symbol;Acc:HGNC:44668]	-	95	94	69	163	186	173	1.54971744786719	1.50610589457208	1.31988910552704	3.24751073162243	3.55304772394289	3.28466972966522
ENSG00000162174	67.2574153653349	78.0223031622646	66.8283991133228	161.053500855556	188.489746523351	166.025730179546	70.7027058803074	171.856325852818	-1.27959120082638	2.22000644021362e-11	3.44220353418069e-10	ASRGL1	11	62337448	62393412	+	4586	protein_coding	asparaginase like 1 [Source:HGNC Symbol;Acc:HGNC:16448]	-	76	89	64	147	180	159	0.779116560794283	0.896143558438607	0.769357609284247	1.84051877211621	2.16082963726983	1.89715430423119
ENSG00000129355	62.8325854070892	76.2689929788429	81.4471114193621	177.487531555103	195.819903332592	160.80479526824	73.5162299350981	178.037410051978	-1.27963143342437	2.46990330066746e-11	3.79566667093693e-10	CDKN2D	19	10566462	10569059	-	1503	protein_coding	cyclin dependent kinase inhibitor 2D [Source:HGNC Symbol;Acc:HGNC:1790]	-	71	87	78	162	187	154	2.22086552241117	2.67289502816803	2.86100062065296	6.18889338061222	6.84959193460905	5.6066225805724
ENSG00000263513	23.0091157828777	20.1630671093493	22.9722621952047	84.3613575910055	77.4902291262665	91.8884544389941	22.0481483624772	84.5800137187554	-1.94172792966562	4.85335001361128e-11	7.19643261658351e-10	FAM72C	1	143955364	143971965	-	2297	protein_coding	family with sequence similarity 72 member C [Source:HGNC Symbol;Acc:HGNC:30602]	-	26	23	22	77	74	88	0.532151446067337	0.462368747985831	0.528012270868975	1.92480481742593	1.77358822866163	2.09633776692588
ENSG00000183242	19.4692518162812	27.176307843036	10.4419373614567	79.9789494044598	97.3863690370647	77.269836687336	19.0291656735913	84.8783850429535	-2.13827407275782	5.8268593323124e-11	8.58110416053905e-10	WT1-AS	11	32435518	32458769	+	5561	bidirectional_promoter_lncRNA	WT1 antisense RNA [Source:HGNC Symbol;Acc:HGNC:18135]	-	22	31	10	73	93	74	0.18599132125909	0.257412972626342	0.0991355533002596	0.75374931769909	0.920687245136073	0.728145896230501
ENSG00000156299	87.6116331732652	100.815335546746	150.363898004976	257.466480959562	253.413992548061	247.472314795927	112.930288908329	252.78426276785	-1.17133461689688	6.72788511116657e-11	9.85769042875752e-10	TIAM1	21	31118416	31559977	-	9216	protein_coding	T cell lymphoma invasion and metastasis 1 [Source:HGNC Symbol;Acc:HGNC:11805]	-	99	115	144	235	242	237	0.505028192149316	0.57620497728052	0.861395018598037	1.46413918259384	1.44562274630938	1.40716641586645
ENSG00000100302	46.0182315657555	35.0662036684335	39.6793619735354	106.273398523734	136.131483600198	116.948942013265	40.2545990692415	119.784608045732	-1.57357396991681	6.93088835689012e-11	1.01293996729414e-09	RASD2	22	35540868	35554001	+	3412	protein_coding	RASD family member 2 [Source:HGNC Symbol;Acc:HGNC:18229]	-	52	40	38	97	130	112	0.716501683245412	0.541343092983054	0.613983788168354	1.63237403726288	2.0975697100878	1.79617472846644
ENSG00000144712	53.9829254905978	49.0926851358069	39.6793619735354	152.288684482465	121.471169981715	126.346624853617	47.5849908666467	133.368826439266	-1.47998059580265	7.51728384560797e-11	1.08943952817756e-09	CAND2	3	12796472	12871916	+	5587	protein_coding	cullin associated and neddylation dissociated 2 (putative) [Source:HGNC Symbol;Acc:HGNC:30689]	-	61	56	38	139	116	121	0.513303301404476	0.462840108566575	0.374961998430361	1.4285422711866	1.14303990127504	1.18507621167255
ENSG00000134817	69.9123133402824	57.8592360529153	73.0935615301968	147.906276295919	188.489746523351	158.716421303717	66.9550369744648	165.037481374329	-1.30547201069463	7.89980129085337e-11	1.14296121686394e-09	APLNR	11	57233577	57237314	-	3738	protein_coding	apelin receptor [Source:HGNC Symbol;Acc:HGNC:339]	-	79	66	70	135	180	152	0.993597953015981	0.815316571662921	1.03238354288903	2.07372631332713	2.65103389955041	2.22507099474552
ENSG00000166002	38.0535376409132	26.2996527513251	30.2816183482244	106.273398523734	99.4806995539908	99.1977633148232	31.5449362468209	101.650620464183	-1.68665961473106	1.30904798540485e-10	1.85670215897094e-09	SMCO4	11	93478472	93543508	-	1223	protein_coding	single-pass membrane protein with coiled-coil domains 4 [Source:HGNC Symbol;Acc:HGNC:24810]	-	43	30	29	97	95	95	1.652969698708	1.13270398605367	1.30723561285197	4.55409665996808	4.27640886739959	4.2504677935194
ENSG00000267472	93.8063951148092	78.0223031622646	88.7564675723818	188.443552021467	195.819903332592	182.732721895727	86.8617219498185	188.998725749929	-1.12253240817411	2.12421882109824e-10	2.93446832278934e-09	ARHGAP27P2	17	68198921	68199596	+	676	processed_pseudogene	Rho GTPase activating protein 27 pseudogene 2 [Source:HGNC Symbol;Acc:HGNC:53771]	-	106	89	85	172	187	175	7.37194460579013	6.07945911094593	6.93193624433923	14.6096132038712	15.2291962688127	14.1654682265336
ENSG00000197587	43.363333590808	54.3526156860719	67.8725928494685	163.244704948829	141.367309892513	131.567559764923	55.1961807087828	145.393191535422	-1.40447010034019	2.12657378454567e-10	2.93446832278934e-09	DMBX1	1	46506996	46514226	+	2896	protein_coding	diencephalon/mesencephalon homeobox 1 [Source:HGNC Symbol;Acc:HGNC:19026]	Homeobox	49	62	65	149	135	126	0.795463792355729	0.988586699430311	1.23736301014083	2.95423254277497	2.56635826567319	2.38073780912239
ENSG00000243479	69.0273473486332	72.7623726119995	68.9167865856141	150.097480389192	172.782267646405	162.893169232762	70.2355021820823	161.92430575612	-1.2047635357231	3.29914382535296e-10	4.45307213369014e-09	MNX1-AS1	7	157010805	157016426	+	1041	lincRNA	MNX1 antisense RNA 1 (head to head) [Source:HGNC Symbol;Acc:HGNC:48954]	-	78	83	66	137	165	156	3.52262787209416	3.68170505668657	3.49522820226523	7.55660644972926	8.72600159155569	8.19999241003062
ENSG00000278023	73.4521773068789	86.7888540793729	79.3587239470708	166.531511088738	180.112424455647	184.82109586025	79.8665851111076	177.155010468211	-1.14934486997456	3.41625979863572e-10	4.60038595763366e-09	RDM1	17	35918066	35930773	-	1975	protein_coding	RAD52 motif containing 1 [Source:HGNC Symbol;Acc:HGNC:19950]	-	83	99	76	152	172	177	1.97575862403474	2.3146734264881	2.12143056732195	4.41909619053335	4.79450107240883	4.90394677538141
ENSG00000166831	85.841701189967	99.0620253633247	123.214860865189	192.825960208013	237.706513671115	222.411827221656	102.70619580616	217.648100366928	-1.09004857365698	7.51159869096184e-10	9.75099052876247e-09	RBPMS2	15	64739892	64775587	-	2101	protein_coding	RNA binding protein, mRNA processing factor 2 [Source:HGNC Symbol;Acc:HGNC:19098]	-	97	113	118	176	227	213	2.17054390852007	2.48355637265795	3.09626614966795	4.80998345346011	5.94814953368742	5.54744662814203
ENSG00000176912	8.84965991649144	7.88989582539754	5.22096868072834	48.2064900520032	48.1696018893008	50.1209751485422	7.32017480753911	48.8323556966154	-2.72308548412203	7.52273279855685e-10	9.75812356418499e-09	TYMSOS	18	641320	658340	-	976	bidirectional_promoter_lncRNA	TYMS opposite strand [Source:HGNC Symbol;Acc:HGNC:29553]	-	10	9	5	44	46	48	0.481696040202031	0.425808496396609	0.282424596261651	2.58856947636262	2.59471753734001	2.69110721905482
ENSG00000175785	11.5045578914389	7.0132407336867	15.662906042185	49.3020920986396	71.2072375754882	58.4744710066326	11.3935682224369	59.6612668935868	-2.40756412901506	9.73915811009787e-10	1.24557569798325e-08	PRIMA1	14	93718298	93788481	-	3892	protein_coding	proline rich membrane anchor 1 [Source:HGNC Symbol;Acc:HGNC:18319]	-	13	8	15	45	68	56	0.15703389923133	0.0949158598796599	0.21247153593374	0.66389079815149	0.961873930460376	0.787326332673112
ENSG00000167105	61.0626534237909	38.5728240352769	41.7677494458267	143.523868109373	105.763691104769	140.965242605275	47.1344089682982	130.084267273139	-1.46072395837039	1.71372358300802e-09	2.14110273504482e-08	TMEM92	17	50271406	50281485	+	3101	protein_coding	transmembrane protein 92 [Source:HGNC Symbol;Acc:HGNC:26579]	-	69	44	40	131	101	135	1.0460928130076	0.655197967295711	0.71111617143211	2.42564084144279	1.79308831625723	2.38216359764768
ENSG00000154721	69.0273473486332	51.7226504109394	51.1654930711378	142.428266062737	138.225814117124	137.832681658491	57.3051636102368	139.495587279451	-1.27980577206302	1.92063788615775e-09	2.38412611062221e-08	JAM2	21	25639272	25717562	+	5933	protein_coding	junctional adhesion molecule 2 [Source:HGNC Symbol;Acc:HGNC:14686]	-	78	59	49	130	132	132	0.618077804626668	0.45919726682215	0.455306721443358	1.25813131161948	1.22484647319191	1.21741644630762
ENSG00000111247	41.5934016075098	48.2160300440961	45.9445243904094	136.950255829554	100.527864812454	124.258250889094	45.2513186806718	120.578790510368	-1.41360459725814	1.94489265556621e-09	2.41250340587224e-08	RAD51AP1	12	4538798	4560048	+	2558	protein_coding	RAD51 associated protein 1 [Source:HGNC Symbol;Acc:HGNC:16956]	-	47	55	44	125	96	119	0.86381394668286	0.992850320848318	0.948275360583296	2.80586285553558	2.06610679520864	2.54557561937958
ENSG00000178718	76.9920412734755	59.612546236337	68.9167865856141	135.854653782918	200.008564366445	155.583860356933	68.5071246984755	163.815692835432	-1.25899641855261	2.03605687508287e-09	2.51836512983802e-08	RPP25	15	74954416	74957464	-	3049	protein_coding	ribonuclease P and MRP subunit p25 [Source:HGNC Symbol;Acc:HGNC:30361]	-	87	68	66	124	191	149	1.34148160595719	1.02984797525054	1.1933527578085	2.33518465299584	3.44872063856129	2.67404323974956
ENSG00000205181	12.389523883088	21.9163772927709	27.1490371397874	78.8833473578234	83.7732206770449	69.9605278115069	20.4849794385488	77.5390319487917	-1.93312787558678	2.21419212998520e-09	2.71540613871466e-08	LINC00654	20	5496067	5504613	-	6294	lincRNA	long intergenic non-protein coding RNA 654 [Source:HGNC Symbol;Acc:HGNC:27154]	-	14	25	26	72	80	67	0.104574113335249	0.183415021573938	0.227734558459983	0.656844737567359	0.699753890231926	0.582488889115403
ENSG00000267909	21.2391837995795	24.5463425679035	13.5745185698937	70.1185309847319	68.065741800099	87.7117065099489	19.7866816457922	75.2986597649266	-1.91527289936941	2.98087871454251e-09	3.60959589058388e-08	CCDC177	14	69569816	69574837	-	4131	protein_coding	coiled-coil domain containing 177 [Source:HGNC Symbol;Acc:HGNC:23243]	-	24	28	13	64	65	84	0.273135997232931	0.312985679806518	0.173488418173219	0.889573313590782	0.866243990658386	1.11266306708923
ENSG00000261061	40.7084356158606	49.0926851358069	60.5632366964488	130.376643549736	130.895657307883	115.904755031004	50.1214524827054	125.725685296207	-1.33389069459753	5.03211494896251e-09	5.96817800389632e-08	AC092718.4	16	81030770	81031485	+	716	sense_intronic	novel transcript	-	46	56	58	119	125	111	3.02042254481988	3.61157498123108	4.46577976122334	9.54313145196358	9.6112320729743	8.48300138743955
ENSG00000163053	80.5319052400721	87.6655091710838	113.817117239878	189.539154068103	201.055729624908	188.997843789295	94.0048438836779	193.197575827435	-1.04606149987869	6.45404329244962e-09	7.5459976440911e-08	SLC16A14	2	230034974	230068999	-	4946	protein_coding	solute carrier family 16 member 14 [Source:HGNC Symbol;Acc:HGNC:26417]	-	91	100	109	173	192	181	0.8649881825027	0.933614351626658	1.21493967847552	2.00839419799689	2.13712138380254	2.00246089807145
ENSG00000167771	78.7619732567738	98.1853702716138	77.2703364747795	174.200725415193	184.301085489499	172.290852073114	84.7392266677224	176.930887659269	-1.05898431645851	7.77317964190352e-09	9.00315264548183e-08	RCOR2	11	63911221	63916844	-	2738	protein_coding	REST corepressor 2 [Source:HGNC Symbol;Acc:HGNC:27455]	MYB	89	112	74	159	176	165	1.52819740088054	1.88888801063656	1.48998057271012	3.33442265107126	3.53884301214881	3.29754007302005
ENSG00000276644	57.5227894571943	63.1191666031803	49.0771055988464	145.715072202646	116.2353436894	144.097803552059	56.5730205530737	135.349406481368	-1.25334462783328	8.3934018348163e-09	9.70203242148706e-08	DACH1	13	71437966	71867192	-	5389	protein_coding	dachshund family transcription factor 1 [Source:HGNC Symbol;Acc:HGNC:2663]	-	65	72	47	133	111	138	0.567058763971364	0.616944282773191	0.480808353301706	1.41709975955937	1.13395773647312	1.40123341188863
ENSG00000104419	65.4874833820366	72.7623726119995	75.1819490024881	128.185439456463	255.508323064987	156.628047339195	71.1439349988414	180.107269953548	-1.34240516754016	1.01919810065042e-08	1.16027657458255e-07	NDRG1	8	133237171	133302022	-	9823	protein_coding	N-myc downstream regulated 1 [Source:HGNC Symbol;Acc:HGNC:7679]	-	74	83	72	117	244	150	0.354168938283126	0.390171532526797	0.404083095357808	0.683909575959947	1.36750132389445	0.835577422184382
ENSG00000065989	59.2927214404926	40.3261342186985	49.0771055988464	120.516225130008	113.093847914011	133.655933729446	49.5653204193459	122.422002257822	-1.30460330813622	1.63119222623384e-08	1.81518651336015e-07	PDE4A	19	10416773	10469631	+	6646	protein_coding	phosphodiesterase 4A [Source:HGNC Symbol;Acc:HGNC:8780]	-	67	46	47	110	108	128	0.473955273260475	0.319609092423549	0.389870029482831	0.950362552260728	0.894634190477227	1.05387527166115
ENSG00000054967	91.1514971398618	78.8989582539754	100.242598669984	199.399572487831	189.536911781814	160.80479526824	90.0976846879405	183.247093179295	-1.02742990602716	2.04931427769816e-08	2.2500846612493e-07	RELT	11	73376264	73397474	+	6322	protein_coding	RELT, TNF receptor [Source:HGNC Symbol;Acc:HGNC:13764]	-	103	90	96	182	181	154	0.765959182686329	0.657369649609444	0.837141884572341	1.6530038438111	1.57618124862914	1.33292529873463
ENSG00000128285	33.6287076826675	18.4097569259276	29.2374246120787	71.2141330313683	96.3392037786016	86.6675195276876	27.0919630735579	84.7402854458859	-1.64957256100938	3.29632235502258e-08	3.52313539415137e-07	MCHR1	22	40678750	40682814	+	2961	protein_coding	melanin concentrating hormone receptor 1 [Source:HGNC Symbol;Acc:HGNC:4479]	-	38	21	28	65	92	83	0.603348285680949	0.327493374691167	0.521317079813469	1.26046826609902	1.71053314180605	1.53383720027857
ENSG00000188338	23.8940817745269	22.7930323844818	21.928068459059	67.927326891459	70.1600723170251	81.4465846163811	22.8717275393559	73.1779946082884	-1.6766448322285	3.41971182870381e-08	3.64600699222987e-07	SLC38A3	3	50205246	50221486	+	3968	protein_coding	solute carrier family 38 member 3 [Source:HGNC Symbol;Acc:HGNC:18044]	-	27	26	21	62	67	78	0.319900555730945	0.302568223694006	0.29176282887998	0.8971746480575	0.929576663315974	1.07562904471294
ENSG00000132026	31.8587756993692	15.7797916507951	17.7512935144764	77.7877453111869	80.6317249016557	67.8721538469843	21.7966202882135	75.4305413532756	-1.78445059138041	3.52355899084289e-08	3.75441285576018e-07	RTBDN	19	12825478	12835428	-	2675	protein_coding	retbindin [Source:HGNC Symbol;Acc:HGNC:30310]	-	36	18	17	71	77	65	0.632705497889292	0.310720816809787	0.350354310368099	1.52402302832646	1.58470713015991	1.32962493751431
ENSG00000230453	47.7881635490538	40.3261342186985	31.3258120843701	116.133816943462	98.4335342955277	98.1535763325619	39.8133699507075	104.240309190517	-1.38035115333071	4.40515630247904e-08	4.65081297486866e-07	ANKRD18B	9	33524394	33573009	+	5857	protein_coding	ankyrin repeat domain 18B [Source:HGNC Symbol;Acc:HGNC:23644]	-	54	46	30	106	94	94	0.433452417667882	0.362663825891567	0.282376376252045	1.03917241120404	0.883557266094536	0.878197529683018
ENSG00000186897	14.1594558663863	15.7797916507951	28.1932308759331	76.6921432645505	64.9242460247098	64.7395929002004	19.3774927977048	68.7853273964869	-1.84550143677934	4.52472715186099e-08	4.76832391204644e-07	C1QL4	12	49332411	49337188	-	2071	protein_coding	complement C1q like 4 [Source:HGNC Symbol;Acc:HGNC:31416]	-	16	18	27	70	62	62	0.363214165320855	0.401341470287871	0.718730368004542	1.94077374374582	1.64813834546972	1.63814059270325
ENSG00000173114	12.389523883088	7.88989582539754	9.39774362531102	70.1185309847319	30.3677924954288	54.2977230775874	9.89238777793219	51.594682185916	-2.37965045473864	6.47546204224548e-08	6.69763270645641e-07	LRRN3	7	111091006	111125454	+	3875	protein_coding	leucine rich repeat neuronal 3 [Source:HGNC Symbol;Acc:HGNC:17200]	-	14	9	9	64	29	52	0.169855346924401	0.107248798060152	0.128042201474186	0.948342544114457	0.412010576027331	0.734296094524033
ENSG00000113140	39.8234696242115	40.3261342186985	27.1490371397874	93.126173964097	83.7732206770449	114.860568048743	35.7662136608991	97.2533208966282	-1.43478878115741	8.32409937063577e-08	8.4949228496869e-07	SPARC	5	151661096	151687165	-	4831	protein_coding	secreted protein acidic and cysteine rich [Source:HGNC Symbol;Acc:HGNC:11219]	-	45	46	26	85	80	110	0.437923620071894	0.439685785188762	0.29670074745335	1.01027325303929	0.911664455624041	1.24593455046283
ENSG00000203930	33.6287076826675	21.9163772927709	28.1932308759331	95.3173780573699	61.7827502493206	97.1093893503006	27.9127719504572	84.7365058856637	-1.60226101982192	1.00861299952578e-07	1.01471158975548e-06	LINC00632	X	140709562	140793215	+	28876	antisense	long intergenic non-protein coding RNA 632 [Source:HGNC Symbol;Acc:HGNC:27865]	-	38	25	27	87	59	93	0.0618684815729773	0.0399783261458084	0.05154767253558	0.172997244784048	0.112485631719276	0.176232295028143
ENSG00000122756	23.0091157828777	14.0264814673734	15.662906042185	58.0669084717311	68.065741800099	59.5186579888939	17.5661677641454	61.8837694202413	-1.81315105698574	1.35908705756809e-07	1.34386528252333e-06	CNTFR	9	34551432	34590140	-	2111	protein_coding	ciliary neurotrophic factor receptor [Source:HGNC Symbol;Acc:HGNC:2170]	-	26	16	15	53	65	57	0.579039257042479	0.349988182521683	0.391728667860784	1.44159943449126	1.695146340791	1.47749562618879
ENSG00000164287	1145.14599319399	1259.75336678847	786.277883317688	2164.9096441536	2298.52774232642	2082.10884262903	1063.72574776672	2181.84874303635	-1.03573446464145	1.37280145336701e-07	1.35665084803328e-06	CDC20B	5	55112995	55173175	-	4496	protein_coding	cell division cycle 20B [Source:HGNC Symbol;Acc:HGNC:24222]	-	1294	1437	753	1976	2195	1994	13.5310303335612	14.7588356538701	9.23317365130707	25.2358306699163	26.8775881681991	24.268248478834
ENSG00000111199	26.5489797494743	25.4229976596143	34.4583932928071	74.5009391712776	108.905186880158	69.9605278115069	28.8101235672986	84.4555512876476	-1.55935718407114	1.44990657997121e-07	1.42552178748988e-06	TRPV4	12	109783085	109833401	-	3759	protein_coding	transient receptor potential cation channel subfamily V member 4 [Source:HGNC Symbol;Acc:HGNC:18083]	-	30	29	33	68	104	67	0.375207769542843	0.356243790665651	0.483976131758195	1.03870818524774	1.52315144470755	0.975308610825311
ENSG00000133710	34.5136736743166	49.9693402275178	50.1212993349921	95.3173780573699	113.093847914011	119.037315977788	44.8681044122755	109.149513983056	-1.28705466265961	1.56080477855971e-07	1.52502348324095e-06	SPINK5	5	148025683	148137289	+	4381	protein_coding	serine peptidase inhibitor, Kazal type 5 [Source:HGNC Symbol;Acc:HGNC:15464]	-	39	57	48	87	108	114	0.418518102585028	0.600790744668548	0.604018602404284	1.1402575759836	1.3571647637324	1.42387275365649
ENSG00000177602	59.2927214404926	72.7623726119995	101.28679240613	177.487531555103	147.650301443292	169.15829112633	77.7806288195407	164.765374708241	-1.09125988431753	1.64262057298976e-07	1.59954453545384e-06	HASPIN	17	3723903	3726699	+	2797	protein_coding	histone H3 associated protein kinase [Source:HGNC Symbol;Acc:HGNC:19682]	-	67	83	97	162	141	162	1.12617330929178	1.37027349446218	1.91188426008459	3.32567277478018	2.77529222784181	3.16929109029909
ENSG00000010318	67.2574153653349	55.2292707777828	62.6516241687401	136.950255829554	126.70699627403	128.434998818139	61.7127701039526	130.697416973908	-1.08300820203027	2.29619032375707e-07	2.19885320211911e-06	PHF7	3	52410657	52423641	+	3367	protein_coding	PHD finger protein 7 [Source:HGNC Symbol;Acc:HGNC:18458]	-	76	63	60	125	121	123	1.06119053988791	0.864010587282933	0.982404773215462	2.13168909547372	1.97844657409968	1.99894836794063
ENSG00000284946	33.6287076826675	21.9163772927709	21.928068459059	71.2141330313683	82.7260554185818	74.1372757405521	25.8243844781658	76.0258213968341	-1.55276175326572	2.41950884614465e-07	2.30927639678362e-06	AC068831.7	15	90966190	91022566	-	7148	protein_coding	novel transcript	-	38	25	21	65	79	71	0.249932047272145	0.161501699186676	0.161963472998847	0.522138575254505	0.608449614970026	0.543517317931655
ENSG00000136574	73.4521773068789	74.5156827954212	68.9167865856141	157.766694715647	153.93329299407	128.434998818139	72.2948822293048	146.711662175952	-1.01890340934746	2.78671584281536e-07	2.64081768587497e-06	GATA4	8	11676959	11760002	+	4443	protein_coding	GATA binding protein 4 [Source:HGNC Symbol;Acc:HGNC:4173]	zf-GATA	83	85	66	144	147	123	0.878263174087015	0.88341393105416	0.818935979869031	1.86098617071752	1.8214744958716	1.51484563467389
ENSG00000183778	12.389523883088	18.4097569259276	11.4861310976024	61.3537146116404	46.0752713723747	54.2977230775874	14.095137302206	53.9089030205342	-1.9261200800275	2.93839403845122e-07	2.77089757173623e-06	B3GALT5	21	39556442	39673137	+	14319	protein_coding	beta-1,3-galactosyltransferase 5 [Source:HGNC Symbol;Acc:HGNC:920]	-	14	21	11	56	44	52	0.045966161696491	0.0677217600712721	0.0423508689917604	0.224559951018792	0.169169497996778	0.198714810132036
ENSG00000099998	12.389523883088	14.0264814673734	15.662906042185	53.6845002851853	53.4054281816161	49.0767881662809	14.0263037975488	52.0555722110275	-1.89676900763171	3.12260963695494e-07	2.92865242048066e-06	GGT5	22	24219654	24245142	-	6054	protein_coding	gamma-glutamyltransferase 5 [Source:HGNC Symbol;Acc:HGNC:4260]	-	14	16	15	49	51	47	0.108719766985804	0.122039156475598	0.136593858251423	0.464740617163581	0.463777668155572	0.42481028504736
ENSG00000154188	64.6025173903875	76.2689929788429	56.3864617518661	125.99423536319	125.659831015567	182.732721895727	65.7526573736988	144.795596091495	-1.13522391491041	3.17636699356822e-07	2.97262598467844e-06	ANGPT1	8	107249482	107498055	-	7128	protein_coding	angiopoietin 1 [Source:HGNC Symbol;Acc:HGNC:484]	-	73	87	54	115	120	175	0.4814797905768	0.563602865787955	0.41764606962329	0.92637561864523	0.926820493501629	1.34341421452535
ENSG00000211891	12.389523883088	7.0132407336867	12.530324833748	51.4932961919125	43.9809408554486	41.7674792904519	10.6443631501742	45.747238779271	-2.11160366871089	4.18095001134343e-07	3.86175233108551e-06	IGHE	14	105597691	105601728	-	1618	IG_C_gene	immunoglobulin heavy constant epsilon [Source:HGNC Symbol;Acc:HGNC:5522]	-	14	8	12	47	42	40	0.406792008239836	0.228314293357006	0.408869823413654	1.66792419119713	1.42906784127804	1.35276094241734
ENSG00000279692	40.7084356158606	59.612546236337	38.6351682373897	122.707429223281	99.4806995539908	106.507072190652	46.3187166965291	109.565066989308	-1.23551336531957	5.45423572998833e-07	4.91307106047466e-06	AC110285.7	17	81395609	81397144	-	1536	TEC	TEC	-	46	68	37	112	95	102	1.40795738417385	2.04427504983002	1.32798398700531	4.18681502426833	3.40497919585267	3.63369555489563
ENSG00000116852	23.0091157828777	28.9296180264576	25.060649667496	75.5965412179141	97.3863690370647	55.3419100598487	25.6664611589438	76.1082734382758	-1.56702886212469	5.70292184434073e-07	5.09991522452052e-06	KIF21B	1	200969390	201023700	-	12150	protein_coding	kinesin family member 21B [Source:HGNC Symbol;Acc:HGNC:29442]	-	26	33	24	69	93	53	0.100605092314129	0.125417833122469	0.108897345561036	0.326084217763121	0.421394384378741	0.238692719868429
ENSG00000139318	50.4430615240012	41.2027893104094	62.6516241687401	118.325021036735	124.612665757104	102.330324261607	51.4324916677169	115.089337018482	-1.16935230772813	6.6540028846561e-07	5.89558965264153e-06	DUSP6	12	89347232	89353271	-	4632	protein_coding	dual specificity phosphatase 6 [Source:HGNC Symbol;Acc:HGNC:3072]	-	57	47	60	108	119	98	0.578534415123475	0.468544601484966	0.714109859977647	1.33878911212725	1.41436168833455	1.1577028609319
ENSG00000183760	1.76993198329829	2.62996527513251	4.17677494458267	27.3900511659109	30.3677924954288	22.9721136097485	2.85889073433783	26.9099857570294	-3.26096349030414	8.25715518547225e-07	7.24920412630197e-06	ACP7	19	39083913	39111493	+	3107	protein_coding	acid phosphatase 7, tartrate resistant (putative) [Source:HGNC Symbol;Acc:HGNC:33781]	-	2	3	4	25	29	22	0.0302629761980806	0.0445863204037218	0.0709742918445759	0.46201462403991	0.513852907018316	0.387454767511164
ENSG00000267374	10.6195918997897	7.88989582539754	4.17677494458267	44.9196839120939	27.2262967200396	45.9442272194971	7.56208755658998	39.3634026172102	-2.35944606540487	1.08422000337973e-06	9.30622169567599e-06	AC016205.1	18	39206924	39800318	-	2782	lincRNA	novel transcript	-	12	9	4	41	26	44	0.202790223682465	0.149385008081629	0.0792656810787553	0.84622080391908	0.51451530199997	0.865436349861386
ENSG00000188211	33.6287076826675	63.9958216948912	62.6516241687401	131.472245596372	114.141013172474	117.993128995527	53.4253845154329	121.202129254791	-1.18613205511776	1.43864575475229e-06	1.21317378851041e-05	NCR3LG1	11	17351726	17377341	+	6438	protein_coding	natural killer cell cytotoxicity receptor 3 ligand 1 [Source:HGNC Symbol;Acc:HGNC:42400]	-	38	73	60	120	109	113	0.277495227384481	0.523592622817052	0.513786404382799	1.07025493896887	0.932089463688358	0.960432953347046
ENSG00000136122	60.1776874321418	65.7491318783128	83.5354988916535	143.523868109373	124.612665757104	149.318738463365	69.820772734036	139.151757443281	-1.00105953023723	1.55514136493121e-06	1.30505170605091e-05	BORA	13	72727749	72756198	+	3189	protein_coding	bora, aurora kinase A activator [Source:HGNC Symbol;Acc:HGNC:24724]	-	68	75	80	131	119	143	1.0024836248394	1.08599637421107	1.38298604428409	2.35870562850865	2.05435037327238	2.45369794834485
ENSG00000148488	57.5227894571943	49.0926851358069	66.8283991133228	104.082194430461	132.989987824809	125.302437871356	57.8146245687747	120.791540042209	-1.0691545476998	1.96615848343508e-06	1.62631005723521e-05	ST8SIA6	10	17318383	17454330	-	2696	protein_coding	ST8 alpha-N-acetyl-neuraminide alpha-2,8-sialyltransferase 6 [Source:HGNC Symbol;Acc:HGNC:23317]	-	65	56	64	95	127	120	1.13348652783445	0.959157153769085	1.30870697187595	2.02330187692493	2.59337850106736	2.43557181546504
ENSG00000230623	18.584285824632	14.9031365590842	6.26516241687401	50.397694145276	43.9809408554486	55.3419100598487	13.2508616001968	49.9068483535244	-1.8922824911781	2.45743842460678e-06	2.00423585288381e-05	AC104461.1	1	200333193	200478360	+	3344	processed_transcript	novel transcript, antisense to ZNF281	-	21	17	6	46	42	53	0.295240491626221	0.234749288018758	0.0989161743844635	0.789857106423828	0.691456868178189	0.86725973277554
ENSG00000271013	14.1594558663863	14.0264814673734	15.662906042185	51.4932961919125	53.4054281816161	42.8116662727132	14.6162811253149	49.2367968820806	-1.75491876002106	2.70747695675132e-06	2.19747566883794e-05	LRRC37A9P	17	35912635	35918010	-	5376	processed_pseudogene	leucine rich repeat containing 37 member A9, pseudogene [Source:HGNC Symbol;Acc:HGNC:43813]	-	16	16	15	47	51	41	0.139921230725352	0.137430255450757	0.153820539035364	0.501990576889316	0.522267485679657	0.417315175772327
ENSG00000130052	52.2129935072995	47.3393749523852	40.7235557096811	113.942612850189	110.999517397084	83.5349585809037	46.7586413897886	102.825696276059	-1.13194258662093	4.19266616774233e-06	3.30824876272746e-05	STARD8	X	68647666	68725842	+	5558	protein_coding	StAR related lipid transfer domain containing 8 [Source:HGNC Symbol;Acc:HGNC:19161]	-	59	54	39	104	106	80	0.499064137801255	0.448638818801465	0.386837345523695	1.0744142600703	1.04995188112336	0.787609645495232
ENSG00000197561	3.53986396659658	8.76655091710838	6.26516241687401	47.1108880053667	23.0376356861873	31.3256094678389	6.19052576685965	33.824711053131	-2.44753369440402	4.5523881158723e-06	3.56607170471047e-05	ELANE	19	851014	856247	+	1028	protein_coding	elastase, neutrophil expressed [Source:HGNC Symbol;Acc:HGNC:3309]	-	4	10	6	43	22	30	0.182932037057269	0.44918838357446	0.32176623262806	2.40177493332125	1.17817998142795	1.59686323309673
ENSG00000173546	30.0888437160709	29.8062731181685	34.4583932928071	76.6921432645505	63.8770807662467	92.9326414212554	31.4511700423488	77.8339551506842	-1.31092687959462	4.71085147971072e-06	3.67357251036116e-05	CSPG4	15	75674322	75712848	-	8290	protein_coding	chondroitin sulfate proteoglycan 4 [Source:HGNC Symbol;Acc:HGNC:2466]	-	34	34	33	70	61	89	0.192817869699206	0.189385191588595	0.219453109683842	0.484842270602847	0.405095461538456	0.587455612876904
ENSG00000213888	73.4521773068789	63.1191666031803	61.6074304325944	133.663449689645	165.452110837164	102.330324261607	66.0595914475512	133.815294929472	-1.01647862126543	6.26835408324318e-06	4.76990321268425e-05	LINC01521	22	31346777	31348719	+	1943	lincRNA	long intergenic non-protein coding RNA 1521 [Source:HGNC Symbol;Acc:HGNC:26029]	-	83	72	59	122	158	98	2.00829813817221	1.71112338644608	1.67402346383231	3.60532148843693	4.47678625610473	2.75989688720358
ENSG00000182575	9.73462590814058	11.3965161922409	11.4861310976024	55.8757043784582	28.2734619785027	42.8116662727132	10.8724243993279	42.3202775432247	-1.96121953336617	6.88013362506401e-06	5.19432077871325e-05	NXPH3	17	49575858	49583827	+	5648	protein_coding	neurexophilin 3 [Source:HGNC Symbol;Acc:HGNC:8077]	-	11	13	11	51	27	41	0.0915631849789129	0.106284588493079	0.107369350760095	0.518480533155043	0.263178949624276	0.397217844361195
ENSG00000270276	7.96469392484229	9.64320600881922	9.39774362531102	24.1032450260016	153.93329299407	137.832681658491	9.00188118632418	105.289739892854	-3.54909653689999	7.66239615588026e-06	5.74978764446453e-05	HIST2H4B	1	149854045	149861210	-	1929	protein_coding	histone cluster 2 H4 family member b [Source:HGNC Symbol;Acc:HGNC:29607]	-	9	11	9	22	147	132	0.219347745833833	0.263318934238465	0.257212820483395	0.654858426368564	4.19534016856274	3.74439179675642
ENSG00000146054	44.2482995824572	49.0926851358069	53.2538805434291	84.3613575910055	120.424004723252	102.330324261607	48.8649550872311	102.371895525288	-1.07088837945457	1.11472699655088e-05	8.16302833191553e-05	TRIM7	5	181193924	181205293	-	7338	protein_coding	tripartite motif containing 7 [Source:HGNC Symbol;Acc:HGNC:16278]	-	50	56	51	77	115	98	0.320342964865891	0.352396795661141	0.383155265835922	0.602517942985468	0.86278424517711	0.730782182043686
ENSG00000269416	27.4339457411235	23.6696874761926	27.1490371397874	65.7361227981861	56.5469239570053	76.2256497050747	26.0842234523678	66.1695654867554	-1.34477917734771	1.16835671917158e-05	8.52688514067695e-05	LINC01224	19	23399233	23416075	-	3296	lincRNA	long intergenic non-protein coding RNA 1224 [Source:HGNC Symbol;Acc:HGNC:49676]	-	31	27	26	60	54	73	0.442178258263126	0.378266771070774	0.434879038515514	1.04525201715437	0.901962807935627	1.21192358884012
ENSG00000149150	36.2836056576149	42.9560994938311	28.1932308759331	73.4053371246412	93.1977080032125	81.4465846163811	35.810978675793	82.6832099147449	-1.20025356797421	1.23760506086274e-05	8.99811679544907e-05	SLC43A1	11	57484534	57515786	-	3532	protein_coding	solute carrier family 43 member 1 [Source:HGNC Symbol;Acc:HGNC:9225]	-	41	49	27	67	89	78	0.545740338185857	0.640614871387676	0.421429952473785	1.08920863274931	1.38723930377851	1.20840771501159
ENSG00000175175	28.3189117327726	31.5595833015902	28.1932308759331	85.456959637642	69.112907058562	60.5628449711552	29.3572419700986	71.7109038891197	-1.28570950655826	1.28411709844394e-05	9.30500932641287e-05	PPM1E	17	58755869	58985176	+	6542	protein_coding	protein phosphatase, Mg2+/Mn2+ dependent 1E [Source:HGNC Symbol;Acc:HGNC:19322]	-	32	36	27	78	66	58	0.229965312252978	0.254105223163003	0.227528369327027	0.684606518358765	0.555412268835798	0.485128775146028
ENSG00000168421	34.5136736743166	28.9296180264576	39.6793619735354	79.9789494044598	74.3487333508774	80.4023976341199	34.3742178914366	78.243360129819	-1.19233490965646	1.38327470424058e-05	9.92790770724971e-05	RHOH	4	40191053	40246967	+	6608	protein_coding	ras homolog family member H [Source:HGNC Symbol;Acc:HGNC:686]	-	39	33	38	73	71	77	0.277470915167223	0.230603309993644	0.317026738079665	0.634322027198039	0.591521299832593	0.637617564966731
ENSG00000187123	42.4783675991589	35.0662036684335	29.2374246120787	75.5965412179141	83.7732206770449	82.4907715986424	35.593998626557	80.6201778312005	-1.17371780530275	1.58751337814336e-05	0.000112860852487234	LYPD6	2	149329985	149474148	+	5033	protein_coding	LY6/PLAUR domain containing 6 [Source:HGNC Symbol;Acc:HGNC:28751]	-	48	40	28	69	80	79	0.448370675370251	0.366990390077127	0.306699756274127	0.78718920044147	0.875074703977696	0.858894343242941
ENSG00000124882	17.6993198329829	8.76655091710838	12.530324833748	51.4932961919125	30.3677924954288	55.3419100598487	12.9987318612798	45.73433291573	-1.81368973652475	1.59370562430403e-05	0.000113161600832815	EREG	4	74365143	74388751	+	5717	protein_coding	epiregulin [Source:HGNC Symbol;Acc:HGNC:3443]	-	20	10	12	47	29	53	0.164469244441904	0.0807706241585701	0.11571652515013	0.472048511694413	0.27926202240789	0.50727943788725
ENSG00000273706	23.8940817745269	19.2864120176384	18.795487250622	66.8317248448226	53.4054281816161	50.1209751485422	20.6586603475958	56.7860427249936	-1.4544421882019	1.61493715524338e-05	0.000114387525723829	LHX1	17	36936785	36944612	+	4882	protein_coding	LIM homeobox 1 [Source:HGNC Symbol;Acc:HGNC:6593]	-	27	22	18	61	51	48	0.260009300520359	0.208087760813601	0.203262405044027	0.717445683329881	0.575114707704596	0.538000951617677
ENSG00000204091	4.42482995824572	4.38327545855419	1.04419373614567	27.3900511659109	16.754644135409	28.193048521055	3.28409971764853	24.112581274125	-2.84043685158963	1.65481213334645e-05	0.000116877016960926	TDRG1	6	40334954	40379887	+	1617	antisense	testis development related 1 [Source:HGNC Symbol;Acc:HGNC:43642]	-	5	5	1	25	16	27	0.145372707247119	0.1427846809878	0.0340935567039421	0.887742385214595	0.54474347373157	0.913678332257943
ENSG00000275964	82.3018372233704	76.2689929788429	41.7677494458267	115.038214896826	139.272979375587	153.495486392411	66.7795265493467	135.935560221608	-1.01645939200295	1.90351868024519e-05	0.000133138590311086	AL355001.2	13	19863858	19865048	+	1191	lincRNA	novel transcript	-	93	87	40	105	133	147	3.67108196280923	3.37309926728509	1.85152917515615	5.0621441099466	6.14783145487957	6.75375271012162
ENSG00000214826	40.7084356158606	35.9428587601444	38.6351682373897	75.5965412179141	93.1977080032125	80.4023976341199	38.4288208711316	83.0655489517488	-1.11293319800659	2.28694154410711e-05	0.000157474080697292	DDX12P	12	9418673	9448229	-	2947	unprocessed_pseudogene	DEAD/H-box helicase 12, pseudogene [Source:HGNC Symbol;Acc:HGNC:2737]	-	46	41	37	69	89	77	0.733838663756714	0.642429317641546	0.692155888713998	1.34439200740479	1.66261595552959	1.42971729531733
ENSG00000197457	37.168571649264	40.3261342186985	45.9445243904094	78.8833473578234	92.1505427447494	86.6675195276876	41.146410086124	85.9004698767535	-1.06649468072715	3.19280345470813e-05	0.000214389875748039	STMN3	20	63639705	63657682	-	3032	protein_coding	stathmin 3 [Source:HGNC Symbol;Acc:HGNC:15926]	-	42	46	44	72	88	83	0.651242878626703	0.700567951268769	0.800029146560709	1.36351608781298	1.59784831254344	1.49791950858339
ENSG00000103044	23.8940817745269	23.6696874761926	15.662906042185	60.2581125650039	42.9337755969855	68.9163408292456	21.0755584309682	57.369409663745	-1.43522486021497	3.49018756222039e-05	0.000231928592844323	HAS3	16	69105564	69118719	+	5289	protein_coding	hyaluronan synthase 3 [Source:HGNC Symbol;Acc:HGNC:4820]	-	27	27	15	55	41	66	0.240001021958856	0.23572835648502	0.156350769115923	0.597098650248138	0.426768506310053	0.682825843821434
ENSG00000075884	42.4783675991589	49.0926851358069	35.5025870289527	78.8833473578234	95.2920385201386	91.8884544389941	42.3578799213062	88.6879467723187	-1.06110033950236	3.50843797867323e-05	0.000232964817665191	ARHGAP15	2	143091362	143768352	+	6226	protein_coding	Rho GTPase activating protein 15 [Source:HGNC Symbol;Acc:HGNC:21030]	-	48	56	34	72	91	88	0.362455767609777	0.415336923636597	0.301059357608308	0.664018756544966	0.804663587467669	0.773415973438605
ENSG00000121966	8.84965991649144	6.13658564197586	9.39774362531102	26.2944491192745	42.9337755969855	29.2372355033163	8.12799639459277	32.8218200731921	-2.02202297127175	3.5279009723869e-05	0.000234075147339658	CXCR4	2	136114349	136118165	-	2224	protein_coding	C-X-C motif chemokine receptor 4 [Source:HGNC Symbol;Acc:HGNC:2561]	-	10	7	9	24	41	28	0.21139178742679	0.145339910440729	0.223095112730427	0.619631411608058	1.01491844868429	0.688910541088973
ENSG00000073282	24.779047766176	24.5463425679035	26.1048434036417	63.5449187049133	61.7827502493206	57.4302840243713	25.1434112459071	60.9193176595351	-1.27790102680972	3.75115394903507e-05	0.000247653444998485	TP63	3	189631416	189897279	+	7454	protein_coding	tumor protein p63 [Source:HGNC Symbol;Acc:HGNC:15979]	P53	28	28	25	58	59	55	0.176600340577423	0.17345637822387	0.184898313624478	0.446781901474301	0.435757325130911	0.403750322865974
ENSG00000149564	28.3189117327726	14.0264814673734	21.928068459059	71.2141330313683	50.2639324062269	52.2093491130648	21.424487219735	57.89580485022	-1.43442900670726	4.27688258919378e-05	0.00027990611317477	ESAM	11	124752583	124762290	-	2920	protein_coding	endothelial cell adhesion molecule [Source:HGNC Symbol;Acc:HGNC:17474]	-	32	16	21	65	48	50	0.515216805739378	0.253022278528518	0.396477707190329	1.27816662189014	0.904983079134194	0.936972262342145
ENSG00000156535	25.6640137578252	24.5463425679035	20.8838747229134	54.7801023318218	64.9242460247098	56.38609704211	23.698077016214	58.6968151328805	-1.30444421552491	4.54539008305078e-05	0.000295912076738566	CD109	6	73695785	73828316	+	9782	protein_coding	CD109 molecule [Source:HGNC Symbol;Acc:HGNC:21685]	-	29	28	20	50	62	54	0.139377680657108	0.132175817141763	0.112715766081117	0.293494057839297	0.348936261855224	0.302068669650602
ENSG00000273117	37.168571649264	32.436238393301	25.060649667496	46.0152859587303	105.763691104769	84.579145563165	31.555153236687	78.7860408755548	-1.31604680010512	4.85902222870765e-05	0.000313616264996483	AC144652.1	7	155295918	155297541	-	1624	lincRNA	novel transcript	-	42	37	24	42	101	81	1.21586724630306	1.05205230034718	0.814718441235581	1.48497872781931	3.42387122457739	2.72922019075325
ENSG00000143847	16.8143538413337	36.8195138518552	15.662906042185	50.397694145276	68.065741800099	68.9163408292456	23.098924578458	62.4599255915402	-1.42499170932162	6.19332584664525e-05	0.000393137602532463	PPFIA4	1	203026498	203078740	+	9707	protein_coding	PTPRF interacting protein alpha 4 [Source:HGNC Symbol;Acc:HGNC:9248]	-	19	42	15	46	65	66	0.092021957036226	0.19979558719698	0.0851899884469059	0.272100768917408	0.368646742084042	0.372047582978424
ENSG00000137561	13.2744898747372	12.2731712839517	12.530324833748	48.2064900520032	37.6979493046702	33.4139834323615	12.692661997479	39.772807596345	-1.64604333716203	6.5012938602717e-05	0.000411629670538388	TTPA	8	63048553	63086053	-	2389	protein_coding	alpha tocopherol transfer protein [Source:HGNC Symbol;Acc:HGNC:12404]	-	15	14	12	44	36	32	0.295187527356958	0.270603567032383	0.276915602462659	1.05753194178733	0.829599390248591	0.732948415179992
ENSG00000176463	9.73462590814058	15.7797916507951	13.5745185698937	44.9196839120939	41.8866103385225	34.4581704146228	13.0296453762765	40.4214882217464	-1.63380215211989	6.80984216318698e-05	0.000429907000334868	SLCO3A1	15	91853695	92172435	+	9435	protein_coding	solute carrier organic anion transporter family member 3A1 [Source:HGNC Symbol;Acc:HGNC:10952]	-	11	18	13	41	40	33	0.0548117507960678	0.0880951971347304	0.0759597939028687	0.249516298516469	0.233399628252239	0.191386639532144
ENSG00000115318	28.3189117327726	35.0662036684335	29.2374246120787	75.5965412179141	68.065741800099	62.6512189356778	30.8741800044283	68.7711673178969	-1.1525992410779	7.19590777943192e-05	0.000452135033461474	LOXL3	2	74532414	74555690	-	4363	protein_coding	lysyl oxidase like 3 [Source:HGNC Symbol;Acc:HGNC:13869]	-	32	40	28	69	65	60	0.344816198202838	0.423346924881545	0.353797816485831	0.908073171171653	0.820181967776711	0.75249846602037
ENSG00000281332	25.6640137578252	17.5331018342168	16.7070997783307	51.4932961919125	52.3582629231531	51.1651621308035	19.9680717901242	51.6722404152897	-1.36593702862369	8.59040429279153e-05	0.000531646480266326	LINC00997	7	32760279	32762924	+	2646	lincRNA	long intergenic non-protein coding RNA 997 [Source:HGNC Symbol;Acc:HGNC:48952]	-	29	20	16	47	50	49	0.515265484575899	0.3490292201924	0.333359221105211	1.01991736256877	1.04030871719571	1.01331815038484
ENSG00000187730	15.9293878496846	28.0529629347468	19.8396809867677	54.7801023318218	53.4054281816161	54.2977230775874	21.2740105903997	54.1610845303418	-1.34502220883385	8.7336599716807e-05	0.000539503936844772	GABRD	1	2019298	2030758	+	5556	protein_coding	gamma-aminobutyric acid type A receptor delta subunit [Source:HGNC Symbol;Acc:HGNC:4084]	-	18	32	19	50	51	52	0.152311663683752	0.26595574272976	0.188527059505978	0.516731258780418	0.50534737275267	0.512130555486074
ENSG00000268658	11.5045578914389	12.2731712839517	15.662906042185	35.0592654923659	35.6036187877441	49.0767881662809	13.1468784058585	39.913224148797	-1.61061488457446	9.15080063830236e-05	0.000562070066054474	LINC00664	19	21483374	21503238	+	5889	lincRNA	long intergenic non-protein coding RNA 664 [Source:HGNC Symbol;Acc:HGNC:44319]	-	13	14	15	32	34	47	0.103782634710195	0.109776179595918	0.140420991315014	0.312007756702625	0.317847965473916	0.436712763742014
ENSG00000162894	20.3542178079303	15.7797916507951	8.35354988916535	50.397694145276	39.7922798215963	42.8116662727132	14.8291864492969	44.3338800798618	-1.56307548736447	9.3228277400774e-05	0.000570446291422557	FCMR	1	206904386	206923247	-	2348	protein_coding	Fc fragment of IgM receptor [Source:HGNC Symbol;Acc:HGNC:14315]	-	23	18	8	46	38	41	0.46052439141632	0.353994116254762	0.187834007462604	1.12490722482167	0.89097922399143	0.955488238906317
ENSG00000230330	7.07972793319315	5.25993055026503	13.5745185698937	35.0592654923659	30.3677924954288	30.2814224855776	8.63805901778396	31.9028268244574	-1.90910755157241	9.60175167853111e-05	0.00058585582173943	HMGN2P3	16	26032539	26032811	-	273	processed_pseudogene	high mobility group nucleosomal binding domain 2 pseudogene 3 [Source:HGNC Symbol;Acc:HGNC:33566]	-	8	6	13	32	29	29	1.377685964065	1.01486957871329	2.62520386620354	6.73045303744235	5.8481354655894	5.81266015935039
ENSG00000055118	28.3189117327726	35.0662036684335	27.1490371397874	58.0669084717311	71.2072375754882	71.0047147937682	30.1780508469978	66.7596202803291	-1.14250228423767	0.000113572543140144	0.000682381696700367	KCNH2	7	150944961	150978315	-	5877	protein_coding	potassium voltage-gated channel subfamily H member 2 [Source:HGNC Symbol;Acc:HGNC:6251]	-	32	40	26	53	68	68	0.255986570147862	0.314286648504029	0.243893365823912	0.517818003439006	0.636993931827766	0.633129870378276
ENSG00000168004	14.1594558663863	8.76655091710838	18.795487250622	38.3460716322752	45.0281061139116	39.6791053259293	13.9071646780389	41.0177610240387	-1.57503963189632	0.000117720714401092	0.000704370415628113	HRASLS5	11	63461404	63491194	-	3268	protein_coding	HRAS like suppressor family member 5 [Source:HGNC Symbol;Acc:HGNC:24978]	-	16	10	18	35	43	38	0.230176418720775	0.141299161050962	0.303649651598818	0.614954471128764	0.724383385710484	0.636269536288154
ENSG00000178695	15.9293878496846	15.7797916507951	17.7512935144764	51.4932961919125	38.7451145631333	43.8558532549745	16.4868243383187	44.6980880033401	-1.44099981647322	0.000119333830275176	0.000713036118467422	KCTD12	13	76880166	76886390	-	6225	protein_coding	potassium channel tetramerization domain containing 12 [Source:HGNC Symbol;Acc:HGNC:14678]	-	18	18	17	47	37	42	0.135942747538462	0.133522599994567	0.150553860278661	0.433526319896701	0.327223466765925	0.369189649007681
ENSG00000074317	16.8143538413337	17.5331018342168	13.5745185698937	36.1548675390024	47.1224366308378	49.0767881662809	15.9739914151481	44.118030778707	-1.46084961599558	0.000124530598894919	0.000741527007321985	SNCB	5	176620084	176630556	-	2006	protein_coding	synuclein beta [Source:HGNC Symbol;Acc:HGNC:11140]	-	19	20	13	33	45	47	0.445292690404111	0.460384504800145	0.357268522170272	0.944582680307797	1.23499061771179	1.28205456913097
ENSG00000280229	47.7881635490538	34.1895485767227	35.5025870289527	85.456959637642	70.1600723170251	85.6233325454263	39.1600997182431	80.4134548333645	-1.03486901941394	0.000129051727426148	0.000765813131475329	AL161658.1	20	20363691	20365657	+	1967	TEC	TEC	-	54	39	34	78	67	82	1.29066131686873	0.915549602148819	0.952920976344346	2.27691705292478	1.8752212506547	2.28112494657044
ENSG00000167748	6.19476194154401	2.62996527513251	3.13258120843701	24.1032450260016	15.7074788769459	26.1046745565324	3.98576947503784	21.9717994864933	-2.45312478089199	0.000130308204400106	0.000773004171731036	KLK1	19	50819148	50823787	-	2378	protein_coding	kallikrein 1 [Source:HGNC Symbol;Acc:HGNC:6357]	-	7	3	3	22	15	25	0.138391393888153	0.058254708786528	0.0695491352274277	0.53121190263455	0.347265374142116	0.575264719520409
ENSG00000173166	32.7437416910183	28.9296180264576	37.5909745012441	73.4053371246412	77.4902291262665	60.5628449711552	33.08811140624	70.486137074021	-1.0956275030681	0.000133660774285235	0.000790993857124388	RAPH1	2	203394345	203535410	-	11697	protein_coding	Ras association (RalGDS/AF-6) and pleckstrin homology domains 1 [Source:HGNC Symbol;Acc:HGNC:14436]	-	37	33	36	67	74	58	0.148713408598579	0.130274999780969	0.169672063165758	0.328895006486327	0.348288634798304	0.271327045140234
ENSG00000224614	10.6195918997897	9.64320600881922	10.4419373614567	46.0152859587303	32.4621230123549	25.0604875742711	10.2349117566885	34.5126321817854	-1.75262556784105	0.000135355902349949	0.00080020448727828	TNK2-AS1	3	195908076	195911257	+	2096	antisense	TNK2 antisense RNA 1 [Source:HGNC Symbol;Acc:HGNC:49093]	-	12	11	10	42	31	24	0.269161451471669	0.242338847397901	0.263021379724591	1.15057512117298	0.814240103403578	0.626555497566198
ENSG00000006468	9.73462590814058	5.25993055026503	2.08838747229134	24.1032450260016	25.1319662031135	29.2372355033163	5.69431464356565	26.1574822441438	-2.1730919942708	0.000137253322318658	0.000810314394200633	ETV1	7	13891228	13991425	-	9616	protein_coding	ETS variant 1 [Source:HGNC Symbol;Acc:HGNC:3490]	ETS	11	6	2	22	24	28	0.0537800404285462	0.0288123330895099	0.0114661566535512	0.131366670597438	0.137403836890175	0.159332055260178
ENSG00000173376	15.9293878496846	18.4097569259276	17.7512935144764	44.9196839120939	36.6507840462071	56.38609704211	17.3634794300295	45.9855216668037	-1.40604440408676	0.00016546108898443	0.00096110731244934	NDNF	4	121035613	121073021	-	3556	protein_coding	neuron derived neurotrophic factor [Source:HGNC Symbol;Acc:HGNC:26256]	-	18	21	17	41	35	54	0.23797626643052	0.272696254910164	0.263553931449568	0.662032136249404	0.541861587736189	0.83094368012435
ENSG00000225518	38.0535376409132	50.8459953192286	33.4141995566614	75.5965412179141	83.7732206770449	86.6675195276876	40.7712441722677	82.0124271408822	-1.00250459747929	0.000171048425666673	0.000987924551981345	LINC01703	1	226083639	226090292	+	821	lincRNA	long intergenic non-protein coding RNA 1703 [Source:HGNC Symbol;Acc:HGNC:52491]	-	43	58	32	69	80	83	2.46234097627269	3.26216908431713	2.14876613652714	4.82572867944205	5.36449571878166	5.53190249698519
ENSG00000177098	4.42482995824572	0.876655091710838	0	14.2428266062737	14.6603136184829	21.9279266274872	1.76716168331885	16.9436889507479	-3.21118350935458	0.000172360181915658	0.000994173529289515	SCN4B	11	118133377	118152888	-	5649	protein_coding	sodium voltage-gated channel beta subunit 4 [Source:HGNC Symbol;Acc:HGNC:10592]	-	5	1	0	13	14	21	0.0416122619257552	0.0081742902870339	0	0.132138308936775	0.13643900201734	0.203417026471306
ENSG00000136098	34.5136736743166	23.6696874761926	29.2374246120787	50.397694145276	79.5845596431926	66.827966864723	29.1402619208627	65.6034068843972	-1.17253020966338	0.000173238336312246	0.000997908179609553	NEK3	13	52132639	52159861	-	4272	protein_coding	NIMA related kinase 3 [Source:HGNC Symbol;Acc:HGNC:7746]	-	39	27	28	46	76	64	0.429196584135068	0.291846272811159	0.361334240011161	0.618277660084569	0.979409746222789	0.819762998064139
ENSG00000187105	44.2482995824572	35.9428587601444	32.3700058205157	105.177796477098	60.7355849908576	74.1372757405521	37.5203880543724	80.0168857361691	-1.08689037965123	0.000174091967221352	0.00100215815063149	HEATR4	14	73478484	73558947	-	4209	protein_coding	HEAT repeat containing 4 [Source:HGNC Symbol;Acc:HGNC:16761]	-	50	41	31	96	58	71	0.558488162553079	0.449807364953584	0.406036521002258	1.30963198804117	0.758631970589644	0.923036775617836
ENSG00000164362	22.1241497912286	12.2731712839517	12.530324833748	47.1108880053667	47.1224366308378	36.5465443791454	15.6425486363094	43.5932896717833	-1.47132623334497	0.000192396596863706	0.00109615568613323	TERT	5	1253147	1295069	-	4602	protein_coding	telomerase reverse transcriptase [Source:HGNC Symbol;Acc:HGNC:11730]	-	25	14	12	43	45	35	0.255397292067135	0.140476297618506	0.143753014837743	0.536511219351204	0.538329243617961	0.416160648463134
ENSG00000090376	26.5489797494743	25.4229976596143	39.6793619735354	76.6921432645505	51.31109766469	74.1372757405521	30.5504464608747	67.3801722232642	-1.15026503219389	0.000214504026419299	0.00120786777519022	IRAK3	12	66188879	66254622	+	10004	protein_coding	interleukin 1 receptor associated kinase 3 [Source:HGNC Symbol;Acc:HGNC:17020]	-	30	29	38	70	49	71	0.140984206888399	0.133858497512213	0.209407505520834	0.401773532916593	0.269652511833851	0.388350838522138
ENSG00000234664	30.0888437160709	21.9163772927709	29.2374246120787	76.6921432645505	43.9809408554486	65.7837798824617	27.0808818736402	62.1522880008202	-1.20018932366664	0.000234287023676981	0.001308619321403	HMGN2P5	15	29730713	29730985	+	273	processed_pseudogene	high mobility group nucleosomal binding domain 2 pseudogene 5 [Source:HGNC Symbol;Acc:HGNC:33568]	-	34	25	28	70	42	63	5.85516534727626	4.22862324463869	5.65428525028455	14.7228660194051	8.46971343292258	12.6275031047957
ENSG00000169856	7.07972793319315	8.76655091710838	8.35354988916535	30.6768573058202	28.2734619785027	26.1046745565324	8.06660957982229	28.3516646136184	-1.81418502698199	0.000239398870246556	0.0013348882469453	ONECUT1	15	52756989	52791078	-	3850	protein_coding	one cut homeobox 1 [Source:HGNC Symbol;Acc:HGNC:8138]	CUT	8	10	8	28	27	25	0.0976904592700638	0.119939132029752	0.114554350525245	0.417594018004945	0.38608693700725	0.355319351433645
ENSG00000044459	35.3986396659658	39.4494791269877	43.8561369181181	69.0229289380954	64.9242460247098	110.683820119697	39.5680852370238	81.5436650275009	-1.04736330466157	0.000253061838035432	0.0014017228058147	CNTLN	9	17134982	17503923	+	11064	protein_coding	centlein [Source:HGNC Symbol;Acc:HGNC:23432]	-	40	45	42	63	62	106	0.169969390902813	0.187811412004289	0.209276013195185	0.326953017079523	0.308504565570119	0.524243771945301
ENSG00000132688	12.389523883088	21.0397222010601	15.662906042185	54.7801023318218	40.8394450800594	36.5465443791454	16.3640507087777	44.0553639303422	-1.42522173899908	0.00025432835659548	0.00140693666321234	NES	1	156668763	156677397	-	5558	protein_coding	nestin [Source:HGNC Symbol;Acc:HGNC:7756]	-	14	24	15	50	39	35	0.118421998800298	0.199395030578429	0.148783594432191	0.51654531734149	0.386303050601993	0.344579219904164
ENSG00000175766	42.4783675991589	20.1630671093493	29.2374246120787	59.1625105183675	76.4430638678035	67.8721538469843	30.6262864401956	67.8259094110518	-1.14693637461244	0.000278636054747165	0.00152483184419511	EIF4E1B	5	176630618	176646641	+	3506	protein_coding	eukaryotic translation initiation factor 4E family member 1B [Source:HGNC Symbol;Acc:HGNC:33179]	-	48	23	28	54	73	65	0.64365362496819	0.302926701119068	0.440279484691295	0.884379801393817	1.14628608782709	1.01447424639212
ENSG00000130829	18.584285824632	18.4097569259276	13.5745185698937	36.1548675390024	48.1696018893008	46.9884142017584	16.8561871068178	43.7709612100205	-1.37038330399954	0.000286345156483336	0.00156060364969689	DUSP9	X	153642492	153651326	+	2776	protein_coding	dual specificity phosphatase 9 [Source:HGNC Symbol;Acc:HGNC:3076]	-	21	21	13	33	46	45	0.355649929394122	0.349318401462732	0.258170264940046	0.682576677484669	0.912263802753549	0.887018409738889
ENSG00000244144	3.53986396659658	1.75331018342168	4.17677494458267	17.529632746183	17.801809393872	18.7953656807033	3.15664969820031	18.0422692735861	-2.53252827061975	0.000303853743165182	0.00164669125328227	AC128688.1	3	112185480	112185998	-	519	processed_pseudogene	chromosome 1 open reading frame 106 (C1orf106) pseudogene	-	4	2	4	16	17	18	0.362339372051778	0.177944376999825	0.424888487015602	1.77014805320015	1.80328195440837	1.89777503309068
ENSG00000258986	7.96469392484229	11.3965161922409	12.530324833748	40.5372757255481	28.2734619785027	30.2814224855776	10.6305116502771	33.0307200632095	-1.64117471714572	0.000307992570168562	0.00166599044520062	TMEM179	14	104474678	104605647	-	4873	protein_coding	transmembrane protein 179 [Source:HGNC Symbol;Acc:HGNC:20137]	-	9	13	12	37	27	29	0.0868298382338321	0.123188047570061	0.135758541818857	0.435975695998391	0.305034826077963	0.325642565873724
ENSG00000100206	5.30979594989486	4.38327545855419	4.17677494458267	16.4340306995465	24.0848009446504	22.9721136097485	4.62328211767724	21.1636484179818	-2.19158536448129	0.000341891787103325	0.00183958192911565	DMC1	22	38518949	38570286	-	3524	protein_coding	DNA meiotic recombinase 1 [Source:HGNC Symbol;Acc:HGNC:2927]	-	6	5	4	15	23	22	0.0800457437974771	0.0655172613953668	0.062575801578064	0.244406260537798	0.359313892798503	0.341606686338589
ENSG00000171388	2.65489797494743	0	0	7.66921432645505	24.0848009446504	10.441869822613	0.884965991649144	14.0652950312395	-3.93796430474861	0.000372289134445753	0.00198829974766954	APLN	X	129645259	129654937	-	3205	protein_coding	apelin [Source:HGNC Symbol;Acc:HGNC:16665]	-	3	0	0	7	23	10	0.0440064276353056	0	0	0.125408499946883	0.395077116449899	0.170730671203686
ENSG00000231607	19.4692518162812	13.1498263756626	14.6187123060394	50.397694145276	24.0848009446504	56.38609704211	15.7459301659944	43.6228640440122	-1.46737962348676	0.000448600673742772	0.00235158620370946	DLEU2	13	49982552	50125720	-	5103	antisense	deleted in lymphocytic leukemia 2 [Source:HGNC Symbol;Acc:HGNC:13748]	-	22	15	14	46	23	54	0.202684251914913	0.135733585630378	0.151246313279216	0.517593996449399	0.24813289402742	0.57903894307705
ENSG00000273702	29.2038777244217	35.0662036684335	41.7677494458267	86.5525616842784	60.7355849908576	65.7837798824617	35.345943612894	71.0239755191992	-1.01125430607082	0.000492231747722309	0.00255399645055077	AC091271.1	17	59618553	59619714	-	1162	lincRNA	novel transcript	-	33	40	40	79	58	63	1.33515198475275	1.58955476184009	1.89773773460497	3.90371344283883	2.74791907419261	2.96670253666886
ENSG00000279673	24.779047766176	38.5728240352769	40.7235557096811	70.1185309847319	63.8770807662467	75.1814627228134	34.691809170378	69.725691491264	-1.01249058241645	0.0005141285800312	0.00265328987439901	AC092919.2	3	171460612	171462256	+	1645	TEC	TEC	-	28	44	39	64	61	72	0.800230357850522	1.23511787026383	1.30701639296091	2.23393760391703	2.04148411924243	2.39500362838678
ENSG00000167550	23.0091157828777	28.0529629347468	15.662906042185	52.5888982385489	58.6412544739314	43.8558532549745	22.2416615866032	51.6953353224849	-1.20608154825867	0.000522324297225183	0.00269157225705318	RHEBL1	12	49064685	49070025	-	1290	protein_coding	RHEB like 1 [Source:HGNC Symbol;Acc:HGNC:21166]	-	26	32	15	48	56	42	0.947559590400522	1.1454651989198	0.641038153375283	2.13652753397879	2.38990363533629	1.78155470160683
ENSG00000135069	0.884965991649144	1.75331018342168	5.22096868072834	10.9560204663644	20.9433051692612	17.751178698442	2.61974828526639	16.5501681113559	-2.71137571148444	0.0005352065551207	0.00275221819607982	PSAT1	9	78297143	78330093	+	2188	protein_coding	phosphoserine aminotransferase 1 [Source:HGNC Symbol;Acc:HGNC:19129]	-	1	2	5	10	20	17	0.0214869897274763	0.0422089267197939	0.12598098992293	0.262427684989397	0.503227946197411	0.425149022876271
ENSG00000226562	5.30979594989486	18.4097569259276	9.39774362531102	29.5812552591838	47.1224366308378	28.193048521055	11.0390988337112	34.9655801370255	-1.65759355957702	0.000611931439991661	0.0030979700519648	CYP4F26P	9	33580695	33605293	+	1137	lincRNA	cytochrome P450 family 4 subfamily F member 26, pseudogene [Source:HGNC Symbol;Acc:HGNC:39948]	-	6	21	9	27	45	27	0.248092525191125	0.852865331979371	0.43637953448766	1.36351608781298	2.17888406255924	1.29940005563861
ENSG00000002726	17.6993198329829	21.9163772927709	32.3700058205157	51.4932961919125	51.31109766469	56.38609704211	23.9952343154232	53.0634969662375	-1.15721095949791	0.000640482558913666	0.00322271305595873	AOC1	7	150824627	150861504	+	3824	protein_coding	amine oxidase, copper containing 1 [Source:HGNC Symbol;Acc:HGNC:80]	-	20	25	31	47	49	54	0.245886681609405	0.301886544400199	0.446916243958814	0.705727338220962	0.705440305540231	0.772708087479652
ENSG00000271888	5.30979594989486	2.62996527513251	5.22096868072834	17.529632746183	26.1791314615765	15.6628047339195	4.38690996858524	19.7905229805597	-2.1836891042198	0.000667222968093241	0.00334171526480042	AL136162.1	6	15243923	15245000	-	1078	lincRNA	novel transcript	-	6	3	5	16	25	15	0.261670873044814	0.12850621288902	0.255701675279566	0.852232689806011	1.27674251655837	0.761398610214953
ENSG00000139269	9.73462590814058	8.76655091710838	7.30935615301968	24.1032450260016	24.0848009446504	34.4581704146228	8.60351099275621	27.5487387950916	-1.67371612622933	0.000753323304523973	0.0037393879694443	INHBE	12	57452323	57459280	+	3015	protein_coding	inhibin subunit beta E [Source:HGNC Symbol;Acc:HGNC:24029]	-	11	10	7	22	23	33	0.171525329605605	0.153156105576964	0.127995014372113	0.418979072791032	0.419974181831485	0.598916399331934
ENSG00000175877	12.389523883088	9.64320600881922	16.7070997783307	33.9636634457295	31.4149577538918	38.634918343668	12.913276556746	34.6711798477631	-1.43675367708497	0.000791754651141349	0.00390996646214324	TMEM270	7	73861159	73865893	+	977	protein_coding	transmembrane protein 270 [Source:HGNC Symbol;Acc:HGNC:23018]	-	14	11	16	31	30	37	0.673684206071704	0.519899922360286	0.902833673535711	1.82189815941257	1.69047504546561	2.07227191859663
ENSG00000144152	7.96469392484229	8.76655091710838	5.22096868072834	21.9120409327287	34.556453529281	19.8395526629646	7.31740450755967	25.4360157083248	-1.78622065367426	0.000862386479395589	0.00419885639827273	FBLN7	2	112138385	112188216	+	6578	protein_coding	fibulin 7 [Source:HGNC Symbol;Acc:HGNC:26740]	-	9	10	5	20	33	19	0.0643237764842602	0.0701984886461759	0.0419042879220693	0.174579438965278	0.276186307595302	0.158051751641053
ENSG00000267201	0.884965991649144	0	0	7.66921432645505	6.28299155077837	13.5744307693969	0.294988663883048	9.17554554887676	-4.7808452380912	0.00090106635945478	0.00437119492122386	LINC01775	19	2458935	2462185	-	371	lincRNA	long intergenic non-protein coding RNA 1775 [Source:HGNC Symbol;Acc:HGNC:52565]	-	1	0	0	7	6	13	0.126721114619187	0	0	1.0833807070883	0.890347234188627	1.91738367000042
ENSG00000147234	10.6195918997897	4.38327545855419	12.530324833748	35.0592654923659	32.4621230123549	19.8395526629646	9.17773073069731	29.1203137225618	-1.6793790973391	0.000991433594793458	0.00473916213378619	FRMPD3	X	107522450	107605251	+	9158	protein_coding	FERM and PDZ domain containing 3 [Source:HGNC Symbol;Acc:HGNC:29382]	-	12	5	12	32	31	19	0.0616032323962239	0.0252110536314995	0.0722375381396912	0.200634819744678	0.186355891759544	0.113525269960127
ENSG00000273162	11.5045578914389	12.2731712839517	11.4861310976024	29.5812552591838	33.509288270818	32.3697964501002	11.7546200909977	31.8201133267006	-1.43617096644495	0.00103966750308347	0.00494921773682431	AL133215.2	10	101060029	101061005	-	977	lincRNA	novel transcript	-	13	14	11	27	32	31	0.625563905638011	0.661690810276728	0.620698150555801	1.58681452593998	1.80317338182999	1.73622782368907
ENSG00000178752	1.76993198329829	1.75331018342168	4.17677494458267	10.9560204663644	18.8489746523351	14.6186177516582	2.56667237043421	14.8078709567859	-2.56184170423239	0.00113037621792884	0.00532535531582918	ERFE	2	238158982	238168900	+	3572	protein_coding	erythroferrone [Source:HGNC Symbol;Acc:HGNC:26727]	-	2	2	4	10	18	14	0.0263233670345567	0.0258547401071974	0.0617349173463319	0.160747977255543	0.277423424314653	0.214464871693992
ENSG00000261949	20.3542178079303	21.9163772927709	14.6187123060394	37.2504695856388	43.9809408554486	50.1209751485422	18.9631024689135	43.7841285298765	-1.19982839218983	0.00116551901951622	0.00547155211983413	GFY	19	49423749	49428818	+	1876	protein_coding	golgi associated olfactory signaling regulator [Source:HGNC Symbol;Acc:HGNC:44663]	-	23	25	14	34	42	48	0.57639193552533	0.615359352764586	0.411412546196077	1.04064607365305	1.23253292494023	1.4000643101266
ENSG00000166426	7.96469392484229	3.50662036684335	11.4861310976024	20.8164388860923	24.0848009446504	31.3256094678389	7.65248179642933	25.4089497661939	-1.75320314117502	0.00122701800178465	0.00573446122880576	CRABP1	15	78340324	78348230	+	993	protein_coding	cellular retinoic acid binding protein 1 [Source:HGNC Symbol;Acc:HGNC:2338]	-	9	4	11	19	23	30	0.426104533447597	0.186008321576856	0.610696971896292	1.09865495673507	1.27514819559106	1.65314743567315
ENSG00000260442	20.3542178079303	20.1630671093493	17.7512935144764	46.0152859587303	43.9809408554486	40.7232923081906	19.422859477252	43.5731730407898	-1.16208887005084	0.00123744471254114	0.00578097821431205	ATP2A1-AS1	16	28878957	28879920	-	583	antisense	ATP2A1 antisense RNA 1 [Source:HGNC Symbol;Acc:HGNC:51370]	-	23	23	17	42	42	39	1.85473631397173	1.82171700535755	1.60754336232361	4.13654451797352	3.96609222502207	3.66045973363717
ENSG00000145832	15.9293878496846	29.8062731181685	19.8396809867677	62.4493166582768	41.8866103385225	43.8558532549745	21.8584473182069	49.3972600839246	-1.1711218956034	0.00129171313194228	0.00600854947180895	SLC25A48	5	135579202	135889770	+	8371	protein_coding	solute carrier family 25 member 48 [Source:HGNC Symbol;Acc:HGNC:30451]	-	18	34	19	57	40	42	0.101092295236761	0.18755265061157	0.125129177232734	0.390979944584131	0.263066000783643	0.274543730148467
ENSG00000272767	34.5136736743166	18.4097569259276	18.795487250622	56.9713064250946	47.1224366308378	52.2093491130648	23.9063059502887	52.1010307229991	-1.11697525173608	0.00137684911298426	0.00634994590913635	JMJD1C-AS1	10	63465229	63466563	+	1335	antisense	JMJD1C antisense RNA 1 [Source:HGNC Symbol;Acc:HGNC:28222]	-	39	21	18	52	45	50	1.37342906923222	0.726372945663329	0.743316150880103	2.23655223126244	1.85572372968528	2.04940749516035
ENSG00000267128	40.7084356158606	35.9428587601444	15.662906042185	65.7361227981861	61.7827502493206	64.7395929002004	30.7714001393967	64.0861553159024	-1.04397541036779	0.00140246902649455	0.00645091016333378	RNF157-AS1	17	76140556	76154650	+	2283	antisense	RNF157 antisense RNA 1 [Source:HGNC Symbol;Acc:HGNC:44127]	-	46	41	15	60	59	62	0.94727224795928	0.829276915939393	0.362216039357913	1.50904540014928	1.42274862090487	1.48602241239091
ENSG00000197153	1.76993198329829	1.75331018342168	2.08838747229134	18.6252347928194	7.33015680924143	12.5302437871356	1.87054321300377	12.8285451297321	-2.78165416833661	0.00164422807586772	0.00742670911637039	HIST1H3J	6	27890382	27893106	-	775	protein_coding	histone cluster 1 H3 family member j [Source:HGNC Symbol;Acc:HGNC:4774]	-	2	2	2	17	7	12	0.121325247803144	0.119165331177947	0.142269112749095	1.25951744140201	0.497254143481261	0.847264724450807
ENSG00000105464	2.65489797494743	5.25993055026503	0	9.86041841972792	17.801809393872	18.7953656807033	2.63827617507082	15.4858644981011	-2.50771561676033	0.00165421389297792	0.00746596692855764	GRIN2D	19	48394875	48444931	+	5093	protein_coding	glutamate ionotropic receptor NMDA type subunit 2D [Source:HGNC Symbol;Acc:HGNC:4588]	-	3	6	0	9	17	18	0.0276930297606822	0.0544000382856327	0	0.101467228996882	0.183762681000971	0.19339195801572
ENSG00000174028	13.2744898747372	21.0397222010601	19.8396809867677	60.2581125650039	34.556453529281	33.4139834323615	18.0512976875217	42.7428498422155	-1.24421026387365	0.00177414011662252	0.00792659968449165	FAM3C2	X	23075758	23076767	+	681	processed_pseudogene	family with sequence similarity 3 member C2 (pseudogene) [Source:HGNC Symbol;Acc:HGNC:34501]	-	15	24	19	55	33	32	1.03554038598498	1.62736795881778	1.53811504055097	4.63737850390955	2.66777317380601	2.57123900714391
ENSG00000156564	3.53986396659658	1.75331018342168	2.08838747229134	6.57361227981861	12.5659831015567	25.0604875742711	2.46052054076986	14.7333609852155	-2.57860031364332	0.00180128667726832	0.00803129725932775	LRFN2	6	40391586	40587465	-	3270	protein_coding	leucine rich repeat and fibronectin type III domain containing 2 [Source:HGNC Symbol;Acc:HGNC:21226]	-	4	2	2	6	12	24	0.0575089095091354	0.0282425479091465	0.0337182147952748	0.105356288946202	0.20202986170274	0.401608661436927
ENSG00000234636	9.73462590814058	4.38327545855419	7.30935615301968	23.0076429793651	25.1319662031135	20.8837396452259	7.14241917323815	23.0077829425682	-1.6894361305615	0.00199894562798939	0.00879028085050277	MED14OS	X	40735400	40738701	+	900	antisense	MED14 opposite strand [Source:HGNC Symbol;Acc:HGNC:40162]	-	11	5	7	21	24	20	0.574609854178778	0.256536476841414	0.428783298146578	1.33978080776587	1.46808366170658	1.21598178046181
ENSG00000159871	2.65489797494743	7.88989582539754	2.08838747229134	23.0076429793651	20.9433051692612	11.4860568048743	4.2110604242121	18.4790016511669	-2.10947639548493	0.00201117958313883	0.00884183219172621	LYPD5	19	43795929	43827206	-	5091	protein_coding	LY6/PLAUR domain containing 5 [Source:HGNC Symbol;Acc:HGNC:26397]	-	3	9	2	21	20	11	0.0277039089709595	0.0816321140214281	0.0216575451543015	0.23684987762508	0.21627632022784	0.11823040293235
ENSG00000260912	23.0091157828777	18.4097569259276	33.4141995566614	53.6845002851853	47.1224366308378	52.2093491130648	24.9443574218222	51.0054286763626	-1.04331204378925	0.00214780593170067	0.00934984499173546	AL158206.1	9	19453209	19455173	+	1965	sense_overlapping	novel transcript, overlapping ACER2	-	26	21	32	49	45	50	0.622062021178968	0.493490016519361	0.897779642793272	1.43182681745971	1.26075886978619	1.39234555014711
ENSG00000127863	8.84965991649144	11.3965161922409	10.4419373614567	18.6252347928194	34.556453529281	32.3697964501002	10.2293711567297	28.5171615907335	-1.48168487452356	0.00217137410205006	0.00943108872034997	TNFRSF19	13	23570370	23676104	+	5113	protein_coding	TNF receptor superfamily member 19 [Source:HGNC Symbol;Acc:HGNC:11915]	-	10	13	10	17	33	31	0.0919490192132177	0.117405702290027	0.107821789928172	0.190910623330053	0.355320463790709	0.331761115537692
ENSG00000180066	4.42482995824572	10.5198611005301	5.22096868072834	25.198847072638	18.8489746523351	21.9279266274872	6.72188657983471	21.9919161174868	-1.69913532984468	0.00274521719222937	0.0115495352040693	C10orf91	10	132444327	132449408	+	2040	lincRNA	chromosome 10 open reading frame 91 (putative) [Source:HGNC Symbol;Acc:HGNC:27275]	-	5	12	5	23	18	21	0.115229248832643	0.271626857832085	0.135120787231065	0.647373079382667	0.485762976299972	0.563285677713925
ENSG00000162989	13.2744898747372	18.4097569259276	25.060649667496	39.4416736789117	43.9809408554486	39.6791053259293	18.9149654893869	41.0339066200965	-1.12871509956764	0.0029879834024865	0.0124050059492866	KCNJ3	2	154698299	154858352	+	5067	protein_coding	potassium voltage-gated channel subfamily J member 3 [Source:HGNC Symbol;Acc:HGNC:6264]	-	15	21	24	36	42	38	0.139175646902659	0.191377123043328	0.261121521327528	0.407951527358295	0.456331511187658	0.410366853086577
ENSG00000147852	18.584285824632	21.0397222010601	17.7512935144764	46.0152859587303	47.1224366308378	31.3256094678389	19.1251005133895	41.487777352469	-1.11378779497616	0.00301151311327392	0.0124808666337168	VLDLR	9	2621834	2660053	+	9339	protein_coding	very low density lipoprotein receptor [Source:HGNC Symbol;Acc:HGNC:12698]	-	21	24	17	42	45	30	0.105716265552852	0.118667692467599	0.100353119202769	0.258229516434154	0.265273710154177	0.175776357599683
ENSG00000167601	14.1594558663863	19.2864120176384	18.795487250622	26.2944491192745	49.2167671477639	42.8116662727132	17.4137850448823	39.4409608465838	-1.18384984844516	0.00310927444745958	0.0128224225545378	AXL	19	41219203	41261766	+	5154	protein_coding	AXL receptor tyrosine kinase [Source:HGNC Symbol;Acc:HGNC:905]	-	16	22	18	24	47	41	0.145948105622718	0.197106024115638	0.192535324296651	0.267376845055553	0.502036758587088	0.435290334682195
ENSG00000175536	22.1241497912286	18.4097569259276	17.7512935144764	36.1548675390024	42.9337755969855	44.9000402372358	19.4284000772109	41.3295611244079	-1.08692361440606	0.00312794616683667	0.0128840705715167	LIPT2	11	74491712	74493733	-	1187	protein_coding	lipoyl(octanoyl) transferase 2 [Source:HGNC Symbol;Acc:HGNC:37216]	-	25	21	17	33	41	43	0.99017551650628	0.816940086318909	0.789551626145462	1.59632085652691	1.90158267049189	1.9822449411909
ENSG00000233966	15.0444218580354	21.0397222010601	26.1048434036417	49.3020920986396	45.0281061139116	36.5465443791454	20.7296624875791	43.6255808638989	-1.08129218316734	0.00331475780798621	0.0135503352490889	UBE2SP1	17	15704232	15704900	-	669	processed_pseudogene	ubiquitin conjugating enzyme E2 S pseudogene 1 [Source:HGNC Symbol;Acc:HGNC:30864]	-	17	24	25	45	43	35	1.19466378161915	1.65655841547819	2.06013756316421	3.86227651181704	3.53854245814927	2.86273737552667
ENSG00000170577	17.6993198329829	10.5198611005301	17.7512935144764	25.198847072638	34.556453529281	49.0767881662809	15.3234914826631	36.2773629227333	-1.25094714994488	0.00347069160437163	0.0140879304532129	SIX2	2	45005161	45009430	-	2205	protein_coding	SIX homeobox 2 [Source:HGNC Symbol;Acc:HGNC:10888]	Homeobox	20	12	17	23	33	47	0.426426607924882	0.251301038538528	0.425033006909145	0.598930195891447	0.823924504018999	1.1663498710552
ENSG00000185863	33.6287076826675	20.1630671093493	18.795487250622	42.728479818821	43.9809408554486	62.6512189356778	24.1957540142129	49.7868798699825	-1.03534494684057	0.00367621742252456	0.0148144541870901	TMEM210	9	137170858	137172409	-	1139	protein_coding	transmembrane protein 210 [Source:HGNC Symbol;Acc:HGNC:34059]	-	38	23	18	39	42	60	1.56849365575179	0.932450407483278	0.871226568415222	1.96606490039642	2.03005422931331	2.88248534437829
ENSG00000186047	6.19476194154401	7.0132407336867	5.22096868072834	17.529632746183	18.8489746523351	22.9721136097485	6.14299045198635	19.7835736694222	-1.68152938801355	0.00371413936604153	0.0149562440304198	DLEU7	13	50711008	50843939	-	3656	protein_coding	deleted in lymphocytic leukemia, 7 [Source:HGNC Symbol;Acc:HGNC:17567]	-	7	8	5	16	18	22	0.0900149711887383	0.101042813635568	0.075395625260222	0.251287428777593	0.27104936314331	0.329272965715861
ENSG00000280120	24.779047766176	24.5463425679035	15.662906042185	39.4416736789117	39.7922798215963	56.38609704211	21.6627654587548	45.206683514206	-1.05293754371112	0.00379523927118166	0.0152175589242287	AC073857.1	12	123152324	123153377	-	1054	TEC	novel transcript	-	28	28	15	36	38	54	1.24893637444413	1.22670193859651	0.784572312954569	1.96118632744258	1.9848379676773	2.8034494559034
ENSG00000102539	7.07972793319315	13.1498263756626	5.22096868072834	24.1032450260016	31.4149577538918	18.7953656807033	8.48350766319469	24.7711894868656	-1.53085999986558	0.00400125063398489	0.0159057296049792	MLNR	13	49220338	49222377	+	1239	protein_coding	motilin receptor [Source:HGNC Symbol;Acc:HGNC:4495]	-	8	15	5	22	30	18	0.303557924285509	0.559038327257319	0.222474903915554	1.0195495596973	1.33300574610162	0.794951769309171
ENSG00000225868	5.30979594989486	3.50662036684335	3.13258120843701	14.2428266062737	14.6603136184829	17.751178698442	3.98299917505841	15.5514396410662	-1.95661257198934	0.00422413941786455	0.0166844347150715	AC016582.1	19	37823722	37855215	-	4990	transcribed_unprocessed_pseudogene	uncharacterized 100631378 [Source:NCBI gene;Acc:100631378]	-	6	4	3	13	14	17	0.0565292988261141	0.0370152832316269	0.0331438564270186	0.1495890395158	0.154457699878949	0.186418048507672
ENSG00000214274	20.3542178079303	24.5463425679035	18.795487250622	47.1108880053667	49.2167671477639	34.4581704146228	21.2320158754853	43.5952751892511	-1.03318159433898	0.00424330667950693	0.0167563164724299	ANG	14	20684177	20698971	+	1430	protein_coding	angiogenin [Source:HGNC Symbol;Acc:HGNC:483]	-	23	28	18	43	47	33	0.756161728003859	0.904156533762746	0.693935007989467	1.7265906513666	1.80943877885164	1.26275031047957
ENSG00000140955	1.76993198329829	0.876655091710838	3.13258120843701	16.4340306995465	7.33015680924143	10.441869822613	1.92638942781538	11.402019110467	-2.59564701905163	0.00427543479388466	0.0168639443066743	ADAD2	16	84191138	84197168	+	4111	protein_coding	adenosine deaminase domain containing 2 [Source:HGNC Symbol;Acc:HGNC:30714]	-	2	1	3	15	7	10	0.0228720669052387	0.0112324412141704	0.0402305627756806	0.209508066683337	0.0937416592551636	0.133104305815571
ENSG00000142449	12.389523883088	15.7797916507951	5.22096868072834	32.8680613990931	25.1319662031135	29.2372355033163	11.1300947382038	29.0790877018409	-1.36555403591215	0.00442075361712866	0.0173344030343971	FBN3	19	8065402	8149846	-	10113	protein_coding	fibrillin 3 [Source:HGNC Symbol;Acc:HGNC:18794]	-	14	18	5	30	24	28	0.0650835033454024	0.0821890818714705	0.0272566405568448	0.170332772102284	0.130651171317702	0.151501734735674
ENSG00000279459	15.0444218580354	14.9031365590842	7.30935615301968	29.5812552591838	30.3677924954288	31.3256094678389	12.4189715233798	30.4248857408171	-1.2778337120294	0.00450837090255385	0.0176180781611996	AP001271.2	11	70603304	70604859	+	1556	TEC	TEC	-	17	17	7	27	29	30	0.513644003793836	0.504499755227974	0.248010905097635	0.996348195272083	1.0260546157493	1.05499704603049
ENSG00000170893	13.2744898747372	7.88989582539754	9.39774362531102	35.0592654923659	21.9904704277243	22.9721136097485	10.1873764418152	26.6739498432796	-1.38439921402121	0.00487486562778046	0.0187997938094747	TRH	3	129974305	129977938	+	1978	protein_coding	thyrotropin releasing hormone [Source:HGNC Symbol;Acc:HGNC:12298]	-	15	9	9	32	21	22	0.356523257257721	0.210105709040996	0.250841016538154	0.928925014773387	0.584487302120289	0.608605643406061
ENSG00000107954	8.84965991649144	13.1498263756626	3.13258120843701	29.5812552591838	28.2734619785027	16.7069917161807	8.37735583353034	24.8539029846224	-1.54507191853965	0.00491216893598299	0.0189183555015023	NEURL1	10	103493979	103592552	+	4961	protein_coding	neuralized E3 ubiquitin protein ligase 1 [Source:HGNC Symbol;Acc:HGNC:7761]	-	10	15	3	27	27	16	0.0947662437486761	0.13961872353796	0.0333376020098414	0.312501066688845	0.299624008763941	0.176477904037996
ENSG00000260475	0.884965991649144	0.876655091710838	3.13258120843701	10.9560204663644	10.4716525846306	9.39768284035167	1.63140076393233	10.2751186304489	-2.7038670991285	0.00491403199494885	0.0189213194571862	AL353719.1	10	99621055	99621918	+	864	lincRNA	novel transcript	-	1	1	3	10	10	9	0.0544138119487479	0.0534450993419612	0.191421115244008	0.664573813375926	0.63718908928237	0.569991459591472
ENSG00000214198	21.2391837995795	22.7930323844818	15.662906042185	42.728479818821	35.6036187877441	44.9000402372358	19.8983740754154	41.0773796146003	-1.03793123266804	0.00498072569136581	0.01912280394129	TTC41P	12	103843749	103930211	-	6495	transcribed_unitary_pseudogene	tetratricopeptide repeat domain 41, pseudogene [Source:HGNC Symbol;Acc:HGNC:49210]	-	24	26	15	39	34	43	0.173722063828982	0.184848454444622	0.127319356097631	0.34478028045443	0.288191942829236	0.362267089329268
ENSG00000198901	6.19476194154401	9.64320600881922	7.30935615301968	30.6768573058202	17.801809393872	18.7953656807033	7.71577470112763	22.4246774601319	-1.53446841503189	0.00500864085432093	0.0192044142129779	PRC1	15	90966038	90995629	-	5525	protein_coding	protein regulator of cytokinesis 1 [Source:HGNC Symbol;Acc:HGNC:9341]	-	7	11	7	28	17	18	0.0595646578581045	0.0919352441893212	0.0698470530917503	0.290993116618831	0.169394268658452	0.178270632067704
ENSG00000125084	1.76993198329829	1.75331018342168	2.08838747229134	12.0516225130008	9.42448732616755	10.441869822613	1.87054321300377	10.6393265539271	-2.51315445433534	0.00532429954844095	0.0202264938279302	WNT1	12	48978453	48981676	+	1347	protein_coding	Wnt family member 1 [Source:HGNC Symbol;Acc:HGNC:12774]	-	2	2	2	11	9	10	0.069804801074563	0.0685620873518256	0.0818549089684845	0.46890196899219	0.367838333946526	0.406229993472764
ENSG00000120738	19.4692518162812	14.9031365590842	11.4861310976024	38.3460716322752	37.6979493046702	27.1488615387937	15.2861731576559	34.3976274919131	-1.16080540166363	0.00541890621082735	0.0205363015926755	EGR1	5	138465490	138469315	+	3138	protein_coding	early growth response 1 [Source:HGNC Symbol;Acc:HGNC:3238]	zf-C2H2	22	17	11	35	36	26	0.329604122855895	0.250159853134075	0.193251145026456	0.640430596446399	0.631584749300154	0.453377528088054
ENSG00000142677	15.0444218580354	18.4097569259276	21.928068459059	27.3900511659109	47.1224366308378	42.8116662727132	18.4607490810074	39.1080513564873	-1.09102744820334	0.00550036423889055	0.0208267620984162	IL22RA1	1	24119771	24143121	-	2798	protein_coding	interleukin 22 receptor subunit alpha 1 [Source:HGNC Symbol;Acc:HGNC:13700]	-	17	21	21	25	45	41	0.28564334163803	0.346571795018065	0.413765155466677	0.51303768294925	0.885415003262993	0.801817864528961
ENSG00000258405	0.884965991649144	0.876655091710838	1.04419373614567	9.86041841972792	5.23582629231531	10.441869822613	0.935271606501883	8.5127048448854	-3.19216164873339	0.00569052494441608	0.0214388947611966	ZNF578	19	52453576	52512154	+	7189	protein_coding	zinc finger protein 578 [Source:HGNC Symbol;Acc:HGNC:26449]	zf-C2H2	1	1	1	9	5	10	0.00653964856359969	0.00642322518172966	0.00766856046602787	0.0718837943081263	0.0382898437293064	0.0761151483110047
ENSG00000134532	6.19476194154401	6.13658564197586	7.30935615301968	19.7208368394558	19.8961399107982	18.7953656807033	6.54690124551318	19.4707808103191	-1.57722559413285	0.00571752801858901	0.0215125255128646	SOX5	12	23529500	24562544	-	10445	protein_coding	SRY-box 5 [Source:HGNC Symbol;Acc:HGNC:11201]	HMG	7	7	7	18	19	18	0.0315073944151295	0.0309464778190696	0.036946382798652	0.0989511914372657	0.100144529340923	0.0942982520032612
ENSG00000223776	15.0444218580354	10.5198611005301	6.26516241687401	18.6252347928194	31.4149577538918	32.3697964501002	10.6098151251465	27.4699963322705	-1.36022671655155	0.00602763776018708	0.0225420885675983	LGALS8-AS1	1	236523052	236524508	-	1457	antisense	LGALS8 antisense RNA 1 [Source:HGNC Symbol;Acc:HGNC:40340]	-	17	12	6	17	30	31	0.548545003365277	0.380314886738129	0.227025179918769	0.669956085852135	1.13355807784482	1.16423787491024
ENSG00000169783	14.1594558663863	15.7797916507951	15.662906042185	27.3900511659109	42.9337755969855	30.2814224855776	15.2007178531221	33.5350830828247	-1.14362085276412	0.00617649041444495	0.0230241254053329	LINGO1	15	77613027	77820900	-	4902	protein_coding	leucine rich repeat and Ig domain containing 1 [Source:HGNC Symbol;Acc:HGNC:21205]	-	16	18	15	25	41	29	0.15345094581385	0.169558993261155	0.168694250888232	0.292835462442269	0.460460756808215	0.323716079865903
ENSG00000278916	9.73462590814058	17.5331018342168	14.6187123060394	47.1108880053667	17.801809393872	35.5023573968841	13.9621466827989	33.471684932041	-1.26039663502742	0.0065855249324668	0.0243443545036115	CEP83-DT	12	94460003	94462484	+	2482	lincRNA	CEP83 divergent transcript [Source:HGNC Symbol;Acc:HGNC:27055]	-	11	20	14	43	17	34	0.208359737615189	0.37209158607135	0.310962907600258	0.994772212511781	0.377076282972581	0.749577809873716
ENSG00000149609	11.5045578914389	18.4097569259276	8.35354988916535	29.5812552591838	30.3677924954288	30.2814224855776	12.7559549021773	30.0768234133967	-1.22471180593941	0.0066879799371571	0.0246598774414162	C20orf144	20	33662284	33665619	+	2442	protein_coding	chromosome 20 open reading frame 144 [Source:HGNC Symbol;Acc:HGNC:16137]	-	13	21	8	27	29	29	0.25027679599031	0.397095774963368	0.180603705783045	0.634855770615627	0.653784185956555	0.649818273342611
ENSG00000257315	10.6195918997897	10.5198611005301	22.9722621952047	27.3900511659109	43.9809408554486	29.2372355033163	14.7039050651748	33.5360758415586	-1.20903663822323	0.00697526516422975	0.0255395658912043	ZBED6	1	203795714	203854999	+	12481	protein_coding	zinc finger BED-type containing 6 [Source:HGNC Symbol;Acc:HGNC:33273]	zf-BED	12	12	22	25	42	28	0.0452016987648921	0.0443969866178555	0.0971752412616005	0.115013174977326	0.185260136782939	0.12275755495408
ENSG00000236532	5.30979594989486	3.50662036684335	7.30935615301968	17.529632746183	21.9904704277243	12.5302437871356	5.3752574899193	17.3501156536809	-1.70572028746367	0.00712437276015289	0.0259755891786105	LINC01695	21	28116094	28228667	-	4753	lincRNA	long intergenic non-protein coding RNA 1695 [Source:HGNC Symbol;Acc:HGNC:52483]	-	6	4	7	16	21	12	0.0593480330617103	0.0388609853410095	0.081191872150625	0.193289888409611	0.243239192845347	0.138150675667868
ENSG00000137648	3.53986396659658	6.13658564197586	2.08838747229134	14.2428266062737	11.5188178430937	18.7953656807033	3.92161236028793	14.8523367100236	-1.90066758846649	0.00729452157579652	0.0265121615936952	TMPRSS4	11	118077012	118121890	+	9948	protein_coding	transmembrane serine protease 4 [Source:HGNC Symbol;Acc:HGNC:11878]	-	4	7	2	13	11	18	0.0189037127156084	0.0324925573803962	0.0110834903880728	0.0750351133075834	0.0608750010508609	0.0990093729567815
ENSG00000228696	9.73462590814058	15.7797916507951	15.662906042185	25.198847072638	19.8961399107982	54.2977230775874	13.7257745337069	33.1309033536745	-1.27661649687579	0.00744258341129663	0.0269766366462247	ARL17B	17	46274784	46361797	-	4219	protein_coding	ADP ribosylation factor like GTPase 17B [Source:HGNC Symbol;Acc:HGNC:32387]	-	11	18	15	23	19	52	0.122576171784996	0.197008339645931	0.196003606981303	0.313022299582991	0.247928326372586	0.674424594994223
ENSG00000166961	4.42482995824572	11.3965161922409	5.22096868072834	20.8164388860923	27.2262967200396	14.6186177516582	7.01410494373832	20.88711778593	-1.56357943458113	0.00751537758450676	0.0271949171313896	MS4A15	11	60756953	60776732	+	2195	protein_coding	membrane spanning 4-domains A15 [Source:HGNC Symbol;Acc:HGNC:28573]	-	5	13	5	19	26	14	0.107092331489107	0.27348307781727	0.12557922822386	0.497022492955772	0.652110054744381	0.349006160223662
ENSG00000185269	1.76993198329829	1.75331018342168	3.13258120843701	8.76481637309148	14.6603136184829	9.39768284035167	2.21860779171899	10.940937610642	-2.32331054391561	0.00756923106236356	0.0273552069965384	NOTUM	17	81952507	81961840	-	3019	protein_coding	notum, palmitoleoyl-protein carboxylesterase [Source:HGNC Symbol;Acc:HGNC:27106]	-	2	2	3	8	14	9	0.0311451033611913	0.0305906365229907	0.0547823264560527	0.152154163565896	0.255297755016878	0.163124419041746
ENSG00000234928	8.84965991649144	15.7797916507951	8.35354988916535	27.3900511659109	23.0376356861873	30.2814224855776	10.9943338188173	26.9030364458919	-1.28153902384374	0.00760671428910773	0.027456460547742	LINC01659	22	23433564	23435071	+	1083	lincRNA	long intergenic non-protein coding RNA 1659 [Source:HGNC Symbol;Acc:HGNC:52447]	-	10	18	8	25	22	29	0.434104649341812	0.767477548445227	0.407233840740715	1.32546577737027	1.11834627969338	1.46524120360356
ENSG00000162068	10.6195918997897	12.2731712839517	6.26516241687401	32.8680613990931	20.9433051692612	20.8837396452259	9.71930853353849	24.8983687378601	-1.342008348246	0.00820419989799616	0.0293317097179598	NTN3	16	2471499	2474145	+	1986	protein_coding	netrin 3 [Source:HGNC Symbol;Acc:HGNC:8030]	-	12	14	6	30	20	20	0.284069688965065	0.325514562759498	0.16655371960808	0.867359176369789	0.554412258952636	0.551049145224384
ENSG00000185736	6.19476194154401	3.50662036684335	2.08838747229134	19.7208368394558	21.9904704277243	5.22093491130648	3.92992326022623	15.6440807261622	-1.97402697507058	0.00833585266943533	0.0297103181445744	ADARB2	10	1177318	1737476	-	10513	protein_coding	adenosine deaminase, RNA specific B2 (inactive) [Source:HGNC Symbol;Acc:HGNC:227]	-	7	4	2	18	21	5	0.0313035988458126	0.0175693202060133	0.0104878305317748	0.0983111570971407	0.109970121144672	0.0260245315898322
ENSG00000259774	2.65489797494743	0	0	15.3384286529101	6.28299155077837	4.17674792904519	0.884965991649144	8.59938937757788	-3.22882380083613	0.00862106133032872	0.0305757010166034	AC243562.3	15	84422618	84425882	+	1212	lincRNA	uncharacterized LOC103171574 [Source:NCBI gene;Acc:103171574]	-	3	0	0	14	6	4	0.116370132484451	0	0	0.663257825626667	0.272540283732657	0.180591353533932
ENSG00000284308	15.9293878496846	16.6564467425059	12.530324833748	29.5812552591838	21.9904704277243	49.0767881662809	15.0387198086462	33.5495046177297	-1.15292286620336	0.00888271093948776	0.0313366829963091	C2orf81	2	74414176	74421591	-	2995	protein_coding	chromosome 2 open reading frame 81 [Source:HGNC Symbol;Acc:HGNC:34350]	-	18	19	12	27	21	47	0.28255212134455	0.292939816626923	0.220885266872552	0.517635322819152	0.386015320064752	0.858698319090724
ENSG00000183150	2.65489797494743	1.75331018342168	4.17677494458267	14.2428266062737	13.6131483600198	8.35349585809037	2.86166103431726	12.0698236081279	-2.09708976066594	0.00893155203128654	0.0314820703099648	GPR19	12	12660891	12696207	-	2623	protein_coding	G protein-coupled receptor 19 [Source:HGNC Symbol;Acc:HGNC:4473]	-	3	2	4	13	13	8	0.0537707207667383	0.0352089712782726	0.0840705774918404	0.284578462517667	0.272851995837575	0.166890370173942
ENSG00000231822	5.30979594989486	8.76655091710838	3.13258120843701	17.529632746183	9.42448732616755	29.2372355033163	5.73630935848008	18.7304518585556	-1.69033375701893	0.00914603468319946	0.0321280926021282	AC019097.1	2	99102018	99102752	+	735	processed_pseudogene	structural maintenance of chromosomes 3 (SMC3) pseudogene	-	6	10	3	16	9	28	0.383783947132393	0.62825259634632	0.225017474246018	1.24994127838215	0.674120048742818	2.08454019507738
ENSG00000229980	20.3542178079303	14.9031365590842	15.662906042185	32.8680613990931	37.6979493046702	33.4139834323615	16.9734201363999	34.6599980453749	-1.02787764472872	0.00972200963664467	0.0338490251011065	TOB1-AS1	17	50866679	50909737	+	2149	processed_transcript	TOB1 antisense RNA 1 [Source:HGNC Symbol;Acc:HGNC:44340]	-	23	17	15	30	36	32	0.503169507233838	0.365286933054782	0.384801869638955	0.801570648799628	0.922248926618839	0.814803985046534
ENSG00000279806	0.884965991649144	7.0132407336867	1.04419373614567	14.2428266062737	13.6131483600198	11.4860568048743	2.98080015382717	13.1140105903892	-2.10729575144079	0.00974877819312398	0.0339217490154469	AC018629.1	17	40473554	40475289	-	1736	TEC	TEC	-	1	8	1	13	13	11	0.0270815285274874	0.212795234246334	0.0317564983814944	0.42998231980636	0.412264277120944	0.346722915511863
ENSG00000214391	15.9293878496846	10.5198611005301	18.795487250622	29.5812552591838	28.2734619785027	38.634918343668	15.0815787336122	32.1632118604515	-1.10218134274204	0.00986081880907413	0.034215281466256	TUBAP2	11	90282560	90284172	+	1613	processed_pseudogene	tubulin alpha pseudogene 2 [Source:HGNC Symbol;Acc:HGNC:14531]	-	18	12	18	27	27	37	0.52463955575135	0.343533037803753	0.615205865731518	0.961139362581129	0.921534226582711	1.25518268100986
ENSG00000262155	4.42482995824572	6.13658564197586	8.35354988916535	15.3384286529101	19.8961399107982	18.7953656807033	6.30498849646231	18.0099780814705	-1.52805351675585	0.0104065572997056	0.0357859832102753	LINC02175	16	25066937	25068943	+	1875	lincRNA	long intergenic non-protein coding RNA 2175 [Source:HGNC Symbol;Acc:HGNC:27550]	-	5	7	8	14	19	18	0.125369422729915	0.17239251243743	0.235218266411837	0.428729858485077	0.557871791448501	0.5253041291595
ENSG00000163633	6.19476194154401	3.50662036684335	2.08838747229134	9.86041841972792	21.9904704277243	11.4860568048743	3.92992326022623	14.4456485507755	-1.86124289980984	0.0107488144063921	0.036853077964773	C4orf36	4	86876205	86892422	-	2100	protein_coding	chromosome 4 open reading frame 36 [Source:HGNC Symbol;Acc:HGNC:28386]	-	7	4	2	9	21	11	0.156711778412394	0.0879553634884848	0.0525040773240708	0.246082189181486	0.550531373139968	0.28662427682314
ENSG00000249993	3.53986396659658	4.38327545855419	5.22096868072834	14.2428266062737	11.5188178430937	17.751178698442	4.38136936862637	14.5042743826031	-1.73522125791506	0.0111813297923311	0.0381244789608863	BFSP2-AS1	3	133429269	133455776	-	894	antisense	BFSP2 antisense RNA 1 [Source:HGNC Symbol;Acc:HGNC:28425]	-	4	5	5	13	11	17	0.210351380419321	0.258258198162497	0.308329313144711	0.834954482308546	0.67738759558609	1.04052132220725
ENSG00000274270	5.30979594989486	9.64320600881922	0	16.4340306995465	16.754644135409	18.7953656807033	4.98433398623803	17.3280135052196	-1.7608280545446	0.0111867275025099	0.0381302892105137	AL137060.1	13	50125816	50128463	+	2648	sense_intronic	novel transcript, sense intronic to DLEU1	-	6	11	0	15	16	18	0.106526133361899	0.191821081626133	0	0.325259691138671	0.332647355371582	0.371958173026459
ENSG00000105997	12.389523883088	12.2731712839517	17.7512935144764	36.1548675390024	28.2734619785027	26.1046745565324	14.137996227172	30.1776680246791	-1.10176993739969	0.0114335883205094	0.0388697077206472	HOXA3	7	27106184	27152581	-	4306	protein_coding	homeobox A3 [Source:HGNC Symbol;Acc:HGNC:5104]	Homeobox	14	14	17	33	27	25	0.152854033751058	0.150132819702825	0.21764927548413	0.440044787900009	0.345200814555948	0.317691477710063
ENSG00000167549	13.2744898747372	15.7797916507951	8.35354988916535	24.1032450260016	30.3677924954288	29.2372355033163	12.4692771382325	27.9027576749156	-1.15089391849149	0.0120371792440183	0.040484227334984	CORO6	17	29614756	29622907	-	4321	protein_coding	coronin 6 [Source:HGNC Symbol;Acc:HGNC:21356]	-	15	18	8	22	29	28	0.163203657221887	0.192357830355515	0.10206763469618	0.292344805476732	0.369484143046958	0.354579274099022
ENSG00000238142	2.65489797494743	0	4.17677494458267	18.6252347928194	7.33015680924143	7.30930887582908	2.27722430651004	11.08823349263	-2.31909727634621	0.0122070880264396	0.0409680859599518	BX284668.5	1	16888538	16889649	-	508	lincRNA	uncharacterized LOC105376805 [Source:NCBI gene;Acc:105376805]	-	3	0	4	17	7	7	0.277638977502273	0	0.434088828269877	1.92150790765071	0.758606222830664	0.754004450483207
ENSG00000230393	7.96469392484229	4.38327545855419	8.35354988916535	23.0076429793651	15.7074788769459	17.751178698442	6.90050642418728	18.8221001849177	-1.45513262190415	0.0124279637462486	0.0415981538584973	AC092667.1	2	100104919	100107504	+	2586	antisense	novel transcript	-	9	5	8	21	15	17	0.163620186277442	0.0892818364877311	0.170546886899534	0.466281023584408	0.319333743120631	0.359716187955639
ENSG00000244257	1.76993198329829	4.38327545855419	9.39774362531102	43.8240818654574	6.28299155077837	8.35349585809037	5.18365035572116	19.4868564247754	-1.9307763053009	0.0126379992997001	0.042250374784005	PKD1P1	16	16310341	16334190	+	6805	unprocessed_pseudogene	polycystin 1, transient receptor potential channel interacting pseudogene 1 [Source:HGNC Symbol;Acc:HGNC:30065]	-	2	5	9	40	6	8	0.0138173500437085	0.033928409868813	0.0729116136241689	0.337511697138457	0.0485406060079325	0.0643282058730713
ENSG00000272525	5.30979594989486	6.13658564197586	2.08838747229134	18.6252347928194	24.0848009446504	5.22093491130648	4.51158968805402	15.9769902162588	-1.80330880809274	0.0131240404039613	0.0436102309934319	AC099522.2	5	73497550	73498293	-	744	lincRNA	novel transcript	-	6	7	2	17	23	5	0.379141399384824	0.434456936586266	0.148196992446974	1.31199733479376	1.70191150298646	0.367736425542885
ENSG00000136542	13.2744898747372	10.5198611005301	8.35354988916535	26.2944491192745	27.2262967200396	20.8837396452259	10.7159669548109	24.8014951615133	-1.20232769194167	0.0131458165568196	0.0436535450228964	GALNT5	2	157257598	157314211	+	6818	protein_coding	polypeptide N-acetylgalactosaminyltransferase 5 [Source:HGNC Symbol;Acc:HGNC:4127]	-	15	12	8	24	26	20	0.103432531953032	0.0812729231413104	0.0646867482432084	0.202120894604916	0.209941562065696	0.160513875390969
ENSG00000240489	15.0444218580354	11.3965161922409	10.4419373614567	24.1032450260016	33.509288270818	24.0163005920098	12.294291803911	27.2096112962765	-1.14166041061179	0.0133155702517412	0.0441657327268794	SETP14	3	155987304	155988176	+	873	processed_pseudogene	SET pseudogene 14 [Source:HGNC Symbol;Acc:HGNC:42933]	-	17	13	10	22	32	23	0.915498361859346	0.687623546172862	0.631492338949305	1.44698958128861	2.01798441471695	1.44162788405266
ENSG00000152705	1.76993198329829	1.75331018342168	1.04419373614567	4.38240818654574	13.6131483600198	8.35349585809037	1.52247863428854	8.78301746821864	-2.51537070744856	0.0134650452062054	0.0445334752003397	CATSPER3	5	134967906	135011707	+	1581	protein_coding	cation channel sperm associated 3 [Source:HGNC Symbol;Acc:HGNC:20819]	-	2	2	1	4	13	8	0.0594731606878156	0.0584143780284055	0.0348698805757586	0.145273061292043	0.45268234350535	0.276883896879349
ENSG00000261526	15.9293878496846	14.0264814673734	24.0164559313504	41.6328777721845	26.1791314615765	39.6791053259293	17.9907750828028	35.8303715198968	-1.00415703020372	0.0135584487915785	0.0447824771692067	AC012615.1	19	1874871	1876169	-	1299	lincRNA	novel transcript	-	18	16	23	38	25	38	0.651457739358682	0.56876447521422	0.976115063415173	1.67969880221389	1.05952920157808	1.60071504587351
ENSG00000174501	19.4692518162812	13.1498263756626	10.4419373614567	30.6768573058202	19.8961399107982	43.8558532549745	14.3536718511335	31.4762834905309	-1.12479468903297	0.0138450169411951	0.0455550814128997	ANKRD36C	2	95836919	95991831	-	8574	protein_coding	ankyrin repeat domain 36C [Source:HGNC Symbol;Acc:HGNC:32946]	-	22	15	10	28	19	42	0.120631879813599	0.0807847547786118	0.0642982052604086	0.187513059169471	0.121997855022853	0.268043569520972
ENSG00000111788	8.84965991649144	10.5198611005301	27.1490371397874	38.3460716322752	24.0848009446504	38.634918343668	15.5061860522696	33.6885969735312	-1.14106025928168	0.0140690468647352	0.046178070361794	AC009533.1	12	9277235	9313241	+	3158	unprocessed_pseudogene	DEAD/H (Asp-Glu-Ala-Asp/His) box polypeptide like pseudogene	-	10	12	26	35	23	37	0.148871227117537	0.175465101322816	0.453882619045957	0.636374671199747	0.400956984870781	0.641105023581034
ENSG00000166897	17.6993198329829	16.6564467425059	12.530324833748	20.8164388860923	43.9809408554486	33.4139834323615	15.6286971364123	32.7371210579674	-1.06242537539422	0.0143531508959352	0.0469557465114234	ELFN2	22	37367960	37427470	-	8782	protein_coding	extracellular leucine rich repeat and fibronectin type III domain containing 2 [Source:HGNC Symbol;Acc:HGNC:29396]	-	20	19	12	19	42	32	0.107067942436161	0.0999037520835386	0.0753303773950458	0.124227325442715	0.263292162057375	0.1993866731798
ENSG00000119630	6.19476194154401	1.75331018342168	2.08838747229134	12.0516225130008	8.37732206770449	17.751178698442	3.34548653241901	12.7267077597158	-1.91388688914243	0.0146794272562786	0.047863728894412	PGF	14	74941834	74955784	-	5962	protein_coding	placental growth factor [Source:HGNC Symbol;Acc:HGNC:8893]	-	7	2	2	11	8	17	0.0551987143015812	0.0154902938045805	0.0184935528984483	0.105939441837048	0.0738720393344472	0.156025840666434
