# Supplementary material for: Investigation of ribociclib, abemaciclib and palbociclib resistance in ER+ breast cancer cells reveal potential therapeutic opportunities
Source: Sci Rep. 2025 Aug 5;15:28579. doi: 10.1038/s41598-025-11052-4 (PMC12325956; doi:10.1038/s41598-025-11052-4)
Supplement: Supplementary file 6 — Supplementary Material 6 [file 41598_2025_11052_MOESM6_ESM.xls]

gene_id	T47D_Palbo1	T47D_Palbo2	T47D_Palbo3	T47D_c1	T47D_c2	T47D_c3	T47D_RP	T47D_WT	log2FoldChange	pvalue	padj	gene_name	gene_chr	gene_start	gene_end	gene_strand	gene_length	gene_biotype	gene_description	tf_family	T47D_Palbo1_count	T47D_Palbo2_count	T47D_Palbo3_count	T47D_c1_count	T47D_c2_count	T47D_c3_count	T47D_Palbo1_fpkm	T47D_Palbo2_fpkm	T47D_Palbo3_fpkm	T47D_c1_fpkm	T47D_c2_fpkm	T47D_c3_fpkm
ENSG00000272398	21556.8762175173	20611.1479371564	20923.3800832578	8296.14813789109	8200.18741286913	8646.33466639507	21030.4680793105	8380.8900723851	1.32739548870162	3.44436682372071e-183	6.58754290407828e-180	CD24	6	106969831	106975627	-	3097	protein_coding	CD24 molecule [Source:HGNC Symbol;Acc:HGNC:1645]	-	28605	19018	23009	7343	7586	8037	355.789412753919	343.704666070035	347.708946716307	136.141110818185	134.850855558276	142.0013079208
ENSG00000129988	991.744418886653	969.974624237827	1027.57266695994	138.965847876972	142.687152451717	149.538449499678	996.430570028141	143.730483276122	2.79323063451767	1.39122747919672e-136	1.14034279044824e-133	LBP	20	38346356	38377023	+	1961	protein_coding	lipopolysaccharide binding protein [Source:HGNC Symbol;Acc:HGNC:6517]	-	1316	895	1130	123	132	139	25.8505965375573	25.5450779361208	26.968710202237	3.60150883707733	3.70576956932564	3.87861603099877
ENSG00000163347	28590.2733766883	28129.264102897	27736.2778008365	11449.4301006929	11817.0905348649	12722.6021854906	28151.9384268073	11996.3742736828	1.23060480645072	5.97387090536796e-135	4.28450999558744e-132	CLDN1	3	190305701	190322475	-	3663	protein_coding	claudin 1 [Source:HGNC Symbol;Acc:HGNC:2032]	-	37938	25955	30501	10134	10932	11826	398.960397028169	396.593785735532	389.70545618626	158.855021714043	164.302729215565	176.660940242522
ENSG00000167767	4295.54953469143	4293.89883936343	4043.90765484147	1482.30237735437	1593.33986904417	1500.76357591404	4211.11867629878	1525.46860743753	1.46479919264285	8.21989710622416e-131	5.0531817460513e-128	KRT80	12	52168996	52192000	-	4350	protein_coding	keratin 80 [Source:HGNC Symbol;Acc:HGNC:27056]	-	5700	3962	4447	1312	1474	1395	50.475179561516	50.9784943718712	47.8450705365053	17.3181519191016	18.6547872185819	17.5478750042505
ENSG00000124225	2019.6618864865	2219.56204518332	2077.87924248095	714.035901286555	699.383239668643	682.067460307885	2105.70105805025	698.495533754361	1.59108427701879	9.78614579716121e-104	3.82838471833036e-101	PMEPA1	20	57648392	57711536	-	5619	protein_coding	prostate transmembrane protein, androgen induced 1 [Source:HGNC Symbol;Acc:HGNC:14107]	-	2680	2048	2285	632	647	634	18.3724906825574	20.4001194593039	19.0320907122249	6.4582523873696	6.3390958964506	6.17404523875695
ENSG00000164442	3185.48910230538	3154.85601246515	3332.7909950515	1324.1298675757	1373.90432398585	1350.14931023091	3224.37870327401	1349.39450059749	1.25670746312319	3.66485320860847e-95	1.14696578690505e-92	CITED2	6	139371807	139374620	-	2535	protein_coding	Cbp/p300 interacting transactivator with Glu/Asp rich carboxy-terminal domain 2 [Source:HGNC Symbol;Acc:HGNC:1987]	-	4227	2911	3665	1172	1271	1255	64.2312772364716	64.2726241958217	67.6636376358035	26.5464599611428	27.6025789057554	27.0897716179805
ENSG00000243566	1336.14198684349	1608.31546633401	1497.70989600268	360.407361567106	380.499073204579	403.431068794096	1480.72244972673	381.445834521927	1.95442016620722	2.27899943816929e-94	6.6488842930861e-92	UPK3B	7	76510428	76516521	+	2660	protein_coding	uroplakin 3B [Source:HGNC Symbol;Acc:HGNC:21444]	-	1773	1484	1647	319	352	375	25.6755273794466	31.2258345796512	28.9781922429132	6.88598406569245	7.28522719343115	7.71417012980939
ENSG00000108786	1031.68549350747	1077.26790669542	1112.14280680709	286.970124884153	305.912607150272	278.636391513789	1073.69873566999	290.506374516071	1.88527920265556	7.4899022750126e-86	1.89593658617341e-83	HSD17B1	17	42549214	42555213	+	5658	protein_coding	hydroxysteroid 17-beta dehydrogenase 1 [Source:HGNC Symbol;Acc:HGNC:5210]	-	1369	994	1223	254	283	259	9.32036196429716	9.8329817168426	10.1163265709068	2.57767251304749	2.75362987979164	2.50481930916973
ENSG00000134258	876.442826113357	893.026916616725	915.721836839524	213.532888201201	217.273618506024	226.997214708145	895.063859856535	219.267907138456	2.0286938689274	3.74203270054748e-85	9.33501577891649e-83	VTCN1	1	117143587	117210960	-	3027	protein_coding	V-set domain containing T cell activation inhibitor 1 [Source:HGNC Symbol;Acc:HGNC:28873]	-	1163	824	1007	189	201	211	14.7999268084716	15.2361970622579	15.5695613202514	3.58514190383334	3.65565926663804	3.81425404872311
ENSG00000210196	1816.94209265632	1682.01186236548	1625.01978394462	550.214373301506	557.777050493076	617.51848930083	1707.99124632214	575.169971031804	1.57072158659874	3.5547017098232e-81	8.26852439610631e-79	MT-TP	MT	15956	16023	-	68	Mt_tRNA	mitochondrially encoded tRNA proline [Source:HGNC Symbol;Acc:HGNC:7494]	-	2411	1552	1787	487	516	574	1365.77944263221	1277.4520117713	1229.91462705193	411.22263868612	417.756159617976	461.894255725418
ENSG00000159200	3633.88418531264	3541.76209163041	3417.36113489864	1633.69606528538	1559.83000748354	1483.55051697882	3531.0024706139	1559.02552991591	1.17992011537025	5.03613260768587e-81	1.15582600768129e-78	RCAN1	21	34513142	34615142	-	6990	protein_coding	regulator of calcineurin 1 [Source:HGNC Symbol;Acc:HGNC:3040]	-	4822	3268	3758	1446	1443	1379	26.5731050354765	26.1677669004197	25.1616389754458	11.8781302760849	11.3650468017307	10.7951000553015
ENSG00000078401	5802.75989774105	5754.82151363448	5381.57083457429	2599.67817857652	2795.37103212227	2733.64892214879	5646.38408198327	2709.56604428253	1.05915928721644	3.25644824663677e-78	7.09534729991883e-76	EDN1	6	12290363	12297194	+	2033	protein_coding	endothelin 1 [Source:HGNC Symbol;Acc:HGNC:3176]	-	7700	5310	5918	2301	2586	2541	145.896750926638	146.190426395651	136.237576318872	64.9884541916083	70.0282405774696	68.3922462798353
ENSG00000095739	1106.29240647842	1129.2888921294	1133.96735902571	285.840321242877	357.798844405442	287.242920981396	1123.18288587784	310.294028876572	1.85502079337106	8.48690786234618e-77	1.8035203090687e-74	BAMBI	10	28677342	28682939	+	2314	protein_coding	BMP and activin membrane bound inhibitor [Source:HGNC Symbol;Acc:HGNC:30251]	-	1468	1042	1247	253	331	267	24.4373987205211	25.2038075458625	25.2210071672673	6.2778962408587	7.87493018622858	6.31375155239784
ENSG00000122042	3191.51794375758	2817.80337767413	2954.49875659545	1316.22124208677	1252.83643705712	1303.88921434252	2987.94002600905	1290.9822978288	1.21187488839238	3.76914645361716e-72	7.45727792024277e-70	UBL3	13	29764371	29850684	-	4384	protein_coding	ubiquitin like 3 [Source:HGNC Symbol;Acc:HGNC:12504]	-	4235	2600	3249	1165	1159	1212	37.2113257410175	33.1943824076136	34.6847439312102	15.2585177370363	14.5544220225644	15.1276565479897
ENSG00000151715	1562.97714648246	1503.18972493616	1494.07247063291	416.897543630916	556.696087216926	481.965650186013	1520.07978068384	485.186427011285	1.64696145717423	3.18494915753051e-69	5.65180720088378e-67	TMEM45B	11	129815819	129860003	+	3027	protein_coding	transmembrane protein 45B [Source:HGNC Symbol;Acc:HGNC:25194]	-	2074	1387	1643	369	515	448	26.3929907143336	25.6463656861064	25.4029684698838	6.999562764627	9.36649016078902	8.09851096600925
ENSG00000163083	3377.65842359421	3731.42193435848	3588.32012727782	1570.42706137391	1700.35523338296	1680.42487855034	3565.8001617435	1650.4023911024	1.11036633213159	2.95412504184933e-68	5.03458953914382e-66	INHBB	2	120346143	120351808	+	3204	protein_coding	inhibin subunit beta B [Source:HGNC Symbol;Acc:HGNC:6067]	-	4482	3443	3946	1390	1573	1562	53.8854629825114	60.1459384701034	57.6399904511484	24.9103173193493	27.0282724703236	26.6764542286705
ENSG00000142871	2185.45502642196	1990.88646337976	2116.98156520597	710.646490362726	835.584612463464	875.714373329051	2097.77435166923	807.315158718414	1.37775687261283	1.01790670437086e-63	1.62233593540145e-61	CYR61	1	85580761	85583962	+	2455	protein_coding	cysteine rich angiogenic inducer 61 [Source:HGNC Symbol;Acc:HGNC:2654]	-	2900	1837	2328	629	773	814	45.502868486692	41.8812321536166	44.3803585115924	14.7114715406121	17.3344501603745	18.1431415960554
ENSG00000163435	1080.66983030658	1041.50347920955	1084.86211653382	397.69088172922	380.499073204579	347.488627254648	1069.01180868332	375.226194062816	1.51158130409606	7.84995036001185e-61	1.17496691779899e-58	ELF3	1	202007945	202017188	+	7191	protein_coding	E74 like ETS transcription factor 3 [Source:HGNC Symbol;Acc:HGNC:3318]	ETS	1434	961	1193	352	352	323	7.68160792088504	7.4799016799019	7.76444613817396	2.8106731291113	2.69485528223152	2.4578355136994
ENSG00000182568	3188.50352303148	2990.12289192421	2810.82045448954	1438.24003534459	1390.11877312809	1405.0159355869	2996.48228981508	1411.12491468653	1.0870934982212	3.33757606369086e-60	4.86861837155175e-58	SATB1	3	18345387	18445588	-	13409	protein_coding	SATB homeobox 1 [Source:HGNC Symbol;Acc:HGNC:10541]	CUT	4231	2759	3091	1273	1286	1306	12.1545506690684	11.516409525705	10.7885217380784	5.45116063289885	5.27991159562979	5.32949878721309
ENSG00000115963	760.387628158535	708.785926538032	668.376911695184	199.975244505886	207.544949020679	197.95017775497	712.516822130584	201.823457093845	1.82083726443173	2.30485310890231e-57	3.09948723152621e-55	RND3	2	150468195	150539011	-	3594	protein_coding	Rho family GTPase 3 [Source:HGNC Symbol;Acc:HGNC:671]	-	1009	654	735	177	192	184	10.814473165433	10.1850101449676	9.57124852121809	2.8278225968824	2.94106910525525	2.80142714029598
ENSG00000020577	2817.72977372127	2656.32156872281	2439.80306677303	1250.69263089275	1217.16464894419	1156.50239720974	2637.95146973904	1208.11989234889	1.12735866051913	1.1928537738548e-55	1.53228298577333e-53	SAMD4A	14	54567097	54793315	+	12170	protein_coding	sterile alpha motif domain containing 4A [Source:HGNC Symbol;Acc:HGNC:23023]	-	3739	2451	2683	1107	1126	1075	11.8346974766136	11.2723515181143	10.3178550196532	5.22292764713047	5.09365921245361	4.83345264008545
ENSG00000128641	1734.79912787012	1644.07989381987	1491.34440160558	666.584148352954	681.006863974104	683.143276491336	1623.40780776519	676.911429606131	1.26249452764659	2.01904437329591e-54	2.51839208677845e-52	MYO1B	2	191245185	191425389	+	9533	protein_coding	myosin IB [Source:HGNC Symbol;Acc:HGNC:7596]	-	2302	1517	1640	590	630	635	9.30182147655425	8.90671955896286	8.05144038628764	3.55368873498911	3.63825411809692	3.64488402147237
ENSG00000175662	2058.09575074426	2066.75040047099	2146.08096816413	1024.73190263751	1062.58690045483	1006.96394771006	2090.30903979313	1031.4275836008	1.01900476340698	2.37544605144898e-52	2.80058581394461e-50	TOM1L2	17	17843511	17972422	-	7863	protein_coding	target of myb1 like 2 membrane trafficking protein [Source:HGNC Symbol;Acc:HGNC:11984]	-	2731	1907	2360	907	983	936	13.3790629868488	13.5745114367086	14.0469829083616	6.62332366405211	6.88251735719939	6.51369103307278
ENSG00000154198	1092.72751321098	888.691834497227	914.812480497082	314.085412274782	300.507790769525	244.210273643359	965.410609401762	286.267825562556	1.75668202874349	9.03904778761413e-52	1.03726086378801e-49	CYP4Z2P	1	46843095	46900437	-	1598	transcribed_unprocessed_pseudogene	cytochrome P450 family 4 subfamily Z member 2, pseudogene [Source:HGNC Symbol;Acc:HGNC:24426]	-	1450	820	1006	278	278	227	34.9529230709727	28.7209544212674	29.4632419677397	9.98906842192681	9.57745442633987	7.77299992954778
ENSG00000013588	1265.30309978016	1320.03250538734	1298.56085700779	547.954766018954	599.934618262901	536.83227554201	1294.63215405843	561.573886607955	1.20423917813521	1.57349005073318e-48	1.5838879674427e-46	GPRC5A	12	12890782	12917937	+	8440	protein_coding	G protein-coupled receptor class C group 5 member A [Source:HGNC Symbol;Acc:HGNC:9836]	-	1679	1218	1428	485	555	499	7.66302995768825	8.07730778684484	7.91853950100722	3.29956173882758	3.62020038024505	3.23517427491349
ENSG00000183018	885.486088291654	954.801836819581	999.382620344228	350.23912879562	359.960770957741	364.701686189863	946.556848485154	358.300528647741	1.40023834234767	3.99223996965774e-48	3.97216338715137e-46	SPNS2	17	4498838	4539035	+	4111	protein_coding	sphingolipid transporter 2 [Source:HGNC Symbol;Acc:HGNC:26992]	-	1175	881	1099	310	333	339	11.0098819826054	11.9947229712456	12.5115046694362	4.32983337812231	4.45942464742421	4.51223596714786
ENSG00000108244	1130.40777228722	1065.3464308668	1122.14572657396	455.310867434306	455.085539258885	499.178709121228	1105.96664324266	469.85837193814	1.235603689472	2.13292582950834e-45	1.94254244991149e-43	KRT23	17	40922696	40937634	-	2902	protein_coding	keratin 23 [Source:HGNC Symbol;Acc:HGNC:6438]	-	1500	983	1234	403	421	464	19.9106814803397	18.9591079816179	19.9010998310375	7.97378653435529	7.98668876953572	8.74903500208219
ENSG00000116016	2054.32772483664	2288.9233590953	2212.46398116243	1102.68835388557	1113.39217443385	1003.73649915971	2185.23835503145	1073.27234249304	1.02485018237455	4.52495157648051e-45	4.077905313401e-43	EPAS1	2	46293667	46386703	+	7302	protein_coding	endothelial PAS domain protein 1 [Source:HGNC Symbol;Acc:HGNC:3374]	Others	2726	2112	2433	976	1030	933	14.3805765005121	16.1887708460882	15.5940745824427	7.6747626973793	7.7656438555761	6.99164544682127
ENSG00000071282	1346.69245938484	1304.8597179691	1318.56669654152	620.26219906063	664.792414831863	620.745937851182	1323.37295796515	635.266850581225	1.05910921581248	1.72680776907241e-41	1.37608991338164e-39	LMCD1	3	8501707	8574673	+	9130	protein_coding	LIM and cysteine rich domains 1 [Source:HGNC Symbol;Acc:HGNC:6633]	-	1787	1204	1450	549	615	577	7.53956081863274	7.38103899485523	7.43287024440975	3.45269752838426	3.70839862520351	3.45815629021805
ENSG00000109610	2261.56914975596	2426.56221638938	2760.80585565521	964.85230964987	1105.82543150081	1210.29320638229	2482.97907393352	1093.65698251099	1.18208508633636	2.04351264071558e-40	1.57031174484988e-38	SOD3	4	24789912	24800842	+	2128	protein_coding	superoxide dismutase 3 [Source:HGNC Symbol;Acc:HGNC:11181]	-	3001	2239	3036	854	1023	1125	54.323362708488	58.8903669338266	66.7712444212845	23.0432225395821	26.4658644136366	28.9281379867852
ENSG00000147862	2139.48511034894	2077.58810576974	1928.74480232039	1065.40483372345	977.190801639032	844.515704008974	2048.60600614636	962.370446457152	1.09075037986959	7.35153634654695e-39	5.38476575034522e-37	NFIB	9	14081843	14398983	-	12765	protein_coding	nuclear factor I B [Source:HGNC Symbol;Acc:HGNC:7785]	CTF/NFI	2839	1917	2121	943	904	785	8.567159396539	8.4054909347836	7.77641046547152	4.24177707477996	3.89878857280479	3.36502596120747
ENSG00000130635	565.203886143609	515.874772220341	460.134309275868	142.3552588008	159.982564870107	108.657434528543	513.73765587994	136.998419399817	1.9085537384477	4.71161739866224e-38	3.35128389599889e-36	COL5A1	9	134641774	134844843	+	11189	protein_coding	collagen type V alpha 1 chain [Source:HGNC Symbol;Acc:HGNC:2209]	-	750	476	506	126	148	101	2.58203582339556	2.38109909107467	2.11650144678544	0.646600800959485	0.728203085393826	0.493934863901949
ENSG00000173391	390.367484029853	318.628535783152	348.28347915545	85.8650767369907	70.2626129497091	86.0652946760738	352.426499656151	80.7309947875912	2.12983844591699	6.50590848718053e-37	4.47944811159354e-35	OLR1	12	10158301	10172138	-	3057	protein_coding	oxidized low density lipoprotein receptor 1 [Source:HGNC Symbol;Acc:HGNC:8133]	-	518	294	383	76	65	80	6.52719511193545	5.38286740490218	5.86357739545183	1.4274967249433	1.1705770119103	1.43197069337995
ENSG00000136158	430.308558650668	429.173129830368	451.950102193886	145.744669724629	131.877519690223	122.643044913405	437.143930224974	133.421744776086	1.71323222954779	9.33843625599417e-36	6.20627425769991e-34	SPRY2	13	80335976	80340951	-	3038	protein_coding	sprouty RTK signaling antagonist 2 [Source:HGNC Symbol;Acc:HGNC:11270]	-	571	396	497	129	122	114	7.24003411488811	7.29573761838397	7.65645872959436	2.43814150571518	2.21082381576946	2.05332012303129
ENSG00000180801	305.210098517549	327.298700022149	364.651893319413	64.3988075527431	57.2910536359167	88.2169270429757	332.386897286371	69.9689294105451	2.24600047914557	2.47892327027191e-35	1.62861474241185e-33	ARSJ	4	113900284	113979727	-	5146	protein_coding	arylsulfatase family member J [Source:HGNC Symbol;Acc:HGNC:26286]	-	405	302	401	57	53	82	3.03163920853195	3.28472451249988	3.64698449923152	0.636007212614411	0.567006661026395	0.871934078877587
ENSG00000148735	577.261569048006	579.817233482947	541.067023753244	203.364655429715	208.625912296829	213.011604323283	566.048608761399	208.334057349942	1.44167803100063	2.66189050625765e-35	1.72902344468728e-33	PLEKHS1	10	113751454	113783429	+	5402	protein_coding	pleckstrin homology domain containing S1 [Source:HGNC Symbol;Acc:HGNC:26285]	-	766	535	595	180	193	198	5.46218573422863	5.54320566984545	5.1549174216726	1.91326396623888	1.96691142199211	2.00562711290535
ENSG00000147883	455.177529640987	421.586736121245	413.757135811304	134.446633311867	132.958482966373	130.173758197562	430.173800524512	132.526291491934	1.70017045182047	2.81965121229691e-35	1.82461113974687e-33	CDKN2B	9	22002903	22009363	-	4058	protein_coding	cyclin dependent kinase inhibitor 2B [Source:HGNC Symbol;Acc:HGNC:1788]	-	604	389	455	119	123	121	5.73346505408105	5.36536595260705	5.2475753175192	1.68380535229323	1.66868799645678	1.63159704155114
ENSG00000138193	1081.42343548811	1005.73905172369	968.464504701185	472.257922053449	484.271547714918	471.207488351504	1018.54233063766	475.912319373291	1.09881475005304	8.40548981927832e-35	5.33888178078368e-33	PLCE1	10	94030812	94332823	+	12930	protein_coding	phospholipase C epsilon 1 [Source:HGNC Symbol;Acc:HGNC:17175]	-	1435	928	1065	418	448	438	4.27509381986504	4.01708703839549	3.85487597290482	1.85624255103126	1.90748689224057	1.85359635675964
ENSG00000136235	532.798863338042	661.100023223547	621.99973823062	206.754066353543	195.654352983036	229.148847075046	605.299541597403	210.519088803875	1.52055143774866	9.0950145447306e-34	5.5515065729946e-32	GPNMB	7	23235967	23275108	+	6040	protein_coding	glycoprotein nmb [Source:HGNC Symbol;Acc:HGNC:4462]	-	707	610	684	183	181	213	4.50894304003905	5.65268372451201	5.30003197610406	1.73968699967706	1.64977116785321	1.92966645127921
ENSG00000162975	1039.97515050424	1118.45118683066	1076.67790945183	500.503013085354	540.481638074686	538.983907908912	1078.36808226224	526.656186356317	1.0323804381892	2.10596422981379e-33	1.24999869957878e-31	KCNF1	2	10911937	10914225	+	2289	protein_coding	potassium voltage-gated channel modifier subfamily F member 1 [Source:HGNC Symbol;Acc:HGNC:6246]	-	1380	1032	1184	443	500	501	23.2233874370774	25.2345575821113	24.2083526046459	11.1125800007541	12.0255870061155	11.9765440107084
ENSG00000163171	431.815769013717	396.660013934128	369.198675031625	134.446633311867	113.501143995684	109.733250711994	399.22481932649	119.227009339848	1.74624304023191	6.33999863715326e-32	3.60166325218875e-30	CDC42EP3	2	37641882	37738468	-	10406	protein_coding	CDC42 effector protein 3 [Source:HGNC Symbol;Acc:HGNC:16943]	-	573	366	406	119	105	102	2.12110942769281	1.96860713219599	1.82600321860552	0.65662907165154	0.555504460692837	0.536359443813155
ENSG00000163898	364.744907858009	369.565750687261	382.839020168262	98.2929167910289	125.391740033327	103.278353611289	372.383226237844	108.987670145215	1.77143914270303	8.39325204055572e-32	4.75240287414755e-30	LIPH	3	185506262	185552613	-	4122	protein_coding	lipase H [Source:HGNC Symbol;Acc:HGNC:18483]	-	484	341	421	87	116	96	4.52303187214586	4.63028989045343	4.78006095878216	1.2119040369685	1.54928770704115	1.27439138563683
ENSG00000158445	162.778719209359	156.062956301952	174.596417748946	18.0768582604191	17.2954124183899	16.1372427517638	164.479364420086	17.169837810191	3.26156760336642	2.26954193763131e-30	1.1983320666395e-28	KCNB1	20	49293394	49484297	-	17733	protein_coding	potassium voltage-gated channel subfamily B member 1 [Source:HGNC Symbol;Acc:HGNC:6231]	-	216	144	192	16	16	15	0.469206274316597	0.454508561534489	0.506732012345598	0.0518077504996831	0.0496729372934049	0.046285890814398
ENSG00000175264	755.865997069387	753.220518262893	873.891445087173	343.460306947963	355.636917853143	362.550053822961	794.325986806484	353.882426208022	1.16630349771532	9.57719452046108e-30	4.96542919520171e-28	CHST1	11	45648877	45665622	-	3478	protein_coding	carbohydrate sulfotransferase 1 [Source:HGNC Symbol;Acc:HGNC:1969]	-	1003	695	961	304	329	337	11.1087099959582	11.1845114201475	12.9316260283425	5.01881252231361	5.20772920537807	5.30200221411825
ENSG00000171992	528.277232248893	578.733462953072	572.894495738729	216.922299125029	243.216737133609	203.329258672224	559.968396980232	221.156098310287	1.3387113589202	3.32191164098336e-29	1.70178765107877e-27	SYNPO	5	150601080	150659220	+	10258	protein_coding	synaptopodin [Source:HGNC Symbol;Acc:HGNC:30672]	-	701	534	630	192	225	189	2.63237402721896	2.91366993497151	2.87433366447855	1.07472042067952	1.207541030966	1.00818142355505
ENSG00000116106	722.707369082295	762.974453031765	674.742406092281	317.474823198611	344.827285091649	314.138325567669	720.141409402114	325.48014461931	1.14460579493557	3.67858734730283e-28	1.7886871189018e-26	EPHA4	2	221418027	221574202	-	7554	protein_coding	EPH receptor A4 [Source:HGNC Symbol;Acc:HGNC:3388]	-	959	704	742	281	319	292	4.89028196558575	5.21623884556244	4.59712435119499	2.13592651187001	2.32485448810762	2.11517084925445
ENSG00000102349	1052.78643859016	979.728559006699	898.444066333118	465.479100205792	501.566960133308	434.629738114173	976.986354643327	467.225266151091	1.06521526030087	3.91714959697924e-28	1.89932101444517e-26	KLF8	X	56232421	56287889	+	9022	protein_coding	Kruppel like factor 8 [Source:HGNC Symbol;Acc:HGNC:6351]	zf-C2H2	1397	904	988	412	464	404	5.96466225710164	5.60825042704927	5.12523104957869	2.62211273774996	2.83137394299429	2.45029358997956
ENSG00000210135	721.95376390077	743.466583494021	868.435307032518	358.147754284553	268.078892485044	330.275568319433	777.951884809103	318.834071696344	1.28738375946744	1.58332554242473e-27	7.61278842507177e-26	MT-TN	MT	5657	5729	-	73	Mt_tRNA	mitochondrially encoded tRNA asparagine [Source:HGNC Symbol;Acc:HGNC:7493]	-	958	686	955	317	248	307	505.516019674851	525.972509577634	612.265570066559	249.340811777953	187.0298363544	230.120387631231
ENSG00000092969	274.312286075032	235.178204982803	202.786464364661	62.1392002701907	46.481420874423	48.4117282552915	237.425651807499	52.3441164666351	2.18590019389347	1.16482050086551e-25	5.26248170115435e-24	TGFB2	1	218346235	218444619	+	5151	protein_coding	transforming growth factor beta 2 [Source:HGNC Symbol;Acc:HGNC:11768]	-	364	217	223	55	43	45	2.72208766540663	2.35792493071325	2.02615487972417	0.613095469066667	0.459577733353109	0.478035935825113
ENSG00000114315	590.072857133928	826.916914294371	708.388590762651	272.282677547563	323.208019568662	263.574964945476	708.45945406365	286.355220687234	1.30322251968256	1.75701054951405e-23	7.01703540343048e-22	HES1	3	194136145	194138732	+	2062	protein_coding	hes family bHLH transcription factor 1 [Source:HGNC Symbol;Acc:HGNC:5192]	bHLH	783	763	779	241	299	245	14.6273406287118	20.7108377972111	17.6810528958186	6.71097079128947	7.98297189955627	6.50155146924899
ENSG00000102837	342.89035759379	263.356238759544	342.827341100795	89.2544876608193	111.339217443385	95.7476403271321	316.357979151376	98.7804484771122	1.68211688875873	7.94303579773702e-23	3.07243764463926e-21	OLFM4	13	53028759	53052057	+	2897	protein_coding	olfactomedin 4 [Source:HGNC Symbol;Acc:HGNC:17190]	-	455	243	377	79	103	89	6.04999722320916	4.6948267320862	6.09048925998614	1.56579738369994	1.9573604222788	1.68105178831534
ENSG00000167103	275.819496438081	240.597057632176	225.520372925722	84.7352730957145	74.5864660543066	60.2457062732517	247.31230899866	73.1891484744243	1.7606849521716	9.52552862176853e-21	3.38766372244838e-19	PIP5KL1	9	127920879	127930797	-	3341	protein_coding	phosphatidylinositol-4-phosphate 5-kinase like 1 [Source:HGNC Symbol;Acc:HGNC:28711]	-	366	222	248	75	69	56	4.2198487363217	3.71910371024856	3.47403773848472	1.28896686940317	1.13698487718221	0.917172728752993
ENSG00000183742	310.485334788223	289.366731476536	272.806902732728	97.1631131497527	96.205731577294	114.036515445798	290.886322999162	102.468453390948	1.50591667198216	1.58906054921048e-20	5.58214270072654e-19	MACC1	7	20134655	20217404	-	9898	protein_coding	MACC1, MET transcriptional regulator [Source:HGNC Symbol;Acc:HGNC:30215]	-	412	267	300	86	89	106	1.60340059501918	1.50982148883299	1.41851238490801	0.49889364143347	0.495022148004214	0.586000514528472
ENSG00000144648	325.557438418719	326.214929492275	319.184076197292	116.369775051448	140.525225899418	132.325390564463	323.652148036095	129.74013050511	1.31776124784056	5.29347480814765e-19	1.69993622896727e-17	ACKR2	3	42804752	42887974	+	5457	protein_coding	atypical chemokine receptor 2 [Source:HGNC Symbol;Acc:HGNC:1565]	-	432	301	351	103	130	123	3.04945386199605	3.08726800545301	3.01031878970292	1.08377776800349	1.31150959333326	1.23336249859925
ENSG00000166289	403.932377297299	417.251654001747	496.508562973565	177.379171680362	204.302059192231	197.95017775497	439.230864757537	193.210469542521	1.18368789064393	1.77686904857774e-18	5.54080560383491e-17	PLEKHF1	19	29665056	29675457	+	2681	protein_coding	pleckstrin homology and FYVE domain containing 1 [Source:HGNC Symbol;Acc:HGNC:20764]	-	536	385	546	157	189	184	7.70123275981276	8.03758735300642	9.53136619402892	3.36248073990368	3.88103056782745	3.75543794935612
ENSG00000151117	564.450280962084	602.576414610315	551.979299862553	251.946212004591	326.45090939711	267.87822967928	573.001998478317	282.09178369366	1.02059928262827	8.59818037264532e-18	2.55173239231627e-16	TMEM86A	11	18693122	18704785	+	4243	protein_coding	transmembrane protein 86A [Source:HGNC Symbol;Acc:HGNC:26890]	-	749	556	607	223	302	249	6.79987704364891	7.33438241230695	6.69537622797741	3.01778849330112	3.91846511167264	3.21118921755233
ENSG00000008196	396.396325482051	358.728045388515	358.286398922316	177.379171680362	159.982564870107	161.372427517638	371.136923264294	166.244721356036	1.16116810757136	1.83920235328249e-17	5.33864925919925e-16	TFAP2B	6	50818723	50847613	+	6149	protein_coding	transcription factor AP-2 beta [Source:HGNC Symbol;Acc:HGNC:11743]	AP-2	526	331	394	157	148	150	3.2951373737765	3.01290397996033	2.99882453559543	1.46606128861307	1.32507144616548	1.33483119501011
ENSG00000162989	190.662110925777	143.057709943456	156.409290900098	40.672931085943	45.4004575982736	40.8810149711351	163.376370589777	42.3181345517839	1.95332825258056	4.32030027109222e-17	1.22311395668274e-15	KCNJ3	2	154698299	154858352	+	5067	protein_coding	potassium voltage-gated channel subfamily J member 3 [Source:HGNC Symbol;Acc:HGNC:6264]	-	253	132	172	36	42	38	1.92336580579624	1.4580916311197	1.58868161355237	0.407951527358295	0.456331511187658	0.410366853086577
ENSG00000147485	164.285929572409	164.733120540949	174.596417748946	33.8941092382858	47.5623841505723	55.942441539448	167.871822620768	45.799644976102	1.87080912694969	1.47815719833382e-16	4.02587339476584e-15	PXDNL	8	51319578	51809445	-	5238	protein_coding	peroxidasin like [Source:HGNC Symbol;Acc:HGNC:26359]	-	218	152	192	30	44	52	1.60318364375668	1.62420141394225	1.71551713916084	0.328861268474685	0.462454761705968	0.543222101237233
ENSG00000171346	988.729998160553	652.429858984549	525.607965931723	143.485062442077	136.201372794821	115.112331629249	722.255941025609	131.599588955382	2.45744735929645	1.62783321116535e-16	4.39872732555561e-15	KRT15	17	41513743	41522529	-	7069	protein_coding	keratin 15 [Source:HGNC Symbol;Acc:HGNC:6421]	-	1312	602	578	127	126	107	7.14937582162503	4.76650771134731	3.82674200433993	1.03157950762645	0.981283816885499	0.828257500767237
ENSG00000111859	183.879664292054	174.487055309821	143.678302105904	39.5431274446668	51.8862372551698	47.3359120718406	167.34834056926	46.2550922572257	1.85446259288397	2.60428336961116e-16	6.97162202816747e-15	NEDD9	6	11183298	11382348	-	10359	protein_coding	neural precursor cell expressed, developmentally down-regulated 9 [Source:HGNC Symbol;Acc:HGNC:7733]	-	244	161	158	35	48	44	0.907327903468855	0.869901006500162	0.713836220535922	0.194002433791756	0.255097074145366	0.232420496699911
ENSG00000113946	267.529839441308	278.529026177789	274.625615417613	91.5140949433717	94.0438050249953	130.173758197562	273.561493678904	105.24388605531	1.37604554457229	6.25901634456572e-16	1.63982417563181e-14	CLDN16	3	190322541	190412143	+	3583	protein_coding	claudin 16 [Source:HGNC Symbol;Acc:HGNC:2037]	-	355	257	302	81	87	121	3.8165751545001	4.01465384895225	3.94474978781049	1.29806122677368	1.3367633118386	1.84789863092786
ENSG00000138772	237.385632180316	204.832630146312	170.958992379176	56.4901820638097	48.6433474267217	80.6862137588192	204.392418235268	61.9399144164502	1.72343873455234	3.73353314625723e-15	9.14157980747165e-14	ANXA3	4	78551519	78610451	+	5123	protein_coding	annexin A3 [Source:HGNC Symbol;Acc:HGNC:541]	-	315	189	188	50	45	75	2.36852771964643	2.06490101936747	1.7174844753296	0.560405792267031	0.483582115777836	0.801081106589614
ENSG00000124479	101.73669950585	89.9529539795973	83.6607835047033	6.77882184765716	20.5383022468381	9.6823456510583	91.7834789967168	12.3331565818512	2.89172920987082	5.53163263760375e-15	1.34296181369638e-13	NDP	X	43948776	43973504	-	1928	protein_coding	NDP, norrin cystine knot growth factor [Source:HGNC Symbol;Acc:HGNC:7678]	-	135	83	92	6	19	9	2.69723640510121	2.40953285896568	2.2332643047984	0.178690386335104	0.542536104235446	0.255431857410286
ENSG00000102962	107.011935776523	100.790659278344	103.666623038437	21.4662691842477	18.3763756945393	23.6679560359203	103.823072697768	21.1702003049024	2.2951267008514	9.64749788776053e-15	2.30322303941778e-13	CCL22	16	57358772	57366190	+	2929	protein_coding	C-C motif chemokine ligand 22 [Source:HGNC Symbol;Acc:HGNC:10621]	-	142	93	114	19	17	22	1.86750273520981	1.77715524334545	1.82156555910257	0.372469911928276	0.319529987824495	0.411001011491017
ENSG00000227218	277.326706801131	237.345746042552	223.701660240837	111.850560486343	102.69151123419	88.2169270429757	246.124704361507	100.919666254503	1.29006658832457	1.70544845759325e-13	3.72955935356256e-12	AL157935.1	9	127934503	127940952	+	2520	antisense	novel transcript	-	368	219	246	99	95	82	5.62522051253653	4.86413213858672	4.56871316681429	2.25575340083029	2.07541589080543	1.78054474996193
ENSG00000153956	218.545502642196	205.916400676187	194.602257282679	92.6438985846479	78.9103191589041	63.4731548236044	206.354720200354	78.3424575223855	1.40025928733847	2.70738185336353e-13	5.78908867601819e-12	CACNA2D1	7	81946444	82443798	-	9010	protein_coding	calcium voltage-gated channel auxiliary subunit alpha2delta 1 [Source:HGNC Symbol;Acc:HGNC:1399]	-	290	190	214	82	73	59	1.23983953534771	1.18029508965448	1.11159941374968	0.522571870477887	0.446046506539597	0.358316495796459
ENSG00000111728	74.6069129709564	83.4503308003493	83.6607835047033	14.6874473365905	14.0525225899418	11.8339780179601	80.5726757586697	13.5246493148308	2.57412249930563	3.29132130933968e-13	6.98563670748014e-12	ST8SIA1	12	22063773	22437041	-	14483	protein_coding	ST8 alpha-N-acetyl-neuraminide alpha-2,8-sialyltransferase 1 [Source:HGNC Symbol;Acc:HGNC:10869]	-	99	77	92	13	13	11	0.263310960801797	0.297573316210871	0.297295697000022	0.0515396884059822	0.0494159210855457	0.041559827475564
ENSG00000078725	85.1573855123038	119.214758286213	82.7514271622609	25.9854837493525	12.9715593137925	11.8339780179601	95.707856986926	16.9303403603684	2.50080332415491	5.26712992278109e-13	1.1002804291363e-11	BRINP1	9	119153458	119369467	-	3905	protein_coding	BMP/retinoic acid inducible neural specific 1 [Source:HGNC Symbol;Acc:HGNC:2687]	-	113	110	91	23	12	11	1.11467864022567	1.57664325541688	1.09063562809183	0.338192338525132	0.169177374588466	0.154138535551497
ENSG00000064787	279.587522345705	296.953125185659	273.716259075171	134.446633311867	143.768115727866	103.278353611289	283.418968868845	127.164367550341	1.15582068173046	6.88403601531361e-13	1.41740325277025e-11	BCAS1	20	53936777	54070594	-	8186	protein_coding	breast carcinoma amplified sequence 1 [Source:HGNC Symbol;Acc:HGNC:974]	-	371	274	301	119	133	96	1.74579981516051	1.87344355551429	1.72089384776109	0.834703410653057	0.894462162565548	0.641710394770951
ENSG00000215252	537.320494427191	436.759523539491	270.078833705401	169.470546191429	158.901601593958	151.69008186658	414.719617224028	160.020743217322	1.37601292767841	6.89633888470703e-13	1.41823991902583e-11	GOLGA8B	15	34525207	34588503	-	7670	protein_coding	golgin A8 family member B [Source:HGNC Symbol;Acc:HGNC:31973]	-	713	403	297	150	147	141	3.58085256225028	2.9408405128581	1.81225961277201	1.12293045910717	1.0551253174912	1.0059197388566
ENSG00000283199	168.807560661558	174.487055309821	194.602257282679	73.4372366829526	62.6958700166635	71.0038681077609	179.298957751353	69.0456582691257	1.3767649408004	3.28157043246078e-12	6.4233687123902e-11	C13orf46	13	113953705	113974079	-	3836	protein_coding	chromosome 13 open reading frame 46 [Source:HGNC Symbol;Acc:HGNC:53786]	-	224	161	214	65	58	66	2.24937411799303	2.3491409088465	2.61092563031402	0.972952694452346	0.832398843642287	0.941466602703744
ENSG00000093144	80.6357544231549	52.020985433984	65.4736566558548	7.90862548893336	8.64770620919497	8.60652946760738	66.0434655043312	8.38762038857857	2.98308938956503	4.15796745581894e-12	8.09627758110989e-11	ECHDC1	6	127288710	127343609	-	5678	protein_coding	ethylmalonyl-CoA decarboxylase 1 [Source:HGNC Symbol;Acc:HGNC:21489]	-	107	48	72	7	8	8	0.725906463447953	0.473159582111723	0.593466808840557	0.0707879961834731	0.0775669423233488	0.0770964144005372
ENSG00000135477	134.895327492941	125.717381465461	101.847910353552	41.8027347272192	32.4288982844811	25.8195884028221	120.820206437318	33.3504071381742	1.86128898146537	4.51888676491969e-12	8.76087027118936e-11	KRT87P	12	52250466	52258867	-	1778	transcribed_unprocessed_pseudogene	keratin 87 pseudogene [Source:HGNC Symbol;Acc:HGNC:30198]	-	179	116	112	37	30	24	3.87805128624459	3.65164056569556	2.94812295765239	1.1948872703038	0.928905578976324	0.738616604554978
ENSG00000173210	309.731729606698	268.775091408917	248.254281486783	118.629382334	121.06788692873	143.083552398973	275.587034167466	127.593607220568	1.11281489246288	7.48957665823759e-12	1.42766426376792e-10	ABLIM3	5	149141483	149260542	+	7225	protein_coding	actin binding LIM protein family member 3 [Source:HGNC Symbol;Acc:HGNC:29132]	-	411	248	273	105	112	133	2.19127177269608	1.92121345615089	1.76841472430391	0.834465555009883	0.853418876009362	1.00728732955902
ENSG00000267750	243.414473632514	267.691320879043	249.163637829225	119.759185975277	119.98692365258	121.567228729954	253.423144113594	120.437779452604	1.07121959096166	1.13882380762831e-11	2.13303310127379e-10	RUNDC3A-AS1	17	44299574	44315315	-	5403	antisense	RUNDC3A antisense RNA 1 [Source:HGNC Symbol;Acc:HGNC:51344]	-	323	247	274	106	111	113	2.30281913046709	2.55872596430185	2.37342177217259	1.12649135895282	1.13101947841082	1.14441372453235
ENSG00000124260	290.137994887053	308.87460101428	322.821501567062	159.302313419943	167.549307803153	133.401206747914	307.278032489465	153.41760932367	1.00139866593271	1.49724531103804e-11	2.77417476199116e-10	MAGEA10	X	152133310	152138578	-	2899	protein_coding	MAGE family member A10 [Source:HGNC Symbol;Acc:HGNC:6797]	-	385	285	355	141	155	124	5.1156966994456	5.50247952282866	5.73111950438764	2.79272301623694	2.94351027377354	2.34052374438664
ENSG00000273032	160.517903664785	124.633610935587	115.488255490188	46.3219492923239	46.481420874423	33.3503016869786	133.546590030187	42.0512239512418	1.67273119453839	2.92552406343223e-11	5.30632726068061e-10	DGCR9	22	18970525	19031242	+	4911	processed_transcript	DiGeorge syndrome critical region gene 9 [Source:HGNC Symbol;Acc:HGNC:17227]	-	213	115	127	41	43	31	1.67071335107805	1.31065894731	1.21030022357909	0.479370042049049	0.482037243840738	0.345407164272902
ENSG00000237807	131.127301585317	143.057709943456	131.856669654152	40.672931085943	46.481420874423	52.7149929890952	135.347227060975	46.6231149831537	1.53431861024153	3.20412079232766e-11	5.76909322158326e-10	AC022034.1	8	53515171	53523931	-	2387	lincRNA	novel transcript	-	174	132	145	36	43	49	2.8079482731838	3.09516141385987	2.84298723634106	0.865978378351269	0.991740638668564	1.12326762711281
ENSG00000183668	113.794382410247	148.476562592829	174.596417748946	44.0623420097716	41.0766044936761	55.942441539448	145.622454250674	47.0271293476319	1.62625627470043	4.02731737474014e-11	7.17621262643913e-10	PSG9	19	43211791	43269530	-	5048	protein_coding	pregnancy specific beta-1-glycoprotein 9 [Source:HGNC Symbol;Acc:HGNC:9526]	-	151	137	192	39	38	52	1.15225837903432	1.51901831868463	1.78008692054764	0.443610919483265	0.414425360129136	0.563668257979522
ENSG00000165685	119.823223862445	102.958200338093	111.850830120419	20.3364655429715	39.9956412175267	36.5777502373314	111.544084773652	32.3032856659432	1.78633211103908	1.23651158757487e-10	2.11361211091622e-09	TMEM52B	12	10170542	10191801	+	3489	protein_coding	transmembrane protein 52B [Source:HGNC Symbol;Acc:HGNC:26438]	-	159	95	123	18	37	34	1.75544985713106	1.52399810229104	1.64992220985555	0.29622963444031	0.583825187909969	0.533233626857714
ENSG00000102243	49.7379419806376	56.3560675534827	38.192966382582	2.25960728255239	4.32385310459749	2.15163236690185	48.0956586389007	2.91169758468391	4.04042867978402	1.32285108881964e-10	2.25224884192408e-09	VGLL1	X	136532152	136556807	+	1541	protein_coding	vestigial like family member 1 [Source:HGNC Symbol;Acc:HGNC:20985]	-	66	52	42	2	4	2	1.64980862872266	1.88869789065513	1.27557493965914	0.0745219694687606	0.142902368109012	0.0710177548614942
ENSG00000163536	146.199405215814	128.968693055085	140.950233078576	45.1921456510478	51.8862372551698	55.942441539448	138.706110449825	51.0069414818885	1.44441674287619	1.36768394289933e-10	2.32169070109725e-09	SERPINI1	3	167735243	167825568	+	2418	protein_coding	serpin family I member 1 [Source:HGNC Symbol;Acc:HGNC:8943]	-	194	119	155	40	48	52	3.09056375661801	2.75456138647999	3.00009307389306	0.949862323832589	1.09286624940937	1.17675656173723
ENSG00000164188	216.284687097621	209.167712265811	235.523292692589	109.590953203791	97.2866948534434	104.354169794739	220.32523068534	103.743939283991	1.08780189254257	1.72006365936205e-10	2.88290708555005e-09	RANBP3L	5	36248434	36302114	-	3363	protein_coding	RAN binding protein 3 like [Source:HGNC Symbol;Acc:HGNC:26353]	-	287	193	259	97	90	97	3.28736027896848	3.21212348037132	3.60439371268436	1.65615825606332	1.4733221404281	1.57828143672786
ENSG00000213366	402.42516693425	328.382470552024	266.441408335631	159.302313419943	158.901601593958	169.978956985246	332.416348607302	162.727623999716	1.03336933557184	2.28397787030076e-10	3.74777036048493e-09	GSTM2	1	109668022	109709551	+	9116	protein_coding	glutathione S-transferase mu 2 [Source:HGNC Symbol;Acc:HGNC:4634]	-	534	303	293	141	147	158	2.25646818401895	1.86037331909738	1.50425904148205	0.888120230810759	0.887759015484591	0.94840176163706
ENSG00000157502	192.922926470352	209.167712265811	217.33616584374	94.9035058672003	91.8818784726966	100.050905060936	206.475601526634	95.6120964669442	1.1089914005884	2.81064863583574e-10	4.56412216685288e-09	MUM1L1	X	106168305	106208956	+	4343	protein_coding	MUM1 like 1 [Source:HGNC Symbol;Acc:HGNC:26583]	-	256	193	239	84	85	93	2.27060928696326	2.48730630082633	2.57553465731128	1.11057124290977	1.07748484266399	1.17174389851086
ENSG00000140465	63.3028352480842	62.8586907327307	40.0116790674668	10.1682327714857	7.5667429330456	4.30326473380369	55.3910683494272	7.34608014611168	2.92062832848424	6.12416726293512e-10	9.54848651240056e-09	CYP1A1	15	74719542	74725610	-	3435	protein_coding	cytochrome P450 family 1 subfamily A member 1 [Source:HGNC Symbol;Acc:HGNC:2595]	-	84	58	44	9	7	4	0.941986803124591	0.94506796591073	0.599494581053914	0.150443259761607	0.112189799475394	0.0637195692818414
ENSG00000141668	48.9843367991128	55.272297023608	48.1958861494486	5.64901820638097	8.64770620919497	6.45489710070554	50.8175066573898	6.91720717209382	2.87231776091534	1.02311901684762e-09	1.55025947508786e-08	CBLN2	18	72536680	72638521	-	5593	protein_coding	cerebellin 2 precursor [Source:HGNC Symbol;Acc:HGNC:1544]	-	65	51	53	5	8	6	0.447672906327729	0.510372360796042	0.443496683979042	0.0513312868547112	0.078745771234038	0.0587010693232054
ENSG00000214708	152.981851849537	127.884922525211	113.669542805303	38.4133238033906	54.0481638074686	49.4875444387424	131.512105726684	47.3163440165339	1.47619857618273	1.16439557237479e-09	1.75288666421017e-08	AC116407.1	17	32141226	32143135	-	1599	antisense	uncharacterized LOC105371730 [Source:NCBI gene;Acc:105371730]	-	203	118	125	34	50	46	4.89034893648406	4.13043064223972	3.65865009011349	1.22092059673116	1.72148647010622	1.57416027864662
ENSG00000163637	166.546745116983	187.492301668317	195.511613625122	80.2160585306098	79.9912824350535	90.3685594098775	183.183553470141	83.5253001251803	1.13027856930615	2.13922568948101e-09	3.11527003325183e-08	PRICKLE2	3	64092242	64445476	-	14747	protein_coding	prickle planar cell polarity protein 2 [Source:HGNC Symbol;Acc:HGNC:20340]	-	221	173	215	71	74	84	0.577272497545899	0.65660504191651	0.682329434450215	0.276446843478218	0.276254978045417	0.311684487024183
ENSG00000188738	97.9686735982256	101.874429808219	99.1198413262246	44.0623420097716	21.6192655229874	22.5921398524694	99.6543149108896	29.4245824617428	1.76462394014873	2.91351780680562e-09	4.17919850071209e-08	FSIP2	2	185738895	185833290	+	23494	protein_coding	fibrous sheath interacting protein 2 [Source:HGNC Symbol;Acc:HGNC:21675]	-	130	94	109	39	20	21	0.213146723852132	0.223940518571811	0.217134513614019	0.0953157368498987	0.0468656995947874	0.0489104785279819
ENSG00000130518	165.793139935459	180.989678489069	190.055475570467	96.0333095084765	75.667429330456	73.1555004746627	178.946097998332	81.6187464378651	1.13264922611846	5.54421762029677e-09	7.64072200946104e-08	IQCN	19	18257097	18274509	-	9154	protein_coding	IQ motif containing N [Source:HGNC Symbol;Acc:HGNC:29350]	-	220	167	209	85	70	68	0.92577201109228	1.02109783042812	1.0685496458511	0.533169115734411	0.420987504039739	0.406478506468552
ENSG00000173559	256.225761718436	172.319514250072	157.31864724254	66.6584148352954	70.2626129497091	98.9750888774849	195.287974403683	78.6320388874965	1.31641399326389	6.33098528529485e-09	8.62145962941299e-08	NABP1	2	191678068	191696659	+	13806	protein_coding	nucleic acid binding protein 1 [Source:HGNC Symbol;Acc:HGNC:26232]	-	340	159	173	59	65	92	0.948644125888339	0.644601104968896	0.586458872071751	0.245381100323419	0.259195561741981	0.364635996748651
ENSG00000283413	73.0997026079068	93.2042655692213	65.4736566558548	24.8556801080763	18.3763756945393	20.4405074855675	77.259208277661	21.2241877627277	1.86126013137797	1.38004283062471e-08	1.80232756020812e-07	AC008703.1	5	159484130	159511687	-	1174	lincRNA	novel transcript	-	97	86	72	22	17	19	3.18270151767561	4.10007824428257	2.87027644003125	1.07599821504681	0.79719193725549	0.885574465327806
ENSG00000261068	114.547987591771	134.387545704459	110.032117435534	54.2305747812573	48.6433474267217	35.5019340538804	119.655883577255	46.1252854206198	1.37412226798237	2.78315009792368e-08	3.49171739326241e-07	AL512274.1	6	42092233	42094259	-	2027	lincRNA	novel transcript	-	152	124	121	48	45	33	2.88856478990422	3.42396823401337	2.79377192219069	1.35970425201413	1.22219594431665	0.890840130234722
ENSG00000170442	140.170563763615	124.633610935587	112.760186462861	29.374894673181	50.8052739790205	60.2457062732517	125.854787054021	46.8086249751511	1.42524837684602	3.45429294273626e-08	4.28068714350751e-07	KRT86	12	52249300	52309163	+	2394	protein_coding	keratin 86 [Source:HGNC Symbol;Acc:HGNC:6463]	-	186	115	124	26	47	56	2.99282327039987	2.68865751471989	2.42413535594767	0.623600089543726	1.08082600407596	1.27998082153874
ENSG00000179869	34.6658383501414	32.51311589624	36.3742536976971	4.51921456510478	0	3.22744855035277	34.5177359813595	2.58222103848585	3.75361594661591	6.47235675569089e-08	7.73134467978538e-07	ABCA13	7	48171458	48647496	+	19074	protein_coding	ATP binding cassette subfamily A member 13 [Source:HGNC Symbol;Acc:HGNC:14638]	-	46	30	40	4	0	3	0.0928984199144914	0.0880321415025153	0.0981471153459824	0.0120413500001426	0	0.00860635107278724
ENSG00000264112	280.34112752723	188.576072198192	148.225083818116	92.6438985846479	78.9103191589041	95.7476403271321	205.714094514513	89.1006193568947	1.21249525413243	6.97694167618327e-08	8.29952294900779e-07	AC015813.1	17	57989039	57994850	-	5812	lincRNA	novel transcript	-	372	174	163	82	73	89	2.46552612158888	1.6756581880093	1.31256652930063	0.81011227684201	0.691479529236367	0.837922751333368
ENSG00000274615	45.9699160730135	48.76967384436	34.5555410128122	7.90862548893336	7.5667429330456	5.37908091725461	43.0983769767286	6.95148311307786	2.63328015341761	8.84553460907022e-08	1.0364750662078e-06	AC233968.1	17	38078262	38124770	+	1300	unprocessed_pseudogene	aminopeptidase puromycin sensitive pseudogene [Source:NCBI gene;Acc:440434]	-	61	45	38	7	7	5	1.80750187539113	1.93745200040651	1.36804244169524	0.309180186407508	0.29643997015229	0.210458385079928
ENSG00000164056	109.272751321098	91.036724509472	102.757266695994	38.4133238033906	34.5908248367799	43.0326473380369	101.022247508855	38.6789319927358	1.38845458608253	9.86918333192552e-08	1.1532807378984e-06	SPRY1	4	123396795	123403760	+	3963	protein_coding	sprouty RTK signaling antagonist 1 [Source:HGNC Symbol;Acc:HGNC:11269]	-	145	84	113	34	32	40	1.40940628481994	1.18636138976864	1.33448500395122	0.492619741148907	0.444537066375952	0.552300581587497
ENSG00000167588	100.983094324325	173.403284779947	174.596417748946	66.6584148352954	58.3720169120661	57.0182577228989	149.660932284406	60.6828964900868	1.29635305752127	1.35566576597546e-07	1.55153423070051e-06	GPD1	12	50103819	50111319	+	3991	protein_coding	glycerol-3-phosphate dehydrogenase 1 [Source:HGNC Symbol;Acc:HGNC:4455]	-	134	160	192	59	54	53	1.29334784697181	2.24388215754645	2.25153564894124	0.848842763985247	0.744893363807524	0.726664130894865
ENSG00000137699	126.605670496168	132.220004644709	129.128600626825	54.2305747812573	65.9387598451116	53.7908091725461	129.318091922567	57.9867145996384	1.15567102939589	1.81489298453854e-07	2.03914836441657e-06	TRIM29	11	120111275	120185529	-	10218	protein_coding	tripartite motif containing 29 [Source:HGNC Symbol;Acc:HGNC:17274]	-	168	122	142	48	61	50	0.633338161818941	0.668275781876151	0.650401857240938	0.26973189653872	0.328659363491271	0.267758759643674
ENSG00000134569	103.243909868899	104.041970867968	140.040876736134	39.5431274446668	58.3720169120661	41.956831154586	115.775585824334	46.6239918371063	1.31086669526644	3.22865971901038e-07	3.5330527490989e-06	LRP4	11	46856868	46918642	-	8597	protein_coding	LDL receptor related protein 4 [Source:HGNC Symbol;Acc:HGNC:6696]	-	137	96	154	35	54	39	0.613855164891985	0.625008748919475	0.838364964606338	0.233764244695685	0.34580311910618	0.248231711609919
ENSG00000142973	55.7667834328361	42.267050665112	47.2865298070062	6.77882184765716	10.8096327614937	13.985610384862	48.4401213016514	10.5246883313376	2.20245794083134	3.79746632201714e-07	4.10073951072026e-06	CYP4B1	1	46757838	46819413	+	3466	protein_coding	cytochrome P450 family 4 subfamily B member 1 [Source:HGNC Symbol;Acc:HGNC:2644]	-	74	39	52	6	10	13	0.822423355749182	0.629793014173304	0.702156809446638	0.0993984607195846	0.158837672573563	0.205236393990236
ENSG00000272720	125.852065314644	88.8691834497227	107.304048408206	40.672931085943	46.481420874423	45.1842797049387	107.341765724191	44.1128772217682	1.28866510567912	4.59627241670465e-07	4.92012668586674e-06	AL022322.1	22	38090127	38091559	+	1433	lincRNA	novel transcript, antisense to BAIAP2L2	-	167	82	118	36	43	42	4.48913384905465	3.20279728996409	3.85385298703583	1.44249154858652	1.65197830042	1.60377220172562
ENSG00000143341	40.6946798023399	29.261804306616	29.0994029581577	4.51921456510478	3.24288982844811	4.30326473380369	33.0186290223712	4.02178970911886	3.04487919653637	4.99956100423759e-07	5.32533685432807e-06	HMCN1	1	185734551	186190949	+	18579	protein_coding	hemicentin 1 [Source:HGNC Symbol;Acc:HGNC:19194]	-	54	27	32	4	3	4	0.111960208601865	0.0813398223971731	0.080609637896949	0.0123621674957059	0.00888957489326607	0.0117808665957869
ENSG00000174145	52.7523627067368	43.3508211949867	28.1900466157152	6.77882184765716	9.72866948534434	4.30326473380369	41.4310768391463	6.93691868893507	2.58198253904914	5.25690146735511e-07	5.58562005911009e-06	NWD2	4	37244220	37449465	+	8325	protein_coding	NACHT and WD repeat domain containing 2 [Source:HGNC Symbol;Acc:HGNC:29229]	-	70	40	31	6	9	4	0.323896363236534	0.268928939662699	0.174275676941103	0.0413831909734631	0.0595169052043208	0.0262914979559309
ENSG00000283342	39.941074620815	28.1780337767413	33.6461846703698	5.64901820638097	5.40481638074686	3.22744855035277	33.9217643559754	4.76042771249353	2.84215029513384	7.5756906286179e-07	7.84127256707155e-06	AC241584.2	1	147099482	147124285	-	2090	unprocessed_pseudogene	neuroblastoma breakpoint family, member 13, pseudogene	-	53	26	37	5	5	3	0.976836451599724	0.696287906578842	0.828542450837834	0.137366453291101	0.131706070129179	0.078544277685332
ENSG00000249550	44.4627057099639	57.4398380833573	53.6520242041032	14.6874473365905	15.1334858660912	11.8339780179601	51.8515226658082	13.8849704068806	1.89697047504079	1.36113098035128e-06	1.34495680624492e-05	LINC01234	12	113679459	113773683	-	4484	lincRNA	long intergenic non-protein coding RNA 1234 [Source:HGNC Symbol;Acc:HGNC:49757]	-	59	53	59	13	14	11	0.50684910224514	0.661564291941762	0.615808578325417	0.166469515429046	0.171887583049945	0.134235276835101
ENSG00000011677	117.562408317871	112.712135106965	153.68122187277	61.0093966289145	63.7768332928129	53.7908091725461	127.985255099202	59.5256796980912	1.10548893453478	1.66177042481191e-06	1.61422428455347e-05	GABRA3	X	152166234	152451358	-	4193	protein_coding	gamma-aminobutyric acid type A receptor alpha3 subunit [Source:HGNC Symbol;Acc:HGNC:4077]	-	156	104	169	54	59	50	1.43315119394667	1.38825826353425	1.8863451896045	0.739479032598789	0.774656594687768	0.652506321497511
ENSG00000242732	122.08403940702	122.466069875837	94.5730596140125	56.4901820638097	46.481420874423	48.4117282552915	113.041056298956	50.4611103978414	1.16464246663753	1.70141665977864e-06	1.65087288414711e-05	RTL5	X	72127110	72131901	-	4779	protein_coding	retrotransposon Gag like 5 [Source:HGNC Symbol;Acc:HGNC:29430]	-	162	113	104	50	43	45	1.30578073798748	1.32343678993614	1.01848734109314	0.600744690057334	0.495351517995786	0.515246517144833
ENSG00000261115	103.997515050424	132.220004644709	100.938554011109	40.672931085943	44.3194943221242	61.3215224567026	112.385357902081	48.7713159549233	1.19802349752213	2.21644623155057e-06	2.09855274937733e-05	TMEM178B	7	141074232	141480380	+	10656	protein_coding	transmembrane protein 178B [Source:HGNC Symbol;Acc:HGNC:44112]	-	138	122	111	36	41	57	0.498858238020554	0.640807239040025	0.487515124507622	0.193983707688108	0.211822318869545	0.292698317087512
ENSG00000102287	846.298618852364	596.073791431067	423.760055578171	227.090531896515	263.755039380447	229.148847075046	622.044155287201	239.998139450669	1.37469809774259	4.56277941698729e-06	4.10554741790916e-05	GABRE	X	151953124	151974680	-	9612	protein_coding	gamma-aminobutyric acid type A receptor epsilon subunit [Source:HGNC Symbol;Acc:HGNC:4085]	-	1123	550	466	201	244	213	4.50047411344342	3.20265913046344	2.26898424989315	1.20071313697583	1.39752033963954	1.21256610130321
ENSG00000251615	24.115365808794	31.4293453663653	32.7368283279274	4.51921456510478	3.24288982844811	5.37908091725461	29.4271798343622	4.3803951036025	2.74377764286567	5.61443431900485e-06	4.96956489820354e-05	AC104825.1	4	8355090	8358338	-	3249	lincRNA	novel transcript	-	32	29	36	4	3	5	0.379395819224432	0.499585789920492	0.518575644905615	0.0706915081264143	0.0508339218042445	0.0842092645749173
ENSG00000275322	48.230731617588	61.774920202856	43.6491044372365	21.4662691842477	8.64770620919497	11.8339780179601	51.2182520858935	13.9826511371343	1.87455406275898	5.93666400780482e-06	5.21898863975201e-05	AC103746.1	15	96342953	96345651	+	1133	lincRNA	novel transcript	-	64	57	48	19	8	11	2.17591706383086	2.81583197470084	1.98276230691185	0.962898827924025	0.388724711837577	0.531254175929915
ENSG00000233930	64.8100456111338	62.8586907327307	49.1052424918911	13.5576436953143	24.8621553514355	19.3646913021166	58.9246596119185	19.2614967829555	1.61058181472014	8.1046777058674e-06	6.95789612723669e-05	KRTAP5-AS1	11	1571353	1599184	+	2931	antisense	KRTAP5-1/KRTAP5-2 antisense RNA 1 [Source:HGNC Symbol;Acc:HGNC:27877]	-	86	58	54	12	23	18	1.13025101749377	1.10757709413284	0.862258070777043	0.23508363347259	0.432010289396768	0.336044094907562
ENSG00000151632	48.230731617588	45.518362254736	39.1023227250244	6.77882184765716	14.0525225899418	13.985610384862	44.2838055324494	11.605651607487	1.92794319546214	8.50343022304546e-06	7.26399724214796e-05	AKR1C2	10	4987400	5018031	-	6461	protein_coding	aldo-keto reductase family 1 member C2 [Source:HGNC Symbol;Acc:HGNC:385]	-	64	42	43	6	13	13	0.38156849300733	0.363840751250049	0.311478476082257	0.05332225117692	0.110770900028163	0.110098953965355
ENSG00000130598	119.823223862445	136.555086764208	103.666623038437	54.2305747812573	57.2910536359167	65.6247871905063	120.014977888363	59.0488052025601	1.01954646952677	9.91731360129903e-06	8.3597805592145e-05	TNNI2	11	1838989	1841680	+	1082	protein_coding	troponin I2, fast skeletal type [Source:HGNC Symbol;Acc:HGNC:11946]	-	159	126	114	48	53	61	5.66059570381725	6.51786070377052	4.93102173993661	2.54724632054773	2.69668787212738	3.08490756688323
ENSG00000231574	32.4050228055669	26.010492716992	20.0058395337334	2.25960728255239	6.48577965689623	0	26.1404516854308	2.91512897981621	3.16640189100045	1.31902148337595e-05	0.000108841403611458	LINC02015	3	177816865	177899224	+	3005	lincRNA	long intergenic non-protein coding RNA 2015 [Source:HGNC Symbol;Acc:HGNC:52850]	-	43	24	22	2	6	0	0.551208940478242	0.447021648457631	0.342639581683893	0.0382157587192546	0.10992306951214	0
ENSG00000118729	61.0420197035098	48.76967384436	51.8333115192184	16.9470546191429	22.7002287991368	12.9097942014111	53.881668355696	17.5190258732303	1.62510277449178	1.35873166651952e-05	0.000111743182875301	CASQ2	1	115700007	115768781	-	2769	protein_coding	calsequestrin 2 [Source:HGNC Symbol;Acc:HGNC:1513]	-	81	45	57	15	21	12	1.12681945591227	0.909601878125123	0.963410170207912	0.3110464651987	0.417521084721536	0.237136208540764
ENSG00000175265	89.6790166014526	111.628364577091	45.4678171221214	19.2066619016953	17.2954124183899	41.956831154586	82.2583994335549	26.1529684915571	1.64765695088138	1.46761206199191e-05	0.000119668434026844	GOLGA8A	15	34379068	34437466	-	6750	protein_coding	golgin A8 family member A [Source:HGNC Symbol;Acc:HGNC:31972]	-	119	103	50	17	16	39	0.679102708252599	0.854073490878788	0.346677421872087	0.144611261790601	0.130496325485029	0.31615526292007
ENSG00000110375	85.1573855123038	79.1152486808507	93.66370327157	44.0623420097716	34.5908248367799	35.5019340538804	85.9787791549082	38.051700300144	1.17911679313278	1.51399281369717e-05	0.000123042296044237	UPK2	11	118925164	118958559	+	1106	protein_coding	uroplakin 2 [Source:HGNC Symbol;Acc:HGNC:12579]	-	113	73	103	39	32	33	3.93564203443152	3.69427757361017	4.3585438979488	2.02472687301222	1.59285749913915	1.63266993127105
ENSG00000125735	53.5059678882617	56.3560675534827	35.4648973552547	12.4278400540381	9.72866948534434	19.3646913021166	48.442310932333	13.8404002804997	1.80472183937968	1.60644822069712e-05	0.000129820625459434	TNFSF14	19	6661253	6670588	-	4778	protein_coding	TNF superfamily member 14 [Source:HGNC Symbol;Acc:HGNC:11930]	-	71	52	39	11	9	18	0.572406395084716	0.609142622331427	0.382012688605387	0.132191492723416	0.103699923781074	0.206141741769373
ENSG00000279773	33.1586279870917	27.0942632468667	50.9239551767759	9.03842913020955	7.5667429330456	8.60652946760738	37.0589488035781	8.40390051028751	2.14448013257841	1.62235695872333e-05	0.000130983256709684	AL050303.4	21	13679300	13681138	-	1839	TEC	TEC	-	44	25	56	8	7	8	0.921644044539286	0.760886834791996	1.42516656299781	0.249784350084524	0.209555171940173	0.238038847724986
ENSG00000240219	44.4627057099639	41.1832801352373	30.0087593006001	10.1682327714857	9.72866948534434	9.6823456510583	38.5515817152671	9.85974930262946	1.96907633010249	2.01860029155471e-05	0.000159973143731727	AL512306.2	1	204626775	204629712	+	2219	lincRNA	novel transcript	-	59	38	33	9	9	9	1.02420521607355	0.958491100296247	0.696010777124897	0.232885352537684	0.223288975135634	0.221934484491677
ENSG00000278341	125.852065314644	118.130987756339	114.578899147746	77.9564512480574	55.1291270836179	38.7293826042332	119.520650739576	57.2716536453028	1.06561140190375	2.08809844721944e-05	0.000165100774331595	AC138028.6	16	88708956	88710437	-	1482	antisense	novel transcript, antisense to CTU2	-	167	109	126	69	51	36	4.34070769615068	4.11661341216978	3.979070813795	2.67336251404988	1.89454116262742	1.32921085313639
ENSG00000231426	26.3761813533684	18.4240990078693	11.8216324517516	0	0	1.07581618345092	18.8739709376631	0.358605394483641	5.59375532163741	2.53229033765193e-05	0.000196343754873886	FILNC1	6	139677639	139860476	+	1912	lincRNA	FOXO induced long non-coding RNA 1 [Source:HGNC Symbol;Acc:HGNC:53755]	-	35	17	13	0	0	1	0.705135257307569	0.49764864259628	0.318210708883636	0	0	0.0286188180548019
ENSG00000282265	91.9398321460271	95.3718066289707	88.2075652169155	45.1921456510478	43.2385310459749	43.0326473380369	91.8397346639711	43.8211080116865	1.06698620424171	2.81689791869155e-05	0.00021610058011874	AL450990.1	1	215393646	215394418	-	582	lincRNA	novel transcript	-	122	88	97	40	40	40	8.07475064607721	8.46294420948855	7.80024199212195	3.94633522169622	3.78372077759428	3.76076839318084
ENSG00000169621	27.883391716418	30.3455748364907	25.461977588388	3.38941092382858	2.16192655229874	8.60652946760738	27.8969813804322	4.7192889812449	2.55703366012939	2.91178807727916e-05	0.000222857306243691	APLF	2	68467561	68655862	+	7135	protein_coding	aprataxin and PNKP like factor [Source:HGNC Symbol;Acc:HGNC:28724]	-	37	28	28	3	2	8	0.19975608626676	0.219647287439997	0.183663721748632	0.0241426114123392	0.0154318534867545	0.0613529700022775
ENSG00000269235	73.8533077894316	69.3613139119787	70.0204383680669	39.5431274446668	21.6192655229874	24.7437722193712	71.0783533564924	28.6353883956751	1.31662195233867	3.00452886300182e-05	0.000228937385209607	ZNF350-AS1	19	51949134	51981367	+	1018	antisense	ZNF350 antisense RNA 1 [Source:HGNC Symbol;Acc:HGNC:48598]	-	98	64	77	35	20	23	3.7082633728112	3.51879516336655	3.53999194534415	1.97413675014617	1.08159405332017	1.23628795950685
ENSG00000146592	44.4627057099639	22.759181127368	38.192966382582	4.51921456510478	5.40481638074686	12.9097942014111	35.138284406638	7.61127504908757	2.21070800803294	3.56505525121531e-05	0.000268204965206159	CREB5	7	28299321	28825894	+	11674	protein_coding	cAMP responsive element binding protein 5 [Source:HGNC Symbol;Acc:HGNC:16844]	TF_bZIP	59	21	42	4	5	12	0.194681460893199	0.100684216799151	0.168379388557027	0.0196742084891828	0.0235793803811876	0.0562472298654596
ENSG00000116711	82.1429647862045	60.6911496729813	57.2894495738729	32.7643055970096	24.8621553514355	20.4405074855675	66.7078546776863	26.0223228113376	1.3666560121967	3.61090264798305e-05	0.000271535462122028	PLA2G4A	1	186828953	186988981	+	2875	protein_coding	phospholipase A2 group IVA [Source:HGNC Symbol;Acc:HGNC:9035]	-	109	56	63	29	23	19	1.46043059582565	1.09021453626739	1.02556225148595	0.579184746711207	0.440425098511974	0.361622407754728
ENSG00000279864	98.7222787797504	85.6178718600987	86.3888525320306	41.8027347272192	47.5623841505723	39.8051987876841	90.2430010572932	43.0567725551586	1.07045322898717	3.88338413567972e-05	0.000291262270707865	AC124864.2	21	9558970	9559155	+	186	processed_pseudogene	nuclear receptor corepressor 1 (NCOR1) pseudogene	-	131	79	95	37	44	37	27.1300519459818	23.7725591925626	23.9039673952124	11.4220944440869	13.0233228054616	10.8849981960694
ENSG00000146426	86.6645958753534	88.8691834497227	60.0175186012002	32.7643055970096	28.1050451798837	39.8051987876841	78.5170993087588	33.5581831881925	1.22534067262392	4.47701760420096e-05	0.000331881584931573	TIAM2	6	154832697	155257723	+	11532	protein_coding	T cell lymphoma invasion and metastasis 2 [Source:HGNC Symbol;Acc:HGNC:11806]	-	115	82	66	29	26	37	0.384136416373788	0.397988945240942	0.26785430357963	0.144394393582615	0.124122578057919	0.175564487033377
ENSG00000172164	85.1573855123038	81.2827897406	79.1140017924912	28.2450910319048	42.1575677698255	40.8810149711351	81.851392348465	37.0945579242885	1.14037595163388	4.63426488076649e-05	0.000341772071090975	SNTB1	8	120535745	120813273	-	6868	protein_coding	syntrophin beta 1 [Source:HGNC Symbol;Acc:HGNC:11168]	-	113	75	87	25	39	38	0.633782773745087	0.611213259689494	0.592854734986555	0.209009819	0.312619737222754	0.302756092689238
ENSG00000046653	70.0852818818075	68.277543382104	74.567220080279	23.7258764668001	24.8621553514355	39.8051987876841	70.9766817813969	29.4644102019732	1.2666433716343	4.76422055973778e-05	0.000349857203475966	GPM6B	X	13771031	13938638	-	5675	protein_coding	glycoprotein M6B [Source:HGNC Symbol;Acc:HGNC:4461]	-	93	63	82	21	23	37	0.63126157791518	0.621350245064291	0.676250054647401	0.212476251451856	0.223122847263776	0.356759412241217
ENSG00000168679	114.547987591771	105.125741397843	90.0262779018003	50.8411638574287	59.4529801882154	44.1084635214878	103.233335630471	51.4675358557107	1.00600741792009	4.84504818820246e-05	0.000355344216444314	SLC16A4	1	110362848	110391082	-	3167	protein_coding	solute carrier family 16 member 4 [Source:HGNC Symbol;Acc:HGNC:10925]	-	152	97	99	45	55	41	1.84879091542023	1.71429461636502	1.46300718134526	0.815870851406884	0.956085428566411	0.708394816846237
ENSG00000118322	85.9109906938286	58.523608613232	93.66370327157	37.2835201621144	33.5098615606305	33.3503016869786	79.3661008595435	34.7145611365745	1.20019178003182	5.09515666182557e-05	0.000371307923878085	ATP10B	5	160563120	160852214	-	11310	protein_coding	ATPase phospholipid transporting 10B (putative) [Source:HGNC Symbol;Acc:HGNC:13543]	-	114	54	103	33	31	31	0.388270612011661	0.26723475867676	0.426220119463428	0.167536061600127	0.150897193345172	0.149981837643167
ENSG00000253768	30.8978124425173	61.774920202856	42.7397480947941	20.3364655429715	10.8096327614937	6.45489710070554	45.1374935800558	12.5336651350569	1.84516650228105	6.84307197903748e-05	0.000485731125670813	AC008663.1	5	173562478	173573199	+	455	lincRNA	novel transcript	-	41	57	47	18	10	6	3.47108088482606	7.01173104909023	4.83443569621624	2.27152790013679	1.20995906184608	0.721571605988324
ENSG00000104833	64.056440429609	72.6126255016027	78.2046454500488	32.7643055970096	27.0240819037343	34.4261178704295	71.6245704604201	31.4048351237245	1.18732241131026	6.91016025427025e-05	0.000490088951202117	TUBB4A	19	6494319	6502848	-	3466	protein_coding	tubulin beta 4A class IVa [Source:HGNC Symbol;Acc:HGNC:20774]	-	85	67	86	29	25	32	0.944675476198385	1.08195210127209	1.16125933870021	0.480425893477992	0.397094181433906	0.505197277514426
ENSG00000012779	48.230731617588	57.4398380833573	50.9239551767759	22.5960728255239	19.4573389706887	16.1372427517638	52.1981749592404	19.3968848493255	1.42649712810203	7.81116137384654e-05	0.000546559027349677	ALOX5	10	45374176	45446119	+	3730	protein_coding	arachidonate 5-lipoxygenase [Source:HGNC Symbol;Acc:HGNC:435]	-	64	53	56	20	18	15	0.660942100085887	0.79529605497771	0.702649144598653	0.307877627215442	0.265671976314194	0.220050322201533
ENSG00000260075	39.1874694392902	53.1047559638587	4.54678171221214	3.38941092382858	4.32385310459749	5.37908091725461	32.2796690384537	4.36411498189356	2.88001519162588	8.08385216314308e-05	0.000562666183923096	NSFP1	17	46372855	46487141	+	1471	unprocessed_pseudogene	N-ethylmaleimide-sensitive factor pseudogene 1 [Source:HGNC Symbol;Acc:HGNC:31405]	-	52	49	5	3	4	5	1.36170472608619	1.86442620176592	0.159080394128932	0.117102333397036	0.149702616761378	0.185993134333043
ENSG00000179057	51.998757525212	54.1885264937333	63.6549439709699	21.4662691842477	27.0240819037343	18.2888751186657	56.6140759966384	22.2597420688826	1.34581229445309	9.73180939586377e-05	0.000665528943706806	IGSF22	11	18704305	18726230	-	4841	protein_coding	immunoglobulin superfamily member 22 [Source:HGNC Symbol;Acc:HGNC:26750]	-	69	50	70	19	25	17	0.549042902741895	0.578091670804578	0.676740680993849	0.225359300152431	0.284306637647164	0.192155765761884
ENSG00000163207	34.6658383501414	39.015739075488	25.461977588388	10.1682327714857	10.8096327614937	3.22744855035277	33.0478516713391	8.06843802777741	2.03563995398727	9.90669849693024e-05	0.000676682544554207	IVL	1	152908545	152911886	+	2153	protein_coding	involucrin [Source:HGNC Symbol;Acc:HGNC:6187]	-	46	36	28	9	10	3	0.823011826032981	0.935880204562365	0.608657991024844	0.240024429763641	0.25570430707848	0.0762459546504151
ENSG00000278952	42.2018901653895	43.3508211949867	43.6491044372365	15.8172509778667	12.9715593137925	15.0614265683129	43.0672719325376	14.6167456199907	1.55930082459274	0.000101418012639832	0.000691509048028665	AP003068.4	11	65118310	65119111	+	802	TEC	TEC	-	56	40	48	14	12	14	2.68971294159017	2.79156287118699	2.80108440614853	1.00232978137097	0.823737715421398	0.95519765796875
ENSG00000198626	45.2163108914887	36.8481980157387	42.7397480947941	20.3364655429715	9.72866948534434	8.60652946760738	41.6014190006738	12.8905548319744	1.70042356803063	0.000107532640210882	0.000727292469921377	RYR2	1	237042205	237833988	+	17777	protein_coding	ryanodine receptor 2 [Source:HGNC Symbol;Acc:HGNC:10484]	-	60	34	47	18	9	8	0.130012482772	0.107048906412115	0.123736752082938	0.0581394607955358	0.0278718701595304	0.0246247083853434
ENSG00000266242	39.1874694392902	36.8481980157387	40.9210354099092	7.90862548893336	15.1334858660912	12.9097942014111	38.985567621646	11.9839685188119	1.69910938268556	0.00010785727478949	0.00072891530072693	GRAMD4P7	18	14485806	14487501	+	1232	processed_pseudogene	GRAM domain containing 4 pseudogene 7 [Source:HGNC Symbol;Acc:HGNC:49142]	-	52	34	45	7	14	12	1.62586660070844	1.54464968286378	1.70946861840335	0.326245326566364	0.6256038331136	0.532979027150467
ENSG00000233834	78.3749388785805	74.780166561352	78.2046454500488	45.1921456510478	32.4288982844811	30.1228531366258	77.1199169633271	35.9146323573849	1.10610840253615	0.000114234941461827	0.000767834654026302	AC005083.1	7	20217577	20221700	+	901	processed_transcript	uncharacterized LOC100506098 [Source:NCBI gene;Acc:100506098]	-	104	69	86	40	30	28	4.44632109228145	4.28633479927153	4.46717521413422	2.54913107550189	1.83306783509423	1.70048506479675
ENSG00000127329	71.5924922448572	63.9424612626053	78.2046454500488	37.2835201621144	33.5098615606305	26.8954045862731	71.2465329858371	32.5629287696727	1.13342318472699	0.000140743069599854	0.000927492518002409	PTPRB	12	70515866	70637440	-	14542	protein_coding	protein tyrosine phosphatase, receptor type B [Source:HGNC Symbol;Acc:HGNC:9665]	-	95	59	86	33	31	25	0.251646989286887	0.227085634608077	0.276779319758969	0.130300705315461	0.117359871870025	0.0940709326791041
ENSG00000204947	79.8821492416301	87.785412919848	87.298208874473	45.1921456510478	48.6433474267217	32.2744855035277	84.988590345317	42.036659527099	1.01462358977812	0.000178983356271439	0.00114699944583034	ZNF425	7	149102784	149126346	-	3687	protein_coding	zinc finger protein 425 [Source:HGNC Symbol;Acc:HGNC:20690]	zf-C2H2	106	81	96	40	45	30	1.10745222882746	1.22962779521325	1.21858947313866	0.622936560625766	0.671926004646014	0.445233361438416
ENSG00000058335	73.0997026079068	88.8691834497227	54.5613805465456	28.2450910319048	37.833714665228	30.1228531366258	72.176755534725	32.0672196112529	1.16525794722395	0.000180459054156274	0.0011555958702351	RASGRF1	15	78959947	79090773	-	9929	protein_coding	Ras protein specific guanine nucleotide releasing factor 1 [Source:HGNC Symbol;Acc:HGNC:9875]	-	97	82	60	25	35	28	0.376321037541663	0.462242775356888	0.282816710359946	0.144574422086011	0.194063833819104	0.15430930037082
ENSG00000148677	20.3473399011699	20.5916400676187	25.461977588388	2.25960728255239	1.08096327614937	7.53071328415646	22.1336525190589	3.62376128095274	2.60405558210439	0.000199740661179815	0.00126868487117644	ANKRD1	10	90912096	90921276	-	1979	protein_coding	ankyrin repeat domain 1 [Source:HGNC Symbol;Acc:HGNC:15819]	-	27	19	28	2	1	7	0.525545405662974	0.537365273258558	0.662173145364572	0.0580284764787064	0.027818664635673	0.193549399113425
ENSG00000240024	71.5924922448572	105.125741397843	92.7543469291276	45.1921456510478	34.5908248367799	52.7149929890952	89.8241935239425	44.1659878256409	1.01722367697766	0.000226770917161061	0.0014230433091846	LINC00888	3	183447608	183456013	+	2131	transcribed_unprocessed_pseudogene	long intergenic non-protein coding RNA 888 [Source:HGNC Symbol;Acc:HGNC:48575]	-	95	97	102	40	32	49	1.71724566786012	2.54771048804694	2.24014457962395	1.07778840874106	0.82670126421769	1.2582073326693
ENSG00000270547	11.3040777228722	14.0890168883707	13.6403451366364	0	0	1.07581618345092	13.0111465826264	0.358605394483641	5.04794274124423	0.000230226757294167	0.00144052823457088	LINC01235	9	13406380	13433053	-	2576	lincRNA	long intergenic non-protein coding RNA 1235 [Source:HGNC Symbol;Acc:HGNC:49769]	-	15	13	15	0	0	1	0.224304338726498	0.282461514897085	0.272523982644012	0	0	0.0212419177487505
ENSG00000283236	23.3617606272692	41.1832801352373	18.1871268488485	0	4.32385310459749	10.7581618345092	27.577389203785	5.02733831303557	2.43504572254786	0.000278687004510668	0.00171078438253999	AC074141.1	19	51860242	51863236	-	2995	transcribed_unprocessed_pseudogene	novel zinc finger protein pseudogene	-	31	38	20	0	4	10	0.398710011649265	0.710147496346368	0.312530563958142	0	0.0735267276313814	0.182701770019303
ENSG00000165887	25.6225761718436	22.759181127368	47.2865298070062	9.03842913020955	5.40481638074686	10.7581618345092	31.8894290354059	8.40046911515521	1.92667372116551	0.00028553962028765	0.00174848576450065	ANKRD2	10	97572499	97583884	+	1451	protein_coding	ankyrin repeat domain 2 [Source:HGNC Symbol;Acc:HGNC:495]	-	34	21	52	8	5	10	0.902617560442068	0.810053443772077	1.67724018024952	0.316577132877629	0.189707571722939	0.377113577675956
ENSG00000261324	75.3605181524812	41.1832801352373	57.2894495738729	29.374894673181	21.6192655229874	20.4405074855675	57.9444159538638	23.811555893912	1.29562158146147	0.000295108166010376	0.00179812278284482	AC010168.2	12	14762504	14767931	-	5428	sense_overlapping	novel transcript, overlapping HIST4H4	-	100	38	63	26	20	19	0.709663444558412	0.391837094981093	0.543200345066709	0.275036590708858	0.202848700493724	0.191537292242971
ENSG00000122176	37.6802590762406	18.4240990078693	20.0058395337334	3.38941092382858	7.5667429330456	5.37908091725461	25.3700658726144	5.44507825804293	2.22778266038162	0.000299325565974501	0.00182059751488307	FMOD	1	203340628	203351758	-	3401	protein_coding	fibromodulin [Source:HGNC Symbol;Acc:HGNC:3774]	-	50	17	22	3	7	5	0.566311846083955	0.279771891985912	0.302743882081769	0.0506490833363834	0.113311367597171	0.080445722024083
ENSG00000271533	79.8821492416301	53.1047559638587	43.6491044372365	31.6345019557334	17.2954124183899	22.5921398524694	58.8786698809084	23.8406847421976	1.31458501972242	0.000335333574324402	0.0020168053161586	Z83843.1	X	74209976	74213660	-	3685	sense_intronic	novel transcript, sense intronic FTX	-	106	49	48	28	16	21	1.10805328838178	0.744252630338579	0.609625425707225	0.436292257617107	0.239036688473256	0.311832505437288
ENSG00000269981	81.3893596046797	82.3665602704747	67.2923693407396	39.5431274446668	28.1050451798837	45.1842797049387	77.016096405298	37.6108174431631	1.03398834444466	0.000346436615163915	0.00207705101247526	AL627309.7	1	137682	137965	-	284	processed_pseudogene	novel pseudogene	-	108	76	74	35	26	42	14.6486529268595	14.9781109264604	12.1947445228949	7.07630708327042	5.0400759512814	8.09227311645357
ENSG00000155622	82.8965699677293	61.774920202856	81.8420708198185	35.023912879562	34.5908248367799	41.956831154586	75.5045203301346	37.190522956976	1.02673695782265	0.000351196258489659	0.00210265780778522	XAGE2	X	52369030	52375680	+	618	protein_coding	X antigen family member 2 [Source:HGNC Symbol;Acc:HGNC:4112]	-	110	57	90	31	32	39	6.85640533134202	5.16235862028488	6.81574543000947	2.88025000282537	2.8506478868089	3.45315214354445
ENSG00000070886	67.0708611557083	56.3560675534827	60.0175186012002	38.4133238033906	21.6192655229874	19.3646913021166	61.1481491034637	26.4657602094982	1.21579439339176	0.000352498828030359	0.00210825654165621	EPHA8	1	22563564	22603594	+	5358	protein_coding	EPH receptor A8 [Source:HGNC Symbol;Acc:HGNC:3391]	-	89	52	66	34	20	18	0.639852058153439	0.543203331373565	0.576501647794008	0.364362081779231	0.205498832825669	0.183827032880564
ENSG00000154678	14.3184984489714	14.0890168883707	8.18420708198185	1.12980364127619	0	0	12.1972408064413	0.376601213758731	4.95825918065448	0.000354369422913749	0.00211605884359492	PDE1C	7	31751179	32299329	-	13821	protein_coding	phosphodiesterase 1C [Source:HGNC Symbol;Acc:HGNC:8776]	-	19	13	9	1	0	0	0.0529549311657609	0.0526460359145424	0.0304763090640754	0.00415448791517835	0	0
ENSG00000168952	64.056440429609	65.02623179248	68.201725683182	33.8941092382858	37.833714665228	17.2130589352148	65.7614659684237	29.6469609462429	1.15077341718873	0.000431952928478461	0.00251189383712829	STXBP6	14	24809656	25050297	-	8067	protein_coding	syntaxin binding protein 6 [Source:HGNC Symbol;Acc:HGNC:19666]	-	85	60	75	30	35	16	0.405881393393282	0.416294797822977	0.435119486358607	0.213533571869394	0.238857047971971	0.108529426296331
ENSG00000135063	48.9843367991128	54.1885264937333	52.7426678616608	19.2066619016953	17.2954124183899	29.0470369531749	51.971843718169	21.8497037577534	1.24655574241229	0.000479078693250135	0.00275490348462048	FAM189A2	9	69324567	69392558	+	9552	protein_coding	family with sequence similarity 189 member A2 [Source:HGNC Symbol;Acc:HGNC:24820]	-	65	50	58	17	16	27	0.262126734201318	0.292979666914255	0.284179670567257	0.102190747182429	0.0922163104087048	0.154671049336379
ENSG00000138623	55.0131782513113	66.1100023223547	87.298208874473	29.374894673181	27.0240819037343	40.8810149711351	69.473796482713	32.4266638493501	1.09537721042011	0.000553042059607357	0.00313141874079652	SEMA7A	15	74409289	74433958	-	3800	protein_coding	semaphorin 7A (John Milton Hagen blood group) [Source:HGNC Symbol;Acc:HGNC:10741]	-	73	61	96	26	25	38	0.739999689277904	0.898479202527699	1.1823524703848	0.392868056412547	0.362191692855242	0.547191801207813
ENSG00000168269	18.0865243565955	13.005246358496	19.096483191291	2.25960728255239	3.24288982844811	2.15163236690185	16.7294179687942	2.55137649263412	2.71711528916316	0.00059817631909479	0.0033549719715147	FOXI1	5	170105897	170109725	+	2312	protein_coding	forkhead box I1 [Source:HGNC Symbol;Acc:HGNC:3815]	Fork	24	12	21	2	3	2	0.399867111805854	0.290506066958301	0.425099693342286	0.0496705687505882	0.0714357318088194	0.0473349309003298
ENSG00000261888	50.4915471621624	55.272297023608	50.0145988343335	16.9470546191429	24.8621553514355	25.8195884028221	51.926147673368	22.5429327911335	1.19923593775651	0.0006233871857327	0.00347711070253304	AC144831.1	17	83104255	83106910	+	2656	lincRNA	novel transcript	-	67	51	55	15	23	24	0.971715221623588	1.07474119500462	0.969156572816357	0.324279993273795	0.476740270414882	0.494450422778144
ENSG00000139174	14.3184984489714	28.1780337767413	26.3713339308304	3.38941092382858	4.32385310459749	7.53071328415646	22.9559553855144	5.08132577086084	2.1606463865833	0.000669943011649381	0.00370437811099287	PRICKLE1	12	42456757	42590355	-	8247	protein_coding	prickle planar cell polarity protein 1 [Source:HGNC Symbol;Acc:HGNC:17019]	-	19	26	29	3	4	7	0.0887462233105349	0.176457102552417	0.164574039848335	0.020887296280713	0.0267021400819676	0.0464452844483411
ENSG00000273328	39.1874694392902	31.4293453663653	33.6461846703698	12.4278400540381	14.0525225899418	10.7581618345092	34.7543331586751	12.4128414928297	1.49009286311904	0.000780445728294528	0.00423779568490022	AC099329.2	3	42809414	42908105	+	3933	processed_transcript	novel transcript	-	52	29	37	11	13	10	0.509297648632797	0.412701304716928	0.440288258899332	0.160592665200224	0.181970705589107	0.139128350167255
ENSG00000166823	43.7091005284391	45.518362254736	51.8333115192184	19.2066619016953	22.7002287991368	18.2888751186657	47.0202581007978	20.0652552731659	1.22744966039333	0.000797919647741141	0.00432313216763244	MESP1	15	89748661	89751310	-	2369	protein_coding	mesoderm posterior bHLH transcription factor 1 [Source:HGNC Symbol;Acc:HGNC:29658]	bHLH	58	42	57	17	21	17	0.943094488263645	0.992306920146293	1.1260796797407	0.412041374878244	0.488018524100436	0.392666130035155
ENSG00000241720	18.0865243565955	13.005246358496	17.2777705064061	2.25960728255239	2.16192655229874	3.22744855035277	16.1231804071659	2.54966079506797	2.66444709067866	0.000824559145408807	0.00445065430226459	AL158847.1	1	109725820	109775252	+	808	antisense	novel transcript	-	24	12	19	2	2	3	1.14417421100883	0.831250033177712	1.1005291919578	0.14212667692	0.136270141866329	0.203165272725673
ENSG00000116701	42.9554953469143	58.523608613232	30.0087593006001	15.8172509778667	14.0525225899418	20.4405074855675	43.8292877535821	16.7700936844587	1.37870390875661	0.000840631758225116	0.00451757553990912	NCF2	1	183555563	183590876	-	2928	protein_coding	neutrophil cytosolic factor 2 [Source:HGNC Symbol;Acc:HGNC:7661]	-	57	54	33	14	13	19	0.749887401272522	1.03224901661003	0.527475380614804	0.274545247493005	0.244429912937827	0.355076646958622
ENSG00000268531	12.057682904397	10.8377052987467	16.3684141639637	2.25960728255239	0	1.07581618345092	13.0879341223691	1.1118078220011	3.5757610770951	0.000898981315495786	0.00479224694444998	AC060814.3	15	21368459	21370621	+	2163	lincRNA	novel transcript	-	16	10	18	2	0	1	0.284941520263564	0.258764843122049	0.389471167429113	0.0530921659506981	0	0.0252978179014245
ENSG00000125266	30.1442072609925	19.507869537744	17.2777705064061	5.64901820638097	5.40481638074686	5.37908091725461	22.3099491017142	5.47763850146081	2.03509579863343	0.000931015612004288	0.00494769117920031	EFNB2	13	106489731	106535662	-	5019	protein_coding	ephrin B2 [Source:HGNC Symbol;Acc:HGNC:3227]	-	40	18	19	5	5	5	0.306997663045472	0.200732225585054	0.177172262821658	0.0572018105954174	0.0548447273500665	0.0545120343900989
ENSG00000260276	79.8821492416301	56.3560675534827	64.5643003134123	33.8941092382858	35.6717881129293	31.1986693200768	66.9341723695084	33.5881888904306	1.00222610258054	0.000938239965517024	0.00497686426084577	AC022167.2	16	8848105	8860456	+	2642	antisense	novel transcript, antisense to CARHSP1	-	106	52	71	30	33	29	1.54548689163015	1.10162129049946	1.25772259221951	0.651996716226495	0.6876432745503	0.600626882476403
ENSG00000120669	21.1009450826947	18.4240990078693	22.7339085610607	2.25960728255239	6.48577965689623	5.37908091725461	20.7529842172083	4.70815595223441	2.13583633090215	0.000940620039628754	0.00498795216947928	SOHLH2	13	36168208	36214615	-	3399	protein_coding	spermatogenesis and oogenesis specific basic helix-loop-helix 2 [Source:HGNC Symbol;Acc:HGNC:26026]	bHLH	28	17	25	2	6	5	0.317321238475333	0.279936512104762	0.344229567172196	0.0337859237868079	0.0971811779593941	0.0804930569590781
ENSG00000134201	12.8112880859218	14.0890168883707	11.8216324517516	1.12980364127619	2.16192655229874	0	12.907312475348	1.09724339785831	3.55681861760377	0.000951261626089671	0.00503817426765585	GSTM5	1	109711780	109775428	+	6061	protein_coding	glutathione S-transferase mu 5 [Source:HGNC Symbol;Acc:HGNC:4637]	-	17	13	13	1	2	0	0.108043068817146	0.120049639065318	0.100382589570287	0.00947354850283452	0.0181663545005764	0
ENSG00000029534	32.4050228055669	19.507869537744	25.461977588388	1.12980364127619	10.8096327614937	7.53071328415646	25.7916233105663	6.49004989564212	1.98924497610537	0.000996060359311368	0.00523997156626729	ANK1	8	41653220	41896762	-	10797	protein_coding	ankyrin 1 [Source:HGNC Symbol;Acc:HGNC:492]	-	43	18	28	1	10	7	0.153411398178857	0.093310645569268	0.121370811769611	0.00531806774804853	0.0509892908344881	0.0354759897050541
ENSG00000262823	50.4915471621624	55.272297023608	51.8333115192184	22.5960728255239	29.186008456033	20.4405074855675	52.5323852349963	24.0741962557081	1.12332379084235	0.00104223424873954	0.00545453880314797	AC127521.1	17	4481966	4486353	-	1059	antisense	novel transcript, antisense to SPNS3	-	67	51	57	20	27	19	2.43708746801912	2.69547933326937	2.51905832040199	1.0844037294746	1.40362106466281	0.981741664112223
ENSG00000178573	19.5937347196451	11.9214758286213	36.3742536976971	3.38941092382858	7.5667429330456	4.30326473380369	22.6298214153212	5.08647286355929	2.15530549391242	0.00112434132325842	0.0058205375029315	MAF	16	79585843	79600714	-	6976	protein_coding	MAF bZIP transcription factor [Source:HGNC Symbol;Acc:HGNC:6776]	TF_bZIP	26	11	40	3	7	4	0.143568495704759	0.0882567647993537	0.268356949270251	0.0246928802217661	0.0552425403093431	0.0313756766747599
ENSG00000187068	34.6658383501414	30.3455748364907	30.9181156430425	11.2980364127619	9.72866948534434	12.9097942014111	31.9765096098915	11.3121666998391	1.50174361250021	0.00113740084610718	0.00588360331735598	C3orf70	3	185078050	185153014	-	5901	protein_coding	chromosome 3 open reading frame 70 [Source:HGNC Symbol;Acc:HGNC:33731]	-	46	28	34	10	9	12	0.300278675046434	0.265579290948039	0.269657577765273	0.097304147560888	0.0839651306263296	0.111274387637583
ENSG00000213640	14.3184984489714	18.4240990078693	10.0029197668667	1.12980364127619	1.08096327614937	3.22744855035277	14.2485057412358	1.81273848925944	2.9628433228941	0.00116692216316124	0.00601924818534442	EEF1DP4	7	64862999	64864370	+	880	processed_pseudogene	eukaryotic translation elongation factor 1 delta pseudogene 4 [Source:HGNC Symbol;Acc:HGNC:22598]	-	19	17	11	1	1	3	0.831693299593161	1.08125477800464	0.585018149409147	0.0652490653132727	0.06256038331136	0.186542659502663
ENSG00000275285	9.79686735982256	7.58639370912267	11.8216324517516	0	1.08096327614937	0	9.73496450689893	0.36032109204979	4.63642264457469	0.00117668138671908	0.00605326261494187	AL391095.2	20	38378825	38383179	+	378	lincRNA	novel transcript	-	13	7	13	0	1	0	1.32478019316984	1.03649695494999	1.60957374440612	0	0.145643220407399	0
ENSG00000224660	73.8533077894316	70.4450844418533	45.4678171221214	25.9854837493525	36.7527513890786	27.971220769724	63.2554031178021	30.2364853027184	1.06466243467537	0.00118694745232536	0.006099842359487	SH3BP5-AS1	3	15254184	15264493	+	5733	antisense	SH3BP5 antisense RNA 1 [Source:HGNC Symbol;Acc:HGNC:44501]	-	98	65	50	23	34	26	0.658470628557788	0.634589972418359	0.408175928420824	0.230357767650556	0.326496889704499	0.248159547033022
ENSG00000110934	21.1009450826947	23.8429516572427	22.7339085610607	9.03842913020955	4.32385310459749	4.30326473380369	22.559268433666	5.88851565620358	1.94219487475926	0.00119169002081031	0.00611949890459661	BIN2	12	51281038	51324668	-	4010	protein_coding	bridging integrator 2 [Source:HGNC Symbol;Acc:HGNC:1053]	-	28	22	25	8	4	4	0.268971294159017	0.307071915830569	0.291779625640472	0.114551975013825	0.0549158476947599	0.0545827233125
ENSG00000257671	30.8978124425173	32.51311589624	28.1900466157152	13.5576436953143	10.8096327614937	6.45489710070554	30.5336583181575	10.2740578525045	1.57424445481693	0.00120508097653736	0.00617352941938616	KRT7-AS	12	52245048	52247448	-	1693	antisense	KRT7 antisense RNA 1 [Source:HGNC Symbol;Acc:HGNC:52643]	-	41	30	31	12	10	6	0.932865801887688	0.991804528658581	0.856966928845058	0.40698767259785	0.325180964642627	0.193925032914759
ENSG00000285973	32.4050228055669	29.261804306616	28.1900466157152	9.03842913020955	11.8905960376431	9.6823456510583	29.9522912426327	10.2037902729703	1.55449731992255	0.00122492576562138	0.00626400689353562	AC063960.2	10	122145106	122155176	-	2683	antisense	novel transcript, antisense to TACC2	-	43	27	31	8	11	9	0.617362231135712	0.563254774624331	0.54075475606958	0.17120887804899	0.225711707213554	0.183552970960504
ENSG00000147246	33.9122331686165	22.759181127368	26.3713339308304	6.77882184765716	9.72866948534434	9.6823456510583	27.680916075605	8.72994566135327	1.67003534613242	0.00123024501659411	0.00628001407788684	HTR2C	X	114584078	114910061	+	4842	protein_coding	5-hydroxytryptamine receptor 2C [Source:HGNC Symbol;Acc:HGNC:5295]	-	45	21	29	6	9	9	0.357997507161995	0.242748357478993	0.280306093892858	0.0711513971198017	0.102329251513005	0.101708513235653
ENSG00000260903	58.7812041589353	44.4345917248613	42.7397480947941	18.0768582604191	27.0240819037343	19.3646913021166	48.6518479928636	21.48854382209	1.18335264595834	0.0012841325863187	0.00651836455567791	XKR7	20	31968002	32003387	+	7844	protein_coding	XK related 7 [Source:HGNC Symbol;Acc:HGNC:23062]	-	78	41	47	16	25	18	0.38304455355803	0.292555361838255	0.280426853872819	0.117122238604141	0.175462574305191	0.125566706039529
ENSG00000164794	45.9699160730135	33.5968864261147	33.6461846703698	12.4278400540381	19.4573389706887	11.8339780179601	37.7376623898327	14.5730523475623	1.37776005432656	0.00133194778962913	0.00673130279004292	KCNV1	8	109963645	109975847	-	6979	protein_coding	potassium voltage-gated channel modifier subfamily V member 1 [Source:HGNC Symbol;Acc:HGNC:18861]	-	61	31	37	11	18	11	0.336688986675522	0.248616693306531	0.248123473599523	0.0905016409560797	0.141991183787354	0.0862460211102728
ENSG00000206579	55.0131782513113	41.1832801352373	49.1052424918911	28.2450910319048	17.2954124183899	19.3646913021166	48.4339002928132	21.6350649174705	1.17139554788124	0.00141987350301133	0.00710473331608547	XKR4	8	55102389	55542054	+	19885	protein_coding	XK related 4 [Source:HGNC Symbol;Acc:HGNC:29394]	-	73	38	54	25	16	18	0.141413066092836	0.106959605308392	0.127094714882953	0.0721890589334675	0.0442972188596404	0.0495320715199428
ENSG00000122035	17.3329191750707	32.51311589624	17.2777705064061	2.25960728255239	7.5667429330456	6.45489710070554	22.3746018592389	5.42708243876784	2.02517182756872	0.00147275051689582	0.00735222002532709	RASL11A	13	27270327	27273690	+	1624	protein_coding	RAS like family 11 member A [Source:HGNC Symbol;Acc:HGNC:23802]	-	23	30	19	2	7	6	0.545549403155483	1.03394400678508	0.547553932944521	0.0707132727533005	0.237298005663779	0.202164458574315
ENSG00000249715	44.4627057099639	31.4293453663653	23.6432649035031	14.6874473365905	10.8096327614937	9.6823456510583	33.1784386599441	11.7264752497142	1.51032775511054	0.00147716712874574	0.0073699935614784	FER1L5	2	96642737	96704887	+	10475	protein_coding	fer-1 like family member 5 [Source:HGNC Symbol;Acc:HGNC:19044]	-	59	29	26	13	10	9	0.216965286345318	0.154955057895148	0.116165895061673	0.0712600770581232	0.0525566943331712	0.0470140927052059
ENSG00000114654	45.2163108914887	84.534101330224	43.6491044372365	29.374894673181	28.1050451798837	19.3646913021166	57.7998388863164	25.6148770517271	1.16417983052288	0.00154626957863759	0.00765485713462435	EFCC1	3	129001629	129040742	+	2945	protein_coding	EF-hand and coiled-coil domain containing 1 [Source:HGNC Symbol;Acc:HGNC:25692]	-	60	78	48	26	26	18	0.784798609927958	1.48241941400657	0.762808045409549	0.506926524403287	0.486037884605744	0.334446601756897
ENSG00000207561	53.5059678882617	58.523608613232	68.201725683182	33.8941092382858	25.9431186275849	30.1228531366258	60.0771007282252	29.9866936674989	1.00195193148168	0.00154677734083614	0.00765516916843374	MIR635	17	68424451	68424548	-	98	miRNA	microRNA 635 [Source:HGNC Symbol;Acc:HGNC:32891]	-	71	54	75	30	24	28	27.9077322011712	30.8410726595322	35.8174377189273	17.577299227249	13.4824009748564	15.6340514630804
ENSG00000280809	18.0865243565955	13.005246358496	10.0029197668667	3.38941092382858	0	2.15163236690185	13.6982301606527	1.84701443024348	2.90826555955479	0.00176747501350904	0.00859179537066679	LINC00836	10	25651712	25732935	+	3523	lincRNA	long intergenic non-protein coding RNA 836 [Source:HGNC Symbol;Acc:HGNC:44915]	-	24	12	11	3	0	2	0.26241633905624	0.190647183311834	0.146129994743131	0.0488951270017145	0	0.0310639682774801
ENSG00000118523	24.115365808794	33.5968864261147	22.7339085610607	4.51921456510478	8.64770620919497	11.8339780179601	26.8153869319898	8.3336329307533	1.67399378540682	0.00186465657303904	0.00899813108823127	CTGF	6	131948176	131951373	-	2339	protein_coding	connective tissue growth factor [Source:HGNC Symbol;Acc:HGNC:2500]	-	32	31	25	4	8	11	0.527001717255314	0.741810988707258	0.500229285514448	0.0981944035496879	0.188296322578869	0.257336888126804
ENSG00000171033	55.0131782513113	56.3560675534827	42.7397480947941	24.8556801080763	21.6192655229874	26.8954045862731	51.369664633196	24.4567834057789	1.07013395254869	0.00193959063371694	0.00931274018916867	PKIA	8	78516139	78605267	+	4216	protein_coding	cAMP-dependent protein kinase inhibitor alpha [Source:HGNC Symbol;Acc:HGNC:9017]	-	73	52	47	22	20	25	0.666982642138528	0.690342374169725	0.52174294159829	0.299625688914839	0.261162890483856	0.324473316655487
ENSG00000114854	28.6369968979429	32.51311589624	32.7368283279274	6.77882184765716	11.8905960376431	15.0614265683129	31.2956470407034	11.2436148178711	1.46987734161737	0.00196868666996863	0.00943139539386866	TNNC1	3	52451102	52454070	-	1168	protein_coding	troponin C1, slow skeletal and cardiac type [Source:HGNC Symbol;Acc:HGNC:11943]	-	38	30	36	6	11	14	1.25323647883901	1.43760707792721	1.44251050539242	0.294961528128493	0.518479889087299	0.655880583639502
ENSG00000237017	49.7379419806376	44.4345917248613	25.461977588388	13.5576436953143	15.1334858660912	19.3646913021166	39.8781704312956	16.0186069545074	1.31648997866804	0.00207516214614352	0.00986461364859665	AC245052.4	19	54119511	54125343	-	4158	antisense	novel transcript	-	66	41	28	12	14	18	0.611437012232232	0.55190097601233	0.315161292610988	0.165711911906724	0.185364098700326	0.23687956762243
ENSG00000041982	27.883391716418	55.272297023608	34.5555410128122	16.9470546191429	17.2954124183899	11.8339780179601	39.2370765842794	15.3588150184977	1.34166277882276	0.00207623922416992	0.00986700877019241	TNC	9	115019578	115118257	-	9636	protein_coding	tenascin C [Source:HGNC Symbol;Acc:HGNC:5318]	-	37	51	38	15	16	11	0.147909887454684	0.296234185754697	0.184563633686572	0.0893822812510585	0.0914124322357771	0.0624648174894763
ENSG00000183888	30.8978124425173	29.261804306616	38.192966382582	10.1682327714857	16.2144491422406	10.7581618345092	32.7841943772384	12.3802812494118	1.4042976896073	0.0020812321108032	0.00988117693944822	SRARP	1	16004236	16008807	+	3039	protein_coding	steroid receptor associated and regulated protein [Source:HGNC Symbol;Acc:HGNC:28339]	-	41	27	42	9	15	10	0.519691280880505	0.497272971476499	0.646811774272699	0.17004692243538	0.271733155547862	0.180056532151304
ENSG00000267102	37.6802590762406	48.76967384436	55.4707368889881	19.2066619016953	25.9431186275849	19.3646913021166	47.3068899365296	21.5048239437989	1.13174717953548	0.00218188900684801	0.0102924860336673	AC060766.1	17	35409602	35410228	-	627	transcribed_processed_pseudogene	RAB32, member RAS oncogene family (RAB32) pseudogene	-	50	45	61	17	24	18	3.07181274087963	4.01704561487794	4.55325130640612	1.55681980396581	2.10729712206686	1.57088555370664
ENSG00000268416	48.230731617588	43.3508211949867	43.6491044372365	21.4662691842477	18.3763756945393	22.5921398524694	45.076885749937	20.8115949104188	1.11758561586338	0.00222393524465523	0.0104420614747001	AC010329.1	19	20746923	20755250	-	8328	lincRNA	novel transcript	-	64	40	48	19	17	21	0.296027141368919	0.268832063243512	0.269749002609405	0.130999564365744	0.112380323527611	0.137980641514938
ENSG00000128203	43.7091005284391	36.8481980157387	48.1958861494486	14.6874473365905	23.7811920752862	18.2888751186657	42.9177282312088	18.9191715101808	1.18290056904606	0.00222829489647556	0.0104568266229645	ASPHD2	22	26429273	26445015	+	3357	protein_coding	aspartate beta-hydroxylase domain containing 2 [Source:HGNC Symbol;Acc:HGNC:30437]	-	58	34	53	13	22	17	0.665531975780928	0.566877691179081	0.738896917931123	0.222356064100042	0.360789103636559	0.277100405735264
ENSG00000187950	31.6514176240421	34.6806569559893	26.3713339308304	7.90862548893336	15.1334858660912	10.7581618345092	30.9011361702873	11.2667577298446	1.45051928876368	0.00227480145595983	0.0106489413819518	OVCH1	12	29412474	29497686	-	3958	protein_coding	ovochymase 1 [Source:HGNC Symbol;Acc:HGNC:23080]	-	42	32	29	7	14	10	0.408757537737869	0.452518124849312	0.342911093135225	0.101549833837736	0.194730652449711	0.138249570795304
ENSG00000224689	23.3617606272692	35.764427485864	44.5584607796789	13.5576436953143	12.9715593137925	12.9097942014111	34.5615496309374	13.146332403506	1.38808168457781	0.00229560637586624	0.0107317415936409	ZNF812P	19	9689924	9700776	-	2332	transcribed_unprocessed_pseudogene	zinc finger protein 812, pseudogene [Source:HGNC Symbol;Acc:HGNC:33242]	zf-C2H2	31	33	49	12	12	12	0.512065388031539	0.792040125952348	0.983392429538531	0.295467465569537	0.283292301787291	0.281573825664398
ENSG00000211448	8.28965699677293	16.25655794812	10.0029197668667	0	1.08096327614937	2.15163236690185	11.5163782372532	1.07753188101707	3.38930581071351	0.00230784850268128	0.0107831151673868	DIO2	14	80197527	80387757	-	7494	protein_coding	iodothyronine deiodinase 2 [Source:HGNC Symbol;Acc:HGNC:2884]	-	11	15	11	0	1	2	0.0565420135410911	0.112031296171536	0.0686970872004335	0	0.00734629534480875	0.0146034641368512
ENSG00000233885	48.230731617588	39.015739075488	40.0116790674668	24.8556801080763	10.8096327614937	19.3646913021166	42.4193832535143	18.3433347238955	1.21688332428551	0.00246690132273531	0.0114331643694784	YEATS2-AS1	3	183806457	183810783	-	3271	antisense	YEATS2 antisense RNA 1 [Source:HGNC Symbol;Acc:HGNC:41101]	-	64	36	44	22	10	18	0.753688178942329	0.616004304623287	0.629551784139467	0.386188292407508	0.16830674813206	0.301114412159603
ENSG00000196381	40.6946798023399	28.1780337767413	41.8303917523517	13.5576436953143	16.2144491422406	16.1372427517638	36.9010351104776	15.3031118631062	1.27558854114778	0.00246810245514877	0.0114356521024161	ZNF781	19	37667751	37692322	-	3617	protein_coding	zinc finger protein 781 [Source:HGNC Symbol;Acc:HGNC:26745]	zf-C2H2	54	26	46	12	15	15	0.575092263094845	0.402333902336129	0.59520784899797	0.190497685846879	0.228309941860645	0.226924993589085
ENSG00000139329	21.1009450826947	18.4240990078693	22.7339085610607	4.51921456510478	5.40481638074686	7.53071328415646	20.7529842172083	5.81824807666936	1.83421765626703	0.00250029526399743	0.0115597910227065	LUM	12	91102629	91111831	-	3008	protein_coding	lumican [Source:HGNC Symbol;Acc:HGNC:6724]	-	28	17	25	4	5	7	0.358568779779806	0.31632453611838	0.388974833383741	0.076355289196383	0.0915111989926808	0.127338517568307
ENSG00000129159	12.057682904397	19.507869537744	8.18420708198185	0	1.08096327614937	4.30326473380369	13.2499198413743	1.79474266998435	2.85977908123485	0.002938121912776	0.0133159274577707	KCNC1	11	17734774	17856804	+	14417	protein_coding	potassium voltage-gated channel subfamily C member 1 [Source:HGNC Symbol;Acc:HGNC:6233]	-	16	18	9	0	1	4	0.042750121962273	0.0698810460020383	0.0292164158683905	0	0.00381862643504174	0.0151818492393095
ENSG00000249392	18.0865243565955	11.9214758286213	11.8216324517516	3.38941092382858	2.16192655229874	2.15163236690185	13.9432108789895	2.56765661434306	2.45354924920305	0.00299569290157789	0.0135483084379559	AC096588.1	4	59551142	59630324	-	558	lincRNA	novel transcript	-	24	11	13	3	2	2	1.65679706540347	1.10336772623708	1.09035640750092	0.308705255245591	0.197323072810024	0.196126093622872
ENSG00000196109	59.5348093404602	47.6859033144853	43.6491044372365	25.9854837493525	21.6192655229874	26.8954045862731	50.2899390307273	24.8333846195377	1.02330181533384	0.00321300182130572	0.0143762413179452	ZNF676	19	22179091	22215775	-	3088	protein_coding	zinc finger protein 676 [Source:HGNC Symbol;Acc:HGNC:20429]	zf-C2H2	79	44	48	23	20	25	0.98546697211134	0.797511905751673	0.72748370910982	0.427668744151762	0.356561770168373	0.442998543723942
ENSG00000232888	13.5648932674466	16.25655794812	7.27485073953942	1.12980364127619	3.24288982844811	1.07581618345092	12.3654339850353	1.81616988439174	2.75887346916507	0.00358668977178734	0.0157775852394009	RPS11P5	12	132825701	132826184	+	484	processed_pseudogene	ribosomal protein S11 pseudogene 5 [Source:HGNC Symbol;Acc:HGNC:36312]	-	18	15	8	1	3	1	1.43258176006477	1.73463333369729	0.773577718226971	0.11863466420595	0.3412384544256	0.113056157274341
ENSG00000176406	27.1297865348932	33.5968864261147	22.7339085610607	11.2980364127619	9.72866948534434	9.6823456510583	27.8201938406895	10.2363505163882	1.43876018547772	0.00360256343144741	0.015819113353445	RIMS2	8	103500748	104256094	+	13619	protein_coding	regulating synaptic membrane exocytosis 2 [Source:HGNC Symbol;Acc:HGNC:17283]	-	36	31	25	10	9	9	0.101823859589008	0.127402592157007	0.0859120565987439	0.0421610819264851	0.036381396271824	0.0361607035088502
ENSG00000118939	27.883391716418	34.6806569559893	24.5526212459455	9.03842913020955	9.72866948534434	13.985610384862	29.0388899727843	10.9175696668053	1.40441150743942	0.00374470438845069	0.0163307820213838	UCHL3	13	75549480	75606020	+	1905	protein_coding	ubiquitin C-terminal hydrolase L3 [Source:HGNC Symbol;Acc:HGNC:12515]	-	37	32	27	8	9	13	0.748167808668416	0.940192513466444	0.663327665471788	0.241130404097344	0.260093562113371	0.37341172785835
ENSG00000226496	33.1586279870917	16.25655794812	11.8216324517516	2.25960728255239	3.24288982844811	9.6823456510583	20.4122727956544	5.0616142540196	2.01674019555683	0.00387016403522466	0.0167885921215529	LINC00323	21	41141493	41148133	-	2439	antisense	long intergenic non-protein coding RNA 323 [Source:HGNC Symbol;Acc:HGNC:19720]	-	44	15	13	2	3	9	0.694917342315599	0.3442240809797	0.249454233450395	0.0470841963720213	0.0677160360565766	0.201915793803621
ENSG00000117148	21.8545502642196	31.4293453663653	32.7368283279274	14.6874473365905	7.5667429330456	9.6823456510583	28.6735746528374	10.6455119735648	1.42700516892044	0.00410821163677114	0.0176389740343581	ACTL8	1	17755313	17827063	+	1864	protein_coding	actin like 8 [Source:HGNC Symbol;Acc:HGNC:24018]	-	29	29	36	13	7	9	0.599300118749081	0.870790896701544	0.903890702949754	0.400455636901202	0.206744614376597	0.264202049939395
ENSG00000128045	32.4050228055669	37.9319685456133	50.0145988343335	14.6874473365905	23.7811920752862	15.0614265683129	40.1171967285046	17.8433553267299	1.16471095651205	0.00434911837553274	0.0185438133757852	RASL11B	4	52862290	52866835	+	2472	protein_coding	RAS like family 11 member B [Source:HGNC Symbol;Acc:HGNC:23804]	-	43	35	55	13	22	14	0.670057793744788	0.792467332061276	1.04129444069589	0.301961693844596	0.489955105545279	0.309898269292451
ENSG00000162722	22.6081554457444	23.8429516572427	25.461977588388	6.77882184765716	8.64770620919497	9.6823456510583	23.9710282304583	8.36962456930348	1.51471504797675	0.00451180487877383	0.0191520832005756	TRIM58	1	247857199	247878205	+	3225	protein_coding	tripartite motif containing 58 [Source:HGNC Symbol;Acc:HGNC:24150]	-	30	22	28	6	8	9	0.358330528098889	0.381816552707158	0.406338187496586	0.10682637669894	0.136565922019217	0.152704688709157
ENSG00000260361	29.3906020794677	30.3455748364907	18.1871268488485	12.4278400540381	8.64770620919497	6.45489710070554	25.974434588269	9.17681445464621	1.50424906916742	0.00453815863811223	0.0192402277433069	AC106028.3	15	92779757	92781492	-	1736	sense_intronic	novel transcript	-	39	28	20	11	8	6	0.86538061005449	0.902755412375794	0.539187234478476	0.363831193682304	0.253701093612888	0.189121590279198
ENSG00000279948	42.9554953469143	35.764427485864	29.0994029581577	21.4662691842477	14.0525225899418	10.7581618345092	35.9397752636453	15.4256512028996	1.22811698363965	0.00471314565624725	0.0198744184666791	AC008895.1	19	46946535	46949156	+	2622	TEC	TEC	-	57	33	32	19	13	10	0.837402864578926	0.704438433913377	0.571184768301836	0.41608099620058	0.272956058383661	0.208692525250882
ENSG00000279649	20.3473399011699	11.9214758286213	13.6403451366364	3.38941092382858	3.24288982844811	4.30326473380369	15.3030536221426	3.64518849536013	2.0788889212727	0.00497827170649824	0.0208697006536664	AC020978.9	16	68290087	68292790	-	2704	TEC	novel transcript	-	27	11	15	3	3	4	0.38463548735467	0.227692008594782	0.259623439086899	0.0637047087378107	0.0610796641797302	0.0809455327230492
ENSG00000183580	32.4050228055669	16.25655794812	31.827471985485	9.03842913020955	9.72866948534434	10.7581618345092	26.8296842463906	9.84175348335437	1.45727234000201	0.00499711729902846	0.0209334096052998	FBXL7	5	15500196	15939795	+	4854	protein_coding	F-box and leucine rich repeat protein 7 [Source:HGNC Symbol;Acc:HGNC:13604]	-	43	15	35	8	9	10	0.341240804725405	0.172963027093014	0.337464115852001	0.0946339966636671	0.102076274377003	0.112730078534778
ENSG00000108176	39.1874694392902	50.9372149041093	50.0145988343335	12.4278400540381	22.7002287991368	31.1986693200768	46.7130943925777	22.1089127244172	1.07039365876572	0.00541647932968737	0.022406599063184	DNAJC12	10	67796665	67838166	-	2121	protein_coding	DnaJ heat shock protein family (Hsp40) member C12 [Source:HGNC Symbol;Acc:HGNC:28908]	-	52	47	55	11	21	29	0.944397761467606	1.24027782728103	1.21361615153241	0.297789227832381	0.545080567465315	0.748164178926288
ENSG00000175946	41.4482849838647	59.6073791431067	23.6432649035031	23.7258764668001	8.64770620919497	19.3646913021166	41.5663096768248	17.2460913260372	1.26534912867277	0.00546390487293245	0.0225648259543633	KLHL38	8	123645527	123652950	-	1982	protein_coding	kelch like family member 38 [Source:HGNC Symbol;Acc:HGNC:34435]	-	55	55	26	21	8	18	1.06893503904374	1.55317656720558	0.613944374758337	0.608376754283189	0.222212461408665	0.49694512723212
ENSG00000176945	46.7235212545384	44.4345917248613	32.7368283279274	22.5960728255239	15.1334858660912	21.5163236690185	41.298313769109	19.7486274535445	1.06668048658745	0.00616000584914228	0.0249957993119486	MUC20	3	195720882	195741123	+	4249	protein_coding	mucin 20, cell surface associated [Source:HGNC Symbol;Acc:HGNC:23282]	-	62	41	36	20	14	20	0.562078834968015	0.540081021007124	0.396529129277087	0.270271487294328	0.181394192138375	0.257562627068869
ENSG00000196139	22.6081554457444	28.1780337767413	20.9151958761758	10.1682327714857	6.48577965689623	9.6823456510583	23.9004616995538	8.77878602648009	1.44167693438597	0.00684678664274365	0.0274973724875283	AKR1C3	10	5035354	5107686	+	4532	protein_coding	aldo-keto reductase family 1 member C3 [Source:HGNC Symbol;Acc:HGNC:386]	-	30	26	23	9	6	9	0.254990280917678	0.321103646237816	0.237518401348815	0.114027492780477	0.0728858834695456	0.108665626894755
ENSG00000198963	32.4050228055669	34.6806569559893	37.2836100401395	20.3364655429715	11.8905960376431	15.0614265683129	34.7897632672319	15.7628293829758	1.14366389084942	0.00690602550208195	0.0276941229193335	RORB	9	74497365	74693177	+	9591	protein_coding	RAR related orphan receptor B [Source:HGNC Symbol;Acc:HGNC:10259]	THR-like	43	32	41	18	11	14	0.172701789817237	0.186744524883075	0.200068765515796	0.107761984627488	0.063140914446248	0.0798736859233592
ENSG00000169347	45.2163108914887	39.015739075488	54.5613805465456	33.8941092382858	19.4573389706887	15.0614265683129	46.2644768378408	22.8042915924291	1.02760845228818	0.00742279083142576	0.0294194102190494	GP2	16	20309572	20327808	-	4048	protein_coding	glycoprotein 2 [Source:HGNC Symbol;Acc:HGNC:4441]	-	60	36	60	30	18	14	0.570956498576541	0.497764347930527	0.693697410366577	0.425537382477866	0.244801499914017	0.18924617630705
ENSG00000189420	35.4194435316662	29.261804306616	31.827471985485	18.0768582604191	10.8096327614937	13.985610384862	32.169573274589	14.2907004689249	1.17731072551276	0.00764200593257177	0.0301148919682596	ZFP92	X	153418322	153426481	+	6105	protein_coding	ZFP92 zinc finger protein [Source:HGNC Symbol;Acc:HGNC:12865]	zf-C2H2	47	27	35	16	10	13	0.296554462443839	0.247536864916803	0.268312992358003	0.150484330812593	0.0901771290974558	0.11651913866833
ENSG00000165895	33.9122331686165	24.9267221871173	33.6461846703698	12.4278400540381	14.0525225899418	13.985610384862	30.8283800087012	13.4886576762807	1.19791708316891	0.00769843043330916	0.0303154076119404	ARHGAP42	11	100687653	100993941	+	8948	protein_coding	Rho GTPase activating protein 42 [Source:HGNC Symbol;Acc:HGNC:26545]	-	45	23	37	11	13	13	0.193721941179971	0.14386781605363	0.193524108432172	0.0705868297085919	0.079983324215686	0.0794981383069017
ENSG00000254811	49.7379419806376	30.3455748364907	40.0116790674668	15.8172509778667	18.3763756945393	23.6679560359203	40.0317319615317	19.2871942361088	1.06133337297136	0.00785306710132613	0.0307775145753932	AP002001.1	11	106250019	106264905	+	3268	transcribed_unprocessed_pseudogene	uncharacterized LOC101928535 [Source:NCBI gene;Acc:101928535]	-	66	28	44	14	17	22	0.777954436004168	0.479554282706358	0.630129708053916	0.245981788451506	0.286384129234377	0.36836657364051
ENSG00000170153	25.6225761718436	32.51311589624	14.5497014790788	10.1682327714857	8.64770620919497	7.53071328415646	24.2284645157208	8.78221742161239	1.46031423424142	0.00795015003018602	0.0310942814064058	RNF150	4	140859807	141212877	-	11007	protein_coding	ring finger protein 150 [Source:HGNC Symbol;Acc:HGNC:23138]	-	34	30	16	9	8	7	0.118987742364081	0.152550655675386	0.0680315464017178	0.0469494501027637	0.0400131823850254	0.0347991515258898
ENSG00000173482	18.0865243565955	24.9267221871173	10.0029197668667	4.51921456510478	4.32385310459749	6.45489710070554	17.6720554368598	5.09932159013593	1.78431213743192	0.00830591621556444	0.0322076449241971	PTPRM	18	7566782	8406861	+	9900	protein_coding	protein tyrosine phosphatase, receptor type M [Source:HGNC Symbol;Acc:HGNC:9675]	-	24	23	11	4	4	6	0.0933831073227409	0.130033254348271	0.052001613280813	0.0231996676669414	0.0222436918440391	0.0331631394671402
ENSG00000140519	31.6514176240421	48.76967384436	57.2894495738729	25.9854837493525	16.2144491422406	25.8195884028221	45.9035136807583	22.6731737648051	1.01179911093847	0.00850953066030419	0.0328837223905135	RHCG	15	89471398	89496613	-	2607	protein_coding	Rh family C glycoprotein [Source:HGNC Symbol;Acc:HGNC:18140]	-	42	45	63	23	15	24	0.620583941068848	0.966124894717478	1.13099020829386	0.506575021841442	0.316761434487899	0.503743890640104
ENSG00000169627	27.883391716418	8.67016423899733	431.034906317711	13.5576436953143	10.8096327614937	10.7581618345092	155.862820757709	11.7084794304391	3.73493936664993	0.00855738445150678	0.0330413321139045	BOLA2B	16	30192934	30194306	-	1365	protein_coding	bolA family member 2B [Source:HGNC Symbol;Acc:HGNC:32479]	-	37	8	474	12	10	10	1.04414628242735	0.328034201127029	16.2519327660035	0.504783977808176	0.403319687282028	0.400873114437958
ENSG00000261613	16.5793139935459	17.3403284779947	21.8245522186183	3.38941092382858	9.72866948534434	4.30326473380369	18.5813982300529	5.80711504765887	1.67300791727129	0.00901600630467517	0.0344854318073203	AC093525.6	16	2554060	2556060	-	2001	antisense	novel transcript, antisense to PDPK1	-	22	16	24	3	9	4	0.423514092430721	0.447542913081853	0.561336755055253	0.0860857233518441	0.247615310257857	0.109383668407359
ENSG00000099904	15.0721036304962	8.67016423899733	6.36549439709699	0	3.24288982844811	1.07581618345092	10.0359207555302	1.43956867063301	2.79802859694322	0.00908895348371039	0.0347122601098529	ZDHHC8	22	20129456	20148007	+	5542	protein_coding	zinc finger DHHC-type containing 8 [Source:HGNC Symbol;Acc:HGNC:18474]	-	20	8	7	0	3	1	0.139013106353773	0.0807951433667257	0.0591140677858394	0	0.0298014095889553	0.00987354386878045
ENSG00000283162	34.6658383501414	32.51311589624	23.6432649035031	16.9470546191429	11.8905960376431	10.7581618345092	30.2740730499615	13.1986041637651	1.20208104127884	0.00923723135972994	0.0351997459301311	AL390726.6	9	38433696	38543880	+	2140	transcribed_unprocessed_pseudogene	STRA6-like (Stra6l) pseudogene	-	46	30	26	15	11	10	0.828011430583649	0.784637881784569	0.568615771388329	0.402470870156636	0.282983416099984	0.255697103368137
ENSG00000265107	6.78244663372331	11.9214758286213	9.09356342442427	0	3.24288982844811	0	9.26582862892297	1.08096327614937	3.07810168075281	0.00931475897548797	0.0354191337625307	GJA5	1	147756199	147773362	-	3292	protein_coding	gap junction protein alpha 5 [Source:HGNC Symbol;Acc:HGNC:4279]	-	9	11	10	0	3	0	0.105311295849233	0.187022840595471	0.142167229504045	0	0.0501699307235694	0
ENSG00000177398	19.5937347196451	16.25655794812	10.9122761093091	4.51921456510478	3.24288982844811	5.37908091725461	15.5875229256914	4.3803951036025	1.83534046939177	0.0094428077937347	0.0358489304264569	UMODL1	21	42062959	42143453	+	7278	protein_coding	uromodulin like 1 [Source:HGNC Symbol;Acc:HGNC:12560]	-	26	15	12	4	3	5	0.137611133008573	0.115356215101606	0.0771664500457242	0.031557668302105	0.0226929667411364	0.0375921820010863
ENSG00000229544	28.6369968979429	19.507869537744	20.9151958761758	6.77882184765716	10.8096327614937	8.60652946760738	23.0200207706209	8.73166135891942	1.4042353095361	0.00956370843263329	0.0362120794656658	NKX1-2	10	124445239	124450184	-	3364	protein_coding	NK1 homeobox 2 [Source:HGNC Symbol;Acc:HGNC:31652]	Homeobox	38	18	23	6	10	8	0.435130858288931	0.299487229551542	0.319986145931281	0.102412326056504	0.163653797009503	0.13012884689841
ENSG00000180432	18.0865243565955	27.0942632468667	20.9151958761758	7.90862548893336	3.24288982844811	11.8339780179601	22.0319944932127	7.66183111178054	1.51599065157254	0.00957105866861684	0.0362239738045078	CYP8B1	3	42856005	42876165	-	4441	protein_coding	cytochrome P450 family 8 subfamily B member 1 [Source:HGNC Symbol;Acc:HGNC:2653]	-	24	25	23	7	3	11	0.208172205020296	0.315080137172367	0.242385362511333	0.0905053461674758	0.0371896896964626	0.135535010432018
ENSG00000254995	18.8401295381203	15.1727874182453	18.1871268488485	7.90862548893336	6.48577965689623	1.07581618345092	17.4000146017381	5.1567404430935	1.76506601736393	0.00974731860848443	0.0368182126855042	STX16-NPEPL1	20	58651434	58715410	+	3859	protein_coding	STX16-NPEPL1 readthrough (NMD candidate) [Source:HGNC Symbol;Acc:HGNC:41993]	-	25	14	20	7	6	1	0.249549959643888	0.203055635641925	0.242557408410115	0.104155025221498	0.0855970002290699	0.0141796268776318
ENSG00000261040	31.6514176240421	23.8429516572427	23.6432649035031	7.90862548893336	12.9715593137925	11.8339780179601	26.3792113949293	10.9047209402287	1.2776534257603	0.0100533069179693	0.0378246058970504	WFDC21P	17	60083566	60091885	-	1099	transcribed_unitary_pseudogene	WAP four-disulfide core domain 21, pseudogene [Source:HGNC Symbol;Acc:HGNC:50357]	-	42	22	26	7	12	11	1.47212223327251	1.12043528888133	1.10722270315835	0.365727245068026	0.601126158114615	0.547689700935936
ENSG00000113492	30.8978124425173	19.507869537744	38.192966382582	14.6874473365905	9.72866948534434	13.985610384862	29.5328827876144	12.800575735599	1.2149798122071	0.0110708304037914	0.0409635003741318	AGXT2	5	34998101	35048135	-	3952	protein_coding	alanine--glyoxylate aminotransferase 2 [Source:HGNC Symbol;Acc:HGNC:14412]	-	41	18	42	13	9	13	0.399631022924052	0.254927894790331	0.497383851724375	0.188878873275263	0.125374047526815	0.179997303028886
ENSG00000152953	12.057682904397	19.507869537744	3.63742536976971	3.38941092382858	1.08096327614937	2.15163236690185	11.7343259373036	2.20733552229327	2.40693267117504	0.0115130275216399	0.0422905981071251	STK32B	4	5051442	5500998	+	5324	protein_coding	serine/threonine kinase 32B [Source:HGNC Symbol;Acc:HGNC:14217]	-	16	18	4	3	1	2	0.115764182631497	0.189232727312432	0.0351626235557714	0.0323549084198047	0.0103405592250182	0.0205556649589712
ENSG00000215386	45.2163108914887	28.1780337767413	39.1023227250244	16.9470546191429	21.6192655229874	17.2130589352148	37.4988891310848	18.593126359115	1.02078146100193	0.0116775448632774	0.0427398638595778	MIR99AHG	21	15928296	16645065	+	11353	lincRNA	mir-99a-let-7c cluster host gene [Source:HGNC Symbol;Acc:HGNC:1274]	-	60	26	43	15	20	16	0.203578957653293	0.128181249427445	0.177262611993963	0.0758643232744825	0.0969842989764763	0.0771167869226196
ENSG00000168918	29.3906020794677	19.507869537744	27.2806902732728	11.2980364127619	8.64770620919497	11.8339780179601	25.3930539634948	10.5932402133057	1.26992997437325	0.0117277258891639	0.0428688353642341	INPP5D	2	233059967	233207903	+	8681	protein_coding	inositol polyphosphate-5-phosphatase D [Source:HGNC Symbol;Acc:HGNC:6079]	-	39	18	30	10	8	11	0.173056184662434	0.116055182607002	0.161737536986747	0.0661435059044811	0.0507343737486435	0.0693365950153892
ENSG00000230177	24.8689709903188	18.4240990078693	24.5526212459455	12.4278400540381	7.5667429330456	6.45489710070554	22.6152304147112	8.81649336259642	1.36932480355774	0.0121099016359425	0.0439485002866282	AL080317.1	6	111277932	111278742	+	557	antisense	novel transcript	-	33	17	27	11	7	6	2.28218590382551	1.7082660765603	2.268652069522	1.13395144027375	0.691870666423658	0.589434615304646
ENSG00000157322	18.0865243565955	15.1727874182453	13.6403451366364	4.51921456510478	3.24288982844811	6.45489710070554	15.6332189704924	4.73900049808614	1.72463914974787	0.0121194504299704	0.0439646154375302	CLEC18A	16	69950705	69964452	+	6140	protein_coding	C-type lectin domain family 18 member A [Source:HGNC Symbol;Acc:HGNC:30388]	-	24	14	15	4	3	6	0.150568853826569	0.127620797710454	0.114335794672797	0.037406630277316	0.0268989270263828	0.0534715115186788
ENSG00000223855	12.057682904397	17.3403284779947	6.36549439709699	1.12980364127619	4.32385310459749	2.15163236690185	11.9211685931629	2.53509637092517	2.21905039320878	0.0123601517695769	0.0446308563897057	HRAT92	7	520391	525232	+	3506	lincRNA	heart tissue-associated transcript 92 [Source:NCBI gene;Acc:441307]	-	16	16	7	1	4	2	0.175792500949826	0.255428798938046	0.0934427163916492	0.0163774037295151	0.062810196593265	0.0312145921966807
ENSG00000145824	32.4050228055669	23.8429516572427	27.2806902732728	11.2980364127619	12.9715593137925	12.9097942014111	27.8428882453608	12.3931299759885	1.1734597787641	0.0124508671111409	0.04493014163188	CXCL14	5	135570679	135579279	-	1975	protein_coding	C-X-C motif chemokine ligand 14 [Source:HGNC Symbol;Acc:HGNC:10640]	-	43	22	30	10	12	12	0.838674868930186	0.623472598724346	0.710908130927571	0.290730012535089	0.334500074819221	0.332470967822468
ENSG00000284883	18.8401295381203	8.67016423899733	15.4590578215213	1.12980364127619	2.16192655229874	7.53071328415646	14.3231171995463	3.6074811592438	1.99186598398576	0.0124760015039641	0.0450019727342278	AC021066.2	12	52263948	52267461	+	685	unprocessed_pseudogene	keratin protein pseudogene	-	25	8	17	1	2	7	1.40585882374564	0.653673992026853	1.16149588787801	0.0838236167528175	0.160739087048166	0.559174103424042
ENSG00000254363	36.9266538947158	28.1780337767413	20.0058395337334	11.2980364127619	12.9715593137925	12.9097942014111	28.3701757350635	12.3931299759885	1.20004155798659	0.0125027990560656	0.0450797402915914	AC011379.2	5	140157319	140173051	+	6140	processed_transcript	uncharacterized LOC101929719 [Source:NCBI gene;Acc:101929719]	-	49	26	22	10	12	12	0.307411409895912	0.237010052890844	0.167692498853436	0.0935165756932899	0.107595708105531	0.106943023037358
ENSG00000283294	42.2018901653895	30.3455748364907	22.7339085610607	13.5576436953143	16.2144491422406	13.985610384862	31.7604578543136	14.585901074139	1.12938957219941	0.0125542704280974	0.0452274292337464	AP005212.4	18	14225224	14342505	+	3505	processed_transcript	novel transcript	-	56	28	25	12	15	13	0.615449295051445	0.447127930352177	0.333819200804078	0.196584915751258	0.235605437863039	0.202952736539274
ENSG00000127507	23.3617606272692	13.005246358496	21.8245522186183	2.25960728255239	9.72866948534434	7.53071328415646	19.3971864014611	6.50633001735106	1.57860280393108	0.012744552215302	0.0457787932558416	ADGRE2	19	14732393	14778541	-	8622	protein_coding	adhesion G protein-coupled receptor E2 [Source:HGNC Symbol;Acc:HGNC:3337]	-	31	12	24	2	9	7	0.138498780432562	0.0778995623761994	0.130275440369469	0.0133192246522106	0.0574667404112701	0.0444252216243875
ENSG00000133135	24.8689709903188	22.759181127368	25.461977588388	12.4278400540381	3.24288982844811	12.9097942014111	24.3633765686916	9.52684136129911	1.35883119874303	0.0127925569878582	0.0459320574534843	RNF128	X	106693794	106796993	+	3432	protein_coding	ring finger protein 128, E3 ubiquitin protein ligase [Source:HGNC Symbol;Acc:HGNC:21153]	-	33	21	28	11	3	12	0.370389728563756	0.342478888960747	0.381830027586389	0.184035825242564	0.0481233717779692	0.191325804618116
ENSG00000272369	18.0865243565955	11.9214758286213	22.7339085610607	4.51921456510478	7.5667429330456	5.37908091725461	17.5806362487592	5.82167947180166	1.59901867085311	0.0130932442923929	0.0468163718331863	AC008035.1	12	46537502	46652550	+	448	lincRNA	novel transcript	-	24	11	25	4	7	5	2.06359991628378	1.37428390901851	2.61168816700512	0.512671227461429	0.8602052705312	0.610705135276577
ENSG00000253854	19.5937347196451	21.6754105974933	22.7339085610607	9.03842913020955	10.8096327614937	4.30326473380369	21.334351292733	8.05044220850232	1.40589325219364	0.0131310967340441	0.0468932713865355	AC010834.3	8	93719574	93721167	+	939	antisense	novel transcript	-	26	20	25	8	10	4	1.06659619386198	1.19213707278593	1.24604504666485	0.489194270293333	0.586295392055344	0.233095548970314
ENSG00000196628	12.057682904397	17.3403284779947	10.0029197668667	3.38941092382858	1.08096327614937	5.37908091725461	13.1336437164195	3.28315170574419	1.99229156650637	0.0132953286252325	0.0473520570300283	TCF4	18	55222331	55664787	-	27828	protein_coding	transcription factor 4 [Source:HGNC Symbol;Acc:HGNC:11634]	bHLH	16	16	11	3	1	5	0.0221477831080239	0.0321810180062091	0.0184999271050758	0.00619007950363088	0.00197833611161409	0.00983167675017631
ENSG00000204778	65.5636507926586	53.1047559638587	17.2777705064061	19.2066619016953	22.7002287991368	21.5163236690185	45.3153924209745	21.1410714566168	1.10282337455001	0.0134359455904226	0.0477442055012272	CBWD4P	9	65287914	65323015	-	655	unprocessed_pseudogene	COBW domain containing 4 pseudogene [Source:HGNC Symbol;Acc:HGNC:18520]	-	87	49	19	17	21	20	5.11646757869445	4.18713121037811	1.35759936962123	1.49026872837643	1.76506241770066	1.67081466017653
ENSG00000285744	25.6225761718436	15.1727874182453	17.2777705064061	4.51921456510478	8.64770620919497	7.53071328415646	19.3577113654984	6.89921135281873	1.49513737650737	0.0135044701801705	0.047967900373767	AC083837.2	8	78805293	78956082	+	2921	bidirectional_promoter_lncRNA	novel transcript	-	34	14	19	4	8	7	0.448373187333598	0.268261450853197	0.304425740192367	0.07862947959696	0.150778876587461	0.131131208779688
ENSG00000237515	22.6081554457444	18.4240990078693	25.461977588388	9.03842913020955	6.48577965689623	10.7581618345092	22.1647440140006	8.760790207205	1.3431683864946	0.0135673401276681	0.0481316211083164	SHISA9	16	12901620	13240413	+	10155	protein_coding	shisa family member 9 [Source:HGNC Symbol;Acc:HGNC:37231]	-	30	17	28	8	6	10	0.113797730489308	0.0936980999157151	0.129043885246331	0.0452342116992063	0.0325277029920217	0.0538839784547329
ENSG00000233868	12.8112880859218	22.759181127368	17.2777705064061	7.90862548893336	5.40481638074686	4.30326473380369	17.6160799065653	5.87223553449464	1.57784516584971	0.0141160295797408	0.0496483892840374	AC009302.1	2	221944223	221944612	+	390	processed_pseudogene	chromosome 12 open reading frame 31 (C12orf31) pseudogene	-	17	21	19	7	5	4	1.67910010282236	3.01381422285457	2.28007073615872	1.03060062135836	0.705809452743549	0.561222360213141
ENSG00000243368	15.0721036304962	14.0890168883707	20.9151958761758	6.77882184765716	7.5667429330456	1.07581618345092	16.6921054650142	5.14046032138456	1.70462043230053	0.0141843435272191	0.0498174056588496	MCCC1-AS1	3	183016255	183017808	+	765	antisense	MCCC1 antisense RNA 1 [Source:HGNC Symbol;Acc:HGNC:40366]	-	20	13	23	6	7	1	1.00707272602956	0.951138382189399	1.40710247701023	0.450346490005333	0.503754197644415	0.0715283400271651
