# Supplementary material for: Investigation of ribociclib, abemaciclib and palbociclib resistance in ER+ breast cancer cells reveal potential therapeutic opportunities
Source: Sci Rep. 2025 Aug 5;15:28579. doi: 10.1038/s41598-025-11052-4 (PMC12325956; doi:10.1038/s41598-025-11052-4)
Supplement: Supplementary file 7 — Supplementary Material 7 [file 41598_2025_11052_MOESM7_ESM.xls]

gene_id	T47D_Palbo1	T47D_Palbo2	T47D_Palbo3	T47D_c1	T47D_c2	T47D_c3	T47D_RP	T47D_WT	log2FoldChange	pvalue	padj	gene_name	gene_chr	gene_start	gene_end	gene_strand	gene_length	gene_biotype	gene_description	tf_family	T47D_Palbo1_count	T47D_Palbo2_count	T47D_Palbo3_count	T47D_c1_count	T47D_c2_count	T47D_c3_count	T47D_Palbo1_fpkm	T47D_Palbo2_fpkm	T47D_Palbo3_fpkm	T47D_c1_fpkm	T47D_c2_fpkm	T47D_c3_fpkm
ENSG00000131747	1341.41722311417	1665.75530441736	1707.77121110688	10398.7127143061	10012.9628269716	10240.6942502693	1571.64791287947	10217.4565971823	-2.70319412669383	3.51088242193348e-299	6.0432819128741e-295	TOP2A	17	40388516	40417950	-	6437	protein_coding	DNA topoisomerase II alpha [Source:HGNC Symbol;Acc:HGNC:11989]	-	1780	1537	1878	9204	9263	9519	10.6519413627035	13.3644825643839	13.6543617783486	82.1013064294172	79.2228073542881	80.9184209367278
ENSG00000145386	100.983094324325	126.801151995336	145.497014790788	1623.52783251389	1603.06853852952	1604.04192952533	124.427087036816	1610.21276685624	-3.70542306077532	5.23132952854144e-250	4.50234375873919e-246	CCNA2	4	121816444	121823933	-	2798	protein_coding	cyclin A2 [Source:HGNC Symbol;Acc:HGNC:1578]	-	134	117	160	1437	1483	1491	1.84480030638474	2.34045309555898	2.67628031180739	29.4894060159229	29.179343329756	29.1587911222605
ENSG00000214357	256.225761718436	301.288207305157	340.099272073468	2418.90959597233	2557.55911136941	2352.80999320717	299.20441369902	2443.09290018297	-3.03513513323627	1.21119086866408e-244	6.94940947410495e-241	NEURL1B	5	172641266	172691540	+	6424	protein_coding	neuralized E3 ubiquitin protein ligase 1B [Source:HGNC Symbol;Acc:HGNC:35422]	-	340	278	374	2141	2366	2187	2.03875790815915	2.42215010705311	2.72474206574123	19.1367464158516	20.2764201252983	18.6287121612934
ENSG00000113368	810.879175320698	797.655109987755	895.715997305791	3782.5825909927	3577.98844405442	3666.38155320074	834.750094204748	3675.65086274929	-2.13809347168314	2.07630215495133e-227	8.93484724829432e-224	LMNB1	5	126776623	126837020	+	3633	protein_coding	lamin B1 [Source:HGNC Symbol;Acc:HGNC:6637]	-	1076	736	985	3348	3310	3408	11.4087784710153	11.3389856805759	12.6890806973412	52.9147828760189	50.1585148663169	51.3302961331193
ENSG00000072571	269.037049804358	319.712306313027	285.537891526922	1980.54578315717	1886.28091688065	1992.41157175111	291.429082548102	1953.07942392964	-2.75165273130983	1.02160824833709e-224	3.51698855572525e-221	HMMR	5	163460203	163491945	+	3936	protein_coding	hyaluronan mediated motility receptor [Source:HGNC Symbol;Acc:HGNC:5012]	-	357	295	314	1753	1745	1852	3.49385920785445	4.19496862102471	3.73365241696081	25.5731245210536	24.4074503589747	25.7469312966684
ENSG00000076382	580.275989774105	625.335595737683	628.365232627717	2688.93266623734	2660.2506226036	2576.57975936496	611.325606046502	2641.92101606863	-2.11387941208636	4.64553971661607e-201	1.33272791903521e-197	SPAG5	17	28577565	28599279	-	5472	protein_coding	sperm associated antigen 5 [Source:HGNC Symbol;Acc:HGNC:13452]	-	770	577	691	2380	2461	2395	5.42046956567719	5.90189549019219	5.91005177253977	24.9739843552848	24.7598265587986	23.9496411530101
ENSG00000134057	1287.9112552259	1386.1425077097	1443.14851545613	4688.6851112962	4832.98680766384	4935.84464967283	1372.40075946391	4819.17218954429	-1.81354914993364	1.11334121845428e-193	2.73770605617907e-190	CCNB1	5	69167010	69178245	+	2558	protein_coding	cyclin B1 [Source:HGNC Symbol;Acc:HGNC:1579]	-	1709	1279	1587	4150	4471	4588	25.7355702877278	27.9854177836496	29.0359281661397	93.1546468037811	96.2246195976855	98.1437053925506
ENSG00000166851	370.020144128683	506.120837451469	506.511482740432	3018.83532948999	3036.42584270358	3110.18458635662	460.884154773528	3055.1485861834	-2.73612528868925	4.18365671680159e-193	9.00166038328823e-190	PLK1	16	23677656	23690367	+	4760	protein_coding	polo like kinase 1 [Source:HGNC Symbol;Acc:HGNC:9077]	-	491	467	557	2672	2809	2891	3.9734414074327	5.49125634662369	5.47655645749403	32.2319416418103	32.4882904863481	33.2338549851216
ENSG00000164611	226.835159638968	250.350992401048	318.27471985485	1855.13757897551	2015.99651001858	1989.18412320076	265.153623964955	1953.43940406495	-2.88435657382705	1.90432336851333e-180	3.277911814222e-177	PTTG1	5	160421822	160428744	+	2013	protein_coding	pituitary tumor-transforming 1 [Source:HGNC Symbol;Acc:HGNC:9690]	-	301	231	350	1642	1865	1849	5.75990067707889	6.42288277001795	8.13736124364436	46.8367061177678	51.0055146997536	50.2611843235591
ENSG00000089685	335.354305778541	434.591982479741	484.686930521814	2720.56716819307	2935.89625802169	2876.73247454777	418.211072926699	2844.39863358751	-2.77176138859444	4.72277778492433e-180	7.39028854653659e-177	BIRC5	17	78214186	78225636	+	3815	protein_coding	baculoviral IAP repeat containing 5 [Source:HGNC Symbol;Acc:HGNC:593]	-	445	401	533	2408	2716	2674	4.49322061282585	5.88317301768991	6.53870875250485	36.2425633974934	39.1937931703317	38.3536271672265
ENSG00000142945	162.025114027835	157.146726831827	172.777705064061	1233.7455762736	1266.88895964706	1183.39780179601	163.983181974574	1228.01077923889	-2.90333332019373	1.22488200541062e-178	1.75699116326108e-175	KIF2C	1	44739818	44767767	+	3646	protein_coding	kinesin family member 2C [Source:HGNC Symbol;Acc:HGNC:6393]	-	215	145	190	1092	1172	1100	2.27150694752759	2.22593833166714	2.43891274575398	17.1974058703902	17.6967298222721	16.5088036568457
ENSG00000186185	200.4589782856	213.502794385309	216.426809501298	1398.69690789993	1387.95684657579	1266.23564792174	210.129527390736	1350.96313413249	-2.68727689054618	7.73876558802901e-169	1.0246720928211e-165	KIF18B	17	44924709	44947711	-	4655	protein_coding	kinesin family member 18B [Source:HGNC Symbol;Acc:HGNC:27102]	-	266	197	238	1238	1284	1177	2.20117324403603	2.36869057073211	2.39285619006448	15.2706641707609	15.1854410979961	13.8355477985305
ENSG00000164104	314.253360695847	399.911325523752	479.230792467159	2807.56204857134	2715.37974968722	2869.20176126361	397.798492895586	2797.38118650739	-2.81902693885787	4.56957256268159e-168	5.61828946581701e-165	HMGB2	4	173331695	173335125	-	2775	protein_coding	high mobility group box 2 [Source:HGNC Symbol;Acc:HGNC:5000]	HMG	417	369	527	2485	2512	2667	5.78849072012719	7.4426084051652	8.88805952399626	51.4186147845279	49.835488624418	52.5895687863509
ENSG00000088325	1538.10817549214	1727.53022462022	1845.99337515813	5863.68089822345	5884.76407535718	5710.4323017575	1703.8772584235	5819.62575844604	-1.77363741484091	1.51894374996286e-160	1.74303858454072e-157	TPX2	20	31739271	31801805	+	3605	protein_coding	TPX2, microtubule nucleation factor [Source:HGNC Symbol;Acc:HGNC:1249]	-	2041	1594	2030	5190	5444	5308	21.8087116071726	24.7482695961928	26.3542156627033	82.664502385237	83.1371094417194	80.5684904524569
ENSG00000135476	350.426409409038	509.372149041093	449.222033166559	2675.37502254203	2719.70360279182	2559.36670042974	436.340197205563	2651.48177525453	-2.61201528179741	4.89710962632693e-160	5.26837174987284e-157	ESPL1	12	53268299	53293643	+	8890	protein_coding	extra spindle pole bodies like 1, separase [Source:HGNC Symbol;Acc:HGNC:16856]	-	465	470	494	2368	2516	2379	2.01485346156842	2.95908804461537	2.60066560907193	15.2945570598887	15.5808429113629	14.6430741853024
ENSG00000087586	962.353816807185	994.901346424944	922.087331236621	2972.51338019767	3072.09763081651	3132.77672620909	959.780831489584	3059.12924574109	-1.67329432048469	7.34856574455304e-150	7.44063895064656e-147	AURKA	20	56369389	56392337	-	2928	protein_coding	aurora kinase A [Source:HGNC Symbol;Acc:HGNC:11393]	-	1277	918	1014	2631	2842	2912	16.8001089723686	17.5482332823705	16.2078798770731	51.5948961538641	53.4361394284081	54.420168207553
ENSG00000178999	60.288414521985	98.6231182185947	85.4794961895882	936.607218617965	928.54745421231	901.533961731873	81.4636763100559	922.229544854049	-3.52626128916282	3.61093434155889e-147	3.45305626784739e-144	AURKB	17	8204733	8210600	-	2241	protein_coding	aurora kinase B [Source:HGNC Symbol;Acc:HGNC:11390]	-	80	91	94	829	859	838	1.37511938493996	2.27280055181804	1.96311311180579	21.2407399051043	21.1024743207154	20.4617014463252
ENSG00000138160	485.321736901979	550.555429176331	540.157667410802	2320.6166791813	2068.9637105499	2381.85703016034	525.344944496371	2257.14580663051	-2.10652905086362	4.92814751751825e-145	4.4646422746864e-142	KIF11	10	92593286	92655395	+	4860	protein_coding	kinesin family member 11 [Source:HGNC Symbol;Acc:HGNC:6388]	-	644	508	594	2054	1914	2214	5.10436676137574	5.85044947905103	5.72017746088943	24.267282003096	21.6814207446481	24.927626499467
ENSG00000101447	408.454008386448	552.72297023608	507.420839082874	2413.26057776595	2366.22861149097	2370.02305214238	489.532605901801	2383.1707471331	-2.29078541375291	2.19459633982087e-144	1.88877933986683e-141	FAM83D	20	38926312	38953106	+	2475	protein_coding	family with sequence similarity 83 member D [Source:HGNC Symbol;Acc:HGNC:16122]	-	542	510	558	2136	2189	2203	8.43560736148759	11.5333842987162	10.5516000766159	49.5544901365869	48.6914414466016	48.7055974974065
ENSG00000119403	363.991302676484	443.262146718739	414.666492153747	1735.37839300023	1893.8476598137	1776.17251887747	407.30664718299	1801.79952389714	-2.15144842978113	9.97276492309998e-136	7.80278193733273e-133	PHF19	9	120855652	120894896	-	6733	protein_coding	PHD finger protein 19 [Source:HGNC Symbol;Acc:HGNC:24566]	-	483	409	456	1536	1752	1651	2.76331751748323	3.39998095158553	3.16968098773885	13.0990430124231	14.3254264925178	13.4176988533209
ENSG00000166106	262.254603170635	283.947878827163	299.178236663559	1298.14438382635	1360.93276467206	1352.30094259781	281.793572887119	1337.12603036541	-2.24961667123941	5.38302838332787e-135	4.02861163314011e-132	ADAMTS15	11	130448974	130476641	+	5673	protein_coding	ADAM metallopeptidase with thrombospondin type 1 motif 15 [Source:HGNC Symbol;Acc:HGNC:16305]	-	348	262	329	1149	1259	1257	2.36297286377216	2.58493899499954	2.71420371804138	11.629584861547	12.21785649186	12.1244508041287
ENSG00000111206	298.427651883826	411.832801352373	408.30099775665	2029.12733973204	2142.46921332805	1966.59198334829	372.853816997616	2046.06284546946	-2.46415338562099	2.96205234537809e-134	2.03943228083972e-131	FOXM1	12	2857681	2877155	-	4899	protein_coding	forkhead box M1 [Source:HGNC Symbol;Acc:HGNC:3818]	Fork	396	380	449	1796	1982	1828	3.1137233274484	4.34148142795953	4.28941660068923	21.0501822303167	22.2729777824743	20.4177712310243
ENSG00000146670	594.594488223077	671.937728522293	732.031855666154	2518.33231640464	2780.23754625618	2569.0490460808	666.188024137175	2622.53963624721	-1.97969673022073	1.02502151441123e-132	6.78603666444633e-130	CDCA5	11	65066300	65084164	-	3925	protein_coding	cell division cycle associated 5 [Source:HGNC Symbol;Acc:HGNC:14626]	-	789	620	805	2229	2572	2388	7.74336294701339	8.84125300680905	9.59876912661122	32.6082411702652	36.0755845023184	33.2915674212549
ENSG00000090889	140.170563763615	141.973939413581	183.68998117337	1040.54915361537	1093.93483546316	1037.08680084669	155.278161450189	1057.19026330841	-2.76814024374958	1.51169023072848e-132	9.63730516352937e-130	KIF4A	X	70290090	70420832	+	4533	protein_coding	kinesin family member 4A [Source:HGNC Symbol;Acc:HGNC:13339]	-	186	131	202	921	1012	964	1.58059097933759	1.6175114624567	2.08557098929005	11.6662392356279	12.2907070288473	11.6367283557099
ENSG00000120802	1353.47490601856	1309.1948000886	1431.32688300438	4352.0036261959	3941.19210484061	4551.77827218085	1364.66552970385	4281.65800107245	-1.64905209703675	1.31893794613404e-130	7.82857891958804e-128	TMPO	12	98515512	98550379	+	8593	protein_coding	thymopoietin [Source:HGNC Symbol;Acc:HGNC:11875]	-	1796	1208	1574	3852	3646	4231	8.05107355522548	7.86835440070959	8.57273191825902	25.7394008653927	23.3589827355792	26.9424940173427
ENSG00000126787	236.632026998791	301.288207305157	286.447247869365	1377.23063871568	1324.18001328298	1350.14931023091	274.789160724438	1350.51998740986	-2.30556986226381	9.78078512557566e-125	5.61188847888446e-122	DLGAP5	14	55148112	55191678	-	3667	protein_coding	DLG associated protein 5 [Source:HGNC Symbol;Acc:HGNC:16864]	-	314	278	315	1219	1225	1255	3.2984584063207	4.24322124017158	4.02030470823848	19.0875313179313	18.3910807771056	18.7271805431089
ENSG00000158258	762.64844370311	824.749373234621	756.5844769121	2679.89423710713	2407.30521598465	2408.75243474662	781.327431283277	2498.65062927947	-1.67884996107354	1.25062805197645e-115	6.9442131157002e-113	CLSTN2	3	139935185	140577397	+	14596	protein_coding	calsyntenin 2 [Source:HGNC Symbol;Acc:HGNC:17448]	-	1012	761	832	2372	2227	2239	2.67078501999713	2.91818346579301	2.66777254211241	9.33120642452131	8.3997901341649	8.3938232591415
ENSG00000138180	181.61884874748	265.523779819293	230.976510980377	1249.56282725147	1292.83207827465	1372.74145008338	226.039713182383	1305.04545186983	-2.54206693622527	1.73842537499462e-115	9.35109874368198e-113	CEP55	10	93496632	93529092	+	3271	protein_coding	centrosomal protein 55 [Source:HGNC Symbol;Acc:HGNC:1161]	-	241	245	254	1106	1196	1276	2.83810704882971	4.19225151757515	3.63423075389601	19.4147387001229	20.1294870765944	21.3456661064252
ENSG00000182481	4173.46549528441	4158.4275231291	4455.84607796789	9271.16868031245	9416.27109853717	9574.76403271321	4262.5796987938	9420.73460385428	-1.14408613329758	2.66610223777744e-115	1.39065508542009e-112	KPNA2	17	68035519	68046842	+	3140	protein_coding	karyopherin subunit alpha 2 [Source:HGNC Symbol;Acc:HGNC:6395]	-	5538	3837	4900	8206	8711	8900	67.9384410655262	68.3949350546902	73.034112919868	150.057888651411	152.728623930645	155.095765310495
ENSG00000170312	789.024625056478	746.717895083645	912.084411469755	2868.57144520026	2770.50887677084	3191.94661629889	815.942310536626	2943.67564608999	-1.85012757046355	3.49680270477605e-114	1.77030779286206e-111	CDK1	10	60778331	60794852	+	3931	protein_coding	cyclin dependent kinase 1 [Source:HGNC Symbol;Acc:HGNC:1722]	-	1047	689	1003	2539	2563	2967	10.2597295252735	9.81020241818092	11.9414541614322	37.086566169105	35.8944774703062	41.3003834694373
ENSG00000013810	712.156896540948	925.540032512965	903.900204387773	3092.27256617294	3309.90955156937	3156.44468224501	847.199044480562	3186.20893332911	-1.91538057566827	9.07021293451736e-114	4.46073072119564e-111	TACC3	4	1721490	1745176	+	6528	protein_coding	transforming acidic coiled-coil containing protein 3 [Source:HGNC Symbol;Acc:HGNC:11524]	-	945	854	994	2737	3062	2934	5.57627183260507	7.32216506961911	7.12632402589083	24.0741863895429	25.8230248859464	24.5934550359026
ENSG00000135451	205.734214556274	293.701813596035	301.906305690886	1547.83098854839	1494.97221091458	1442.66950200769	267.114111281065	1495.15756715688	-2.49427076856314	5.89340368881499e-111	2.81786549154368e-108	TROAP	12	49323236	49331731	+	3954	protein_coding	trophinin associated protein [Source:HGNC Symbol;Acc:HGNC:12327]	-	273	271	332	1370	1383	1341	2.65961182938345	3.83613971642339	3.92971220240438	19.8948591658274	19.2560669967773	18.5580223930116
ENSG00000118193	149.967431123438	131.136234114835	160.046716269867	918.530360357546	822.613053149672	911.216307382931	147.05012716938	884.119906963383	-2.5822861594153	1.59783917032978e-110	7.43340692942876e-108	KIF14	1	200551497	200620734	-	7277	protein_coding	kinesin family member 14 [Source:HGNC Symbol;Acc:HGNC:19181]	-	199	121	176	813	761	847	1.05339917855648	0.93066800929548	1.13193012830573	6.4149775027797	5.75724027703058	6.36899073276099
ENSG00000181192	1917.92518698065	1957.28957695365	1988.76232092159	5014.06855998375	4683.81387555523	4600.19000043615	1954.65902828529	4766.02414532504	-1.28606757318925	2.41317565916342e-110	1.09310506897842e-107	DHTKD1	10	12068972	12123225	+	5281	protein_coding	dehydrogenase E1 and transketolase domain containing 1 [Source:HGNC Symbol;Acc:HGNC:23537]	-	2545	1806	2187	4438	4333	4276	18.56367228863	19.1409447139827	19.3817033555433	48.2534197381306	45.1704684683863	44.3058538527667
ENSG00000117399	727.982605352969	894.1106871466	953.005446879664	3001.88827487085	3194.24648102139	3159.67213079536	858.366246459744	3118.60229556253	-1.86456566865724	1.17331592257661e-109	5.17853512187466e-107	CDC20	1	43358955	43363203	+	2038	protein_coding	cell division cycle 20 [Source:HGNC Symbol;Acc:HGNC:1723]	-	966	825	1048	2657	2955	2937	18.2585052455492	22.6574775971648	24.0666936439955	74.8590552271255	79.8243477737294	78.856836121067
ENSG00000011426	1128.90056192417	1329.78644015622	1381.31228417005	4072.94212680068	3806.07169532194	3951.47284181524	1279.99976208348	3943.49555464595	-1.6256271360518	8.11247277407443e-109	3.49099984650358e-106	ANLN	7	36389806	36453791	+	6012	protein_coding	anillin actin binding protein [Source:HGNC Symbol;Acc:HGNC:14082]	-	1498	1227	1519	3605	3521	3673	9.59809657225626	11.4231894945236	11.8249177505322	34.4304948103504	32.2425310183937	33.4303973026663
ENSG00000157456	517.726759707546	574.398380833573	581.078702820711	1787.34936049894	1828.98986324474	1962.28871861448	557.734614453943	1859.54264745272	-1.74028393628075	3.9801977827101e-106	1.67100352277534e-103	CCNB2	15	59105078	59125045	+	2801	protein_coding	cyclin B2 [Source:HGNC Symbol;Acc:HGNC:1580]	-	687	530	639	1582	1692	1824	9.44791336180765	10.5906971976682	10.6769467325225	32.4302530405304	33.255947281429	35.6329112960746
ENSG00000123080	128.866486040743	166.900661600699	164.593497982079	962.592702367317	1149.06396254678	913.367939749833	153.453548541174	1008.34153488798	-2.72563105027968	7.54503234401923e-105	3.09220575565721e-102	CDKN2C	1	50960745	50974633	+	3318	protein_coding	cyclin dependent kinase inhibitor 2C [Source:HGNC Symbol;Acc:HGNC:1789]	-	171	154	181	852	1063	849	1.98523536250085	2.59780249468478	2.5530629305137	14.7441649214224	17.6375783498429	14.0013815318093
ENSG00000228716	296.920441520776	334.885093731272	356.467686237432	1328.6490821408	1397.68551606114	1276.99380975625	329.42440716316	1334.44280265273	-2.02210205667429	1.13305232186726e-104	4.53563479448864e-102	DHFR	5	80626228	80654983	-	4409	protein_coding	dihydrofolate reductase [Source:HGNC Symbol;Acc:HGNC:2861]	-	394	309	392	1176	1293	1187	3.44229746373973	3.92265552059321	4.1610726163463	15.3152535067815	16.1450910743928	14.7316096174569
ENSG00000161800	1033.94630905204	1236.58217458699	1250.36497085834	3501.26148431492	3584.47422371132	3423.24709574084	1173.63115149912	3502.99426792236	-1.58042131434326	9.36426946810169e-103	3.58193711898743e-100	RACGAP1	12	49976923	50033136	-	4487	protein_coding	Rac GTPase activating protein 1 [Source:HGNC Symbol;Acc:HGNC:9804]	-	1372	1141	1375	3099	3316	3182	11.7785089345454	14.2328333813881	14.341875737688	39.6572389117745	40.6855813089399	38.8046425550091
ENSG00000123416	3243.51670128279	3779.10783767296	4269.4280277672	11282.2191617841	11451.7249475264	11569.3272368312	3764.01752224098	11434.4237820472	-1.60374913550788	1.68941994306655e-102	6.32173597391404e-100	TUBA1B	12	49127782	49131397	-	3574	protein_coding	tubulin alpha 1b [Source:HGNC Symbol;Acc:HGNC:18809]	-	4304	3487	4695	9986	10594	10754	46.3884635536637	54.6083669902553	61.4809224728806	160.433101922815	163.187727113733	164.647471465832
ENSG00000109805	131.127301585317	164.733120540949	200.967751679776	998.746418888155	996.64814060972	1013.41884481077	165.609391268681	1002.93780143621	-2.60610091805124	2.80637499849556e-101	1.02779006061923e-98	NCAPG	4	17810902	17844862	+	4921	protein_coding	non-SMC condensin I complex subunit G [Source:HGNC Symbol;Acc:HGNC:24304]	-	174	152	221	884	922	942	1.36203465313752	1.72882889783164	2.1018331399215	10.3146825621827	10.3147719169894	10.4745920897736
ENSG00000169679	278.080311982656	286.115419886912	280.081753472268	1143.36128497151	1058.26304735023	1118.84883078896	281.425828447278	1106.82438770357	-1.97655233108136	7.30043396129798e-100	2.61796603699629e-97	BUB1	2	110637698	110678114	-	6032	protein_coding	BUB1 mitotic checkpoint serine/threonine kinase [Source:HGNC Symbol;Acc:HGNC:1148]	-	369	264	308	1012	979	1040	2.35644499724183	2.44965195453697	2.38972931058378	9.63332354200732	8.93518259787846	9.4343414001347
ENSG00000276043	500.393840532475	651.346088454675	664.739486325414	2381.62607581022	2307.85659457891	2223.71205119306	605.493138437521	2304.39824052739	-1.93310719113714	6.43250506932307e-99	2.25964713792363e-96	UHRF1	19	4903080	4962154	+	5145	protein_coding	ubiquitin like with PHD and ring finger domains 1 [Source:HGNC Symbol;Acc:HGNC:12556]	-	664	601	731	2108	2135	2067	4.97135725863921	6.538089830116	6.64953573905673	23.5256804895497	22.8451794296177	21.9833907307395
ENSG00000156802	1189.18897644615	1136.87528583853	1199.44101568156	3080.97452976018	2856.98593886279	2988.61735762666	1175.16842598875	2975.52594208321	-1.3392047423518	7.19250697474516e-99	2.47609245112577e-96	ATAD2	8	123319850	123416350	-	7118	protein_coding	ATPase family, AAA domain containing 2 [Source:HGNC Symbol;Acc:HGNC:30123]	-	1578	1049	1319	2727	2643	2778	8.53967394409316	8.24858197669246	8.67253654476723	21.9980467794576	20.4418996798108	21.3557013733535
ENSG00000170540	4005.41153980438	3915.66292443717	4093.92225367581	8763.88684537944	8737.42616111537	9769.48676191783	4004.99890597245	9090.26658947088	-1.18237596592112	8.77949701410168e-97	2.9061823481487e-94	ARL6IP1	16	18791667	18801678	-	3666	protein_coding	ADP ribosylation factor like GTPase 6 interacting protein 1 [Source:HGNC Symbol;Acc:HGNC:697]	-	5315	3613	4502	7757	8083	9081	55.8474158103933	55.1616554568064	57.4741234836874	121.494969906942	121.384208649492	135.544155667434
ENSG00000123485	82.1429647862045	107.293282457592	102.757266695994	645.117879168707	670.19723121261	663.778585189219	97.3978379799303	659.697898523512	-2.77275280269005	5.77536307473601e-96	1.87568536991379e-93	HJURP	2	233833416	233854566	-	3821	protein_coding	Holliday junction recognition protein [Source:HGNC Symbol;Acc:HGNC:25444]	-	109	99	113	571	620	617	1.09885840434408	1.45017344181173	1.38407853197034	8.58056800277762	8.93298747309029	8.83583725059462
ENSG00000137807	375.295380399356	433.508211949867	423.760055578171	1372.71142415058	1410.65707537493	1455.5792962091	410.854549309131	1412.9825985782	-1.78666551271313	3.41303702701975e-95	1.08793715455724e-92	KIF23	15	69414246	69448427	+	6576	protein_coding	kinesin family member 23 [Source:HGNC Symbol;Acc:HGNC:6392]	-	498	400	466	1215	1305	1353	2.91715705927221	3.40455204180652	3.31652624847521	10.6089264952785	10.925234822805	11.2583714573323
ENSG00000188486	2628.57487315854	3232.88749061613	3573.77042579874	9656.43172198763	10247.531857896	10244.9975150031	3145.07759652447	10049.6536982956	-1.6769723440125	4.03383668241707e-95	1.23990055025795e-92	H2AFX	11	119093854	119095467	-	1614	protein_coding	H2A histone family member X [Source:HGNC Symbol;Acc:HGNC:4739]	-	3488	2983	3930	8547	9480	9523	83.2463536654025	103.445478622834	113.95892575851	304.065495591473	323.360434781096	322.856723847708
ENSG00000213347	134.895327492941	140.890168883707	170.049636036734	794.251959817164	942.599976802252	830.530093624112	148.611710804461	855.794010081176	-2.52773108581345	4.69021601761687e-95	1.41636295282876e-92	MXD3	5	177301461	177312757	-	5154	protein_coding	MAX dimerization protein 3 [Source:HGNC Symbol;Acc:HGNC:14008]	bHLH	179	130	187	703	872	772	1.33782987717169	1.41175953118915	1.69807363507195	7.83191341975224	9.31438411676469	8.19619849694279
ENSG00000010292	623.23148512102	676.272810641792	705.660521735324	1974.89676495079	2026.80614278007	1898.81556379088	668.388272499378	1966.83949050725	-1.55918497816612	6.01018427730089e-95	1.78367762008931e-92	NCAPD2	12	6493356	6531955	+	6487	protein_coding	non-SMC condensin I complex subunit D2 [Source:HGNC Symbol;Acc:HGNC:24305]	-	827	624	776	1748	1875	1765	4.91081852540643	5.38396815076225	5.598570481782	15.4722864540602	15.9125377622544	14.8881382631693
ENSG00000117650	258.486577263011	338.136405320896	383.748376510704	1534.27334485307	1514.42954988527	1705.16865076971	326.790453031537	1584.62384850268	-2.2837450386543	3.31578261975468e-94	9.51242770563954e-92	NEK2	1	211658657	211675630	-	3095	protein_coding	NIMA related kinase 2 [Source:HGNC Symbol;Acc:HGNC:7745]	-	343	312	422	1358	1401	1585	4.26899592805373	5.64229424781821	6.38132882845001	25.1939395838363	24.9206608649142	28.0225849730011
ENSG00000111331	2187.71584196653	2308.43122863304	2548.92582786612	6061.39653544678	6420.92186032727	5702.90158847334	2348.3576328219	6061.73999474913	-1.36856736833438	8.27504348899177e-94	2.33505448485271e-91	OAS3	12	112938352	112973249	+	8251	protein_coding	2'-5'-oligoadenylate synthetase 3 [Source:HGNC Symbol;Acc:HGNC:8088]	-	2903	2130	2803	5365	5940	5301	13.5529152502897	14.4489007100167	15.8992206791307	37.3353396142314	39.6334548109491	35.1552992146723
ENSG00000100526	112.287172047197	143.057709943456	160.046716269867	791.992352534612	842.07039212036	929.505182501597	138.46386608684	854.522642385523	-2.63482539730719	1.03656106497453e-93	2.87779445345267e-91	CDKN3	14	54396849	54420218	+	1836	protein_coding	cyclin dependent kinase inhibitor 3 [Source:HGNC Symbol;Acc:HGNC:1791]	-	149	132	176	701	779	864	3.12612158705009	4.02404700157053	4.48641369481524	21.9231173259541	23.358602378869	25.7502024097794
ENSG00000117632	1431.09623971562	1403.48283618769	1474.06663109917	3440.25208768601	3526.10220679925	3910.5918268441	1436.2152356675	3625.64870710979	-1.33576497840083	1.16273451448429e-91	3.17684907901874e-89	STMN1	1	25884181	25906991	-	6261	protein_coding	stathmin 1 [Source:HGNC Symbol;Acc:HGNC:6510]	-	1899	1295	1621	3045	3262	3635	11.6835153861089	11.5767819932363	12.1170984851267	27.9254744311525	28.682851608091	31.7687621368855
ENSG00000109685	1278.86799304761	1393.72890141882	1337.66317973281	3408.61758573028	3386.65794417598	3129.54927765873	1336.75335806641	3308.274935855	-1.30886100910469	1.84690541167317e-91	4.96730982048911e-89	NSD2	4	1871424	1982207	+	19776	protein_coding	nuclear receptor binding SET domain protein 2 [Source:HGNC Symbol;Acc:HGNC:12766]	HMG	1697	1286	1471	3017	3133	2909	3.30548859297938	3.63968924653857	3.48123664150831	8.7597925993187	8.72175764587136	8.04905415510481
ENSG00000117724	1992.5320999516	2250.99139054968	2088.79151859026	6252.33335082246	5252.4005588098	5516.78538873633	2110.77166969718	5673.83976612286	-1.42767348517762	8.04244267676032e-91	2.12976255069347e-88	CENPF	1	214603195	214664588	+	11690	protein_coding	centromere protein F [Source:HGNC Symbol;Acc:HGNC:1857]	-	2644	2077	2297	5534	4859	5128	8.71242822938814	9.94451885998978	9.19614500730751	27.1820126732603	22.8830790597699	24.003417934933
ENSG00000132646	783.749388785805	973.225935827451	1049.39721917856	3173.61842834483	3040.74969580818	3487.79606674789	935.457514597272	3234.0547303003	-1.79239053337648	1.96003693506783e-88	5.11183572171554e-86	PCNA	20	5114953	5126626	-	1471	protein_coding	proliferating cell nuclear antigen [Source:HGNC Symbol;Acc:HGNC:8729]	-	1040	898	1154	2809	2813	3242	27.2340945217239	34.1684638609346	36.7157549649574	109.646818170758	105.278365237439	120.597948301545
ENSG00000122966	514.712338981447	673.021499052168	708.388590762651	2519.46212004591	2246.24168783839	2363.56815504168	632.040809598755	2376.42398764199	-1.91495427087712	6.90922326689951e-88	1.77505164318121e-85	CIT	12	119685790	119877291	-	13230	protein_coding	citron rho-interacting serine/threonine kinase [Source:HGNC Symbol;Acc:HGNC:1985]	-	683	621	779	2230	2078	2197	1.98862609216483	2.62720248581201	2.75573175141179	9.67836475969512	8.64704605733071	9.08677541385914
ENSG00000149503	645.086035385239	791.152486808507	813.873926485972	2464.10174162338	2495.9442046289	2218.3329702758	750.037482893239	2392.79297217603	-1.67710514900903	5.65500553112389e-83	1.39056586010337e-80	INCENP	11	62123973	62153163	+	4473	protein_coding	inner centromere protein [Source:HGNC Symbol;Acc:HGNC:6058]	-	856	730	895	2181	2309	2062	7.3716913024055	9.13452044805018	9.36447563105184	27.9971442151706	28.4188897961141	25.2248936751735
ENSG00000127564	477.785685086731	567.895757654325	598.356473327117	1694.70546191429	1755.48436046658	1736.36732008979	548.012638689391	1728.85238082355	-1.66162669874679	1.73221815404579e-82	4.19953113881551e-80	PKMYT1	16	2968024	2980539	-	5034	protein_coding	protein kinase, membrane associated tyrosine/threonine 1 [Source:HGNC Symbol;Acc:HGNC:29650]	-	634	524	658	1500	1624	1614	4.85141381457684	5.82612591125642	6.11747226557359	17.1094092597378	17.7604876833394	17.5440517908107
ENSG00000143228	124.344854951594	134.387545704459	156.409290900098	689.180221178478	708.030945877838	793.952343386781	138.38056385205	730.387836814366	-2.40342660700583	3.45341575179719e-82	8.25606185217847e-80	NUF2	1	163266576	163355764	+	3362	protein_coding	NUF2, NDC80 kinetochore complex component [Source:HGNC Symbol;Acc:HGNC:14621]	-	165	124	172	610	655	738	1.89050795423975	2.06436157357082	2.39436339555915	10.4181137002275	10.7257004582593	12.0115273435861
ENSG00000168078	97.9686735982256	95.3718066289707	110.032117435534	582.978678898516	576.153426187615	596.002165631811	101.12419922091	585.044756905981	-2.5313894970394	6.58772708681585e-82	1.55334994993645e-79	PBK	8	27809620	27838095	-	2165	protein_coding	PDZ binding kinase [Source:HGNC Symbol;Acc:HGNC:18282]	-	130	88	121	516	533	554	2.31301114558059	2.27502703460616	2.61569315763535	13.6851249780374	13.5534975465867	14.0020442433777
ENSG00000198826	400.164351389675	386.906079165256	432.853619002595	1309.44242023911	1212.84079583959	1301.73758197562	406.641349852509	1274.67359935144	-1.64719320859024	1.09396147559176e-79	2.47767879991592e-77	ARHGAP11A	15	32615144	32639949	+	6428	protein_coding	Rho GTPase activating protein 11A [Source:HGNC Symbol;Acc:HGNC:15783]	-	531	357	476	1159	1122	1210	3.18207877570082	3.1085233816935	3.4656955708619	10.3529599711128	9.60946174024648	10.300281261068
ENSG00000092470	51.2451523436872	70.4450844418533	67.2923693407396	517.450067704497	505.890813237906	464.752591250799	62.9942020420934	496.031157397734	-2.99308679348346	2.02854013477651e-79	4.53470926492312e-77	WDR76	15	43826963	43868419	+	4078	protein_coding	WD repeat domain 76 [Source:HGNC Symbol;Acc:HGNC:25773]	-	68	65	74	458	468	432	0.642323727416106	0.892129551710263	0.849266170795034	6.44874528785224	6.31801575844789	5.79663703094103
ENSG00000080986	94.2006476906015	80.1990192107253	93.66370327157	580.719071615964	553.453197388478	522.846665157148	89.354456724299	552.33964472053	-2.62020615443875	7.89838395927812e-79	1.74301132168018e-76	NDC80	18	2571511	2616635	+	3600	protein_coding	NDC80, kinetochore complex component [Source:HGNC Symbol;Acc:HGNC:16909]	-	125	74	103	514	512	486	1.33751846425801	1.15051161999448	1.33904154198094	8.19818256180542	7.82977952910176	7.38708931630547
ENSG00000140525	491.350578354178	539.717723877584	562.891575971862	1652.90272718707	1712.2458294206	1485.70214934572	531.319959401208	1616.9502353178	-1.60784184127425	9.44444815438353e-78	2.03209107601755e-75	FANCI	15	89243949	89317261	+	7766	protein_coding	FA complementation group I [Source:HGNC Symbol;Acc:HGNC:25568]	-	652	498	619	1463	1584	1381	3.23401837682863	3.58916766836403	3.73037583810725	10.8169272015091	11.2289685173025	9.73051606319842
ENSG00000178538	287.877179342478	312.125912603904	352.830260867662	1139.97187404768	1055.02015752179	1119.92464697241	317.611117604681	1104.97222618063	-1.80104059246779	7.79309482497137e-76	1.63588464905161e-73	CA8	8	60187347	60281412	-	5783	protein_coding	carbonic anhydrase 8 [Source:HGNC Symbol;Acc:HGNC:1382]	-	382	288	388	1009	976	1041	2.54449993712276	2.78741148943147	3.14005937362267	10.0183209533047	9.29134740073679	9.85002014624473
ENSG00000184445	542.595730697865	584.152315602445	541.067023753244	1619.00861794879	1558.74904420739	1459.8825609429	555.938356684518	1545.88007436636	-1.47731761779019	2.56376995857984e-75	5.31688822855841e-73	KNTC1	12	122527246	122626396	+	11325	protein_coding	kinetochore associated 1 [Source:HGNC Symbol;Acc:HGNC:17255]	-	720	539	595	1433	1442	1357	2.44898745031824	2.66386581640391	2.45888423062917	7.26549062451651	7.00985642444003	6.55663818312584
ENSG00000113810	1431.84984489714	1301.60840637947	1249.4556145159	3212.03175214822	3039.66873253203	3082.21336558689	1327.63795526417	3111.30461675571	-1.22687978024504	7.50610384067136e-75	1.53812577868424e-72	SMC4	3	160399274	160434962	+	8457	protein_coding	structural maintenance of chromosomes 4 [Source:HGNC Symbol;Acc:HGNC:14013]	-	1900	1201	1374	2843	2812	2865	8.65425214191772	7.948560188758	7.60378325447007	19.3026748922027	18.3054773710487	18.5373597074658
ENSG00000165304	207.995030100848	218.921647034683	227.339085610607	793.122156175888	890.713739547082	820.847747973054	218.085254248713	834.894547898675	-1.9388312768298	4.85733065608218e-74	9.83638030389912e-72	MELK	9	36572862	36677683	+	3087	protein_coding	maternal embryonic leucine zipper kinase [Source:HGNC Symbol;Acc:HGNC:16870]	-	276	202	250	702	824	763	3.44401255869584	3.66249069795739	3.79020504962194	13.0574222830992	14.6951037080445	13.5246953132997
ENSG00000096433	666.186980467934	760.806911972016	692.020176598687	2107.0837909801	2052.74926140766	1794.46139399614	706.338023012879	1984.7648154613	-1.49318000140515	2.74400413971119e-72	5.49215619265682e-70	ITPR3	6	33620365	33696574	+	9870	protein_coding	inositol 1,4,5-trisphosphate receptor type 3 [Source:HGNC Symbol;Acc:HGNC:6182]	-	884	702	761	1865	1899	1668	3.4500658647657	3.98090441420913	3.60850100668985	10.8497229981908	10.5922905531185	9.24737512071562
ENSG00000124762	677.491058190806	716.372320247155	790.230661582469	1870.95482995338	1919.79077844128	1850.40383553559	728.031346673477	1880.38314797675	-1.37023090980434	7.10834199617368e-72	1.39040784977429e-69	CDKN1A	6	36676460	36687339	+	3050	protein_coding	cyclin dependent kinase inhibitor 1A [Source:HGNC Symbol;Acc:HGNC:1784]	-	899	661	869	1656	1776	1720	11.3540846104252	12.1300728885196	13.3345776219423	31.17578947532	32.057171104806	30.8580294451619
ENSG00000130558	1720.48062942115	1945.36810112503	2118.80027789086	4494.3588849967	4706.51410435436	4645.37428014108	1928.21633614568	4615.41575649738	-1.26050064370863	7.90572904949571e-72	1.52900352953898e-69	OLFM1	9	135075422	135121179	+	6123	protein_coding	olfactomedin 1 [Source:HGNC Symbol;Acc:HGNC:17187]	-	2283	1795	2330	3978	4354	4318	14.3626284553895	16.4082393995267	17.8094697125371	37.3041789969386	39.1476988184129	38.5885055955469
ENSG00000115414	1828.24617037919	1962.70842960302	1884.18634154071	4391.54675364057	4060.09806521704	3904.1369297434	1891.71364717431	4118.59391620033	-1.1233230545906	9.57061608771846e-72	1.83043349686553e-69	FN1	2	215360440	215436172	-	17315	protein_coding	fibronectin 1 [Source:HGNC Symbol;Acc:HGNC:3778]	-	2426	1811	2072	3887	3756	3629	5.397101361568	5.85406775699561	5.60049716696853	12.8898840801599	11.9422225672176	11.4684322644132
ENSG00000140451	36.173048713191	41.1832801352373	52.7426678616608	397.69088172922	392.389669242222	402.355252610645	43.3663322366964	397.478601194029	-3.2035138207877	3.30356957826707e-71	6.24882891766056e-69	PIF1	15	64815632	64825668	-	4656	protein_coding	PIF1 5'-to-3' DNA helicase [Source:HGNC Symbol;Acc:HGNC:26220]	-	48	38	58	352	363	374	0.397118884233305	0.456806647671257	0.583007777761692	4.34096874386584	4.29215825708351	4.39539805953011
ENSG00000175920	195.183742014926	216.754105974933	277.35368444494	929.828396770308	1031.2389654465	949.945689987165	229.763844144933	970.337684067991	-2.08134332201505	2.78402706522998e-70	5.20885411671779e-68	DOK7	4	3463311	3501473	+	4031	protein_coding	docking protein 7 [Source:HGNC Symbol;Acc:HGNC:26594]	-	259	200	305	823	954	883	2.47502300386835	2.77701987433884	3.54116666970558	11.7231414196191	13.0291969728487	11.986364685351
ENSG00000164287	830.472910040343	911.451015624595	954.824159564549	2232.49199516176	2372.71439114787	2145.17746980114	898.916028409829	2250.12795203692	-1.32558973466044	3.01468968768454e-70	5.57976920366817e-68	CDC20B	5	55112995	55173175	-	4496	protein_coding	cell division cycle 20B [Source:HGNC Symbol;Acc:HGNC:24222]	-	1102	841	1050	1976	2195	1994	9.44164279609318	10.4696336103422	10.9300543928755	25.2358306699163	26.8775881681991	24.268248478834
ENSG00000141753	9753.91186447564	10412.8672510358	11711.600334316	21871.8686914658	23812.5400102945	23502.2803436689	10626.1264832758	23062.2296818097	-1.11808114430925	8.42059728782293e-70	1.54195469271592e-67	IGFBP4	17	40443461	40457731	+	2200	protein_coding	insulin like growth factor binding protein 4 [Source:HGNC Symbol;Acc:HGNC:5473]	-	12943	9608	12879	19359	22029	21846	226.623292139669	244.439903695732	273.979954408742	505.262662159859	551.25707358638	543.361458599358
ENSG00000068489	240.400052906415	324.047388432525	351.011548182777	1326.38947485825	1160.95455858442	1222.12718440025	305.152996507239	1236.49040594764	-2.02522856171302	1.92136001408664e-69	3.48130209710245e-67	PRR11	17	59155499	59204705	+	4080	protein_coding	proline rich 11 [Source:HGNC Symbol;Acc:HGNC:25619]	-	319	299	386	1174	1074	1136	3.01177687128215	4.10178427319178	4.42778442493981	16.5220868520707	14.4919287929492	15.2355364257862
ENSG00000111665	38.4338642577654	39.015739075488	60.9268749436426	390.912059881563	457.247465811184	429.250657196918	46.1254927589654	425.803394296555	-3.20840734381558	2.42861750921261e-69	4.35456179021632e-67	CDCA3	12	6844793	6852066	-	5653	protein_coding	cell division cycle associated 3 [Source:HGNC Symbol;Acc:HGNC:14624]	-	51	36	67	346	423	399	0.34752292947146	0.35643907313334	0.55469614024996	3.51442338697776	4.11949002013456	3.86218872602012
ENSG00000065328	94.9542528721263	128.968693055085	171.868348721619	780.69431612185	778.293558827547	779.966733001919	131.93043154961	779.651535983772	-2.5717488458427	3.48104044192939e-69	6.11419889050312e-67	MCM10	10	13161554	13211104	+	5454	protein_coding	minichromosome maintenance 10 replication initiation factor [Source:HGNC Symbol;Acc:HGNC:18043]	-	126	119	189	691	720	725	0.88991327522909	1.22121918454503	1.6218324934115	7.27478027790519	7.26774089953753	7.2738184062278
ENSG00000134690	333.847095415492	421.586736121245	419.213273865959	1232.61577263233	1341.47542570137	1268.38728028864	391.549035134232	1280.82615954078	-1.71590799088904	3.743986045172e-69	6.50961937328744e-67	CDCA8	1	37692418	37709719	+	2469	protein_coding	cell division cycle associated 8 [Source:HGNC Symbol;Acc:HGNC:14629]	-	443	389	461	1091	1241	1179	6.91154134240152	8.81841030201677	8.73854570684865	25.3723461425544	27.671504012422	26.1295720382346
ENSG00000184937	100.983094324325	123.549840405712	120.0350372024	544.565355095125	567.50571997842	593.850533264909	114.855990644146	568.640536112818	-2.31664138553587	2.85190751129356e-68	4.9089883991896e-66	WT1	11	32387775	32435630	-	4113	protein_coding	Wilms tumor 1 [Source:HGNC Symbol;Acc:HGNC:12796]	zf-C2H2	134	114	132	482	525	552	1.25498450213093	1.55134336364506	1.50201596347206	6.72891892615555	7.02720571112286	7.34378493232951
ENSG00000174871	78.3749388785805	105.125741397843	125.491175257055	579.589267974687	596.691728434453	626.125018768437	102.997285177826	600.802005059192	-2.55527151366178	3.65804510331684e-68	6.1731304277836e-66	CNIH2	11	66278190	66285301	+	2069	protein_coding	cornichon family AMPA receptor auxiliary protein 2 [Source:HGNC Symbol;Acc:HGNC:28744]	-	104	97	138	513	552	582	1.93626645922938	2.62405560658677	3.12160481850023	14.2368477742986	14.6879322365037	15.3922488304953
ENSG00000124795	1633.81603354579	1570.38349778839	1574.09582876784	3703.49633610336	3314.23340467397	3934.25978288002	1592.76512003401	3650.66317455245	-1.19606479279645	5.55736446226082e-67	9.28727325134907e-65	DEK	6	18223868	18264823	-	4361	protein_coding	DEK proto-oncogene [Source:HGNC Symbol;Acc:HGNC:2768]	-	2168	1449	1731	3278	3066	3657	19.1498539047758	18.5970513040625	18.5767744393897	43.1598403497544	38.7050949334359	45.8858155702126
ENSG00000137812	131.880906766842	128.968693055085	161.865428954752	659.805326505297	599.934618262901	658.399504271965	140.905009592227	639.379816346721	-2.1811667317353	1.4231427207763e-66	2.355438043531e-64	KNL1	15	40594020	40664342	+	10250	protein_coding	kinetochore scaffold 1 [Source:HGNC Symbol;Acc:HGNC:24054]	-	175	119	178	584	555	612	0.657667615596132	0.649807749513035	0.81274716561817	3.27149264837045	2.98092597163592	3.26713543745543
ENSG00000012048	333.847095415492	377.152144396384	381.020307483377	1257.4714527404	1080.96327614937	1114.54556605516	364.006515765084	1150.99343164831	-1.66396633121735	3.59442949609361e-66	5.89246808726279e-64	BRCA1	17	43044295	43170245	-	9187	protein_coding	BRCA1, DNA repair associated [Source:HGNC Symbol;Acc:HGNC:1100]	-	443	348	419	1113	1000	1036	1.85747203378571	2.12015356236205	2.13451707501846	6.95630178844365	5.9925043337321	6.17057479102312
ENSG00000115163	45.9699160730135	57.4398380833573	64.5643003134123	389.782256240287	415.089898041359	431.40228956382	55.9913514899277	412.091481281822	-2.89097845202308	1.42877709533035e-65	2.32014529640767e-63	CENPA	2	26764289	26801067	+	1983	protein_coding	centromere protein A [Source:HGNC Symbol;Acc:HGNC:1851]	-	61	53	71	345	384	401	1.18494827937895	1.4959426551018	1.67569495140895	9.98972074085204	10.6608193285803	11.0652502412674
ENSG00000101412	566.711096506659	731.5451076654	750.218982515003	1934.22383386484	2127.33572746196	2019.30697633738	682.82506222902	2026.95551255473	-1.57400012127491	6.83532231286075e-64	1.09959255113338e-61	E2F1	20	33675683	33686404	-	2503	protein_coding	E2F transcription factor 1 [Source:HGNC Symbol;Acc:HGNC:3113]	E2F	752	675	825	1712	1968	1877	11.5730882507048	15.0940127878254	15.4259679828221	39.2735245059385	43.2858866296227	41.0339197310054
ENSG00000163808	129.620091222268	165.816891070824	139.131520393691	655.286111940193	589.124985501407	677.764195574081	144.856167562261	640.725097671894	-2.15475327107289	1.09271248064085e-63	1.72558347974963e-61	KIF15	3	44761717	44873376	+	5285	protein_coding	kinesin family member 15 [Source:HGNC Symbol;Acc:HGNC:17273]	-	172	153	153	580	545	630	1.25364833766291	1.6203477467922	1.3548953923875	6.30144237197624	5.67719202197318	6.52281617333816
ENSG00000122952	735.518657168217	818.246750055373	954.824159564549	2231.36219152048	2183.54581782173	2300.09500021807	836.196522262713	2238.3343365201	-1.42218001224914	7.08775321149547e-63	1.10910450935883e-60	ZWINT	10	56357228	56361275	-	2378	protein_coding	ZW10 interacting kinetochore protein [Source:HGNC Symbol;Acc:HGNC:13195]	-	976	755	1050	1975	2020	2138	15.8099407098972	17.7703872385664	20.6650649917445	47.688341259238	46.7650703844716	49.1966388133853
ENSG00000109321	558.421439509886	597.157561960941	642.005577764354	1567.03765045008	1505.78184367607	1484.62633316227	599.19485974506	1519.14860909614	-1.34373136102203	9.48972102860717e-63	1.47159070329203e-60	AREG	4	74445134	74455009	+	1648	protein_coding	amphiregulin [Source:HGNC Symbol;Acc:HGNC:651]	-	741	551	706	1387	1393	1380	17.3202148313333	18.7135499985327	20.0496511399445	48.325484926437	46.5345996834937	45.8206726739552
ENSG00000121957	162.025114027835	175.570825839696	171.868348721619	724.20413405804	714.516725534734	611.063592200124	169.821429529716	683.261483930966	-2.01116673583848	1.14380281252045e-62	1.75788194749237e-60	GPSM2	1	108875350	108934545	+	9130	protein_coding	G protein signaling modulator 2 [Source:HGNC Symbol;Acc:HGNC:29501]	-	215	162	189	641	661	568	0.907110003360962	0.993129831533678	0.968836190478236	4.03129164971642	3.9857747825358	3.4042162440968
ENSG00000138778	226.835159638968	244.932139751675	240.979430747243	998.746418888155	772.888742446801	869.259476228345	237.582243379295	880.2982125211	-1.8914917905662	2.6663248641555e-61	4.06154423776182e-59	CENPE	4	103105806	103198409	-	9444	protein_coding	centromere protein E [Source:HGNC Symbol;Acc:HGNC:1856]	-	301	226	265	884	715	808	1.22772978218549	1.33941220226701	1.3132554815199	5.37468793821486	4.16804247982928	4.68160710902068
ENSG00000185262	405.439587660349	428.089359300493	460.134309275868	1194.20244882894	1152.30685237523	1141.44097064143	431.221085412237	1162.6500906152	-1.43239742145824	1.98314081731839e-60	2.94274162831909e-58	UBALD2	17	76265202	76271299	+	1797	protein_coding	UBA like domain containing 2 [Source:HGNC Symbol;Acc:HGNC:28438]	-	538	395	506	1057	1066	1061	11.5325799068443	12.3029939060007	13.1783721135683	33.7741071740644	32.6581215229386	32.3077629984134
ENSG00000077152	266.776234259784	319.712306313027	321.912145224619	1004.39543709454	917.737821450816	1086.57434528543	302.800228599143	1002.90253461026	-1.73286411309857	2.4962539544116e-60	3.6724802835288e-58	UBE2T	1	202331657	202341980	-	1652	protein_coding	ubiquitin conjugating enzyme E2 T [Source:HGNC Symbol;Acc:HGNC:25009]	-	354	295	354	889	849	1010	8.25439966513513	9.99479206558915	10.0288825612997	30.899303133099	28.2930469610068	33.4542202917609
ENSG00000066279	641.318009477615	649.178547394925	617.452956518408	1718.43133838109	1479.83872504849	1561.00928218729	635.983171130316	1586.42644853896	-1.31873887269673	3.78940986553953e-59	5.4812699172716e-57	ASPM	1	197084128	197146694	-	10887	protein_coding	abnormal spindle microtubule assembly [Source:HGNC Symbol;Acc:HGNC:19048]	-	851	599	679	1521	1369	1451	3.01101979763081	3.07950128637937	2.91891116707126	8.02191319376406	6.92272848193824	7.29287502114941
ENSG00000134222	83.6501751492542	85.6178718600987	87.298208874473	432.714794608782	442.113979945093	434.629738114173	85.5220852946086	436.486170889349	-2.35275219300724	5.6394898829669e-59	8.02252391367845e-57	PSRC1	1	109279556	109283186	-	2855	protein_coding	proline and serine rich coiled-coil 1 [Source:HGNC Symbol;Acc:HGNC:24472]	-	111	79	96	383	409	404	1.49764589370928	1.54875516981318	1.57370906741235	7.70281785400541	7.88677168526259	7.74309939362369
ENSG00000257167	39.1874694392902	49.8534443742347	60.0175186012002	396.561078087944	342.665358539351	392.672906959587	49.6861441382417	377.299781195627	-2.93607913717114	8.10728215819101e-59	1.14385776876182e-56	TMPO-AS1	12	98512973	98516422	-	3357	antisense	TMPO antisense RNA 1 [Source:HGNC Symbol;Acc:HGNC:44158]	-	52	46	66	351	317	365	0.596683840355315	0.766952170418756	0.920135784593474	6.00361373070113	5.1986429933086	5.94950871137479
ENSG00000119333	3008.39188464705	3388.95044691808	3768.37268308142	7182.16174759277	7865.08879726283	7566.21521821034	3388.57167154885	7537.82192102198	-1.15418479817285	9.56965569301863e-59	1.33920718247097e-56	WDR34	9	128633661	128656787	-	2604	protein_coding	WD repeat domain 34 [Source:HGNC Symbol;Acc:HGNC:28296]	-	3992	3127	4144	6357	7276	7033	59.0529811168807	67.2122898690264	74.4797299892935	140.174236256873	153.827429760615	147.788016048178
ENSG00000189057	137.909748219041	205.916400676187	230.976510980377	960.333095084765	832.341722635016	891.851616080815	191.600886625201	894.842144600198	-2.23285303286672	1.79473093889676e-58	2.49134706864758e-56	FAM111B	11	59107185	59127410	+	3863	protein_coding	family with sequence similarity 111 member B [Source:HGNC Symbol;Acc:HGNC:24200]	-	183	190	254	850	770	829	1.82481421538323	2.75290156815606	3.07728935956351	12.6342999881771	10.9735738368567	11.7427388869085
ENSG00000092621	827.458489314244	1006.82282225357	1060.30949528787	2355.64059206086	2620.25498138608	2506.65170744065	964.863602285226	2494.18242696253	-1.37302695797811	2.34764295303225e-58	3.23279825204353e-56	PHGDH	1	119648411	119744226	+	9217	protein_coding	phosphoglycerate dehydrogenase [Source:HGNC Symbol;Acc:HGNC:8923]	-	1098	929	1166	2085	2424	2330	4.58886230705787	5.64141328436812	5.92063501973366	12.9889318690238	14.4785510306095	13.8326667767625
ENSG00000131153	383.585037396129	576.565921893323	537.429598383475	1608.8403851773	1719.81257235365	1751.4287466581	499.193519224309	1693.36056806302	-1.76885395486902	1.24549390799404e-57	1.70148306653186e-55	GINS2	16	85676198	85690073	-	3264	protein_coding	GINS complex subunit 2 [Source:HGNC Symbol;Acc:HGNC:24575]	-	509	532	591	1424	1591	1628	6.00703145565287	9.12269746378774	8.47415995835308	25.0505235065467	26.8350310865713	27.2925322416152
ENSG00000162063	728.736210534493	760.806911972016	768.406109363851	1729.72937479385	1643.06417974704	1664.28763579858	752.649743956787	1679.02706344649	-1.15855386772102	1.55233408892873e-57	2.10396273013624e-55	CCNF	16	2429394	2458854	+	6309	protein_coding	cyclin F [Source:HGNC Symbol;Acc:HGNC:1591]	-	967	702	845	1531	1520	1547	5.90416139201138	6.2278533156196	6.26838277065435	13.9338660192211	13.2637135389563	13.417430915652
ENSG00000278259	1171.10245208956	1185.64495968289	1188.52873957225	2436.98645423275	2387.84787701396	2304.39826495188	1181.7587171149	2376.41086539953	-1.00801446155119	6.99369430776322e-57	9.33197365267661e-55	MYO19	17	36495633	36543435	-	13075	protein_coding	myosin XIX [Source:HGNC Symbol;Acc:HGNC:26234]	-	1554	1094	1307	2157	2209	2142	4.57827199782485	4.6831429530115	4.67835546479697	9.47251746195348	9.30113807469361	8.96431998613487
ENSG00000169607	75.3605181524812	71.528854971728	71.8391510529518	383.00343439263	416.170861317508	394.824539326489	72.9095080590537	397.999611678875	-2.44616856187673	4.03702902691868e-56	5.30453287330925e-54	CKAP2L	2	112736607	112764677	-	5219	protein_coding	cytoskeleton associated protein 2 like [Source:HGNC Symbol;Acc:HGNC:26877]	-	100	66	79	339	385	367	0.738082616796908	0.707812827637814	0.70843355130596	3.72966107765003	4.06121055104211	3.84785190732453
ENSG00000137310	390.367484029853	505.037066921595	525.607965931723	1449.53807175736	1435.51923072637	1346.92186168055	473.670838961057	1410.65972138809	-1.57950228874464	7.5312669279201e-56	9.82088618411278e-54	TCF19	6	31158542	31167159	+	3538	protein_coding	transcription factor 19 [Source:HGNC Symbol;Acc:HGNC:11629]	Others	518	466	578	1283	1328	1252	5.63980651701149	7.37207726805015	7.64591272715628	20.8221607408981	20.6643771489507	19.3635990704404
ENSG00000167325	850.820249941513	926.62380304284	988.470344234919	2107.0837909801	1987.89146483869	2140.87420506734	921.971465739757	2078.61648696204	-1.17444075942547	1.10548836407586e-55	1.4307346775066e-53	RRM1	11	4094707	4138876	+	4177	protein_coding	ribonucleotide reductase catalytic subunit M1 [Source:HGNC Symbol;Acc:HGNC:10451]	-	1129	855	1087	1865	1839	1990	10.411702266948	11.4568025879916	12.1793579776441	25.6372434742981	24.2381420925162	26.0692287384139
ENSG00000137404	219.29910782372	255.769845050421	254.61977588388	775.045297915469	820.451126597373	749.843879865293	243.229576252674	781.780101459378	-1.68963806988597	1.29006416982287e-55	1.6448795966786e-53	NRM	6	30688047	30691420	-	2045	protein_coding	nurim [Source:HGNC Symbol;Acc:HGNC:8003]	-	291	236	280	686	759	697	5.48140574340025	6.45922601167854	6.40802276125422	19.2613964539445	20.4329248026032	18.6500090680609
ENSG00000156970	305.963703699074	311.042142074029	294.631454951346	954.684076878384	834.503649187315	888.624167530462	303.879100241483	892.603964532054	-1.55476137743022	2.58170566302851e-55	3.26756614541983e-53	BUB1B	15	40161023	40221136	+	4476	protein_coding	BUB1 mitotic checkpoint serine/threonine kinase B [Source:HGNC Symbol;Acc:HGNC:1149]	-	406	287	324	845	772	826	3.49404287284987	3.58883597136168	3.38777266145779	10.839858124877	9.49531322752581	10.0978647854704
ENSG00000121152	145.445800034289	154.979185772077	152.771865530328	545.695158736402	570.748609806868	580.940739063498	151.065617112231	565.794835868923	-1.90789737483344	2.79712198209418e-55	3.51436939253921e-53	NCAPH	2	96335787	96373845	+	3278	protein_coding	non-SMC condensin I complex subunit H [Source:HGNC Symbol;Acc:HGNC:1112]	-	193	143	168	483	528	540	2.26798738002798	2.44168074622446	2.39861010618027	8.46048283122436	8.867619433127	9.01414193569917
ENSG00000164032	1771.72578176483	1955.1220358939	2063.32954100187	3779.19318006887	4095.76985332997	4207.51709347656	1930.05911955353	4027.49337562513	-1.06245424808707	2.1955887010227e-54	2.71889700077005e-52	H2AFZ	4	99948086	99950388	-	2303	protein_coding	H2A histone family member Z [Source:HGNC Symbol;Acc:HGNC:4741]	-	2351	1804	2269	3345	3789	3911	39.3233913125283	43.8434161369552	46.1105056364517	83.3986750569473	90.5759171874658	92.9251903831418
ENSG00000183856	165.039534753934	257.937386110171	269.169477362959	2335.30412651789	2184.62678109788	2027.91350580499	230.715466075688	2182.61480447359	-3.24592760335193	7.38870408861562e-54	9.0199832253433e-52	IQGAP3	1	156525405	156572604	-	6742	protein_coding	IQ motif containing GTPase activating protein 3 [Source:HGNC Symbol;Acc:HGNC:20669]	-	219	238	296	2067	2021	1885	1.25126022808782	1.97583192895539	2.05476561524898	17.6038919967711	16.5028760770673	15.2989698201828
ENSG00000137135	84.403780330779	93.2042655692213	123.67246257217	563.772016996821	489.676364095665	476.586569268759	100.42683615739	510.011650120415	-2.34765565769301	1.08565846547481e-53	1.3160168426914e-51	ARHGEF39	9	35658875	35675866	-	6496	protein_coding	Rho guanine nucleotide exchange factor 39 [Source:HGNC Symbol;Acc:HGNC:25909]	-	112	86	136	499	453	443	0.664147099493631	0.740993204862644	0.979833353690196	4.41074038798712	3.839142734489	3.73161896451756
ENSG00000130816	1302.22975367488	1506.44103652579	1495.89118331779	3013.18631128361	3095.8788228918	2891.79390111608	1434.85399117282	3000.28634509716	-1.06633198565058	6.19015652369665e-53	7.45113036660073e-51	DNMT1	19	10133345	10231286	-	9796	protein_coding	DNA methyltransferase 1 [Source:HGNC Symbol;Acc:HGNC:2976]	-	1728	1390	1645	2667	2864	2688	6.79496517962941	7.9419621721668	7.8591658291388	15.6325996659492	16.0955681163012	15.0148179016599
ENSG00000143476	341.38314723074	367.398209627512	394.660652620013	1002.13582981198	955.571536116044	1044.61751413085	367.814003159422	1000.77496001962	-1.44622949003189	1.03971376282216e-52	1.24281895829568e-50	DTL	1	212035553	212107400	+	4916	protein_coding	denticleless E3 ubiquitin protein ligase homolog [Source:HGNC Symbol;Acc:HGNC:30288]	-	453	339	434	887	884	971	3.54959334664273	3.8596650238638	4.13177993236077	10.3602136739073	9.89970980178461	10.8080398489175
ENSG00000242265	721.95376390077	796.57133945788	782.95581084293	1696.96506919684	1662.52151871773	1652.45365778062	767.16030473386	1670.64674856506	-1.12514522435924	1.32859384973771e-52	1.57717834038174e-50	PEG10	7	94656325	94669695	+	6689	protein_coding	paternally expressed 10 [Source:HGNC Symbol;Acc:HGNC:14005]	-	958	735	861	1502	1538	1536	5.51691873766843	6.15018151322544	6.02422636138466	12.8933479695726	12.6583532948015	12.5652056608641
ENSG00000129195	45.9699160730135	55.272297023608	82.7514271622609	380.743827110077	410.766044936761	426.023208646565	61.3312134196275	405.844360231135	-2.73365325185772	6.29843235145539e-52	7.3253321665947e-50	PIMREG	17	6444415	6451469	+	2823	protein_coding	PICALM interacting mitotic regulator [Source:HGNC Symbol;Acc:HGNC:25483]	-	61	51	91	337	380	396	0.832360055971827	1.0111628104613	1.50865466797683	6.85450329766354	7.41062422221707	7.6758042252318
ENSG00000007968	76.114123334006	108.377052987467	105.485335723322	481.296351183659	437.790126840495	495.951260570875	96.6588373482648	471.679246198343	-2.30056242491067	9.00733868717376e-52	1.03726086378801e-49	E2F2	1	23506430	23531220	-	5457	protein_coding	E2F transcription factor 2 [Source:HGNC Symbol;Acc:HGNC:3114]	E2F	101	100	116	426	405	461	0.712951018661113	1.02567043370532	0.99486318975937	4.48242067154841	4.08585680999976	4.62260253540043
ENSG00000152661	1413.76332054055	1375.30480241095	1444.96722814102	2893.42712530833	2635.38846725217	2983.23827670941	1411.34511703084	2837.35128975664	-1.00696765093944	1.38932443978624e-51	1.57331852513425e-49	GJA1	6	121435577	121449727	+	3413	protein_coding	gap junction protein alpha 1 [Source:HGNC Symbol;Acc:HGNC:4274]	-	1876	1269	1589	2561	2438	2773	21.1733130974811	20.8107208716387	21.7894834904456	43.0854126912442	39.3259738562919	44.4583318121671
ENSG00000075702	198.198162741026	244.932139751675	269.169477362959	786.343334328231	820.451126597373	771.360203534311	237.433259951886	792.718221486638	-1.74540356323388	1.89647416233761e-51	2.13359540890963e-49	WDR62	19	36054881	36105106	+	9812	protein_coding	WD repeat domain 62 [Source:HGNC Symbol;Acc:HGNC:24502]	-	263	226	296	696	759	717	1.03250100445127	1.28917741930388	1.41186605972366	4.07294613973433	4.25859470254011	3.99853772386875
ENSG00000146918	283.355548253329	330.550011611773	329.186995964159	944.515844106898	887.470849718634	861.728762944189	314.36418527642	897.905152256574	-1.51856914302863	2.19578706126328e-51	2.45429108347563e-49	NCAPG2	7	158631311	158704829	-	6988	protein_coding	non-SMC condensin II complex subunit G2 [Source:HGNC Symbol;Acc:HGNC:21904]	-	376	305	362	836	821	801	2.07265597392059	2.44291712192706	2.42445987505565	6.86926622347861	6.46803459284364	6.27218993656923
ENSG00000165244	55.7667834328361	61.774920202856	54.5613805465456	369.445790697315	316.722239911766	334.578833053237	57.3676947274126	340.248954554106	-2.57296651159583	4.32489889175642e-50	4.71167624201286e-48	ZNF367	9	96385941	96418329	-	3646	protein_coding	zinc finger protein 367 [Source:HGNC Symbol;Acc:HGNC:18320]	zf-C2H2	74	57	60	327	293	311	0.781820995893216	0.875024033827772	0.770182972343364	5.14977263701244	4.42418245556804	4.66748903389001
ENSG00000139354	174.836402113756	230.843122863304	161.865428954752	728.723348623145	647.497002413473	744.464798948038	189.181651310604	706.895049994886	-1.91081756812329	6.40488637190864e-50	6.93379302639392e-48	GAS2L3	12	100573683	100628286	+	6799	protein_coding	growth arrest specific 2 like 3 [Source:HGNC Symbol;Acc:HGNC:27475]	-	232	213	178	645	599	692	1.31442320499872	1.75346197614866	1.2252770183242	5.44717891922542	4.85024698501016	5.56930028586272
ENSG00000161888	69.3316767002827	86.7016423899733	110.941473777976	483.555958466211	465.895172020379	427.099024830016	88.9915976227441	458.850051772202	-2.37413028765985	8.47241730279374e-50	9.11473243956179e-48	SPC24	19	11131520	11155808	-	2839	protein_coding	SPC24, NDC80 kinetochore complex component [Source:HGNC Symbol;Acc:HGNC:26913]	-	92	80	122	428	431	397	1.24828775022825	1.57719860703908	2.01119307440411	8.65636067615042	8.35783803534083	7.65181912925332
ENSG00000168496	1017.3669950585	1201.90151763101	1267.64274136474	2523.98133461102	2625.65979776682	2570.12486226425	1162.30375135142	2573.25533154736	-1.14899374007838	3.77539047758179e-49	3.98685866813591e-47	FEN1	11	61792637	61797244	+	2478	protein_coding	flap structure-specific endonuclease 1 [Source:HGNC Symbol;Acc:HGNC:3650]	-	1350	1109	1394	2234	2429	2389	20.985761860513	25.0490946909342	26.3281775714722	51.7653117355404	53.9645159546805	52.7538826911003
ENSG00000171236	304.456493336024	299.120666245408	353.739617210104	881.246840195431	860.4467678149	912.292123566382	319.105592263845	884.661910525571	-1.47063061702145	4.4467994758928e-49	4.64108395451696e-47	LRG1	19	4536409	4540474	-	3133	protein_coding	leucine rich alpha-2-glycoprotein 1 [Source:HGNC Symbol;Acc:HGNC:29480]	-	404	276	389	780	796	848	4.96721826853966	4.93072155013552	5.81096865930822	14.2952309068083	13.9873275780215	14.8106813732597
ENSG00000174371	79.1285440601053	98.6231182185947	128.219244284382	498.243405802802	490.757327371815	478.738201635661	101.990302187694	489.246311603426	-2.26956138539303	4.86054534312265e-49	5.04003415609459e-47	EXO1	1	241847967	241895148	+	4140	protein_coding	exonuclease 1 [Source:HGNC Symbol;Acc:HGNC:3511]	-	105	91	141	441	454	445	0.976970008675414	1.23027682044064	1.59396249404231	6.11639064414852	6.03722810158322	5.88165100332069
ENSG00000131914	527.523627067368	631.838218916931	533.792173013705	1388.52867512844	1323.09905000683	1329.70880274534	564.384672999335	1347.1121759602	-1.25947494094446	1.29959247691047e-47	1.28562559224482e-45	LIN28A	1	26410778	26429722	+	4008	protein_coding	lin-28 homolog A [Source:HGNC Symbol;Acc:HGNC:15986]	CSD	700	583	587	1229	1224	1236	6.72763778429177	8.1414663512314	6.85440426553232	17.6068286221584	16.8126347485858	16.8744777019176
ENSG00000128944	373.788170036307	390.15739075488	384.657732853147	919.660163998822	1006.37681009506	945.642425253361	382.867764548111	957.226466449083	-1.32351377780757	2.4891380403769e-47	2.44831617651472e-45	KNSTRN	15	40382721	40394246	+	3654	protein_coding	kinetochore localized astrin (SPAG5) binding protein [Source:HGNC Symbol;Acc:HGNC:30767]	-	496	360	423	814	931	879	5.22884065633081	5.51436803618712	5.41790207334579	12.7912453380415	14.0269487792367	13.1631525249498
ENSG00000125148	94.2006476906015	92.1204950393467	137.312807708807	479.036743901106	508.052739790204	477.66238545221	107.877983479585	488.25062304784	-2.17777842809593	3.36891887044332e-47	3.29484093846254e-45	MT2A	16	56608199	56609497	+	1299	protein_coding	metallothionein 2A [Source:HGNC Symbol;Acc:HGNC:7406]	-	125	85	151	424	470	444	3.70674863073813	3.66244882465007	5.44035353723055	18.7419024247023	19.9191489896678	18.7030915886273
ENSG00000105011	324.050228055669	390.15739075488	399.207434332226	1037.15974269155	980.43369146748	971.462013656183	371.138351047592	996.351815938403	-1.42945302906008	4.34656002663388e-47	4.22696823381068e-45	ASF1B	19	14119509	14136956	-	2304	protein_coding	anti-silencing function 1B histone chaperone [Source:HGNC Symbol;Acc:HGNC:20996]	-	430	360	439	918	907	903	7.18916174538679	8.74544305739051	8.91746415245192	22.8779535254663	21.6723938992166	21.4459286671291
ENSG00000101911	648.100456111338	583.068545072571	619.271669203293	1364.80279866164	1328.50386638758	1387.80287665169	616.813556795734	1360.36984723364	-1.13830711575717	7.19587081411862e-47	6.95856878221482e-45	PRPS2	X	12791355	12824222	+	2758	protein_coding	phosphoribosyl pyrophosphate synthetase 2 [Source:HGNC Symbol;Acc:HGNC:9465]	-	860	538	681	1208	1229	1290	12.0114783621256	10.9181687944913	11.5561235604823	25.1495164578033	24.5323806232422	25.5938152124031
ENSG00000035499	73.8533077894316	101.874429808219	105.485335723322	482.426154824935	405.361228556014	443.23626758178	93.7376911069906	443.67455032091	-2.25451265643649	9.57067993518318e-47	9.20335830862056e-45	DEPDC1B	5	60596912	60700190	-	3806	protein_coding	DEP domain containing 1B [Source:HGNC Symbol;Acc:HGNC:24902]	-	98	94	116	427	375	412	0.991858148586915	1.38235904974412	1.42642365384048	6.44193084133352	5.42431069173642	5.92335843661636
ENSG00000140534	154.489062212586	165.816891070824	177.324486776273	629.30062819084	541.562601350835	552.969518293774	165.876813353228	574.61091594515	-1.79459575617928	9.72183022124695e-47	9.29677019990688e-45	TICRR	15	89575482	89631056	+	8402	protein_coding	TOPBP1 interacting checkpoint and replication regulator [Source:HGNC Symbol;Acc:HGNC:28704]	-	205	153	195	557	501	514	0.939860629966588	1.0192261178049	1.08620365755566	3.8065319988043	3.28274479818048	3.34749566556553
ENSG00000160957	1042.98957123034	1197.56643551151	1307.65442043221	2587.25033852248	2752.1325010763	2507.7275236241	1182.73680905802	2615.70345440763	-1.14687892648571	1.04522506701775e-46	9.94003264009751e-45	RECQL4	8	144511288	144517845	-	4236	protein_coding	RecQ like helicase 4 [Source:HGNC Symbol;Acc:HGNC:9949]	-	1384	1105	1438	2290	2546	2331	12.5855561781286	14.6005130552091	15.887745020781	31.0410567562104	33.0890669502917	30.1110502505999
ENSG00000143401	767.923679973784	716.372320247155	764.768683994081	1738.76780392406	1549.02037472205	1885.90576958947	749.688228071673	1724.56464941186	-1.20051542241684	1.98222111608699e-46	1.87472374017612e-44	ANP32E	1	150218417	150236156	-	3605	protein_coding	acidic nuclear phosphoprotein 32 family member E [Source:HGNC Symbol;Acc:HGNC:16673]	-	1019	661	841	1539	1433	1753	10.8883278430715	10.2626136782205	10.9181750602628	24.5126530194373	21.8838129739133	26.6082448687183
ENSG00000143815	666.186980467934	669.770187462544	670.195624380069	1567.03765045008	1365.25661777666	1483.55051697882	668.717597436849	1471.94826173519	-1.13815050178846	4.63747322314331e-46	4.36201238196534e-44	LBR	1	225401502	225428925	-	5257	protein_coding	lamin B receptor [Source:HGNC Symbol;Acc:HGNC:6518]	-	884	618	737	1387	1263	1379	6.47748717619126	6.57979387114151	6.56128401924354	15.1494006389135	13.226576455693	14.3537662900052
ENSG00000131620	145.445800034289	192.911154317691	180.961912146043	623.651609984459	608.582324472096	565.879312495185	173.106288832674	599.371082317247	-1.8011141757072	1.03665004254816e-45	9.69774846868557e-44	ANO1	11	70078302	70189528	+	6021	protein_coding	anoctamin 1 [Source:HGNC Symbol;Acc:HGNC:21625]	-	193	178	199	552	563	526	1.23475546117451	1.6546767531937	1.54683423660415	5.26413983832841	5.14780207735927	4.78031701437152
ENSG00000114450	1089.71309248488	923.372491453216	1004.83875839888	2171.48259853284	2009.51073036168	2162.39052873635	1005.97478077899	2114.46128587696	-1.06860710373258	1.70024385150709e-45	1.57345685032212e-43	GNB4	3	179396089	179451590	-	7035	protein_coding	G protein subunit beta 4 [Source:HGNC Symbol;Acc:HGNC:20731]	-	1446	852	1105	1922	1859	2010	7.91765301212962	6.77855748448315	7.35118754907869	15.6872294396954	14.547801317231	15.6340514630804
ENSG00000006047	772.445311062932	816.079208995624	780.227741815603	1546.70118490711	1674.41211475538	1681.50069473379	789.584087291386	1634.20466479876	-1.05095820536654	1.94730630009895e-45	1.79245900233172e-43	YBX2	17	7288252	7294615	-	4618	protein_coding	Y-box binding protein 2 [Source:HGNC Symbol;Acc:HGNC:17948]	CSD	1025	753	858	1369	1549	1563	8.54992314094768	9.12647015638292	8.69546248926891	17.0218393166319	18.4662862060158	18.5201555930665
ENSG00000152253	27.1297865348932	40.0995096053627	43.6491044372365	265.503855699906	268.078892485044	313.062509384218	36.9594668591641	282.215085856389	-2.95176484992618	2.04432718156314e-45	1.8717555200131e-43	SPC25	2	168834132	168913371	-	1841	protein_coding	SPC25, NDC80 kinetochore complex component [Source:HGNC Symbol;Acc:HGNC:24031]	-	36	37	48	235	248	291	0.753253201381153	1.12488914502448	1.22024426601365	7.32944416446757	7.41617493420489	8.64925660790187
ENSG00000176890	48.9843367991128	43.3508211949867	62.7455876285275	288.099928525429	321.046093016363	321.669038851826	51.693581874209	310.271686797873	-2.58098978662901	1.21182593443656e-44	1.07521442316786e-42	TYMS	18	657604	673578	+	2470	protein_coding	thymidylate synthetase [Source:HGNC Symbol;Acc:HGNC:12441]	-	65	40	69	255	297	299	1.01369820449028	0.906410292587842	1.3074089816755	5.92789079202365	6.61974970941581	6.623900751463
ENSG00000112312	137.909748219041	150.644103652579	180.961912146043	566.031624279373	531.833931865491	547.59043737652	156.505254672554	548.485331173795	-1.81216328031475	1.42972446242924e-44	1.25560444754053e-42	GMNN	6	24774931	24786099	+	2476	protein_coding	geminin, DNA replication inhibitor [Source:HGNC Symbol;Acc:HGNC:17493]	-	183	139	199	501	492	509	2.84703445639152	3.14214303063594	3.76150603335768	11.6183392226638	10.9394763968039	11.2488136839571
ENSG00000165891	253.964946173862	237.345746042552	237.342005377474	799.900978023545	658.306635174967	710.038681077609	242.884232531296	722.748764758707	-1.5706077313951	2.81976173773493e-44	2.42682793958157e-42	E2F7	12	77021247	77065580	-	6303	protein_coding	E2F transcription factor 7 [Source:HGNC Symbol;Acc:HGNC:23820]	E2F	337	219	261	708	609	660	2.05956198741909	1.94472679505609	1.93799444068903	6.44975053986696	5.31927028783501	5.72975708071008
ENSG00000108852	592.333672678502	667.602646402795	681.107900489378	1385.13926420461	1404.17129571803	1479.24725224502	647.014739856892	1422.85260405589	-1.13979308534823	4.32550151557543e-44	3.70422177052736e-42	MPP2	17	43875357	43909711	-	6114	protein_coding	membrane palmitoylated protein 2 [Source:HGNC Symbol;Acc:HGNC:7220]	-	786	616	749	1226	1299	1375	4.95209976639118	5.63919442418324	5.73344578223684	11.5138880577664	11.6967656805499	12.3059981462339
ENSG00000067057	1457.47242106899	1828.32088389856	1685.94665888826	3313.71407986308	3748.78064168602	3517.91891988452	1657.2466546186	3526.80454714454	-1.09201802844209	4.40967423005128e-44	3.75761002583528e-42	PFKP	10	3066333	3137712	+	4836	protein_coding	phosphofructokinase, platelet [Source:HGNC Symbol;Acc:HGNC:8878]	-	1934	1687	1854	2933	3468	3270	15.4050265600495	19.5249792394611	17.9424921257991	34.8243274475123	39.4797932599133	36.9999418930841
ENSG00000094804	340.629542049215	381.487226515883	420.122630208401	949.035058672003	967.462132153687	1072.58873490057	380.746466257833	996.361975242087	-1.39084392582369	2.04350538916871e-43	1.70751739144471e-41	CDC6	17	40287633	40304657	+	5557	protein_coding	cell division cycle 6 [Source:HGNC Symbol;Acc:HGNC:1744]	-	452	352	462	840	895	997	3.13321582874303	3.54539034005567	3.89099708514703	8.67952295835365	8.86675506496799	9.81735155307161
ENSG00000179388	39.1874694392902	69.3613139119787	61.8362312860851	347.979521513068	322.127056292513	332.427200686335	56.795004879118	334.177926163972	-2.58059127279033	3.58380225642352e-43	2.96576866537586e-41	EGR3	8	22687659	22693302	-	4855	protein_coding	early growth response 3 [Source:HGNC Symbol;Acc:HGNC:3240]	zf-C2H2	52	64	68	308	298	309	0.412578301147846	0.737823579053996	0.655509522715913	3.64265842688145	3.37916270228034	3.48264194795498
ENSG00000151725	209.502240463898	237.345746042552	289.175316896692	782.953923404402	710.192872430137	826.226828890309	245.341101134381	773.124541574949	-1.65902977872119	1.11287234856908e-42	9.12184368377124e-41	CENPU	4	184694618	184734133	-	2953	protein_coding	centromere protein U [Source:HGNC Symbol;Acc:HGNC:21348]	-	278	219	318	693	657	768	3.62638260488835	4.15090179114072	5.03991253673169	13.474937348678	12.2485307197074	14.2310634381172
ENSG00000128951	671.462216738608	760.806911972016	756.5844769121	1544.44157762456	1507.94377022837	1718.07844497112	729.617868540908	1590.15459760802	-1.12661056283844	4.21156141001788e-42	3.41950974295461e-40	DUT	15	48331011	48343373	+	3674	protein_coding	deoxyuridine triphosphatase [Source:HGNC Symbol;Acc:HGNC:3078]	-	891	702	832	1367	1395	1597	9.34180560904515	10.6944819184116	10.5984779599001	21.3641849780225	20.9034095136161	23.7851199381839
ENSG00000054654	892.268534925378	964.555771588453	952.096090537221	2074.31948538309	1777.10362598957	1934.31749784476	936.306799017018	1928.58020307247	-1.04372416078542	4.38993426196999e-42	3.547602744192e-40	SYNE2	14	63852983	64226433	+	31374	protein_coding	spectrin repeat containing nuclear envelope protein 2 [Source:HGNC Symbol;Acc:HGNC:17084]	-	1184	890	1047	1836	1644	1798	1.45369763550796	1.58774920809895	1.56183847117072	3.36015840649418	2.88478860662366	3.13587957726668
ENSG00000112029	56.5203886143609	65.02623179248	86.3888525320306	370.575594338592	342.665358539351	339.957913970492	69.3118243129572	351.066288949478	-2.3459899196261	5.00786320271995e-42	4.02805370600086e-40	FBXO5	6	152970519	152983579	-	3833	protein_coding	F-box protein 5 [Source:HGNC Symbol;Acc:HGNC:13584]	-	75	60	95	328	317	316	0.753728119696659	0.876141438569777	1.15996293647522	4.91351166502036	4.55305101188025	4.51115599221677
ENSG00000148773	284.109153434854	483.361656324101	394.660652620013	4582.48356901624	3606.0934892343	3540.51105973699	387.377154126323	3909.69603932918	-3.33758537858289	5.33145113706489e-42	4.2683845777813e-40	MKI67	10	128096659	128126385	-	12807	protein_coding	marker of proliferation Ki-67 [Source:HGNC Symbol;Acc:HGNC:7107]	-	377	446	434	4056	3336	3291	1.13392991938219	1.94916785062977	1.5859943895905	18.1847570735815	14.3403815163187	14.0611245238925
ENSG00000100889	615.695433305772	712.037238127656	709.297947105093	1419.0333734429	1505.78184367607	1435.13878872353	679.010206179507	1453.3180019475	-1.10115204038923	3.27942727108206e-41	2.58939365216218e-39	PCK2	14	24094053	24110598	+	4189	protein_coding	phosphoenolpyruvate carboxykinase 2, mitochondrial [Source:HGNC Symbol;Acc:HGNC:8725]	-	817	657	780	1256	1393	1334	7.51283706292795	8.7784289729567	8.71452196780395	17.2161582500487	18.3072380707562	17.4254920699743
ENSG00000158859	20.3473399011699	29.261804306616	39.1023227250244	255.33562292842	233.488067648264	240.982825093007	29.5704889776034	243.268838556564	-3.05722273228846	4.02651621422387e-41	3.15038289070161e-39	ADAMTS4	1	161184308	161199056	-	10334	protein_coding	ADAM metallopeptidase with thrombospondin type 1 motif 4 [Source:HGNC Symbol;Acc:HGNC:220]	-	27	27	43	226	216	224	0.100643928566579	0.146236942163449	0.194741865102329	1.25573196337369	1.15071392102025	1.18609409203164
ENSG00000167900	942.76008208754	1206.2365997505	1357.66901926654	4598.30081999411	5012.42671150464	5044.50208420138	1168.88856703486	4885.07653856671	-2.06411040971985	7.40641292087123e-41	5.7686237831202e-39	TK1	17	78174075	78187233	-	1861	protein_coding	thymidine kinase 1 [Source:HGNC Symbol;Acc:HGNC:11830]	-	1251	1113	1493	4070	4637	4689	25.8942424745077	33.4742289018829	37.5467854730943	125.57552516175	137.174313662011	137.871163668105
ENSG00000129951	1232.14447179307	1405.65037724744	1629.56656565683	2930.71064547045	3293.69510242713	3401.73077207182	1422.45380489911	3208.71217332313	-1.174878084874	8.99313032253062e-41	6.94164808258832e-39	PLPPR3	19	812488	821977	-	2741	protein_coding	phospholipid phosphatase related 3 [Source:HGNC Symbol;Acc:HGNC:23497]	-	1635	1297	1792	2594	3047	3162	22.9774058536961	26.4845580922244	30.5976657786557	54.3397834264553	61.1991643180402	63.1236948346992
ENSG00000237649	269.790654985883	424.838047710869	419.213273865959	2235.88140608559	2182.46485454558	2301.17081640152	371.280658854237	2239.83902567756	-2.59591478925998	2.89639902587194e-40	2.21580961921483e-38	KIFC1	6	33391536	33409924	+	3345	protein_coding	kinesin family member C1 [Source:HGNC Symbol;Acc:HGNC:6389]	-	358	392	461	1979	2019	2139	4.12267574705105	6.55921301715435	6.45006557554838	33.9708676306041	33.2293824325738	34.9908299785803
ENSG00000171791	131.127301585317	106.209511927717	120.0350372024	434.974401891335	412.92797148906	459.373510333544	119.123950238478	435.758627904646	-1.86288276807948	3.13258012885285e-40	2.38588945831611e-38	BCL2	18	63123346	63320128	-	11765	protein_coding	BCL2, apoptosis regulator [Source:HGNC Symbol;Acc:HGNC:990]	-	174	98	132	385	382	427	0.56970442227707	0.466225404640487	0.525099163430564	1.87899560800143	1.78753068031847	1.98598299290893
ENSG00000131746	568.971912051233	599.325103020691	638.368152394584	1257.4714527404	1263.64606981862	1269.46309647209	602.221722488836	1263.52687301037	-1.07043143204712	3.72943052997358e-40	2.81555647861558e-38	TNS4	17	40475828	40501597	-	4847	protein_coding	tensin 4 [Source:HGNC Symbol;Acc:HGNC:24352]	-	755	553	702	1113	1169	1180	6.00020661993524	6.38577925907086	6.77834109156544	13.1849689561444	13.2777217908113	13.3213601284345
ENSG00000253125	128.866486040743	145.225251003205	149.134440160558	484.685762107487	470.219025124977	449.691164682486	141.075392401502	468.198650638316	-1.73501598024564	8.54832204475662e-40	6.42542652211335e-38	AC055854.1	8	22690150	22798616	+	2191	processed_transcript	novel transcript	-	171	134	164	429	435	418	3.00639476621535	3.42313645185673	3.5031666454806	11.2427326047771	10.9302212376032	10.4393506574562
ENSG00000149554	525.262811522794	610.162808319437	594.719047957347	1191.94284154638	1356.60891156746	1360.90747206542	576.714889266526	1303.15307505975	-1.17966571502985	1.27992794203931e-39	9.57886942014027e-38	CHEK1	11	125625136	125676255	+	6558	protein_coding	checkpoint kinase 1 [Source:HGNC Symbol;Acc:HGNC:1925]	-	697	563	654	1055	1255	1265	4.09405468803439	4.80505953406366	4.66729941706108	9.23715038683172	10.5354814469451	10.5550111089949
ENSG00000093009	105.504725413474	106.209511927717	115.488255490188	393.171667164115	403.199302003716	393.748723143038	109.06749761046	396.706564103623	-1.86323943469632	1.72129222818976e-39	1.27709496223407e-37	CDC45	22	19479459	19520612	+	2846	protein_coding	cell division cycle 45 [Source:HGNC Symbol;Acc:HGNC:1739]	-	140	98	127	348	373	366	1.89489615175274	1.9273161931115	2.08846957062436	7.02103786420824	7.21532685106142	7.03697116099998
ENSG00000171320	51.2451523436872	62.8586907327307	55.4707368889881	260.984641134801	317.803203187915	298.001082815906	56.5248599884687	292.262975712874	-2.38032804642809	9.10915070435856e-39	6.64389029975101e-37	ESCO2	8	27771949	27812640	+	7973	protein_coding	establishment of sister chromatid cohesion N-acetyltransferase 2 [Source:HGNC Symbol;Acc:HGNC:27230]	-	68	58	61	231	294	277	0.328533320005378	0.407162732083702	0.35806955589071	1.66359337725851	2.03005422931331	1.90106771522092
ENSG00000024526	308.978124425173	249.267221871173	240.070074404801	775.045297915469	700.464202944793	836.984990724818	266.105140233716	770.831497195026	-1.52841279853537	2.0774318262974e-38	1.49618552410281e-36	DEPDC1	1	68474152	68497221	-	5904	protein_coding	DEP domain containing 1 [Source:HGNC Symbol;Acc:HGNC:22949]	-	410	230	264	686	648	778	2.67503692851601	2.18043566742528	2.09274785154491	6.67167272159832	6.04241751007282	7.21062366767748
ENSG00000101443	104.751120231949	104.041970867968	100.938554011109	385.263041675182	370.770403719234	373.30821565747	103.243881703675	376.447220350629	-1.86594574103168	4.69855781765306e-38	3.35128389599889e-36	WFDC2	20	45469706	45481532	+	1382	protein_coding	WAP four-disulfide core domain 2 [Source:HGNC Symbol;Acc:HGNC:15939]	-	139	96	111	341	343	347	3.87435160355836	3.8879885777574	3.75901676320783	14.167828885099	13.6636947168603	13.7391863255507
ENSG00000170779	627.753116210169	710.953467597781	681.107900489378	1310.57222388039	1433.35730417407	1437.29042109043	673.271494765776	1393.73998304829	-1.05278715057357	6.49908183574247e-38	4.60365002628128e-36	CDCA4	14	105009573	105021148	-	2513	protein_coding	cell division cycle associated 4 [Source:HGNC Symbol;Acc:HGNC:14625]	-	833	656	749	1160	1326	1336	12.7686442359472	14.6107712423988	13.9491792728198	26.5046740436883	29.0491285628172	29.0906584326955
ENSG00000172716	318.774991784996	356.560504328765	391.932583592686	841.703712750764	908.009151965472	858.501314393836	355.756026568816	869.404726370024	-1.2922133750597	2.60633091248538e-37	1.82368999986223e-35	SLFN11	17	35350305	35373701	-	5982	protein_coding	schlafen family member 11 [Source:HGNC Symbol;Acc:HGNC:26633]	-	423	329	431	745	840	798	2.72386909712082	3.07830239077925	3.37202035968361	7.15100087251448	7.73063111731148	7.29954960487854
ENSG00000109674	20.3473399011699	36.8481980157387	27.2806902732728	206.754066353543	234.569030924414	214.087420506734	28.1587427300605	218.470172594897	-2.98756251462533	3.25188981405367e-37	2.26618539956704e-35	NEIL3	4	177309836	177362943	+	2959	protein_coding	nei like DNA glycosylase 3 [Source:HGNC Symbol;Acc:HGNC:24573]	-	27	34	30	183	217	199	0.351488461577231	0.643125518515774	0.474499343893867	3.55110154716101	4.03735410514948	3.67999893343544
ENSG00000175063	498.886630169426	757.555600382392	737.487993720809	3204.12312665929	3192.08455446909	3401.73077207182	664.643408090875	3265.97948440007	-2.29877684889098	5.40503342874804e-37	3.75148550036452e-35	UBE2C	20	45812576	45816957	+	1286	protein_coding	ubiquitin conjugating enzyme E2 C [Source:HGNC Symbol;Acc:HGNC:15937]	-	662	699	811	2836	2953	3162	19.8293872722842	30.422716999644	29.5147570246232	126.625806625994	126.41672977312	134.542805242543
ENSG00000115902	384.338642577654	404.246407643251	424.669411920614	898.193894814574	901.523372308576	894.003248447717	404.418154047173	897.906838523622	-1.152201242644	1.68113924243636e-36	1.1528864454206e-34	SLC1A4	2	64988477	65023865	+	6939	protein_coding	solute carrier family 1 member 4 [Source:HGNC Symbol;Acc:HGNC:10942]	-	510	373	467	795	834	831	2.83116748854613	3.00866431281202	3.14977346331254	6.57850498532434	6.61684918862564	6.55305356396732
ENSG00000106462	309.731729606698	298.036895715533	280.99110981471	801.030781664821	788.022228312892	675.612563207179	296.253245045647	754.888524394964	-1.3479797926898	5.66464221317759e-36	3.82374456531082e-34	EZH2	7	148807383	148884321	-	4522	protein_coding	enhancer of zeste 2 polycomb repressive complex 2 subunit [Source:HGNC Symbol;Acc:HGNC:3527]	-	411	275	309	709	729	628	3.50109211802945	3.4037991554638	3.19806471768998	9.00269722031338	8.87521828878896	7.59921386905145
ENSG00000159259	306.717308880599	329.466241081899	330.096352306601	734.372366829526	830.179796082717	757.374593149449	322.093300756366	773.975585353898	-1.26717672498239	7.76293795744335e-36	5.21966605708877e-34	CHAF1B	21	36385378	36419015	+	5118	protein_coding	chromatin assembly factor 1 subunit B [Source:HGNC Symbol;Acc:HGNC:1911]	-	407	304	363	650	768	704	3.06327792705093	3.32456702080089	3.31944647495928	7.29239260632904	8.26119762742273	7.52682743357366
ENSG00000101003	385.845852940704	427.005588770619	431.944262660153	906.102520303508	923.142637831563	916.595388300186	414.931901457159	915.280182145086	-1.14428456764562	9.24172564672575e-36	6.1658071146159e-34	GINS1	20	25407727	25452628	+	4068	protein_coding	GINS complex subunit 1 [Source:HGNC Symbol;Acc:HGNC:28980]	-	512	394	475	802	854	852	4.84820852177062	5.42097079978267	5.46477130716509	11.3201033273096	11.5573695344526	11.4603592583347
ENSG00000161031	156.749877757161	170.151973190323	189.146119228025	492.594387596421	525.348152208594	503.481973855032	172.015990058503	507.141504553349	-1.5628251225164	1.16452164910208e-35	7.70958120999772e-34	PGLYRP2	19	15468645	15498956	-	3188	protein_coding	peptidoglycan recognition protein 2 [Source:HGNC Symbol;Acc:HGNC:30013]	-	208	157	208	436	486	468	2.51325928741881	2.75640564117503	3.05354517132001	7.85281097220718	8.39266773356413	8.03280310430541
ENSG00000134574	343.643962775314	314.293453663653	347.374122813007	803.290388947374	791.26511814134	756.298776965999	335.103846417325	783.618094684904	-1.22269960094565	1.20737575248325e-35	7.96266621743074e-34	DDB2	11	47214465	47239240	+	4897	protein_coding	damage specific DNA binding protein 2 [Source:HGNC Symbol;Acc:HGNC:2718]	-	456	290	382	711	732	703	3.58696395495355	3.3145889962256	3.65083819602686	8.33674396267276	8.22930294340324	7.85533666018159
ENSG00000112984	140.92416894514	246.015910281549	267.350764678074	2186.17004586944	2301.37081492201	2182.83103622192	218.096947968254	2223.45729900446	-3.35292631345407	2.60289349897813e-35	1.69710628022388e-33	KIF20A	5	138178719	138187715	+	3958	protein_coding	kinesin family member 20A [Source:HGNC Symbol;Acc:HGNC:9787]	-	187	227	294	1935	2129	2029	1.81994427516623	3.21005044814981	3.476409013164	28.0712754965742	29.6129685046739	28.0508379143672
ENSG00000137804	32.4050228055669	41.1832801352373	31.827471985485	224.830924613963	212.949765401426	214.087420506734	35.1385916420964	217.289370174041	-2.64110040155541	6.26712653985111e-35	4.01026204945937e-33	NUSAP1	15	41332694	41381050	+	2875	protein_coding	nucleolar and spindle associated protein 1 [Source:HGNC Symbol;Acc:HGNC:18538]	-	43	38	35	199	197	199	0.576133170830301	0.739788435324303	0.569756806381082	3.97440567570794	3.77233671334169	3.78751890227321
ENSG00000133739	207.241424919323	190.743613257941	201.877108022219	634.949646397221	524.267188932445	545.438805009618	199.954048733161	568.218546779761	-1.50356751641037	1.20781972494936e-34	7.64345622262989e-33	LRRCC1	8	85107147	85146076	+	5065	protein_coding	leucine rich repeat and coiled-coil centrosomal protein 1 [Source:HGNC Symbol;Acc:HGNC:29373]	-	275	176	222	562	485	507	2.09144052061667	1.94488984399697	2.05131734126485	6.37109136057891	5.27162321762852	5.47731970804267
ENSG00000154146	73.8533077894316	100.790659278344	141.859589421019	484.685762107487	458.328429087333	434.629738114173	105.501185496265	459.214643102998	-2.12957238911711	1.38701081918126e-34	8.71336395276169e-33	NRGN	11	124739846	124747210	+	1309	protein_coding	neurogranin [Source:HGNC Symbol;Acc:HGNC:8000]	-	98	93	156	429	424	404	2.88389007908464	3.97653759187076	5.5775603549474	18.8180497609371	17.8323378312717	16.8881197622579
ENSG00000076003	541.84212551634	661.100023223547	687.473394886475	1332.03849306463	1368.4995076051	1370.58981771648	630.138514542121	1357.04260612874	-1.11055498924174	2.99433200986609e-34	1.86744336542844e-32	MCM6	2	135839626	135876426	-	4118	protein_coding	minichromosome maintenance complex component 6 [Source:HGNC Symbol;Acc:HGNC:6949]	-	719	610	756	1179	1266	1274	6.7256586554355	8.29096884314049	8.59201012051121	16.4393419727603	16.9250295870617	16.9286633010868
ENSG00000106003	146.953010397338	149.560333122704	175.505774091388	486.94536939004	533.995858417789	443.23626758178	157.339705870477	488.05916512987	-1.63376504145869	3.48250238705891e-34	2.16405464218213e-32	LFNG	7	2512529	2529177	+	3418	protein_coding	LFNG O-fucosylpeptide 3-beta-N-acetylglucosaminyltransferase [Source:HGNC Symbol;Acc:HGNC:6560]	-	195	138	193	431	494	412	2.19763127421678	2.2597938292239	2.64267999616068	7.24039364892279	7.95677291782165	6.59575839957925
ENSG00000138835	507.176287166199	550.555429176331	643.824290449239	1267.63968551189	1284.18437206545	1185.54943416292	567.185335597256	1245.79116391342	-1.13666229847229	6.60468854904358e-34	4.04578306030915e-32	RGS3	9	113444731	113597743	+	13793	protein_coding	regulator of G protein signaling 3 [Source:HGNC Symbol;Acc:HGNC:9999]	-	673	508	708	1122	1188	1102	1.87952714287207	2.06142133460364	2.40233654625782	4.67079802274436	4.74176228007164	4.37182168441245
ENSG00000082497	509.437102710773	544.052805997083	598.356473327117	1141.10167768896	1120.9589173669	1266.23564792174	550.615460678324	1176.0987476592	-1.09645435382839	9.57980752480129e-34	5.82675713513797e-32	SERTAD4	1	210232799	210246631	+	5467	protein_coding	SERTA domain containing 4 [Source:HGNC Symbol;Acc:HGNC:25236]	-	676	502	658	1010	1037	1177	4.76310215418809	5.13944749493035	5.63295324399076	10.6078963326206	10.4426748481095	11.780588074293
ENSG00000005961	15.0721036304962	8.67016423899733	19.096483191291	155.912902496115	176.197014012348	163.52405988454	14.2795836869282	165.211325464334	-3.50680926823805	1.37141640395175e-33	8.31203893000754e-32	ITGA2B	17	44372180	44389505	-	5551	protein_coding	integrin subunit alpha 2b [Source:HGNC Symbol;Acc:HGNC:6138]	-	20	8	21	138	163	152	0.13878772030492	0.0806641478181218	0.177054673213361	1.4274628880641	1.61658464820419	1.49834541134188
ENSG00000198056	57.2739937958857	66.1100023223547	80.0233581349336	263.244248417353	329.693799225558	366.853318556765	67.8024514177247	319.930455399892	-2.24432925051689	1.60061659921785e-33	9.59979565238219e-32	PRIM1	12	56731596	56752373	-	2437	protein_coding	DNA primase subunit 1 [Source:HGNC Symbol;Acc:HGNC:9369]	-	76	61	88	233	305	341	1.20129684635532	1.40099342207848	1.68999908569569	5.48981056702234	6.89011361541609	7.65664358686353
ENSG00000053747	186.894085018153	153.895415242203	185.508693858255	533.267318682364	494.000217200263	491.647995837072	175.43273137287	506.305177239899	-1.52237290897815	1.72047450252388e-33	1.02828220874804e-31	LAMA3	18	23689443	23956222	+	14678	protein_coding	laminin subunit alpha 3 [Source:HGNC Symbol;Acc:HGNC:6483]	-	248	142	204	472	457	457	0.650844248475023	0.541481036282633	0.650463019373026	1.84642674536864	1.7140811931119	1.70368342520759
ENSG00000179750	189.908505744253	211.33525332556	230.067154637934	631.560235473392	545.886454455432	561.576047761382	210.436971235916	579.674245896735	-1.46472084457404	1.90092663340223e-33	1.13220242701566e-31	APOBEC3B	22	38982347	38992804	+	1896	protein_coding	apolipoprotein B mRNA editing enzyme catalytic subunit 3B [Source:HGNC Symbol;Acc:HGNC:17352]	-	252	195	253	559	505	522	5.11981751381799	5.75649416435831	6.24513045571789	16.9289663549078	14.663414738169	15.0650907294556
ENSG00000198554	357.962461224286	386.906079165256	413.757135811304	908.36212758606	839.908465568062	839.13662309172	386.208558733615	862.469072081947	-1.16095563725975	4.63523654904122e-33	2.723082823162e-31	WDHD1	14	54938950	55027105	-	6385	protein_coding	WD repeat and HMG-box DNA binding protein 1 [Source:HGNC Symbol;Acc:HGNC:23170]	HMG	475	357	455	804	777	780	2.86566211292867	3.12945783829692	3.33510738269271	7.23023002199635	6.69949689788183	6.68456703119959
ENSG00000154760	309.731729606698	299.120666245408	316.456007169965	695.959043026135	699.383239668643	735.858269480431	308.43613434069	710.400184058403	-1.20268503077746	5.04849713383986e-33	2.94575529372154e-31	SLFN13	17	35435096	35448837	-	9329	protein_coding	schlafen family member 13 [Source:HGNC Symbol;Acc:HGNC:26481]	-	411	276	348	616	647	684	1.69706705517517	1.65590637973787	1.74583613244192	3.79142601833196	3.81813483140271	4.01199691313264
ENSG00000158402	93.4470425090767	84.534101330224	93.66370327157	363.796772490934	312.398386807168	323.820671218728	90.5482823702902	333.338610172277	-1.87578649562089	1.04368228129863e-32	6.00832879865995e-31	CDC25C	5	138285265	138338355	-	3338	protein_coding	cell division cycle 25C [Source:HGNC Symbol;Acc:HGNC:1727]	-	124	78	103	322	289	301	1.4309604372553	1.30788651115918	1.44414306504834	5.53893803090742	4.76643399752698	4.93423403725439
ENSG00000105486	423.526112016944	473.607721555229	499.236632000893	943.386040465622	1026.9151123419	1043.54169794739	465.456821857689	1004.61428358497	-1.11287947970417	1.83064171415931e-32	1.05036119419414e-30	LIG1	19	48115445	48170603	-	6576	protein_coding	DNA ligase 1 [Source:HGNC Symbol;Acc:HGNC:6598]	-	562	437	549	835	950	970	3.29205274560438	3.71947310567363	3.90723800517788	7.29090833214611	7.95323607790404	8.07141190954347
ENSG00000149485	666.940585649459	818.246750055373	710.207303447536	1492.47061012585	1638.74032664245	1420.07736215522	731.798213050789	1517.09609964117	-1.05558776002377	2.19227025162276e-32	1.25367268575357e-30	FADS1	11	61799625	61829318	-	10230	protein_coding	fatty acid desaturase 1 [Source:HGNC Symbol;Acc:HGNC:3574]	-	885	755	781	1321	1516	1320	3.33242137018652	4.1307899172347	3.5730140738107	7.41453894871684	8.15841213763628	7.06053937042339
ENSG00000150594	244.921683995564	330.550011611773	337.371203046141	769.396279709088	769.645852618352	833.757542174465	304.280966217826	790.933224833968	-1.38502921788693	9.21608894621803e-32	5.1842006219363e-30	ADRA2A	10	111077163	111080907	+	3745	protein_coding	adrenoceptor alpha 2A [Source:HGNC Symbol;Acc:HGNC:281]	-	325	305	371	681	712	775	3.34290329117622	4.55837245608178	4.63640552055099	10.441244288635	10.4667112863994	11.3237288634461
ENSG00000120539	165.793139935459	178.82213742932	215.517453158855	561.512409714268	510.214666342503	511.012687139188	186.710910174545	527.57992106532	-1.50057404893575	1.63623350197081e-31	9.1147207991662e-30	MASTL	10	27154824	27186924	+	3631	protein_coding	microtubule associated serine/threonine kinase like [Source:HGNC Symbol;Acc:HGNC:19042]	-	220	165	237	497	472	475	2.33393472584377	2.54342822049143	3.05479044692851	7.85935863547589	7.15645299151927	7.15825132397992
ENSG00000185361	39.941074620815	45.518362254736	50.0145988343335	209.013673636096	261.593112828148	229.148847075046	45.1580119032948	233.25187784643	-2.37526800658946	2.02074813249867e-31	1.11842886188745e-29	TNFAIP8L1	19	4639518	4655568	+	6667	protein_coding	TNF alpha induced protein 8 like 1 [Source:HGNC Symbol;Acc:HGNC:28279]	-	53	42	55	185	242	213	0.306222916430692	0.352598634142278	0.386092673976338	1.59330250982463	1.99832896804968	1.74819039533919
ENSG00000092853	14.3184984489714	30.3455748364907	27.2806902732728	247.426997439486	181.601830393094	174.282221719049	23.9815878529116	201.103683183877	-3.10099475779687	2.80855009111139e-31	1.53471659423176e-29	CLSPN	1	35720218	35769967	-	5411	protein_coding	claspin [Source:HGNC Symbol;Acc:HGNC:19715]	-	19	28	30	219	168	162	0.135259675409718	0.289629162055882	0.259479497058206	2.32393270507742	1.70928240043457	1.63823825162938
ENSG00000129654	1594.6285641065	1879.25809880267	2202.46106139556	3687.6790851255	4207.10907077335	3832.05724545219	1892.11590810158	3908.94846711701	-1.04784839808388	3.10625269806715e-31	1.69202302822247e-29	FOXJ1	17	76136333	76141299	-	2641	protein_coding	forkhead box J1 [Source:HGNC Symbol;Acc:HGNC:3816]	Fork	2116	1734	2422	3264	3892	3562	30.8630992906681	36.7487424739481	42.920528826019	70.9641027189018	81.1309391995742	73.8014841310954
ENSG00000119326	303.702888154499	325.1311589624	351.920904525219	775.045297915469	704.78805604939	753.071328415646	326.91831721404	744.301560793502	-1.18870564199827	6.74721908747673e-31	3.62937131727303e-29	CTNNAL1	9	108942569	109013529	-	3131	protein_coding	catenin alpha like 1 [Source:HGNC Symbol;Acc:HGNC:2512]	-	403	300	387	686	652	700	4.95808824770493	5.3629034398562	5.78478502258294	12.5805032731768	11.4642751608834	12.2336078200405
ENSG00000144554	510.190707892298	499.618214272221	484.686930521814	1074.44326285366	1007.45777337121	942.414976703008	498.165284228778	1008.10533764263	-1.01608204700151	3.79536316516903e-30	1.97968442915317e-28	FANCD2	3	10026414	10101930	+	8378	protein_coding	FA complementation group D2 [Source:HGNC Symbol;Acc:HGNC:3585]	-	677	461	533	951	932	876	3.11272380147015	3.07979890147111	2.97746167233302	6.51774143940937	6.12431654054011	5.72141343826741
ENSG00000137193	14.3184984489714	10.8377052987467	19.096483191291	153.653295213562	142.687152451717	145.235184765875	14.7508956463364	147.191877477051	-3.30574913480402	1.26332909792798e-29	6.51068376126778e-28	PIM1	6	37170203	37175426	+	2977	protein_coding	Pim-1 proto-oncogene, serine/threonine kinase [Source:HGNC Symbol;Acc:HGNC:8986]	-	19	10	21	136	132	135	0.245848204112187	0.18801086854988	0.330141246559411	2.62311324712546	2.44105277979428	2.48138707299478
ENSG00000154839	76.8677285155308	76.9477076211013	90.0262779018003	308.436394068401	288.617194731882	284.015472431044	81.2805713461442	293.689687077109	-1.8532172402474	2.69989835818741e-29	1.38726419222328e-27	SKA1	18	50374995	50394173	+	2950	protein_coding	spindle and kinetochore associated complex subunit 1 [Source:HGNC Symbol;Acc:HGNC:28109]	-	102	71	99	273	267	264	1.33189635274723	1.347094686535	1.57062499773574	5.31370693249513	4.98277547892784	4.89690289894449
ENSG00000177103	96.461463235176	107.293282457592	99.1198413262246	305.046983144572	356.717881129293	337.80628160359	100.958195672998	333.190381959152	-1.72721524598102	3.62115070687034e-29	1.84410849459642e-27	DSCAML1	11	117427773	117817525	-	7035	protein_coding	DS cell adhesion molecule like 1 [Source:HGNC Symbol;Acc:HGNC:14656]	-	128	99	109	270	330	314	0.700871082678141	0.787649285168817	0.725139767284685	2.20372109714763	2.58244993797	2.44233440766529
ENSG00000166451	168.053955480033	188.576072198192	185.508693858255	438.363812815163	501.566960133308	527.149929890952	180.712907178827	489.026900946475	-1.44048082133247	3.87586910954115e-29	1.9680039817856e-27	CENPN	16	81006498	81033114	+	3568	protein_coding	centromere protein N [Source:HGNC Symbol;Acc:HGNC:30873]	-	223	174	204	388	464	490	2.40753323566441	2.72951944750843	2.67586776859789	6.24401369410422	7.15937660137178	7.51468561075752
ENSG00000175305	44.4627057099639	52.020985433984	58.1988059163154	225.960728255239	248.621553514355	223.769766157792	51.5608323534211	232.784015975795	-2.18165160788631	4.84814017578691e-29	2.45444226017118e-27	CCNE2	8	94879770	94896678	-	4397	protein_coding	cyclin E2 [Source:HGNC Symbol;Acc:HGNC:1590]	-	59	48	64	200	230	208	0.516877729012328	0.61100752950429	0.6812128553502	2.61174334663089	2.87974109215812	2.58848975781726
ENSG00000168306	129.620091222268	170.151973190323	194.602257282679	481.296351183659	479.947694610321	528.225746074403	164.79144056509	496.489930622794	-1.59853776008657	5.03554223871965e-29	2.54184130660063e-27	ACOX2	3	58505136	58537319	-	3859	protein_coding	acyl-CoA oxidase 2 [Source:HGNC Symbol;Acc:HGNC:120]	-	172	157	214	426	444	491	1.71690372234995	2.27712391398445	2.59536426998823	6.33857724919401	6.33417801695117	6.96219679691723
ENSG00000108106	893.775745288427	979.728559006699	1253.09303988566	3480.92501877195	4262.23819785697	4049.37211450927	1042.19911472693	3930.8451103794	-1.91549987307177	5.06746924751925e-29	2.5504780163026e-27	UBE2S	19	55399745	55407777	-	2788	protein_coding	ubiquitin conjugating enzyme E2 S [Source:HGNC Symbol;Acc:HGNC:17895]	-	1186	904	1378	3081	3943	3764	16.3864242037188	18.1483627520942	23.1321380168093	63.4535458402332	77.860301445154	73.8748184987879
ENSG00000171848	82.8965699677293	164.733120540949	148.225083818116	1111.72678301577	1249.59354722867	1217.82391966644	131.951591442265	1193.04808330363	-3.18263933933748	6.44245052876984e-29	3.22365991138707e-27	RRM2	2	10120698	10131419	+	5323	protein_coding	ribonucleotide reductase regulatory subunit M2 [Source:HGNC Symbol;Acc:HGNC:10452]	-	110	152	163	984	1156	1132	0.796028272547317	1.59826545298318	1.4331460958661	10.6144036513374	11.9559321313132	11.6366920715244
ENSG00000184564	211.763056008472	222.172958624307	204.605177049546	501.63281672663	521.024299103997	561.576047761382	212.847063894108	528.077721197336	-1.31284126982711	6.75598540537945e-29	3.37074715312453e-27	SLITRK6	13	85792787	85806683	-	4474	protein_coding	SLIT and NTRK like family member 6 [Source:HGNC Symbol;Acc:HGNC:23503]	-	281	205	225	444	482	522	2.41937179873652	2.56460019921688	2.35367158903993	5.69828225283905	5.93107111876318	6.38431203018503
ENSG00000121621	316.514176240421	314.293453663653	340.099272073468	709.51668672145	675.602047593357	784.269997735723	323.635633992514	723.129577350176	-1.15981625885058	9.85139454528081e-29	4.88680271780745e-27	KIF18A	11	28020620	28108308	-	4668	protein_coding	kinesin family member 18A [Source:HGNC Symbol;Acc:HGNC:29441]	-	420	290	374	628	625	729	3.46585761432409	3.4771941547808	3.74973072628999	7.72477366210948	7.37108200969323	8.54547607284695
ENSG00000141526	945.774502813639	1131.45643318915	1316.74798385663	2155.66534755498	2573.77356051165	2480.83211903783	1131.32630661981	2403.42367570149	-1.08877158641834	2.66224002181322e-28	1.30185049703042e-26	SLC16A3	17	82228397	82261129	+	8995	protein_coding	solute carrier family 16 member 3 [Source:HGNC Symbol;Acc:HGNC:10924]	-	1255	1044	1448	1908	2381	2306	5.37445996355102	6.49622594021794	7.53401916926687	12.1796320871148	14.5727092767789	14.0280632972231
ENSG00000131094	63.3028352480842	58.523608613232	106.394692065764	321.994037763715	306.993570426421	351.791891988452	76.0737119756934	326.926500059529	-2.10163064512655	3.4415213554592e-28	1.67815600825833e-26	C1QL1	17	44959693	44968071	-	1295	protein_coding	complement C1q like 1 [Source:HGNC Symbol;Acc:HGNC:24182]	-	84	54	117	285	284	327	2.49862908782469	2.33391901207271	4.22839372854796	12.6366529579682	12.0734293414479	13.8171211579116
ENSG00000119969	378.309801125456	425.921818240744	372.836100401395	901.583305738403	762.079109685307	934.884263418852	392.355906589198	866.182226280854	-1.14529843857158	9.92973615307845e-28	4.78769043145488e-26	HELLS	10	94501434	94613905	+	10148	protein_coding	helicase, lymphoid specific [Source:HGNC Symbol;Acc:HGNC:4861]	-	502	393	410	798	705	869	1.90552886764452	2.1675737463489	1.89087458618644	4.51522503208442	3.82464148663458	4.68574768673226
ENSG00000135045	393.381904755952	394.492472874379	421.031986550844	867.689196500117	795.588971245937	801.483056670937	402.968788060391	821.587074805664	-1.02754760212967	1.68300545562784e-27	8.04710358547832e-26	C9orf40	9	74946581	74952886	-	2327	protein_coding	chromosome 9 open reading frame 40 [Source:HGNC Symbol;Acc:HGNC:23433]	-	522	364	463	768	736	745	8.64104752224718	8.75521450214737	9.31202073662002	18.9505493344745	17.4125952140531	17.5186030038599
ENSG00000185885	342.89035759379	371.733291747011	501.055344685777	1098.16913932046	948.004793182999	955.324770904419	405.226331342193	1000.49956780263	-1.30485132772006	3.60097222079174e-27	1.70753539494458e-25	IFITM1	11	313506	315272	+	1080	protein_coding	interferon induced transmembrane protein 1 [Source:HGNC Symbol;Acc:HGNC:5412]	-	455	343	551	972	877	888	16.2285573663305	17.7759227773923	23.87740743144	51.677259728112	44.7051865040511	44.9913258770868
ENSG00000140406	660.158139015735	728.293796075776	845.701398471457	1386.26906784589	1692.78849044992	1527.65898050031	744.717777854323	1535.57217959871	-1.04556261056169	5.91523149546447e-27	2.79722197064368e-25	TLNRD1	15	81000944	81005788	+	4845	protein_coding	talin rod domain containing 1 [Source:HGNC Symbol;Acc:HGNC:13519]	-	876	672	930	1227	1566	1420	6.96470295790968	7.76313756475234	8.98356043674726	14.5414511378038	17.7942648160411	16.0374067639854
ENSG00000109255	19.5937347196451	19.507869537744	21.8245522186183	136.706240594419	145.930042280165	154.917530416933	20.3087188253358	145.851271097172	-2.84467055841448	2.10826969185984e-26	9.80801248810362e-25	NMU	4	55595229	55636698	-	975	protein_coding	neuromedin U [Source:HGNC Symbol;Acc:HGNC:7859]	-	26	18	24	121	135	144	1.02721418055015	1.03330773355014	1.15203574037493	7.12586715339208	7.62274208963032	8.08160198706923
ENSG00000123473	291.645205250102	334.885093731272	277.35368444494	639.468860962326	690.735533459448	662.702769005768	301.294661142105	664.302387809181	-1.14498494426418	3.03141526174058e-26	1.40646228841889e-24	STIL	1	47250139	47314147	-	7291	protein_coding	STIL, centriolar assembly protein [Source:HGNC Symbol;Acc:HGNC:10879]	-	387	309	305	566	639	616	2.04463664726842	2.37210097247229	1.95781687636582	4.45744814857151	4.82498350619174	4.62309901994257
ENSG00000188313	205.734214556274	179.905907959195	231.885867322819	558.12299879044	486.433474267217	519.619216606796	205.841996612762	521.391896554818	-1.33674425248153	3.17216655672625e-26	1.46780921884218e-24	PLSCR1	3	146515180	146544864	-	4340	protein_coding	phospholipid scramblase 1 [Source:HGNC Symbol;Acc:HGNC:9092]	-	273	166	255	494	450	483	2.42306570815257	2.14081997791974	2.74985489584023	6.53573126105666	5.70827460628999	6.08971520699017
ENSG00000184661	198.95176792255	221.089188094432	173.687061406504	502.762620367906	530.752968589341	469.055855984602	197.909339141162	500.85714831395	-1.3429837349124	3.3572184139142e-26	1.54927079245858e-24	CDCA2	8	25458997	25507920	+	3908	protein_coding	cell division cycle associated 2 [Source:HGNC Symbol;Acc:HGNC:14623]	-	264	204	191	445	491	436	2.60220583097402	2.92171198969525	2.28737904886688	6.5382635559564	6.91686039436347	6.10480105748737
ENSG00000154783	89.6790166014526	113.79590563684	122.763106229728	326.51325232882	353.474991300844	337.80628160359	108.74600948934	339.264841744418	-1.64972847352979	5.98646637250587e-26	2.73329033607277e-24	FGD5	3	14810853	14934565	+	8093	protein_coding	FYVE, RhoGEF and PH domain containing 5 [Source:HGNC Symbol;Acc:HGNC:19117]	-	119	105	135	289	327	314	0.566408412295199	0.72617542747639	0.780698877254267	2.05043151989022	2.22443789715519	2.12304739378788
ENSG00000183734	409.207613567973	408.581489762749	479.230792467159	862.040178293736	852.880024881854	891.851616080815	432.339965265961	868.923939752135	-1.00706522125399	9.63605240481551e-26	4.3763949879707e-24	ASCL2	11	2268495	2270952	-	1852	protein_coding	achaete-scute family bHLH transcription factor 2 [Source:HGNC Symbol;Acc:HGNC:739]	bHLH	543	377	527	763	789	829	11.2940867988404	11.3936312142936	13.3176917813659	23.6559570269675	23.4540633589328	24.4936286825743
ENSG00000128274	178.60442802138	201.581318556688	237.342005377474	497.113602161525	530.752968589341	521.770848973697	205.842583985181	516.545806574855	-1.3309093802252	1.26358171104705e-25	5.66407083131584e-24	A4GALT	22	42692112	42721298	-	3407	protein_coding	alpha 1,4-galactosyltransferase (P blood group) [Source:HGNC Symbol;Acc:HGNC:18149]	-	237	186	261	440	491	485	2.6795908510829	3.05564291620712	3.58531815663721	7.41544998218351	7.9339860349787	7.78949291417051
ENSG00000075218	67.8244663372331	111.628364577091	150.953152845443	1045.06836818048	1074.47749649248	996.205785875554	110.135327919922	1038.58388351617	-3.24108330671064	1.28385246867326e-25	5.73998767357736e-24	GTSE1	22	46296741	46330810	+	4242	protein_coding	G2 and S-phase expressed 1 [Source:HGNC Symbol;Acc:HGNC:13698]	-	90	103	166	925	994	926	0.817267293577736	1.3590278320207	1.83145710140346	12.5206834429524	12.9002400966791	11.94482809803
ENSG00000135905	59.5348093404602	50.9372149041093	56.3800932314305	247.426997439486	203.221095916082	230.224663258497	55.617372492	226.957585538022	-2.02172747685564	1.32906635399848e-25	5.92674071279167e-24	DOCK10	2	224765090	225042445	-	11265	protein_coding	dedicator of cytokinesis 10 [Source:HGNC Symbol;Acc:HGNC:23479]	-	79	47	62	219	188	214	0.270139548147343	0.233522349903512	0.257584555798435	1.1162716260252	0.918774062586009	1.0394944115266
ENSG00000101057	273.558680893507	502.869525861845	600.175186012002	4754.21372249022	4870.82052232907	4679.80039801151	458.867797589118	4768.27821427693	-3.37841088401241	2.04241066836813e-25	8.99130814184671e-24	MYBL2	20	43667019	43716496	+	2777	protein_coding	MYB proto-oncogene like 2 [Source:HGNC Symbol;Acc:HGNC:7548]	MYB	363	464	660	4208	4506	4350	5.03527296821711	9.35198692950193	11.1231394630187	87.007525681549	89.3300096279689	85.7142360552389
ENSG00000167680	360.976881950385	446.513458308363	480.140148809602	864.299785576288	988.000434400525	942.414976703008	429.210163022783	931.571732226607	-1.12233681936085	2.85073585739415e-25	1.24227129907153e-23	SEMA6B	19	4542593	4559808	-	4412	protein_coding	semaphorin 6B [Source:HGNC Symbol;Acc:HGNC:10739]	-	479	412	528	765	914	876	4.18207949187037	5.22665100945768	5.60089905508666	9.95595439004878	11.4049337046675	10.8644609668641
ENSG00000164045	70.0852818818075	112.712135106965	105.485335723322	302.78737586202	351.313064748546	346.412811071197	96.0942509040315	333.504417227254	-1.8103760701089	3.06663663297509e-25	1.33298021119698e-23	CDC25A	3	48157146	48188402	-	4117	protein_coding	cell division cycle 25A [Source:HGNC Symbol;Acc:HGNC:1725]	-	93	104	116	268	325	322	0.870150462635085	1.41388557177535	1.31867098045103	3.73775554128789	4.34594841560577	4.27971241168122
ENSG00000187678	40.6946798023399	59.6073791431067	44.5584607796789	228.220335537791	197.816279535335	207.632523406028	48.2868399083751	211.223046159718	-2.14577495678222	4.13042324730962e-25	1.78635616472212e-23	SPRY4	5	142310427	142326455	-	6565	protein_coding	sprouty RTK signaling antagonist 4 [Source:HGNC Symbol;Acc:HGNC:15533]	-	54	55	49	202	183	193	0.316848243048599	0.468910275125889	0.349317767811707	1.76674392232862	1.53461144378696	1.60865221070994
ENSG00000160298	399.41074620815	386.906079165256	483.777574179371	898.193894814574	877.74218023329	843.439887825523	423.364799850926	873.125320957796	-1.04343282672972	5.79562882892715e-25	2.48778451452177e-23	C21orf58	21	46300181	46323875	-	5315	protein_coding	chromosome 21 open reading frame 58 [Source:HGNC Symbol;Acc:HGNC:1300]	-	530	357	532	795	812	784	3.84118190751349	3.75947098730495	4.68454796591783	8.58856934960783	8.41075211645633	8.07146513917075
ENSG00000116014	24.115365808794	18.4240990078693	32.7368283279274	159.302313419943	145.930042280165	167.827324618344	25.0920977148636	157.686560106151	-2.64109566340814	7.73967984796836e-25	3.27329506690613e-23	KISS1R	19	917287	921015	+	1680	protein_coding	KISS1 receptor [Source:HGNC Symbol;Acc:HGNC:4510]	-	32	17	36	141	135	156	0.733724414678678	0.566371550383385	1.00288825612997	4.81910953813743	4.42391281987474	5.08106672550112
ENSG00000078081	233.617606272692	199.413777496939	266.441408335631	588.627697104897	543.724527903134	544.362988826167	233.157597368421	558.905071278066	-1.25687040970744	1.14256975741998e-24	4.80857047297557e-23	LAMP3	3	183122213	183163839	-	3816	protein_coding	lysosomal associated membrane protein 3 [Source:HGNC Symbol;Acc:HGNC:14582]	-	310	184	293	521	503	506	3.12928848241496	2.69880339213393	3.59350771020713	7.83946317212508	7.25674215643092	7.25574034096313
ENSG00000188610	33.1586279870917	50.9372149041093	46.3771734645638	192.066619016953	187.006646773841	230.224663258497	43.4910054519216	203.099309683097	-2.2416441473178	1.19824997737235e-24	5.03060411231956e-23	FAM72B	1	121167646	121185539	-	3033	protein_coding	family with sequence similarity 72 member B [Source:HGNC Symbol;Acc:HGNC:24805]	-	44	47	51	170	173	214	0.558820770823524	0.867335730848356	0.786968034813491	3.21835152352971	3.14018884118742	3.86083235932977
ENSG00000058091	127.359275677693	124.633610935587	112.760186462861	343.460306947963	322.127056292513	370.080767107117	121.584357692047	345.222710115864	-1.5047586936517	1.24389973082753e-24	5.20954892134654e-23	CDK14	7	90466424	91210590	+	6841	protein_coding	cyclin dependent kinase 14 [Source:HGNC Symbol;Acc:HGNC:8883]	-	169	115	124	304	298	344	0.951610856488317	0.940892572758283	0.848323350700005	2.55159040383083	2.39816326846529	2.75155649196737
ENSG00000165480	117.562408317871	134.387545704459	120.944393544843	350.23912879562	323.208019568662	375.459848024372	124.298115855724	349.635665462885	-1.49698142289181	1.69967203778715e-24	7.06677651846141e-23	SKA3	13	21153595	21176602	-	3048	protein_coding	spindle and kinetochore associated complex subunit 3 [Source:HGNC Symbol;Acc:HGNC:20262]	-	156	124	133	310	299	349	1.9715232795992	2.27702874355154	2.04218934045713	5.83987697423255	5.40055382443735	6.26541793377712
ENSG00000119397	275.065891256556	262.272468229669	270.078833705401	673.362970200612	533.995858417789	637.958996786397	269.139064397209	615.105941801599	-1.19079214647088	2.40077156885682e-24	9.95770626861022e-23	CNTRL	9	121074863	121177610	+	9417	protein_coding	centriolin [Source:HGNC Symbol;Acc:HGNC:1858]	-	365	242	297	596	494	593	1.49304386707871	1.43835002732148	1.47605726133177	3.63404797446164	2.88799509749542	3.44573365314041
ENSG00000163535	222.31352854982	184.240990078693	180.052555803601	534.39712232364	434.547237012047	591.698900898007	195.535691477371	520.214420077898	-1.40653527123525	8.99195450354204e-24	3.6590664980962e-22	SGO2	2	200510008	200583782	+	6022	protein_coding	shugoshin 2 [Source:HGNC Symbol;Acc:HGNC:30812]	-	295	170	198	473	402	550	1.88700711928529	1.58004683600812	1.53880562714063	4.51000845997952	3.67508488877893	4.99760030993519
ENSG00000123219	150.721036304962	135.471316234333	129.128600626825	418.027347272192	335.098615606305	395.90035550994	138.44031772204	383.008772796145	-1.46403195298053	9.55233323851212e-24	3.87793188760635e-22	CENPK	5	65517766	65563171	-	4312	protein_coding	centromere protein K [Source:HGNC Symbol;Acc:HGNC:29479]	-	200	125	142	370	310	368	1.78666659418509	1.62253117947876	1.54123519881445	4.926970237941	3.95790180133094	4.66991147598504
ENSG00000129173	73.8533077894316	85.6178718600987	82.7514271622609	303.917179503296	234.569030924414	275.408942963436	80.7408689372637	271.298384463715	-1.75352775897728	1.78201789366217e-23	7.10043379713125e-22	E2F8	11	19224063	19241620	-	4140	protein_coding	E2F transcription factor 8 [Source:HGNC Symbol;Acc:HGNC:24727]	E2F	98	79	91	269	217	256	0.91183867476372	1.06804251444846	1.02872756707695	3.7308595992652	2.88563545824573	3.38360147606763
ENSG00000134802	73.0997026079068	83.4503308003493	77.2952891076063	257.595230210972	246.459626962057	252.816803110967	77.9484408386208	252.290553427999	-1.69983605206591	2.91462915160541e-23	1.1454226389631e-21	SLC43A3	11	57406954	57427580	-	4517	protein_coding	solute carrier family 43 member 3 [Source:HGNC Symbol;Acc:HGNC:17466]	-	97	77	85	228	228	235	0.827206460427534	0.954118737808732	0.880700335617046	2.8982892327773	2.7788610377665	2.84680259649847
ENSG00000162636	186.140479836629	191.827383787816	204.605177049546	479.036743901106	423.737604250554	465.828407434249	194.191013557997	456.200918528636	-1.23293698729181	4.95066573980048e-23	1.92795948821687e-21	FAM102B	1	108560089	108644900	+	9355	protein_coding	family with sequence similarity 102 member B [Source:HGNC Symbol;Acc:HGNC:27637]	-	247	177	225	424	392	433	1.01705733269329	1.05898855108626	1.12563620410098	2.60242985031409	2.30687651812793	2.53269962504525
ENSG00000129534	440.859031192015	339.220175850771	351.920904525219	782.953923404402	775.050668999099	868.183660044895	377.333370522668	808.729417482799	-1.09397995758475	5.62115313248208e-23	2.18412886838406e-21	MIS18BP1	14	45203190	45253540	-	6250	protein_coding	MIS18 binding protein 1 [Source:HGNC Symbol;Acc:HGNC:20190]	-	585	313	387	693	717	807	3.60552177373103	2.80301944521035	2.89794590491315	6.3666383985034	6.31569591266171	7.06534053719528
ENSG00000141401	266.022629078259	268.775091408917	313.727938142637	584.108482539792	629.120626718934	590.623084714557	282.841886209938	601.284064657761	-1.08847143142701	1.49616459324988e-22	5.74854489812727e-21	IMPA2	18	11981025	12030883	+	3825	protein_coding	inositol monophosphatase 2 [Source:HGNC Symbol;Acc:HGNC:6051]	-	353	248	345	517	582	549	3.55496672288434	3.62895875050725	4.2213074310307	7.76097117775858	8.37671265797285	7.85381173498272
ENSG00000138376	232.110395909642	238.429516572427	185.508693858255	544.565355095125	469.138061848827	603.532878915968	218.682868780108	539.07876528664	-1.30242749442197	1.69517132435045e-22	6.49866013497646e-21	BARD1	2	214725646	214809711	-	6067	protein_coding	BRCA1 associated RING domain 1 [Source:HGNC Symbol;Acc:HGNC:952]	-	308	220	204	482	434	561	1.95555031899691	2.02960010298431	1.57367664386967	4.56173455468564	3.93820036167374	5.05974287914262
ENSG00000138031	173.329191750707	213.502794385309	202.786464364661	437.234009173887	478.866731334172	472.283304534955	196.539483500226	462.794681681005	-1.2422848134126	1.86670614972707e-22	7.14035843450045e-21	ADCY3	2	24819169	24919839	-	6058	protein_coding	adenylate cyclase 3 [Source:HGNC Symbol;Acc:HGNC:234]	-	230	197	223	387	443	439	1.46248304840625	1.82011465941861	1.7228002286991	3.66807885161574	4.02584018324539	3.96528888626989
ENSG00000050438	99.4758839612752	92.1204950393467	91.8449905866852	300.527768579468	281.050451798837	259.271700211672	94.4804565291023	280.283306863325	-1.56537391464121	4.36039950373607e-22	1.63164253603933e-20	SLC4A8	12	51391317	51515763	+	17980	protein_coding	solute carrier family 4 member 8 [Source:HGNC Symbol;Acc:HGNC:11034]	-	132	85	101	266	260	241	0.282798119784385	0.264600724317043	0.262900258466402	0.849471702365455	0.796096535130098	0.733443960462085
ENSG00000128408	51.998757525212	52.020985433984	46.3771734645638	197.715637223334	188.087610049991	191.495280654264	50.1323054745866	192.43284264253	-1.94029525925878	5.76814050464586e-22	2.14906931832184e-20	RIBC2	22	45413691	45432496	+	1815	protein_coding	RIB43A domain with coiled-coils 2 [Source:HGNC Symbol;Acc:HGNC:13241]	-	69	48	51	175	174	178	1.46441691028844	1.48022044475502	1.31508212098585	5.53628432961102	5.27782142844928	5.36639893195541
ENSG00000159147	223.820738912869	247.099680811424	274.625615417613	552.473980584059	512.376592894802	588.471452347655	248.515345047302	551.107341942172	-1.15171313988163	5.80611937127764e-22	2.15854714336505e-20	DONSON	21	33559542	33588708	-	3513	protein_coding	downstream neighbor of SON [Source:HGNC Symbol;Acc:HGNC:2993]	-	297	228	302	489	474	547	3.25664615311053	3.63260760300149	4.02335282941218	7.99259259482138	7.42817736602177	8.52017976830838
ENSG00000186891	130.373696403793	133.303775174584	108.213404750649	338.941092382858	346.989211643948	316.289957934571	123.963625443008	334.073420653793	-1.43090722159584	7.14705181102107e-22	2.65134057808418e-20	TNFRSF18	1	1203508	1206691	-	1370	protein_coding	TNF receptor superfamily member 18 [Source:HGNC Symbol;Acc:HGNC:11914]	-	173	123	119	300	321	294	4.86427153015992	5.02511881370643	4.06523560757305	12.5735425129226	12.8993117356153	11.7426561719049
ENSG00000100162	80.6357544231549	140.890168883707	140.950233078576	371.705397979868	367.527513890786	396.97617169339	120.825385461813	378.736361188015	-1.66186146395766	2.55744310478266e-21	9.32653986496271e-20	CENPM	22	41938721	41947164	-	1778	protein_coding	centromere protein M [Source:HGNC Symbol;Acc:HGNC:18352]	-	107	130	155	329	340	369	2.31816473535291	4.09235580638296	4.07999159317965	10.6248084305392	10.5275965617317	11.3562302950328
ENSG00000135519	110.779961684147	126.801151995336	106.394692065764	298.268161296915	328.612835949409	303.38016373316	114.658601915082	310.087053659828	-1.44056557574523	3.56664881262162e-21	1.29247844235065e-19	KCNH3	12	49539157	49558308	+	4340	protein_coding	potassium voltage-gated channel subfamily H member 3 [Source:HGNC Symbol;Acc:HGNC:6252]	-	147	117	117	264	304	282	1.30472768900523	1.50889118925668	1.26169812867963	3.49277945935012	3.8562566229159	3.55548589724892
ENSG00000047457	210.255845645423	211.33525332556	227.339085610607	457.570474716859	466.976135296528	485.193098736366	216.310061527196	469.913236249918	-1.11963745047269	4.62365415698213e-21	1.66848970658561e-19	CP	3	149162410	149222055	-	7296	protein_coding	ceruloplasmin [Source:HGNC Symbol;Acc:HGNC:2295]	-	279	195	250	405	432	451	1.47303020339994	1.49593104929048	1.60366817272244	3.18733098652007	3.25972523569718	3.38244931941781
ENSG00000163040	107.765540958048	104.041970867968	112.760186462861	318.604626839887	277.807561970388	291.5461857152	108.189232762959	295.986124841825	-1.45031673340751	8.32258997560269e-21	2.98451544270936e-19	CCDC74A	2	131527675	131533666	+	3077	protein_coding	coiled-coil domain containing 74A [Source:HGNC Symbol;Acc:HGNC:25197]	-	143	96	124	282	257	271	1.79019695911608	1.7462464135394	1.88605136241103	5.26233605724464	4.5981983391931	4.81927130735513
ENSG00000110811	76.114123334006	81.2827897406	79.1140017924912	229.350139179067	260.512149551999	234.527927992301	78.8369716223657	241.463405574456	-1.61771931203058	1.31877914638977e-20	4.67081182033069e-19	P3H3	12	6828410	6839851	+	4601	protein_coding	prolyl 3-hydroxylase 3 [Source:HGNC Symbol;Acc:HGNC:19318]	-	101	75	87	203	241	218	0.845593068644575	0.912369629982057	0.884965511820834	2.53338253152859	2.88367878562774	2.59264969926762
ENSG00000085840	39.941074620815	69.3613139119787	45.4678171221214	213.532888201201	191.330499878439	206.556707222577	51.5900685516384	203.806698434072	-2.00424273708707	1.3482534649843e-20	4.76539771925561e-19	ORC1	1	52372829	52404459	-	3157	protein_coding	origin recognition complex subunit 1 [Source:HGNC Symbol;Acc:HGNC:8487]	-	53	64	50	189	177	192	0.646686152626995	1.13466375556134	0.741233005269745	3.4375117335773	3.0866028839333	3.32786904757365
ENSG00000163507	166.546745116983	149.560333122704	175.505774091388	388.652452599011	368.608477166936	470.131672168053	163.870950777025	409.130867311333	-1.31716978543278	1.49962835109166e-20	5.27875313033554e-19	CIP2A	3	108549869	108589644	-	4579	protein_coding	cell proliferation regulating inhibitor of protein phosphatase 2A [Source:HGNC Symbol;Acc:HGNC:29302]	-	221	138	193	344	341	437	1.85914774433487	1.68682579346742	1.9726316284947	4.31364862451058	4.09982961870996	5.22216241816585
ENSG00000164109	204.227004193224	192.911154317691	265.532051993189	494.853994878973	498.32407030486	568.030944862087	220.890070168034	520.40300334864	-1.23518417272051	1.95979248113164e-20	6.84257768310729e-19	MAD2L1	4	120055608	120067074	-	5748	protein_coding	mitotic arrest deficient 2 like 1 [Source:HGNC Symbol;Acc:HGNC:6763]	-	271	178	292	438	461	528	1.8161211047044	1.73326526287044	2.37752678674281	4.37536529825119	4.41536122159926	5.02639650378784
ENSG00000178966	206.487819737799	187.492301668317	198.239682652449	451.921456510478	418.332787869807	429.250657196918	197.406601352855	433.168300525734	-1.13035006154129	7.81477442389386e-20	2.64794708973396e-18	RMI1	9	83980711	84004074	+	3507	protein_coding	RecQ mediated genome instability 1 [Source:HGNC Symbol;Acc:HGNC:25764]	-	274	173	218	400	387	399	3.00958816799338	2.76103637101305	2.90924337772897	6.54909352445737	6.07515373268228	6.22553546284338
ENSG00000106804	45.9699160730135	40.0995096053627	43.6491044372365	152.523491572286	194.573389706887	173.206405535599	43.2395100385376	173.434428938257	-1.99870503608329	8.14686613305314e-20	2.75504924849202e-18	C5	9	120952335	121050276	-	6533	protein_coding	complement C5 [Source:HGNC Symbol;Acc:HGNC:1331]	-	61	37	48	135	180	161	0.359674336140895	0.316993864379316	0.343864946231612	1.18652823499415	1.5168474998499	1.34850574000395
ENSG00000144485	195.937347196451	211.33525332556	267.350764678074	477.90694025983	596.691728434453	515.315951872992	224.874455066695	529.971540189092	-1.23879198662643	9.26709676071391e-20	3.12161519651993e-18	HES6	2	238238267	238240662	-	2037	protein_coding	hes family bHLH transcription factor 6 [Source:HGNC Symbol;Acc:HGNC:18254]	bHLH	260	195	294	423	552	479	4.91670999526949	5.35803285990346	6.75484873544582	11.9235699912679	14.9186704945146	12.8672004309545
ENSG00000171241	163.532324390884	176.654596369571	173.687061406504	353.628539719449	428.061457355151	420.644127729311	171.291327388986	400.778041601303	-1.22939248448925	1.24627973700651e-19	4.18171795576864e-18	SHCBP1	16	46580554	46621626	-	4459	protein_coding	SHC binding and spindle associated 1 [Source:HGNC Symbol;Acc:HGNC:29547]	-	217	163	191	313	396	391	1.87462556497574	2.04602964733568	2.00472691701542	4.03054553709079	4.88922233154132	4.79820574730331
ENSG00000148700	172.575586569182	178.82213742932	160.95607261231	389.782256240287	367.527513890786	407.7343335279	170.784598870271	388.348034552991	-1.18638449802311	2.37778772493208e-19	7.85582727624874e-18	ADD3	10	109996368	110135565	+	6541	protein_coding	adducin 3 [Source:HGNC Symbol;Acc:HGNC:245]	-	229	165	177	345	340	379	1.34860140276325	1.41189235110906	1.2664511535902	3.02853022918661	2.86165214596528	3.17055026231098
ENSG00000187741	247.182499540138	268.775091408917	235.523292692589	596.53632259383	504.809849961756	488.420547286719	250.493627880548	529.922239947435	-1.08278899534666	5.71703907579574e-19	1.82913371025413e-17	FANCA	16	89737549	89816657	-	9736	protein_coding	FA complementation group A [Source:HGNC Symbol;Acc:HGNC:3582]	-	328	248	259	528	467	454	1.29773360936389	1.42571561428618	1.24502629989292	3.11394060262521	2.64069588389857	2.55161337046371
ENSG00000139734	147.706615578863	166.900661600699	181.871268488485	363.796772490934	377.256183376131	410.961782078252	165.492848556016	384.004912648439	-1.21839276597605	9.12174058243459e-19	2.88096368156783e-17	DIAPH3	13	59665583	60163987	-	7442	protein_coding	diaphanous related formin 3 [Source:HGNC Symbol;Acc:HGNC:15480]	-	196	154	200	322	349	382	1.01451548334367	1.15822476180652	1.2577654381277	2.48440945272359	2.58177169075314	2.80875125048891
ENSG00000163975	183.126059110529	255.769845050421	234.613936350146	578.459464333411	474.542878229574	494.875444387424	224.503280170366	515.959262316803	-1.20802193820477	9.95981527565569e-19	3.13989561062017e-17	MELTF	3	196988621	197029816	-	8393	protein_coding	melanotransferrin [Source:HGNC Symbol;Acc:HGNC:7037]	-	243	236	258	512	439	460	1.11527334925095	1.57382547288009	1.43867206050337	3.50275454158801	2.87958147037348	2.9990257185225
ENSG00000175832	8.28965699677293	7.58639370912267	10.9122761093091	81.345862171886	92.9628417488459	87.1411108595247	8.92944227173491	87.1499382600855	-3.28334152222711	1.61422229096912e-18	5.05192878080935e-17	ETV4	17	43527844	43579620	-	3607	protein_coding	ETS variant 4 [Source:HGNC Symbol;Acc:HGNC:3493]	ETS	11	7	12	72	86	81	0.117473204734388	0.108620972822593	0.155702085786743	1.14615491495674	1.31260599085216	1.22879223448386
ENSG00000111012	101.73669950585	136.555086764208	119.125680859958	282.450910319048	325.369946120961	320.593222668375	119.139155710005	309.471359702795	-1.38732458448684	1.86654821376893e-18	5.80992665526305e-17	CYP27B1	12	57762334	57768986	-	3440	protein_coding	cytochrome P450 family 27 subfamily B member 1 [Source:HGNC Symbol;Acc:HGNC:2606]	-	135	126	131	250	301	298	1.51170691541719	2.05009455856968	1.78226459471159	4.17290533980233	4.81714951497472	4.74020804534675
ENSG00000006016	36.173048713191	54.1885264937333	56.3800932314305	178.508975321639	174.035087460049	192.571096837715	48.9138894794516	181.705053206468	-1.90845186844995	1.95225324310243e-18	6.06572835262133e-17	CRLF1	19	18572220	18607741	-	3018	protein_coding	cytokine receptor like factor 1 [Source:HGNC Symbol;Acc:HGNC:2364]	-	48	50	62	158	161	179	0.612652592773449	0.927283558106349	0.961461239585609	3.00604043775926	2.93689698726093	3.2454384498409
ENSG00000256663	27.1297865348932	58.523608613232	48.1958861494486	186.417600810572	179.439903840796	183.964567370108	44.6164270991913	183.274024007158	-2.0650857588971	3.17642425048931e-18	9.74613023594876e-17	AC112777.1	12	20551590	20553012	+	1423	processed_pseudogene	ubiquitin-like with PHD and ring finger domains 1 (UHRF1) pseudogene	-	36	54	53	165	166	171	0.974518020901407	2.12398111077594	1.74313208256836	6.65788073330091	6.42222121863912	6.57553042913113
ENSG00000165949	73.8533077894316	68.277543382104	91.8449905866852	221.441513690134	246.459626962057	228.073030891596	77.9919472527402	231.991390514595	-1.57036534956878	4.24614064730125e-18	1.29360741525657e-16	IFI27	14	94104836	94116698	+	4147	protein_coding	interferon alpha inducible protein 27 [Source:HGNC Symbol;Acc:HGNC:5397]	-	98	63	101	196	228	212	0.910299520984278	0.85029241397151	1.13984727446971	2.71380727881198	3.02679414217296	2.79731521234763
ENSG00000184486	53.5059678882617	54.1885264937333	62.7455876285275	205.624262712267	177.277977288497	179.661302636304	56.8133606701742	187.521180879023	-1.72283606292227	1.00573458802e-17	2.97964018306166e-16	POU3F2	6	98834592	98839470	+	4879	protein_coding	POU class 3 homeobox 2 [Source:HGNC Symbol;Acc:HGNC:9215]	Pou	71	50	69	182	164	167	0.560557031300425	0.573589214667957	0.661877471764396	2.14189184270829	1.85052562399989	1.87294590698308
ENSG00000152076	106.258330594999	132.220004644709	137.312807708807	318.604626839887	363.203660786189	285.091288614494	125.263714316171	322.299858746857	-1.36993138673794	1.00748712656961e-17	2.97970376454341e-16	CCDC74B	2	130139287	130145134	-	4487	protein_coding	coiled-coil domain containing 74B [Source:HGNC Symbol;Acc:HGNC:25267]	-	141	122	151	282	336	265	1.21047358583885	1.5218279338557	1.57499871737519	3.6086935699001	4.12254382382503	3.23168770492691
ENSG00000215784	64.056440429609	39.015739075488	47.2865298070062	176.249368039086	171.87316090775	224.845582341243	50.1195697707011	190.98937042936	-1.91198557048768	1.05562869320419e-17	3.11139326988421e-16	FAM72D	1	145096000	145112696	+	2397	protein_coding	family with sequence similarity 72 member D [Source:HGNC Symbol;Acc:HGNC:33593]	-	85	36	52	156	159	209	1.36597630392307	0.840613300134657	1.01530058470674	3.73691768302298	3.65183514097851	4.77109246776941
ENSG00000135454	85.9109906938286	93.2042655692213	104.575979380879	316.345019557334	288.617194731882	218.390685240537	94.563745214643	274.450966509918	-1.53896097638387	1.52369762354738e-17	4.43030526927721e-16	B4GALNT1	12	57623410	57633355	-	8003	protein_coding	beta-1,4-N-acetyl-galactosaminyltransferase 1 [Source:HGNC Symbol;Acc:HGNC:4117]	-	114	86	115	280	267	203	0.548711810802435	0.60146093449803	0.672518677316525	2.00891786744851	1.83670969172025	1.38797870355099
ENSG00000088305	118.316013499396	137.638857294083	112.760186462861	317.474823198611	295.102974388778	288.318737164847	122.905019085446	300.298844917412	-1.29394394882495	2.13772055370129e-17	6.16358189126637e-16	DNMT3B	20	32762385	32809356	+	4630	protein_coding	DNA methyltransferase 3 beta [Source:HGNC Symbol;Acc:HGNC:2979]	-	157	127	124	281	273	268	1.30620377710346	1.53526913975097	1.25342981471679	3.48483560921514	3.2461137120348	3.16733051239079
ENSG00000085999	62.5492300665594	60.6911496729813	73.6578637378366	221.441513690134	197.816279535335	187.192015920461	65.6327478257924	202.149936381976	-1.62142077995082	3.54839556033536e-17	1.01291099137732e-15	RAD54L	1	46247688	46278473	+	3212	protein_coding	RAD54 like [Source:HGNC Symbol;Acc:HGNC:9826]	-	83	56	81	196	183	174	0.995393566924764	0.975830258956649	1.18023586804834	3.5037854250415	3.1365890810901	2.96423952086424
ENSG00000112742	281.84833789028	233.010663923053	305.543731060656	569.421035203202	510.214666342503	616.442673117379	273.467577624663	565.359458221028	-1.04341700384627	3.82323231546551e-17	1.08775698919187e-15	TTK	6	80003887	80042527	+	4579	protein_coding	TTK protein kinase [Source:HGNC Symbol;Acc:HGNC:12401]	-	374	215	336	504	472	573	3.14625002887439	2.62802569272097	3.4342187936488	6.31999682195735	5.67483747809707	6.84736628285819
ENSG00000274276	8.28965699677293	11.9214758286213	3.63742536976971	109.590953203791	70.2626129497091	76.3829490250155	7.94951939838799	85.4121717261718	-3.44904695991589	5.51964687504984e-17	1.55244577876198e-15	CBSL	21	6444869	6468040	-	4004	protein_coding	cystathionine-beta-synthase like [Source:HGNC Symbol;Acc:HGNC:51829]	-	11	11	4	97	65	71	0.105825636732502	0.153766031778295	0.0467546972554762	1.39102402975548	0.893719761590857	0.970295151991876
ENSG00000112039	138.663353400565	150.644103652579	170.958992379176	341.200699665411	340.503431987052	360.398421456059	153.422149810773	347.367517702841	-1.18167520652052	5.68401446814371e-17	1.59346809511658e-15	FANCE	6	35452356	35467103	+	2692	protein_coding	FA complementation group E [Source:HGNC Symbol;Acc:HGNC:3586]	-	184	139	188	302	315	335	2.63290410319318	2.89002457052548	3.26845206802138	6.44152733939649	6.44195328897065	6.80940763018638
ENSG00000136492	122.08403940702	115.963446696589	117.306968175073	288.099928525429	266.997929208895	307.683428466964	118.451484759561	287.593762067096	-1.2779329550842	7.08335489919163e-17	1.976106772768e-15	BRIP1	17	61681266	61863521	-	7991	protein_coding	BRCA1 interacting protein C-terminal helicase 1 [Source:HGNC Symbol;Acc:HGNC:20473]	-	162	107	129	255	247	286	0.780919302570662	0.749453060405584	0.755523376536402	1.83229761685626	1.7016800045748	1.95841390496101
ENSG00000132967	199.705373104075	221.089188094432	254.61977588388	442.883027380268	491.838290647964	464.752591250799	225.138112360796	466.49130309301	-1.05397619207016	9.23532756592483e-17	2.54755918897859e-15	HMGB1P5	3	22381819	22382929	+	1111	transcribed_processed_pseudogene	high mobility group box 1 pseudogene 5 [Source:HGNC Symbol;Acc:HGNC:4997]	-	265	204	280	392	455	432	9.18806563385879	10.2772731374699	11.7951454066291	20.2595117645964	22.5465143815198	21.2769449254523
ENSG00000189362	21.8545502642196	16.25655794812	20.0058395337334	99.4227204323051	101.610547958041	117.263963996151	19.3723159153576	106.099077462166	-2.43938816937496	1.17245045963123e-16	3.2238641791745e-15	NEMP2	2	190504342	190534722	-	6521	protein_coding	nuclear envelope integral membrane protein 2 [Source:HGNC Symbol;Acc:HGNC:33700]	-	29	15	22	88	94	109	0.171307379443074	0.128747513189616	0.157894792663717	0.774863919316031	0.793589159257123	0.914643556688416
ENSG00000265415	44.4627057099639	72.6126255016027	47.2865298070062	194.326226299505	171.87316090775	194.722729204617	54.7872870061909	186.974038803957	-1.78993213183108	1.34234579187364e-16	3.67341782440715e-15	AC099850.3	17	59202677	59203829	-	321	antisense	novel transcript, antisense to PRR11	-	59	67	52	172	159	181	7.08009773977323	11.6823862399036	7.58154361851106	30.7666620741961	27.2693110059984	30.8541171397552
ENSG00000149929	178.60442802138	212.419023855435	200.058395337334	418.027347272192	436.709163564346	385.14219367543	197.027282404716	413.292901503989	-1.07394653645994	1.36022594803977e-16	3.71643956247754e-15	HIRIP3	16	29992321	29996436	-	3931	protein_coding	HIRA interacting protein 3 [Source:HGNC Symbol;Acc:HGNC:4917]	-	237	196	220	370	404	358	2.32240295844301	2.79071070241431	2.6192621291277	5.40450156855803	5.65796679594371	4.9833290468684
ENSG00000129810	94.2006476906015	96.4555771588453	82.7514271622609	272.282677547563	242.135773857459	220.542317607439	91.1358840039026	244.986923004154	-1.42681898964444	1.53512122894974e-16	4.16782992332995e-15	SGO1	3	20160593	20186292	-	3828	protein_coding	shugoshin 1 [Source:HGNC Symbol;Acc:HGNC:25088]	-	125	89	91	241	224	205	1.25785435510157	1.30130730550931	1.11257370107069	3.6149482162066	3.22150019810222	2.93036361670851
ENSG00000080839	186.140479836629	210.251482795685	223.701660240837	446.272438304097	392.389669242222	451.842797049387	206.69787429105	430.168301531902	-1.06066888947319	2.77877460378735e-16	7.42718125077511e-15	RBL1	20	36996349	37095995	-	5954	protein_coding	RB transcriptional corepressor like 1 [Source:HGNC Symbol;Acc:HGNC:9893]	-	247	194	246	395	363	420	1.59801332672922	1.82370542493384	1.93368444413369	3.80930048755351	3.35644757221714	3.85993544688078
ENSG00000005189	177.850822839856	146.30902153308	184.599337515813	389.782256240287	388.065816137624	344.261178704295	169.586393962916	374.036417027402	-1.13526896577446	4.05321803346023e-16	1.0783314066453e-14	REXO5	16	20806429	20849668	+	4114	protein_coding	RNA exonuclease 5 [Source:HGNC Symbol;Acc:HGNC:24661]	-	236	135	203	345	359	320	2.20973395670122	1.83667058862066	2.30935701176581	4.81517166482975	4.80410216230551	4.25623180326933
ENSG00000196550	43.7091005284391	57.4398380833573	70.0204383680669	180.768582604191	190.249536602289	185.040383553559	57.0564589932878	185.352834253346	-1.70922227945487	4.4985087971204e-16	1.19127433730513e-14	FAM72A	1	206186179	206204414	-	3783	protein_coding	family with sequence similarity 72 member A [Source:HGNC Symbol;Acc:HGNC:24044]	-	58	53	77	160	176	172	0.590587058603377	0.784153921508554	0.952606872947487	2.42851398258229	2.5612879109869	2.48789293702733
ENSG00000183145	53.5059678882617	74.780166561352	57.2894495738729	172.859957115258	198.897242811484	201.177626305323	61.8585280078289	190.978275410688	-1.63987253203563	5.30350316350256e-16	1.39799693649877e-14	RIPPLY3	21	37006150	37019659	+	2319	protein_coding	ripply transcriptional repressor 3 [Source:HGNC Symbol;Acc:HGNC:3047]	-	71	69	63	153	184	187	1.17936945050227	1.66536768182132	1.27144953558521	3.7883286562221	4.3681661344439	4.41245652547913
ENSG00000156299	92.6934373275519	88.8691834497227	121.853749887285	265.503855699906	261.593112828148	254.968435477869	101.13879022152	260.688468001974	-1.36470271939614	7.08502897836342e-16	1.85060096820288e-14	TIAM1	21	31118416	31559977	-	9216	protein_coding	T cell lymphoma invasion and metastasis 1 [Source:HGNC Symbol;Acc:HGNC:11805]	-	123	82	134	235	242	237	0.514108659699172	0.498004396323626	0.680489861291889	1.46413918259384	1.44562274630938	1.40716641586645
ENSG00000121211	14.3184984489714	17.3403284779947	28.1900466157152	105.071738638686	128.634629861775	96.823456510583	19.9496245142271	110.176608337015	-2.47333553481721	7.71122304193939e-16	2.01111033668034e-14	MND1	4	153344649	153415118	+	1511	protein_coding	meiotic nuclear divisions 1 [Source:HGNC Symbol;Acc:HGNC:24839]	-	19	16	31	93	119	90	0.484374654958294	0.592675955709324	0.960188623782054	3.5340724720306	4.33575336887202	3.25924964319677
ENSG00000070731	122.08403940702	134.387545704459	169.140279694291	338.941092382858	319.965129740214	333.503016869786	141.870621601923	330.803079664286	-1.22399008596321	8.31696877781053e-16	2.16580913120201e-14	ST6GALNAC2	17	76565379	76586956	-	3098	protein_coding	ST6 N-acetylgalactosaminide alpha-2,6-sialyltransferase 2 [Source:HGNC Symbol;Acc:HGNC:10867]	-	162	124	186	300	296	310	2.01430798800586	2.24027876382992	2.80989995584509	5.56028187304842	5.26008025982668	5.47545056082705
ENSG00000176532	185.386874655104	182.073449018944	232.795223665261	399.950489011773	428.061457355151	433.553921930722	200.085182446436	420.521956099215	-1.07135213393335	8.38784003468652e-16	2.18096511355074e-14	PRR15	7	29563811	29567295	+	1982	protein_coding	proline rich 15 [Source:HGNC Symbol;Acc:HGNC:22310]	-	246	168	256	354	396	403	4.78105490190471	4.74424842346431	6.04499076685132	10.2554938579166	10.9995168397289	11.1260492374747
ENSG00000126803	21.8545502642196	24.9267221871173	31.827471985485	123.148596899105	137.28233607097	101.126721244387	26.2029148122739	120.519218071487	-2.20691608626022	1.00472327033823e-15	2.58896731322334e-14	HSPA2	14	64535905	64546173	+	5777	protein_coding	heat shock protein family A (Hsp70) member 2 [Source:HGNC Symbol;Acc:HGNC:5235]	-	29	23	35	109	127	94	0.193369468815698	0.222836977332159	0.28354696526668	1.0833807070883	1.21027322812491	0.890358824883753
ENSG00000197587	44.4627057099639	40.0995096053627	42.7397480947941	168.340742550153	145.930042280165	135.552839114816	42.4339878033736	149.941207981711	-1.81610796288912	1.21109365988772e-15	3.10216594756656e-14	DMBX1	1	46506996	46514226	+	2896	protein_coding	diencephalon/mesencephalon homeobox 1 [Source:HGNC Symbol;Acc:HGNC:19026]	Homeobox	59	37	47	149	135	126	0.78477602709503	0.715097001377787	0.759553950890328	2.95423254277497	2.56635826567319	2.38073780912239
ENSG00000100065	197.444557559501	172.319514250072	217.33616584374	380.743827110077	409.685081660612	436.781370481075	195.700079217771	409.070093083921	-1.06032031858474	1.49915324990061e-15	3.8172965814407e-14	CARD10	22	37490362	37519542	-	5652	protein_coding	caspase recruitment domain family member 10 [Source:HGNC Symbol;Acc:HGNC:16422]	-	262	159	239	337	379	406	1.78562974591387	1.57455110672339	1.97904228887171	3.42361337744235	3.69163818860665	3.93064174257558
ENSG00000145491	70.0852818818075	80.1990192107253	90.0262779018003	202.234851788439	220.516508334472	232.376295625399	80.1035263314444	218.375885249437	-1.45200195505793	1.56333252263615e-15	3.9689738513475e-14	ROPN1L	5	10441524	10472029	+	1817	protein_coding	rhophilin associated tail protein 1 like [Source:HGNC Symbol;Acc:HGNC:24060]	-	93	74	99	179	204	216	1.97160674445165	2.27949467913051	2.54999655658802	5.65659480910662	6.18097964339865	6.50486676174395
ENSG00000183242	15.8257088120211	14.0890168883707	6.36549439709699	82.4756658131622	100.529584681892	79.6103975753683	12.0934066991629	87.5385493568073	-2.84711709972605	2.10936519868341e-15	5.30051141093979e-14	WT1-AS	11	32435518	32458769	+	5561	bidirectional_promoter_lncRNA	WT1 antisense RNA [Source:HGNC Symbol;Acc:HGNC:18135]	-	21	13	7	73	93	74	0.145465054339731	0.130843528569482	0.0589120956067474	0.75374931769909	0.920687245136073	0.728145896230501
ENSG00000004838	264.515418715209	257.937386110171	353.739617210104	544.565355095125	659.387598451117	583.0923714304	292.064140678495	595.681774992214	-1.02800888907303	2.59489161007823e-15	6.45460538790124e-14	ZMYND10	3	50341110	50346852	-	4009	protein_coding	zinc finger MYND-type containing 10 [Source:HGNC Symbol;Acc:HGNC:19412]	-	351	238	389	482	610	542	3.37258833910984	3.32278844225922	4.54122344964147	6.90347806018403	8.37675573996958	7.39780384770852
ENSG00000153044	156.749877757161	200.497548026813	170.958992379176	340.070896024134	385.903889585326	452.918613232838	176.068806054384	392.964466280766	-1.16553445701072	2.84882046429411e-15	7.06581363860152e-14	CENPH	5	69189548	69210357	+	2244	protein_coding	centromere protein H [Source:HGNC Symbol;Acc:HGNC:17268]	-	208	185	188	301	357	421	3.5705305741048	4.61435141709018	3.920977258072	7.70194849384121	8.7584536635904	10.2659424379897
ENSG00000173404	183.879664292054	177.738366899445	210.970671446643	366.056379773487	398.875448899118	416.340862995507	190.862900879381	393.757563889371	-1.04420388790064	2.92956852973189e-15	7.23481536618007e-14	INSM1	20	20368121	20370949	+	2829	protein_coding	INSM transcriptional repressor 1 [Source:HGNC Symbol;Acc:HGNC:6090]	zf-C2H2	244	164	232	324	369	387	3.32237884483346	3.24468611984343	3.8380830162721	6.57610940336526	7.18084399747784	7.48544457643773
ENSG00000173826	21.1009450826947	26.010492716992	40.9210354099092	133.316829670591	126.472703309476	123.718861096856	29.344157736532	127.836131358974	-2.13058155757893	3.1024375585353e-15	7.62889395643831e-14	KCNH6	17	63523334	63548977	+	4211	protein_coding	potassium voltage-gated channel subfamily H member 6 [Source:HGNC Symbol;Acc:HGNC:18862]	-	28	24	45	118	117	115	0.256132721343542	0.318997875472615	0.500134252641398	1.60899143721925	1.52961697120343	1.49434949273091
ENSG00000180739	198.95176792255	203.748859616437	251.891706856552	462.089689281963	432.385310459749	429.250657196918	218.197444798513	441.24188564621	-1.01632707819194	3.56986497676652e-15	8.75328858192052e-14	S1PR5	19	10512742	10517931	-	2806	protein_coding	sphingosine-1-phosphate receptor 5 [Source:HGNC Symbol;Acc:HGNC:14299]	-	264	188	277	409	400	399	3.62416977457109	3.75000608932725	4.62010056696603	8.3693669235756	7.84791693713425	7.78081000291936
ENSG00000089127	169.561165843083	138.722627823957	228.248441953049	427.065776402401	529.672005313192	376.535664207823	178.84407854003	444.424481974472	-1.30967591588785	4.77312343657797e-15	1.16373617158381e-13	OAS1	12	112906777	112933222	+	4947	protein_coding	2'-5'-oligoadenylate synthetase 1 [Source:HGNC Symbol;Acc:HGNC:8086]	-	225	128	251	378	490	350	1.75199507749988	1.44820435670392	2.3746036871105	4.38739621706227	5.4530093559447	3.8713792282744
ENSG00000138346	134.895327492941	177.738366899445	164.593497982079	327.643055970096	349.151138196247	366.853318556765	159.075730791489	347.882504241036	-1.13738698224935	4.84765103585768e-15	1.18023503932416e-13	DNA2	10	68414064	68472121	-	4867	protein_coding	DNA replication helicase/nuclease 2 [Source:HGNC Symbol;Acc:HGNC:2939]	-	179	164	181	290	323	341	1.41671978363322	1.88601130738383	1.7405101301509	3.42131938934605	3.65361893413211	3.83382790655155
ENSG00000230873	72.346097426382	65.02623179248	67.2923693407396	184.15799352802	201.059169363783	186.11619973701	68.2215661865339	190.444454209604	-1.47705489104109	6.54286356146127e-15	1.58399874097655e-13	STMND1	6	17102258	17131372	+	2882	protein_coding	stathmin domain containing 1 [Source:HGNC Symbol;Acc:HGNC:44668]	-	96	60	74	163	186	173	1.28312666550331	1.16524987301803	1.20170279129152	3.24751073162243	3.55304772394289	3.28466972966522
ENSG00000188985	129.620091222268	130.05246358496	164.593497982079	357.017950643277	277.807561970388	434.629738114173	141.422017596436	356.485083575946	-1.33396064279965	7.2689860718171e-15	1.7548535379269e-13	DHFRP1	18	26170726	26171284	-	559	processed_pseudogene	dihydrofolate reductase pseudogene 1 [Source:HGNC Symbol;Acc:HGNC:2862]	-	172	120	181	316	257	404	11.8524713140402	12.0152062040714	15.1539585034784	32.4587836892932	25.31065525885	39.546598870833
ENSG00000051341	123.591249770069	113.79590563684	93.66370327157	286.970124884153	238.892884029011	292.622001898651	110.35028622616	272.828336937272	-1.30281608941331	8.27876847409623e-15	1.99025756626562e-13	POLQ	3	121431427	121546641	-	9400	protein_coding	DNA polymerase theta [Source:HGNC Symbol;Acc:HGNC:9186]	-	164	105	103	254	221	272	0.672060341530151	0.625206141975151	0.512824420333124	1.5515394764705	1.29433439855248	1.58336350987793
ENSG00000077942	27.883391716418	43.3508211949867	58.1988059163154	150.263884289734	154.57774848936	172.130589352148	43.14433960924	158.990740710414	-1.89521966752368	1.6375924353325e-14	3.86665001226041e-13	FBLN1	22	45502238	45601135	+	7285	protein_coding	fibulin 1 [Source:HGNC Symbol;Acc:HGNC:3600]	-	37	40	64	133	143	160	0.195643057723175	0.307320991447079	0.411158946461885	1.04828422845099	1.08065870087873	1.20179393539122
ENSG00000186638	127.359275677693	137.638857294083	147.315727475673	297.138357655639	315.641276635616	287.242920981396	137.437953482483	300.007518424217	-1.12879219920392	1.94351668750515e-14	4.55773198120248e-13	KIF24	9	34252381	34311371	-	6131	protein_coding	kinesin family member 24 [Source:HGNC Symbol;Acc:HGNC:19916]	-	169	127	162	263	292	267	1.06181208110203	1.15940240043174	1.2366392458559	2.46309634253855	2.62200556119508	2.38297522300581
ENSG00000056736	103.997515050424	83.4503308003493	122.763106229728	297.138357655639	244.297700409758	247.437722193712	103.4036506935	262.957926753036	-1.33981722614466	2.28413805665807e-14	5.34196581104012e-13	IL17RB	3	53846580	53865800	+	3038	protein_coding	interleukin 17 receptor B [Source:HGNC Symbol;Acc:HGNC:18015]	-	138	77	135	263	226	230	1.74978057417611	1.41861564801911	2.07972219013126	4.97078462017901	4.09546051117948	4.14266340611576
ENSG00000139618	115.301592773296	143.057709943456	126.400531599497	288.099928525429	274.56467214194	296.925266632455	128.253278105417	286.529955766608	-1.16692676474122	2.48234970229835e-14	5.78196013879046e-13	BRCA2	13	32315474	32400266	+	12273	protein_coding	BRCA2, DNA repair associated [Source:HGNC Symbol;Acc:HGNC:1101]	-	153	132	139	255	254	276	0.48021195803035	0.601984054011529	0.530057998975777	1.19301639829694	1.13937072254177	1.23054621635587
ENSG00000129355	48.9843367991128	65.02623179248	73.6578637378366	183.028189886743	202.140132639932	165.675692251442	62.5561441098098	183.614671592706	-1.56269811226556	6.94240078470632e-14	1.56618014032962e-12	CDKN2D	19	10566462	10569059	-	1503	protein_coding	cyclin dependent kinase inhibitor 2D [Source:HGNC Symbol;Acc:HGNC:1790]	-	65	60	81	162	187	154	1.66589126087225	2.23436469330536	2.52223393757237	6.18889338061222	6.84959193460905	5.6066225805724
ENSG00000197299	92.6934373275519	83.4503308003493	93.66370327157	238.388568309277	203.221095916082	225.921398524694	89.9358237998238	222.510354250017	-1.30286941770825	7.38135788013368e-14	1.65868555079296e-12	BLM	15	90717327	90816165	+	6674	protein_coding	Bloom syndrome RecQ like helicase [Source:HGNC Symbol;Acc:HGNC:1058]	-	123	77	103	211	188	210	0.709922895982554	0.645752822697339	0.722287915962147	1.8153201149788	1.55079260039428	1.72176023754331
ENSG00000278023	46.7235212545384	76.9477076211013	63.6549439709699	171.730153473981	185.925683497692	190.419464470813	62.4420576155365	182.691767147496	-1.56633256283838	9.73287875717161e-14	2.16729679233111e-12	RDM1	17	35918066	35930773	-	1975	protein_coding	RAD52 motif containing 1 [Source:HGNC Symbol;Acc:HGNC:19950]	-	62	71	70	152	172	177	1.20925213659701	2.01211611406494	1.658785638831	4.41909619053335	4.79450107240883	4.90394677538141
ENSG00000176170	139.41695858209	148.476562592829	195.511613625122	320.864234122439	431.304347183599	351.791891988452	161.135044933347	367.986824431497	-1.19320637019141	9.87666335607066e-14	2.19647295023313e-12	SPHK1	17	76376584	76387860	+	4416	protein_coding	sphingosine kinase 1 [Source:HGNC Symbol;Acc:HGNC:11240]	-	185	137	215	284	399	327	1.61374510361564	1.73641405632246	2.2786032993291	3.69271884128015	4.97423047741955	4.05189581057416
ENSG00000187951	66.3172559741835	72.6126255016027	70.9297947105093	195.456029940782	179.439903840796	179.661302636304	69.9532253954318	184.852412139294	-1.40503669739038	1.39282002843516e-13	3.0658070523599e-12	AC091057.1	15	30658717	30772993	+	5637	processed_transcript	OTU deubiquitinase 7A pseudogene [Source:NCBI gene;Acc:100288637]	-	88	67	78	173	166	167	0.601349440449795	0.665255629414414	0.647598590085697	1.76219934420661	1.62122064823904	1.6210933262676
ENSG00000103995	146.199405215814	133.303775174584	136.403451366364	316.345019557334	289.698158008031	277.560575330338	138.635543918921	294.534584298568	-1.08360535710232	2.25934417317191e-13	4.87344501914889e-12	CEP152	15	48712928	48811146	-	8168	protein_coding	centrosomal protein 152 [Source:HGNC Symbol;Acc:HGNC:29298]	-	194	123	150	280	268	258	0.914909789850923	0.842851710917949	0.85947818228572	1.9683361524474	1.80634681686473	1.72839721733124
ENSG00000175785	3.01442072609925	7.58639370912267	7.27485073953942	50.8411638574287	73.5055027781573	60.2457062732517	5.95855505825378	61.5307909696125	-3.41688990504479	2.57980472355779e-13	5.5369300132918e-12	PRIMA1	14	93718298	93788481	-	3892	protein_coding	proline rich membrane anchor 1 [Source:HGNC Symbol;Acc:HGNC:18319]	-	4	7	8	45	68	56	0.0395894468351805	0.100666970444783	0.0962003123386058	0.66389079815149	0.961873930460376	0.787326332673112
ENSG00000178718	55.7667834328361	54.1885264937333	58.1988059163154	140.095651518248	206.46398574453	160.296611334187	56.0513719476283	168.952082865655	-1.59158139907889	3.18933404828023e-13	6.77753172506761e-12	RPP25	15	74954416	74957464	-	3049	protein_coding	ribonuclease P and MRP subunit p25 [Source:HGNC Symbol;Acc:HGNC:30361]	-	74	50	64	124	191	149	0.93490303411829	0.917855617699233	0.982385347646714	2.33518465299584	3.44872063856129	2.67404323974956
ENSG00000263513	10.5504725413474	21.6754105974933	18.1871268488485	86.9948803782669	79.9912824350535	94.6718241436812	16.8043366625631	87.2193289856672	-2.40802203254066	3.70861304948136e-13	7.84230422859001e-12	FAM72C	1	143955364	143971965	-	2297	protein_coding	family with sequence similarity 72 member C [Source:HGNC Symbol;Acc:HGNC:30602]	-	14	20	20	77	74	88	0.234779035606804	0.48733857698998	0.407500670028139	1.92480481742593	1.77358822866163	2.09633776692588
ENSG00000136982	143.184984489714	169.068202660448	197.330326310007	338.941092382858	348.070174920098	365.777502373314	169.86117115339	350.92958989209	-1.05137142590356	5.03493955008661e-13	1.05433594252604e-11	DSCC1	8	119833976	119856010	-	2603	protein_coding	DNA replication and sister chromatid cohesion 1 [Source:HGNC Symbol;Acc:HGNC:24453]	-	190	156	217	300	322	340	2.81171764749129	3.35437969592727	3.9016193137698	6.61765395416981	6.81026131967229	7.1473381640667
ENSG00000185745	85.9109906938286	66.1100023223547	101.847910353552	227.090531896515	275.64563541809	188.267832103911	84.6229677899117	230.334666472839	-1.43777115783886	6.16872911238475e-13	1.28084842233388e-11	IFIT1	10	89392546	89406486	+	4613	protein_coding	interferon induced protein with tetratricopeptide repeats 1 [Source:HGNC Symbol;Acc:HGNC:5407]	-	114	61	112	201	255	175	0.951948975038346	0.740130277391124	1.13630232358681	2.50189782627611	3.04325818666143	2.07584143098563
ENSG00000158163	16.5793139935459	9.753934768872	15.4590578215213	91.5140949433717	86.4770620919497	64.5489710070554	13.930768861313	80.8467093474589	-2.51257722719336	6.68893103090964e-13	1.38219171470645e-11	DZIP1L	3	138061990	138115818	-	5045	protein_coding	DAZ interacting zinc finger protein 1 like [Source:HGNC Symbol;Acc:HGNC:26551]	-	22	9	17	81	80	60	0.16797853299383	0.0998488642429521	0.15770558636203	0.921893632414288	0.872993257704607	0.650773202625744
ENSG00000010318	45.9699160730135	46.6021327846107	35.4648973552547	141.225455159524	130.796556414074	132.325390564463	42.6789820709596	134.782467379354	-1.65917862685493	9.84221282786042e-13	2.00489951959718e-11	PHF7	3	52410657	52423641	+	3367	protein_coding	PHD finger protein 7 [Source:HGNC Symbol;Acc:HGNC:18458]	-	61	43	39	125	121	123	0.697877171965687	0.714804255834235	0.542101760070252	2.13168909547372	1.97844657409968	1.99894836794063
ENSG00000176912	3.01442072609925	4.33508211949867	2.72806902732728	49.7113602161525	49.7243107028711	51.6391768056443	3.3591906243084	50.3582825748893	-3.93195690430949	1.88409304586296e-12	3.75792509831277e-11	TYMSOS	18	641320	658340	-	976	bidirectional_promoter_lncRNA	TYMS opposite strand [Source:HGNC Symbol;Acc:HGNC:29553]	-	4	4	3	44	46	48	0.157871031846847	0.229388670357784	0.143856921985856	2.58856947636262	2.59471753734001	2.69110721905482
ENSG00000160200	101.73669950585	69.3613139119787	97.3011286413397	225.960728255239	205.383022468381	232.376295625399	89.4663806863893	221.240015449673	-1.29442270428755	1.96138705467248e-12	3.90756427917562e-11	CBS	21	43053191	43076943	-	6786	protein_coding	cystathionine-beta-synthase [Source:HGNC Symbol;Acc:HGNC:1550]	-	135	64	107	200	190	216	0.766323576338805	0.527871128250391	0.737953928520821	1.69228345050634	1.54142294277327	1.74172456617871
ENSG00000167513	888.500509017754	1141.21036795802	1363.1251573212	2530.76015645867	2717.54167623952	2772.37830475303	1130.94534476566	2673.56004581707	-1.24190504588512	3.0174680920069e-12	5.93596323059597e-11	CDT1	16	88803213	88809258	+	3336	protein_coding	chromatin licensing and DNA replication factor 1 [Source:HGNC Symbol;Acc:HGNC:24576]	-	1179	1053	1499	2240	2514	2577	13.6138210304477	17.6670533130594	21.029789111854	38.5548433889458	41.4878858535336	42.2695824853877
ENSG00000100558	80.6357544231549	114.879676166715	115.488255490188	250.816408363315	259.431186275849	219.466501423988	103.667895360019	243.238032021051	-1.24028229602435	4.65376486799424e-12	9.00059041267245e-11	PLEK2	14	67386983	67412200	-	1603	protein_coding	pleckstrin 2 [Source:HGNC Symbol;Acc:HGNC:19238]	-	107	106	127	222	240	204	2.5712394881207	3.70112824088192	3.70791291203801	7.95200087311351	8.24251587982485	6.96363864294409
ENSG00000123892	102.490304687374	120.298528816088	128.219244284382	233.869353744172	266.997929208895	261.423332578574	117.002692595948	254.09687184388	-1.12425841218935	5.28788986254111e-12	1.0181258188358e-10	RAB38	11	88113242	88175467	-	1465	protein_coding	RAB38, member RAS oncogene family [Source:HGNC Symbol;Acc:HGNC:9776]	-	136	111	141	207	247	243	3.57596745447492	4.24079368462131	4.50444008555302	8.11315340441349	9.28199653007318	9.07628721457328
ENSG00000188211	37.6802590762406	44.4345917248613	38.192966382582	135.576436953143	117.824997100281	121.567228729954	40.1026057278946	124.989554261126	-1.64643177476323	5.85712235040472e-12	1.12520811403478e-10	NCR3LG1	11	17351726	17377341	+	6438	protein_coding	natural killer cell cytotoxicity receptor 3 ligand 1 [Source:HGNC Symbol;Acc:HGNC:42400]	-	50	41	42	120	109	113	0.299165360132266	0.356446762699483	0.305321680959107	1.07025493896887	0.932089463688358	0.960432953347046
ENSG00000196415	14.3184984489714	33.5968864261147	24.5526212459455	94.9035058672003	101.610547958041	103.278353611289	24.1560020403439	99.9308024788433	-2.08225336861367	8.56117366670895e-12	1.61760134275589e-10	PRTN3	19	840960	848175	+	1146	protein_coding	proteinase 3 [Source:HGNC Symbol;Acc:HGNC:9495]	-	19	31	27	84	94	96	0.638647559897017	1.5140452902149	1.10265200935755	4.20873552177759	4.51570236257914	4.58380566456806
ENSG00000235863	107.765540958048	150.644103652579	144.587658448346	271.152873906287	301.588754045675	285.091288614494	134.332434352991	285.944305522152	-1.09957884203741	8.8125775795782e-12	1.66327738900526e-10	B3GALT4	6	33277132	33284832	+	2356	protein_coding	beta-1,3-galactosyltransferase 4 [Source:HGNC Symbol;Acc:HGNC:919]	-	143	139	159	240	279	265	2.33804585874371	3.30218427158514	3.15850206302392	5.84915220465331	6.51945047139436	6.15474649066513
ENSG00000160182	18.0865243565955	18.4240990078693	24.5526212459455	72.3074330416764	90.8009151965472	101.126721244387	20.3544148701368	88.0783564942034	-2.1154798211034	1.3282625102708e-11	2.47279722276267e-10	TFF1	21	42362282	42366594	-	551	protein_coding	trefoil factor 1 [Source:HGNC Symbol;Acc:HGNC:11755]	-	24	17	27	64	84	94	1.67784530398391	1.72686788501649	2.29335608479811	6.6693781459955	8.3928557792663	9.33503254329118
ENSG00000171954	8.28965699677293	9.753934768872	12.730988794194	55.3603784225335	59.4529801882154	76.3829490250155	10.2581935199463	63.7321025452548	-2.64406208562452	2.32644248216674e-11	4.2465593261438e-10	CYP4F22	19	15508493	15552317	+	2644	protein_coding	cytochrome P450 family 4 subfamily F member 22 [Source:HGNC Symbol;Acc:HGNC:26820]	-	11	9	14	49	55	71	0.160259398440596	0.190520998527115	0.247814042109775	1.06412242674294	1.14520520131234	1.46938796844761
ENSG00000166803	42.2018901653895	81.2827897406	85.4794961895882	449.661849227925	288.617194731882	511.012687139188	69.6547253651925	416.430577032998	-2.58529048994263	3.03078142986941e-11	5.48568251864796e-10	PCLAF	15	64364311	64387687	-	3734	protein_coding	PCNA clamp associated factor [Source:HGNC Symbol;Acc:HGNC:28961]	-	56	75	94	398	267	475	0.577704814985355	1.12421335499396	1.17818331107573	6.12020156275325	3.93657944907261	6.96079554294888
ENSG00000105711	52.7523627067368	66.1100023223547	62.7455876285275	145.744669724629	164.306417974704	160.296611334187	60.5359842192063	156.782566344507	-1.38157557437385	3.08240786713953e-11	5.57326540095302e-10	SCN1B	19	35030466	35040449	+	7993	protein_coding	sodium voltage-gated channel beta subunit 1 [Source:HGNC Symbol;Acc:HGNC:10586]	-	70	61	69	129	152	149	0.337349834097853	0.427151378656982	0.404016037124795	0.926695095003468	1.04692566892625	1.02003726235411
ENSG00000184897	2622.54603170635	3281.65716446049	3592.86690899003	5730.36406855286	6739.80602679133	7106.84170787679	3165.69003505229	6525.67060107366	-1.04391019822069	4.42434979366991e-11	7.86738977256612e-10	H1FX	3	129314771	129316277	-	1507	protein_coding	H1 histone family member X [Source:HGNC Symbol;Acc:HGNC:4722]	-	3480	3028	3951	5072	6235	6606	88.9525219388152	112.461639082802	122.702413181979	193.251538259223	227.774592669389	239.863904364885
ENSG00000205181	19.5937347196451	15.1727874182453	20.9151958761758	81.345862171886	86.4770620919497	72.0796842912118	18.5605726713554	79.9675361850158	-2.0962704502031	5.53057476251406e-11	9.78394484965616e-10	LINC00654	20	5496067	5504613	-	6294	lincRNA	long intergenic non-protein coding RNA 654 [Source:HGNC Symbol;Acc:HGNC:27154]	-	26	14	23	72	80	67	0.159125170962249	0.124498204312391	0.171025324898765	0.656844737567359	0.699753890231926	0.582488889115403
ENSG00000160183	27.883391716418	45.518362254736	42.7397480947941	124.278400540381	125.391740033327	112.960699262347	38.7138340219827	120.876946612018	-1.66013668449638	6.22571087849818e-11	1.10023779621755e-09	TMPRSS3	21	42371837	42396846	-	5713	protein_coding	transmembrane serine protease 3 [Source:HGNC Symbol;Acc:HGNC:11877]	-	37	42	47	110	116	105	0.249476575444308	0.411478224020054	0.38502857374031	1.10556791918866	1.11783019926897	1.00569121524279
ENSG00000100479	82.8965699677293	109.460823517341	97.3011286413397	232.739550102896	207.544949020679	203.329258672224	96.5528407088035	214.537919265267	-1.1604589936342	7.0796784128981e-11	1.24731324996126e-09	POLE2	14	49643555	49688422	-	2955	protein_coding	DNA polymerase epsilon 2, accessory subunit [Source:HGNC Symbol;Acc:HGNC:9178]	-	110	101	107	206	192	189	1.43392842462584	1.91304717167419	1.69467186427827	4.00282590862609	3.5770566376607	3.49980542904489
ENSG00000111674	76.114123334006	86.7016423899733	66.3830129982972	172.859957115258	205.383022468381	171.054773168697	76.3995929074255	183.099250917445	-1.26593774920713	7.84302986339463e-11	1.3747665278881e-09	ENO2	12	6913745	6923698	+	4281	protein_coding	enolase 2 [Source:HGNC Symbol;Acc:HGNC:3353]	-	101	80	73	153	190	159	0.908800212294719	1.04593946399999	0.798062600455364	2.05212197004883	2.44337680206947	2.03231713132544
ENSG00000133710	24.115365808794	41.1832801352373	37.2836100401395	98.2929167910289	116.744033824132	122.643044913405	34.1940853280569	112.559998509522	-1.73896138663881	1.04135255546047e-10	1.79967886919088e-09	SPINK5	5	148025683	148137289	+	4381	protein_coding	serine peptidase inhibitor, Kazal type 5 [Source:HGNC Symbol;Acc:HGNC:15464]	-	32	38	41	87	108	114	0.281364304190865	0.485480883715447	0.437995784081717	1.1402575759836	1.3571647637324	1.42387275365649
ENSG00000102098	91.1862269645023	85.6178718600987	97.3011286413397	227.090531896515	177.277977288497	214.087420506734	91.3684091553136	206.151976563915	-1.17143108531979	1.08344569001814e-10	1.87054670634727e-09	SCML2	X	18239314	18354727	-	4203	protein_coding	Scm polycomb group protein like 2 [Source:HGNC Symbol;Acc:HGNC:10581]	-	121	79	107	201	164	199	1.10896605858822	1.05203331187643	1.19147165332912	2.7459563817777	2.14815953354639	2.59079629884261
ENSG00000174469	81.3893596046797	101.874429808219	109.122761093091	219.181906407582	206.46398574453	217.314869057086	97.4621835019965	214.320253736399	-1.14372082190245	1.10514218454776e-10	1.9060934291203e-09	CNTNAP2	7	146116002	148420998	+	16666	protein_coding	contactin associated protein like 2 [Source:HGNC Symbol;Acc:HGNC:13830]	-	108	94	120	194	191	202	0.249623030794918	0.315688140125173	0.336983933417005	0.668385961255366	0.630934190986043	0.663222991983548
ENSG00000230453	32.4050228055669	36.8481980157387	33.6461846703698	119.759185975277	101.610547958041	101.126721244387	34.2998018305585	107.498818392568	-1.65271351099001	1.45166011474317e-10	2.45456046709962e-09	ANKRD18B	9	33524394	33573009	+	5857	protein_coding	ankyrin repeat domain 18B [Source:HGNC Symbol;Acc:HGNC:23644]	-	43	34	37	106	94	94	0.282803972364199	0.324911799434553	0.295655407589393	1.03917241120404	0.883557266094536	0.878197529683018
ENSG00000183778	9.79686735982256	8.67016423899733	7.27485073953942	63.2690039114669	47.5623841505723	55.942441539448	8.58062744611977	55.5912765338291	-2.6875674399303	1.79478345009038e-10	3.00521473992274e-09	B3GALT5	21	39556442	39673137	+	14319	protein_coding	beta-1,3-galactosyltransferase 5 [Source:HGNC Symbol;Acc:HGNC:920]	-	13	8	8	56	44	52	0.03497219868833	0.0312708069375231	0.0261478885132938	0.224559951018792	0.169169497996778	0.198714810132036
ENSG00000102384	105.504725413474	92.1204950393467	91.8449905866852	211.273280918648	206.46398574453	204.405074855675	96.4900703465018	207.380780506284	-1.09888931501079	2.02647371952571e-10	3.34115825040191e-09	CENPI	X	101098218	101163681	+	4321	protein_coding	centromere protein I [Source:HGNC Symbol;Acc:HGNC:3968]	-	140	85	101	187	191	190	1.24806166347796	1.10102314816488	1.09394738422261	2.48493084655222	2.43349901110238	2.40607364567194
ENSG00000167550	5.27523627067368	9.753934768872	9.09356342442427	54.2305747812573	60.5339434643648	45.1842797049387	8.04091148798999	53.3162659835203	-2.75957987535146	3.4508279504579e-10	5.55131789824597e-09	RHEBL1	12	49064685	49070025	-	1290	protein_coding	RHEB like 1 [Source:HGNC Symbol;Acc:HGNC:21166]	-	7	9	10	48	56	42	0.209026141391019	0.39049420163232	0.362801953121951	2.13652753397879	2.38990363533629	1.78155470160683
ENSG00000153132	53.5059678882617	69.3613139119787	60.0175186012002	168.340742550153	156.739675041659	134.477022931365	60.9616001338135	153.185813507726	-1.33798775541132	3.50091275724064e-10	5.61614271112611e-09	CLGN	4	140388455	140427968	-	3127	protein_coding	calmegin [Source:HGNC Symbol;Acc:HGNC:2060]	-	71	64	66	149	145	125	0.874626720727462	1.14554956069944	0.987814463984744	2.73599534501961	2.55283175904366	2.1873672897658
ENSG00000148488	44.4627057099639	45.518362254736	44.5584607796789	107.331345921238	137.28233607097	129.097942014111	44.8465095814596	124.57054133544	-1.47557230308907	3.91075030674203e-10	6.25611013289503e-09	ST8SIA6	10	17318383	17454330	-	2696	protein_coding	ST8 alpha-N-acetyl-neuraminide alpha-2,8-sialyltransferase 6 [Source:HGNC Symbol;Acc:HGNC:23317]	-	59	42	49	95	127	120	0.84299383325935	0.871949218778401	0.8506198611587	2.02330187692493	2.59337850106736	2.43557181546504
ENSG00000197261	132.634511948367	108.377052987467	128.219244284382	264.374052058629	222.678434886771	264.650781128927	123.076936406739	250.567756024776	-1.01930368489346	4.16460271838684e-10	6.63782977724301e-09	C6orf141	6	49550646	49561907	+	2940	protein_coding	chromosome 6 open reading frame 141 [Source:HGNC Symbol;Acc:HGNC:21351]	-	176	100	141	234	206	246	2.30599101756156	1.90376991725508	2.24455943038611	4.57009779908474	3.85746472336168	4.57854364275925
ENSG00000166578	70.8388870633323	70.4450844418533	104.575979380879	192.066619016953	203.221095916082	182.888751186657	81.9533169620216	192.725488706564	-1.23358773847906	4.17772035805706e-10	6.65227571907828e-09	IQCD	12	113195441	113221094	-	2460	protein_coding	IQ motif containing D [Source:HGNC Symbol;Acc:HGNC:25168]	-	94	65	115	170	188	170	1.47192275871515	1.47890419181888	2.18787275388787	3.96799193937626	4.20731293293959	3.78140675631415
ENSG00000115112	27.883391716418	28.1780337767413	29.0994029581577	85.8650767369907	90.8009151965472	106.505802161641	28.3869428171057	94.3905980317264	-1.73445219480292	4.45304528263742e-10	7.05154263569805e-09	TFCP2L1	2	121216587	121285207	-	9372	protein_coding	transcription factor CP2 like 1 [Source:HGNC Symbol;Acc:HGNC:17925]	CP2	37	26	32	76	84	99	0.152076363157633	0.15527547212439	0.159800092028107	0.465627132751993	0.49343400921636	0.578019508318112
ENSG00000166831	81.3893596046797	120.298528816088	105.485335723322	198.84544086461	245.378663685907	229.148847075046	102.391074714696	224.457650541855	-1.1441694275492	4.74163161435297e-10	7.48099953967531e-09	RBPMS2	15	64739892	64775587	-	2101	protein_coding	RNA binding protein, mRNA processing factor 2 [Source:HGNC Symbol;Acc:HGNC:19098]	-	108	111	116	176	227	213	1.98011300867592	2.95705033220858	2.58399258758538	4.80998345346011	5.94814953368742	5.54744662814203
ENSG00000128285	29.3906020794677	19.507869537744	20.0058395337334	73.4372366829526	99.4486214057422	89.2927432264266	22.9681037169817	87.3928671050404	-1.91065868925018	5.07479369864698e-10	7.9846822609516e-09	MCHR1	22	40678750	40682814	+	2961	protein_coding	melanin concentrating hormone receptor 1 [Source:HGNC Symbol;Acc:HGNC:4479]	-	39	18	22	65	92	83	0.507362627171426	0.340248240530694	0.347731152637655	1.26046826609902	1.71053314180605	1.53383720027857
ENSG00000162174	56.5203886143609	65.02623179248	92.7543469291276	166.081135267601	194.573389706887	171.054773168697	71.4336557786562	177.236432714395	-1.3150526724991	5.56549728169041e-10	8.73280808657585e-09	ASRGL1	11	62337448	62393412	+	4586	protein_coding	asparaginase like 1 [Source:HGNC Symbol;Acc:HGNC:16448]	-	75	60	102	147	180	159	0.629969446750392	0.732283064552541	1.04093940235033	1.84051877211621	2.16082963726983	1.89715430423119
ENSG00000153789	42.2018901653895	32.51311589624	56.3800932314305	119.759185975277	136.201372794821	122.643044913405	43.69836643102	126.201201227834	-1.52250643057201	6.35008141337453e-10	9.87388901250368e-09	FAM92B	16	85098358	85112508	-	1904	protein_coding	family with sequence similarity 92 member B [Source:HGNC Symbol;Acc:HGNC:24781]	-	56	30	62	106	126	114	1.13295681678325	0.881893417551984	1.52399685980534	3.19665588887714	3.64322232224979	3.2762534316014
ENSG00000099998	12.057682904397	6.502623179248	6.36549439709699	55.3603784225335	55.1291270836179	50.5633606221934	8.30860016024733	53.6842887094483	-2.65636634097204	6.73972181568997e-10	1.04608504610885e-08	GGT5	22	24219654	24245142	-	6054	protein_coding	gamma-glutamyltransferase 5 [Source:HGNC Symbol;Acc:HGNC:4260]	-	16	6	7	49	51	47	0.101805171511412	0.0554715912460845	0.0541146619869709	0.464740617163581	0.463777668155572	0.42481028504736
ENSG00000152240	73.0997026079068	86.7016423899733	87.298208874473	172.859957115258	179.439903840796	193.646913021166	82.366517957451	181.982257992406	-1.14976263636319	8.11016506865076e-10	1.24531910193297e-08	HAUS1	18	46104332	46128333	+	2165	protein_coding	HAUS augmin like complex subunit 1 [Source:HGNC Symbol;Acc:HGNC:25174]	-	97	80	96	153	166	180	1.72586216247167	2.06820639509651	2.07526068704954	4.05779868534829	4.22116433908705	4.54940065669313
ENSG00000136574	57.2739937958857	65.02623179248	64.5643003134123	162.691724343772	158.901601593958	132.325390564463	62.2881753005927	151.306238834064	-1.28445625221448	9.24413935690326e-10	1.41063271941823e-08	GATA4	8	11676959	11760002	+	4443	protein_coding	GATA binding protein 4 [Source:HGNC Symbol;Acc:HGNC:4173]	zf-GATA	76	60	71	144	147	123	0.658915240731021	0.755851932036452	0.747896261229789	1.86098617071752	1.8214744958716	1.51484563467389
ENSG00000186710	46.7235212545384	67.1937728522293	65.4736566558548	201.105048147163	143.768115727866	131.249574381013	59.7969835875408	158.70757941868	-1.4176045060686	1.17951081613702e-09	1.77318075791848e-08	CFAP73	12	113149858	113159276	+	1726	protein_coding	cilia and flagella associated protein 73 [Source:HGNC Symbol;Acc:HGNC:37100]	-	62	62	72	178	133	122	1.38370392223586	2.01053986394702	1.95232012780804	5.92156059714429	4.24221741759071	3.86775201317226
ENSG00000175175	18.8401295381203	21.6754105974933	9.09356342442427	88.1246840195431	71.3435762258585	62.3973386401535	16.536367853346	73.9551996285184	-2.16682963584546	1.20354262570669e-09	1.80458007110533e-08	PPM1E	17	58755869	58985176	+	6542	protein_coding	protein phosphatase, Mg2+/Mn2+ dependent 1E [Source:HGNC Symbol;Acc:HGNC:19322]	-	25	20	10	78	66	58	0.147204722449674	0.171112306839802	0.071539975470394	0.684606518358765	0.555412268835798	0.485128775146028
ENSG00000203760	113.040777228722	107.293282457592	112.760186462861	231.60974646162	263.755039380447	193.646913021166	111.031415383058	229.670566287744	-1.04689258847139	1.47087709910027e-09	2.17884746185998e-08	CENPW	6	126340174	126348875	+	795	protein_coding	centromere protein W [Source:HGNC Symbol;Acc:HGNC:21488]	-	150	99	124	205	244	180	7.26802486238313	6.96995310838066	7.29984910960847	14.8062029968735	16.8968119554908	12.3892483292335
ENSG00000143847	9.04326217829774	15.1727874182453	17.2777705064061	51.9709674987049	70.2626129497091	71.0038681077609	13.8312733676497	64.4124828520583	-2.2412425282642	2.42774552426456e-09	3.51757438629343e-08	PPFIA4	1	203026498	203078740	+	9707	protein_coding	PTPRF interacting protein alpha 4 [Source:HGNC Symbol;Acc:HGNC:9248]	-	12	14	19	46	65	66	0.0476199012308198	0.0807243945546708	0.0916068390956941	0.272100768917408	0.368646742084042	0.372047582978424
ENSG00000069974	65.5636507926586	88.8691834497227	82.7514271622609	159.302313419943	176.197014012348	195.798545388068	79.0614204682141	177.09929094012	-1.17377364408587	2.81714851961607e-09	4.0612711447363e-08	RAB27A	15	55202966	55319113	-	5605	protein_coding	RAB27A, member RAS oncogene family [Source:HGNC Symbol;Acc:HGNC:9766]	-	87	82	91	141	163	182	0.597910127394267	0.818841840592067	0.759845161052379	1.44444318003049	1.60101005926521	1.77678693701734
ENSG00000140057	91.1862269645023	89.9529539795973	116.397611832631	207.88386999482	201.059169363783	208.708339589479	99.1789309255768	205.883792982694	-1.05333793991584	2.82479064554254e-09	4.06888045035344e-08	AK7	14	96392111	96489427	+	5001	protein_coding	adenylate kinase 7 [Source:HGNC Symbol;Acc:HGNC:20091]	-	121	83	128	184	186	194	0.93201046675591	0.928930084400287	1.19787759447104	2.11260321046293	2.04756719464175	2.12267965275576
ENSG00000054967	90.4326217829774	89.9529539795973	85.4794961895882	205.624262712267	195.654352983036	165.675692251442	88.621690650721	188.984769315582	-1.09177427534285	2.8326548881479e-09	4.07346651400289e-08	RELT	11	73376264	73397474	+	6322	protein_coding	RELT, TNF receptor [Source:HGNC Symbol;Acc:HGNC:13764]	-	120	83	94	182	181	154	0.731171118708585	0.734827483721265	0.695877330521478	1.6530038438111	1.57618124862914	1.33292529873463
ENSG00000166002	18.8401295381203	37.9319685456133	40.9210354099092	109.590953203791	102.69151123419	102.202537427838	32.5643778312143	104.828333955273	-1.70774704718011	3.17134009187782e-09	4.53014746900357e-08	SMCO4	11	93478472	93543508	-	1223	protein_coding	single-pass membrane protein with coiled-coil domains 4 [Source:HGNC Symbol;Acc:HGNC:24810]	-	25	35	45	97	95	95	0.787418883291713	1.60178188459156	1.72204851829348	4.55409665996808	4.27640886739959	4.2504677935194
ENSG00000097046	85.1573855123038	93.2042655692213	131.856669654152	236.128961026725	197.816279535335	237.755376542654	103.406106911892	223.900205701571	-1.1164793400188	3.66510539192943e-09	5.17959434411176e-08	CDC7	1	91500893	91525764	+	3557	protein_coding	cell division cycle 7 [Source:HGNC Symbol;Acc:HGNC:1745]	-	113	86	145	209	183	221	1.22373350859749	1.35324482957204	1.90784664974588	3.37380041957186	2.83236551264026	3.39975788774042
ENSG00000216775	103.243909868899	87.785412919848	79.1140017924912	204.494459070991	193.492426430737	177.509670269402	90.0477748604128	191.832185257044	-1.0850502588155	4.45827726703681e-09	6.21882711487071e-08	AL109918.1	6	52664366	52669155	+	3821	transcribed_unprocessed_pseudogene	uncharacterized LOC730101 [Source:NCBI gene;Acc:730101]	-	137	81	87	181	179	165	1.38113395775357	1.18650554330051	1.06561798479133	2.71993486602933	2.57903993174704	2.36290623395156
ENSG00000183137	86.6645958753534	76.9477076211013	85.4794961895882	155.912902496115	182.682793669244	205.480891039126	83.0305998953476	181.358862401495	-1.12413280139436	4.49937069735971e-09	6.27106621972896e-08	CEP57L1	6	109095110	109163932	+	6432	protein_coding	centrosomal protein 57 like 1 [Source:HGNC Symbol;Acc:HGNC:21561]	-	115	71	94	138	169	191	0.688722194282108	0.61783727072112	0.683976443339052	1.23194130778045	1.44651433552013	1.62490102659658
ENSG00000186897	18.8401295381203	21.6754105974933	16.3684141639637	79.0862548893336	67.019723121261	66.7006033739572	18.9613180998591	70.9355271281839	-1.90923924441973	6.20141392510402e-09	8.46510213265786e-08	C1QL4	12	49332411	49337188	-	2071	protein_coding	complement C1q like 4 [Source:HGNC Symbol;Acc:HGNC:31416]	-	25	20	18	70	62	62	0.464999176371688	0.540519899249631	0.406772638893854	1.94077374374582	1.64813834546972	1.63814059270325
ENSG00000273706	15.0721036304962	11.9214758286213	10.0029197668667	68.9180221178478	55.1291270836179	51.6391768056443	12.3321664086614	58.5621086690367	-2.23415603889749	6.37240111547588e-09	8.67099924116098e-08	LHX1	17	36936785	36944612	+	4882	protein_coding	LIM homeobox 1 [Source:HGNC Symbol;Acc:HGNC:6593]	-	20	11	11	61	51	48	0.157806357110326	0.126112083416692	0.10545185814831	0.717445683329881	0.575114707704596	0.538000951617677
ENSG00000149150	31.6514176240421	21.6754105974933	22.7339085610607	75.696843965505	96.205731577294	83.913662309172	25.353578927532	85.2720792839903	-1.73444979387245	6.90309003709801e-09	9.35613297705261e-08	SLC43A1	11	57484534	57515786	-	3532	protein_coding	solute carrier family 43 member 1 [Source:HGNC Symbol;Acc:HGNC:9225]	-	42	20	25	67	89	78	0.458058418563558	0.316935648738954	0.331267355271317	1.08920863274931	1.38723930377851	1.20840771501159
ENSG00000091622	51.2451523436872	41.1832801352373	41.8303917523517	124.278400540381	110.258254167236	117.263963996151	44.7529414104254	117.266872901256	-1.38086915014284	6.96964546437273e-09	9.42692580633014e-08	PITPNM3	17	6451264	6556494	-	10609	protein_coding	PITPNM family member 3 [Source:HGNC Symbol;Acc:HGNC:21043]	-	68	38	46	110	102	109	0.246903210519642	0.20047994641883	0.202928342899958	0.595353899738411	0.529307192574953	0.562201021129716
ENSG00000172232	45.2163108914887	44.4345917248613	43.6491044372365	106.201542279962	119.98692365258	117.263963996151	44.4333356845289	114.484143309564	-1.36517277843083	8.74468118152251e-09	1.16774396569082e-07	AZU1	19	825097	832018	+	1783	protein_coding	azurocidin 1 [Source:HGNC Symbol;Acc:HGNC:913]	-	60	41	48	94	111	109	1.2962601829713	1.28704669560251	1.2599381344538	3.02714676540321	3.42731253048438	3.34514337249869
ENSG00000100228	36.173048713191	55.272297023608	62.7455876285275	143.485062442077	150.253895384763	112.960699262347	51.3969777884422	135.566552363062	-1.41094286302749	9.34805988717272e-09	1.24445595388944e-07	RAB36	22	23145326	23164350	+	4107	protein_coding	RAB36, member RAS oncogene family [Source:HGNC Symbol;Acc:HGNC:9775]	-	48	51	69	127	139	105	0.450203439247692	0.695035942033665	0.786291742083878	1.77556258568575	1.86325446472986	1.39895639461457
ENSG00000111912	99.4758839612752	87.785412919848	102.757266695994	201.105048147163	177.277977288497	211.935788139832	96.6728545257058	196.772937858497	-1.0213376885237	1.07222807130252e-08	1.41862119841124e-07	NCOA7	6	125781161	125932030	+	7820	protein_coding	nuclear receptor coactivator 7 [Source:HGNC Symbol;Acc:HGNC:21081]	-	132	81	113	178	164	197	0.650218694849519	0.579749064060261	0.676286965557377	1.30698383512417	1.15456707410428	1.37847550943656
ENSG00000066735	12.057682904397	16.25655794812	11.8216324517516	54.2305747812573	85.3960988158003	46.2600958883897	13.3786244347562	61.9622564951491	-2.2255312206163	1.32883028107626e-08	1.73808173466305e-07	KIF26A	14	104138723	104180894	+	6756	protein_coding	kinesin family member 26A [Source:HGNC Symbol;Acc:HGNC:20226]	-	16	15	13	48	79	43	0.0912268366385568	0.124269173106792	0.0900560798379977	0.407951527358295	0.643753381854018	0.348271868737951
ENSG00000162894	8.28965699677293	8.67016423899733	6.36549439709699	51.9709674987049	41.0766044936761	44.1084635214878	7.77510521095575	45.718678504623	-2.55720465026551	1.51907575074603e-08	1.97640596353677e-07	FCMR	1	206904386	206923247	-	2348	protein_coding	Fc fragment of IgM receptor [Source:HGNC Symbol;Acc:HGNC:14315]	-	11	8	7	46	38	41	0.180462457187792	0.190701313687561	0.139527326945963	1.12490722482167	0.89097922399143	0.955488238906317
ENSG00000284946	27.883391716418	24.9267221871173	15.4590578215213	73.4372366829526	85.3960988158003	76.3829490250155	22.7563905750189	78.4054281745895	-1.77934062046581	1.81982726432393e-08	2.34466217820417e-07	AC068831.7	15	90966190	91022566	-	7148	protein_coding	novel transcript	-	37	23	17	65	79	71	0.199392791761798	0.180096421103509	0.111307314381147	0.522138575254505	0.608449614970026	0.543517317931655
ENSG00000147570	24.8689709903188	21.6754105974933	35.4648973552547	92.6438985846479	75.667429330456	91.4443755933284	27.3364263143556	86.5852345028108	-1.65868682606394	2.13870973388332e-08	2.72435501391386e-07	DNAJC5B	8	66021560	66100526	+	2937	protein_coding	DnaJ heat shock protein family (Hsp40) member C5 beta [Source:HGNC Symbol;Acc:HGNC:24138]	-	33	20	39	82	70	85	0.432814963714951	0.381142904782426	0.621469739923915	1.60312310282797	1.31212788967646	1.58363306444209
ENSG00000167105	47.4771264360632	67.1937728522293	47.2865298070062	148.004277007181	109.177290891086	145.235184765875	53.9858096984329	134.138917554714	-1.32467208185025	2.15952574124074e-08	2.74737003577065e-07	TMEM92	17	50271406	50281485	+	3101	protein_coding	transmembrane protein 92 [Source:HGNC Symbol;Acc:HGNC:26579]	-	63	62	52	131	101	135	0.782584166897687	1.11905572562804	0.784803450997114	2.42564084144279	1.79308831625723	2.38216359764768
ENSG00000173546	27.883391716418	26.010492716992	15.4590578215213	79.0862548893336	65.9387598451116	95.7476403271321	23.1176474183104	80.2575516871924	-1.79233606430027	2.57589313308613e-08	3.25064871699498e-07	CSPG4	15	75674322	75712848	-	8290	protein_coding	chondroitin sulfate proteoglycan 4 [Source:HGNC Symbol;Acc:HGNC:2466]	-	37	24	17	70	61	89	0.17192517195577	0.162038607191216	0.0959740269235753	0.484842270602847	0.405095461538456	0.587455612876904
ENSG00000113140	34.6658383501414	43.3508211949867	27.2806902732728	96.0333095084765	86.4770620919497	118.339780179601	35.0991166061336	100.283383926676	-1.52380346527415	2.88715916014151e-08	3.60905378529526e-07	SPARC	5	151661096	151687165	-	4831	protein_coding	secreted protein acidic and cysteine rich [Source:HGNC Symbol;Acc:HGNC:11219]	-	46	40	30	85	80	110	0.366786268153386	0.463430640176355	0.290632075881174	1.01027325303929	0.911664455624041	1.24593455046283
ENSG00000162148	67.8244663372331	87.785412919848	60.9268749436426	152.523491572286	195.654352983036	142.007736215522	72.1789180669079	163.395193590281	-1.18738233188548	3.16325897936738e-08	3.93703375356838e-07	PPP1R32	11	61481120	61490931	+	2400	protein_coding	protein phosphatase 1 regulatory subunit 32 [Source:HGNC Symbol;Acc:HGNC:28869]	-	90	81	67	135	181	132	1.44451994139865	1.88901570039635	1.30654053368043	3.229828733007	4.15192410576392	3.00955490664297
ENSG00000167525	76.8677285155308	74.780166561352	62.7455876285275	187.547404451848	151.334858660912	137.704471481718	71.4644942351368	158.862244864826	-1.1504855680142	3.48973761378559e-08	4.32150025511449e-07	PROCA1	17	28703197	28711854	-	4829	protein_coding	protein interacting with cyclin A1 [Source:HGNC Symbol;Acc:HGNC:28600]	-	102	69	69	166	140	128	0.813645525078551	0.799748944738797	0.668730624298714	1.97382138350857	1.59607356056317	1.45041521131911
ENSG00000168772	64.8100456111338	85.6178718600987	58.1988059163154	149.134080648458	141.606189175568	177.509670269402	69.5422411291826	156.083313364476	-1.17616754714906	3.61552783350497e-08	4.47405324213666e-07	CXXC4	4	104468312	104494901	-	5819	protein_coding	CXXC finger protein 4 [Source:HGNC Symbol;Acc:HGNC:24593]	-	86	79	64	132	131	165	0.569301552203855	0.759872144666891	0.514743585663315	1.30251442288877	1.23938150681106	1.55158355730004
ENSG00000111247	48.230731617588	31.4293453663653	60.0175186012002	141.225455159524	103.77247451034	128.02212583066	46.5591985283845	124.340018500175	-1.40514372394075	4.21353978182244e-08	5.15843956362088e-07	RAD51AP1	12	4538798	4560048	+	2558	protein_coding	RAD51 associated protein 1 [Source:HGNC Symbol;Acc:HGNC:16956]	-	64	29	66	125	96	119	0.963766236638139	0.634540356314182	1.2075433263801	2.80586285553558	2.06610679520864	2.54557561937958
ENSG00000165474	26.3761813533684	42.267050665112	31.827471985485	80.2160585306098	98.3676581295928	109.733250711994	33.4902346679885	96.1056557907322	-1.53930727174135	4.27594324571644e-08	5.23111663742126e-07	GJB2	13	20187463	20193010	-	2546	protein_coding	gap junction protein beta 2 [Source:HGNC Symbol;Acc:HGNC:4284]	-	35	39	35	71	91	102	0.529543838166564	0.857369437205291	0.643382096757899	1.6012417913485	1.96772800297475	2.19220595927718
ENSG00000163485	58.0275989774105	49.8534443742347	42.7397480947941	125.408204181658	123.229813481028	115.112331629249	50.2069304821464	121.250116430645	-1.26583620510101	5.08563377503665e-08	6.16471930772577e-07	ADORA1	1	203090654	203167405	+	4191	protein_coding	adenosine A1 receptor [Source:HGNC Symbol;Acc:HGNC:262]	-	77	46	47	111	114	107	0.70772630549715	0.614330335503642	0.524855223521449	1.52076561675029	1.49750838792547	1.39702989093858
ENSG00000267374	8.28965699677293	2.16754105974933	5.45613805465456	46.3219492923239	28.1050451798837	47.3359120718406	5.30444537039228	40.5876355146827	-2.87602039234326	6.20010235479378e-08	7.44228464665728e-07	AC016205.1	18	39206924	39800318	-	2782	lincRNA	novel transcript	-	11	2	6	41	26	44	0.152309794923414	0.0402378400915164	0.100937710897337	0.84622080391908	0.51451530199997	0.865436349861386
ENSG00000111834	67.0708611557083	46.6021327846107	63.6549439709699	143.485062442077	132.958482966373	132.325390564463	59.1093126370963	136.256311990971	-1.19276747785403	6.39515174211616e-08	7.64973918950976e-07	RSPH4A	6	116616479	116632985	+	2840	protein_coding	radial spoke head component 4A [Source:HGNC Symbol;Acc:HGNC:21558]	-	89	43	70	127	123	123	1.20715750971342	0.847445749786573	1.15355691432789	2.56768857021527	2.3843436231062	2.36987998410426
ENSG00000279692	28.6369968979429	54.1885264937333	45.4678171221214	126.538007822934	102.69151123419	109.733250711994	42.7644468379325	112.987589923039	-1.42117010377611	7.64087419695447e-08	9.03317238121156e-07	AC110285.7	17	81395609	81397144	-	1536	TEC	TEC	-	38	50	50	112	95	102	0.95298190578383	1.82196730362302	1.52348476408632	4.18681502426833	3.40497919585267	3.63369555489563
ENSG00000214391	3.76802590762406	2.16754105974933	4.54678171221214	30.5046983144572	29.186008456033	39.8051987876841	3.49411622652851	33.1653018527248	-3.22120938804632	7.74837113988781e-08	9.15392672826966e-07	TUBAP2	11	90282560	90284172	+	1613	processed_pseudogene	tubulin alpha pseudogene 2 [Source:HGNC Symbol;Acc:HGNC:14531]	-	5	2	5	27	27	37	0.119406484099909	0.0693996721231237	0.145075796505678	0.961139362581129	0.921534226582711	1.25518268100986
ENSG00000172731	57.2739937958857	75.8639370912267	70.9297947105093	141.225455159524	166.468344527003	136.628655298267	68.0225751992072	148.107484994932	-1.13189237615575	8.49584485743345e-08	9.98218276662129e-07	LRRC20	10	70298970	70382650	-	3625	protein_coding	leucine rich repeat containing 20 [Source:HGNC Symbol;Acc:HGNC:23421]	-	76	70	78	125	154	127	0.807602872984256	1.08081613509268	1.00703813856912	1.97997163709241	2.33880914382221	1.91705817250737
ENSG00000136122	55.0131782513113	79.1152486808507	59.1081622587578	148.004277007181	128.634629861775	153.841714233482	64.4121963969732	143.49354036748	-1.16779182505097	8.7249420335297e-08	1.02304105737838e-06	BORA	13	72727749	72756198	+	3189	protein_coding	bora, aurora kinase A activator [Source:HGNC Symbol;Acc:HGNC:24724]	-	73	73	65	131	119	143	0.881780752353727	1.28123894525332	0.95393363967625	2.35870562850865	2.05435037327238	2.45369794834485
ENSG00000122483	51.998757525212	66.1100023223547	60.9268749436426	148.004277007181	111.339217443385	149.538449499678	59.6785449304031	136.293981316748	-1.19892371869863	9.91508205221672e-08	1.15707327026987e-06	CCDC18	1	93179919	93278730	+	5633	protein_coding	coiled-coil domain containing 18 [Source:HGNC Symbol;Acc:HGNC:30370]	-	69	61	67	131	103	139	0.471847451122583	0.606110592864416	0.55666559219475	1.33532970873674	1.00665243091455	1.35025138235196
ENSG00000184588	59.5348093404602	60.6911496729813	69.1110820256245	129.927418746762	132.958482966373	147.386817132776	63.112347013022	136.757572948637	-1.11666978383242	1.36681069902781e-07	1.5632500041439e-06	PDE4B	1	65792514	66374579	+	8644	protein_coding	phosphodiesterase 4B [Source:HGNC Symbol;Acc:HGNC:8781]	-	79	56	76	115	123	137	0.352050209379896	0.36260606105608	0.411488934336836	0.76390622509292	0.783379903935864	0.867252160637093
ENSG00000270872	19.5937347196451	35.764427485864	37.2836100401395	102.812131356134	79.9912824350535	88.2169270429757	30.8805907485495	90.3401136113876	-1.56687958790328	1.48525399475747e-07	1.69309119283181e-06	SRGAP2D	1	143975087	144068350	+	1021	unprocessed_pseudogene	SLIT-ROBO Rho GTPase activating protein 2D (pseudogene) [Source:HGNC Symbol;Acc:HGNC:43932]	-	26	33	41	91	74	82	0.980934207675216	1.80904757465316	1.87939229193144	5.11767399636325	3.99013923725344	4.3946843975554
ENSG00000065989	52.7523627067368	55.272297023608	60.9268749436426	124.278400540381	116.744033824132	137.704471481718	56.3171782246625	126.242301948744	-1.16634779724783	1.52360302727974e-07	1.73442493257328e-06	PDE4A	19	10416773	10469631	+	6646	protein_coding	phosphodiesterase 4A [Source:HGNC Symbol;Acc:HGNC:8780]	-	70	51	67	110	108	128	0.405723325901917	0.429508368030734	0.471817225524078	0.950362552260728	0.894634190477227	1.05387527166115
ENSG00000149564	11.3040777228722	11.9214758286213	21.8245522186183	73.4372366829526	51.8862372551698	53.7908091725461	15.0167019233706	59.7047610368895	-1.9924470222036	1.81722784616709e-07	2.04043985101593e-06	ESAM	11	124752583	124762290	-	2920	protein_coding	endothelial cell adhesion molecule [Source:HGNC Symbol;Acc:HGNC:17474]	-	15	11	24	65	48	50	0.197879444027212	0.21084903809599	0.384669468104644	1.27816662189014	0.904983079134194	0.936972262342145
ENSG00000130270	24.8689709903188	26.010492716992	26.3713339308304	74.5670403242288	74.5864660543066	76.3829490250155	25.7502658793804	75.1788184678503	-1.54765884711029	2.03517886109734e-07	2.27773301274828e-06	ATP8B3	19	1782075	1812276	-	7014	protein_coding	ATPase phospholipid transporting 8B3 [Source:HGNC Symbol;Acc:HGNC:13535]	-	33	24	29	66	69	71	0.181234323985003	0.191516973711888	0.193504720078303	0.540300215767733	0.541583472293382	0.553901024889574
ENSG00000126709	464.974397000809	494.199361622848	757.493833254542	1245.04361268637	1409.57611209878	1274.84217738934	572.222530626066	1309.82063405816	-1.19486992885083	2.08789476529627e-07	2.33067007749965e-06	IFI6	1	27666061	27672218	-	865	protein_coding	interferon alpha inducible protein 6 [Source:HGNC Symbol;Acc:HGNC:4054]	-	617	456	833	1102	1304	1185	27.4764949161608	29.5060127383682	45.0700687591047	73.1513682984964	82.9934000664183	74.9621138070819
ENSG00000156384	49.7379419806376	52.020985433984	42.7397480947941	115.239971410172	113.501143995684	106.505802161641	48.1662251698052	111.748972522499	-1.21561599198387	2.58746956623231e-07	2.86234663519003e-06	SFR1	10	104122058	104126385	+	1812	protein_coding	SWI5 dependent homologous recombination repair protein 1 [Source:HGNC Symbol;Acc:HGNC:29574]	-	66	48	47	102	105	99	1.40306572674482	1.48267114085561	1.21394494579381	3.23220535459126	3.19016524170511	2.98962407944666
ENSG00000160145	68.5780715187579	81.2827897406	73.6578637378366	152.523491572286	165.387381250854	135.552839114816	74.5062416657315	151.154570645985	-1.02617968026078	3.74074778521295e-07	4.04965356143839e-06	KALRN	3	124080023	124726325	+	24490	protein_coding	kalirin RhoGEF kinase [Source:HGNC Symbol;Acc:HGNC:4814]	-	91	75	81	135	153	126	0.143134683182008	0.171409255514391	0.15479451237939	0.316520578163201	0.343941609189118	0.281527835656122
ENSG00000132026	22.6081554457444	35.764427485864	21.8245522186183	80.2160585306098	83.2341722635016	69.92805192431	26.7323783834089	77.7927609061404	-1.55964188501366	3.8250379559107e-07	4.12792340658877e-06	RTBDN	19	12825478	12835428	-	2675	protein_coding	retbindin [Source:HGNC Symbol;Acc:HGNC:30310]	-	30	33	24	71	77	65	0.432005963782773	0.690481335970421	0.41990087733292	1.52402302832646	1.58470713015991	1.32962493751431
ENSG00000043039	75.3605181524812	63.9424612626053	59.1081622587578	125.408204181658	141.606189175568	149.538449499678	66.1370472246148	138.850947618968	-1.06478698592273	5.71437088023209e-07	6.03444576450521e-06	BARX2	11	129375940	129452279	+	3660	protein_coding	BARX homeobox 2 [Source:HGNC Symbol;Acc:HGNC:956]	Homeobox	100	59	65	111	131	139	1.05247354564565	0.902262103407283	0.831173327029389	1.74140128409849	1.97048114429879	2.07813279693677
ENSG00000130829	6.78244663372331	15.1727874182453	8.18420708198185	37.2835201621144	49.7243107028711	48.4117282552915	10.0464803779835	45.1398530400923	-2.2070496321667	6.4604420952516e-07	6.77244761178841e-06	DUSP9	X	153642492	153651326	+	2776	protein_coding	dual specificity phosphatase 9 [Source:HGNC Symbol;Acc:HGNC:3076]	-	9	14	9	33	46	45	0.124886450265013	0.282273666405688	0.15173381396779	0.682576677484669	0.912263802753549	0.887018409738889
ENSG00000179277	23.3617606272692	33.5968864261147	41.8303917523517	101.682327714857	85.3960988158003	79.6103975753683	32.9296796019118	88.8962747020087	-1.44313921504919	6.75560856393765e-07	7.05180656222309e-06	MEIS3P1	17	15786618	15787575	+	958	processed_pseudogene	Meis homeobox 3 pseudogene 1 [Source:HGNC Symbol;Acc:HGNC:7002]	-	31	31	46	90	79	74	1.24648902389306	1.81116482524664	2.24725134637334	5.3942859841453	4.53987249249034	4.22674251454887
ENSG00000255571	72.346097426382	86.7016423899733	64.5643003134123	137.836044235696	158.901601593958	152.765898050031	74.5373467099225	149.834514626561	-1.01405988161946	7.01313557813861e-07	7.30699437379019e-06	MIR9-3HG	15	89361579	89398487	+	7265	lincRNA	MIR9-3 host gene [Source:HGNC Symbol;Acc:HGNC:27388]	-	96	80	71	122	147	142	0.50901184445706	0.616334046164341	0.4573851464066	0.964231197802197	1.11394510463283	1.06952836574686
ENSG00000124882	9.79686735982256	1.08377052987467	13.6403451366364	53.1007711399811	31.3479350083318	57.0182577228989	8.17366100877788	47.1556546237373	-2.48479386546171	7.20437634803523e-07	7.48126051078784e-06	EREG	4	74365143	74388751	+	5717	protein_coding	epiregulin [Source:HGNC Symbol;Acc:HGNC:3443]	-	13	1	15	47	29	53	0.0875926032916211	0.00979024585749506	0.122795483521248	0.472048511694413	0.27926202240789	0.50727943788725
ENSG00000167858	24.8689709903188	18.4240990078693	18.1871268488485	61.0093966289145	76.7483926066054	58.0940739063498	20.4933989490122	65.2839543806232	-1.65908902795358	7.52713743538245e-07	7.80039835492102e-06	TEKT1	17	6789133	6831761	-	3847	protein_coding	tektin 1 [Source:HGNC Symbol;Acc:HGNC:15534]	-	33	17	20	54	71	54	0.33043346722922	0.247336679138052	0.24331402106957	0.805987934412977	1.0160573821923	0.768088309467686
ENSG00000142677	8.28965699677293	9.753934768872	5.45613805465456	28.2450910319048	48.6433474267217	44.1084635214878	7.83324327343317	40.3323006600381	-2.37408304550301	7.85801058358251e-07	8.10425022020406e-06	IL22RA1	1	24119771	24143121	-	2798	protein_coding	interleukin 22 receptor subunit alpha 1 [Source:HGNC Symbol;Acc:HGNC:13700]	-	11	9	6	25	45	41	0.151438831121135	0.180034853504537	0.100360511692777	0.51303768294925	0.885415003262993	0.801817864528961
ENSG00000115318	28.6369968979429	21.6754105974933	5.45613805465456	77.9564512480574	70.2626129497091	64.5489710070554	18.5895151833636	70.9226784016073	-1.91880266318806	1.05278404891996e-06	1.06534813839266e-05	LOXL3	2	74532414	74555690	-	4363	protein_coding	lysyl oxidase like 3 [Source:HGNC Symbol;Acc:HGNC:13869]	-	38	20	6	69	65	60	0.335498557708907	0.256570412868665	0.0643613824699496	0.908073171171653	0.820181967776711	0.75249846602037
ENSG00000261061	58.0275989774105	57.4398380833573	70.9297947105093	134.446633311867	135.120409518671	119.415596363052	62.1324105904257	129.660879731197	-1.06080936735071	1.08939685898873e-06	1.09916694805234e-05	AC092718.4	16	81030770	81031485	+	716	sense_intronic	novel transcript	-	77	53	78	119	125	111	4.14257115410413	4.14309257690902	5.09848219596798	9.54313145196358	9.6112320729743	8.48300138743955
ENSG00000116852	25.6225761718436	31.4293453663653	24.5526212459455	77.9564512480574	100.529584681892	57.0182577228989	27.2015142613848	78.5014312176159	-1.53653872553892	1.09424142247965e-06	1.10340817839146e-05	KIF21B	1	200969390	201023700	-	12150	protein_coding	kinesin family member 21B [Source:HGNC Symbol;Acc:HGNC:29442]	-	34	29	27	69	93	53	0.107794080675016	0.13359294086022	0.104003226561626	0.326084217763121	0.421394384378741	0.238692719868429
ENSG00000187123	18.0865243565955	27.0942632468667	41.8303917523517	77.9564512480574	86.4770620919497	84.9894784926229	29.0037264519379	83.1409972775433	-1.53050394439761	1.09679017828355e-06	1.10533075754068e-05	LYPD6	2	149329985	149474148	+	5033	protein_coding	LY6/PLAUR domain containing 6 [Source:HGNC Symbol;Acc:HGNC:28751]	-	24	25	46	69	80	79	0.183686223424426	0.278019250781339	0.427750206601561	0.78718920044147	0.875074703977696	0.858894343242941
ENSG00000144712	57.2739937958857	62.8586907327307	77.2952891076063	157.042706137391	125.391740033327	130.173758197562	65.8093245454076	137.53606812276	-1.0654440000207	1.10105399756168e-06	1.10897849385776e-05	CAND2	3	12796472	12871916	+	5587	protein_coding	cullin associated and neddylation dissociated 2 (putative) [Source:HGNC Symbol;Acc:HGNC:30689]	-	76	58	85	139	116	121	0.523995062568091	0.581046798443414	0.712032113116556	1.4285422711866	1.14303990127504	1.18507621167255
ENSG00000157601	677.491058190806	532.131330168461	868.435307032518	1403.21612246503	1529.56303575136	1309.26829525977	692.685898463929	1414.01581782539	-1.02873972479785	1.10603217224875e-06	1.11269034371232e-05	MX1	21	41420304	41459214	+	8616	protein_coding	MX dynamin like GTPase 1 [Source:HGNC Symbol;Acc:HGNC:7532]	-	899	491	955	1242	1415	1217	4.01926161348618	3.18961005844289	5.18748684016467	8.27699842441905	9.0413404479231	7.72902068326263
ENSG00000130052	33.1586279870917	50.9372149041093	49.1052424918911	117.499578692724	114.582107271833	86.0652946760738	44.400361794364	106.048993546877	-1.26870584322939	1.3100661798978e-06	1.29832535022242e-05	STARD8	X	68647666	68725842	+	5558	protein_coding	StAR related lipid transfer domain containing 8 [Source:HGNC Symbol;Acc:HGNC:19161]	-	44	47	54	104	106	80	0.304948434312297	0.473305014692887	0.454710040562705	1.0744142600703	1.04995188112336	0.787609645495232
ENSG00000115325	47.4771264360632	83.4503308003493	85.4794961895882	164.951331626324	170.792197631601	131.249574381013	72.1356511420002	155.664367879646	-1.12255341293872	1.44242400499183e-06	1.41634023947087e-05	DOK1	2	74549026	74557554	+	3049	protein_coding	docking protein 1 [Source:HGNC Symbol;Acc:HGNC:2990]	-	63	77	94	146	158	122	0.795930961479084	1.41349765125682	1.44287847935611	2.74949160755962	2.85286838163709	2.18948506878823
ENSG00000205309	30.1442072609925	27.0942632468667	22.7339085610607	81.345862171886	73.5055027781573	65.6247871905063	26.6574596896399	73.4920507135165	-1.45779996457028	1.55454349529791e-06	1.51949785261573e-05	NT5M	17	17303335	17347663	+	1961	protein_coding	5',3'-nucleotidase, mitochondrial [Source:HGNC Symbol;Acc:HGNC:15769]	-	40	25	25	72	68	61	0.785732417554934	0.713549663020133	0.596652880580466	2.10820029487453	1.90903280844048	1.70212645964694
ENSG00000204815	45.9699160730135	54.1885264937333	44.5584607796789	112.980364127619	112.420180719535	95.7476403271321	48.2389677821419	107.049395058095	-1.15564401079625	1.65236315885663e-06	1.60599249313378e-05	TTC25	17	41930635	41965651	+	2500	protein_coding	tetratricopeptide repeat domain 25 [Source:HGNC Symbol;Acc:HGNC:25280]	-	61	50	49	100	104	89	0.939900975203387	1.11941671134598	0.917308458273542	2.2967670990272	2.29021051226227	1.94800281229981
ENSG00000141682	27.1297865348932	18.4240990078693	23.6432649035031	79.0862548893336	67.019723121261	58.0940739063498	23.0657168154219	68.0666839723148	-1.54566597113198	1.85854133395549e-06	1.78721072521653e-05	PMAIP1	18	59899948	59904306	+	2235	protein_coding	phorbol-12-myristate-13-acetate-induced protein 1 [Source:HGNC Symbol;Acc:HGNC:9108]	-	36	17	26	70	62	54	0.620464941271902	0.425728950623753	0.544446420926633	1.79836350035687	1.52720112459409	1.32207415056921
ENSG00000135929	62.5492300665594	62.8586907327307	66.3830129982972	140.095651518248	118.905960376431	129.097942014111	63.9303112658624	129.366517969597	-1.01657971664317	1.95188795884717e-06	1.86628006795034e-05	CYP27A1	2	218781749	218815293	+	2983	protein_coding	cytochrome P450 family 27 subfamily A member 1 [Source:HGNC Symbol;Acc:HGNC:2605]	-	83	58	73	124	110	120	1.07180829264577	1.08826968250196	1.14532550873262	2.38685149412817	2.0301190427555	2.20124090328319
ENSG00000197561	6.0288414521985	4.33508211949867	7.27485073953942	48.5815565748763	23.7811920752862	32.2744855035277	5.87959143707886	34.8790780512301	-2.55308311442292	1.9573508647854e-06	1.86969369786632e-05	ELANE	19	851014	856247	+	1028	protein_coding	elastase, neutrophil expressed [Source:HGNC Symbol;Acc:HGNC:3309]	-	8	4	8	43	22	30	0.299770675257826	0.217785352401943	0.364213633873399	2.40177493332125	1.17817998142795	1.59686323309673
ENSG00000271013	13.5648932674466	18.4240990078693	10.9122761093091	53.1007711399811	55.1291270836179	44.1084635214878	14.300422794875	50.779453915029	-1.84224163734602	1.98463262929989e-06	1.89260285031241e-05	LRRC37A9P	17	35912635	35918010	-	5376	processed_pseudogene	leucine rich repeat containing 37 member A9, pseudogene [Source:HGNC Symbol;Acc:HGNC:43813]	-	18	17	12	47	51	41	0.128974994767736	0.176991109494808	0.104467526680205	0.501990576889316	0.522267485679657	0.417315175772327
ENSG00000119640	85.1573855123038	68.277543382104	42.7397480947941	176.249368039086	108.096327614937	175.3580379025	65.3915589964006	153.234577852175	-1.22206748453367	1.9954252794128e-06	1.90078889510418e-05	ACYP1	14	75053221	75069483	-	1841	protein_coding	acylphosphatase 1 [Source:HGNC Symbol;Acc:HGNC:179]	-	113	63	47	156	100	163	2.36437810433528	1.91535178747412	1.1948225104717	4.8655033602423	2.990393118631	4.84477260167699
ENSG00000066382	31.6514176240421	13.005246358496	17.2777705064061	68.9180221178478	67.019723121261	64.5489710070554	20.6448114963147	66.8289054153881	-1.66179482516296	2.29640167527467e-06	2.16948199980806e-05	MPPED2	11	30384493	30586872	-	8197	protein_coding	metallophosphoesterase domain containing 2 [Source:HGNC Symbol;Acc:HGNC:1180]	-	42	12	19	61	62	60	0.197372494127911	0.0819385173609358	0.108482077235806	0.42729899060833	0.416407772778797	0.400530780437584
ENSG00000044459	35.4194435316662	31.4293453663653	25.461977588388	71.1776294004002	67.019723121261	114.036515445798	30.7702554954732	84.077955989153	-1.44667017791521	2.65121977823945e-06	2.48830131095069e-05	CNTLN	9	17134982	17503923	+	11064	protein_coding	centlein [Source:HGNC Symbol;Acc:HGNC:23432]	-	47	29	28	63	62	106	0.163635664607704	0.146705913905611	0.118441852374954	0.326953017079523	0.308504565570119	0.524243771945301
ENSG00000178695	12.8112880859218	5.41885264937333	15.4590578215213	53.1007711399811	39.9956412175267	45.1842797049387	11.2297328522721	46.0935640208155	-2.00913051442688	3.04671242894504e-06	2.82864406900922e-05	KCTD12	13	76880166	76886390	-	6225	protein_coding	potassium channel tetramerization domain containing 12 [Source:HGNC Symbol;Acc:HGNC:14678]	-	17	5	17	47	37	42	0.105196632947907	0.0449564944315657	0.127811194087781	0.433526319896701	0.327223466765925	0.369189649007681
ENSG00000183760	5.27523627067368	4.33508211949867	1.81871268488485	28.2450910319048	31.3479350083318	23.6679560359203	3.80967702501907	27.7536606920523	-2.84954184757192	3.5995740635544e-06	3.30098392945987e-05	ACP7	19	39083913	39111493	+	3107	protein_coding	acid phosphatase 7, tartrate resistant (putative) [Source:HGNC Symbol;Acc:HGNC:33781]	-	7	4	2	25	29	22	0.08678587782247	0.0720577220048912	0.030126457645788	0.46201462403991	0.513852907018316	0.387454767511164
ENSG00000233966	12.057682904397	14.0890168883707	10.0029197668667	50.8411638574287	46.481420874423	37.6535664207823	12.0498731865448	44.9920503842113	-1.9070929967118	3.78396088211476e-06	3.44985798007634e-05	UBE2SP1	17	15704232	15704900	-	669	processed_pseudogene	ubiquitin conjugating enzyme E2 S pseudogene 1 [Source:HGNC Symbol;Acc:HGNC:30864]	-	16	13	11	45	43	35	0.921268323363363	1.08762460743631	0.769530600119655	3.86227651181704	3.53854245814927	2.86273737552667
ENSG00000188338	21.8545502642196	30.3455748364907	35.4648973552547	70.047825759124	72.4245395020079	83.913662309172	29.2216741519883	75.4620091901013	-1.37999997288463	5.09949181213908e-06	4.54335158190217e-05	SLC38A3	3	50205246	50221486	+	3968	protein_coding	solute carrier family 38 member 3 [Source:HGNC Symbol;Acc:HGNC:18044]	-	29	28	39	62	67	78	0.281526063847855	0.39495549291441	0.45999410941445	0.8971746480575	0.929576663315974	1.07562904471294
ENSG00000166897	5.27523627067368	5.41885264937333	8.18420708198185	21.4662691842477	45.4004575982736	34.4261178704295	6.29276533400962	33.7642815509836	-2.42713077055338	5.68470507884855e-06	5.02314314795791e-05	ELFN2	22	37367960	37427470	-	8782	protein_coding	extracellular leucine rich repeat and fibronectin type III domain containing 2 [Source:HGNC Symbol;Acc:HGNC:29396]	-	7	5	9	19	42	32	0.0307041360048297	0.031866793194773	0.047963227917853	0.124227325442715	0.263292162057375	0.1993866731798
ENSG00000108370	41.4482849838647	29.261804306616	35.4648973552547	98.2929167910289	102.69151123419	64.5489710070554	35.3916622152451	88.5111330107582	-1.31036985205132	5.76769317836961e-06	5.0919503064833e-05	RGS9	17	65100812	65227703	+	6990	protein_coding	regulator of G protein signaling 9 [Source:HGNC Symbol;Acc:HGNC:10004]	-	55	27	39	87	95	60	0.30309431293057	0.216196360560383	0.261123980852151	0.714659290469837	0.748218604410543	0.46969253322559
ENSG00000171119	21.8545502642196	17.3403284779947	36.3742536976971	66.6584148352954	65.9387598451116	79.6103975753683	25.1897108133038	70.7358574185918	-1.4838903258816	6.49889263096708e-06	5.67268959720265e-05	NRTN	19	5823802	5828324	+	1109	protein_coding	neurturin [Source:HGNC Symbol;Acc:HGNC:8007]	-	29	16	40	59	61	74	1.00729974873606	0.807514309356887	1.68805958350701	3.05476237246629	3.0281707629881	3.65123474205393
ENSG00000102755	37.6802590762406	26.010492716992	24.5526212459455	83.6054694544383	72.4245395020079	71.0038681077609	29.414457679726	75.6779590214024	-1.34829946898615	7.39099097257394e-06	6.38981052792141e-05	FLT1	13	28300344	28495145	-	12567	protein_coding	fms related tyrosine kinase 1 [Source:HGNC Symbol;Acc:HGNC:3763]	-	50	24	27	74	67	66	0.15326064999853	0.106891068163856	0.100552176551584	0.338109264995649	0.293511593859934	0.287376930689231
ENSG00000136098	23.3617606272692	22.759181127368	28.1900466157152	51.9709674987049	82.1532089873522	68.852235740859	24.7703294567841	67.6588040756387	-1.45009924240377	7.74412423880029e-06	6.67165217830177e-05	NEK3	13	52132639	52159861	-	4272	protein_coding	NIMA related kinase 3 [Source:HGNC Symbol;Acc:HGNC:7746]	-	31	21	31	46	76	64	0.279526330732572	0.275137534389814	0.339617277746883	0.618277660084569	0.979409746222789	0.819762998064139
ENSG00000260220	2.26081554457444	1.08377052987467	1.81871268488485	15.8172509778667	27.0240819037343	20.4405074855675	1.72109958644465	21.0939467890562	-3.57394429969817	9.15667230474188e-06	7.7664701559278e-05	CCDC187	9	136249971	136306901	-	11628	protein_coding	coiled-coil domain containing 187 [Source:HGNC Symbol;Acc:HGNC:30942]	-	3	1	2	14	25	19	0.00993821769108117	0.00481345335116093	0.00804978533758716	0.0691321366236257	0.118363298318707	0.0894104250339563
ENSG00000269416	28.6369968979429	26.010492716992	23.6432649035031	67.7882184765716	58.3720169120661	78.5345813919173	26.0969181728127	68.2316055935183	-1.38278693863739	9.26428999826918e-06	7.83750744868996e-05	LINC01224	19	23399233	23416075	-	3296	lincRNA	long intergenic non-protein coding RNA 1224 [Source:HGNC Symbol;Acc:HGNC:49676]	-	38	24	26	60	54	73	0.44410807259829	0.407554627917227	0.36918621079218	1.04525201715437	0.901962807935627	1.21192358884012
ENSG00000169126	20.3473399011699	17.3403284779947	32.7368283279274	55.3603784225335	69.1816496735598	71.0038681077609	23.4748322356973	65.1819654012847	-1.46980222334264	1.26844285245581e-05	0.000105121361672229	ARMC4	10	27812164	27999048	-	4773	protein_coding	armadillo repeat containing 4 [Source:HGNC Symbol;Acc:HGNC:25583]	-	27	16	36	49	64	66	0.217903699519595	0.187624841625139	0.352996494929466	0.589469871424329	0.738194173076848	0.756644853964292
ENSG00000055118	29.3906020794677	27.0942632468667	25.461977588388	59.8795929876383	73.5055027781573	73.1555004746627	27.3156143049074	68.8468654134861	-1.33120032614144	1.2824110963253e-05	0.000106125683658881	KCNH2	7	150944961	150978315	-	5877	protein_coding	potassium voltage-gated channel subfamily H member 2 [Source:HGNC Symbol;Acc:HGNC:6251]	-	39	25	28	53	68	68	0.255623743245634	0.238092715532156	0.222977821112215	0.517818003439006	0.636993931827766	0.633129870378276
ENSG00000204091	1.50721036304962	5.41885264937333	3.63742536976971	28.2450910319048	17.2954124183899	29.0470369531749	3.52116279406422	24.8625134678232	-2.88114060712384	1.40392440181275e-05	0.000115075003468585	TDRG1	6	40334954	40379887	+	1617	antisense	testis development related 1 [Source:HGNC Symbol;Acc:HGNC:43642]	-	2	5	4	25	16	27	0.0476444425116025	0.173069992477734	0.115773536061179	0.887742385214595	0.54474347373157	0.913678332257943
ENSG00000231057	20.3473399011699	19.507869537744	33.6461846703698	62.1392002701907	64.8577965689623	69.92805192431	24.5004647030946	65.6416829211543	-1.42113672126878	1.47423294808001e-05	0.000120151381322449	AC096637.2	1	211675762	211690103	+	2452	antisense	uncharacterized LOC91548 [Source:NCBI gene;Acc:91548]	-	27	18	37	55	60	65	0.424165725043649	0.410878890787678	0.706220930771237	1.28795055512333	1.34714039104397	1.45054922832414
ENSG00000175267	10.5504725413474	9.753934768872	10.0029197668667	55.3603784225335	48.6433474267217	21.5163236690185	10.1024423590287	41.8400165060912	-2.04534665397569	1.47683737657391e-05	0.00012030668132024	VWA3A	16	22092538	22156966	+	5039	protein_coding	von Willebrand factor A domain containing 3A [Source:HGNC Symbol;Acc:HGNC:27088]	-	14	9	11	49	45	20	0.107022711805681	0.0999677555280201	0.102166297178021	0.558352787519016	0.491643417172029	0.217182695458548
ENSG00000151012	51.2451523436872	45.518362254736	32.7368283279274	92.6438985846479	89.7199519203978	102.202537427838	43.1667809754502	94.8554626442944	-1.13141549848097	1.58983857315378e-05	0.000128599113532406	SLC7A11	4	138164097	138242349	-	9645	protein_coding	solute carrier family 7 member 11 [Source:HGNC Symbol;Acc:HGNC:11059]	-	68	42	36	82	83	95	0.271580732027256	0.243729921599437	0.174686601378781	0.488167190565657	0.473759502028173	0.538965485896757
ENSG00000230623	16.5793139935459	15.1727874182453	20.0058395337334	51.9709674987049	45.4004575982736	57.0182577228989	17.2526469818415	51.4632276066258	-1.57359365850059	1.66411943572235e-05	0.000134040654408465	AC104461.1	1	200333193	200478360	+	3344	processed_transcript	novel transcript, antisense to ZNF281	-	22	14	22	46	42	53	0.25342455112257	0.23432766086788	0.307904289162709	0.789857106423828	0.691456868178189	0.86725973277554
ENSG00000167748	1.50721036304962	4.33508211949867	2.72806902732728	24.8556801080763	16.2144491422406	26.8954045862731	2.85678716995852	22.65517794553	-3.04463293704312	1.67316982065783e-05	0.000134706604878312	KLK1	19	50819148	50823787	-	2378	protein_coding	kallikrein 1 [Source:HGNC Symbol;Acc:HGNC:6357]	-	2	4	3	22	15	25	0.0323974194874942	0.0941477469592922	0.0590430428335556	0.53121190263455	0.347265374142116	0.575264719520409
ENSG00000158486	29.3906020794677	20.5916400676187	26.3713339308304	72.3074330416764	67.019723121261	58.0940739063498	25.4511920259722	65.8070766897624	-1.35694911863836	1.84404071570451e-05	0.00014715564598712	DNAH3	16	20933111	21159441	-	14960	protein_coding	dynein axonemal heavy chain 3 [Source:HGNC Symbol;Acc:HGNC:2949]	-	39	19	29	64	62	54	0.100421172396697	0.0710859542632811	0.0907247397479425	0.245643540002909	0.228161397959078	0.197515757120467
ENSG00000084710	34.6658383501414	28.1780337767413	31.827471985485	63.2690039114669	79.9912824350535	82.837846125721	31.5571147041226	75.3660441574138	-1.24946253044376	1.84686771563899e-05	0.000147312947123698	EFR3B	2	25042130	25159137	+	10591	protein_coding	EFR3 homolog B [Source:HGNC Symbol;Acc:HGNC:29155]	-	46	26	35	56	74	77	0.167306624629309	0.137403618614841	0.154664414913191	0.303604375284494	0.384659820719079	0.397826160825244
ENSG00000132688	9.79686735982256	17.3403284779947	13.6403451366364	56.4901820638097	42.1575677698255	37.6535664207823	13.5925136581512	45.4337720848058	-1.76252331904106	1.87964593727272e-05	0.000149511763023453	NES	1	156668763	156677397	-	5558	protein_coding	nestin [Source:HGNC Symbol;Acc:HGNC:7756]	-	13	16	15	50	39	35	0.090098401046815	0.161125111384813	0.126308344600751	0.51654531734149	0.386303050601993	0.344579219904164
ENSG00000214826	51.2451523436872	26.010492716992	19.096483191291	77.9564512480574	96.205731577294	82.837846125721	32.1173760839901	85.6666763170242	-1.39333488651712	2.03679989718694e-05	0.000161192812093236	DDX12P	12	9418673	9448229	-	2947	unprocessed_pseudogene	DEAD/H-box helicase 12, pseudogene [Source:HGNC Symbol;Acc:HGNC:2737]	-	68	24	21	69	89	77	0.888834801629753	0.455819495627819	0.333502032917328	1.34439200740479	1.66261595552959	1.42971729531733
ENSG00000273162	1.50721036304962	9.753934768872	9.09356342442427	30.5046983144572	34.5908248367799	33.3503016869786	6.7849028521153	32.8152749460719	-2.33018803716271	2.26002005758824e-05	0.000177309595493466	AL133215.2	10	101060029	101061005	-	977	lincRNA	novel transcript	-	2	9	10	27	32	31	0.078854722150728	0.515596233475633	0.479032261542802	1.58681452593998	1.80317338182999	1.73622782368907
ENSG00000175766	10.5504725413474	37.9319685456133	24.5526212459455	61.0093966289145	78.9103191589041	69.92805192431	24.3450207776354	69.9492559040428	-1.55777175553731	2.44135576806315e-05	0.000190326110859488	EIF4E1B	5	176630618	176646641	+	3506	protein_coding	eukaryotic translation initiation factor 4E family member 1B [Source:HGNC Symbol;Acc:HGNC:33179]	-	14	35	27	54	73	65	0.153818438331098	0.558750497676975	0.360421906082075	0.884379801393817	1.14628608782709	1.01447424639212
ENSG00000157470	48.230731617588	43.3508211949867	40.0116790674668	116.369775051448	87.5580253680991	80.6862137588192	43.8644106266805	94.8713380594554	-1.10787767231982	2.45523198446441e-05	0.000191316922356658	FAM81A	15	59372693	59523549	+	5578	protein_coding	family with sequence similarity 81 member A [Source:HGNC Symbol;Acc:HGNC:28379]	-	64	40	44	103	81	75	0.441970963305909	0.401368487395477	0.369176028311258	1.06026806740678	0.799444984301495	0.735736555944531
ENSG00000182575	8.28965699677293	9.753934768872	17.2777705064061	57.6199857050859	29.186008456033	44.1084635214878	11.773787424017	43.6381525608689	-1.8939320634493	2.4642644836537e-05	0.000191760328015963	NXPH3	17	49575858	49583827	+	5648	protein_coding	neurexophilin 3 [Source:HGNC Symbol;Acc:HGNC:8077]	-	11	9	19	51	27	41	0.0750222821311857	0.0891886544096482	0.157441145025124	0.518480533155043	0.263178949624276	0.397217844361195
ENSG00000128536	26.3761813533684	21.6754105974933	25.461977588388	61.0093966289145	57.2910536359167	69.92805192431	24.5045231797499	62.742834063047	-1.3493160454807	2.46896055098314e-05	0.000192038942449493	CDHR3	7	105876796	106033773	+	7087	protein_coding	cadherin related family member 3 [Source:HGNC Symbol;Acc:HGNC:26308]	-	35	20	28	54	53	65	0.190238268939194	0.157953536241849	0.184907669631225	0.437510312358787	0.411713881422581	0.501869155898234
ENSG00000270977	35.4194435316662	20.5916400676187	36.3742536976971	76.8266476067812	69.1816496735598	79.6103975753683	30.7951124323273	75.2062316185697	-1.27149433695217	2.48863914405031e-05	0.000193445988846956	AC015849.5	17	35893707	35911023	-	5749	lincRNA	novel transcript	-	47	19	40	68	64	74	0.314918245472193	0.184979279140491	0.325631949575451	0.679162300982126	0.612871940875943	0.704334550171824
ENSG00000159871	2.26081554457444	1.08377052987467	0.909356342442427	23.7258764668001	21.6192655229874	11.8339780179601	1.41798080563051	19.0597066692492	-3.69327854690189	2.49409773942032e-05	0.000193731517999287	LYPD5	19	43795929	43827206	-	5091	protein_coding	LY6/PLAUR domain containing 5 [Source:HGNC Symbol;Acc:HGNC:26397]	-	3	1	1	21	20	11	0.0226991937363763	0.0109940749493811	0.00919297818753324	0.23684987762508	0.21627632022784	0.11823040293235
ENSG00000169064	24.8689709903188	24.9267221871173	30.9181156430425	63.2690039114669	57.2910536359167	81.7620299422701	26.9046029401596	67.4406958298846	-1.32641659469591	2.59309491606691e-05	0.000200786967117678	ZBBX	3	167240287	167381346	-	3972	protein_coding	zinc finger B-box domain containing [Source:HGNC Symbol;Acc:HGNC:26245]	-	33	23	34	56	53	76	0.320034629514303	0.324101011593122	0.400616658205659	0.809535231278469	0.734596243112243	1.04699337592633
ENSG00000043591	35.4194435316662	46.6021327846107	39.1023227250244	83.6054694544383	87.5580253680991	88.2169270429757	40.3746330137671	86.4601406218377	-1.10869774317848	2.67024323874745e-05	0.000206019259832182	ADRB1	10	114044056	114046908	+	2853	protein_coding	adrenoceptor beta 1 [Source:HGNC Symbol;Acc:HGNC:285]	-	47	43	43	74	81	82	0.634582892821465	0.843584272482954	0.705384659645098	1.48931620511753	1.56302282594944	1.57272091479287
ENSG00000127863	3.76802590762406	5.41885264937333	8.18420708198185	19.2066619016953	35.6717881129293	33.3503016869786	5.79036187965975	29.4095839005344	-2.3607160232073	2.81950728150047e-05	0.000216178970318341	TNFRSF19	13	23570370	23676104	+	5113	protein_coding	TNF receptor superfamily member 19 [Source:HGNC Symbol;Acc:HGNC:11915]	-	5	5	9	17	33	31	0.0376692076771275	0.0547338505449826	0.0823808072706015	0.190910623330053	0.355320463790709	0.331761115537692
ENSG00000188596	36.173048713191	45.518362254736	47.2865298070062	101.682327714857	87.5580253680991	82.837846125721	42.9926469249777	90.6927330695592	-1.08369499739879	3.31475686822168e-05	0.000250909894339049	CFAP54	12	96489571	96875555	+	12914	protein_coding	cilia and flagella associated protein 54 [Source:HGNC Symbol;Acc:HGNC:26456]	-	48	42	52	90	81	77	0.143176825537422	0.182033072156309	0.188452493537405	0.400164625430634	0.345307737527779	0.326264276699718
ENSG00000088053	6.78244663372331	7.58639370912267	11.8216324517516	36.1537165208382	30.2669717321824	36.5777502373314	8.73015759819918	34.3328128301173	-1.98003107168404	3.43024195751935e-05	0.000259081855264504	GP6	19	55013705	55038264	-	2703	protein_coding	glycoprotein VI platelet [Source:HGNC Symbol;Acc:HGNC:14388]	-	9	7	13	32	28	34	0.128259262277349	0.144948519782129	0.225090223968003	0.679768286800503	0.570287770918206	0.688291573846305
ENSG00000131016	18.8401295381203	10.8377052987467	16.3684141639637	41.8027347272192	46.481420874423	53.7908091725461	15.3487496669436	47.3583215913961	-1.60554503609633	3.67090781868357e-05	0.000275927232676857	AKAP12	6	151239999	151358557	+	8741	protein_coding	A-kinase anchoring protein 12 [Source:HGNC Symbol;Acc:HGNC:370]	-	25	10	18	37	43	50	0.110171981954669	0.0640325312519154	0.0963764026025822	0.243051088731285	0.270825409507134	0.313002975178934
ENSG00000006468	9.04326217829774	1.08377052987467	2.72806902732728	24.8556801080763	25.9431186275849	30.1228531366258	4.28503391183323	26.973883957429	-2.5679360752854	4.3457289909036e-05	0.000323123253219973	ETV1	7	13891228	13991425	-	9616	protein_coding	ETS variant 1 [Source:HGNC Symbol;Acc:HGNC:3490]	ETS	12	1	3	22	24	28	0.0480705471347304	0.00582059438095874	0.0146011185376659	0.131366670597438	0.137403836890175	0.159332055260178
ENSG00000224614	9.04326217829774	9.753934768872	9.09356342442427	47.4517529336001	33.5098615606305	25.8195884028221	9.29692012386467	35.5937342990176	-1.93824110272415	4.45523706766059e-05	0.000330409287572778	TNK2-AS1	3	195908076	195911257	+	2096	antisense	TNK2 antisense RNA 1 [Source:HGNC Symbol;Acc:HGNC:49093]	-	12	9	10	42	31	24	0.220537395633381	0.240332786309968	0.223289370003491	1.15057512117298	0.814240103403578	0.626555497566198
ENSG00000261949	16.5793139935459	10.8377052987467	16.3684141639637	38.4133238033906	45.4004575982736	51.6391768056443	14.5951444854187	45.1509860691028	-1.61444648629196	4.71545977729559e-05	0.000347016712896918	GFY	19	49423749	49428818	+	1876	protein_coding	golgi associated olfactory signaling regulator [Source:HGNC Symbol;Acc:HGNC:44663]	-	22	10	18	34	42	48	0.451733315007395	0.298352001957885	0.449054443043268	1.04064607365305	1.23253292494023	1.4000643101266
ENSG00000226562	7.53605181524812	13.005246358496	8.18420708198185	30.5046983144572	48.6433474267217	29.0470369531749	9.57516841857532	36.0650275647846	-1.93818901919639	4.88273005712082e-05	0.000357533633188284	CYP4F26P	9	33580695	33605293	+	1137	lincRNA	cytochrome P450 family 4 subfamily F member 26, pseudogene [Source:HGNC Symbol;Acc:HGNC:39948]	-	10	12	9	27	45	27	0.338790956645828	0.590721219707644	0.370460041842204	1.36351608781298	2.17888406255924	1.29940005563861
ENSG00000258986	6.0288414521985	14.0890168883707	5.45613805465456	41.8027347272192	29.186008456033	31.1986693200768	8.52466546507458	34.062470834443	-2.03815266879915	5.07874343518552e-05	0.000370582495760273	TMEM179	14	104474678	104605647	-	4873	protein_coding	transmembrane protein 179 [Source:HGNC Symbol;Acc:HGNC:20137]	-	8	13	6	37	27	29	0.0632391245977929	0.149316819695237	0.0576254282200678	0.435975695998391	0.305034826077963	0.325642565873724
ENSG00000159231	18.0865243565955	31.4293453663653	34.5555410128122	58.7497893463621	69.1816496735598	78.5345813919173	28.023803578591	68.8220068039464	-1.31331311105109	5.25600629074275e-05	0.000382220685604373	CBR3	21	36134912	36146566	+	1169	protein_coding	carbonyl reductase 3 [Source:HGNC Symbol;Acc:HGNC:1549]	-	24	29	38	52	64	73	0.790840686480013	1.38849805941119	1.52134745440873	2.55414647453838	3.01402975885012	3.41702322396667
ENSG00000145779	58.7812041589353	43.3508211949867	50.0145988343335	89.2544876608193	97.2866948534434	121.567228729954	50.7155413960852	102.702803748072	-1.00911854502676	5.32878329107184e-05	0.000387022560292066	TNFAIP8	5	119268692	119399688	+	9591	protein_coding	TNF alpha induced protein 8 [Source:HGNC Symbol;Acc:HGNC:17260]	-	78	40	55	79	90	113	0.31327301408708	0.233430656103844	0.268384929350458	0.472955376976199	0.516607481832938	0.644694750667113
ENSG00000183186	23.3617606272692	10.8377052987467	14.5497014790788	41.8027347272192	57.2910536359167	49.4875444387424	16.2497224683649	49.5271109339594	-1.57988645486823	5.59190156540466e-05	0.000404133755337389	C2CD4C	19	405438	409170	-	3129	protein_coding	C2 calcium dependent domain containing 4C [Source:HGNC Symbol;Acc:HGNC:29417]	-	31	10	16	37	53	46	0.381635182131527	0.178877710346115	0.239317108099619	0.678973974624532	0.932507599118514	0.804436652462748
ENSG00000002726	21.1009450826947	17.3403284779947	24.5526212459455	53.1007711399811	52.9672005313192	58.0940739063498	20.997964935545	54.7206818592167	-1.37527376125974	6.21739824531443e-05	0.000445545695239789	AOC1	7	150824627	150861504	+	3824	protein_coding	amine oxidase, copper containing 1 [Source:HGNC Symbol;Acc:HGNC:80]	-	28	16	27	47	49	54	0.282054102923028	0.234187596515896	0.330449582302238	0.705727338220962	0.705440305540231	0.772708087479652
ENSG00000187492	29.3906020794677	20.5916400676187	32.7368283279274	68.9180221178478	51.8862372551698	82.837846125721	27.5730234916712	67.8807018329129	-1.28906732196821	6.7577523304256e-05	0.000480269161286605	CDHR4	3	49790732	49799835	-	3163	protein_coding	cadherin related family member 4 [Source:HGNC Symbol;Acc:HGNC:34527]	-	39	19	36	61	48	77	0.474960714212644	0.336214314188645	0.53267539370798	1.10735688460844	0.835457031638269	1.33208247527669
ENSG00000164362	8.28965699677293	15.1727874182453	20.0058395337334	48.5815565748763	48.6433474267217	37.6535664207823	14.4894279829172	44.9594901407934	-1.65181246404693	7.07002975204735e-05	0.000500190801981057	TERT	5	1253147	1295069	-	4602	protein_coding	telomerase reverse transcriptase [Source:HGNC Symbol;Acc:HGNC:11730]	-	11	14	22	43	45	35	0.0920742828068094	0.170271989991784	0.223735754663211	0.536511219351204	0.538329243617961	0.416160648463134
ENSG00000155380	20.3473399011699	27.0942632468667	20.9151958761758	63.2690039114669	49.7243107028711	58.0940739063498	22.7855996747375	57.0291295068959	-1.33414638580305	7.49992171969662e-05	0.000527784761083965	SLC16A1	1	112911847	112957013	-	5312	protein_coding	solute carrier family 16 member 1 [Source:HGNC Symbol;Acc:HGNC:10922]	-	27	25	23	56	46	54	0.195793365551022	0.263416959559955	0.202641828861602	0.605322654111084	0.476740270414882	0.556256725625412
ENSG00000285043	51.2451523436872	49.8534443742347	39.1023227250244	103.94193499741	102.69151123419	77.4587652084664	46.7336398143154	94.6974038133555	-1.0171845039856	8.29405756218744e-05	0.000576365009357822	AC093512.2	16	30053090	30070420	+	3369	protein_coding	Homo sapiens aldolase, fructose-bisphosphate A (ALDOA), transcript variant 7, mRNA. [Source:RefSeq mRNA;Acc:NM_001355562]	-	68	46	43	92	95	72	0.777499602375447	0.764220372839349	0.59734711604852	1.56799178621625	1.55240369392392	1.16942148076469
ENSG00000100206	5.27523627067368	3.251311589624	1.81871268488485	16.9470546191429	24.8621553514355	23.6679560359203	3.44842018172751	21.8257220021662	-2.63147633475927	8.6091878824101e-05	0.000596577902656703	DMC1	22	38518949	38570286	-	3524	protein_coding	DNA meiotic recombinase 1 [Source:HGNC Symbol;Acc:HGNC:2927]	-	7	3	2	15	23	22	0.0765163797941017	0.0476482709142729	0.0265615504839567	0.244406260537798	0.359313892798503	0.341606686338589
ENSG00000176463	15.0721036304962	15.1727874182453	10.9122761093091	46.3219492923239	43.2385310459749	35.5019340538804	13.7190557193502	41.6874714640597	-1.60278210126829	8.77505328281562e-05	0.000605148205757633	SLCO3A1	15	91853695	92172435	+	9435	protein_coding	solute carrier organic anion transporter family member 3A1 [Source:HGNC Symbol;Acc:HGNC:10952]	-	20	14	12	41	40	33	0.081654545353748	0.0830515843075982	0.0595248991449688	0.249516298516469	0.233399628252239	0.191386639532144
ENSG00000167244	12.8112880859218	21.6754105974933	28.1900466157152	64.3988075527431	51.8862372551698	50.5633606221934	20.8922484330435	55.6161351433687	-1.42695412918723	9.44656792263909e-05	0.000647565805067251	IGF2	11	2129112	2149603	-	6979	protein_coding	insulin like growth factor 2 [Source:HGNC Symbol;Acc:HGNC:5466]	-	17	20	31	57	48	47	0.0938313569423586	0.160397866649375	0.207887234637438	0.468963048590595	0.378643156766277	0.368505726562075
ENSG00000187231	30.8978124425173	37.9319685456133	46.3771734645638	86.9948803782669	65.9387598451116	93.5960079602303	38.4023181508981	82.1765493945363	-1.10334353036549	0.000105749110357013	0.000716919825354575	SESTD1	2	179101692	179264790	-	11349	protein_coding	SEC14 and spectrin domain containing 1 [Source:HGNC Symbol;Acc:HGNC:18379]	-	41	35	51	77	61	87	0.139161318406543	0.172612498445279	0.210315803118276	0.389574118039242	0.295906368504168	0.419470320777863
ENSG00000164185	12.8112880859218	7.58639370912267	19.096483191291	41.8027347272192	38.9146779413774	43.0326473380369	13.1647216621118	41.2500200022112	-1.63259580107152	0.000122464940033615	0.000818001169110833	ZNF474	5	122129513	122153571	+	2118	protein_coding	zinc finger protein 474 [Source:HGNC Symbol;Acc:HGNC:23245]	-	17	7	21	37	36	40	0.309182738480038	0.184983875812604	0.464037059021419	1.003073449764	0.935747376441872	1.03341227801287
ENSG00000170893	9.79686735982256	2.16754105974933	4.54678171221214	36.1537165208382	22.7002287991368	23.6679560359203	5.50373004392801	27.5073004519651	-2.25914164052107	0.000123880267155089	0.000826172428725515	TRH	3	129974305	129977938	+	1978	protein_coding	thyrotropin releasing hormone [Source:HGNC Symbol;Acc:HGNC:12298]	-	13	2	5	32	21	22	0.253168307895955	0.0565933625554087	0.11830498471368	0.928925014773387	0.584487302120289	0.608605643406061
ENSG00000125726	23.3617606272692	17.3403284779947	30.0087593006001	62.1392002701907	51.8862372551698	60.2457062732517	23.5702828019546	58.0903812662041	-1.29191177317036	0.000129511898783167	0.000860064935862134	CD70	19	6583183	6604103	-	1532	protein_coding	CD70 molecule [Source:HGNC Symbol;Acc:HGNC:11937]	-	31	16	33	55	48	56	0.779462457499706	0.584551807491376	1.00812527052229	2.06139344723394	1.72490247458998	2.00017890780924
ENSG00000260708	23.3617606272692	14.0890168883707	16.3684141639637	56.4901820638097	45.4004575982736	45.1842797049387	17.9397305598678	49.0249731223407	-1.42997510797917	0.000133666316672631	0.000885603660079292	AL118516.1	22	46761894	46762563	-	670	antisense	novel transcript, antisense to TBC1D22A	-	31	13	18	50	42	42	1.78229326102918	1.0860012871267	1.25735244052115	4.28501324445373	3.45109218983263	3.43015755981017
ENSG00000179902	25.6225761718436	34.6806569559893	33.6461846703698	59.8795929876383	70.2626129497091	76.3829490250155	31.3164725994009	68.8417183207876	-1.14747345406754	0.000138651713278193	0.00091511194043617	C1orf194	1	109105951	109113857	-	1235	protein_coding	chromosome 1 open reading frame 194 [Source:HGNC Symbol;Acc:HGNC:32331]	-	34	32	37	53	65	71	1.06048427546675	1.45025646814055	1.40214876295633	2.46414283903728	2.89753354284194	3.14579901908945
ENSG00000203930	48.9843367991128	39.015739075488	36.3742536976971	98.2929167910289	63.7768332928129	100.050905060936	41.4581098574326	87.3735517149259	-1.06754324186591	0.000143390011532516	0.000943490928329206	LINC00632	X	140709562	140793215	+	28876	antisense	long intergenic non-protein coding RNA 632 [Source:HGNC Symbol;Acc:HGNC:27865]	-	65	36	40	87	59	93	0.0867098824314652	0.0697794043642739	0.0648309349670754	0.172997244784048	0.112485631719276	0.176232295028143
ENSG00000143556	8.28965699677293	8.67016423899733	4.54678171221214	24.8556801080763	31.3479350083318	29.0470369531749	7.16886764932747	28.4168840231943	-1.98939029187563	0.000150935898259024	0.000988983485623368	S100A7	1	153457744	153460701	-	536	protein_coding	S100 calcium binding protein A7 [Source:HGNC Symbol;Acc:HGNC:10497]	-	11	8	5	22	29	27	0.790533301262942	0.835385605482078	0.436580708514288	2.35675728444955	2.97862123527221	2.75637661056174
ENSG00000115355	59.5348093404602	33.5968864261147	36.3742536976971	83.6054694544383	87.5580253680991	101.126721244387	43.168649821424	90.7634053556414	-1.05463439955817	0.000153464264110833	0.00100402142840736	CCDC88A	2	55287842	55419895	-	33942	protein_coding	coiled-coil domain containing 88A [Source:HGNC Symbol;Acc:HGNC:25523]	-	79	31	40	74	81	94	0.0896565320216787	0.0511194361730681	0.055154619000332	0.12518470134937	0.13138012263372	0.151540950190131
ENSG00000173846	12.057682904397	11.9214758286213	17.2777705064061	39.5431274446668	36.7527513890786	45.1842797049387	13.7523097464748	40.4933861795614	-1.55810184228151	0.000153774455607335	0.00100566858068733	PLK3	1	44800225	44805990	+	3479	protein_coding	polo like kinase 3 [Source:HGNC Symbol;Acc:HGNC:2154]	-	16	11	19	35	34	42	0.177156800324832	0.176970161322303	0.255598616585773	0.5776577210833	0.538030085851075	0.660593723792128
ENSG00000236609	37.6802590762406	49.8534443742347	42.7397480947941	89.2544876608193	73.5055027781573	96.823456510583	43.4244838484231	86.5278156498532	-1.00389250361268	0.000158619024288624	0.00103459994887461	ZNF853	7	6615617	6624290	+	3857	protein_coding	zinc finger protein 853 [Source:HGNC Symbol;Acc:HGNC:21767]	zf-C2H2	50	46	47	79	68	90	0.499358721423783	0.667528762275283	0.57030548140482	1.17607337842331	0.970602369030796	1.27682815941673
ENSG00000139269	3.01442072609925	8.67016423899733	9.09356342442427	24.8556801080763	24.8621553514355	35.5019340538804	6.92604946317362	28.4065898377974	-2.07360687023791	0.000166711752389856	0.00107718070341089	INHBE	12	57452323	57459280	+	3015	protein_coding	inhibin subunit beta E [Source:HGNC Symbol;Acc:HGNC:24029]	-	4	8	10	22	23	33	0.0511051831119477	0.148512996530147	0.155228696360636	0.418979072791032	0.419974181831485	0.598916399331934
ENSG00000173114	10.5504725413474	11.9214758286213	29.0994029581577	72.3074330416764	31.3479350083318	55.942441539448	17.1904504427088	53.1992698631521	-1.63103703390378	0.000183769757640527	0.00117461152553524	LRRN3	7	111091006	111125454	+	3875	protein_coding	leucine rich repeat neuronal 3 [Source:HGNC Symbol;Acc:HGNC:17200]	-	14	11	32	64	29	52	0.139170953493891	0.15888495257814	0.386489409674172	0.948342544114457	0.412010576027331	0.734296094524033
ENSG00000168004	14.3184984489714	13.005246358496	18.1871268488485	39.5431274446668	46.481420874423	40.8810149711351	15.1702905521053	42.3018544300749	-1.47657802655501	0.000190211422201815	0.00121398190966253	HRASLS5	11	63461404	63491194	-	3268	protein_coding	HRAS like suppressor family member 5 [Source:HGNC Symbol;Acc:HGNC:24978]	-	19	12	20	35	43	38	0.223956580061806	0.205523264017011	0.286422594569962	0.614954471128764	0.724383385710484	0.636269536288154
ENSG00000167779	15.0721036304962	34.6806569559893	25.461977588388	66.6584148352954	70.2626129497091	47.3359120718406	25.0715793916245	61.4189799522817	-1.31743638132958	0.0002013306723959	0.00127737001988596	IGFBP6	12	53097436	53102345	+	1346	protein_coding	insulin like growth factor binding protein 6 [Source:HGNC Symbol;Acc:HGNC:5475]	-	20	32	28	59	65	44	0.572370457215908	1.33065879506209	0.973581467070199	2.51688816572446	2.65858389703551	1.78873991479523
ENSG00000272767	18.0865243565955	27.0942632468667	21.8245522186183	58.7497893463621	48.6433474267217	53.7908091725461	22.3351132740268	53.7279819818766	-1.2808942636313	0.000203544435951603	0.00129046422690053	JMJD1C-AS1	10	63465229	63466563	+	1335	antisense	JMJD1C antisense RNA 1 [Source:HGNC Symbol;Acc:HGNC:28222]	-	24	25	24	52	45	50	0.692503941943921	1.04814298815167	0.841374417127761	2.23655223126244	1.85572372968528	2.04940749516035
ENSG00000166426	4.52163108914887	7.58639370912267	7.27485073953942	21.4662691842477	24.8621553514355	32.2744855035277	6.46095851260365	26.2009700130703	-2.04302094944197	0.000218190109458442	0.00137269969082901	CRABP1	15	78340324	78348230	+	993	protein_coding	cellular retinoic acid binding protein 1 [Source:HGNC Symbol;Acc:HGNC:2338]	-	6	7	8	19	23	30	0.232752457828584	0.394557753243801	0.377050972428856	1.09865495673507	1.27514819559106	1.65314743567315
ENSG00000223813	15.8257088120211	15.1727874182453	10.9122761093091	36.1537165208382	37.833714665228	46.2600958883897	13.9702574465252	40.0825090248186	-1.51915436888631	0.000224989825741093	0.00141289670575755	AC007255.1	7	29514225	29563670	-	1440	antisense	novel transcript, antisense to CHN2	-	21	14	12	32	35	43	0.561757754988363	0.544160901348743	0.390012099606098	1.27598172168178	1.33809708749298	1.63397551749555
ENSG00000239569	24.8689709903188	29.261804306616	24.5526212459455	68.9180221178478	60.5339434643648	49.4875444387424	26.2277988476268	59.6465033403184	-1.1903476255839	0.00023784439352486	0.00148441462862343	KMT2E-AS1	7	105013425	105014321	-	736	antisense	KMT2E antisense RNA 1 [Source:HGNC Symbol;Acc:HGNC:40845]	-	33	27	27	61	56	46	1.72714340819404	2.05327793521342	1.71690109065728	4.75892639404413	4.18882566519541	3.41994875754883
ENSG00000175877	9.79686735982256	11.9214758286213	13.6403451366364	35.023912879562	32.4288982844811	39.8051987876841	11.7862294416934	35.7526699839091	-1.60886007519444	0.000240245958589568	0.00149783151538009	TMEM270	7	73861159	73865893	+	977	protein_coding	transmembrane protein 270 [Source:HGNC Symbol;Acc:HGNC:23018]	-	13	11	15	31	30	37	0.512555693979732	0.630173174247996	0.718548392314203	1.82189815941257	1.69047504546561	2.07227191859663
ENSG00000064692	10.5504725413474	9.753934768872	7.27485073953942	37.2835201621144	31.3479350083318	25.8195884028221	9.19308601658626	31.4836811910894	-1.77086493274555	0.000241997081604472	0.0015081447377472	SNCAIP	5	122311354	122464219	+	7325	protein_coding	synuclein alpha interacting protein [Source:HGNC Symbol;Acc:HGNC:11139]	-	14	9	8	33	29	24	0.0736228593568367	0.0687696273181834	0.0511142137367718	0.258680253474053	0.217957813256779	0.179284685719966
ENSG00000280670	23.3617606272692	23.8429516572427	20.9151958761758	48.5815565748763	59.4529801882154	52.7149929890952	22.7066360535626	53.5831765840623	-1.23994894516862	0.000248408190436417	0.00154586051409329	CCDC163	1	45493866	45500079	-	2757	protein_coding	coiled-coil domain containing 163 [Source:HGNC Symbol;Acc:HGNC:27003]	-	31	22	23	43	55	49	0.433128939024138	0.4466298086618	0.390436487092067	0.895547563095481	1.09826715715264	0.972520792861183
ENSG00000004799	37.6802590762406	43.3508211949867	40.0116790674668	99.4227204323051	65.9387598451116	78.5345813919173	40.3475864462314	81.2986872231114	-1.0140760075053	0.000257269057867005	0.00159065096733648	PDK4	7	95583499	95596491	-	4519	protein_coding	pyruvate dehydrogenase kinase 4 [Source:HGNC Symbol;Acc:HGNC:8812]	-	50	40	44	88	61	73	0.426206370553558	0.495426736599241	0.455690171701747	1.11814286741754	0.743138166885108	0.883934531714325
ENSG00000189334	31.6514176240421	26.010492716992	41.8303917523517	70.047825759124	65.9387598451116	74.2313166581137	33.1641006977953	70.0726340874498	-1.07361570183844	0.000312494958156781	0.00189134167185396	S100A14	1	153614255	153616986	-	1277	protein_coding	S100 calcium binding protein A14 [Source:HGNC Symbol;Acc:HGNC:18901]	-	42	24	46	62	61	69	1.26692430255794	1.05191860110821	1.68587845718532	2.7877752572374	2.62978964459969	2.95663541764597
ENSG00000137558	12.8112880859218	13.005246358496	6.36549439709699	32.7643055970096	25.9431186275849	46.2600958883897	10.7273429471716	34.9891733709947	-1.70641229283197	0.00031506311138347	0.00190287064429603	PI15	8	74824534	74855029	+	7159	protein_coding	peptidase inhibitor 15 [Source:HGNC Symbol;Acc:HGNC:8946]	-	17	12	7	29	24	43	0.091472138580908	0.0938189728743666	0.0457620007918874	0.232596193154731	0.184561432537494	0.328666677635647
ENSG00000089101	15.0721036304962	11.9214758286213	12.730988794194	36.1537165208382	43.2385310459749	34.4261178704295	13.2415227511039	37.9394551457475	-1.50919377273186	0.000317758700696359	0.00191713302316384	CFAP61	20	20052514	20360702	+	7322	protein_coding	cilia and flagella associated protein 61 [Source:HGNC Symbol;Acc:HGNC:15872]	-	20	11	14	32	40	32	0.105218606311474	0.0840862047583026	0.0894865238101945	0.250944233709609	0.300754642523883	0.239144190639853
ENSG00000267128	22.6081554457444	40.0995096053627	30.0087593006001	67.7882184765716	63.7768332928129	66.7006033739572	30.9054747839024	66.0885517144472	-1.1156870006076	0.000341194128854	0.00204910280059478	RNF157-AS1	17	76140556	76154650	+	2283	antisense	RNF157 antisense RNA 1 [Source:HGNC Symbol;Acc:HGNC:44127]	-	30	37	33	60	59	62	0.506183071887393	0.907105088037701	0.676499305492837	1.50904540014928	1.42274862090487	1.48602241239091
ENSG00000167601	18.0865243565955	14.0890168883707	9.09356342442427	27.1152873906287	50.8052739790205	44.1084635214878	13.7563682231301	40.676341630379	-1.55496895447542	0.000364290341396397	0.00216374383935686	AXL	19	41219203	41261766	+	5154	protein_coding	AXL receptor tyrosine kinase [Source:HGNC Symbol;Acc:HGNC:905]	-	24	13	10	24	47	41	0.179373838280003	0.141175953118915	0.0908060767418155	0.267376845055553	0.502036758587088	0.435290334682195
ENSG00000279673	37.6802590762406	18.4240990078693	41.8303917523517	72.3074330416764	65.9387598451116	77.4587652084664	32.6449166121539	71.9016526984182	-1.12123739184391	0.000381066814286001	0.0022471062262093	AC092919.2	3	171460612	171462256	+	1645	TEC	TEC	-	50	17	46	64	61	72	1.17083683193406	0.578422008902181	1.30873361083627	2.23393760391703	2.04148411924243	2.39500362838678
ENSG00000164749	26.3761813533684	33.5968864261147	32.7368283279274	66.6584148352954	56.2100903597673	71.0038681077609	30.9032987024702	64.6241244342745	-1.07244538476658	0.0004357051102516	0.00252773578117991	HNF4G	8	75407914	75566843	+	4806	protein_coding	hepatocyte nuclear factor 4 gamma [Source:HGNC Symbol;Acc:HGNC:5026]	RXR-like	35	31	36	59	52	66	0.280528217222653	0.361027029252242	0.350572673803234	0.704896269468398	0.595664407059474	0.751449414892127
ENSG00000107518	22.6081554457444	21.6754105974933	28.1900466157152	46.3219492923239	61.6149067405142	55.942441539448	24.1578708863176	54.6264325240954	-1.17672933101308	0.000479183235516976	0.00275490348462048	ATRNL1	10	115093365	115948992	+	9950	protein_coding	attractin like 1 [Source:HGNC Symbol;Acc:HGNC:29063]	-	30	20	31	41	57	52	0.116142306846122	0.112504192095074	0.145813568897958	0.236601635829435	0.315379781597771	0.285969584550817
ENSG00000147852	12.8112880859218	17.3403284779947	19.096483191291	47.4517529336001	48.6433474267217	32.2744855035277	16.4160332517358	42.7898619546165	-1.39189013155666	0.000487967691556752	0.00279886300392081	VLDLR	9	2621834	2660053	+	9339	protein_coding	very low density lipoprotein receptor [Source:HGNC Symbol;Acc:HGNC:12698]	-	17	16	21	42	45	30	0.0701198244031181	0.095891783818052	0.105239371560913	0.258229516434154	0.265273710154177	0.175776357599683
ENSG00000182492	32.4050228055669	31.4293453663653	49.1052424918911	86.9948803782669	73.5055027781573	67.7764195574081	37.6465368879411	76.0922675712774	-1.01365225860063	0.000490853957895918	0.00281287557434253	BGN	X	153494939	153509554	+	2453	protein_coding	biglycan [Source:HGNC Symbol;Acc:HGNC:1044]	-	43	29	54	77	68	63	0.675247805192465	0.661701684244467	1.03028063817673	1.80239570551462	1.52613670499461	1.40534380253128
ENSG00000259459	47.4771264360632	28.1780337767413	29.0994029581577	76.8266476067812	77.8293558827547	64.5489710070554	34.9181877236541	73.0683248321971	-1.04757144915203	0.000519387487748302	0.00296131726618467	LINC02568	15	63390136	63438320	+	2230	lincRNA	long intergenic non-protein coding RNA 2568 [Source:HGNC Symbol;Acc:HGNC:51430]	-	63	26	32	68	72	60	1.08824820697297	0.652574764461785	0.671590341922608	1.75089868535706	1.77750039758196	1.47226493598515
ENSG00000214274	14.3184984489714	21.6754105974933	18.1871268488485	48.5815565748763	50.8052739790205	35.5019340538804	18.0603452984378	44.9629215359257	-1.33050393414899	0.000527683183869933	0.00300463468208838	ANG	14	20684177	20698971	+	1430	protein_coding	angiogenin [Source:HGNC Symbol;Acc:HGNC:483]	-	19	20	20	43	47	33	0.511811261288099	0.782808889053136	0.654565761576667	1.7265906513666	1.80943877885164	1.26275031047957
ENSG00000137261	15.0721036304962	4.33508211949867	8.18420708198185	28.2450910319048	30.2669717321824	36.5777502373314	9.19713094399225	31.6966043338062	-1.74082634738472	0.000557070275484513	0.00315318995459222	KIAA0319	6	24544104	24646155	-	7172	protein_coding	KIAA0319 [Source:HGNC Symbol;Acc:HGNC:21580]	-	20	4	9	25	28	34	0.107419218546098	0.0312163053916895	0.0587302102028145	0.200150507095929	0.214931378247617	0.259404925279777
ENSG00000144152	6.78244663372331	5.41885264937333	9.09356342442427	22.5960728255239	35.6717881129293	20.4405074855675	7.09828756917364	26.2361228080069	-1.87878175592199	0.000585067326194686	0.00329325176121292	FBLN7	2	112138385	112188216	+	6578	protein_coding	fibulin 7 [Source:HGNC Symbol;Acc:HGNC:26740]	-	9	5	10	20	33	19	0.0527036767916807	0.0425439613615835	0.07114845234529	0.174579438965278	0.276186307595302	0.158051751641053
ENSG00000069702	33.1586279870917	28.1780337767413	41.8303917523517	84.7352730957145	69.1816496735598	58.0940739063498	34.3890178387282	70.670332225208	-1.03333062649408	0.000589905087079358	0.00331398050388283	TGFBR3	1	91680343	91906335	-	8705	protein_coding	transforming growth factor beta receptor 3 [Source:HGNC Symbol;Acc:HGNC:11774]	-	44	26	46	75	64	54	0.194704583332309	0.167173087277402	0.24731381847509	0.494708593989202	0.404755977954715	0.339441209250108
ENSG00000159713	3.01442072609925	4.33508211949867	4.54678171221214	7.90862548893336	24.8621553514355	29.0470369531749	3.96542818593668	20.6059392645146	-2.39593327934108	0.000594934807423962	0.00333896734274166	TPPP3	16	67389809	67393535	-	2618	protein_coding	tubulin polymerization promoting protein family member 3 [Source:HGNC Symbol;Acc:HGNC:24162]	-	4	4	5	7	23	27	0.058854899573156	0.0855169374595863	0.089383980047234	0.153527212501818	0.483660106272699	0.564330734629906
ENSG00000274270	3.01442072609925	5.41885264937333	1.81871268488485	16.9470546191429	17.2954124183899	19.3646913021166	3.41732868678581	17.8690527798832	-2.42184159336783	0.000609526643097621	0.003410852440715	AL137060.1	13	50125816	50128463	+	2648	sense_intronic	novel transcript, sense intronic to DLEU1	-	4	5	2	15	16	18	0.0581881144571459	0.105685112476018	0.0353485286652052	0.325259691138671	0.332647355371582	0.371958173026459
ENSG00000119630	1.50721036304962	2.16754105974933	0	12.4278400540381	8.64770620919497	18.2888751186657	1.22491714093299	13.1214737939663	-3.45060507896276	0.000619059667347522	0.00346082301203407	PGF	14	74941834	74955784	-	5962	protein_coding	placental growth factor [Source:HGNC Symbol;Acc:HGNC:8893]	-	2	2	0	11	8	17	0.0129220166959512	0.0187758589625291	0	0.105939441837048	0.0738720393344472	0.156025840666434
ENSG00000184584	8.28965699677293	17.3403284779947	19.096483191291	38.4133238033906	32.4288982844811	50.5633606221934	14.9088228886862	40.4685275700217	-1.46297426978975	0.000684873599273997	0.00377843886676388	TMEM173	5	139475534	139482935	-	3850	protein_coding	transmembrane protein 173 [Source:HGNC Symbol;Acc:HGNC:27962]	-	11	16	21	34	30	47	0.110058662201802	0.232606069890075	0.2552806470149	0.507078450434577	0.428985485563611	0.668000380695252
ENSG00000168658	7.53605181524812	9.753934768872	28.1900466157152	42.9325383684954	45.4004575982736	43.0326473380369	15.1600110666118	43.7885477682686	-1.53524098040877	0.000703368865885264	0.00386807932539394	VWA3B	2	98087116	98313299	+	8307	protein_coding	von Willebrand factor A domain containing 3B [Source:HGNC Symbol;Acc:HGNC:28385]	-	10	9	31	38	42	40	0.0463711710251964	0.0606401252083415	0.174653305710206	0.262661459501124	0.278347389814357	0.263484676156404
ENSG00000270765	14.3184984489714	11.9214758286213	10.9122761093091	23.7258764668001	44.3194943221242	37.6535664207823	12.3840834623006	35.2329790699022	-1.5027570905206	0.000831805931794436	0.00448348821208588	GAS2L2	17	35744511	35752878	-	3014	protein_coding	growth arrest specific 2 like 2 [Source:HGNC Symbol;Acc:HGNC:24846]	-	19	11	12	21	41	35	0.242830160465156	0.204273122508391	0.186336238697008	0.400067261774811	0.748898019201682	0.635425117527321
ENSG00000074317	18.0865243565955	22.759181127368	17.2777705064061	37.2835201621144	48.6433474267217	50.5633606221934	19.3744919967899	45.4967427370098	-1.24157510971955	0.000839003089941127	0.00451035339809871	SNCB	5	176620084	176630556	-	2006	protein_coding	synuclein beta [Source:HGNC Symbol;Acc:HGNC:11140]	-	24	21	19	33	45	47	0.460863789877934	0.585935965559962	0.443283941725774	0.944582680307797	1.23499061771179	1.28205456913097
ENSG00000174776	6.0288414521985	8.67016423899733	8.18420708198185	24.8556801080763	32.4288982844811	20.4405074855675	7.62773759105923	25.908361959375	-1.77922888690211	0.000843934998640676	0.00453249707694289	WDR49	3	167478684	167653983	-	3891	protein_coding	WD repeat domain 49 [Source:HGNC Symbol;Acc:HGNC:26587]	-	8	8	9	22	30	19	0.0791992429105744	0.115077533934308	0.108253165657822	0.324652249926744	0.424465206738603	0.267197230093766
ENSG00000169403	17.3329191750707	17.3403284779947	26.3713339308304	62.1392002701907	54.0481638074686	32.2744855035277	20.3481938612986	49.487283193729	-1.28083092168618	0.00084922485744636	0.00455522202281838	PTAFR	1	28147166	28193936	-	4706	protein_coding	platelet activating factor receptor [Source:HGNC Symbol;Acc:HGNC:9582]	-	23	16	29	55	50	30	0.188264392419147	0.190296083526729	0.288406737490272	0.67106986000051	0.584924960837195	0.348826052618665
ENSG00000188396	0	0	0.909356342442427	15.8172509778667	8.64770620919497	4.30326473380369	0.303118780814142	9.58940730695513	-4.88250206878931	0.000858516801961814	0.00460076267502139	TCTEX1D4	1	44805913	44806675	-	763	protein_coding	Tctex1 domain containing 4 [Source:HGNC Symbol;Acc:HGNC:32315]	-	0	0	1	14	8	4	0	0	0.0613387312617716	1.05356288946202	0.577228176293544	0.286863329597805
ENSG00000137825	4.52163108914887	18.4240990078693	10.9122761093091	36.1537165208382	30.2669717321824	35.5019340538804	11.2860020687758	33.9742074356337	-1.63505516641115	0.000862621104418364	0.00462131872715633	ITPKA	15	41493393	41503551	+	2092	protein_coding	inositol-trisphosphate 3-kinase A [Source:HGNC Symbol;Acc:HGNC:6178]	-	6	17	12	32	28	33	0.110479536627048	0.454829925738091	0.268459571430583	0.878304817983633	0.736848874183513	0.863161063090718
ENSG00000140284	9.79686735982256	13.005246358496	11.8216324517516	32.7643055970096	28.1050451798837	36.5777502373314	11.5412487233567	32.4823670047415	-1.50423600134566	0.000873907618273154	0.00467596264635866	SLC27A2	15	50182196	50236395	+	2802	protein_coding	solute carrier family 27 member 2 [Source:HGNC Symbol;Acc:HGNC:10996]	-	13	12	13	29	26	34	0.178717670598929	0.23970379257944	0.21713735738241	0.594274142325025	0.510842815904324	0.663972920808909
ENSG00000177098	3.01442072609925	5.41885264937333	1.81871268488485	14.6874473365905	15.1334858660912	22.5921398524694	3.41732868678581	17.471024351717	-2.38922089987673	0.000875425771319249	0.00468263014347987	SCN4B	11	118133377	118152888	-	5649	protein_coding	sodium voltage-gated channel beta subunit 4 [Source:HGNC Symbol;Acc:HGNC:10592]	-	4	5	2	13	14	21	0.0272760005456758	0.0495404811181618	0.0165698183581985	0.132138308936775	0.13643900201734	0.203417026471306
ENSG00000103044	25.6225761718436	32.51311589624	25.461977588388	62.1392002701907	44.3194943221242	71.0038681077609	27.8658898854905	59.1541875666919	-1.09407798361571	0.000892186913089644	0.00476192661550761	HAS3	16	69105564	69118719	+	5289	protein_coding	hyaluronan synthase 3 [Source:HGNC Symbol;Acc:HGNC:4820]	-	34	30	28	55	41	66	0.247626787710615	0.317474960676683	0.247767187497918	0.597098650248138	0.426768506310053	0.682825843821434
ENSG00000170917	38.4338642577654	39.015739075488	32.7368283279274	76.8266476067812	96.205731577294	49.4875444387424	36.7288105537269	74.1733078742726	-1.01408345323874	0.000960669659852742	0.00507862618398195	NUDT6	4	122888697	122922968	-	6591	protein_coding	nudix hydrolase 6 [Source:HGNC Symbol;Acc:HGNC:8053]	-	51	36	36	68	89	46	0.298065107009886	0.305712347204183	0.255629232331716	0.592399342792633	0.743396938392613	0.381896872334386
ENSG00000152049	2.26081554457444	3.251311589624	2.72806902732728	22.5960728255239	12.9715593137925	11.8339780179601	2.74673205384191	15.8005367190922	-2.54068920710598	0.000986920546506459	0.00519665444081238	KCNE4	2	223051814	223198399	+	4124	protein_coding	potassium voltage-gated channel subfamily E regulatory subunit 4 [Source:HGNC Symbol;Acc:HGNC:6244]	-	3	3	3	20	12	11	0.0280217253423598	0.040715932759917	0.0340456730984954	0.278463518310766	0.160193416044608	0.145953196248447
ENSG00000251307	29.3906020794677	17.3403284779947	25.461977588388	55.3603784225335	47.5623841505723	57.0182577228989	24.0643027152834	53.3136734320016	-1.13017274685519	0.00100244539668996	0.00526844920820998	AC026704.1	5	55233934	55295201	+	770	antisense	novel transcript	-	39	16	28	49	44	53	1.95103992085012	1.16303034945037	1.70187098009934	3.65394765754327	3.14589356079982	3.76638512519663
ENSG00000185681	18.0865243565955	14.0890168883707	9.09356342442427	36.1537165208382	39.9956412175267	34.4261178704295	13.7563682231301	36.8584918695982	-1.41071155978094	0.00100269793795944	0.00526844920820998	MORN5	9	122159908	122200088	+	868	protein_coding	MORN repeat containing 5 [Source:HGNC Symbol;Acc:HGNC:17841]	-	24	13	10	32	37	32	1.06508382775937	0.83827288292038	0.539187234478476	2.11683603596977	2.34673511591922	2.01729696297811
ENSG00000142621	8.28965699677293	10.8377052987467	20.0058395337334	36.1537165208382	44.3194943221242	29.0470369531749	13.044400609751	36.5067492653791	-1.49209551979942	0.00102501224681538	0.00537584881305094	FHAD1	1	15247272	15400283	+	12805	protein_coding	forkhead associated phosphopeptide binding domain 1 [Source:HGNC Symbol;Acc:HGNC:29408]	-	11	10	22	32	41	27	0.0330906559529041	0.0437101410131193	0.0804085859398749	0.143491892168822	0.176273223730876	0.115378200957524
ENSG00000137561	10.5504725413474	17.3403284779947	20.9151958761758	49.7113602161525	38.9146779413774	34.4261178704295	16.2686656318393	41.0173853426531	-1.3481571701851	0.00105087920058207	0.00549310163365294	TTPA	8	63048553	63086053	-	2389	protein_coding	alpha tocopherol transfer protein [Source:HGNC Symbol;Acc:HGNC:12404]	-	14	16	23	44	36	32	0.225737733272846	0.374856998357802	0.450579068611482	1.05753194178733	0.829599390248591	0.732948415179992
ENSG00000211891	21.8545502642196	20.5916400676187	20.9151958761758	53.1007711399811	45.4004575982736	43.0326473380369	21.120462069338	47.1779586920972	-1.1564278683836	0.00113789086408401	0.00588360331735598	IGHE	14	105597691	105601728	-	1618	IG_C_gene	immunoglobulin heavy constant epsilon [Source:HGNC Symbol;Acc:HGNC:5522]	-	29	19	23	47	42	40	0.690417442118843	0.657259502953452	0.665286399822515	1.66792419119713	1.42906784127804	1.35276094241734
ENSG00000170577	12.057682904397	13.005246358496	17.2777705064061	25.9854837493525	35.6717881129293	50.5633606221934	14.1135665897664	37.406877494825	-1.41059570821374	0.00122813444569663	0.00627457343990184	SIX2	2	45005161	45009430	-	2205	protein_coding	SIX homeobox 2 [Source:HGNC Symbol;Acc:HGNC:10888]	Homeobox	16	12	19	23	33	47	0.279514062734735	0.304603186760812	0.403277817279774	0.598930195891447	0.823924504018999	1.1663498710552
ENSG00000275966	14.3184984489714	7.58639370912267	10.0029197668667	31.6345019557334	33.5098615606305	27.971220769724	10.6359373083203	31.0385280953626	-1.51996545769293	0.00123349747840401	0.00629475010251059	AC110285.6	17	81345476	81345966	-	491	lincRNA	novel transcript	-	19	7	11	28	31	26	1.49061120904681	0.797954885888177	1.04850503356425	3.27441337946851	3.47585999334807	2.89755332615135
ENSG00000156535	26.3761813533684	36.8481980157387	28.1900466157152	56.4901820638097	67.019723121261	58.0940739063498	30.4714753282741	60.5346596971402	-1.00248857414618	0.00131668284506243	0.00666394055044385	CD109	6	73695785	73828316	+	9782	protein_coding	CD109 molecule [Source:HGNC Symbol;Acc:HGNC:21685]	-	35	34	31	50	62	54	0.137826478426914	0.194541853331443	0.14831782974184	0.293494057839297	0.348936261855224	0.302068669650602
ENSG00000135069	3.76802590762406	4.33508211949867	2.72806902732728	11.2980364127619	21.6192655229874	18.2888751186657	3.61039235148334	17.068725684805	-2.24999518465183	0.00145217834105389	0.00726004815119391	PSAT1	9	78297143	78330093	+	2188	protein_coding	phosphoserine aminotransferase 1 [Source:HGNC Symbol;Acc:HGNC:19129]	-	5	4	3	10	20	17	0.0880268093478762	0.102323282572759	0.0641701809223927	0.262427684989397	0.503227946197411	0.425149022876271
ENSG00000099957	6.78244663372331	3.251311589624	4.54678171221214	23.7258764668001	25.9431186275849	11.8339780179601	4.86017997851981	20.5009910374484	-2.04396065120474	0.00145777968110738	0.0072859354387054	P2RX6	22	21009808	21028830	+	4730	protein_coding	purinergic receptor P2X 6 [Source:HGNC Symbol;Acc:HGNC:8538]	-	9	3	5	21	24	11	0.0732948807475001	0.0354994728756655	0.0494729936075388	0.254926580758833	0.279339385948398	0.127253907257631
ENSG00000176381	3.76802590762406	4.33508211949867	12.730988794194	24.8556801080763	20.5383022468381	29.0470369531749	6.9446989404389	24.8136731026964	-1.84136838600879	0.00150593434713038	0.00747883667546314	PRR18	6	166305300	166308448	-	3149	protein_coding	proline rich 18 [Source:HGNC Symbol;Acc:HGNC:28574]	-	5	4	14	22	19	27	0.0611631180861077	0.0710966472750705	0.208072507887661	0.40115017607652	0.332171993955522	0.469170486904126
ENSG00000108379	22.6081554457444	27.0942632468667	28.1900466157152	41.8027347272192	61.6149067405142	59.1698900898007	25.9641551027754	54.1958438525114	-1.06901221809841	0.00151213767044395	0.00750314953051359	WNT3	17	46762506	46833154	-	4334	protein_coding	Wnt family member 3 [Source:HGNC Symbol;Acc:HGNC:12782]	-	30	25	31	37	57	55	0.266639583091582	0.322858996119631	0.334758885679438	0.490196023673318	0.724049106344674	0.694405839096209
ENSG00000138336	30.8978124425173	30.3455748364907	37.2836100401395	89.2544876608193	67.019723121261	44.1084635214878	32.8423324397158	66.7942247678561	-1.02182918031394	0.00163433739738788	0.00802391603572094	TET1	10	68560656	68694482	+	9288	protein_coding	tet methylcytosine dioxygenase 1 [Source:HGNC Symbol;Acc:HGNC:29484]	-	41	28	41	79	62	41	0.170041107083964	0.168732062433719	0.206595556638889	0.488384476806495	0.367495102655879	0.241546768405688
ENSG00000128713	1.50721036304962	0	0.909356342442427	15.8172509778667	7.5667429330456	8.60652946760738	0.805522235164017	10.6635077928399	-3.61058186646417	0.00167736015385764	0.00820704955325514	HOXD11	2	176104216	176109754	+	2110	protein_coding	homeobox D11 [Source:HGNC Symbol;Acc:HGNC:5134]	Homeobox	2	0	1	14	7	8	0.0365123523892233	0	0.0221807829159866	0.380980324483185	0.182640739904255	0.207466085765995
ENSG00000112539	4.52163108914887	3.251311589624	9.09356342442427	23.7258764668001	31.3479350083318	11.8339780179601	5.62216870106572	22.3025964976973	-1.97900641285708	0.00168296225144679	0.00822978103243001	C6orf118	6	165279664	165309607	-	2240	protein_coding	chromosome 6 open reading frame 118 [Source:HGNC Symbol;Acc:HGNC:21233]	-	6	3	10	21	29	11	0.103179995814189	0.0749609404919186	0.208935053360409	0.5383047888345	0.712741509868708	0.268710259521694
ENSG00000237424	21.8545502642196	30.3455748364907	16.3684141639637	45.1921456510478	63.7768332928129	41.956831154586	22.8561797548913	50.3086033661489	-1.15083179942221	0.0016929290001229	0.00827146945192038	FOXD2-AS1	1	47432133	47434641	-	2509	lincRNA	FOXD2 adjacent opposite strand RNA 1 [Source:HGNC Symbol;Acc:HGNC:44256]	-	29	28	18	40	59	39	0.445235321382339	0.624624709399912	0.33576171189684	0.91541135871949	1.29459350399594	0.850557203949968
ENSG00000243910	13.5648932674466	3.251311589624	18.1871268488485	24.8556801080763	45.4004575982736	35.5019340538804	11.6677772353064	35.2526905867434	-1.56802084842709	0.00172580349725797	0.00841104625802497	TUBA4B	2	219253243	219272188	+	1678	protein_coding	tubulin alpha 4b [Source:HGNC Symbol;Acc:HGNC:18637]	-	18	3	20	22	42	33	0.413211902187933	0.100067048094099	0.557824218745313	0.752814007428463	1.37796887198323	1.07612213586757
ENSG00000136542	9.04326217829774	6.502623179248	9.09356342442427	27.1152873906287	28.1050451798837	21.5163236690185	8.21314959399001	25.5788854131769	-1.62573505396249	0.00172589411394552	0.00841104625802497	GALNT5	2	157257598	157314211	+	6818	protein_coding	polypeptide N-acetylgalactosaminyltransferase 5 [Source:HGNC Symbol;Acc:HGNC:4127]	-	12	6	10	24	26	20	0.0677979438614795	0.0492556487831909	0.0686439600362742	0.202120894604916	0.209941562065696	0.160513875390969
ENSG00000272449	17.3329191750707	23.8429516572427	34.5555410128122	42.9325383684954	68.1006863974104	52.7149929890952	25.2438039483752	54.582739251667	-1.12172364911474	0.00179947898129344	0.0087178248536459	AL139246.5	1	2530064	2547460	+	1531	lincRNA	novel transcript	-	23	22	38	38	63	49	0.578688589630636	0.804283724677063	1.16162976760536	1.42516573747605	2.26541322715989	1.75129969034506
ENSG00000234664	28.6369968979429	29.261804306616	38.192966382582	79.0862548893336	45.4004575982736	67.7764195574081	32.0305891957136	64.0877106816718	-1.00003340464117	0.0018195439010196	0.00880511924887558	HMGN2P5	15	29730713	29730985	+	273	processed_pseudogene	high mobility group nucleosomal binding domain 2 pseudogene 5 [Source:HGNC Symbol;Acc:HGNC:33568]	-	38	27	42	70	42	63	5.36183226111342	5.53557714401861	7.20022337734334	14.7228660194051	8.46971343292258	12.6275031047957
ENSG00000183644	15.0721036304962	11.9214758286213	13.6403451366364	28.2450910319048	38.9146779413774	35.5019340538804	13.544641531918	34.2205676757209	-1.32929083555824	0.00202348727620421	0.0096615836183935	C11orf88	11	111514785	111537031	+	3280	protein_coding	chromosome 11 open reading frame 88 [Source:HGNC Symbol;Acc:HGNC:25061]	-	20	11	15	25	36	33	0.234881291284333	0.187707070500089	0.214031030271639	0.437646169784146	0.604241751007282	0.550528336581031
ENSG00000249993	3.01442072609925	3.251311589624	2.72806902732728	14.6874473365905	11.8905960376431	18.2888751186657	2.99793378101684	14.9556394976331	-2.32263588073605	0.00203744243307163	0.00971751083415407	BFSP2-AS1	3	133429269	133455776	-	894	antisense	BFSP2 antisense RNA 1 [Source:HGNC Symbol;Acc:HGNC:28425]	-	4	3	3	13	11	17	0.172351372575528	0.18782159586342	0.157051852190375	0.834954482308546	0.67738759558609	1.04052132220725
ENSG00000251396	9.04326217829774	6.502623179248	7.27485073953942	23.7258764668001	27.0240819037343	21.5163236690185	7.60691203236172	24.0887606798509	-1.64884816005141	0.00204565512818016	0.0097539783161676	LINC01301	8	60384588	60516795	-	4428	lincRNA	long intergenic non-protein coding RNA 1301 [Source:HGNC Symbol;Acc:HGNC:50464]	-	12	6	8	21	25	20	0.104391685015259	0.0758412406060965	0.0845554687492895	0.272313172310136	0.3108239459914	0.247150768386546
ENSG00000171695	11.3040777228722	3.251311589624	3.63742536976971	18.0768582604191	23.7811920752862	26.8954045862731	6.0642715607553	22.9178183073261	-1.86656617140921	0.00211145397213701	0.0100067338167385	LKAAEAR1	20	64083380	64084359	-	868	protein_coding	LKAAEAR motif containing 1 [Source:HGNC Symbol;Acc:HGNC:33718]	-	15	3	4	16	22	25	0.665677392349607	0.193447588366242	0.21567489379139	1.05841801798488	1.39535601487089	1.57601325232665
ENSG00000102230	25.6225761718436	32.51311589624	32.7368283279274	42.9325383684954	75.667429330456	62.3973386401535	30.2908401320037	60.3324354463683	-1.00283207149928	0.00221250997826704	0.0104054465180083	PCYT1B	X	24558087	24672677	-	5555	protein_coding	phosphate cytidylyltransferase 1, choline, beta [Source:HGNC Symbol;Acc:HGNC:8755]	-	34	30	36	38	70	58	0.235769231359395	0.30227273933735	0.303303739027604	0.392786452578909	0.693738904046764	0.571325372998256
ENSG00000137726	0	1.08377052987467	0.909356342442427	11.2980364127619	10.8096327614937	6.45489710070554	0.664375624105698	9.52085542498706	-3.95736388586654	0.00227199477610307	0.010641590770357	FXYD6	11	117836976	117877486	-	5137	protein_coding	FXYD domain containing ion transport regulator 6 [Source:HGNC Symbol;Acc:HGNC:4030]	-	0	1	1	10	10	6	0	0.0108956269354291	0.0091106583517095	0.111775700750788	0.10716982151839	0.0639118319495207
ENSG00000106236	4.52163108914887	10.8377052987467	5.45613805465456	9.03842913020955	32.4288982844811	33.3503016869786	6.93849148085003	24.9392097005564	-1.88195780732171	0.00227464839994102	0.0106489413819518	NPTX2	7	98617297	98629868	+	3016	protein_coding	neuronal pentraxin 2 [Source:HGNC Symbol;Acc:HGNC:7953]	-	6	10	6	8	30	31	0.0766323576338805	0.185579693525528	0.0931063367759915	0.15230551054557	0.547610782301029	0.562431891161876
ENSG00000116544	16.5793139935459	27.0942632468667	25.461977588388	36.1537165208382	58.3720169120661	53.7908091725461	23.0451849429335	49.4388475351501	-1.1177802772563	0.0022778517004301	0.0106603211852918	DLGAP3	1	34865436	34929585	-	3977	protein_coding	DLG associated protein 3 [Source:HGNC Symbol;Acc:HGNC:30368]	-	22	25	28	32	54	50	0.213088181783725	0.351840806935499	0.32950481636321	0.462009977174192	0.747515568256431	0.687945437776984
ENSG00000156206	10.5504725413474	7.58639370912267	6.36549439709699	24.8556801080763	33.5098615606305	18.2888751186657	8.16745354918901	25.5514722624575	-1.63076138229984	0.00227851567510106	0.0106605301210966	CFAP161	15	81007033	81149175	+	1979	protein_coding	cilia and flagella associated protein 161 [Source:HGNC Symbol;Acc:HGNC:26782]	-	14	7	7	22	31	17	0.272505025158579	0.197976679621574	0.165543286341143	0.638313241265771	0.862378603705862	0.470048540704033
ENSG00000134917	8.28965699677293	9.753934768872	11.8216324517516	23.7258764668001	31.3479350083318	27.971220769724	9.95507473913216	27.6816774149519	-1.48240311353094	0.00239749557080483	0.0111505245231731	ADAMTS8	11	130404925	130428993	-	4523	protein_coding	ADAM metallopeptidase with thrombospondin type 1 motif 8 [Source:HGNC Symbol;Acc:HGNC:224]	-	11	9	13	21	29	26	0.0936824783278657	0.11137243424844	0.134516664909465	0.266593572184232	0.352982750852511	0.314547575312915
ENSG00000263412	30.8978124425173	15.1727874182453	19.096483191291	53.1007711399811	43.2385310459749	48.4117282552915	21.7223610173512	48.2503434804158	-1.12708858597183	0.00239817671009994	0.0111506795545517	AC004477.1	17	48045141	48048073	-	2933	processed_transcript	novel transcript, antisense to NFE2L1	-	41	14	21	47	40	45	0.538473168290438	0.267163892922669	0.335093928062518	0.920116379596645	0.750809919045302	0.839537369735819
ENSG00000244257	5.27523627067368	3.251311589624	2.72806902732728	45.1921456510478	6.48577965689623	8.60652946760738	3.75153896254166	20.0948182585171	-2.39647505953226	0.00255659382080723	0.0117818719396493	PKD1P1	16	16310341	16334190	+	6805	unprocessed_pseudogene	polycystin 1, transient receptor potential channel interacting pseudogene 1 [Source:HGNC Symbol;Acc:HGNC:30065]	-	7	3	3	40	6	8	0.0396243530337126	0.024674872402924	0.020632528414136	0.337511697138457	0.0485406060079325	0.0643282058730713
ENSG00000111788	14.3184984489714	15.1727874182453	12.730988794194	39.5431274446668	24.8621553514355	39.8051987876841	14.0740915538036	34.7368271945955	-1.30490742021881	0.00256915521882314	0.0118306230020339	AC009533.1	12	9277235	9313241	+	3158	unprocessed_pseudogene	DEAD/H (Asp-Glu-Ala-Asp/His) box polypeptide like pseudogene	-	19	14	14	35	23	37	0.231757474237486	0.248129100045025	0.20747952100641	0.636374671199747	0.400956984870781	0.641105023581034
ENSG00000187726	9.04326217829774	6.502623179248	7.27485073953942	29.374894673181	23.7811920752862	18.2888751186657	7.60691203236172	23.8149872890443	-1.63124405667572	0.00266131554843478	0.0122157932093888	DNAJB13	11	73950319	73970366	+	3475	protein_coding	DnaJ heat shock protein family (Hsp40) member B13 [Source:HGNC Symbol;Acc:HGNC:30718]	-	12	6	8	26	22	17	0.133020541366206	0.0966402916269915	0.107744349819238	0.429611112048253	0.348537847743289	0.267690953108858
ENSG00000260196	22.6081554457444	31.4293453663653	23.6432649035031	50.8411638574287	51.8862372551698	51.6391768056443	25.8935885718709	51.4555259727476	-1.00274441641715	0.00274586779946	0.01255035115032	AC124798.1	11	17380649	17383531	+	2883	antisense	antisense to KCNJ11 and overlapping to a novel gene	-	30	29	26	45	48	48	0.400837999694387	0.563008751804259	0.422073448064872	0.896241063616233	0.916597499504629	0.911037338119147
ENSG00000162761	5.27523627067368	6.502623179248	4.54678171221214	15.8172509778667	21.6192655229874	20.4405074855675	5.44154705404461	19.2923413288072	-1.83680867560499	0.00278376914547045	0.0127100844299689	LMX1A	1	165201867	165356715	-	4185	protein_coding	LIM homeobox transcription factor 1 alpha [Source:HGNC Symbol;Acc:HGNC:6653]	Homeobox	7	6	5	14	20	19	0.0644309969879126	0.080244925544515	0.0559157132051753	0.19208326993059	0.263097430413366	0.248426385255638
ENSG00000234722	0.753605181524812	0	0.909356342442427	10.1682327714857	15.1334858660912	3.22744855035277	0.55432050798908	9.50972239597657	-4.01568231890983	0.00280196724085913	0.012769463096878	LINC01287	7	153355365	153413981	-	4987	lincRNA	long intergenic non-protein coding RNA 1287 [Source:HGNC Symbol;Acc:HGNC:50351]	-	1	0	1	9	14	3	0.00772418924616615	0	0.00938469058607013	0.103623941704656	0.154550616081002	0.0329170925130026
ENSG00000198901	10.5504725413474	6.502623179248	2.72806902732728	31.6345019557334	18.3763756945393	19.3646913021166	6.59372158264088	23.1251896507965	-1.78408095410158	0.00281436110832939	0.0128157666025592	PRC1	15	90966038	90995629	-	5525	protein_coding	protein regulator of cytokinesis 1 [Source:HGNC Symbol;Acc:HGNC:9341]	-	14	6	3	28	17	18	0.0976085872920957	0.0607828078558906	0.0254125530965059	0.290993116618831	0.169394268658452	0.178270632067704
ENSG00000173213	3.76802590762406	9.753934768872	7.27485073953942	18.0768582604191	23.7811920752862	24.7437722193712	6.93227047201183	22.2006075183588	-1.71649316760043	0.00292476802218564	0.0132748642456216	TUBB8P12	18	47390	49557	-	1633	protein_coding	tubulin beta 8 pseudogene 12 [Source:HGNC Symbol;Acc:HGNC:24983]	-	5	9	8	16	22	23	0.117944065433652	0.30847368040765	0.229278392909892	0.562588389228953	0.741683417579871	0.770692677757483
ENSG00000102760	3.01442072609925	3.251311589624	2.72806902732728	14.6874473365905	14.0525225899418	13.985610384862	2.99793378101684	14.2418601037981	-2.25166588227416	0.00292723533429672	0.0132805750683314	RGCC	13	41457559	41470882	+	1032	protein_coding	regulator of cell cycle [Source:HGNC Symbol;Acc:HGNC:20369]	-	4	3	3	13	13	13	0.149304386707871	0.1627059173468	0.136050732420732	0.723303592232403	0.693498822753836	0.6892919976455
ENSG00000175093	3.76802590762406	4.33508211949867	17.2777705064061	21.4662691842477	38.9146779413774	23.6679560359203	8.46029284450962	28.0163010538485	-1.73105756144216	0.00299277748562103	0.0135386803837043	SPSB4	3	141051402	141148611	+	3740	protein_coding	splA/ryanodine receptor domain and SOCS box containing 4 [Source:HGNC Symbol;Acc:HGNC:30630]	-	5	4	19	19	36	22	0.0514980371265115	0.0598618562217104	0.237761386925642	0.291701703753455	0.529923246872696	0.321877530122243
ENSG00000254290	6.0288414521985	11.9214758286213	9.09356342442427	23.7258764668001	27.0240819037343	25.8195884028221	9.01462690174803	25.5231822577855	-1.52848555076333	0.00302505306653979	0.0136523960236889	AC124067.4	8	37597480	37599858	-	2379	lincRNA	novel transcript	-	8	11	10	21	25	24	0.129535205617926	0.258797474249807	0.196727414681512	0.506852764602472	0.578532338314384	0.55202199365227
ENSG00000224945	0	0	1.81871268488485	10.1682327714857	6.48577965689623	10.7581618345092	0.606237561628285	9.13739142096373	-3.92437640357371	0.00311746185762742	0.0140179913676439	AL353150.1	9	89088604	89109934	-	1038	sense_intronic	novel transcript	-	0	0	2	9	6	10	0	0	0.0901762080014099	0.497854139962543	0.318226227248536	0.527159731414078
ENSG00000249082	12.8112880859218	20.5916400676187	16.3684141639637	39.5431274446668	45.4004575982736	29.0470369531749	16.5904474391681	37.9968739987051	-1.21189291624441	0.00328767094825043	0.0146494123821472	C5orf66-AS1	5	135038831	135040047	-	843	lincRNA	C5orf66 antisense RNA 1 [Source:HGNC Symbol;Acc:HGNC:49679]	-	17	19	18	35	42	27	0.776807876750558	1.26150163200319	0.99931925877719	2.38395161524176	2.74286093379343	1.75257160529193
ENSG00000158428	7.53605181524812	6.502623179248	8.18420708198185	28.2450910319048	25.9431186275849	15.0614265683129	7.40762735882599	23.0832120759342	-1.63279370431358	0.003374929382681	0.0149993956788247	CATIP	2	218356856	218368099	+	3821	protein_coding	ciliogenesis associated TTC17 interacting protein [Source:HGNC Symbol;Acc:HGNC:25062]	-	10	6	9	25	24	14	0.100812697646246	0.0878892995037413	0.110236343254275	0.375681611330018	0.345793063474463	0.200489013789829
ENSG00000153347	0	1.08377052987467	4.54678171221214	14.6874473365905	17.2954124183899	6.45489710070554	1.87685074736227	12.812585618562	-2.80277659165165	0.00339834996635198	0.015084011854259	FAM81B	5	95391344	95450454	+	2495	protein_coding	family with sequence similarity 81 member B [Source:HGNC Symbol;Acc:HGNC:26335]	-	0	1	5	13	16	6	0	0.022433200628176	0.0937904848752139	0.299178079031599	0.353046171151883	0.131589210711298
ENSG00000257108	12.057682904397	17.3403284779947	23.6432649035031	41.8027347272192	47.5623841505723	31.1986693200768	17.6804254286316	40.1879293992894	-1.19461591924791	0.00345644522885508	0.0152921326793977	NHLRC4	16	566996	569495	+	2105	protein_coding	NHL repeat containing 4 [Source:HGNC Symbol;Acc:HGNC:26700]	-	16	16	26	37	44	29	0.29279264053686	0.425431529252631	0.578070190390035	1.00926820266041	1.1507544141643	0.753850937530953
ENSG00000163623	3.01442072609925	2.16754105974933	0.909356342442427	12.4278400540381	11.8905960376431	11.8339780179601	2.030439376097	12.0508047032138	-2.54573553433409	0.00356945608320267	0.0157258888047524	NKX6-1	4	84491987	84498450	-	3086	protein_coding	NK6 homeobox 1 [Source:HGNC Symbol;Acc:HGNC:7839]	Homeobox	4	2	1	11	11	11	0.0499293995730792	0.0362740347163313	0.0151657329723693	0.204669783613895	0.196236069492536	0.195045684163511
ENSG00000161653	20.3473399011699	18.4240990078693	22.7339085610607	39.5431274446668	34.5908248367799	58.0940739063498	20.5017824900333	44.0760087292655	-1.10188649418124	0.00366531586243377	0.0160395084001385	NAGS	17	44004546	44009063	+	2822	protein_coding	N-acetylglutamate synthase [Source:HGNC Symbol;Acc:HGNC:17996]	-	27	17	25	35	32	54	0.368552217507805	0.337173708236742	0.414612437568495	0.712144298954217	0.624273704481891	1.04707148353019
ENSG00000138207	0.753605181524812	1.08377052987467	0.909356342442427	9.03842913020955	10.8096327614937	7.53071328415646	0.915577351280635	9.12625839195324	-3.33991077352913	0.0036993938345832	0.0161577432313323	RBP4	10	93591687	93601744	-	1449	protein_coding	retinol binding protein 4 [Source:HGNC Symbol;Acc:HGNC:9922]	-	1	1	1	8	10	7	0.0265842179231405	0.0386272157124218	0.0322991386837348	0.317014092343299	0.379938835845388	0.264343865317784
ENSG00000267201	0.753605181524812	2.16754105974933	0	7.90862548893336	6.48577965689623	13.985610384862	0.973715413758048	9.46000517689719	-3.36760093440074	0.00386608800924132	0.0167751381152183	LINC01775	19	2458935	2462185	-	371	lincRNA	long intergenic non-protein coding RNA 1775 [Source:HGNC Symbol;Acc:HGNC:52565]	-	1	2	0	7	6	13	0.103828926605473	0.301729571791371	0	1.0833807070883	0.890347234188627	1.91738367000042
ENSG00000178150	1.50721036304962	7.58639370912267	2.72806902732728	18.0768582604191	25.9431186275849	7.53071328415646	3.94055769983319	17.1835633907202	-2.18949346869003	0.00387408348366169	0.0168013602933405	ZNF114	19	48270102	48287608	+	2993	protein_coding	zinc finger protein 114 [Source:HGNC Symbol;Acc:HGNC:12894]	zf-C2H2	2	7	3	16	24	7	0.0257404154832146	0.130904059128331	0.0469109107444688	0.306951834149977	0.441455160553265	0.127976699246732
ENSG00000177875	5.27523627067368	7.58639370912267	8.18420708198185	18.0768582604191	22.7002287991368	23.6679560359203	7.01527902059273	21.4816810318254	-1.62962530642081	0.00397145102594101	0.0171760267611866	CCDC184	12	48183584	48185926	+	2343	protein_coding	coiled-coil domain containing 184 [Source:HGNC Symbol;Acc:HGNC:33749]	-	7	7	9	16	21	22	0.115084815362533	0.167219739210881	0.17977510353162	0.392107059159573	0.49343400921636	0.513795118504988
ENSG00000231607	21.1009450826947	20.5916400676187	19.096483191291	51.9709674987049	24.8621553514355	58.0940739063498	20.2630227805348	44.9757322521634	-1.14887924689618	0.00399367251636495	0.0172461327205695	DLEU2	13	49982552	50125720	-	5103	antisense	deleted in lymphocytic leukemia 2 [Source:HGNC Symbol;Acc:HGNC:13748]	-	28	19	21	46	23	54	0.211360942500031	0.208396213164547	0.192598567706715	0.517593996449399	0.24813289402742	0.57903894307705
ENSG00000131409	0.753605181524812	5.41885264937333	5.45613805465456	16.9470546191429	15.1334858660912	16.1372427517638	3.87619862851757	16.0725944123326	-2.10702289717519	0.00402706321691946	0.0173728920182543	LRRC4B	19	50516892	50568045	-	3121	protein_coding	leucine rich repeat containing 4B [Source:HGNC Symbol;Acc:HGNC:25042]	-	1	5	6	15	14	15	0.0123423683981514	0.0896681120911555	0.0899739544108908	0.275965287451202	0.246954156487009	0.262988690103082
ENSG00000183688	15.8257088120211	9.753934768872	24.5526212459455	40.672931085943	48.6433474267217	29.0470369531749	16.7107549422795	39.4544384886132	-1.22753867686956	0.00406655988806025	0.0175170237804704	RFLNB	17	439978	445939	-	3621	protein_coding	refilin B [Source:HGNC Symbol;Acc:HGNC:28705]	-	21	9	27	36	45	27	0.22339993570374	0.139115581360313	0.348975200973145	0.570861747894085	0.684173206056298	0.408013770577491
ENSG00000223776	7.53605181524812	11.9214758286213	12.730988794194	19.2066619016953	32.4288982844811	33.3503016869786	10.7295054793545	28.328620624385	-1.41801244486033	0.00409860905823703	0.0176065280058483	LGALS8-AS1	1	236523052	236524508	-	1457	antisense	LGALS8 antisense RNA 1 [Source:HGNC Symbol;Acc:HGNC:40340]	-	10	11	14	17	30	31	0.264382510436724	0.422566363239733	0.449705097692686	0.669956085852135	1.13355807784482	1.16423787491024
ENSG00000183273	7.53605181524812	6.502623179248	13.6403451366364	16.9470546191429	34.5908248367799	27.971220769724	9.22634004371084	26.5030334085489	-1.52040455824674	0.00413765150401302	0.0177565184090192	CCDC60	12	119334712	119541047	+	3440	protein_coding	coiled-coil domain containing 60 [Source:HGNC Symbol;Acc:HGNC:28610]	-	10	6	15	15	32	26	0.111978290030903	0.0976235504080801	0.204076098631098	0.25037432038814	0.512122207572063	0.4135751985873
ENSG00000265519	17.3329191750707	11.9214758286213	25.461977588388	30.5046983144572	47.5623841505723	45.1842797049387	18.2387908640267	41.0837873899894	-1.16339377816559	0.0042675271949131	0.0182501728213762	AC015922.2	17	15787787	15788205	-	347	lincRNA	novel transcript	-	23	11	28	27	44	42	2.55323409430693	1.77429161740718	3.77648603653167	4.46777461626329	6.98080127324455	6.62307079271704
ENSG00000161860	12.8112880859218	10.8377052987467	5.45613805465456	25.9854837493525	28.1050451798837	24.7437722193712	9.70171047977434	26.2781003828691	-1.42944123349479	0.0049198176055553	0.0206548342547374	SYCE2	19	12898786	12919276	-	1458	protein_coding	synaptonemal complex central element protein 2 [Source:HGNC Symbol;Acc:HGNC:27411]	-	17	10	6	23	26	23	0.449142002812565	0.383887761092587	0.192598567706715	0.905789493786447	0.981743189412837	0.863196942920418
ENSG00000181322	10.5504725413474	8.67016423899733	11.8216324517516	25.9854837493525	25.9431186275849	27.971220769724	10.3474230773654	26.6332743822205	-1.35711951613366	0.00509729169103204	0.0212908716034299	NME9	3	138261437	138329886	-	3738	protein_coding	NME/NM23 family member 9 [Source:HGNC Symbol;Acc:HGNC:21343]	-	14	8	13	23	24	26	0.14427165457165	0.119787770074477	0.162765884265787	0.353301520048325	0.353471186606721	0.380604249101207
ENSG00000182885	7.53605181524812	9.753934768872	8.18420708198185	21.4662691842477	34.5908248367799	16.1372427517638	8.49139788870066	24.0647789242638	-1.51325596523435	0.0054021692532792	0.0223615211781774	ADGRG3	16	57668187	57689378	+	3330	protein_coding	adhesion G protein-coupled receptor G3 [Source:HGNC Symbol;Acc:HGNC:13728]	-	10	9	9	19	32	15	0.115677272584476	0.151272528560268	0.126490410683059	0.327616928539916	0.529039157371741	0.246482793336853
ENSG00000099617	16.5793139935459	18.4240990078693	13.6403451366364	36.1537165208382	35.6717881129293	34.4261178704295	16.2145860460172	35.417207501399	-1.13110841098059	0.00545625879184002	0.0225440668708455	EFNA2	19	1286154	1300237	+	949	protein_coding	ephrin A2 [Source:HGNC Symbol;Acc:HGNC:3222]	-	22	17	15	32	33	32	0.892994414071521	1.00263878255436	0.739748977124316	1.93615772309985	1.91438728278387	1.84511460891992
ENSG00000233077	2.26081554457444	2.16754105974933	1.81871268488485	13.5576436953143	8.64770620919497	11.8339780179601	2.08235642973621	11.3464426408231	-2.44227436323276	0.00549767486196151	0.0226933998558618	LINC01271	20	50310711	50321342	-	2250	lincRNA	long intergenic non-protein coding RNA 1271 [Source:HGNC Symbol;Acc:HGNC:50327]	-	3	2	2	12	8	11	0.0513607090275075	0.0497518538375993	0.0416012906246504	0.306235613203627	0.195744488227544	0.267515991701597
ENSG00000180509	2.26081554457444	3.251311589624	3.63742536976971	19.2066619016953	12.9715593137925	8.60652946760738	3.04985083465605	13.594916894365	-2.16974085091052	0.00566324993383513	0.0232875110155528	KCNE1	21	34446688	34512275	-	5713	protein_coding	potassium voltage-gated channel subfamily E regulatory subunit 1 [Source:HGNC Symbol;Acc:HGNC:6240]	-	3	3	4	17	12	8	0.0202278304414304	0.0293913017157181	0.0327683892544945	0.170860496601883	0.115637606820928	0.0766240925899265
ENSG00000125084	2.26081554457444	3.251311589624	0	12.4278400540381	9.72866948534434	10.7581618345092	1.83737571139948	10.9715571246306	-2.60286208727686	0.00585925702034951	0.023996048320551	WNT1	12	48978453	48981676	+	1347	protein_coding	Wnt family member 1 [Source:HGNC Symbol;Acc:HGNC:12774]	-	3	3	0	11	9	10	0.0857918302241216	0.124656649370377	0	0.46890196899219	0.367838333946526	0.406229993472764
ENSG00000144868	3.01442072609925	4.33508211949867	6.36549439709699	16.9470546191429	19.4573389706887	12.9097942014111	4.57166574756497	16.4380625970809	-1.85935331209708	0.00590215555944986	0.0241506070532714	TMEM108	3	133038391	133397792	+	8425	protein_coding	transmembrane protein 108 [Source:HGNC Symbol;Acc:HGNC:28451]	-	4	4	7	15	18	12	0.0182886797724062	0.026573690477056	0.0388854793672548	0.102229989570944	0.117620946190142	0.0779382980948813
ENSG00000279685	4.52163108914887	7.58639370912267	2.72806902732728	15.8172509778667	20.5383022468381	15.0614265683129	4.94536460853294	17.1389932643392	-1.81982401558261	0.00592237454972148	0.0242142121435524	MAPT-IT1	17	45895783	45898798	+	3016	sense_intronic	MAPT intronic transcript 1 [Source:HGNC Symbol;Acc:HGNC:43741]	-	6	7	3	14	19	14	0.0766323576338805	0.12990578546787	0.0465531683879957	0.266534643454748	0.346820162123985	0.254001499234396
ENSG00000157330	1.50721036304962	7.58639370912267	10.0029197668667	22.5960728255239	24.8621553514355	15.0614265683129	6.36550794634633	20.8398849150908	-1.74717989450879	0.0061409454553888	0.0249354735384139	C1orf158	1	12746215	12763699	+	4118	protein_coding	chromosome 1 open reading frame 158 [Source:HGNC Symbol;Acc:HGNC:28567]	-	2	7	11	20	23	14	0.0187083689998206	0.0951422654130876	0.125016020271989	0.278869244660903	0.307484739733348	0.18602926704491
ENSG00000128610	11.3040777228722	8.67016423899733	17.2777705064061	33.8941092382858	21.6192655229874	35.5019340538804	12.4173374894252	30.3384362717179	-1.28100319868207	0.00666110783341146	0.0268267779916967	FEZF1	7	122301394	122310691	-	2612	protein_coding	FEZ family zinc finger 1 [Source:HGNC Symbol;Acc:HGNC:22788]	zf-C2H2	15	8	19	30	20	33	0.221212854731799	0.171426755183152	0.340439351876686	0.659485193059112	0.421540101944845	0.69132195405275
ENSG00000142449	18.8401295381203	7.58639370912267	9.09356342442427	33.8941092382858	25.9431186275849	30.1228531366258	11.8400288905557	29.9866936674989	-1.30716908644145	0.0068584835596593	0.0275379233758842	FBN3	19	8065402	8149846	-	10113	protein_coding	fibrillin 3 [Source:HGNC Symbol;Acc:HGNC:18794]	-	25	7	10	30	24	28	0.0952252837205345	0.038741802528537	0.0462785048479499	0.170332772102284	0.130651171317702	0.151501734735674
ENSG00000256955	9.79686735982256	9.753934768872	16.3684141639637	18.0768582604191	33.5098615606305	37.6535664207823	11.9730720975528	29.7467620806106	-1.31519029584037	0.00694209020326344	0.0278087499810969	AC131009.2	12	131857420	131864538	+	770	lincRNA	novel transcript	-	13	9	18	16	31	35	0.650346640283374	0.654204571565835	1.09405991577814	1.19312576572842	2.21642500874533	2.48723546003551
ENSG00000166961	1.50721036304962	10.8377052987467	8.18420708198185	21.4662691842477	28.1050451798837	15.0614265683129	6.84304091459271	21.5442469774814	-1.70456086526796	0.00708219742753853	0.028290987310332	MS4A15	11	60756953	60776732	+	2195	protein_coding	membrane spanning 4-domains A15 [Source:HGNC Symbol;Acc:HGNC:28573]	-	2	10	9	19	26	14	0.0350984344151532	0.254992417163095	0.191896613929196	0.497022492955772	0.652110054744381	0.349006160223662
ENSG00000224126	2.26081554457444	2.16754105974933	2.72806902732728	15.8172509778667	7.5667429330456	11.8339780179601	2.38547521055035	11.7393239762908	-2.29558417846907	0.00711407520464753	0.0283919722925105	UBE2SP2	17	18677261	18677757	+	497	processed_pseudogene	ubiquitin conjugating enzyme E2 S pseudogene 2 [Source:HGNC Symbol;Acc:HGNC:32196]	-	3	2	3	14	7	11	0.232518300426342	0.22523475077384	0.282503734121117	1.61744161903324	0.775396300197138	1.2110884936189
ENSG00000176595	8.28965699677293	13.005246358496	26.3713339308304	39.5431274446668	35.6717881129293	34.4261178704295	15.8887457620331	36.5470111426752	-1.210827191509	0.00717527003868582	0.0286096648542736	KBTBD11	8	1973878	2006936	+	6710	protein_coding	kelch repeat and BTB domain containing 11 [Source:HGNC Symbol;Acc:HGNC:29104]	-	11	12	29	35	33	32	0.0631484127387387	0.100096874337942	0.202271550913446	0.299503906356006	0.270753134331132	0.260955851544709
ENSG00000284052	6.0288414521985	2.16754105974933	3.63742536976971	11.2980364127619	17.2954124183899	17.2130589352148	3.94460262723918	15.2688359221222	-1.9115793809684	0.00734051878256848	0.0291403020766493	AC006460.2	2	190607660	190649840	-	7811	bidirectional_promoter_lncRNA	novel transcript	-	8	2	4	10	16	16	0.0394525994322167	0.0143312855120469	0.0239669450532489	0.0735106612158238	0.112770477150678	0.112086401476443
ENSG00000178752	5.27523627067368	4.33508211949867	2.72806902732728	11.2980364127619	19.4573389706887	15.0614265683129	4.11279580583321	15.2722673172545	-1.88351547132703	0.00744855739817624	0.0295079444176772	ERFE	2	238158982	238168900	+	3572	protein_coding	erythroferrone [Source:HGNC Symbol;Acc:HGNC:26727]	-	7	4	3	10	18	14	0.0754881641641697	0.0626773074661806	0.0393069305314096	0.160747977255543	0.277423424314653	0.214464871693992
ENSG00000107105	8.28965699677293	10.8377052987467	11.8216324517516	28.2450910319048	25.9431186275849	22.5921398524694	10.3163315824237	25.5934498373197	-1.31990205915737	0.00753925841593818	0.0297918400168833	ELAVL2	9	23690104	23826337	-	5140	protein_coding	ELAV like RNA binding protein 2 [Source:HGNC Symbol;Acc:HGNC:3313]	-	11	10	13	25	24	21	0.0824369356959021	0.108892676200971	0.118369431008855	0.279276155037354	0.25705745049337	0.223560852633542
ENSG00000100060	6.0288414521985	8.67016423899733	3.63742536976971	23.7258764668001	20.5383022468381	12.9097942014111	6.11214368698851	19.0579909716831	-1.65627927457853	0.00755395939817154	0.029829154244615	MFNG	22	37469063	37486401	-	3042	protein_coding	MFNG O-fucosylpeptide 3-beta-N-acetylglucosaminyltransferase [Source:HGNC Symbol;Acc:HGNC:7038]	-	8	8	4	21	19	12	0.101303173624275	0.147194833839051	0.0615403707465243	0.3963848543686	0.343855887234036	0.215854753928131
ENSG00000255274	0.753605181524812	0	1.81871268488485	7.90862548893336	4.32385310459749	12.9097942014111	0.857439288803222	8.38075759831397	-3.24281345752958	0.0075606123977124	0.0298419677142452	SMIM35	11	118003634	118088299	-	3769	protein_coding	small integral membrane protein 35 [Source:HGNC Symbol;Acc:HGNC:44179]	-	1	0	2	7	4	12	0.0102203586549829	0	0.024834943991898	0.10664214442286	0.058427314740246	0.174218668466271
ENSG00000105997	13.5648932674466	10.8377052987467	16.3684141639637	37.2835201621144	29.186008456033	26.8954045862731	13.590337576719	31.1216444014735	-1.1869081354544	0.00763434314582312	0.0300984765389495	HOXA3	7	27106184	27152581	-	4306	protein_coding	homeobox A3 [Source:HGNC Symbol;Acc:HGNC:5104]	Homeobox	18	10	18	33	27	25	0.161024052919496	0.129983361744773	0.1956400685437	0.440044787900009	0.345200814555948	0.317691477710063
ENSG00000137648	3.01442072609925	4.33508211949867	5.45613805465456	14.6874473365905	11.8905960376431	19.3646913021166	4.26854696675083	15.3142448921167	-1.85763763044652	0.00771204421339675	0.0303561438475185	TMPRSS4	11	118077012	118121890	+	9948	protein_coding	transmembrane serine protease 4 [Source:HGNC Symbol;Acc:HGNC:11878]	-	4	4	6	13	11	18	0.0154887542302495	0.0225053621098911	0.0282276549775221	0.0750351133075834	0.0608750010508609	0.0990093729567815
ENSG00000102539	11.3040777228722	9.753934768872	9.09356342442427	24.8556801080763	32.4288982844811	19.3646913021166	10.0505253053895	25.5497565648913	-1.34011278415716	0.00772025243707703	0.0303745611884359	MLNR	13	49220338	49222377	+	1239	protein_coding	motilin receptor [Source:HGNC Symbol;Acc:HGNC:4495]	-	15	9	10	22	30	18	0.466350263566957	0.406567812837525	0.377735689691136	1.0195495596973	1.33300574610162	0.794951769309171
ENSG00000136842	13.5648932674466	6.502623179248	13.6403451366364	21.4662691842477	25.9431186275849	37.6535664207823	11.2359538611103	28.3543180775383	-1.31501213447386	0.00772370119920029	0.0303811857271103	TMOD1	9	97501180	97601748	+	3708	protein_coding	tropomodulin 1 [Source:HGNC Symbol;Acc:HGNC:11871]	-	18	6	15	19	24	35	0.186992872672964	0.0905676950927172	0.189326261944708	0.294219086310119	0.356330985851112	0.516497115487418
ENSG00000270006	3.01442072609925	7.58639370912267	7.27485073953942	11.2980364127619	25.9431186275849	19.3646913021166	5.95855505825378	18.8686154474878	-1.69572431661984	0.00806745085518599	0.0314458857722637	AC010531.6	16	87317509	87318043	+	401	antisense	uncharacterized LOC101928659 [Source:NCBI gene;Acc:101928659]	-	4	7	8	10	24	18	0.384244705941452	0.977047004915448	0.933694802049511	1.43189968767282	3.29495086168559	2.4562225490625
ENSG00000185736	5.27523627067368	2.16754105974933	4.54678171221214	20.3364655429715	22.7002287991368	5.37908091725461	3.99651968087838	16.138591753121	-1.98141101554047	0.00809210421696605	0.0315134366259359	ADARB2	10	1177318	1737476	-	10513	protein_coding	adenosine deaminase, RNA specific B2 (inactive) [Source:HGNC Symbol;Acc:HGNC:227]	-	7	2	5	18	21	5	0.0256485991053376	0.0106479283871967	0.0222588471191533	0.0983111570971407	0.109970121144672	0.0260245315898322
ENSG00000273247	18.8401295381203	13.005246358496	11.8216324517516	41.8027347272192	31.3479350083318	25.8195884028221	14.555669449456	32.9900860461244	-1.16481794971863	0.00825613636057747	0.0320507160971177	AC097376.2	4	139411927	139454034	-	7954	antisense	novel transcript, antisense to RAB33B	-	25	12	13	37	29	24	0.121072830558935	0.0844417936645198	0.0764921895128881	0.26709951805383	0.200721772957745	0.165106905066476
ENSG00000246082	18.8401295381203	15.1727874182453	24.5526212459455	36.1537165208382	37.833714665228	45.1842797049387	19.5218460674371	39.723903630335	-1.01922112928726	0.00836607359264499	0.0324190060221067	NUDT16P1	3	131361898	131365122	+	2312	transcribed_unitary_pseudogene	nudix hydrolase 16 pseudogene 1 [Source:HGNC Symbol;Acc:HGNC:27189]	-	25	14	27	32	35	42	0.416528241464431	0.338923744784684	0.54655674858294	0.794729100009412	0.833416871102893	0.994033548906926
ENSG00000007171	5.27523627067368	4.33508211949867	2.72806902732728	15.8172509778667	11.8905960376431	17.2130589352148	4.11279580583321	14.9736353169082	-1.85336261976523	0.00837385151240994	0.0324418424675022	NOS2	17	27756766	27800499	-	4369	protein_coding	nitric oxide synthase 2 [Source:HGNC Symbol;Acc:HGNC:7873]	-	7	4	3	14	11	16	0.0617174919648465	0.0512436123298688	0.0321364971064763	0.183993702142257	0.138609409579758	0.200390680231746
ENSG00000234636	10.5504725413474	5.41885264937333	10.9122761093091	23.7258764668001	25.9431186275849	21.5163236690185	8.96053376667661	23.7284395878011	-1.38321900983774	0.00844473949589068	0.032672353549734	MED14OS	X	40735400	40738701	+	900	antisense	MED14 opposite strand [Source:HGNC Symbol;Acc:HGNC:40162]	-	14	5	12	21	24	20	0.599208271987587	0.310949086484996	0.624019359369756	1.33978080776587	1.46808366170658	1.21598178046181
ENSG00000111716	9.04326217829774	9.753934768872	9.09356342442427	22.5960728255239	20.5383022468381	27.971220769724	9.29692012386467	23.7018652806953	-1.35355828930786	0.00848832314963736	0.0328114768413896	LDHB	12	21635342	21757857	-	2983	protein_coding	lactate dehydrogenase B [Source:HGNC Symbol;Acc:HGNC:6541]	-	12	9	10	20	19	26	0.154960235081317	0.168869433491684	0.156893905305839	0.384976047440027	0.350656925566859	0.476935529044691
ENSG00000279602	3.76802590762406	3.251311589624	6.36549439709699	18.0768582604191	10.8096327614937	18.2888751186657	4.46161063144835	15.7251220468595	-1.81234571050912	0.00856227583849917	0.0330528042180054	AC109326.1	17	43360041	43361361	-	1321	TEC	TEC	-	5	3	7	16	10	17	0.145800650153787	0.127110148903783	0.248001637902439	0.695463163974928	0.416753499727455	0.704183241524059
ENSG00000171388	3.01442072609925	3.251311589624	4.54678171221214	7.90862548893336	24.8621553514355	10.7581618345092	3.60417134264513	14.5096475582927	-2.01451438240527	0.00857695192573501	0.0330946140994568	APLN	X	129645259	129654937	-	3205	protein_coding	apelin [Source:HGNC Symbol;Acc:HGNC:16665]	-	4	3	5	7	23	10	0.0480755466716139	0.052390797722901	0.0730131855736844	0.125408499946883	0.395077116449899	0.170730671203686
ENSG00000183150	1.50721036304962	1.08377052987467	5.45613805465456	14.6874473365905	14.0525225899418	8.60652946760738	2.68237298252628	12.4488331313799	-2.20801137698322	0.00883060155164558	0.0339169840172528	GPR19	12	12660891	12696207	-	2623	protein_coding	G protein-coupled receptor 19 [Source:HGNC Symbol;Acc:HGNC:4473]	-	2	1	6	13	13	8	0.029371354762204	0.0213384809635148	0.107056314035986	0.284578462517667	0.272851995837575	0.166890370173942
ENSG00000184357	3.01442072609925	2.16754105974933	0.909356342442427	10.1682327714857	10.8096327614937	10.7581618345092	2.030439376097	10.5786757891629	-2.3592178125133	0.00899240581973001	0.0344275536866131	HIST1H1B	6	27866849	27867529	-	681	protein_coding	histone cluster 1 H1 family member b [Source:HGNC Symbol;Acc:HGNC:4719]	-	4	2	1	9	10	10	0.226258630077125	0.16437837171013	0.0687245990495326	0.758843755185198	0.808416113274549	0.803512189732471
ENSG00000163060	10.5504725413474	6.502623179248	11.8216324517516	27.1152873906287	24.8621553514355	21.5163236690185	9.62490939078231	24.4979221370275	-1.33131686911834	0.00913784401494275	0.0348680356970094	TEKT4	2	94871433	94876829	+	2218	protein_coding	tektin 4 [Source:HGNC Symbol;Acc:HGNC:31012]	-	14	6	13	24	23	20	0.243141318660428	0.151408933004416	0.274309682319888	0.621307601179585	0.57088465203874	0.493410100277559
ENSG00000105246	12.057682904397	16.25655794812	13.6403451366364	28.2450910319048	21.6192655229874	45.1842797049387	13.9848619963845	31.682878753277	-1.19090293301398	0.00950749874362596	0.0360309502144504	EBI3	19	4229498	4237531	+	1284	protein_coding	Epstein-Barr virus induced 3 [Source:HGNC Symbol;Acc:HGNC:3129]	-	16	15	15	25	20	42	0.480006626425304	0.653864901487141	0.54674593402724	1.11797463932399	0.857525503333283	1.78987972357696
ENSG00000133048	6.78244663372331	6.502623179248	4.54678171221214	19.2066619016953	23.7811920752862	11.8339780179601	5.94395050839448	18.2739439983139	-1.61763402375854	0.00952708225911874	0.0360892752918598	CHI3L1	1	203178931	203186749	-	3408	protein_coding	chitinase 3 like 1 [Source:HGNC Symbol;Acc:HGNC:1932]	-	9	6	5	17	22	11	0.101726756436524	0.098540203463555	0.0686641020433271	0.286421953370469	0.355389970923688	0.17661707198609
ENSG00000184113	5.27523627067368	9.753934768872	11.8216324517516	13.5576436953143	25.9431186275849	32.2744855035277	8.95026783043241	23.925082608809	-1.43893380920135	0.0097773490670688	0.036915444064807	CLDN5	22	19523024	19527545	-	3429	protein_coding	claudin 5 [Source:HGNC Symbol;Acc:HGNC:2047]	-	7	9	13	12	24	30	0.07863625616635	0.146905080229132	0.177433326155005	0.200942003414453	0.385323795723512	0.478732984433782
ENSG00000118804	12.057682904397	17.3403284779947	23.6432649035031	37.2835201621144	36.7527513890786	35.5019340538804	17.6804254286316	36.5127352016912	-1.05651136479776	0.00994055891517002	0.0374582800349765	STBD1	4	76306026	76311599	+	3420	protein_coding	starch binding domain 1 [Source:HGNC Symbol;Acc:HGNC:24854]	-	16	16	26	33	34	33	0.180213014131605	0.261851862303154	0.355800511921352	0.554044694940772	0.547311891425699	0.527992088884731
ENSG00000186188	6.0288414521985	9.753934768872	14.5497014790788	27.1152873906287	28.1050451798837	20.4405074855675	10.1108259000498	25.2202800186933	-1.33196478550773	0.0100338595331606	0.0377596904556827	FFAR4	10	93566665	93604480	+	4060	protein_coding	free fatty acid receptor 4 [Source:HGNC Symbol;Acc:HGNC:19061]	-	8	9	16	24	26	19	0.075902525656415	0.12407328081421	0.184439219518155	0.339423709215842	0.352557036986186	0.256074980860799
ENSG00000181773	0	2.16754105974933	4.54678171221214	14.6874473365905	11.8905960376431	7.53071328415646	2.23810759065382	11.3695855527967	-2.39092390711837	0.0102586684315424	0.0384878944446686	GPR3	1	27392644	27395814	+	2115	protein_coding	G protein-coupled receptor 3 [Source:HGNC Symbol;Acc:HGNC:4484]	-	0	2	5	13	11	7	0	0.0529275040825525	0.110641730384709	0.352931114507726	0.286328373737099	0.181103669430482
ENSG00000253203	9.04326217829774	5.41885264937333	7.27485073953942	15.8172509778667	19.4573389706887	25.8195884028221	7.24565518907017	20.3647261171258	-1.47273322142002	0.0103874313671088	0.0388946826456479	GUSBP3	5	69639459	69679259	-	1296	transcribed_unprocessed_pseudogene	glucuronidase, beta pseudogene 3 [Source:HGNC Symbol;Acc:HGNC:37301]	-	12	5	8	14	18	24	0.356671590468802	0.21593686561458	0.288897851560072	0.620268892484198	0.764626907138844	1.01331815038484
ENSG00000154553	28.6369968979429	9.753934768872	13.6403451366364	33.8941092382858	34.5908248367799	47.3359120718406	17.3437589344838	38.6069487156354	-1.12313300091717	0.0104864439174047	0.0392227638310055	PDLIM3	4	185500660	185535612	-	9117	protein_coding	PDZ and LIM domain 3 [Source:HGNC Symbol;Acc:HGNC:20767]	-	38	9	15	30	32	44	0.160555029865522	0.0552525523862776	0.0770014016991308	0.1889410249282	0.193232466167368	0.264082913821912
ENSG00000132329	14.3184984489714	16.25655794812	5.45613805465456	25.9854837493525	30.2669717321824	29.0470369531749	12.010398150582	28.4331641449033	-1.24905967743816	0.0106664182347952	0.0398094226096119	RAMP1	2	237858893	237912114	+	1234	protein_coding	receptor activity modifying protein 1 [Source:HGNC Symbol;Acc:HGNC:9843]	-	19	15	6	23	28	27	0.593103811703389	0.680358617106555	0.227559733967901	1.07021157369582	1.24917977697886	1.19725920847739
ENSG00000261526	19.5937347196451	18.4240990078693	16.3684141639637	42.9325383684954	27.0240819037343	40.8810149711351	18.1287492971594	36.9458784144549	-1.02398014210474	0.010973170030575	0.0406720877985116	AC012615.1	19	1874871	1876169	-	1299	lincRNA	novel transcript	-	26	17	18	38	25	38	0.77100371519353	0.732489764930013	0.64851896470298	1.67969880221389	1.05952920157808	1.60071504587351
ENSG00000197153	2.26081554457444	4.33508211949867	3.63742536976971	19.2066619016953	7.5667429330456	12.9097942014111	3.4111076779476	13.2277330120507	-1.98026700420589	0.010998119579042	0.0407538980941875	HIST1H3J	6	27890382	27893106	-	775	protein_coding	histone cluster 1 H3 family member j [Source:HGNC Symbol;Acc:HGNC:4774]	-	3	4	4	17	7	12	0.149111735886312	0.288881731960254	0.241555881046357	1.25951744140201	0.497254143481261	0.847264724450807
ENSG00000162039	0.753605181524812	3.251311589624	0	12.4278400540381	5.40481638074686	8.60652946760738	1.3349722570496	8.81306196746412	-2.8209682898029	0.0110513411474413	0.0409055485561875	MEIOB	16	1833987	1884294	-	2303	protein_coding	meiosis specific with OB domains [Source:HGNC Symbol;Acc:HGNC:28569]	-	1	3	0	11	5	8	0.0167262404562009	0.0729103372565774	0	0.274255732623743	0.119524831337379	0.19007965304657
ENSG00000175536	12.8112880859218	31.4293453663653	20.9151958761758	37.2835201621144	44.3194943221242	46.2600958883897	21.7186097761543	42.6210367908761	-1.00004304931114	0.01108671771714	0.0410046566534446	LIPT2	11	74491712	74493733	-	1187	protein_coding	lipoyl(octanoyl) transferase 2 [Source:HGNC Symbol;Acc:HGNC:37216]	-	17	29	23	33	41	43	0.551684111289571	1.36744248647993	0.906852059741221	1.59632085652691	1.90158267049189	1.9822449411909
ENSG00000134532	6.78244663372331	6.502623179248	9.09356342442427	20.3364655429715	20.5383022468381	19.3646913021166	7.45954441246519	20.0798196973087	-1.42721724046032	0.0112571418171909	0.0415420702241736	SOX5	12	23529500	24562544	-	10445	protein_coding	SRY-box 5 [Source:HGNC Symbol;Acc:HGNC:11201]	HMG	9	6	10	18	19	18	0.0331914586822092	0.0321517485307607	0.0448075174272204	0.0989511914372657	0.100144529340923	0.0942982520032612
ENSG00000204540	3.76802590762406	2.16754105974933	0.909356342442427	10.1682327714857	9.72866948534434	12.9097942014111	2.28164110327194	10.9355654860804	-2.22668365639986	0.0112608395287401	0.0415420702241736	PSORS1C1	6	31114750	31140092	+	5781	protein_coding	psoriasis susceptibility 1 candidate 1 [Source:HGNC Symbol;Acc:HGNC:17202]	-	5	2	1	9	9	12	0.0333164952176359	0.0193637210058119	0.00809573636961282	0.0893915580835703	0.0857080497882669	0.113584182918072
ENSG00000244144	2.26081554457444	7.58639370912267	9.09356342442427	18.0768582604191	18.3763756945393	19.3646913021166	6.31359089270713	18.6059750856917	-1.59300574585797	0.0113349952236749	0.0417524658217666	AC128688.1	3	112185480	112185998	-	519	processed_pseudogene	chromosome 1 open reading frame 106 (C1orf106) pseudogene	-	3	7	10	16	17	18	0.222662033356246	0.754905296668776	0.901762080014099	1.77014805320015	1.80328195440837	1.89777503309068
ENSG00000230330	18.0865243565955	16.25655794812	12.730988794194	36.1537165208382	31.3479350083318	31.1986693200768	15.6913570329698	32.9001069497489	-1.06316924709297	0.0114808357038857	0.0421903554592196	HMGN2P3	16	26032539	26032811	-	273	processed_pseudogene	high mobility group nucleosomal binding domain 2 pseudogene 3 [Source:HGNC Symbol;Acc:HGNC:33566]	-	24	15	14	32	29	29	3.38642037544005	3.07532063556589	2.40007445911445	6.73045303744235	5.8481354655894	5.81266015935039
ENSG00000272269	10.5504725413474	13.005246358496	13.6403451366364	25.9854837493525	31.3479350083318	25.8195884028221	12.3986880121599	27.7176690535021	-1.16844940755967	0.0116102428624567	0.042529710660027	AL138724.1	6	17706257	17707344	+	1088	antisense	uncharacterized LOC105374952 [Source:NCBI gene;Acc:105374952]	-	14	12	15	23	29	24	0.495668607342673	0.617325392286389	0.64524060596597	1.2138245238425	1.46740899090616	1.20704073795841
ENSG00000224307	3.01442072609925	5.41885264937333	0.909356342442427	14.6874473365905	10.8096327614937	11.8339780179601	3.11420990597167	12.4436860386815	-2.03155290550209	0.0118853893440895	0.0433347186570243	AL161785.1	9	129282458	129285728	+	583	lincRNA	uncharacterized LOC101929331 [Source:NCBI gene;Acc:101929331]	-	4	5	1	13	10	11	0.264291813177569	0.480024318758999	0.0802769330235535	1.28035901746799	0.944307672624302	1.03243736076946
ENSG00000176401	15.8257088120211	15.1727874182453	12.730988794194	23.7258764668001	35.6717881129293	34.4261178704295	14.5764950081535	31.274594150053	-1.10118028505525	0.0119368750034568	0.0434757257119307	EID2B	19	39530990	39532854	-	1865	protein_coding	EP300 interacting inhibitor of differentiation 2B [Source:HGNC Symbol;Acc:HGNC:26796]	-	21	14	14	21	33	32	0.433743253181363	0.420156406403319	0.351324572299327	0.646543017152429	0.97413057981871	0.938881374726542
ENSG00000077935	0	3.251311589624	2.72806902732728	9.03842913020955	14.0525225899418	7.53071328415646	1.99312687231709	10.2072216681026	-2.4386711872972	0.0120965731576878	0.0439093871284859	SMC1B	22	45344063	45413619	-	4253	protein_coding	structural maintenance of chromosomes 1B [Source:HGNC Symbol;Acc:HGNC:11112]	-	0	3	3	8	13	7	0	0.0394809561960728	0.0330130157202434	0.108006917424275	0.168279046574643	0.0900621351623487
ENSG00000158164	0.753605181524812	0	2.72806902732728	5.64901820638097	9.72866948534434	9.6823456510583	1.16055806961736	8.35334444759454	-2.81840254286883	0.0121431816203914	0.0440026499010229	TMSB15A	X	102513676	102516784	-	685	protein_coding	thymosin beta 15a [Source:HGNC Symbol;Acc:HGNC:30744]	-	1	0	3	5	9	9	0.0562343529498257	0	0.204969862566708	0.419118083764088	0.723325891716746	0.718938132973769
ENSG00000105549	0	2.16754105974933	1.81871268488485	10.1682327714857	7.5667429330456	7.53071328415646	1.3287512482114	8.4218963295626	-2.755227878189	0.0121823450012654	0.0441183893344797	THEG	19	361747	376670	-	2730	protein_coding	theg spermatid protein [Source:HGNC Symbol;Acc:HGNC:13706]	-	0	2	2	9	7	7	0	0.0410042751408786	0.0342867779873492	0.189293991678066	0.14116189054871	0.140305590053285
ENSG00000028137	12.057682904397	6.502623179248	10.0029197668667	23.7258764668001	31.3479350083318	17.2130589352148	9.5210752835039	24.0956234701155	-1.31838949986102	0.0122973231855095	0.0444692907546585	TNFRSF1B	1	12167003	12209228	+	3766	protein_coding	TNF receptor superfamily member 1B [Source:HGNC Symbol;Acc:HGNC:11917]	-	16	6	11	21	29	16	0.163656003274055	0.0891728660126913	0.136701001455138	0.320181287039108	0.423935470553879	0.232476601681492
ENSG00000140955	1.50721036304962	2.16754105974933	4.54678171221214	16.9470546191429	7.5667429330456	10.7581618345092	2.7405110450037	11.7573197955659	-2.11099876161262	0.0125147049504352	0.0451132180757781	ADAD2	16	84191138	84197168	+	4111	protein_coding	adenosine deaminase domain containing 2 [Source:HGNC Symbol;Acc:HGNC:30714]	-	2	2	5	15	7	10	0.0187402246512433	0.0272297910811478	0.0569222232458425	0.209508066683337	0.0937416592551636	0.133104305815571
ENSG00000166278	3.01442072609925	7.58639370912267	2.72806902732728	13.5576436953143	10.8096327614937	20.4405074855675	4.44296115418307	14.9359279807919	-1.79280101222872	0.0125672799731895	0.0452553535938307	C2	6	31897785	31945672	+	5536	protein_coding	complement C2 [Source:HGNC Symbol;Acc:HGNC:1248]	-	4	7	3	12	10	19	0.0278327541695308	0.0707723715626978	0.0253620585003965	0.124463534990636	0.0994456960151676	0.187800654316265
ENSG00000095627	0.753605181524812	3.251311589624	0.909356342442427	5.64901820638097	9.72866948534434	11.8339780179601	1.63809103786375	9.07055523656182	-2.55070728621308	0.0127159612401994	0.0456856273904303	TDRD1	10	114179270	114232304	+	5256	protein_coding	tudor domain containing 1 [Source:HGNC Symbol;Acc:HGNC:11712]	-	1	3	1	5	9	11	0.00732886829730415	0.0319468239539379	0.00890438583575565	0.0546225052089802	0.0942690707431452	0.11451883206404
ENSG00000137880	4.52163108914887	1.08377052987467	4.54678171221214	15.8172509778667	9.72866948534434	13.985610384862	3.38406111041189	13.1771769493577	-1.91696038559953	0.0129994556830804	0.0465680813054867	GCHFR	15	40764020	40767710	+	1531	protein_coding	GTP cyclohydrolase I feedback regulator [Source:HGNC Symbol;Acc:HGNC:4194]	-	6	1	5	14	9	13	0.150962240773209	0.0365583511216847	0.152846022053337	0.525061061175389	0.323630461022842	0.464630530091546
ENSG00000184260	6.78244663372331	11.9214758286213	3.63742536976971	16.9470546191429	17.2954124183899	26.8954045862731	7.44711594403812	20.3792905412686	-1.47885837322581	0.0130208739353009	0.0465963208000697	HIST2H2AC	1	149886975	149887364	+	390	protein_coding	histone cluster 2 H2A family member c [Source:HGNC Symbol;Acc:HGNC:4738]	-	9	11	4	15	16	25	0.888935348553014	1.57866459292382	0.480014891822889	2.20842990291077	2.25859024877936	3.50763975133213
ENSG00000246465	15.8257088120211	17.3403284779947	29.0994029581577	42.9325383684954	54.0481638074686	27.971220769724	20.7551467493911	41.650640981896	-1.00679185340089	0.0130711644148571	0.04675684810327	AC138904.1	16	28284885	28292064	-	2481	lincRNA	novel transcript LOC100506705	-	21	16	32	38	50	26	0.326050450295543	0.36095661792696	0.603646296851034	0.879455358353825	1.10949490757752	0.57343759900859
ENSG00000220161	3.01442072609925	11.9214758286213	3.63742536976971	18.0768582604191	15.1334858660912	21.5163236690185	6.19110730816343	18.2422225985096	-1.61398275367819	0.0132650103750396	0.0472734210322063	LINC02076	17	18411159	18414380	+	1871	lincRNA	long intergenic non-protein coding RNA 2076 [Source:HGNC Symbol;Acc:HGNC:52924]	-	4	11	4	16	14	20	0.0823528204609954	0.329064239038104	0.100056551475642	0.491024500059263	0.411942235379987	0.584919081996593
ENSG00000157654	4.52163108914887	1.08377052987467	0	9.03842913020955	15.1334858660912	7.53071328415646	1.86846720634118	10.5675427601524	-2.41619318568779	0.0134269275844888	0.0477318679289149	PALM2-AKAP2	9	109780309	110172512	+	8203	protein_coding	PALM2-AKAP2 readthrough [Source:HGNC Symbol;Acc:HGNC:33529]	-	6	1	0	8	14	7	0.0281754468638039	0.00682321535624762	0	0.0559982225777691	0.0939587861021523	0.046694411903629
ENSG00000124237	15.8257088120211	16.25655794812	15.4590578215213	22.5960728255239	41.0766044936761	35.5019340538804	15.8471081938874	33.0582037910268	-1.06359626695907	0.0134324096365584	0.0477414964018334	C20orf85	20	58150904	58161150	+	803	protein_coding	chromosome 20 open reading frame 85 [Source:HGNC Symbol;Acc:HGNC:16216]	-	21	15	17	20	38	33	1.00738626050217	1.0455324203107	0.990815296633175	1.43011650001694	2.60525431871965	2.24873342962115
ENSG00000257512	9.04326217829774	8.67016423899733	11.8216324517516	30.5046983144572	19.4573389706887	21.5163236690185	9.84501962301555	23.8261203180548	-1.27211949107246	0.0134589518698521	0.0478160863850908	AC124947.2	12	93314809	93315941	+	1133	transcribed_processed_pseudogene	anaphase promoting complex subunit 10 (ANAPC10) pseudogene	-	12	8	13	27	18	20	0.407984449468285	0.395204487677312	0.536998124788625	1.36832991336572	0.874630601634547	0.965916683508937
ENSG00000107954	8.28965699677293	11.9214758286213	12.730988794194	30.5046983144572	29.186008456033	17.2130589352148	10.9807072065294	25.6345885685683	-1.23388537782848	0.0139932309882334	0.0492714316785144	NEURL1	10	103493979	103592552	+	4961	protein_coding	neuralized E3 ubiquitin protein ligase 1 [Source:HGNC Symbol;Acc:HGNC:7761]	-	11	11	14	27	27	16	0.0854113786488484	0.124103848264522	0.132074244575336	0.312501066688845	0.299624008763941	0.176477904037996
ENSG00000171451	2.26081554457444	1.08377052987467	0.909356342442427	6.77882184765716	5.40481638074686	13.985610384862	1.41798080563051	8.72308287108867	-2.57914976684878	0.01407283371305	0.049506578112146	DSEL	18	67506582	67516980	-	9531	protein_coding	dermatan sulfate epimerase like [Source:HGNC Symbol;Acc:HGNC:18144]	-	3	1	1	6	5	13	0.012124813273727	0.00587250399405091	0.00491044506900973	0.0361467909824866	0.0288810918654899	0.0746353311898181
ENSG00000225077	4.52163108914887	7.58639370912267	5.45613805465456	12.4278400540381	23.7811920752862	15.0614265683129	5.85472095097537	17.0901528992124	-1.56800518999767	0.0141834921352158	0.0498174056588496	LINC00337	1	6234692	6239444	+	2358	lincRNA	long intergenic non-protein coding RNA 337 [Source:HGNC Symbol;Acc:HGNC:28620]	-	6	7	6	11	22	14	0.0980166202815028	0.16615600041183	0.119087664001862	0.267858758368312	0.513642502505483	0.324880628367658
ENSG00000091181	2.26081554457444	2.16754105974933	3.63742536976971	13.5576436953143	21.6192655229874	2.15163236690185	2.68859399136449	12.4428471950679	-2.20866262266534	0.0142153206974244	0.0499160169654765	IL5RA	3	3066326	3126613	-	6600	protein_coding	interleukin 5 receptor subunit alpha [Source:HGNC Symbol;Acc:HGNC:6017]	-	3	2	4	12	20	2	0.0175093326230139	0.016960859262818	0.0283645163349889	0.104398504501236	0.166827688830293	0.0165815697335701
ENSG00000234928	12.057682904397	8.67016423899733	16.3684141639637	28.2450910319048	23.7811920752862	31.1986693200768	12.365420435786	27.7416508090893	-1.15613234268982	0.0142368317002215	0.0499664219802554	LINC01659	22	23433564	23435071	+	1083	lincRNA	long intergenic non-protein coding RNA 1659 [Source:HGNC Symbol;Acc:HGNC:52447]	-	16	8	18	25	22	29	0.569093728836648	0.413450308899717	0.777863467358422	1.32546577737027	1.11834627969338	1.46524120360356
