# Supplementary material for: Investigation of ribociclib, abemaciclib and palbociclib resistance in ER+ breast cancer cells reveal potential therapeutic opportunities
Source: Sci Rep. 2025 Aug 5;15:28579. doi: 10.1038/s41598-025-11052-4 (PMC12325956; doi:10.1038/s41598-025-11052-4)
Supplement: Supplementary file 8 — Supplementary Material 8 [file 41598_2025_11052_MOESM8_ESM.xls]

gene_id	MCF7_Ribo1	MCF7_Ribo2	MCF7_Ribo3	MCF7_c1	MCF7_c2	MCF7_c3	MCF7_RR	MCF7_WT	log2FoldChange	pvalue	padj	gene_name	gene_chr	gene_start	gene_end	gene_strand	gene_length	gene_biotype	gene_description	tf_family	MCF7_Ribo1_count	MCF7_Ribo2_count	MCF7_Ribo3_count	MCF7_c1_count	MCF7_c2_count	MCF7_c3_count	MCF7_Ribo1_fpkm	MCF7_Ribo2_fpkm	MCF7_Ribo3_fpkm	MCF7_c1_fpkm	MCF7_c2_fpkm	MCF7_c3_fpkm
ENSG00000164850	3827.15015991813	3827.1687069061	3514.37134820473	915.049744949403	971.144156857624	972.200154782246	3722.89673834298	952.798018863091	1.96646136556509	1.4938720489041e-95	3.83925116568355e-92	GPER1	7	1082208	1093815	+	3149	protein_coding	G protein-coupled estrogen receptor 1 [Source:HGNC Symbol;Acc:HGNC:4485]	-	4725	3686	3351	912	951	906	81.9901803686534	81.6455888364488	75.1272367477753	19.7694569121834	20.6140342397065	21.1964904177484
ENSG00000180694	17041.9554210958	15401.0834046495	16660.4903723009	3922.07176864826	3534.31117443137	4468.25766502569	16367.8430660154	3974.88020270177	2.0420259516472	1.54080522744221e-90	3.3941738010227e-87	TMEM64	8	90621995	90791632	-	5870	protein_coding	transmembrane protein 64 [Source:HGNC Symbol;Acc:HGNC:25441]	-	21040	14833	15886	3909	3461	4164	195.857552823266	176.254799064538	191.061025801181	45.4569330117762	40.2456211633969	52.261400248079
ENSG00000171401	1040.01286885394	1010.26455556691	1053.99677855737	213.712275958578	209.342326136501	217.83292651302	1034.75806765941	213.6291762027	2.27633343491549	2.18846182625769e-74	3.37460813608936e-71	KRT13	17	41500981	41505705	-	2913	protein_coding	keratin 13 [Source:HGNC Symbol;Acc:HGNC:6415]	-	1284	973	1005	213	205	203	24.0855866424339	23.2982022462533	24.3568558177538	4.99127708702487	4.80361854931149	5.13409588518637
ENSG00000164690	3834.43996974654	3724.37714369836	3528.0051373801	1186.9559739859	1226.43967653628	1177.15625805312	3695.60741694167	1196.85063619177	1.62672900535826	2.27036974582161e-70	2.91742512338077e-67	SHH	7	155799986	155812273	-	5038	protein_coding	sonic hedgehog [Source:HGNC Symbol;Acc:HGNC:10848]	-	4734	3587	3364	1183	1201	1097	51.3455464254326	49.6618928813465	47.1404226652171	16.028731082997	16.2719642345563	16.0419399567836
ENSG00000123119	980.884411356794	1034.14542378689	1034.07047130106	256.856068757727	228.74478563208	235.002024169218	1016.36676881492	240.200959519675	2.08033935968362	6.72711638887215e-62	6.10189027743579e-59	NECAB1	8	90791550	90959408	+	6408	protein_coding	N-terminal EF-hand calcium binding protein 1 [Source:HGNC Symbol;Acc:HGNC:20983]	-	1211	996	986	256	224	219	10.3265280646169	10.8414380038124	10.8630070159746	2.72703067728784	2.38605610886418	2.51785104492767
ENSG00000184613	379.070111077605	408.051356976152	479.280127164894	50.1672009292436	44.9320114634442	49.361155761571	422.133865072884	48.1534560514196	3.13071527173304	1.67520975657575e-53	1.23008259268562e-50	NELL2	12	44508275	44921848	-	6424	protein_coding	neural EGFL like 2 [Source:HGNC Symbol;Acc:HGNC:7751]	-	468	393	457	50	44	46	3.98082430617513	4.26714178449055	5.02234238144308	0.531296595897114	0.467522246379698	0.527546470151343
ENSG00000187244	6687.99552813629	6824.73681782251	7045.5227446253	2888.62742950585	2902.19946770701	2891.91988646595	6852.75169686137	2894.24892789294	1.24340928306915	2.34074285388729e-51	1.64064794577009e-48	BCAM	19	44809059	44821421	+	5009	protein_coding	basal cell adhesion molecule (Lutheran blood group) [Source:HGNC Symbol;Acc:HGNC:6722]	-	8257	6573	6718	2879	2842	2695	90.074931911478	91.5298300348471	94.6857483512026	39.2340548091514	38.728277247918	39.6384040156404
ENSG00000243566	2090.5554630156	2143.04834808849	2112.1885691687	765.551486180257	764.865376957266	808.020658444847	2115.2641267576	779.47917386079	1.44034830906795	1.63625335583244e-49	1.09700116291027e-46	UPK3B	7	76510428	76516521	+	2660	protein_coding	uroplakin 3B [Source:HGNC Symbol;Acc:HGNC:21444]	-	2581	2064	2014	763	749	753	53.0199187069798	54.1225327171391	53.4531714690431	19.5801251154049	19.2200856130096	20.8555554818726
ENSG00000151892	11629.6766129322	11871.906401184	11731.3512088983	5259.5293454219	4696.41638000863	5005.8650353854	11744.3114076715	4987.27025360531	1.23560724558467	1.13102143540229e-48	7.26681272245971e-46	GFRA1	10	116056925	116273467	-	9678	protein_coding	GDNF family receptor alpha 1 [Source:HGNC Symbol;Acc:HGNC:4243]	-	14358	11434	11186	5242	4599	4665	81.0664249281818	82.4067194262553	81.5990016721258	36.9729377941098	32.4364209982056	35.5119444271558
ENSG00000162981	2051.67647726405	1828.44386675573	1960.11938221266	672.240492451864	685.213174817524	700.713798093605	1946.74657541081	686.055821787665	1.50521797413524	2.63790106870646e-48	1.62705737917814e-45	FAM84A	2	14632686	14650814	+	8384	protein_coding	family with sequence similarity 84 member A [Source:HGNC Symbol;Acc:HGNC:20743]	-	2533	1761	1869	670	671	653	16.5088419495333	14.6506921120509	15.738149987611	5.45501682363752	5.46293945477499	5.7381293466248
ENSG00000101057	2685.07995346637	2614.4359207785	2725.70908206031	1055.51790755129	1011.99144000621	1088.09156396159	2675.07498543506	1051.86697050636	1.34676478655889	9.64068941153187e-47	5.50590484169709e-44	MYBL2	20	43667019	43716496	+	2777	protein_coding	MYB proto-oncogene like 2 [Source:HGNC Symbol;Acc:HGNC:7548]	MYB	3315	2518	2599	1052	991	1014	65.22894322842	63.2455394665399	66.0733075965173	25.8590413922168	24.3586329635193	26.9011283962343
ENSG00000165731	8411.63056312164	8381.14644659414	8233.75990890938	3835.78418304997	3989.7583815381	3901.67744237113	8342.17897287505	3909.07333565307	1.09362917279823	7.14350374731209e-42	3.79837337184663e-39	RET	10	43077027	43130351	+	6911	protein_coding	ret proto-oncogene [Source:HGNC Symbol;Acc:HGNC:9967]	-	10385	8072	7851	3823	3907	3636	82.110424523179	81.4686116957902	80.2009906117457	37.7603461044729	38.5884784871076	38.7606814409955
ENSG00000167757	4970.03034523971	5157.22923689706	5269.98389278686	1584.28020534551	1986.19914309998	2045.26875829466	5132.41449164121	1871.91603558005	1.45526237315166	1.65817733788744e-41	8.52303151674146e-39	KLK11	19	51022216	51028039	-	3113	protein_coding	kallikrein related peptidase 11 [Source:HGNC Symbol;Acc:HGNC:6359]	-	6136	4967	5025	1579	1945	1906	107.705757592124	111.292294070633	113.960040149561	34.6238669790941	42.647700708141	45.1078572830958
ENSG00000174032	1912.36011165433	1655.04799750633	1819.58647840501	703.344157027995	630.069342566933	669.594808591746	1795.66486252189	667.669436062225	1.42773961698476	2.92701254125152e-39	1.41045416831557e-36	SLC25A30	13	45393316	45418455	-	6794	protein_coding	solute carrier family 25 member 30 [Source:HGNC Symbol;Acc:HGNC:27371]	-	2361	1594	1735	701	617	624	18.9890454575662	16.3648801796999	18.0289147330755	7.04311916915568	6.19890182490079	6.76655270997873
ENSG00000178568	614.773962196372	602.213198590758	587.301687554356	173.578515215183	115.393574894754	118.037546386365	601.429616113829	135.669878832101	2.14678386618041	8.04744245992996e-37	3.64975184506235e-34	ERBB4	2	211375717	212538841	-	13015	protein_coding	erb-b2 receptor tyrosine kinase 4 [Source:HGNC Symbol;Acc:HGNC:3432]	-	759	580	560	173	113	110	3.18662011374739	3.10837835726228	3.03766238025282	0.907349265376027	0.592637880965983	0.622668555793057
ENSG00000181830	3939.73722282366	4042.0965208859	3868.84986676432	1913.37704344135	1696.18343274502	1685.790776118	3950.22787015796	1765.11708410146	1.16200357748749	2.55501686863434e-35	1.01021436190619e-32	SLC35C1	11	45804072	45813015	+	4505	protein_coding	solute carrier family 35 member C1 [Source:HGNC Symbol;Acc:HGNC:20197]	-	4864	3893	3689	1907	1661	1571	58.9972081484557	60.2753392923031	57.8108703890897	28.8953832461981	25.1669145128868	25.6915207334858
ENSG00000105219	979.264453617146	1007.14965971213	1045.60675444945	340.133622300272	362.519637943698	392.743108885543	1010.67362259291	365.132123043171	1.46904471432046	2.49169103625031e-34	9.14806566166186e-32	CNTD2	19	40222208	40226697	-	2046	protein_coding	cyclin N-terminal domain containing 2 [Source:HGNC Symbol;Acc:HGNC:25805]	-	1209	970	997	339	355	366	32.2889082611983	33.0686267487237	34.4021176785308	11.3101048246588	11.8434398972922	13.17904309444
ENSG00000129451	536.20601182345	551.336566296022	457.256313881606	131.438066434618	126.626577760615	147.010398681201	514.932964000359	135.025014292145	1.93261562252748	4.56100469841401e-33	1.56290427665654e-30	KLK10	19	51012739	51020175	-	3853	protein_coding	kallikrein related peptidase 10 [Source:HGNC Symbol;Acc:HGNC:6358]	-	662	531	436	131	124	137	9.38840184304122	9.61270395383673	7.98882905863697	2.32083811314633	2.19673572500858	2.61956983165323
ENSG00000168743	1270.04686788394	1235.57535572931	1209.21222455388	511.705449478285	491.188579861742	512.926792478933	1238.27814938905	505.273607272987	1.29355944677078	1.05669685214475e-32	3.46686499150468e-30	NPNT	4	105894775	106004027	+	6117	protein_coding	nephronectin [Source:HGNC Symbol;Acc:HGNC:27405]	-	1568	1190	1153	510	481	478	14.0068432159844	13.5693341170521	13.3071935906011	5.6912053599541	5.3673724496094	5.7570213254315
ENSG00000143341	406.609392651619	407.013058357892	440.476265665767	123.411314285939	92.9275691630323	128.76823242149	418.032905558426	115.035705290154	1.86190646170469	1.94731848917834e-26	5.17718122467758e-24	HMCN1	1	185734551	186190949	+	18579	protein_coding	hemicentin 1 [Source:HGNC Symbol;Acc:HGNC:19194]	-	502	392	420	123	91	120	1.47643411642042	1.47168135449082	1.59596221051955	0.451913523700195	0.334329111652978	0.475846997557162
ENSG00000189058	1088.61160104338	1056.98799338861	1295.20997166005	492.641913125172	440.12947592601	442.104264647114	1146.93652203068	458.291884566099	1.32265664615766	5.27447905327235e-26	1.33331913117147e-23	APOD	3	195568702	195584205	-	2197	protein_coding	apolipoprotein D [Source:HGNC Symbol;Acc:HGNC:612]	-	1344	1018	1235	491	431	412	33.4273463627713	32.3197338985171	39.6855632766704	15.2554139465921	13.3906713134679	13.8157854781413
ENSG00000172037	1649.11697896155	1582.36709422813	1599.34834557213	656.186988154506	802.649113869708	716.809827146292	1610.2774729206	725.215309723502	1.15110738533932	2.13357874994276e-25	5.06150528063344e-23	LAMB2	3	49121114	49133118	-	6865	protein_coding	laminin subunit beta 2 [Source:HGNC Symbol;Acc:HGNC:6487]	-	2036	1524	1525	654	786	668	16.2057793583461	15.4844035319907	15.6828486149881	6.50294031509442	7.81514681799689	7.16876498369324
ENSG00000171522	665.802630995281	608.442990300318	601.984229743215	257.859412776312	254.274337599946	244.65964160083	625.409950346271	252.264463992363	1.31059679453338	2.89998206513119e-22	6.04293560058419e-20	PTGER4	5	40679498	40693735	+	3961	protein_coding	prostaglandin E receptor 4 [Source:HGNC Symbol;Acc:HGNC:9596]	-	822	586	574	257	249	228	11.3396503795761	10.3191239461405	10.2306375349571	4.42895066061634	4.29091233145356	4.24070855805796
ENSG00000148773	824.558489480773	849.328269736621	778.174736009522	367.223910802063	387.028007832849	331.578198485336	817.353831742306	361.943372373416	1.174838679746	8.61757688737902e-21	1.62052482443152e-18	MKI67	10	128096659	128126385	-	12807	protein_coding	marker of proliferation Ki-67 [Source:HGNC Symbol;Acc:HGNC:7107]	-	1018	818	742	366	379	309	4.34343231416591	4.45508453803155	4.09027157333195	1.95077075900329	2.01997938480317	1.7775404483179
ENSG00000066735	1410.98319123331	1248.03493914843	1197.67594140549	575.919466667717	616.793975543643	460.346430906825	1285.56469059574	551.019957706062	1.22232911181053	9.69278184880686e-21	1.77931781081669e-18	KIF26A	14	104138723	104180894	+	6756	protein_coding	kinesin family member 26A [Source:HGNC Symbol;Acc:HGNC:20226]	-	1742	1202	1142	574	604	429	14.0893578380717	12.4098028501771	11.9336174336587	5.79955688748584	6.10242477423732	4.67817079473385
ENSG00000246792	145.79619656831	115.251146626852	142.630409834629	16.053504297358	21.4448236530075	13.9498918456614	134.55925100993	17.1494065986756	2.97107575849906	6.19171123594719e-20	1.04918887097039e-17	AC106038.1	8	90646441	90656598	+	3808	antisense	novel transcript	-	180	111	136	16	21	13	2.58290394138545	2.03318124252676	2.52137601269071	0.286810868238913	0.376424161607184	0.251509755293655
ENSG00000254251	308.601949402922	372.749203955314	332.454705276305	111.371186062921	93.948751241747	113.745271972316	337.935286211514	106.355069758994	1.66692715651561	6.29103537164672e-20	1.0544322329434e-17	AC103770.1	8	90806474	90859240	-	833	antisense	novel transcript	-	381	359	317	111	92	106	24.9926705185487	30.0607285896363	26.8664267570742	9.09600182129123	7.53872606647312	9.37495703248438
ENSG00000146038	2016.03740699179	1879.32049905047	1982.14319549595	1034.447683161	844.517579097008	1041.94961401055	1959.16703384607	973.638292089521	1.00910382566219	1.06660121698144e-19	1.73126218587935e-17	DCDC2	6	24171756	24358052	-	4996	protein_coding	doublecortin domain containing 2 [Source:HGNC Symbol;Acc:HGNC:18141]	-	2489	1810	1890	1031	827	971	27.2229481826491	25.2700557752343	26.7076098061634	14.0866847931801	11.2989533771773	14.3187538163092
ENSG00000135451	532.966096344154	760.034588566268	562.131615230598	215.718963995747	229.765967710794	226.417475341119	618.37743338034	223.967469015887	1.46395326811565	1.99835771663667e-19	3.20986208234764e-17	TROAP	12	49323236	49331731	+	3954	protein_coding	trophinin associated protein [Source:HGNC Symbol;Acc:HGNC:12327]	-	658	732	536	215	225	211	9.09330835354863	12.912920326021	9.57026079880178	3.71171272832199	3.88419468729719	3.93146317772438
ENSG00000214900	2788.75724880383	3243.64488344402	3603.51535435137	1199.99944622751	1148.82983855397	1671.84088427234	3211.97249553307	1340.22338968461	1.2610144162067	2.10938528606435e-19	3.35327021764044e-17	LINC01588	14	49927571	50092643	-	14763	lincRNA	long intergenic non-protein coding RNA 1588 [Source:HGNC Symbol;Acc:HGNC:27503]	-	3443	3124	3436	1196	1125	1558	12.7436868947458	14.7600035100516	16.4313854520726	5.53005080420443	5.20155313742908	7.77501535976394
ENSG00000166851	554.025546959577	485.923753345646	553.741591122679	194.648739605465	226.70242147465	156.668016112812	531.230297142634	192.673059064309	1.46250132403441	2.13513407147198e-19	3.35956810021407e-17	PLK1	16	23677656	23690367	+	4760	protein_coding	polo like kinase 1 [Source:HGNC Symbol;Acc:HGNC:9077]	-	684	468	528	194	222	146	7.85202798181176	6.85786538019837	7.83109726294528	2.78206542191745	3.18347290959218	2.25971841679222
ENSG00000181744	760.570158764682	714.349449362831	695.323247943818	289.966421371028	262.443794229663	351.966501952071	723.41428535711	301.458905850921	1.26443630173914	3.39295224607403e-19	5.28478016509712e-17	C3orf58	3	143971798	144048719	+	5487	protein_coding	chromosome 3 open reading frame 58 [Source:HGNC Symbol;Acc:HGNC:28490]	-	939	688	663	289	257	328	9.35111335688318	8.74588038561388	8.53049467825595	3.59530255863111	3.19707849984674	4.40399995227744
ENSG00000072195	694.151891439119	781.838859549726	612.471759878114	220.735684088672	292.058074512387	157.741084716325	696.154170288986	223.511614439128	1.63784603600925	7.29646733317101e-19	1.11397550769799e-16	SPEG	2	219434846	219498287	+	17910	protein_coding	SPEG complex locus [Source:HGNC Symbol;Acc:HGNC:16901]	-	857	753	584	220	286	147	2.61467627177182	2.93257714557324	2.30204023224559	0.838493414907284	1.08999770629987	0.604686358198089
ENSG00000277159	313.461822621866	260.612953183242	311.479645006507	97.3243698027326	87.8216587694591	92.2838999020675	295.184806937205	92.4766428247531	1.67528765945319	1.2017938299577e-18	1.73193092130353e-16	AL139384.2	13	112602828	112606417	-	3590	lincRNA	novel transcript	-	387	251	297	97	86	86	5.89045993005876	4.87673692453266	5.84060248510752	1.84437763347174	1.63515580098705	1.76486879669185
ENSG00000132329	606.674173498133	737.192018964549	646.031856309792	211.705587921408	216.490600687504	307.970689208062	663.299349590825	245.388959272325	1.43529294783968	1.32024864069805e-18	1.88502167033e-16	RAMP1	2	237858893	237912114	+	1234	protein_coding	receptor activity modifying protein 1 [Source:HGNC Symbol;Acc:HGNC:9843]	-	749	710	616	211	212	287	33.1664773923467	40.1322255449557	35.2420530525846	11.6718542797583	11.726700623942	17.1346468969838
ENSG00000171346	2440.46633477954	2347.5931758857	2319.84166583971	1024.41424297515	1321.40960985675	896.012283932865	2369.30039216831	1080.61204558825	1.1324483558603	1.71760956909954e-18	2.38608464464098e-16	KRT15	17	41513743	41522529	-	7069	protein_coding	keratin 15 [Source:HGNC Symbol;Acc:HGNC:6421]	-	3013	2261	2212	1021	1294	835	23.2902333373428	22.3096437839319	22.0913771002988	9.85916924039033	12.494861065927	8.70235740788197
ENSG00000142156	447.108336142816	336.408752316217	435.232500598318	106.354465969996	157.262040122055	127.695163817977	406.249863019117	130.437223303343	1.64044954704593	4.72352864785211e-18	6.22536852563073e-16	COL6A1	21	45981737	46005050	+	5343	protein_coding	collagen type VI alpha 1 chain [Source:HGNC Symbol;Acc:HGNC:2211]	-	552	324	415	106	154	119	5.64529437400469	4.22970317579721	5.48350912735656	1.35423256296674	1.96739101396241	1.64085501707238
ENSG00000145569	275.39281574014	313.566182714498	275.822042547849	80.2675214867897	85.7792946120298	105.160723144216	288.260347000829	90.402513081012	1.67400033446328	7.203921445242e-18	9.03125761671802e-16	OTULINL	5	14581775	14615007	+	4074	protein_coding	OTU deubiquitinase with linear linkage specificity like [Source:HGNC Symbol;Acc:HGNC:25629]	-	340	302	263	80	84	98	4.5602702653556	5.17054084969872	4.55753877208012	1.34042192716468	1.40738655611208	1.77220302329042
ENSG00000154099	808.358912084295	887.745318612239	916.610133790192	398.327575378194	398.26101069871	450.688813475213	870.904788162242	415.759133184039	1.0663596358849	8.64082056138216e-18	1.07452784722994e-15	DNAAF1	16	84145287	84178767	+	7783	protein_coding	dynein axonemal assembly factor 1 [Source:HGNC Symbol;Acc:HGNC:30539]	-	998	855	874	397	390	420	7.00674319555312	7.66247621770749	7.92793444463152	3.48189794377771	3.42036704469485	3.975673234826
ENSG00000013810	976.834517007675	1038.29861825993	1139.99452566355	439.464680140174	507.527493121177	545.118850584306	1051.70922031038	497.370341281885	1.08018349238002	8.72507268934891e-18	1.07632496695808e-15	TACC3	4	1721490	1745176	+	6528	protein_coding	transforming acidic coiled-coil containing protein 3 [Source:HGNC Symbol;Acc:HGNC:11524]	-	1206	1000	1087	438	497	508	10.0948495709148	10.6848864096752	11.755606667012	4.58001105219014	5.1967446755214	5.73313262707845
ENSG00000177283	390.40981525514	443.353509996989	413.208687315029	144.481538676222	178.706863775062	147.010398681201	415.657337522386	156.732933710828	1.40589040020628	8.91049715382234e-18	1.08188870954284e-15	FZD8	10	35638249	35642278	-	4030	protein_coding	frizzled class receptor 8 [Source:HGNC Symbol;Acc:HGNC:4046]	-	482	427	394	144	175	137	6.53543774006006	7.3904840525974	6.90218862828882	2.43910225217966	2.96406783995069	2.50451676460544
ENSG00000123485	306.981991663274	360.289620536195	316.723410073956	121.40462624877	111.308846579896	111.599134765291	327.998340757809	114.770869197985	1.51344678336866	1.34527335041597e-17	1.59570115872418e-15	HJURP	2	233833416	233854566	-	3821	protein_coding	Holliday junction recognition protein [Source:HGNC Symbol;Acc:HGNC:25444]	-	379	347	302	121	109	104	5.41994478050191	6.33435636047599	5.57988891999808	2.16162768477995	1.94717326063505	2.00523244838155
ENSG00000117399	423.618948917922	377.940697046614	442.573771692747	176.588547270937	154.198493885911	142.718124267151	414.711139219094	157.835055141333	1.39297429440245	2.01668480363516e-17	2.32069251283986e-15	CDC20	1	43358955	43363203	+	2038	protein_coding	cell division cycle 20 [Source:HGNC Symbol;Acc:HGNC:1723]	-	523	364	422	176	151	133	14.022653372588	12.4579693854656	14.6185372747564	5.89496253620784	5.05740698905144	4.80790506171381
ENSG00000227507	331.281357757992	456.851392034368	454.110054841136	111.371186062921	146.029037256194	160.960290526862	414.080934877832	139.453504615325	1.5692114447052	2.22079580721122e-16	2.32956947940116e-14	LTB	6	31580525	31582522	-	1535	protein_coding	lymphotoxin beta [Source:HGNC Symbol;Acc:HGNC:6711]	-	409	440	433	111	143	150	14.5595387889883	19.9937543532496	19.9147640246659	4.93613649324794	6.35891170027058	7.19931707460465
ENSG00000105011	699.821743527886	798.451637441885	769.784711901603	388.294135192345	377.837369124417	346.601158934509	756.019364290458	370.910887750424	1.02590246847088	8.04553726713796e-16	7.90204997829728e-14	ASF1B	19	14119509	14136956	-	2304	protein_coding	anti-silencing function 1B histone chaperone [Source:HGNC Symbol;Acc:HGNC:20996]	-	864	769	734	387	370	323	20.4910379349912	23.2805866722806	22.491024224314	11.4657125998322	10.9616110023573	10.3282910942545
ENSG00000171848	528.916201995034	694.621775615892	664.90941055261	221.739028107257	262.443794229663	297.240003172938	629.482462721179	260.474275169953	1.2722864894494	1.03752117301337e-15	1.00619977911108e-13	RRM2	2	10120698	10131419	+	5323	protein_coding	ribonucleotide reductase regulatory subunit M2 [Source:HGNC Symbol;Acc:HGNC:10452]	-	653	669	634	221	257	277	6.70331155190645	8.76636818423794	8.40869189879496	2.83405561668802	3.29557950942308	3.83382005577873
ENSG00000111799	785.679503729224	909.549589595697	829.563633670528	391.3041672481	412.557559800715	453.908019285751	841.59757566515	419.256582111522	1.0050118589506	1.61786545454892e-15	1.54953324901518e-13	COL12A1	6	75084326	75206051	-	12481	protein_coding	collagen type XII alpha 1 chain [Source:HGNC Symbol;Acc:HGNC:2188]	-	970	876	791	390	404	423	4.24673381875202	4.89558706117675	4.47427577350164	2.13298492027369	2.2094649611778	2.49688997843451
ENSG00000155254	450.348251622112	436.08541966917	480.328880178384	189.632019512541	219.554146923648	182.42166259711	455.587517156555	197.202609677766	1.20740538186778	2.44200446949553e-15	2.26841619997717e-13	MARVELD1	10	97713173	97718152	+	3379	protein_coding	MARVEL domain containing 1 [Source:HGNC Symbol;Acc:HGNC:28674]	-	556	420	458	189	215	170	8.99123377082381	8.66984142130542	9.56914057021181	3.81809010805646	4.3431557602423	3.70654392940334
ENSG00000111206	401.749519432675	430.89392657787	357.624777600063	180.601923345277	152.156129728481	137.352781249589	396.75607453687	156.703611441116	1.33925044562685	3.62991013416401e-15	3.33923671020191e-13	FOXM1	12	2857681	2877155	-	4899	protein_coding	forkhead box M1 [Source:HGNC Symbol;Acc:HGNC:3818]	Fork	496	415	341	180	149	128	5.53231533823537	5.90868329662772	4.9140841333274	2.50805829666361	2.07603162844335	1.92491232063458
ENSG00000088325	895.83663002528	1036.22202102341	856.831212021266	508.69541742253	428.896473060149	446.396539061164	929.629954356652	461.329476514614	1.01022490892363	4.85947074214934e-15	4.38204905520134e-13	TPX2	20	31739271	31801805	+	3605	protein_coding	TPX2, microtubule nucleation factor [Source:HGNC Symbol;Acc:HGNC:1249]	-	1106	998	817	507	420	416	16.7641889642906	19.3096911526754	15.9997219601422	9.6000888285483	7.9524172393906	8.50151809738242
ENSG00000175063	1149.36001628017	1514.87768404124	1554.25196599206	637.123451801394	634.154070881792	756.513365476251	1406.16322210449	675.930296053146	1.05604423907284	6.57310560762613e-15	5.77207130566447e-13	UBE2C	20	45812576	45816957	+	1286	protein_coding	ubiquitin conjugating enzyme E2 C [Source:HGNC Symbol;Acc:HGNC:15937]	-	1419	1459	1482	635	621	705	60.2940027573925	79.1342295845743	81.3584906863249	33.7058526570349	32.9614090126452	40.3883927175235
ENSG00000107984	964.684833960315	940.698548143495	1136.84826662308	462.541592567626	447.277750477013	567.653291258066	1014.0772162423	492.490878100902	1.04217054628566	6.58809695069356e-15	5.77207130566447e-13	DKK1	10	52314296	52318042	+	2206	protein_coding	dickkopf WNT signaling pathway inhibitor 1 [Source:HGNC Symbol;Acc:HGNC:2891]	-	1191	906	1084	461	438	529	29.5011498103047	28.6465776360008	34.6912079497682	14.2648752681038	13.5526349100131	17.6668282089305
ENSG00000147642	397.699625083556	441.27691276047	420.549958409459	183.611955401032	189.939866640923	182.42166259711	419.842165417828	185.324494879688	1.17876882555355	8.58039532029676e-15	7.47512405869921e-13	SYBU	8	109573978	109691791	-	7024	protein_coding	syntabulin [Source:HGNC Symbol;Acc:HGNC:26011]	-	491	425	401	183	186	170	3.81970373047862	4.22040843607671	4.03046837563943	1.77843971458964	1.807521942296	1.78308825988808
ENSG00000089685	436.578610835105	426.740732104831	418.452452382479	178.595235308107	195.045777034496	198.517691649796	427.257265107471	190.719567997467	1.16451271440418	9.59473484894943e-15	8.26540845646929e-13	BIRC5	17	78214186	78225636	+	3815	protein_coding	baculoviral IAP repeat containing 5 [Source:HGNC Symbol;Acc:HGNC:593]	-	539	411	399	178	191	185	7.72017086725052	7.51445235026206	7.3836992958796	3.18491628363651	3.41738541613218	3.57260998909717
ENSG00000167900	963.874855090492	1137.97528561288	1008.9003989773	440.468024158759	411.536377722	593.406937742364	1036.91684656023	481.803779874374	1.10613263785246	2.2272747120202e-14	1.82683915209316e-12	TK1	17	78174075	78187233	-	1861	protein_coding	thymidine kinase 1 [Source:HGNC Symbol;Acc:HGNC:11830]	-	1190	1096	962	439	403	553	34.9408348810884	41.0784678004654	36.4942419547754	16.1024036192037	14.7813401034329	21.8920877498246
ENSG00000283526	426.858864397218	330.178960606657	331.405952262815	130.434722416033	152.156129728481	89.0646940915302	362.81459242223	123.885182078682	1.55042832652287	3.20146746125191e-14	2.55785638614012e-12	PRRT1B	9	131545514	131558620	+	1312	protein_coding	proline rich transmembrane protein 1B [Source:HGNC Symbol;Acc:HGNC:53642]	-	527	318	316	130	149	83	21.9487337230495	16.9060963699621	17.0039138416825	6.76366483484143	7.75188944187802	4.66071642220531
ENSG00000135318	214.644400503345	192.085244378087	166.751729144898	62.2073291522621	53.1014680931613	31.11898950186	191.160458008776	48.8092622490945	1.96732074321169	4.83111869860305e-14	3.80080869043158e-12	NT5E	6	85449584	85495791	+	4533	protein_coding	5'-nucleotidase ecto [Source:HGNC Symbol;Acc:HGNC:8021]	-	265	185	159	62	52	29	3.19442609178479	2.84666305299725	2.47632164317208	0.933638025972511	0.783019831130525	0.471325243879735
ENSG00000237649	548.355694870809	513.957816038665	560.034109203618	230.769124274521	261.422612150948	285.436248534302	540.782540037697	259.209328319923	1.061958294854	1.19556551934378e-13	9.03706877856916e-12	KIFC1	6	33391536	33409924	+	3345	protein_coding	kinesin family member C1 [Source:HGNC Symbol;Acc:HGNC:6389]	-	677	495	534	230	256	266	11.0592388097571	10.3218877574792	11.2704377105386	4.69358054630735	5.22394962053441	5.85860120524529
ENSG00000088836	545.925758261337	603.251497209018	575.765404405967	225.752404181596	313.502898165395	251.098053221905	574.980886625441	263.451118522965	1.12536477270131	1.23462034827571e-13	9.28675403434702e-12	SLC4A11	20	3227417	3239559	-	4346	protein_coding	solute carrier family 4 member 11 [Source:HGNC Symbol;Acc:HGNC:16438]	-	674	581	549	225	307	234	8.47428106653418	9.32473429780278	8.91822182859679	3.5339903346051	4.82174002007152	3.96674750732819
ENSG00000119403	306.981991663274	308.374689623199	315.674657060466	122.407970267354	131.732488154189	133.060506835539	310.34377944898	129.066988419027	1.265923521464	1.33494196242707e-13	9.94435027083355e-12	PHF19	9	120855652	120894896	-	6733	protein_coding	PHD finger protein 19 [Source:HGNC Symbol;Acc:HGNC:24566]	-	379	297	301	122	129	124	3.07583677503309	3.07679024643707	3.15612015965503	1.23686920691892	1.30778464106865	1.35681767610302
ENSG00000145386	283.49260443838	296.95340482234	336.649717330265	101.337745877072	134.796034390333	118.037546386365	305.698575530328	118.05710888459	1.37173103333686	1.6330940302718e-13	1.19915761651387e-11	CCNA2	4	121816444	121823933	-	2798	protein_coding	cyclin A2 [Source:HGNC Symbol;Acc:HGNC:1578]	-	350	286	321	101	132	110	6.83522828424773	7.12965275409393	8.09940228808582	2.46403132620693	3.22018896791621	2.89636570895162
ENSG00000122952	475.457596586654	539.915281495163	518.083988664021	178.595235308107	238.956606419226	259.682602050004	511.152288915279	225.744814592446	1.17940199864961	3.35500596807357e-13	2.37312807466488e-11	ZWINT	10	56357228	56361275	-	2378	protein_coding	ZW10 interacting kinetochore protein [Source:HGNC Symbol;Acc:HGNC:13195]	-	587	520	494	178	234	242	13.4883535383682	15.2525180869752	14.6659684640614	5.10952717496774	6.71674937986376	7.49742168125425
ENSG00000171130	511.096666858908	463.081183743928	507.596458529122	212.708931939993	261.422612150948	229.636681151656	493.924769710653	234.589408414199	1.07474283080483	3.75937052628413e-13	2.63497697796824e-11	ATP6V0E2	7	149872968	149891204	+	6751	protein_coding	ATPase H+ transporting V0 subunit e2 [Source:HGNC Symbol;Acc:HGNC:21723]	-	631	446	484	212	256	214	5.10733024716515	4.60804600253775	5.06142611820242	2.14358304960192	2.58837379361393	2.33536134482485
ENSG00000124406	161.185795094965	181.702258195487	169.897988185367	44.1471368177344	61.2709247228785	43.9958127440089	170.92868049194	49.8046247615406	1.77726219334249	4.02726703633378e-13	2.80997546155054e-11	ATP8A1	4	42408373	42657105	-	11199	protein_coding	ATPase phospholipid transporting 8A1 [Source:HGNC Symbol;Acc:HGNC:13531]	-	199	175	162	44	60	41	0.970971586525762	1.08995573126287	1.02124846803867	0.26819210752727	0.365701837511042	0.269719927428189
ENSG00000135476	401.749519432675	403.898162503112	283.163313642279	140.468162601882	155.219675964625	115.891409179341	362.936998526022	137.193082581949	1.40395719691984	4.05141415563e-13	2.81409037296462e-11	ESPL1	12	53268299	53293643	+	8890	protein_coding	extra spindle pole bodies like 1, separase [Source:HGNC Symbol;Acc:HGNC:16856]	-	496	389	270	140	152	108	3.04868535905681	3.05209393359256	2.14416227850864	1.07497616757262	1.16707015654199	0.895015211569523
ENSG00000169862	734.650834930316	666.587712922874	775.028476969052	405.350983508288	357.413727550124	287.582385741327	725.422341607414	350.115698933246	1.0500663083948	6.0916929411484e-13	4.15636748462426e-11	CTNND2	5	10971840	11904043	-	6863	protein_coding	catenin delta 2 [Source:HGNC Symbol;Acc:HGNC:2516]	-	907	642	739	404	350	268	7.22147609190812	6.52485829894723	7.60196888453974	4.0182775175445	3.48104135072164	2.87692948482283
ENSG00000068489	222.744189201584	278.264029693661	248.554464197111	104.347777932827	97.0122974778909	79.4070766599185	249.854227697452	93.589050690212	1.41329262893706	3.05702198365225e-12	1.95598667999659e-10	PRR11	17	59155499	59204705	+	4080	protein_coding	proline rich 11 [Source:HGNC Symbol;Acc:HGNC:25619]	-	275	268	237	104	95	74	3.68302969419777	4.58167929246871	4.10094392652343	1.73998593398274	1.58934646011922	1.3362261870986
ENSG00000184986	256.76330173419	307.336391004939	349.234753492144	99.3310578399023	124.584213603186	133.060506835539	304.444815410424	118.991926092876	1.3541211570823	4.2556925557782e-12	2.60407854008333e-10	TMEM121	14	105526603	105530202	+	1904	protein_coding	transmembrane protein 121 [Source:HGNC Symbol;Acc:HGNC:20511]	-	317	296	333	99	122	124	9.09756166021319	10.8436332934761	12.3473266503825	3.54928449445654	4.37369025867394	4.79803225483281
ENSG00000057252	461.687955799647	511.881218802145	506.547705515632	274.916261092255	204.236415742928	241.440435790293	493.372293372475	240.197704208492	1.03726967831414	1.5209906069463e-11	8.8171711124481e-10	SOAT1	1	179293714	179358680	+	7005	protein_coding	sterol O-acyltransferase 1 [Source:HGNC Symbol;Acc:HGNC:11177]	-	570	493	483	274	200	225	4.44630658974827	4.90895255843016	4.86782144120331	2.67002288930706	1.94884362516591	2.36637081574264
ENSG00000170153	275.39281574014	230.502293253704	210.799355711474	104.347777932827	76.5886559035981	86.9185568845054	238.898154901773	89.2849969069767	1.42182946339913	1.62707500307597e-11	9.39681518630392e-10	RNF150	4	140859807	141212877	-	11007	protein_coding	ring finger protein 150 [Source:HGNC Symbol;Acc:HGNC:23138]	-	340	222	201	104	75	81	1.68788417016977	1.4068055185867	1.28920724987947	0.644966167952173	0.465101171786836	0.542156257212664
ENSG00000101447	204.114675195634	168.204376158108	191.921801468656	68.2273932637713	69.4403813525956	63.3110476072323	188.080284274133	66.9929407411997	1.49035858334587	1.7276623871904e-11	9.94050522778951e-10	FAM83D	20	38926312	38953106	+	2475	protein_coding	family with sequence similarity 83 member D [Source:HGNC Symbol;Acc:HGNC:16122]	-	252	162	183	68	68	59	5.56362726962186	4.56551597339081	5.22001239960696	1.87545337033477	1.8753781260839	1.75624552420625
ENSG00000112984	481.937427545246	549.259969059502	507.596458529122	283.946357259519	248.147245127658	193.152348632234	512.931285044623	241.748650339804	1.08317078494612	1.81217604997878e-11	1.03495387743233e-09	KIF20A	5	138178719	138187715	+	3958	protein_coding	kinesin family member 20A [Source:HGNC Symbol;Acc:HGNC:9787]	-	595	529	484	283	243	180	8.21436252068033	9.32244731105816	8.63306915714617	4.88071228382105	4.19069081785218	3.35046539955072
ENSG00000152076	227.604062420528	188.970348523307	200.311825576575	81.2708655053746	80.6733842184566	61.1649104002075	205.628745506803	74.3697200413463	1.46742019312058	2.08283630663477e-11	1.18514154421801e-09	CCDC74B	2	130139287	130145134	-	4487	protein_coding	coiled-coil domain containing 74B [Source:HGNC Symbol;Acc:HGNC:25267]	-	281	182	191	81	79	57	3.42202312442317	2.82921123329383	3.00519699484509	1.23225761486734	1.20178328275985	0.935895174864474
ENSG00000136943	281.062667828908	307.336391004939	288.407078709729	123.411314285939	131.732488154189	136.279712646076	292.268712514525	130.474505028735	1.16328954976159	2.47851294128573e-11	1.3897698019864e-09	CTSV	9	97029679	97039643	-	4700	protein_coding	cathepsin V [Source:HGNC Symbol;Acc:HGNC:2538]	-	347	296	275	123	129	127	4.03426392252026	4.39282506186775	4.13076495696138	1.78640454400552	1.87347106134367	1.99073881859405
ENSG00000149503	499.756962681372	440.23861414221	426.842476490398	251.839348664803	214.448236530075	183.494731200623	455.612684437993	216.594105465167	1.07300920105125	3.22782310701076e-11	1.79039684568726e-09	INCENP	11	62123973	62153163	+	4473	protein_coding	inner centromere protein [Source:HGNC Symbol;Acc:HGNC:6058]	-	617	424	407	251	210	171	7.53735473933353	6.61175897977207	6.42378740009465	3.83042871604207	3.20461258081859	2.81647327271421
ENSG00000124507	260.003217213486	280.340626930181	274.77328953436	115.38456213726	132.753670232903	104.087654540704	271.705711226009	117.408628970289	1.20886411637919	6.07854929413286e-11	3.32380248636627e-09	PACSIN1	6	34466061	34535231	+	4807	protein_coding	protein kinase C and casein kinase substrate in neurons 1 [Source:HGNC Symbol;Acc:HGNC:8570]	-	321	270	262	115	130	97	3.6489137658316	3.91777686503788	3.84789149762827	1.63303795791534	1.84596884466126	1.48664075421019
ENSG00000140955	100.437379858169	93.4468756433936	109.070313402952	20.0668803716974	30.6354623614392	19.3152348632234	100.984856301505	23.33919253212	2.11176589729243	8.71950645236746e-11	4.68483587092356e-09	ADAD2	16	84191138	84197168	+	4111	protein_coding	adenosine deaminase domain containing 2 [Source:HGNC Symbol;Acc:HGNC:30714]	-	124	90	104	20	30	18	1.64818856981361	1.5270212754591	1.78600023083322	0.332089450940702	0.498114190985911	0.322577038468056
ENSG00000066279	213.024442763697	193.123542996347	155.215445996508	54.1805770035831	74.5462917461688	68.6763906247944	187.121143918851	65.8010864581821	1.51114284665071	1.54860095726804e-10	8.2059885776884e-09	ASPM	1	197084128	197146694	-	10887	protein_coding	abnormal spindle microtubule assembly [Source:HGNC Symbol;Acc:HGNC:19048]	-	263	186	148	54	73	64	1.32001909969755	1.19166662604197	0.959730154917821	0.338577503316479	0.457688261404871	0.433092011517811
ENSG00000104755	132.026555781303	126.672431427711	138.43539778067	26.0869444832067	25.529551967866	52.5803615721082	132.378128329895	34.732286007727	1.93578773166866	1.73803130863569e-10	9.11579686366068e-09	ADAM2	8	39743735	39838289	-	2905	protein_coding	ADAM metallopeptidase domain 2 [Source:HGNC Symbol;Acc:HGNC:198]	-	163	122	132	26	25	49	3.06601416720924	2.9292993097583	3.20791936072457	0.610941704875178	0.587420378411669	1.24267730066871
ENSG00000184445	653.652947947922	603.251497209018	489.767657299794	290.969765389613	323.714718952541	216.759857909507	582.224034152244	277.148114083887	1.07120256788179	2.32835521784196e-10	1.21294721145686e-08	KNTC1	12	122527246	122626396	+	11325	protein_coding	kinetochore associated 1 [Source:HGNC Symbol;Acc:HGNC:17255]	-	807	581	467	290	317	202	3.8937495484416	3.57839251728485	2.91121525315177	1.74796345482117	1.91062822136382	1.31407932027824
ENSG00000136490	330.471378888169	344.715141262296	281.065807615299	148.494914750561	161.346768436913	129.841301025002	318.750775921921	146.560994737492	1.1208242661989	2.49988804657595e-10	1.29792167266671e-08	LIMD2	17	63695902	63701172	-	4745	protein_coding	LIM domain containing 2 [Source:HGNC Symbol;Acc:HGNC:28142]	-	408	332	268	148	158	121	4.69847192271242	4.88036071151599	3.9874405899328	2.12910980460431	2.27287738239977	1.87870060674632
ENSG00000163395	109.347147426232	107.983056299033	67.120192863355	24.0802564460369	19.4024594955782	18.242166259711	94.8167988628733	20.5749607337754	2.20514990161011	3.90776287558854e-10	1.94379688843791e-08	IGFN1	1	201190825	201228952	+	12116	protein_coding	immunoglobulin-like and fibronectin type III domain containing 1 [Source:HGNC Symbol;Acc:HGNC:24607]	-	135	104	64	24	19	17	0.608845630290264	0.598720501994502	0.372920585567989	0.135214895954165	0.107040831252665	0.103370847948613
ENSG00000182612	101.247358727993	156.783091357249	128.99662065926	25.0836004646218	36.7625548337271	43.9958127440089	129.009023581501	35.2806560141193	1.87032212692766	5.58848692979907e-10	2.64428621600756e-08	TSPAN10	17	81637171	81648749	+	4745	protein_coding	tetraspanin 10 [Source:HGNC Symbol;Acc:HGNC:29942]	-	125	151	123	25	36	41	1.43948281945846	2.2196821308401	1.83005668866319	0.359646926453431	0.51787079598982	0.63658450311239
ENSG00000163629	440.628505184225	447.506704470029	448.866289773687	269.899540999331	201.172869506784	184.567799804135	445.66716647598	218.546736770083	1.02658968270179	5.69458525936051e-10	2.67714953351643e-08	PTPN13	4	86594315	86815171	+	9496	protein_coding	protein tyrosine phosphatase, non-receptor type 13 [Source:HGNC Symbol;Acc:HGNC:9646]	-	544	431	428	269	197	172	3.13033547785319	3.16582292395714	3.18198927296604	1.93367790716003	1.41605674498451	1.33443112471014
ENSG00000146670	418.759075698978	373.787502573574	382.794849923822	123.411314285939	210.363508215216	191.006211425209	391.780476065458	174.927011308788	1.16511432220468	7.48850467531252e-10	3.43668875277735e-08	CDCA5	11	65066300	65084164	-	3925	protein_coding	cell division cycle associated 5 [Source:HGNC Symbol;Acc:HGNC:14626]	-	517	360	365	123	206	178	7.19753145640116	6.39753830666228	6.56521346489149	2.13913410364992	3.58247110372377	3.3410945295868
ENSG00000176956	79.3779292427464	102.791563207733	109.070313402952	20.0668803716974	21.4448236530075	30.0459208983476	97.079935284477	23.8525416410175	2.02498871310555	1.04279166062658e-09	4.68800215943493e-08	LY6H	8	143157914	143160711	-	1881	protein_coding	lymphocyte antigen 6 family member H [Source:HGNC Symbol;Acc:HGNC:6728]	-	98	99	104	20	21	28	2.84688529878312	3.67110202538734	3.90337424186888	0.725794647962373	0.762053805103751	1.09667427916537
ENSG00000090889	225.174125811056	220.119307071105	185.629283387716	104.347777932827	76.5886559035981	70.8225278318192	210.307572089959	83.9196538894147	1.32487754109982	1.86711591030502e-09	8.11012037659253e-08	KIF4A	X	70290090	70420832	+	4533	protein_coding	kinesin family member 4A [Source:HGNC Symbol;Acc:HGNC:13339]	-	278	212	177	104	75	66	3.35113378685348	3.2621219850563	2.75665994239911	1.5661024951797	1.12935552566903	1.07267124469181
ENSG00000069424	114.207020645176	97.6000701164333	112.216572443422	34.1136966318856	33.6990085975832	27.8997836913227	108.00788773501	31.9041629735972	1.75889103881032	2.03682082912632e-09	8.82240932166512e-08	KCNAB2	1	5991466	6101193	+	9534	protein_coding	potassium voltage-gated channel subfamily A regulatory beta subunit 2 [Source:HGNC Symbol;Acc:HGNC:6229]	-	141	94	107	34	33	26	0.808121487681634	0.687705917489175	0.792326676528359	0.243431250869444	0.236262028850156	0.200912344904183
ENSG00000141756	260.003217213486	212.851216743285	242.261946116172	71.2374253195259	108.245300343752	113.745271972316	238.372126690981	97.7426658785312	1.28931783558427	2.33124587324843e-09	9.98550315708076e-08	FKBP10	17	41812680	41823217	+	4273	protein_coding	FK506 binding protein 10 [Source:HGNC Symbol;Acc:HGNC:18169]	-	321	205	231	71	106	106	4.10492124323718	3.34634738799057	3.81658320853816	1.13422187023196	1.69327738941545	1.82760103160765
ENSG00000111665	295.642287485739	269.957640747581	261.139500358991	95.3176817655628	109.266482422467	154.521878905787	275.57980953077	119.702014364606	1.20644312362055	3.13518075991686e-09	1.32125589937516e-07	CDCA3	12	6844793	6852066	-	5653	protein_coding	cell division cycle associated 3 [Source:HGNC Symbol;Acc:HGNC:14624]	-	365	260	249	95	107	144	3.52814616251986	3.20807429779117	3.10968221483808	1.14714200086358	1.29199231079845	1.87668735912567
ENSG00000178999	302.932097314154	323.949168897098	269.52952446691	142.474850639052	134.796034390333	158.814153319837	298.803596892721	145.361679449741	1.0405810841308	3.31327667412605e-09	1.39057946405173e-07	AURKB	17	8204733	8210600	-	2241	protein_coding	aurora kinase B [Source:HGNC Symbol;Acc:HGNC:11390]	-	374	312	257	142	132	148	9.11931957481686	9.71097403234992	8.09630601843926	4.32532802454364	4.0205661455732	4.86550900790922
ENSG00000100162	208.974548414577	207.659723651986	219.189379819394	79.2641774682049	93.948751241747	103.014585937192	211.941217295319	92.0758382157145	1.2038189857449	3.42841748918361e-09	1.42881615360031e-07	CENPM	22	41938721	41947164	-	1778	protein_coding	centromere protein M [Source:HGNC Symbol;Acc:HGNC:18352]	-	258	200	209	79	92	96	7.92904055077276	7.84599982928679	8.29870215200566	3.03296847279417	3.53192284216654	3.97784538475344
ENSG00000183856	446.298357272992	452.698197561329	399.57489813966	218.728996051502	256.316701757375	163.106427733887	432.857150991327	212.717375180921	1.02415708493876	3.73368509714911e-09	1.54352343694475e-07	IQGAP3	1	156525405	156572604	-	6742	protein_coding	IQ motif containing GTPase activating protein 3 [Source:HGNC Symbol;Acc:HGNC:20669]	-	551	436	381	218	251	152	4.46576165417983	4.51074001458154	3.98962315386896	2.20719298245443	2.54120739258832	1.66097563516934
ENSG00000214357	299.692181834859	253.344862855423	223.384391873353	102.341089895657	131.732488154189	110.526066161779	258.807145521212	114.866548070541	1.17462150151263	3.82691641103001e-09	1.57362802821554e-07	NEURL1B	5	172641266	172691540	+	6424	protein_coding	neuralized E3 ubiquitin protein ligase 1B [Source:HGNC Symbol;Acc:HGNC:35422]	-	370	244	213	102	129	103	3.14723289163418	2.64931958121042	2.34082916246691	1.08384505563011	1.37069022234048	1.18124535707801
ENSG00000137404	206.544611805105	223.234202925885	297.845855831138	98.3277138213174	114.37239281604	96.5761743161171	242.541556854043	103.092093651158	1.23144885261424	4.65428680230062e-09	1.89865350506549e-07	NRM	6	30688047	30691420	-	2045	protein_coding	nurim [Source:HGNC Symbol;Acc:HGNC:8003]	-	255	215	284	98	112	90	6.81364586591395	7.33322825120161	9.80439220191519	3.27118664587012	3.73834903315444	3.24233301990752
ENSG00000122966	284.302583308204	247.115071145863	251.700723237581	112.374530081506	141.944308941335	105.160723144216	261.039459230549	119.826520722352	1.12420128650795	5.12937896732484e-09	2.0544161993805e-07	CIT	12	119685790	119877291	-	13230	protein_coding	citron rho-interacting serine/threonine kinase [Source:HGNC Symbol;Acc:HGNC:1985]	-	351	238	240	112	139	98	1.44970608519666	1.25477878751335	1.280698927081	0.577870786377661	0.717150148755072	0.545726010346575
ENSG00000157456	276.202794609964	249.191668382383	250.651970224091	113.377874100091	127.64775983933	131.987438232027	258.68214440548	124.337690723816	1.05897951794247	6.82623408239583e-09	2.69208515474536e-07	CCNB2	15	59105078	59125045	+	2801	protein_coding	cyclin B2 [Source:HGNC Symbol;Acc:HGNC:1580]	-	341	240	239	113	125	123	6.65233267721719	5.97651739941674	6.02393726416503	2.75383487697869	3.04615530040325	3.23519471681716
ENSG00000160298	327.231463408873	308.374689623199	300.992114871608	153.511634843485	176.664499617633	120.18368359339	312.19942263456	150.119939351503	1.05583208332774	6.89256328020787e-09	2.71130933114299e-07	C21orf58	21	46300181	46323875	-	5315	protein_coding	chromosome 21 open reading frame 58 [Source:HGNC Symbol;Acc:HGNC:1300]	-	404	297	287	153	173	112	4.15346720639019	3.89765357088632	3.81218770234856	1.96499171327409	2.22176423312482	1.55246985445724
ENSG00000187848	362.060554811302	453.736496179589	468.792597029995	189.632019512541	258.359065914804	165.252564940912	428.196549340295	204.414550122752	1.06421550449892	7.78673133770572e-09	3.03978220828917e-07	P2RX2	12	132618776	132622386	+	1973	protein_coding	purinergic receptor P2X 2 [Source:HGNC Symbol;Acc:HGNC:15459]	-	447	437	447	189	253	154	12.3797857164265	15.449143495586	15.9946995310882	6.53893891288534	8.75283159491804	5.75045299295757
ENSG00000145808	123.116788213239	111.097952153812	119.557843537851	48.1605128920739	34.7201906762978	23.6075092772731	117.924194634968	35.4960709485482	1.72863382913369	7.88949975110543e-09	3.07156684083129e-07	ADAMTS19	5	129460265	129738683	+	5408	protein_coding	ADAM metallopeptidase with thrombospondin type 1 motif 19 [Source:HGNC Symbol;Acc:HGNC:17111]	-	152	107	114	48	34	22	1.53581743891453	1.38005739970645	1.48820862287514	0.605866745333088	0.429138393311543	0.299705297841961
ENSG00000186185	139.316365609718	131.863924519011	136.33789175369	54.1805770035831	52.0802860144467	40.7766069334717	135.839393960806	49.0124899838338	1.46928447732187	7.90798985609612e-09	3.07156684083129e-07	KIF18B	17	44924709	44947711	-	4655	protein_coding	kinesin family member 18B [Source:HGNC Symbol;Acc:HGNC:27102]	-	172	127	130	54	51	38	2.01902385954514	1.9029794172416	1.97160229563785	0.791856773062622	0.747834725358375	0.60141233793296
ENSG00000055163	471.407702237535	427.77903072309	405.8674162206	269.899540999331	209.342326136501	170.617907958474	435.018049727075	216.619925031435	1.00550976218934	9.79091694240704e-09	3.74630122213192e-07	CYFIP2	5	157266079	157395595	+	10498	protein_coding	cytoplasmic FMR1 interacting protein 2 [Source:HGNC Symbol;Acc:HGNC:13760]	-	582	412	387	269	205	159	3.02934757812025	2.7374153795706	2.60255577000539	1.7491146319672	1.33291492037954	1.11583242637543
ENSG00000076382	319.941653580457	305.259793768419	280.017054601809	177.591891289522	126.626577760615	111.599134765291	301.739500650228	138.605867938476	1.1214729716236	1.04971952458941e-08	3.99670989362191e-07	SPAG5	17	28577565	28599279	-	5472	protein_coding	sperm associated antigen 5 [Source:HGNC Symbol;Acc:HGNC:13452]	-	395	294	267	177	124	104	3.94442494362648	3.74758331758291	3.44477468400508	2.20800340559803	1.54678778297845	1.40021805286292
ENSG00000169679	166.855647183732	183.778855432007	218.140626805904	90.3009616726385	71.4827455100249	75.1148022458689	189.591709807214	78.9661698095107	1.26046092937942	1.50078534759056e-08	5.56300722592462e-07	BUB1	2	110637698	110678114	-	6032	protein_coding	BUB1 mitotic checkpoint serine/threonine kinase [Source:HGNC Symbol;Acc:HGNC:1148]	-	206	177	208	90	70	70	1.86611574474279	2.04673675586499	2.4344320122531	1.01848289086166	0.792121577917858	0.854958686633808
ENSG00000187672	79.3779292427464	76.8340977512347	56.6326627284558	12.0401282230185	20.4236415742928	12.876823242149	70.9482299074789	15.1135310131534	2.23237579486036	1.77074325911149e-08	6.47034622168226e-07	ERC2	3	55508308	56468363	-	7933	protein_coding	ELKS/RAB6-interacting/CAST family member 2 [Source:HGNC Symbol;Acc:HGNC:31922]	-	98	74	54	12	20	12	0.675027259171945	0.650645335647877	0.480564796569817	0.103256251063952	0.172086847274514	0.111442850972073
ENSG00000006016	179.815309100915	182.740556813747	233.871922008253	99.3310578399023	79.652202139742	79.4070766599185	198.809262640972	86.1301122131876	1.20394400244468	4.0444318898761e-08	1.42061821735511e-06	CRLF1	19	18572220	18607741	-	3018	protein_coding	cytokine receptor like factor 1 [Source:HGNC Symbol;Acc:HGNC:2364]	-	222	176	223	99	78	74	4.01944813038927	4.06764916265582	5.21652479232632	2.23917749418332	1.76412966924188	1.80642904021282
ENSG00000121454	349.910871763943	319.795974424058	299.943361858118	155.518322880655	194.024594955782	119.110614989878	323.216736015373	156.217844275438	1.04881300621841	4.33237108170428e-08	1.51485628299048e-06	LHX4	1	180230286	180278982	+	6061	protein_coding	LIM homeobox 4 [Source:HGNC Symbol;Acc:HGNC:21734]	Homeobox	432	308	286	155	190	111	3.89468333626627	3.54451230037399	3.3313280167674	1.74566126535778	2.13975698970019	1.34923350355443
ENSG00000164109	244.613618686831	268.919342129321	284.212066655769	122.407970267354	107.224118265037	154.521878905787	265.915009157307	128.051322479393	1.05430950265527	4.88541880552509e-08	1.68908425966809e-06	MAD2L1	4	120055608	120067074	-	5748	protein_coding	mitotic arrest deficient 2 like 1 [Source:HGNC Symbol;Acc:HGNC:6763]	-	302	259	271	122	105	144	2.87093178212357	3.14291807009936	3.32849707451238	1.44882400316372	1.2468886633613	1.8456704316523
ENSG00000116774	104.487274207289	173.395869249408	138.43539778067	57.1906090593377	37.7837369124417	47.2150185545462	138.772847079122	47.3964548421085	1.54533054682336	4.95076587238974e-08	1.70784809289149e-06	OLFML3	1	113979391	114035572	+	2821	protein_coding	olfactomedin like 3 [Source:HGNC Symbol;Acc:HGNC:24956]	-	129	167	132	57	37	44	2.49872990061573	4.129176436212	3.30344053275607	1.37925424974445	0.895269470025924	1.14910049679499
ENSG00000221866	106.91721081676	71.6426046599351	85.9977471061736	28.0936325203764	27.5719161252953	18.242166259711	88.1858541942897	24.6359049684609	1.840593935143	7.18874438805561e-08	2.42031525030169e-06	PLXNA4	7	132123332	132648688	-	16372	protein_coding	plexin A4 [Source:HGNC Symbol;Acc:HGNC:9102]	-	132	69	82	28	27	17	0.4405598187831	0.293966207872148	0.353596342849858	0.116742464325929	0.112568574103883	0.0764989734757751
ENSG00000153071	129.596619171831	143.28520931987	170.946741198857	67.2240492451864	60.2497426441638	42.9227441404965	147.942856563519	56.7988453432822	1.37626418503304	9.29720131861337e-08	3.06986818700253e-06	DAB2	5	39371675	39462300	-	7717	protein_coding	DAB2, clathrin adaptor protein [Source:HGNC Symbol;Acc:HGNC:2662]	-	160	138	163	67	59	40	1.13293285632538	1.24732791377033	1.49119607644427	0.59265078462326	0.521865573450139	0.381873844223339
ENSG00000118193	166.855647183732	176.510765104188	168.849235171877	78.26083344962	79.652202139742	74.0417336423565	170.738549153266	77.3182564105728	1.14201992275139	1.21815117899885e-07	3.92968434731428e-06	KIF14	1	200551497	200620734	-	7277	protein_coding	kinesin family member 14 [Source:HGNC Symbol;Acc:HGNC:19181]	-	206	170	161	78	78	69	1.54684762570957	1.62947087288733	1.56195727156929	0.73166922605293	0.731639871069398	0.698562290281482
ENSG00000110318	111.777084035704	89.2936811703538	74.4614639577845	24.0802564460369	31.6566444401539	27.8997836913227	91.8440763879475	27.8788948591712	1.72478063916139	1.25013026213005e-07	4.02442769144997e-06	CEP126	11	101915015	102001058	+	8191	protein_coding	centrosomal protein 126 [Source:HGNC Symbol;Acc:HGNC:29264]	-	138	86	71	24	31	26	0.920608223669487	0.732338018493825	0.611951594827144	0.200007774310911	0.258333010269139	0.233854022258146
ENSG00000156427	123.116788213239	97.6000701164333	96.4852772410728	21.0702243902823	43.9108293847296	34.3381953123972	105.734045190248	33.1064163624697	1.67957854694625	1.29188607809652e-07	4.15018402588508e-06	FGF18	5	171419656	171457623	+	1986	protein_coding	fibroblast growth factor 18 [Source:HGNC Symbol;Acc:HGNC:3674]	-	152	94	92	21	43	32	4.182125231445	3.30140393622447	3.27042528131484	0.721792910099741	1.47789761468869	1.18707772643364
ENSG00000134193	39.6889646213732	40.4936461121372	42.9988735530868	7.0234081300941	6.12709247228785	1.07306860351241	41.0604947621991	4.74118973529812	3.09995987622794	1.58909074756785e-07	5.00077129132577e-06	REG4	1	119794018	119811660	-	3493	protein_coding	regenerating family member 4 [Source:HGNC Symbol;Acc:HGNC:22977]	-	49	39	41	7	6	1	0.766531813199405	0.778782307704558	0.828668669501557	0.136795564410543	0.11724863665291	0.0210916150577691
ENSG00000170379	123.116788213239	116.289445245112	120.606596551341	41.1371047619797	49.0167397783028	49.361155761571	120.004276669897	46.5050001006178	1.36914445683275	1.84185655773007e-07	5.68028562403955e-06	TCAF2	7	143620952	143730409	+	6409	protein_coding	TRPM8 channel associated factor 2 [Source:HGNC Symbol;Acc:HGNC:26878]	-	152	112	115	41	48	46	1.29594331559522	1.21892730691594	1.26678588872899	0.436682860395586	0.51121795953018	0.528781170892843
ENSG00000024422	241.373703207535	262.689550419762	212.896861738454	136.454786527543	114.37239281604	100.868448730167	238.986705121917	117.231876024583	1.02647658123073	2.20283645910158e-07	6.6473068883261e-06	EHD2	19	47713343	47743134	+	3923	protein_coding	EH domain containing 2 [Source:HGNC Symbol;Acc:HGNC:3243]	-	298	253	203	136	112	94	4.15078888920206	4.49833990212515	3.65319940253225	2.36642727075124	1.94874427040551	1.76529774950243
ENSG00000166803	285.922541047852	278.264029693661	396.42863909919	133.444754471788	116.414756973469	196.371554442771	320.205069946901	148.743688629343	1.10655357988755	2.71123020684213e-07	8.11789704650595e-06	PCLAF	15	64364311	64387687	-	3734	protein_coding	PCNA clamp associated factor [Source:HGNC Symbol;Acc:HGNC:28961]	-	353	268	378	133	114	183	5.16574639603778	5.00622697195296	7.14682477726795	2.43136347703121	2.083942225159	3.61064838929088
ENSG00000168077	233.273914509295	203.506529178946	259.041994332011	119.3979382116	124.584213603186	98.722311523142	231.940812673417	114.234821112643	1.02070252379038	2.77193634129087e-07	8.23569525678327e-06	SCARA3	8	27633868	27676776	+	4031	protein_coding	scavenger receptor class A member 3 [Source:HGNC Symbol;Acc:HGNC:19000]	-	288	196	247	119	122	92	3.90402310445876	3.39151176942259	4.32593314407566	2.01514696359774	2.06586610084723	1.68144803981753
ENSG00000161888	147.416154307958	169.242674776368	145.776668875099	58.1939530779226	70.4615634313102	74.0417336423565	154.145165986475	67.5657500505298	1.19027476690835	3.6014594860483e-07	1.04584755696544e-05	SPC24	19	11131520	11155808	-	2839	protein_coding	SPC24, NDC80 kinetochore complex component [Source:HGNC Symbol;Acc:HGNC:26913]	-	182	163	139	58	69	69	3.50298828617438	4.00472101888855	3.45656760880319	1.39455344317363	1.65897115534663	1.7905733661072
ENSG00000076344	178.195351361267	201.429931942426	175.141753252817	62.2073291522621	104.160572028893	78.3340080564061	184.922345518837	81.5673030791872	1.1805849256584	3.77516838704877e-07	1.08847075957116e-05	RGS11	16	268301	275980	-	4798	protein_coding	regulator of G protein signaling 11 [Source:HGNC Symbol;Acc:HGNC:9993]	-	220	194	167	62	102	73	2.50550415211787	2.82027554513917	2.45726432583197	0.882071940753104	1.45109239122269	1.12091076114329
ENSG00000160447	220.314252592112	193.123542996347	183.531777360736	94.314337746978	94.9699333204616	104.087654540704	198.989857649732	97.7906418693812	1.02780189914595	4.57853607984224e-07	1.28833989691911e-05	PKN3	9	128702523	128720918	+	3375	protein_coding	protein kinase N3 [Source:HGNC Symbol;Acc:HGNC:17999]	-	272	186	175	94	93	97	4.40380232558429	3.84405172080559	3.66066443323985	1.9011948871825	1.88089394410179	2.11741692014471
ENSG00000123080	197.634844237042	160.936285830289	196.116813522615	83.2775535425444	94.9699333204616	85.845488280993	184.895981196649	88.0309917146663	1.07193128989155	5.17996495719942e-07	1.4366017920866e-05	CDKN2C	1	50960745	50974633	+	3318	protein_coding	cyclin dependent kinase inhibitor 2C [Source:HGNC Symbol;Acc:HGNC:1789]	-	244	155	187	83	93	80	4.01833494566032	3.25840731306984	3.97888029006889	1.70755331259538	1.91320586538383	1.77632336098343
ENSG00000152804	136.886429000246	157.821389975509	141.581656821139	32.1070085947159	52.0802860144467	77.2609394528937	145.429825265632	53.8160780206854	1.43745129453138	5.27555906823112e-07	1.45786954896279e-05	HHEX	10	92689951	92695646	+	2525	protein_coding	hematopoietically expressed homeobox [Source:HGNC Symbol;Acc:HGNC:4901]	Homeobox	169	152	135	32	51	72	3.65727832186246	4.19886837596778	3.77457478335481	0.865089731686162	1.37868144417554	2.10077497844305
ENSG00000183098	276.202794609964	264.766147656282	259.041994332011	148.494914750561	85.7792946120298	149.156535888225	266.670312199419	127.810248416939	1.06218509554223	5.30999964574053e-07	1.46476197741179e-05	GPC6	13	93226842	94407401	+	6468	protein_coding	glypican 6 [Source:HGNC Symbol;Acc:HGNC:4454]	-	341	255	247	148	84	139	2.88082619494208	2.74992104406334	2.69601677547449	1.56193970668637	0.886470752875792	1.58326354114927
ENSG00000169418	112.587062905528	123.557535572931	100.680289295033	50.1672009292436	39.826101069871	38.6304697264469	112.274962591164	42.8745905751871	1.38754450323843	5.51972662997505e-07	1.50784336855812e-05	NPR1	1	153678637	153693992	+	5003	protein_coding	natriuretic peptide receptor 1 [Source:HGNC Symbol;Acc:HGNC:7943]	-	139	119	96	50	39	36	1.51815805075023	1.65907688974631	1.35467893706029	0.682200546080963	0.532095077130922	0.530127605493575
ENSG00000168280	98.007443248697	130.825625900751	113.265325456912	46.1538248549041	45.9531935421588	38.6304697264469	114.03279820212	43.5791627078366	1.38364109251781	5.78080051523805e-07	1.56936521029878e-05	KIF5C	2	148875250	149026759	+	9215	protein_coding	kinesin family member 5C [Source:HGNC Symbol;Acc:HGNC:6325]	-	121	126	108	46	45	36	0.717501346394339	0.953729598348052	0.827416284576963	0.340749363589757	0.333328394868651	0.287816430850174
ENSG00000164611	229.224020160176	305.259793768419	336.649717330265	108.361154007166	116.414756973469	181.348593993598	290.377843752953	135.374834991411	1.10046639048418	6.65574738414797e-07	1.78800739831989e-05	PTTG1	5	160421822	160428744	+	2013	protein_coding	pituitary tumor-transforming 1 [Source:HGNC Symbol;Acc:HGNC:9690]	-	283	294	321	108	114	169	7.68201852704423	10.1871713431762	11.2578875320736	3.66228840398063	3.86559377483542	6.1851658847775
ENSG00000122679	181.435266840563	197.276737469386	186.678036401206	85.2842415797141	107.224118265037	78.3340080564061	188.463346903719	90.2807893003858	1.06020187074503	6.93261546097234e-07	1.83994716709455e-05	RAMP3	7	45157791	45186302	+	1427	protein_coding	receptor activity modifying protein 3 [Source:HGNC Symbol;Acc:HGNC:9845]	-	224	190	178	85	105	73	8.577421158492	9.28709061783344	8.80626352295061	4.06600130656847	5.02250598248127	3.76883660263875
ENSG00000051825	234.083893379119	215.966112598065	178.288012293287	103.344433914242	103.139389950179	107.306860351241	209.446006090157	104.596894738554	1.00438781835261	7.65920850280405e-07	2.01544360261499e-05	MPHOSPH9	12	123152320	123244014	-	10304	protein_coding	M-phase phosphoprotein 9 [Source:HGNC Symbol;Acc:HGNC:7215]	-	289	208	170	103	101	100	1.53258539420612	1.40801583892962	1.16476609281908	0.682344878106435	0.669068618508835	0.714994287624103
ENSG00000107014	155.515943006197	200.391633324166	212.896861738454	69.2307372823562	66.3768351164517	110.526066161779	189.601479356272	82.0445461868621	1.20832472922863	8.23859902659271e-07	2.14593238158884e-05	RLN2	9	5299868	5304969	-	1278	protein_coding	relaxin 2 [Source:HGNC Symbol;Acc:HGNC:10027]	-	192	193	203	69	65	103	8.20924211480087	10.5335924312171	11.2140072426714	3.68545233037514	3.47166362922014	5.93765271820745
ENSG00000132906	146.606175438134	132.902223137271	146.825421888589	57.1906090593377	68.4191992738809	64.3841162107448	142.111273487998	63.3313081813211	1.16712528781311	8.97446777808933e-07	2.31802836077282e-05	CASP9	1	15490832	15526534	-	5269	protein_coding	caspase 9 [Source:HGNC Symbol;Acc:HGNC:1511]	-	181	128	140	57	67	60	1.87708122539807	1.69446197110306	1.87583867332465	0.738446809362135	0.867964056573583	0.8389411052965
ENSG00000249853	155.515943006197	153.668195502469	138.43539778067	64.2140171894318	72.5039275887395	67.603322021282	149.206512096445	68.1070889331511	1.13254026258128	9.09398608630447e-07	2.34497099416078e-05	HS3ST5	6	114055586	114343045	-	4104	protein_coding	heparan sulfate-glucosamine 3-sulfotransferase 5 [Source:HGNC Symbol;Acc:HGNC:19419]	-	192	148	132	64	71	63	2.55638679890729	2.51538472109874	2.27071290031795	1.06449881701148	1.1808809956072	1.13094535038928
ENSG00000254535	45.3588167101408	24.9191668382383	40.901367526107	5.01672009292436	4.08472831485856	5.36534301756206	37.0597836914953	4.82226380844833	2.9474211897481	9.49253077937142e-07	2.43147549199182e-05	PABPC4L	4	134196333	134201748	-	4944	protein_coding	poly(A) binding protein cytoplasmic 4 like [Source:HGNC Symbol;Acc:HGNC:31955]	-	56	24	39	5	4	5	0.618931027162626	0.338596788749318	0.556905866880716	0.0690341693374405	0.0552251197179903	0.0745074953446477
ENSG00000279930	59.1284574971478	78.9106949877546	77.6077229982542	14.0468162601882	23.4871878104367	24.6805778807855	71.8822918277189	20.7381939838035	1.7929582908813	1.31229236506422e-06	3.29033305191713e-05	AL032819.2	16	1437154	1439315	+	2162	TEC	TEC	-	73	76	74	14	23	23	1.84501482485891	2.45192938235861	2.41641586415132	0.442023040227593	0.726151574164213	0.783755440391357
ENSG00000168243	84.23780246169	96.5617714981733	94.387771214093	42.1404487805646	22.4660057317221	28.9728522948351	91.7291150579854	31.1931022690406	1.55277962369571	1.45651138879061e-06	3.59376882043876e-05	GNG4	1	235547687	235650754	-	5401	protein_coding	G protein subunit gamma 4 [Source:HGNC Symbol;Acc:HGNC:4407]	-	104	93	90	42	22	27	1.05218438325697	1.201043747243	1.17642428290698	0.530820484894681	0.278037669944749	0.368296853862852
ENSG00000197558	534.586054083802	422.587537631791	275.822042547849	174.581859233768	253.253155521231	141.645055663638	410.998544754481	189.826690139546	1.11596311063021	1.7954566524152e-06	4.31245195953931e-05	SSPO	7	149776042	149833979	+	21144	protein_coding	SCO-spondin [Source:HGNC Symbol;Acc:HGNC:21998]	-	660	407	263	174	248	132	1.70564825792587	1.34263299102915	0.878140983610217	0.561739106862933	0.800607524447414	0.459933669332953
ENSG00000132639	54.2685842782041	52.9532295312563	36.7063554721473	12.0401282230185	4.08472831485856	11.8037546386365	47.9760564272026	9.30953705883785	2.36992836440347	1.90891985896929e-06	4.5565857933911e-05	SNAP25	20	10218830	10307418	+	3357	protein_coding	synaptosome associated protein 25 [Source:HGNC Symbol;Acc:HGNC:11132]	-	67	51	35	12	4	11	1.09057653988236	1.05966573208232	0.736058532152785	0.244007101486546	0.0813324372611689	0.241406948276635
ENSG00000175874	143.366259958838	174.434167867668	141.581656821139	65.2173612080167	82.7157483758859	62.2379790037199	153.127361549215	70.0570295292075	1.12624542023659	2.24369853399391e-06	5.27048938434366e-05	CREG2	2	101345551	101387595	-	7150	protein_coding	cellular repressor of E1A stimulated genes 2 [Source:HGNC Symbol;Acc:HGNC:14272]	-	177	168	135	65	81	58	1.35269509165257	1.63890316993516	1.33297920670922	0.620554424007829	0.773275256739345	0.597627225316599
ENSG00000072571	191.964992148274	166.127778921589	158.361705036978	105.351121951412	61.2709247228785	54.726498779133	172.151492035614	73.7828484844743	1.22144873076108	2.32530165934226e-06	5.42453125371522e-05	HMMR	5	163460203	163491945	+	3936	protein_coding	hyaluronan mediated motility receptor [Source:HGNC Symbol;Acc:HGNC:5012]	-	237	160	151	105	60	51	3.29022763590306	2.83540400334795	2.70842931444521	1.82098668630346	1.0405220727353	0.954604568403498
ENSG00000138778	188.725076668979	150.55329964769	179.336765306777	95.3176817655628	83.7369304546006	69.7494592283068	172.871713874482	82.9346904828234	1.05982816773882	2.5559386687299e-06	5.89126670729672e-05	CENPE	4	103105806	103198409	-	9444	protein_coding	centromere protein E [Source:HGNC Symbol;Acc:HGNC:1856]	-	233	145	171	95	82	65	1.34813266662515	1.07093245234457	1.27830880440101	0.686657531859574	0.592670090391545	0.507067528673358
ENSG00000095321	68.0382250652112	70.6043060416751	69.2176988903348	27.0902885017915	18.3812774168635	19.3152348632234	69.286743332407	21.5956002606262	1.67942414103861	2.79220380551649e-06	6.38809832063267e-05	CRAT	9	129094810	129111189	-	3803	protein_coding	carnitine O-acetyltransferase [Source:HGNC Symbol;Acc:HGNC:2342]	-	84	68	66	27	18	18	1.20693991518223	1.24719006489625	1.22521768904876	0.484629671128912	0.323073485008111	0.348702131249586
ENSG00000078900	123.116788213239	100.714965971213	95.4365242275829	20.0668803716974	57.1861964080199	23.6075092772731	106.422759470678	33.6201953523301	1.66336989447324	2.86334046207144e-06	6.54114221113209e-05	TP73	1	3652520	3736201	+	6763	protein_coding	tumor protein p73 [Source:HGNC Symbol;Acc:HGNC:12003]	P53	152	97	91	20	56	22	1.22810893237465	1.0004200846945	0.949943232343034	0.20186599627639	0.565202112435371	0.239657881225688
ENSG00000165194	46.1687955799647	39.4553474938773	66.0714398498651	13.0434722416033	8.16945662971713	12.876823242149	50.5651943079024	11.3632507044898	2.15280934026967	3.1165772445187e-06	7.06729722212917e-05	PCDH19	X	100291644	100410273	-	9756	protein_coding	protocadherin 19 [Source:HGNC Symbol;Acc:HGNC:14270]	-	57	38	63	13	8	12	0.319253563562799	0.271682622215012	0.455894555800166	0.0909586742856904	0.0559723230598081	0.0906187102051508
ENSG00000158813	110.157126296056	84.1021880790542	104.875301348992	45.1504808363192	37.7837369124417	32.1920581053724	99.7115385747009	38.3754252847111	1.37767444797733	3.26290226698313e-06	7.33533672726329e-05	EDA	X	69616067	70039469	+	6999	protein_coding	ectodysplasin A [Source:HGNC Symbol;Acc:HGNC:3157]	-	136	81	100	45	37	30	1.0617826010035	0.807233321484658	1.00869450429118	0.43888332602354	0.36084514572698	0.315786589784773
ENSG00000253250	43.7388589704929	39.4553474938773	36.7063554721473	6.02006411150923	7.14827455100249	9.65761743161171	39.9668539788391	7.60865203137448	2.39954870666362	3.59286364703301e-06	8.00606321347528e-05	C8orf88	8	90958637	90985257	-	894	protein_coding	chromosome 8 open reading frame 88 [Source:HGNC Symbol;Acc:HGNC:44672]	-	54	38	35	6	7	9	3.30056986872342	2.9648049914202	2.76392448818445	0.458127427119874	0.534460554586188	0.741674611377056
ENSG00000141574	168.47560492338	154.706494120729	223.384391873353	64.2140171894318	74.5462917461688	108.379928954754	182.188830305821	82.3800792967848	1.14625548745935	3.8650727173667e-06	8.52638359110078e-05	SECTM1	17	82321024	82334074	-	2961	protein_coding	secreted and transmembrane 1 [Source:HGNC Symbol;Acc:HGNC:10707]	-	208	149	213	64	73	101	3.83846528468146	3.50992564467125	5.078516224143	1.4754147737302	1.68282745758691	2.5129936342707
ENSG00000258748	79.3779292427464	71.6426046599351	85.9977471061736	26.0869444832067	32.6778265188685	24.6805778807855	79.0060936696183	27.8151162942869	1.50522068578522	4.5361339295538e-06	9.79652453693552e-05	AL359399.1	14	104137150	104137898	-	462	antisense	novel transcript, antisense to KIF26A	-	98	69	82	26	32	23	11.5908901450455	10.4173479551576	12.5304747297357	3.84152738671513	4.72784401533756	3.66770403057601
ENSG00000225968	80.9978869823942	83.0638894607943	72.3639579308046	33.1103526133008	26.5507340465807	23.6075092772731	78.8085781246644	27.7561986457182	1.50408527492039	4.80396238717121e-06	0.000102742163675701	ELFN1	7	1688119	1747954	+	3845	protein_coding	extracellular leucine rich repeat and fibronectin type III domain containing 1 [Source:HGNC Symbol;Acc:HGNC:33154]	-	100	80	69	33	26	22	1.42113830498422	1.45125489690215	1.266917673997	0.585855021885155	0.461564225554574	0.42153608601543
ENSG00000055813	51.0286687989084	57.1064240042961	55.5839097149659	13.0434722416033	19.4024594955782	10.7306860351241	54.5730008393901	14.3922059241019	1.9191024380238	4.82729593499114e-06	0.000103093692522014	CCDC85A	2	56184123	56386173	+	3982	protein_coding	coiled-coil domain containing 85A [Source:HGNC Symbol;Acc:HGNC:29400]	-	63	55	53	13	19	10	0.864513905845938	0.963410752518778	0.939658966055505	0.222851036245905	0.325692293183647	0.185015096425885
ENSG00000136099	85.8577602013379	58.144722622556	77.6077229982542	22.0735684088672	27.5719161252953	23.6075092772731	73.8700686073827	24.4176646038119	1.6003281466857	4.97009867978041e-06	0.000105563252950708	PCDH8	13	52842889	52848641	-	5150	protein_coding	protocadherin 8 [Source:HGNC Symbol;Acc:HGNC:8660]	-	106	56	74	22	27	22	1.12468609507266	0.758456806798473	1.01442545597964	0.291600331281349	0.357858775772577	0.314719660335792
ENSG00000254180	38.8789857515492	31.1489585477979	31.4625904046977	4.01337607433949	8.16945662971713	2.14613720702483	33.8301782346816	4.77632330369381	2.82025092192888	4.99450870237884e-06	0.000105935796685945	AB015752.1	8	90534611	90620070	-	578	lincRNA	novel transcript	-	48	30	30	4	8	2	4.53780770878698	3.62029092468994	3.66428347865086	0.472394371217032	0.944750836974892	0.254923914867777
ENSG00000244564	43.7388589704929	51.9149309129964	37.7551084856372	14.0468162601882	8.16945662971713	4.29227441404965	44.4696327897088	8.83618243465166	2.32263070211882	5.20005728717358e-06	0.000109542190393739	AC096888.1	3	64445231	64454832	+	565	lincRNA	uncharacterized LOC101929316 [Source:NCBI gene;Acc:101929316]	-	54	50	36	14	8	4	5.22249462413936	6.17264942321766	4.49831331113671	1.69142267782665	0.966488466852191	0.521578841747169
ENSG00000187266	170.905541532852	178.587362340708	177.239259279797	106.354465969996	68.4191992738809	84.7724196774806	175.577387717785	86.5153616404527	1.01983945352513	5.8383148228106e-06	0.000121987553614823	EPOR	19	11377205	11384342	-	3079	protein_coding	erythropoietin receptor [Source:HGNC Symbol;Acc:HGNC:3416]	-	211	172	169	106	67	79	3.74460019857802	3.89644735919644	3.87500853915312	2.35000473658048	1.48532075806632	1.89027862953758
ENSG00000277758	72.8980982841548	85.1404866973141	63.9739338228852	24.0802564460369	26.5507340465807	25.7536464842979	74.0041729347847	25.4615456589718	1.53939642097833	6.01196371714461e-06	0.000124938652989717	FO681492.1	10	47750864	47763592	-	5526	protein_coding	synaptotagmin-15 [Source:NCBI gene;Acc:102724488]	-	90	82	61	24	26	24	0.889947358740118	1.03503021273136	0.779317812102016	0.296464654249126	0.321157156579322	0.319969647760207
ENSG00000273983	55.888542017852	82.0255908425343	77.6077229982542	12.0401282230185	18.3812774168635	32.1920581053724	71.8406186195469	20.8711545817515	1.78587779901134	6.40118334713442e-06	0.000132491606997064	HIST1H3G	6	26269405	26271815	-	2411	protein_coding	histone cluster 1 H3 family member g [Source:HGNC Symbol;Acc:HGNC:4772]	-	69	79	74	12	18	30	1.5638121028778	2.28549321447798	2.16685653185199	0.339747755989355	0.50960118767559	0.916711050146673
ENSG00000122025	70.468161674683	67.4894101868953	63.9739338228852	29.0969765389613	15.3177311807196	18.242166259711	67.3105018948212	20.8856246597973	1.68665159896366	6.43267082349151e-06	0.000132865141849656	FLT3	13	28003274	28100592	-	4159	protein_coding	fms related tyrosine kinase 3 [Source:HGNC Symbol;Acc:HGNC:3765]	-	87	65	61	29	15	17	1.14304419353642	1.09012046197484	1.0354677157191	0.475972255971381	0.246182668807776	0.301139984069581
ENSG00000024526	91.5276122901055	90.3319797886138	76.5589699847643	40.1337607433949	29.6142802827246	25.7536464842979	86.1395206878279	31.8338958368058	1.43489164480833	6.71107878023623e-06	0.000137796051652786	DEPDC1	1	68474152	68497221	-	5904	protein_coding	DEP domain containing 1 [Source:HGNC Symbol;Acc:HGNC:22949]	-	113	87	73	40	29	24	1.04583888286089	1.02783395121363	0.872915408187639	0.462472809219927	0.335279334548043	0.299483786165803
ENSG00000204682	125.546724822711	138.09371622857	140.53290380765	36.1203846690554	72.5039275887395	63.3110476072323	134.72444828631	57.3117866216757	1.23362048757949	6.94674422414627e-06	0.00014206736861583	CASC10	10	21492658	21497262	-	3801	protein_coding	cancer susceptibility 10 [Source:HGNC Symbol;Acc:HGNC:31448]	-	155	133	134	36	71	59	2.22826335520382	2.44064057304757	2.48887208619194	0.646512896361748	1.275015944744	1.14356950076571
ENSG00000268864	110.157126296056	151.59159826595	167.800482158387	37.1237286876403	72.5039275887395	67.603322021282	143.183068906798	59.0769927658873	1.2755051116212	7.50403194193154e-06	0.000152266500449796	AC011487.2	19	53599628	53608451	-	2047	transcribed_unprocessed_pseudogene	solute carrier family 7 member 3 pseudogene [Source:NCBI gene;Acc:284379]	-	136	146	160	37	71	63	3.63039395428602	4.97490816728114	5.51820446353415	1.23383317328376	2.36753082851585	2.26741559257334
ENSG00000080986	129.596619171831	202.468230560686	188.775542428186	98.3277138213174	74.5462917461688	67.603322021282	173.613464053568	80.1591091962561	1.10936255838023	7.77854363669476e-06	0.000156586348404482	NDC80	18	2571511	2616635	+	3600	protein_coding	NDC80, kinetochore complex component [Source:HGNC Symbol;Acc:HGNC:16909]	-	160	195	180	98	73	63	2.42856745896192	3.77817583446114	3.529926417767	1.85821574744567	1.38412558386523	1.28927769944378
ENSG00000140534	169.285583793204	134.978820373791	133.19163271322	77.2574894310351	60.2497426441638	71.8955964353316	145.818678960072	69.8009428368435	1.06612750398289	9.52231013450289e-06	0.000187527486940019	TICRR	15	89575482	89631056	+	8402	protein_coding	TOPBP1 interacting checkpoint and replication regulator [Source:HGNC Symbol;Acc:HGNC:28704]	-	209	130	127	77	59	67	1.35924047557349	1.07922185226217	1.06712843384054	0.625576764025983	0.479318808654454	0.587490093261696
ENSG00000166816	135.266471260598	174.434167867668	149.971680929059	51.1705449478285	85.7792946120298	76.1878708493813	153.224106685775	71.0459034697465	1.10797264282008	1.02561733503546e-05	0.000200443844185638	LDHD	16	75111860	75116771	-	2359	protein_coding	lactate dehydrogenase D [Source:HGNC Symbol;Acc:HGNC:19708]	-	167	168	143	51	84	71	3.86830954940628	4.96742588598406	4.27960557643646	1.47575681165067	2.4305607586268	2.21737338243829
ENSG00000169607	83.4278235918661	68.5277088051553	90.1927591601333	27.0902885017915	23.4871878104367	37.5574011229344	80.7160971857182	29.3782924783876	1.46149978594982	1.12207300620653e-05	0.000216821626011338	CKAP2L	2	112736607	112764677	-	5219	protein_coding	cytoskeleton associated protein 2 like [Source:HGNC Symbol;Acc:HGNC:26877]	-	103	66	86	27	23	35	1.0784067994145	0.882077397937484	1.16334037910696	0.353141720502635	0.300812359329954	0.494070779629731
ENSG00000211452	27.539281574014	33.2255557843177	45.0963795800666	3.01003205575462	3.06354623614392	10.7306860351241	35.2870723127995	5.60142144234089	2.66518813554586	1.34949568425893e-05	0.000257221550695584	DIO1	1	53891239	53911086	+	2282	protein_coding	iodothyronine deiodinase 1 [Source:HGNC Symbol;Acc:HGNC:2883]	-	34	32	43	3	3	10	0.81413413939784	0.978102555405568	1.33029654657301	0.0897383698170831	0.0897347694628869	0.322844046436405
ENSG00000142945	175.765414751796	138.09371622857	184.580530374226	61.2039851336772	64.3344709590224	106.233791747729	166.146553784864	77.2574159468095	1.10836638938067	1.41392696540462e-05	0.000268506820277578	KIF2C	1	44739818	44767767	+	3646	protein_coding	kinesin family member 2C [Source:HGNC Symbol;Acc:HGNC:6393]	-	217	133	176	61	63	99	3.25218886955063	2.54439792050297	3.40793773739436	1.14205161412302	1.17944860729579	2.00044655191497
ENSG00000119714	138.506386739894	174.434167867668	157.312952023488	64.2140171894318	93.948751241747	71.8955964353316	156.751168877017	76.6861216221701	1.02916150167896	1.4992462399951e-05	0.000280562827921413	GPR68	14	91232532	91253925	-	3278	protein_coding	G protein-coupled receptor 68 [Source:HGNC Symbol;Acc:HGNC:4519]	-	171	168	150	64	92	67	2.85049215935204	3.57478879348273	3.23056109008572	1.33273433343963	1.91572874111413	1.50582421097766
ENSG00000066468	59.1284574971478	53.9915281495163	82.8514880657038	21.0702243902823	15.3177311807196	25.7536464842979	65.3238245707893	20.7138673517666	1.65724340825426	1.55412820584515e-05	0.000289778197510668	FGFR2	10	121478334	121598458	-	7578	protein_coding	fibroblast growth factor receptor 2 [Source:HGNC Symbol;Acc:HGNC:3689]	-	73	52	79	21	15	24	0.526381901734621	0.478628767627698	0.735983602543133	0.189163462583543	0.135111338027387	0.233327035302574
ENSG00000075218	172.5254992725	175.472466485928	112.216572443422	81.2708655053746	72.5039275887395	63.3110476072323	153.404846067283	72.3619469004488	1.08524543510389	1.68716981841118e-05	0.000312318830731097	GTSE1	22	46296741	46330810	+	4242	protein_coding	G2 and S-phase expressed 1 [Source:HGNC Symbol;Acc:HGNC:13698]	-	213	169	107	81	71	59	2.74373162354432	2.77885634217793	1.78077381754394	1.30342760912536	1.14246478217161	1.0246835625673
ENSG00000189212	55.0785631480281	52.9532295312563	55.5839097149659	12.0401282230185	18.3812774168635	19.3152348632234	54.5385674647501	16.5788801677018	1.7209126647695	2.05451122094544e-05	0.000372274536157211	DPY19L2P1	7	35079989	35186041	-	8272	transcribed_unprocessed_pseudogene	DPY19L2 pseudogene 1 [Source:HGNC Symbol;Acc:HGNC:22305]	-	68	51	53	12	18	18	0.449191031456932	0.430040844124799	0.452335832063953	0.0990246421289089	0.148531003806316	0.160313612807323
ENSG00000177519	57.5084997574999	64.3745143321156	56.6326627284558	15.0501602787731	23.4871878104367	19.3152348632234	59.5052256060237	19.2841943174777	1.62573470053002	2.17294392757791e-05	0.000390977775533855	RPRM	2	153477338	153478808	-	1471	protein_coding	reprimo, TP53 dependent G2 arrest mediator homolog [Source:HGNC Symbol;Acc:HGNC:24201]	-	71	62	54	15	23	18	2.63741435465103	2.93987640102399	2.59165229856449	0.696067164930603	1.06726016542694	0.901505238030032
ENSG00000276791	87.4777179409858	110.059653535552	80.753982038724	25.0836004646218	39.826101069871	45.0688813475213	92.7637845050874	36.659527627338	1.34123110153858	2.35407951713729e-05	0.000420624636781658	AC092117.1	16	2777319	2780568	+	3250	lincRNA	novel transcript	-	108	106	77	25	39	42	1.81582120777768	2.27495368588619	1.67264205641882	0.525084512622009	0.819098975657232	0.952081993435409
ENSG00000158186	77.7579715030985	122.519236954672	105.924054362482	32.1070085947159	50.0379218570174	45.0688813475213	102.067087606751	42.4046039330849	1.26397566286529	3.39340911010094e-05	0.000578831509709696	MRAS	3	138347648	138405534	+	6365	protein_coding	muscle RAS oncogene homolog [Source:HGNC Symbol;Acc:HGNC:7227]	-	96	118	101	32	49	42	0.82414857994623	1.29310459401703	1.12025944444452	0.343181708170865	0.5254759073999	0.486137702853901
ENSG00000233251	84.23780246169	75.7957991329748	81.8027350522139	22.0735684088672	40.8472831485856	32.1920581053724	80.6121122156262	31.7043032209417	1.3482981681954	4.25126467897069e-05	0.000706406264544484	AC007743.1	2	56173534	56185770	-	3713	antisense	uncharacterized LOC100129434 [Source:NCBI gene;Acc:100129434]	-	104	73	78	22	40	30	1.53052729705653	1.37134891171889	1.48308247016335	0.404455078399932	0.735343366242241	0.595257296499765
ENSG00000137135	97.1974643788731	177.549063722448	132.14287969973	34.1136966318856	61.2709247228785	74.0417336423565	135.62980260035	56.4754516657069	1.26296857855121	4.26061433614505e-05	0.00070719777247962	ARHGEF39	9	35658875	35675866	-	6496	protein_coding	Rho guanine nucleotide exchange factor 39 [Source:HGNC Symbol;Acc:HGNC:25909]	-	120	171	126	34	60	69	1.00941073571385	1.83611614539462	1.36936800689237	0.357277331556232	0.630464113036662	0.782548920316863
ENSG00000136717	86.6677390711618	92.4085770251336	109.070313402952	30.1003205575462	57.1861964080199	25.7536464842979	96.0488764997491	37.680054483288	1.34640281157389	4.55764222214701e-05	0.00075084234044345	BIN1	2	127048027	127107355	-	6929	protein_coding	bridging integrator 1 [Source:HGNC Symbol;Acc:HGNC:1052]	-	107	89	104	30	56	24	0.843812405462668	0.895920554904026	1.05964020045538	0.295544753821018	0.55166140660996	0.255181450934176
ENSG00000254531	114.207020645176	171.319272012888	188.775542428186	63.2106731708469	76.5886559035981	90.1377626950427	158.100611695417	76.6456972564959	1.04144541877865	4.87508137783734e-05	0.000793809449274043	FLJ20021	4	101347780	101348883	+	790	lincRNA	uncharacterized LOC90024 [Source:NCBI gene;Acc:90024]	-	141	165	180	63	75	84	9.75269653614772	14.5682339868219	16.0857406379256	5.44359766882817	6.48021341500975	7.83358602193691
ENSG00000230836	73.7080771539788	67.4894101868953	68.1689458768449	35.1170406504705	21.4448236530075	21.4613720702483	69.788811072573	26.0077454579087	1.42248710631031	5.38292749189779e-05	0.000864370786123381	LINC01293	2	74940258	74942670	+	1266	lincRNA	long intergenic non-protein coding RNA 1293 [Source:HGNC Symbol;Acc:HGNC:50362]	-	91	65	65	35	21	20	3.9277186984396	3.58120932176412	3.62472696927101	1.88715207932871	1.1322458194314	1.1638706381799
ENSG00000150281	57.5084997574999	62.2979170955957	40.901367526107	15.0501602787731	12.2541849445757	22.5344406737607	53.5692614597342	16.6129286323698	1.69460438997587	5.86065454835709e-05	0.000933587739004817	CTF1	16	30896607	30903560	+	1664	protein_coding	cardiotrophin 1 [Source:HGNC Symbol;Acc:HGNC:2499]	-	71	60	39	15	12	21	2.33151232914163	2.51505787796969	1.65465300832828	0.615333413228917	0.49224698056324	0.929767571714267
ENSG00000102048	110.157126296056	155.744792738989	158.361705036978	79.2641774682049	71.4827455100249	57.9457045896703	141.421208024008	69.5642091893	1.01782497512308	5.91083646480825e-05	0.000939640188529311	ASB9	X	15235288	15270467	-	2363	protein_coding	ankyrin repeat and SOCS box containing 9 [Source:HGNC Symbol;Acc:HGNC:17184]	-	136	150	151	79	70	54	3.144907500814	4.42769393667115	4.51137443150924	2.28210662066358	2.02203866187072	1.68359822912676
ENSG00000134780	226.794083550704	177.549063722448	171.995494212347	80.2675214867897	135.817216469047	69.7494592283068	192.112880495166	95.2780657280479	1.01307871635644	6.12155752298993e-05	0.00097213611745113	DAGLA	11	61680433	61747001	+	5757	protein_coding	diacylglycerol lipase alpha [Source:HGNC Symbol;Acc:HGNC:1165]	-	280	171	164	80	133	65	2.65762984044817	2.07181005393147	2.01114445896748	0.948563302287458	1.57692322046222	0.831812704671043
ENSG00000129810	89.0976756806337	97.6000701164333	135.2891387402	50.1672009292436	37.7837369124417	55.7995673826455	107.328961512422	47.9168350747769	1.16114520581914	7.04522763727542e-05	0.0011017992917524	SGO1	3	20160593	20186292	-	3828	protein_coding	shugoshin 1 [Source:HGNC Symbol;Acc:HGNC:25088]	-	110	94	129	50	37	52	1.57019447777711	1.71279733995345	2.37910401197462	0.891601183919295	0.659758405157558	1.00078280894278
ENSG00000185737	42.9288801006689	51.9149309129964	69.2176988903348	14.0468162601882	14.296549102005	23.6075092772731	54.6871699680001	17.3169582131554	1.65878717729004	7.52068573397937e-05	0.00116332706575905	NRG3	10	81875314	82987179	+	5072	protein_coding	neuregulin 3 [Source:HGNC Symbol;Acc:HGNC:7999]	-	53	50	66	14	14	22	0.570991067589135	0.687607832042188	0.918671701784787	0.188417549876194	0.188409990457434	0.319559592020766
ENSG00000197696	140.126344479542	118.366042481632	115.362831483891	35.1170406504705	70.4615634313102	67.603322021282	124.618406148355	57.7273087010209	1.11441152726756	9.02148981242598e-05	0.00135865991644288	NMB	15	84655129	84658563	-	1022	protein_coding	neuromedin B [Source:HGNC Symbol;Acc:HGNC:7842]	-	173	114	110	35	69	63	9.24970531703453	7.78043736495987	7.59866743550626	2.3377050219473	4.60843357145703	4.54148700391157
ENSG00000065328	115.826978384824	103.829861825993	102.777795322012	52.1738889664133	60.2497426441638	42.9227441404965	107.478211844276	51.7821252503579	1.05384478877519	9.36629488671795e-05	0.00140221618595331	MCM10	10	13161554	13211104	+	5454	protein_coding	minichromosome maintenance 10 replication initiation factor [Source:HGNC Symbol;Acc:HGNC:18043]	-	143	100	98	52	59	40	1.43269449930509	1.27889509501943	1.26854708082569	0.650819821291673	0.738400555613261	0.540322782521361
ENSG00000250240	54.2685842782041	43.608541966917	60.8276747824155	13.0434722416033	22.4660057317221	17.1690976561986	52.9016003425122	17.5595252098413	1.59213718894534	0.000106795780304948	0.00157436991615898	AC008840.1	5	95701249	95732295	-	909	antisense	novel transcript	-	67	42	58	13	22	16	4.02757474629824	3.22281563944896	4.50463657272797	0.976229731937509	1.65201480238899	1.29677467805127
ENSG00000121361	54.2685842782041	53.9915281495163	83.9002410791937	34.1136966318856	11.233002865861	17.1690976561986	64.0534511689714	20.8385990513151	1.61421491101468	0.000139851703985639	0.00200047613678902	KCNJ8	12	21764955	21775581	-	2484	protein_coding	potassium voltage-gated channel subfamily J member 8 [Source:HGNC Symbol;Acc:HGNC:6269]	-	67	52	80	34	11	16	1.47385887455117	1.46016457370479	2.27370461691916	0.934329124713881	0.302270824350159	0.474544356823109
ENSG00000117650	91.5276122901055	132.902223137271	108.021560389462	69.2307372823562	34.7201906762978	46.1419499510337	110.817131938946	50.0309593032292	1.14292240941051	0.000156158552304748	0.00220509604078682	NEK2	1	211658657	211675630	-	3095	protein_coding	NIMA related kinase 2 [Source:HGNC Symbol;Acc:HGNC:7745]	-	113	128	103	69	34	43	1.9950348188726	2.88469147843038	2.34948252684976	1.52181198003859	0.749848281430961	1.02356687885682
ENSG00000261795	33.2091336627816	23.8808682199783	29.3650843777178	9.03009616726385	5.1059103935732	3.21920581053724	28.8183620868259	5.7850707904581	2.31160865384398	0.000162078880675105	0.00228242588128778	AC093627.7	7	161765	164972	-	3208	lincRNA	novel transcript	-	41	23	28	9	5	3	0.698364551400366	0.500084658695221	0.616196631530399	0.19150526177299	0.106387543596378	0.0688962076653251
ENSG00000205913	120.686851603767	95.5234728799134	95.4365242275829	50.1672009292436	54.122650171876	49.361155761571	103.882282903755	51.2170022875635	1.0237199200872	0.000164972446426382	0.00231261374899528	SRRM2-AS1	16	2737076	2752600	-	5858	antisense	SRRM2 antisense RNA 1 [Source:HGNC Symbol;Acc:HGNC:44162]	-	149	92	91	50	53	46	1.38985531003241	1.09543979863043	1.0966995698764	0.582630476620529	0.617563527225351	0.578518013699595
ENSG00000029534	45.3588167101408	26.9957640747581	33.5600964316775	6.02006411150923	7.14827455100249	12.876823242149	35.3048924055255	8.68172063488689	2.03587384365704	0.000165350677023986	0.00231581057194357	ANK1	8	41653220	41896762	-	10797	protein_coding	ankyrin 1 [Source:HGNC Symbol;Acc:HGNC:492]	-	56	26	32	6	7	12	0.283411595655462	0.167965583082463	0.209238946686198	0.0379333073858634	0.0442537497267808	0.0818816464537789
ENSG00000006071	26.7293027041901	39.4553474938773	51.3888976610062	13.0434722416033	11.233002865861	6.43841162107448	39.1911826196912	10.2382955761796	1.92537741738993	0.000174447552261395	0.00242122525280893	ABCC8	11	17392498	17476879	-	12588	protein_coding	ATP binding cassette subfamily C member 8 [Source:HGNC Symbol;Acc:HGNC:59]	-	33	38	49	13	11	6	0.143248438058407	0.210560507016973	0.274811557786118	0.0704951403186523	0.0596473409346835	0.0351158300270675
ENSG00000261713	115.826978384824	103.829861825993	97.5340302545627	56.1872650407528	56.1650143293053	46.1419499510337	105.730290155126	52.8314097736973	1.00194644175385	0.000175716476798376	0.00243226936465975	SSTR5-AS1	16	1064093	1078731	-	4022	processed_transcript	SSTR5 antisense RNA 1 [Source:HGNC Symbol;Acc:HGNC:26502]	-	143	100	93	56	55	43	1.94279358508453	1.73423516863151	1.63243737867892	0.950426467401349	0.933417115472148	0.787652782213294
ENSG00000159713	95.5775066392252	109.021354917292	117.460337510871	47.157168873489	52.0802860144467	61.1649104002075	107.353066355796	53.4674550960477	1.00459248584063	0.000177764977931136	0.00245621501765064	TPPP3	16	67389809	67393535	-	2618	protein_coding	tubulin polymerization promoting protein family member 3 [Source:HGNC Symbol;Acc:HGNC:24162]	-	118	105	112	47	51	57	2.46289022289683	2.79749753271495	3.02025789755465	1.22546461883899	1.32970612931369	1.60403424355114
ENSG00000158402	65.6082884557393	63.3362157138556	82.8514880657038	37.1237286876403	27.5719161252953	19.3152348632234	70.5986640784329	28.0036265587197	1.32881136370576	0.000179857713534049	0.00247846822403489	CDC25C	5	138285265	138338355	-	3338	protein_coding	cell division cycle 25C [Source:HGNC Symbol;Acc:HGNC:1727]	-	81	61	79	37	27	18	1.32596291011327	1.27465765351226	1.67084593770877	0.756637658990972	0.552118842189566	0.397278072241515
ENSG00000142494	68.8482039350351	75.7957991329748	57.6814157419457	25.0836004646218	24.5083698891514	33.2651267088848	67.4418062699852	27.6190323542193	1.29074362316561	0.00019397492926417	0.00263997653067388	SLC47A1	17	19495385	19579034	+	5719	protein_coding	solute carrier family 47 member 1 [Source:HGNC Symbol;Acc:HGNC:25588]	-	85	73	55	25	24	31	0.812141154968469	0.89033371379826	0.678950701091747	0.298395640150643	0.286448321614699	0.399346625861237
ENSG00000197299	69.6581828048591	78.9106949877546	76.5589699847643	29.0969765389613	33.6990085975832	36.484332519422	75.0426159257926	33.0934392186555	1.18078542140305	0.000206117586810765	0.00278801156896667	BLM	15	90717327	90816165	+	6674	protein_coding	Bloom syndrome RecQ like helicase [Source:HGNC Symbol;Acc:HGNC:1058]	-	86	76	73	29	33	34	0.704117176070021	0.794286983017579	0.77220446058433	0.296609021963586	0.337507069681958	0.375319506666284
ENSG00000139618	123.926767083063	141.20861208335	100.680289295033	47.157168873489	75.5674738248834	60.0918417966951	121.938556153815	60.9388281650225	1.00164056940515	0.000209254764375389	0.0028180859970904	BRCA2	13	32315474	32400266	+	12273	protein_coding	BRCA2, DNA repair associated [Source:HGNC Symbol;Acc:HGNC:1101]	-	153	136	96	47	74	56	0.681198034504719	0.772926556962511	0.552225105688311	0.261408487910085	0.411562808594986	0.336159752156776
ENSG00000188610	80.9978869823942	71.6426046599351	72.3639579308046	17.0568483159428	28.5930982040099	43.9958127440089	75.0014831910446	29.8819197546539	1.33405749949422	0.000215605905173421	0.00289099396328187	FAM72B	1	121167646	121185539	-	3033	protein_coding	family with sequence similarity 72 member B [Source:HGNC Symbol;Acc:HGNC:24805]	-	100	69	69	17	28	41	1.80160790724178	1.58681660246713	1.60609906248548	0.382603617835358	0.630145381866207	0.995909484757102
ENSG00000142731	131.216576911479	123.557535572931	122.704102578321	87.2909296168839	44.9320114634442	53.6534301756206	125.826071687577	61.9587904186496	1.02095866641732	0.000217933452512746	0.00291966449847658	PLK4	4	127880861	127899195	+	4482	protein_coding	polo like kinase 4 [Source:HGNC Symbol;Acc:HGNC:11397]	-	162	119	117	87	44	50	1.97503980096301	1.85193254783596	1.84293347112333	1.32501245822287	0.670094357595534	0.821876521606287
ENSG00000176890	138.506386739894	101.753264589473	95.4365242275829	49.1638569106587	66.3768351164517	49.361155761571	111.89872518565	54.9672825962271	1.02982520816641	0.000219430466494329	0.00293716822338763	TYMS	18	657604	673578	+	2470	protein_coding	thymidylate synthetase [Source:HGNC Symbol;Acc:HGNC:12441]	-	171	98	91	49	65	46	3.78296084953684	2.76744614221507	2.60099841309147	1.35416532202518	1.79626968345884	1.37204798552722
ENSG00000262877	89.0976756806337	100.714965971213	96.4852772410728	20.0668803716974	60.2497426441638	38.6304697264469	95.4326396309732	39.6490309141027	1.2671756146363	0.00022115425272245	0.00295431189244329	AC110285.2	17	81388126	81390256	-	1565	lincRNA	novel transcript	-	110	97	92	20	59	36	3.84070572583435	4.32322110721334	4.15020102791775	0.872344877199504	2.57331414077618	1.69471463915933
ENSG00000186998	114.207020645176	131.863924519011	125.850361618791	26.0869444832067	81.6945662971713	56.8726359861579	123.973768927659	54.8847155888453	1.17576732404211	0.000252612386617447	0.00332078687266925	EMID1	22	29205851	29259597	+	4899	protein_coding	EMI domain containing 1 [Source:HGNC Symbol;Acc:HGNC:18036]	-	141	127	120	26	80	53	1.57269448123223	1.80819946667884	1.72929646920612	0.362275087295854	1.11464785419777	0.797034007762756
ENSG00000152253	98.007443248697	75.7957991329748	110.119066416442	41.1371047619797	34.7201906762978	55.7995673826455	94.6407695993712	43.8856209403077	1.11153495889544	0.000253666802450912	0.0033289719947175	SPC25	2	168834132	168913371	-	1841	protein_coding	SPC25, NDC80 kinetochore complex component [Source:HGNC Symbol;Acc:HGNC:24031]	-	121	73	105	41	34	52	3.59140407768812	2.76578952157102	4.02653203547567	1.5202066552283	1.26060859914656	2.08093242402659
ENSG00000175264	98.007443248697	73.7192018964549	108.021560389462	42.1404487805646	39.826101069871	50.4342243650834	93.2494018448713	44.133591405173	1.08142653255255	0.000256662563759991	0.00336256306982078	CHST1	11	45648877	45665622	-	3478	protein_coding	carbohydrate sulfotransferase 1 [Source:HGNC Symbol;Acc:HGNC:1969]	-	121	71	103	42	39	47	1.90102786285907	1.42389782410797	2.09075572760208	0.824313237181188	0.765403010605521	0.995581235091724
ENSG00000165821	53.4586054083802	51.9149309129964	62.9251808093953	24.0802564460369	19.4024594955782	21.4613720702483	56.099572376924	21.6480293372878	1.37207818193273	0.000262124489817104	0.00342538951947435	SALL2	14	21521081	21537216	-	5382	protein_coding	spalt like transcription factor 2 [Source:HGNC Symbol;Acc:HGNC:10526]	zf-C2H2	66	50	60	24	19	20	0.670089683492838	0.648002029750646	0.787051598164325	0.30439681891131	0.240971146684742	0.27377559047487
ENSG00000189431	21.0594506154225	13.4978820373791	23.0725662967783	4.01337607433949	2.04236415742928	0	19.2099663165266	2.01858007725626	3.2316134865555	0.000263255302873011	0.00343324862090916	RASSF10	11	13009577	13012106	+	2530	protein_coding	Ras association domain family member 10 [Source:HGNC Symbol;Acc:HGNC:33984]	-	26	13	22	4	2	0	0.561546230629536	0.358404031727539	0.613900246568174	0.107922508523101	0.053959089305483	0
ENSG00000135333	80.1879081125703	69.5660074234152	79.7052290252341	43.1437927991495	31.6566444401539	25.7536464842979	76.4863815204065	33.5180279078671	1.18842409287659	0.000278708546606172	0.00359038077582888	EPHA7	6	93240020	93419547	-	7456	protein_coding	EPH receptor A7 [Source:HGNC Symbol;Acc:HGNC:3390]	-	99	67	76	43	31	24	0.725541042762565	0.626785525525495	0.71962019246323	0.393672535616555	0.283799046018578	0.237144886470346
ENSG00000182912	13.769640787007	14.536180655639	20.9750602697984	1.00334401858487	2.04236415742928	1.07306860351241	16.4269605708148	1.37292559317552	3.57542263483035	0.000308879149893895	0.00391044046910005	TSPEAR-AS2	21	44517216	44525952	+	3026	antisense	TSPEAR antisense RNA 2 [Source:HGNC Symbol;Acc:HGNC:16428]	-	17	14	20	1	2	1	0.306981841722715	0.322707580552886	0.466612877431196	0.0225581581760942	0.045114506260037	0.0243466660266978
ENSG00000213222	108.537168556408	112.136250772072	97.5340302545627	37.1237286876403	65.355653037737	54.726498779133	106.069149861014	52.4019601681701	1.01895054635208	0.000315137938544824	0.00398313689537802	AC093724.1	2	131723253	131724279	-	1027	processed_pseudogene	translocase of outer mitochondrial membrane 40 (TOMM40) pseudogene	-	134	108	93	37	64	51	7.12963085566718	7.33505487448377	6.39305076635503	2.45925657810308	4.25367854933973	3.65854292233317
ENSG00000180096	60.7484152367957	80.9872922242744	49.2913916340263	22.0735684088672	24.5083698891514	30.0459208983476	63.6756996983655	25.542619732122	1.31906287340294	0.000333032118375528	0.00416830784525214	SEPT1	16	30378133	30395991	-	4217	protein_coding	septin 1 [Source:HGNC Symbol;Acc:HGNC:2879]	-	75	78	47	22	24	28	0.971830113113172	1.29015252587717	0.786846296585483	0.35611612665377	0.388474733534376	0.489173421652846
ENSG00000137812	59.1284574971478	76.8340977512347	66.0714398498651	15.0501602787731	29.6142802827246	35.4112639159096	67.3446650327492	26.6919014924691	1.33684910716632	0.000335327574156868	0.00419023597528275	KNL1	15	40594020	40664342	+	10250	protein_coding	kinetochore scaffold 1 [Source:HGNC Symbol;Acc:HGNC:24054]	-	73	74	63	15	29	33	0.389163126960484	0.503567750994596	0.43392266208648	0.0998941267915042	0.193120896699673	0.237191158643316
ENSG00000177469	69.6581828048591	63.3362157138556	57.6814157419457	28.0936325203764	30.6354623614392	20.3883034667358	63.5586047535535	26.3724661161838	1.26900936807899	0.000337597266241155	0.00420400661453114	CAVIN1	17	42402452	42423517	-	3828	protein_coding	caveolae associated protein 1 [Source:HGNC Symbol;Acc:HGNC:9688]	-	86	61	55	28	30	19	1.22760659171665	1.11149614614	1.01434667177213	0.499296662994805	0.534939247425047	0.365670641729092
ENSG00000138347	45.3588167101408	41.5319447303971	41.9501205395969	22.0735684088672	9.19063870843177	4.29227441404965	42.9469606600449	11.8521605104495	1.84965078552957	0.000338274333098719	0.00420660501321149	MYPN	10	68106117	68212017	+	7060	protein_coding	myopalladin [Source:HGNC Symbol;Acc:HGNC:23246]	-	56	40	40	22	9	4	0.433427053582439	0.395189453157844	0.399991662069915	0.212711289815715	0.0870147637029637	0.0417410829443556
ENSG00000109674	64.7983095859154	57.1064240042961	56.6326627284558	19.0635363531126	26.5507340465807	26.8267150878103	59.5124654395557	24.1469951625012	1.30515327051177	0.000341560527723939	0.00423041231927963	NEIL3	4	177309836	177362943	+	2959	protein_coding	nei like DNA glycosylase 3 [Source:HGNC Symbol;Acc:HGNC:24573]	-	80	55	54	19	26	25	1.47733066107856	1.29648584539702	1.28838138938437	0.438309816213708	0.599768316072097	0.622448558607533
ENSG00000108984	26.7293027041901	25.9574654564982	17.8288012293287	2.00668803716974	7.14827455100249	3.21920581053724	23.5051897966723	4.12472279956982	2.51290360763767	0.000356271737421565	0.00436932498652936	MAP2K6	17	69414698	69553861	+	16655	protein_coding	mitogen-activated protein kinase kinase 6 [Source:HGNC Symbol;Acc:HGNC:6846]	-	33	25	17	2	7	3	0.108268468224511	0.104699697511798	0.0720609415815539	0.00819705633633878	0.0286885461302943	0.0132704313533691
ENSG00000101197	29.1592393136619	30.1106599295379	20.9750602697984	4.01337607433949	7.14827455100249	6.43841162107448	26.7483198376661	5.86668741547215	2.1934578118414	0.000356439174731097	0.00436932498652936	BIRC7	20	63235883	63240507	+	1562	protein_coding	baculoviral IAP repeat containing 7 [Source:HGNC Symbol;Acc:HGNC:13702]	-	36	29	20	4	7	6	1.25937236988422	1.29499181561359	0.903950427085019	0.174804063100797	0.305894837259956	0.282994922138749
ENSG00000091136	90.7176334202816	99.6766673529531	85.9977471061736	35.1170406504705	60.2497426441638	34.3381953123972	92.1306826264694	43.2349928690105	1.09017456435114	0.000401549981116834	0.00483364614271786	LAMB1	7	107923799	108003255	-	8140	protein_coding	laminin subunit beta 1 [Source:HGNC Symbol;Acc:HGNC:6486]	-	112	96	82	35	59	32	0.751841522921873	0.822615490701046	0.711189106282295	0.293505470814514	0.494746514780679	0.289623632026684
ENSG00000088992	92.3375911599294	101.753264589473	128.99662065926	52.1738889664133	31.6566444401539	68.6763906247944	107.695825469554	50.8356413437872	1.08279543222413	0.000404051649086156	0.00484621242062783	TESC	12	117038923	117099479	-	1926	protein_coding	tescalcin [Source:HGNC Symbol;Acc:HGNC:26065]	-	114	98	123	52	31	64	3.23430712992592	3.54911317303802	4.50862875789554	1.84297575562034	1.09865300473235	2.44811668192856
ENSG00000165078	29.1592393136619	33.2255557843177	34.6088494451674	7.0234081300941	3.06354623614392	13.9498918456614	32.3312148477157	8.01228207063313	2.01924120495961	0.000441701757468605	0.00523121436264661	CPA6	8	67422038	67746385	-	2894	protein_coding	carboxypeptidase A6 [Source:HGNC Symbol;Acc:HGNC:17245]	-	36	32	33	7	3	13	0.679730353061215	0.771261240993609	0.805028139504568	0.165109504659996	0.0707583773028016	0.330943036682183
ENSG00000140451	89.9076545504576	73.7192018964549	92.2902651871131	46.1538248549041	42.8896473060149	35.4112639159096	85.3057072113419	41.4849120256095	1.03964413522245	0.000497668128689125	0.00581366859423205	PIF1	15	64815632	64825668	-	4656	protein_coding	PIF1 5'-to-3' DNA helicase [Source:HGNC Symbol;Acc:HGNC:26220]	-	111	71	88	46	42	33	1.30269485153724	1.06364188836931	1.33433644657859	0.674399782104728	0.615731618299036	0.5221669622195
ENSG00000247373	90.7176334202816	97.6000701164333	93.339018200603	29.0969765389613	54.122650171876	52.5803615721082	93.8855739124393	45.2666627609818	1.05395805023682	0.000507342484425766	0.00590877727329706	AC055713.1	12	123575891	123585115	-	8279	lincRNA	novel transcript	-	112	94	89	29	53	49	0.739218504237715	0.791954126988984	0.758940575386551	0.239107212535931	0.43697151135235	0.436040289701968
ENSG00000129195	71.2781405445069	77.8723963694946	90.1927591601333	24.0802564460369	43.9108293847296	40.7766069334717	79.7810986913783	36.2558975880794	1.1374942919271	0.000512589777050014	0.00595639364137996	PIMREG	17	6444415	6451469	+	2823	protein_coding	PICALM interacting mitotic regulator [Source:HGNC Symbol;Acc:HGNC:25483]	-	88	75	86	24	43	38	1.70335230915501	1.85310676095535	2.1507167688839	0.580327197796907	1.03971118057802	0.991701889152649
ENSG00000224559	129.596619171831	105.906459062513	102.777795322012	64.2140171894318	69.4403813525956	35.4112639159096	112.760291185452	56.3552208193123	1.00053082408907	0.000546760848928026	0.00629183006751504	LINC01087	2	131637025	131649615	+	3516	lincRNA	long intergenic non-protein coding RNA 1087 [Source:HGNC Symbol;Acc:HGNC:49144]	-	160	102	98	64	68	33	2.48658784194053	2.02349138941999	1.96776330455726	1.24252080347415	1.32012538738841	0.691470243485208
ENSG00000104147	35.6390702722535	23.8808682199783	25.1700723237581	7.0234081300941	7.14827455100249	7.51148022458689	28.23000360533	7.22772096856116	1.97187787289911	0.000614200274493887	0.00695372116938013	OIP5	15	41309268	41332621	-	1236	protein_coding	Opa interacting protein 5 [Source:HGNC Symbol;Acc:HGNC:20300]	-	44	23	24	7	7	7	1.94521179965397	1.29795435687239	1.3708452107833	0.386591348289667	0.386575838025932	0.417241973930027
ENSG00000101463	52.6486265385563	80.9872922242744	58.7301687554356	27.0902885017915	25.529551967866	30.0459208983476	64.1220291727554	27.555253789335	1.21552000715188	0.000645077146445288	0.00722898953356566	SYNDIG1	20	24469199	24666616	+	2847	protein_coding	synapse differentiation inducing 1 [Source:HGNC Symbol;Acc:HGNC:15885]	-	65	78	56	27	25	28	1.247551776864	1.91098461595506	1.38866090196665	0.647364467616176	0.599387495358588	0.724567727119794
ENSG00000257167	80.9978869823942	82.0255908425343	62.9251808093953	32.1070085947159	33.6990085975832	40.7766069334717	75.3162195447746	35.5275413752569	1.08744650045196	0.000655321801189187	0.00732781883563253	TMPO-AS1	12	98512973	98516422	-	3357	antisense	TMPO antisense RNA 1 [Source:HGNC Symbol;Acc:HGNC:44158]	-	100	79	60	32	33	38	1.6277261789289	1.64144299675496	1.26181462654763	0.650685603964122	0.670992607404643	0.833951275864739
ENSG00000143369	72.0881194143309	82.0255908425343	62.9251808093953	36.1203846690554	29.6142802827246	35.4112639159096	72.3462970220868	33.7153096225632	1.10178294444066	0.000658492384179443	0.00735260866332152	ECM1	1	150508062	150513789	+	3360	protein_coding	extracellular matrix protein 1 [Source:HGNC Symbol;Acc:HGNC:3153]	-	89	79	60	36	29	33	1.44738283826525	1.63997742265072	1.26068800634536	0.731367714009227	0.589133687848703	0.723574219075593
ENSG00000154839	60.7484152367957	83.0638894607943	69.2176988903348	23.0769124274521	35.7413727550124	36.484332519422	71.0100011959749	31.7675392339622	1.15947072575026	0.000664112969914471	0.00740269322233322	SKA1	18	50374995	50394173	+	2950	protein_coding	spindle and kinetochore associated complex subunit 1 [Source:HGNC Symbol;Acc:HGNC:28109]	-	75	80	66	23	35	34	1.38922291084686	1.89155087409789	1.57949249879744	0.532204302623664	0.809843620000088	0.849112673725688
ENSG00000101230	39.6889646213732	44.6468405851769	35.6576024586573	12.0401282230185	10.2118207871464	18.242166259711	39.9978025550691	13.498038423292	1.57105704025459	0.0006919583344388	0.00766522810132636	ISM1	20	13221771	13300651	+	2593	protein_coding	isthmin 1 [Source:HGNC Symbol;Acc:HGNC:16213]	-	49	43	34	12	10	17	1.03258604840167	1.15668737167044	0.925703804119383	0.315901210833141	0.263240447248114	0.483008559099649
ENSG00000123453	55.0785631480281	34.2638544025776	37.7551084856372	9.03009616726385	19.4024594955782	13.9498918456614	42.365842012081	14.1274825028345	1.59143819873921	0.000704859352954153	0.00775244737699931	SARDH	9	133663560	133739955	-	5120	protein_coding	sarcosine dehydrogenase [Source:HGNC Symbol;Acc:HGNC:10536]	-	68	33	36	9	19	13	0.725724260197606	0.449566595687083	0.496395902498484	0.119990015579639	0.253302092081501	0.187060380499656
ENSG00000138639	80.9978869823942	52.9532295312563	59.7789217689255	35.1170406504705	24.5083698891514	23.6075092772731	64.5766794275254	27.7443066056317	1.22208103703186	0.000741586620157172	0.00807005341060239	ARHGAP24	4	85475114	86002670	+	7908	protein_coding	Rho GTPase activating protein 24 [Source:HGNC Symbol;Acc:HGNC:25361]	-	100	51	57	35	24	22	0.690980877929227	0.449835339226143	0.508866479040766	0.302116152305278	0.207157049989184	0.20495779599511
ENSG00000151067	98.007443248697	67.4894101868953	52.4376506744961	22.0735684088672	43.9108293847296	24.6805778807855	72.6448347033628	30.2216585581274	1.27060051192626	0.000757402249393529	0.00821318051030114	CACNA1C	12	1970786	2697950	+	19103	protein_coding	calcium voltage-gated channel subunit alpha1 C [Source:HGNC Symbol;Acc:HGNC:1390]	-	121	65	50	22	43	23	0.346111862378885	0.237335025983006	0.184783877808041	0.0786128726429852	0.15364626827052	0.0887022594422926
ENSG00000121621	86.6677390711618	93.4468756433936	63.9739338228852	37.1237286876403	43.9108293847296	37.5574011229344	81.3628495124802	39.5306530651014	1.04280404413927	0.000778269815284269	0.00839225213404435	KIF18A	11	28020620	28108308	-	4668	protein_coding	kinesin family member 18A [Source:HGNC Symbol;Acc:HGNC:29441]	-	107	90	61	37	43	35	1.2525227415276	1.3448124386059	0.922560032064211	0.541057520503827	0.628771350208172	0.552389759830241
ENSG00000204740	80.9978869823942	84.1021880790542	82.8514880657038	38.1270727062251	49.0167397783028	36.484332519422	82.6505210423841	41.2093816679833	1.00283247966453	0.000781705245521682	0.00842340662889192	MALRD1	10	19048771	19790401	+	7781	protein_coding	MAM and LDL receptor class A domain containing 1 [Source:HGNC Symbol;Acc:HGNC:24331]	-	100	81	79	38	48	34	0.70225893621184	0.726105387105915	0.716782385306755	0.333365568995338	0.421076455806314	0.321922938888418
ENSG00000249421	43.7388589704929	21.8042709834585	44.0476265665767	11.0367842044336	12.2541849445757	10.7306860351241	36.5302521735094	11.3405517280445	1.69088930292317	0.000863895888838066	0.00913381066876175	ADAMTS19-AS1	5	129459559	129460689	-	786	antisense	ADAMTS19 antisense RNA 1 [Source:HGNC Symbol;Acc:HGNC:40797]	-	54	21	42	11	12	10	3.75408328579992	1.86357469227678	3.77244044646855	0.955306428816124	1.04211065605246	0.937315666625796
ENSG00000120256	79.3779292427464	71.6426046599351	61.8764277959054	35.1170406504705	38.8049189911564	24.6805778807855	70.9656538995289	32.8675125074708	1.11088724298746	0.000877027932558983	0.00924386241972626	LRP11	6	149818798	149864026	-	5652	protein_coding	LDL receptor related protein 11 [Source:HGNC Symbol;Acc:HGNC:16936]	-	98	69	59	35	38	23	0.947450680645973	0.851524195909909	0.736962698684547	0.422706039000379	0.45891957234865	0.299801709505682
ENSG00000185585	76.9479926332745	73.7192018964549	69.2176988903348	45.1504808363192	32.6778265188685	24.6805778807855	73.2949644733548	34.1696284119911	1.09892281572977	0.000954712278780801	0.00996052999918806	OLFML2A	9	124777158	124814885	+	6746	protein_coding	olfactomedin like 2A [Source:HGNC Symbol;Acc:HGNC:27270]	-	95	71	66	45	32	23	0.769502363405145	0.734111567187597	0.690706028973086	0.455343077207049	0.323786530549355	0.251182813834289
ENSG00000152527	78.5679503729224	85.1404866973141	62.9251808093953	38.1270727062251	43.9108293847296	17.1690976561986	75.5445392932106	33.0689999157178	1.1887920697331	0.000955574520038307	0.00996278505678884	PLEKHH2	2	43637273	43767987	+	9835	protein_coding	pleckstrin homology, MyTH4 and FERM domain containing H2 [Source:HGNC Symbol;Acc:HGNC:30506]	-	97	82	60	38	43	16	0.538927145824545	0.581553325424858	0.430697681883111	0.263743517270231	0.298434637800889	0.119854416100519
ENSG00000278952	65.6082884557393	107.983056299033	104.875301348992	36.1203846690554	60.2497426441638	35.4112639159096	92.8222153679214	43.9271304097096	1.07330486201517	0.00097314615582692	0.0101116857302764	AP003068.4	11	65118310	65119111	+	802	TEC	TEC	-	81	104	100	36	59	33	5.51878328423704	9.04500947900922	8.80280902186284	3.06408418836783	5.02149205774903	3.0314331372743
ENSG00000048540	48.5987321894365	48.8000350582166	44.0476265665767	12.0401282230185	17.3600953381489	24.6805778807855	47.1487979380766	18.0269338139843	1.3923407298508	0.000973279386838424	0.0101116857302764	LMO3	12	16548373	16610594	-	10268	protein_coding	LIM domain only 3 [Source:HGNC Symbol;Acc:HGNC:6643]	-	60	47	42	12	17	23	0.319299383482528	0.319272897221552	0.288774658251293	0.0797752083843333	0.11301034432357	0.165025249525333
ENSG00000125850	79.3779292427464	110.059653535552	70.2664519038248	44.1471368177344	46.9743756208735	37.5574011229344	86.5680115607078	42.8929711871808	1.01048668473542	0.00101136247522328	0.010417641528352	OVOL2	20	17956979	18059188	-	2175	protein_coding	ovo like zinc finger 2 [Source:HGNC Symbol;Acc:HGNC:15804]	zf-C2H2	98	106	67	44	46	35	2.4620649411545	3.39935608235867	2.17475926427944	1.3809119136542	1.44362271571773	1.18554271213221
ENSG00000181409	62.3683729764436	55.0298267677762	65.0226868363752	15.0501602787731	38.8049189911564	20.3883034667358	60.8069621935316	24.7477942455551	1.29704621938359	0.00102515961176466	0.010545671256445	AATK	17	81117295	81166077	-	6225	protein_coding	apoptosis associated tyrosine kinase [Source:HGNC Symbol;Acc:HGNC:21]	-	77	53	62	15	38	19	0.675902509662897	0.593863411978322	0.703150001290133	0.164484305158702	0.416676855086677	0.22486541631148
ENSG00000085999	51.8386476687323	62.2979170955957	61.8764277959054	22.0735684088672	33.6990085975832	19.3152348632234	58.6709975200778	25.0292706232246	1.2248243195728	0.00102892570273487	0.0105773562241144	RAD54L	1	46247688	46278473	+	3212	protein_coding	RAD54 like [Source:HGNC Symbol;Acc:HGNC:9826]	-	64	60	59	22	33	18	1.08877245980858	1.30294405633299	1.29679737639012	0.46754100438946	0.701283369569548	0.412862454901051
ENSG00000106018	46.9787744497887	23.8808682199783	23.0725662967783	6.02006411150923	7.14827455100249	12.876823242149	31.3107363221818	8.68172063488689	1.86583712703677	0.00119169991495129	0.0119479926453504	VIPR2	7	159028175	159144957	-	5222	protein_coding	vasoactive intestinal peptide receptor 2 [Source:HGNC Symbol;Acc:HGNC:12695]	-	58	23	22	6	7	12	0.606909332429205	0.307214014763361	0.297427733400513	0.0784308540492469	0.091498991918815	0.169298379310887
ENSG00000165891	49.4087110592605	69.5660074234152	45.0963795800666	36.1203846690554	9.19063870843177	8.5845488280993	54.6903660209141	17.9651907351955	1.59879898615142	0.00121317782440408	0.0121475338002019	E2F7	12	77021247	77065580	-	6303	protein_coding	E2F transcription factor 7 [Source:HGNC Symbol;Acc:HGNC:23820]	E2F	61	67	43	36	9	8	0.528828944538353	0.741442627053481	0.48163362197043	0.389877125031097	0.0974653707350347	0.0935085024868001
ENSG00000260910	16.1995773964788	16.6127778921589	17.8288012293287	3.01003205575462	2.04236415742928	3.21920581053724	16.8803855059888	2.75720067457371	2.61506949275818	0.00128009562979593	0.0127348868460989	LINC00565	13	113926514	113928844	-	2331	lincRNA	long intergenic non-protein coding RNA 565 [Source:HGNC Symbol;Acc:HGNC:43709]	-	20	16	17	3	2	3	0.468835416788016	0.478770920513836	0.514875582171077	0.087851977658766	0.0585656353251274	0.0948172604849261
ENSG00000137825	56.698520887676	60.2213198590758	52.4376506744961	18.0601923345277	33.6990085975832	20.3883034667358	56.452497140416	24.0491681329489	1.2306501376463	0.00129463539937247	0.0128558950472055	ITPKA	15	41493393	41503551	+	2092	protein_coding	inositol-trisphosphate 3-kinase A [Source:HGNC Symbol;Acc:HGNC:6178]	-	70	58	50	18	33	19	1.82839089286091	1.93382143019926	1.6873453239804	0.58733162501697	1.07673144505611	0.669114348249983
ENSG00000109705	44.5488378403168	32.1872571660578	58.7301687554356	13.0434722416033	21.4448236530075	16.0960290526862	45.1554212539367	16.861441649099	1.42094252424204	0.00133874924514033	0.0132288575403929	NKX3-2	4	13540830	13545050	-	2801	protein_coding	NK3 homeobox 2 [Source:HGNC Symbol;Acc:HGNC:951]	Homeobox	55	31	56	13	21	15	1.07295688342213	0.771966830757996	1.41146647193825	0.316812861953301	0.511754090467746	0.394535941075264
ENSG00000122641	85.8577602013379	77.8723963694946	54.5351567014759	39.13041672481	38.8049189911564	23.6075092772731	72.7551044241028	33.8476149977465	1.10500980122799	0.00137424744005809	0.0134973856851565	INHBA	7	41667168	41705834	-	8302	protein_coding	inhibin subunit beta A [Source:HGNC Symbol;Acc:HGNC:6066]	-	106	75	52	39	38	22	0.697679280850902	0.630127726593226	0.442197479460091	0.320667125872511	0.312432356409849	0.19523081796306
ENSG00000125510	33.2091336627816	33.2255557843177	20.9750602697984	10.0334401858487	8.16945662971713	7.51148022458689	29.1365832389659	8.57145901338424	1.76648780910526	0.00143787305237056	0.0140063186781769	OPRL1	20	64080173	64100643	+	3549	protein_coding	opioid related nociceptin receptor 1 [Source:HGNC Symbol;Acc:HGNC:8155]	-	41	32	20	10	8	7	0.631263308225521	0.628918013929418	0.397850258412736	0.192338649312091	0.153864746061281	0.145311659559739
ENSG00000099769	88.2876968108097	71.6426046599351	57.6814157419457	34.1136966318856	27.5719161252953	42.9227441404965	72.5372390708968	34.8694522992258	1.06334702375398	0.00158799542818646	0.0151903781033717	IGFALS	16	1790413	1794971	-	2363	protein_coding	insulin like growth factor binding protein acid labile subunit [Source:HGNC Symbol;Acc:HGNC:5468]	-	109	69	55	34	27	40	2.52055086462299	2.03673921086873	1.64321585253648	0.982172469652679	0.779929198150136	1.24710979935315
ENSG00000075073	38.8789857515492	52.9532295312563	55.5839097149659	17.0568483159428	20.4236415742928	23.6075092772731	49.1387083325905	20.3626663891696	1.26808283169623	0.00162918463388919	0.0155361948389433	TACR2	10	69403903	69416867	-	2871	protein_coding	tachykinin receptor 2 [Source:HGNC Symbol;Acc:HGNC:11527]	-	48	51	53	17	20	22	0.913567696161225	1.23904488422164	1.30328178433752	0.40419253671008	0.475501553266708	0.564544148634388
ENSG00000223855	179.005330231091	181.702258195487	98.5827832680527	64.2140171894318	119.478303209613	42.9227441404965	153.096790564877	75.5383548465138	1.0194431162153	0.00173513788391473	0.0163844618309646	HRAT92	7	520391	525232	+	3506	lincRNA	heart tissue-associated transcript 92 [Source:NCBI gene;Acc:441307]	-	221	175	94	64	117	40	3.44439580424648	3.4815785038257	1.89282991026867	1.24606478751144	2.2778707965368	0.840536353642756
ENSG00000166979	42.118901230845	46.7234378216968	38.8038614991271	11.0367842044336	24.5083698891514	11.8037546386365	42.548733517223	15.7829695774072	1.42929136649875	0.00175151737560596	0.0165088006918362	EVA1C	21	32412006	32515397	+	4353	protein_coding	eva-1 homolog C [Source:HGNC Symbol;Acc:HGNC:13239]	-	52	45	37	11	24	11	0.652750729838146	0.721064146957542	0.600079381839554	0.172495027119107	0.37633768695485	0.186171175135461
ENSG00000119508	27.539281574014	16.6127778921589	34.6088494451674	8.02675214867898	7.14827455100249	6.43841162107448	26.2536363037801	7.20447944025198	1.8646685099257	0.00189509064355773	0.0175403947921129	NR4A3	9	99821855	99866891	+	6314	protein_coding	nuclear receptor subfamily 4 group A member 3 [Source:HGNC Symbol;Acc:HGNC:7982]	NGFIB-like	34	16	33	8	7	6	0.294243602487468	0.17675245735156	0.368981855515714	0.0864884214645058	0.0756743325625676	0.0700091967660319
ENSG00000278869	26.7293027041901	15.5744792738989	19.9263072563085	2.00668803716974	2.04236415742928	8.5845488280993	20.7433630781325	4.21120034089944	2.31992763834008	0.00189649308489733	0.0175428454523796	BX539320.1	22	49933198	49934074	-	877	lincRNA	novel transcript	-	33	15	19	2	2	8	2.05611327055784	1.19300350882029	1.52950061431181	0.155669296786457	0.155663051246148	0.672045713995782
ENSG00000179750	59.1284574971478	72.680903278195	58.7301687554356	25.0836004646218	34.7201906762978	31.11898950186	63.5131765102595	30.3075935475932	1.06659948797123	0.00190390236109223	0.017590278255268	APOBEC3B	22	38982347	38992804	+	1896	protein_coding	apolipoprotein B mRNA editing enzyme catalytic subunit 3B [Source:HGNC Symbol;Acc:HGNC:17352]	-	73	70	56	25	34	29	2.10386184142667	2.57519287645842	2.08518860121257	0.90006575212106	1.22404031172406	1.12685513212386
ENSG00000196550	52.6486265385563	59.1830212408159	66.0714398498651	31.103664576131	19.4024594955782	31.11898950186	59.3010292097457	27.2083711911897	1.12218581190658	0.00202342266639857	0.0184979999804998	FAM72A	1	206186179	206204414	-	3783	protein_coding	family with sequence similarity 72 member A [Source:HGNC Symbol;Acc:HGNC:24044]	-	65	57	63	31	19	29	0.938879172279094	1.0509657661894	1.17570903684547	0.559368381143721	0.342824930334994	0.564767996433212
ENSG00000109794	72.0881194143309	60.2213198590758	76.5589699847643	31.103664576131	45.9531935421588	21.4613720702483	69.622803086057	32.839410062846	1.08223830072196	0.00211969061727587	0.0192155375181623	FAM149A	4	186104419	186172667	+	5218	protein_coding	family with sequence similarity 149 member A [Source:HGNC Symbol;Acc:HGNC:24527]	-	89	58	73	31	45	20	0.932005813831209	0.7753074802562	0.987675847056309	0.405536716340877	0.588658711903913	0.282380265989987
ENSG00000255020	50.2186899290844	67.4894101868953	55.5839097149659	21.0702243902823	21.4448236530075	35.4112639159096	57.7640032769819	25.9754373197331	1.1538731886571	0.00215651788058477	0.0194692656432184	AF131216.3	8	11345748	11347502	-	1099	antisense	novel transcript, antisense to TDH	-	62	65	53	21	21	33	3.08266752070235	4.12539672552627	3.40466060312377	1.30435006320117	1.30429773193827	2.21220143411646
ENSG00000153404	51.8386476687323	67.4894101868953	42.9988735530868	16.053504297358	31.6566444401539	21.4613720702483	54.1089771362382	23.0571736025867	1.23030093994762	0.00215905764876379	0.0194807893176932	PLEKHG4B	5	92151	189972	+	13304	protein_coding	pleckstrin homology and RhoGEF domain containing G4B [Source:HGNC Symbol;Acc:HGNC:29399]	-	64	65	41	16	31	20	0.262863585455891	0.340785553318804	0.217569126771568	0.0820937903077104	0.159050337275595	0.110753174078153
ENSG00000162989	21.0594506154225	35.3021530208376	39.852614512617	13.0434722416033	10.2118207871464	7.51148022458689	32.0714060496257	10.2555910844455	1.63399155904222	0.00222324403827595	0.0199316413198925	KCNJ3	2	154698299	154858352	+	5067	protein_coding	potassium voltage-gated channel subfamily J member 3 [Source:HGNC Symbol;Acc:HGNC:6264]	-	26	34	38	13	10	7	0.280385230608393	0.468034716479223	0.529454130156487	0.175131799157528	0.134711363669698	0.101778385588615
ENSG00000269356	35.6390702722535	32.1872571660578	34.6088494451674	11.0367842044336	13.2753670232903	12.876823242149	34.1450589611596	12.396324823291	1.46358423857324	0.00226569332798558	0.0202064725954526	AL356740.2	13	113008778	113009424	+	647	sense_intronic	novel transcript	-	44	31	33	11	13	12	3.71604603457852	3.34200787164319	3.6008522963311	1.16054227673798	1.37149493605667	1.36642370442264
ENSG00000186638	62.3683729764436	43.608541966917	60.8276747824155	16.053504297358	29.6142802827246	27.8997836913227	55.601529908592	24.5225227571351	1.18561656251317	0.00227656720608716	0.0202799920958198	KIF24	9	34252381	34311371	-	6131	protein_coding	kinesin family member 24 [Source:HGNC Symbol;Acc:HGNC:19916]	-	77	42	58	16	29	26	0.686265392701277	0.477824077028071	0.667870599349163	0.17813990968093	0.322865632225027	0.312428363450738
ENSG00000265415	42.9288801006689	38.4170488756173	33.5600964316775	20.0668803716974	14.296549102005	6.43841162107448	38.3020084693213	13.600613698259	1.48990327076431	0.00232542513338659	0.0205962409861122	AC099850.3	17	59202677	59203829	-	321	antisense	novel transcript, antisense to PRR11	-	53	37	32	20	14	6	9.02201462558284	8.03982780014736	7.03785952451987	4.25302097450849	2.97699523862961	1.37706563358482
ENSG00000173581	51.8386476687323	43.608541966917	33.5600964316775	17.0568483159428	18.3812774168635	17.1690976561986	43.0024286891089	17.5357411296683	1.29890174385405	0.00239544294494828	0.0210831793442366	CCDC106	19	55641062	55653161	+	2709	protein_coding	coiled-coil domain containing 106 [Source:HGNC Symbol;Acc:HGNC:30181]	-	64	42	32	17	18	16	1.29093286855119	1.08140989895131	0.83394348740158	0.428363518971813	0.45354317588994	0.435130373698266
ENSG00000171320	67.2282461953872	67.4894101868953	66.0714398498651	24.0802564460369	35.7413727550124	39.7035383299593	66.9296987440492	33.1750558436695	1.01510062255596	0.0025231868257649	0.0219940875371932	ESCO2	8	27771949	27812640	+	7973	protein_coding	establishment of sister chromatid cohesion N-acetyltransferase 2 [Source:HGNC Symbol;Acc:HGNC:27230]	-	83	65	63	24	35	37	0.56883854629517	0.56864555391363	0.557846141525952	0.20547644291743	0.29964112366741	0.341891561730985
ENSG00000225077	17.8195351361267	21.8042709834585	40.901367526107	8.02675214867898	6.12709247228785	8.5845488280993	26.8417245485641	7.57946448302204	1.81841962214673	0.0026130694436106	0.0226495395280919	LINC00337	1	6234692	6239444	+	2358	lincRNA	long intergenic non-protein coding RNA 337 [Source:HGNC Symbol;Acc:HGNC:28620]	-	22	21	39	8	6	8	0.509813779553075	0.621191564092261	1.16766013819265	0.231589437288757	0.173685109342076	0.249950844433546
ENSG00000176593	64.7983095859154	55.0298267677762	45.0963795800666	23.0769124274521	25.529551967866	27.8997836913227	54.9748386445861	25.5020826955469	1.11359159175728	0.00264575893067842	0.0228814373028947	AC008969.1	19	58002061	58011232	+	8787	processed_transcript	uncharacterized LOC100128398 [Source:NCBI gene;Acc:100128398]	-	80	53	43	23	25	26	0.497487359295716	0.420712386430529	0.345480450583774	0.178673346163629	0.194202367051997	0.217992295017239
ENSG00000102981	80.1879081125703	98.6383687346932	76.5589699847643	39.13041672481	25.529551967866	62.2379790037199	85.1284156106759	42.2993158987987	1.01138661943496	0.00264909051827179	0.0228974079550174	PARD6A	16	67660946	67662778	+	1488	protein_coding	par-6 family cell polarity regulator alpha [Source:HGNC Symbol;Acc:HGNC:15943]	-	99	95	73	39	25	58	3.63550673040167	4.45318491654849	3.46350307119612	1.78909844018386	1.14681196188568	2.87166307863823
ENSG00000176406	40.4989434911971	35.3021530208376	12.5850361618791	10.0334401858487	10.2118207871464	4.29227441404965	29.4620442246379	8.17917846234826	1.85022910204546	0.00266096224963029	0.0229742653355538	RIMS2	8	103500748	104256094	+	13619	protein_coding	regulating synaptic membrane exocytosis 2 [Source:HGNC Symbol;Acc:HGNC:17283]	-	50	34	12	10	10	4	0.200612261644186	0.174134070665998	0.0622059138162919	0.0501218787288797	0.050119867810732	0.0216383027819334
ENSG00000108602	42.118901230845	55.0298267677762	29.3650843777178	8.02675214867898	16.3389132594343	22.5344406737607	42.171270792113	15.633368693958	1.4370378665206	0.00275252368832395	0.0236324695289283	ALDH3A1	17	19737984	19748943	-	3918	protein_coding	aldehyde dehydrogenase 3 family member A1 [Source:HGNC Symbol;Acc:HGNC:405]	-	52	53	28	8	16	21	0.725223054360758	0.943542557316247	0.504532617138724	0.139379247862912	0.278747311777176	0.394878315296718
ENSG00000169884	51.8386476687323	45.6851392034368	47.1938856070465	22.0735684088672	22.4660057317221	20.3883034667358	48.2392241597386	21.6426258691084	1.15757479674268	0.00282513002522894	0.0241616777532059	WNT10B	12	48965340	48971763	-	2629	protein_coding	Wnt family member 10B [Source:HGNC Symbol;Acc:HGNC:12775]	-	64	44	45	22	22	19	1.33021572495442	1.16737972355413	1.20841908558018	0.571221645530219	0.571198727794443	0.532440934400519
ENSG00000196620	49.4087110592605	26.9957640747581	44.0476265665767	19.0635363531126	12.2541849445757	15.0229604491738	40.1507005668651	15.4468939156207	1.3818119866765	0.00283138253236536	0.0241859486687749	UGT2B15	4	68646630	68670628	-	2077	protein_coding	UDP glucuronosyltransferase family 2 member B15 [Source:HGNC Symbol;Acc:HGNC:12546]	-	61	26	42	19	12	14	1.60481889139395	0.873146076331896	1.42760625465781	0.624438491177835	0.394366382117107	0.496592277108823
ENSG00000261693	16.1995773964788	17.6510765104188	17.8288012293287	6.02006411150923	3.06354623614392	0	17.2264850454088	3.02787011588438	2.49043159536043	0.00290528062876868	0.0247237457481308	AC134682.1	8	142403652	142407028	+	3377	antisense	novel transcript, antisense to TSNARE1	-	20	17	17	6	3	0	0.323617221360043	0.351129983476492	0.355396796577074	0.121280994920097	0.060638064528963	0
ENSG00000196549	68.8482039350351	61.2596184773358	71.3152049173147	34.1136966318856	21.4448236530075	42.9227441404965	67.1410091098952	32.8270881417965	1.03510136256611	0.0029237398851009	0.0248260292005814	MME	3	155024124	155183729	+	9620	protein_coding	membrane metalloendopeptidase [Source:HGNC Symbol;Acc:HGNC:7154]	-	85	59	68	34	21	40	0.482810318634582	0.427786421045656	0.499033256565813	0.241255046339842	0.149004491413738	0.306332687720531
ENSG00000106689	46.9787744497887	26.9957640747581	42.9988735530868	15.0501602787731	20.4236415742928	6.43841162107448	38.9911373592112	13.9707378247135	1.47952854300736	0.00306132334090102	0.0257531947172361	LHX2	9	124001670	124033301	+	2655	protein_coding	LIM homeobox 2 [Source:HGNC Symbol;Acc:HGNC:6594]	Homeobox	58	26	41	15	20	6	1.19370264932027	0.683060037868681	1.09022209512954	0.385655291756278	0.514186425396881	0.166492681122684
ENSG00000115896	51.0286687989084	55.0298267677762	75.5102169712744	24.0802564460369	28.5930982040099	34.3381953123972	60.5229041793197	29.0038499874814	1.05953370660916	0.00322693154967332	0.0267725729927956	PLCL1	2	197804702	198572581	+	8013	protein_coding	phospholipase C like 1 (inactive) [Source:HGNC Symbol;Acc:HGNC:9063]	-	63	53	72	24	28	32	0.429613674413893	0.461350273251598	0.634355926816982	0.204450727490412	0.238516278946737	0.294213947921778
ENSG00000183682	20.2494717455986	14.536180655639	14.6825421888589	4.01337607433949	3.06354623614392	3.21920581053724	16.4893981966988	3.43204270700688	2.26779093808113	0.00357916801045694	0.0293488549814257	BMP8A	1	39491646	39525935	+	1692	protein_coding	bone morphogenetic protein 8a [Source:HGNC Symbol;Acc:HGNC:21650]	-	25	14	14	4	3	3	0.807369500984682	0.577135424794937	0.584148579772317	0.16137349087674	0.121025262360702	0.130625906731893
ENSG00000146411	34.0191125326056	32.1872571660578	30.4138373912077	12.0401282230185	11.233002865861	12.876823242149	32.2067356966237	12.0499847770095	1.42043901112236	0.00370085661206851	0.0300903533558542	SLC2A12	6	133988697	134052636	-	4468	protein_coding	solute carrier family 2 member 12 [Source:HGNC Symbol;Acc:HGNC:18067]	-	42	31	29	12	11	12	0.513651801414283	0.483947872191841	0.458226795502431	0.183332999035437	0.16804850664409	0.197868428102384
ENSG00000111846	42.9288801006689	23.8808682199783	32.5113434181876	16.053504297358	7.14827455100249	11.8037546386365	33.1070305796116	11.6685111623323	1.50936807559595	0.0037949098827825	0.0306695547130536	GCNT2	6	10492223	10629368	+	9072	protein_coding	glucosaminyl (N-acetyl) transferase 2 (I blood group) [Source:HGNC Symbol;Acc:HGNC:4204]	-	53	23	31	16	7	11	0.319231337611562	0.176837696769651	0.241242766646334	0.120389747162013	0.0526684012125278	0.0893301505031596
ENSG00000196353	52.6486265385563	42.5702433486571	75.5102169712744	31.103664576131	27.5719161252953	21.4613720702483	56.9096956194959	26.7123175905582	1.08726914257586	0.00432680810419766	0.0339538834436275	CPNE4	3	131533555	132285410	-	6427	protein_coding	copine 4 [Source:HGNC Symbol;Acc:HGNC:2317]	-	65	41	72	31	27	20	0.552634185270237	0.444964754594172	0.790896847920411	0.3292501300555	0.286754737082429	0.229260965915007
ENSG00000165995	41.3089223610211	32.1872571660578	44.0476265665767	17.0568483159428	11.233002865861	20.3883034667358	39.1812686978852	16.2260515495132	1.27513061193738	0.00471667583453154	0.0363837625655209	CACNB2	10	18140677	18543557	+	8955	protein_coding	calcium voltage-gated channel auxiliary subunit beta 2 [Source:HGNC Symbol;Acc:HGNC:1402]	-	51	31	42	17	11	19	0.311198342731302	0.241460535226482	0.331115375870941	0.129585345940217	0.0838459774076824	0.156313480350526
ENSG00000172508	50.2186899290844	50.8766322947365	48.2426386205364	13.0434722416033	33.6990085975832	19.3152348632234	49.7793202814524	22.01923856747	1.17715051309736	0.00480826816303202	0.0368140491926285	CARNS1	11	67414968	67425607	+	5670	protein_coding	carnosine synthase 1 [Source:HGNC Symbol;Acc:HGNC:29268]	-	62	49	46	13	33	18	0.597504692284282	0.602785888119156	0.572757020166779	0.156506671310616	0.397270226288781	0.233882575862818
ENSG00000285205	38.0690068817253	36.3404516390975	33.5600964316775	13.0434722416033	16.3389132594343	15.0229604491738	35.9898516508334	14.8017819834038	1.28384245477613	0.00483390404576209	0.0369697085202867	AL121612.2	14	94770271	94774858	+	4588	bidirectional_promoter_lncRNA	novel transcript	-	47	35	32	13	16	14	0.559766802060208	0.532101753897686	0.492404731336286	0.193416047587445	0.238040969386002	0.224808665988454
ENSG00000100473	32.3991547929577	44.6468405851769	28.3163313642279	18.0601923345277	8.16945662971713	13.9498918456614	35.1207755807875	13.3931802699687	1.38863453685897	0.00501392748318356	0.0379473404029904	COCH	14	30874514	30895065	+	4031	protein_coding	cochlin [Source:HGNC Symbol;Acc:HGNC:2180]	-	40	43	27	18	8	13	0.542225431174828	0.744056153495773	0.472875282955639	0.30481214575428	0.135466629563753	0.237595918669868
ENSG00000131094	53.4586054083802	45.6851392034368	44.0476265665767	20.0668803716974	26.5507340465807	20.3883034667358	47.7304570594646	22.3353059616713	1.09808019518655	0.00502475840449022	0.037962652913885	C1QL1	17	44959693	44968071	-	1295	protein_coding	complement C1q like 1 [Source:HGNC Symbol;Acc:HGNC:24182]	-	66	44	42	20	26	19	2.78488237572081	2.36991605654349	2.28968200071373	1.05422373190519	1.37043586660798	1.08091676952816
ENSG00000130433	43.7388589704929	36.3404516390975	37.7551084856372	14.0468162601882	11.233002865861	23.6075092772731	39.2781396984092	16.2957761344408	1.27621001099279	0.00510391169123034	0.0384288663470565	CACNG6	19	53992288	54012669	+	1853	protein_coding	calcium voltage-gated channel auxiliary subunit gamma 6 [Source:HGNC Symbol;Acc:HGNC:13625]	-	54	35	36	14	11	22	1.59239582441378	1.3174759022572	1.37158500852253	0.51573330435621	0.405202767234644	0.874693065693107
ENSG00000110002	27.539281574014	25.9574654564982	23.0725662967783	9.03009616726385	9.19063870843177	7.51148022458689	25.5231044424302	8.5774050334275	1.57361336646029	0.00511914144500111	0.0384811577969335	VWA5A	11	124115362	124147721	+	6403	protein_coding	von Willebrand factor A domain containing 5A [Source:HGNC Symbol;Acc:HGNC:6658]	-	34	25	22	9	9	7	0.290153694534729	0.272336945503512	0.242568737125953	0.0959470372899814	0.0959431878405316	0.0805421021048748
ENSG00000255346	45.3588167101408	38.4170488756173	60.8276747824155	26.0869444832067	25.529551967866	10.7306860351241	48.2011801227245	20.7823941620656	1.20781362895275	0.00524481648449478	0.0392978961083137	NOX5	15	68930525	69062743	+	12511	protein_coding	NADPH oxidase 5 [Source:HGNC Symbol;Acc:HGNC:14874]	-	56	37	58	26	25	10	0.244584365621615	0.206281250407426	0.32728915711052	0.141858017157892	0.136396467051866	0.0588865889191812
ENSG00000142149	22.6794083550704	19.7276737469386	27.267578350738	3.01003205575462	10.2118207871464	7.51148022458689	23.2248868175823	6.91111102249597	1.75104313876625	0.00556156688811054	0.0412106494063741	HUNK	21	31873315	32044633	+	8294	protein_coding	hormonally up-regulated Neu-associated kinase [Source:HGNC Symbol;Acc:HGNC:13326]	-	28	19	26	3	10	7	0.184470400186401	0.159786331223153	0.221312001113918	0.0246904943239189	0.0822983457576995	0.0621788135733679
ENSG00000154920	46.9787744497887	67.4894101868953	38.8038614991271	29.0969765389613	19.4024594955782	22.5344406737607	51.0906820452704	23.6779589027667	1.10697399901534	0.00561661551886017	0.0415187973637698	EME1	17	50373220	50381483	+	3294	protein_coding	essential meiotic structure-specific endonuclease 1 [Source:HGNC Symbol;Acc:HGNC:24965]	-	58	65	37	29	19	21	0.962137381282729	1.37638463914796	0.793001077458282	0.600961934603817	0.393717884473978	0.469682222019593
ENSG00000204792	30.7791970533098	13.4978820373791	25.1700723237581	7.0234081300941	9.19063870843177	4.29227441404965	23.1490504714823	6.83544041752517	1.76238527714091	0.00595869817698165	0.0435052679398944	LINC01291	2	74918148	74938418	+	4176	lincRNA	long intergenic non-protein coding RNA 1291 [Source:HGNC Symbol;Acc:HGNC:50358]	-	38	13	24	7	9	4	0.497228251296083	0.21713654221041	0.405738668708851	0.114422151936309	0.147108293041888	0.0705680185792985
ENSG00000146049	37.2590280119013	36.3404516390975	41.9501205395969	10.0334401858487	21.4448236530075	17.1690976561986	38.5165333968652	16.2157871650183	1.24900840709021	0.0061337952072234	0.0444124657138008	KAAG1	6	24356903	24358284	+	1382	protein_coding	kidney associated antigen 1 [Source:HGNC Symbol;Acc:HGNC:21031]	-	46	35	40	10	21	16	1.81878966716758	1.76648541742589	2.04337274545123	0.493928991612599	1.03720926729389	0.85294369200333
ENSG00000278817	29.9692181834859	24.9191668382383	65.0226868363752	7.0234081300941	9.19063870843177	25.7536464842979	39.9703572860331	13.9892311076079	1.51800017656349	0.00631092255009392	0.0452414810425143	AC007325.4	KI270734.1	131494	137392	+	1213	protein_coding	protein DGCR6 [Source:NCBI gene;Acc:102724770]	-	37	24	62	7	9	24	1.66676208539637	1.38006803262706	3.6084985639168	0.393921604687575	0.506450314709748	1.45766881576496
ENSG00000085840	20.2494717455986	31.1489585477979	26.218825337248	11.0367842044336	10.2118207871464	4.29227441404965	25.8724185435482	8.51362646854322	1.59298500823978	0.00650998123786517	0.0463852977282872	ORC1	1	52372829	52404459	-	3157	protein_coding	origin recognition complex subunit 1 [Source:HGNC Symbol;Acc:HGNC:8487]	-	25	30	25	11	10	4	0.432711180128629	0.662821715068352	0.559063417448052	0.237843159027391	0.216212378750193	0.0933455956880426
ENSG00000135519	52.6486265385563	71.6426046599351	46.1451325935566	21.0702243902823	38.8049189911564	22.5344406737607	56.812121264016	27.4698613517331	1.04628526377339	0.00672310633011174	0.0475115946885073	KCNH3	12	49539157	49558308	+	4340	protein_coding	potassium voltage-gated channel subfamily H member 3 [Source:HGNC Symbol;Acc:HGNC:6252]	-	65	69	44	21	38	21	0.818382467449726	1.10894349200065	0.715745448763816	0.330295096649328	0.597652862422711	0.356482313210263
ENSG00000170373	12.1496830473591	14.536180655639	16.7800482158388	1.00334401858487	6.12709247228785	1.07306860351241	14.488637306279	2.73450169812838	2.39775704392558	0.0071270408913337	0.0497891288120527	CST1	20	23747553	23751268	-	872	protein_coding	cystatin SN [Source:HGNC Symbol;Acc:HGNC:2473]	-	15	14	16	1	6	1	0.939955868577579	1.11985451691862	1.29538584138239	0.078280947982639	0.469666843840156	0.0844873983908115
ENSG00000235919	47.7887533196126	66.4511115686354	44.0476265665767	17.0568483159428	25.529551967866	33.2651267088848	52.7624971516082	25.2838423308979	1.0628834212039	0.00712933828904102	0.0497891288120527	ASH1L-AS1	1	155562042	155563944	+	1209	antisense	ASH1L antisense RNA 1 [Source:HGNC Symbol;Acc:HGNC:44146]	-	59	64	42	17	25	31	2.66660322727209	3.69235737210175	2.45255433492496	0.95983190479292	1.411460876167	1.88905157427661
