# Supplementary material for: Investigation of ribociclib, abemaciclib and palbociclib resistance in ER+ breast cancer cells reveal potential therapeutic opportunities
Source: Sci Rep. 2025 Aug 5;15:28579. doi: 10.1038/s41598-025-11052-4 (PMC12325956; doi:10.1038/s41598-025-11052-4)
Supplement: Supplementary file 9 — Supplementary Material 9 [file 41598_2025_11052_MOESM9_ESM.xls]

gene_id	MCF7_Ribo1	MCF7_Ribo2	MCF7_Ribo3	MCF7_c1	MCF7_c2	MCF7_c3	MCF7_RR	MCF7_WT	log2FoldChange	pvalue	padj	gene_name	gene_chr	gene_start	gene_end	gene_strand	gene_length	gene_biotype	gene_description	tf_family	MCF7_Ribo1_count	MCF7_Ribo2_count	MCF7_Ribo3_count	MCF7_c1_count	MCF7_c2_count	MCF7_c3_count	MCF7_Ribo1_fpkm	MCF7_Ribo2_fpkm	MCF7_Ribo3_fpkm	MCF7_c1_fpkm	MCF7_c2_fpkm	MCF7_c3_fpkm
ENSG00000143556	570.225124356056	655.166428122015	642.885597269322	5541.46901464425	5023.19464519732	6705.60570334907	622.759049915798	5756.75645439688	-3.20983138133196	1.58577878547213e-159	2.44527088719802e-155	S100A7	1	153457744	153460701	-	536	protein_coding	S100 calcium binding protein A7 [Source:HGNC Symbol;Acc:HGNC:10497]	-	704	631	613	5523	4919	6249	71.7696055036509	82.1135115342703	80.7404811228049	703.368338092307	626.422242110996	858.922851153966
ENSG00000109321	423.618948917922	340.561946789256	444.671277719727	3319.06201347876	3215.7023658724	3635.55642870005	402.950724475635	3390.10693601707	-3.07139300946484	9.86532722015943e-153	7.60616728674292e-149	AREG	4	74445134	74455009	+	1648	protein_coding	amphiregulin [Source:HGNC Symbol;Acc:HGNC:651]	-	523	328	424	3308	3149	3388	17.3411211003243	13.882468338722	18.1636990428787	137.019019300952	130.427926493963	151.4588365366
ENSG00000132746	892.596714545985	842.060179408802	857.879965034756	5535.44895053274	5501.10785803577	4764.42459959511	864.178952996514	5266.99380272121	-2.60709295263648	3.00779081197553e-152	1.54600447735542e-148	ALDH3B2	11	67662162	67681200	-	3235	protein_coding	aldehyde dehydrogenase 3 family member B2 [Source:HGNC Symbol;Acc:HGNC:411]	-	1102	811	818	5517	5387	4440	18.6140124095706	17.4862476380815	17.851498050902	116.412940741153	113.665280315958	101.115354127276
ENSG00000184330	304.552055053802	246.076772527603	216.043120778924	3642.13878746309	3073.75805693107	2519.56508104714	255.55731612011	3078.48730848043	-3.58575404733535	2.61303620768576e-128	1.00732545806286e-124	S100A7A	1	153416524	153423225	+	4457	protein_coding	S100 calcium binding protein A7A [Source:HGNC Symbol;Acc:HGNC:21657]	-	376	237	206	3630	3010	2348	4.60975559856807	3.70899089529262	3.26302374718421	55.5951046682356	46.0976725138035	38.811808561736
ENSG00000108551	514.336582338203	497.345038146506	511.791470583082	2449.16274936567	2440.62516812799	2278.12464525685	507.824363689264	2389.30418758351	-2.23393605194032	4.21143033222732e-108	1.29880511445891e-104	RASD1	17	17494437	17496395	-	1748	protein_coding	ras related dexamethasone induced 1 [Source:HGNC Symbol;Acc:HGNC:15828]	-	635	479	488	2441	2390	2123	19.8502045594499	19.113672501745	19.7094289687677	95.3232656695321	93.3279248579703	89.4781482811099
ENSG00000128422	104.487274207289	118.366042481632	137.38664476718	814.715343090916	909.873232134745	1007.61141869816	120.079987152033	910.733331307939	-2.92901523187393	2.09803960209513e-80	4.04397133303837e-77	KRT17	17	41619441	41624842	-	3130	protein_coding	keratin 17 [Source:HGNC Symbol;Acc:HGNC:6427]	-	129	114	131	812	891	939	2.25205017560287	2.5404495166099	2.95476268835449	17.7086010071499	19.4307025375557	22.1019034190363
ENSG00000174827	342.621061935528	293.83850896756	332.454705276305	1475.91905133835	1365.32043924148	1481.90774145064	322.971425393131	1441.04907734349	-2.15573653158935	3.74675639038146e-75	6.41944261552024e-72	PDZK1	1	145670852	145708148	-	2480	protein_coding	PDZ domain containing 1 [Source:HGNC Symbol;Acc:HGNC:8821]	-	423	283	317	1471	1337	1381	9.32011725430246	7.95948209294667	9.02408608413015	40.4886739309302	36.7989022329879	41.0251728786144
ENSG00000099194	12217.7212724243	11701.6254277894	12188.6075227799	34351.4891642903	31227.7479670937	32694.2542118162	12035.9847409979	32757.8304477334	-1.44446103631472	2.1221494012136e-70	2.91742512338077e-67	SCD	10	100347124	100364834	+	5362	protein_coding	stearoyl-CoA desaturase [Source:HGNC Symbol;Acc:HGNC:10571]	-	15084	11270	11622	34237	30580	30468	153.717178272489	146.604452945952	153.020532738859	435.854419922261	389.283331399946	418.625384415764
ENSG00000100867	490.847195113309	499.421635383026	547.449073041739	1797.99248130409	2030.10997248471	1954.0579269961	512.572634512691	1927.38679359497	-1.91183204360172	3.91041261647261e-69	4.63835096507752e-66	DHRS2	14	23630115	23645639	+	7556	protein_coding	dehydrogenase/reductase 2 [Source:HGNC Symbol;Acc:HGNC:18349]	-	606	481	522	1792	1988	1821	4.38241361870643	4.44020664505227	4.87724084191205	16.1889475993149	17.95889319312	17.7552347476906
ENSG00000064886	1163.93963593701	1067.37097957121	1071.8255797867	3856.85440744025	3376.0279522306	3798.66285643394	1101.04539843164	3677.1817387016	-1.73891540097212	7.19260044601925e-69	7.92213563411549e-66	CHI3L2	1	111200771	111243440	+	3295	protein_coding	chitinase 3 like 2 [Source:HGNC Symbol;Acc:HGNC:1933]	-	1437	1028	1022	3844	3306	3540	23.8305485180232	21.7614460576223	21.8973280665121	79.634364991645	68.4861207264241	79.1509743079296
ENSG00000144452	618.823856545492	643.745143321156	711.054543146167	3125.41661789188	2529.46800897617	2503.46905199446	657.874514337605	2719.4512262875	-2.04856785682722	8.83160024919932e-68	9.0788850561769e-65	ABCA12	2	214931542	215138428	-	9416	protein_coding	ATP binding cassette subfamily A member 12 [Source:HGNC Symbol;Acc:HGNC:14637]	-	764	620	678	3115	2477	2333	4.43363154413291	4.59277632318	5.08345393212835	22.582091481126	17.9562107291044	18.2539438815533
ENSG00000176046	528.916201995034	646.860039175935	706.859531092207	2574.58075168878	2885.86055444758	3335.09721971658	627.545257421059	2931.84617528431	-2.22616296606321	2.54510934098713e-66	2.45284912737634e-63	NUPR1	16	28532708	28539174	-	5674	protein_coding	nuclear protein 1, transcriptional regulator [Source:HGNC Symbol;Acc:HGNC:29990]	-	653	623	674	2566	2826	3108	6.28863718554777	7.65858912134473	8.38621926533295	30.8702311809041	33.9967939314907	40.3552554496327
ENSG00000163220	9258.86846095749	9825.4198245937	10021.8837969097	33809.6833942544	40673.6821952042	54846.6824627264	9702.05736082029	43110.016017395	-2.15168573718591	5.37402271011277e-57	4.60374612166327e-54	S100A9	1	153357854	153361027	+	577	protein_coding	S100 calcium binding protein A9 [Source:HGNC Symbol;Acc:HGNC:10499]	-	11431	9463	9556	33697	39830	51112	1082.53289259334	1143.93956821242	1169.21930149676	3986.46528048024	4711.83018492599	6526.12644456258
ENSG00000103257	12925.6428046505	12851.0219982031	12948.9534575601	31065.5375034248	32015.0793497827	29291.5536700783	12908.5394201379	30790.7235077619	-1.25417700288077	1.77192360777259e-55	1.43805589641333e-52	SLC7A5	16	87830023	87869488	-	4745	protein_coding	solute carrier family 7 member 5 [Source:HGNC Symbol;Acc:HGNC:11063]	-	15958	12377	12347	30962	31351	27297	183.770134663345	181.940435320583	183.704958820523	445.415525474045	450.99353680769	423.825541011193
ENSG00000169429	256.76330173419	280.340626930181	261.139500358991	1029.43096306808	973.186521015053	1118.13748485993	266.081143007787	1040.25165631436	-1.9679501419937	2.29661536646919e-55	1.77069044754774e-52	CXCL8	4	73740506	73743716	+	2274	protein_coding	C-X-C motif chemokine ligand 8 [Source:HGNC Symbol;Acc:HGNC:6025]	-	317	270	249	1026	953	1042	7.61730756422424	8.28177369843319	7.73044571700952	30.7984926532645	28.6060291630512	33.7586973946582
ENSG00000197249	1419.08297993155	1329.02223137271	1296.25872467354	3569.89801812497	3262.67674149328	3573.31844969633	1348.1213119926	3468.63106977153	-1.36272629579816	8.65823189926588e-47	5.13499753410307e-44	SERPINA1	14	94376747	94390693	-	4902	protein_coding	serpin family A member 1 [Source:HGNC Symbol;Acc:HGNC:8941]	-	1752	1280	1236	3558	3195	3330	19.5296061265359	18.2132193507589	17.8008529268054	49.5456120906128	44.4890049507829	50.0471497248679
ENSG00000134107	1138.02031210264	1082.94545884511	1051.89927253039	3229.7643958247	3221.82945834469	2660.13706810727	1090.95501449271	3037.24364075889	-1.47679096132377	4.7301622192658e-43	2.60496790789567e-40	BHLHE40	3	4979116	4985323	+	3837	protein_coding	basic helix-loop-helix family member e40 [Source:HGNC Symbol;Acc:HGNC:1046]	bHLH	1405	1043	1003	3219	3155	2479	20.0086236112676	18.9601847373211	18.4546061872312	57.2666447737639	56.1258202631953	47.5984871651385
ENSG00000116285	526.486265385563	508.766322947365	572.619145365497	1666.55441486947	1496.03174531695	1441.13113451717	535.957244566142	1534.57243156786	-1.51825471662009	5.73510704427626e-41	2.85275324589483e-38	ERRFI1	1	8004404	8026308	-	4186	protein_coding	ERBB receptor feedback inhibitor 1 [Source:HGNC Symbol;Acc:HGNC:18185]	-	650	490	546	1661	1465	1343	8.48490183643529	8.16482557485814	9.20850369852261	27.085881225626	23.8887561581829	23.6366111576411
ENSG00000138166	124.736745952887	140.17031346509	105.924054362482	488.628537050833	558.586597056909	561.214879636992	123.610371260153	536.143337914911	-2.1159745453046	2.06547414386477e-38	9.65139736314993e-36	DUSP5	10	110497838	110511544	+	2615	protein_coding	dual specificity phosphatase 5 [Source:HGNC Symbol;Acc:HGNC:3071]	-	154	135	101	487	547	523	3.21796797143521	3.60090887002621	2.72675004355233	12.7124667281451	14.2781115259562	14.7346022793575
ENSG00000148346	9163.29095431826	10388.1776756906	10751.8158942987	22804.002854397	21649.0600687504	24526.0560018797	10101.0948414358	22993.0396416757	-1.18683729106344	1.1524937973569e-36	5.07755838721242e-34	LCN2	9	128149071	128153455	+	1598	protein_coding	lipocalin 2 [Source:HGNC Symbol;Acc:HGNC:6526]	-	11313	10005	10252	22728	21200	22856	386.842072855329	436.707221224034	452.926228222119	970.860891347618	905.553727781253	1053.73613797558
ENSG00000112096	703.871637877006	744.460109292369	670.15317562006	1952.50746016616	1659.42087791129	1975.51929906635	706.161640929812	1862.4825457146	-1.39910475360573	6.22694516537757e-36	2.66720817917006e-33	SOD2	6	159669057	159745186	-	16493	protein_coding	superoxide dismutase 2 [Source:HGNC Symbol;Acc:HGNC:11180]	-	869	717	639	1946	1625	1841	2.87907386414558	3.03228174933922	2.73524887037302	8.05407627497216	6.72525634836497	8.22361086409301
ENSG00000052802	1602.94818338158	1594.82667764725	1761.90506266307	4006.35266620939	3753.86532135502	4668.92149388251	1653.22664123063	4143.04649381564	-1.32557190698116	9.12440085351026e-36	3.80265570705752e-33	MSMO1	4	165327623	165343160	+	2892	protein_coding	methylsterol monooxygenase 1 [Source:HGNC Symbol;Acc:HGNC:10545]	-	1979	1536	1680	3993	3676	4351	37.39212915938	37.0461416005893	41.0115932354672	94.2483124678281	86.7625586248266	110.8406889998
ENSG00000147255	193.584949887922	178.587362340708	227.579403927313	696.320748897901	655.598894534799	708.225278318192	199.917238718648	686.714973916964	-1.78152678521676	1.23622184694492e-35	5.016458126287e-33	IGSF1	X	131273506	131578899	-	7051	protein_coding	immunoglobulin superfamily member 1 [Source:HGNC Symbol;Acc:HGNC:5948]	-	239	172	217	694	642	660	1.85216586449691	1.70148367876412	2.17272452887658	6.71863916164483	6.21497591797786	6.8960697095277
ENSG00000111341	89.9076545504576	98.6383687346932	127.94786764577	479.598440883569	465.659027893876	643.841162107448	105.49796364364	529.699543628298	-2.33319055286311	3.8629074345839e-35	1.48915081603209e-32	MGP	12	14881181	14885926	-	2639	protein_coding	matrix Gla protein [Source:HGNC Symbol;Acc:HGNC:7060]	-	111	95	122	478	456	600	2.29835059824077	2.51092806207812	3.26374401642724	12.3640589671586	11.794528637732	16.7502110034379
ENSG00000067082	946.055319954365	952.119832944354	1023.58294116616	2628.76132869236	2913.43247057287	2231.98269530582	973.919364688294	2591.39216485702	-1.41236163428823	9.31463866827387e-35	3.50321288450691e-32	KLF6	10	3775996	3785281	-	6139	protein_coding	Kruppel like factor 6 [Source:HGNC Symbol;Acc:HGNC:2235]	zf-C2H2	1168	917	976	2620	2853	2080	10.3962783550284	10.4188973103639	11.2240045080326	29.1323969700369	31.7219060860901	24.9616979484148
ENSG00000186832	160.375816225141	142.24691070161	145.776668875099	492.641913125172	548.374776269762	603.064555173976	149.466465267283	548.02708152297	-1.87120495922682	3.30538333057986e-33	1.17863088906265e-30	KRT16	17	41609778	41615899	-	2475	protein_coding	keratin 16 [Source:HGNC Symbol;Acc:HGNC:6423]	-	198	137	139	491	537	562	4.37142142613146	3.86096103922556	3.96492745106758	13.541876541682	14.8099713780449	16.7289827898968
ENSG00000173221	148.226133177781	156.783091357249	161.507964077448	520.735545645549	529.993498852899	628.818201658274	155.505729537493	559.84908205224	-1.8494571526779	3.36314909978966e-33	1.17863088906265e-30	GLRX	5	95751319	95823005	-	6508	protein_coding	glutaredoxin [Source:HGNC Symbol;Acc:HGNC:4330]	-	183	151	154	519	519	586	1.53651298590592	1.61837610799574	1.67058595063343	5.44367733045589	5.44345892703984	6.63374073117971
ENSG00000026508	721.691173013133	683.200490815033	704.762025065227	1827.08945784305	1608.36177397556	1639.64882616697	703.217896297798	1691.70001932853	-1.26605336979796	7.40821145366904e-33	2.48336131772993e-30	CD44	11	35138870	35232402	+	10004	protein_coding	CD44 molecule (Indian blood group) [Source:HGNC Symbol;Acc:HGNC:1681]	-	891	658	672	1821	1575	1528	4.8667239237844	4.58777664148267	4.74232417580852	12.4253555250908	10.746375505299	11.2527350474102
ENSG00000130707	8386.5212181571	9045.6575622805	9586.65129631138	18425.4095572926	18685.5896763205	21248.9044867528	9006.27669224966	19453.301240122	-1.11112731728752	2.52320626156904e-32	8.10580011529054e-30	ASS1	9	130444929	130501274	+	3050	protein_coding	argininosuccinate synthase 1 [Source:HGNC Symbol;Acc:HGNC:758]	-	10354	8712	9141	18364	18298	19802	185.498760025267	199.236123297809	211.587261539726	410.998281532057	409.504728321749	478.31900710793
ENSG00000108244	22.6794083550704	30.1106599295379	39.852614512617	256.856068757727	217.511782766219	252.171121825417	30.8808942657418	242.179657783121	-2.98878476494088	3.05897908728187e-32	9.62641990324213e-30	KRT23	17	40922696	40937634	-	2902	protein_coding	keratin 23 [Source:HGNC Symbol;Acc:HGNC:6438]	-	28	29	38	256	213	235	0.52722174333081	0.69702867539229	0.92444661526634	6.02164458306701	5.00999545758645	5.96593993047729
ENSG00000143546	1178.51925559384	1478.53723240214	1532.22815270878	8143.14005483482	10310.8754487817	14216.0128593324	1396.42821356825	10890.0094543163	-2.96342976296645	6.56026035001803e-30	2.02318429194556e-27	S100A8	1	153390032	153391188	-	1006	protein_coding	S100 calcium binding protein A8 [Source:HGNC Symbol;Acc:HGNC:10498]	-	1455	1424	1461	8116	10097	13248	79.0310409421133	98.7329387662823	102.529274281463	550.701955842176	685.092971935973	970.19886181376
ENSG00000163221	43.7388589704929	52.9532295312563	52.4376506744961	256.856068757727	256.316701757375	292.947728758889	49.7099130587484	268.70683309133	-2.44091908234277	8.02975249784994e-30	2.42781928464404e-27	S100A12	1	153373706	153375649	-	518	protein_coding	S100 calcium binding protein A12 [Source:HGNC Symbol;Acc:HGNC:10489]	-	54	51	50	256	251	273	5.69635031397439	6.86737039112034	6.81452976402896	33.7351594209661	33.0749425498657	38.8276681685773
ENSG00000135269	710.351468835598	710.196254889791	791.808525184891	1835.11620999173	1617.55241268399	1672.91395287585	737.452082970093	1708.52752518386	-1.21290483263082	3.06326936608186e-29	9.08377185095814e-27	TES	7	116210493	116258783	+	4280	protein_coding	testin LIM domain protein [Source:HGNC Symbol;Acc:HGNC:14620]	-	877	684	755	1829	1584	1559	11.1966606037304	11.1471125985827	12.4537123617481	29.1704076089101	25.2619310249427	26.8355665344841
ENSG00000043591	192.774971018098	186.893751286787	206.604343657515	675.250524507619	587.179695260918	559.068742429967	195.4243553208	607.166320732835	-1.63636952425314	5.79397360750781e-29	1.68571835901454e-26	ADRB1	10	114044056	114046908	+	2853	protein_coding	adrenoceptor beta 1 [Source:HGNC Symbol;Acc:HGNC:285]	-	238	180	197	673	575	521	4.55835217060676	4.40069012507	4.87483704381422	16.1022236275147	13.7569199381618	13.453781611541
ENSG00000169469	15.3895985266549	14.536180655639	20.9750602697984	163.545075029334	176.664499617633	170.617907958474	16.9669464840308	170.275827535147	-3.33478835471539	1.02714431205151e-28	2.93306764663598e-26	SPRR1B	1	153031202	153032900	+	620	protein_coding	small proline rich protein 1B [Source:HGNC Symbol;Acc:HGNC:11260]	-	19	14	20	163	173	159	1.67453643339713	1.57502119153715	2.27737188243032	17.9460335846135	19.0462530629975	18.8935626001439
ENSG00000205420	44.5488378403168	40.4936461121372	56.6326627284558	282.943013240934	247.126063048943	245.732710204342	47.2250488936366	258.600595498073	-2.45696332888456	2.61447135645785e-28	7.33002696665092e-26	KRT6A	12	52487174	52493257	-	2928	protein_coding	keratin 6A [Source:HGNC Symbol;Acc:HGNC:6443]	-	55	39	54	282	242	229	1.02641811149774	0.929059631424871	1.30202203934029	6.57431633631245	5.64156284463371	5.76199440227608
ENSG00000115414	1138.83029097246	1072.56247266251	1098.04440512395	2724.07901045793	2254.77002980193	2371.48161376243	1103.14572291964	2450.11021800743	-1.15091868726678	9.30286688368876e-28	2.56161084547287e-25	FN1	2	215360440	215436172	-	17315	protein_coding	fibronectin 1 [Source:HGNC Symbol;Acc:HGNC:3778]	-	1406	1033	1047	2715	2208	2210	4.43706217523883	4.16128902409919	4.26893786820912	10.7033542437157	8.70425709043781	9.40325470325733
ENSG00000179388	464.927871278943	466.196079598708	388.038614991271	1180.93590987439	1371.44753171376	1051.60723144216	439.720855289641	1201.33022434344	-1.44900866195965	2.35215014104571e-27	6.36318511840788e-25	EGR3	8	22687659	22693302	-	4855	protein_coding	early growth response 3 [Source:HGNC Symbol;Acc:HGNC:3240]	zf-C2H2	574	449	370	1177	1343	980	6.46033959474629	6.45070471237475	5.38032038959337	16.5485440321923	18.8817357416351	14.871174288126
ENSG00000173334	698.201785788238	713.311150744571	698.469506984288	1684.614607204	1798.30164061648	1427.18124267151	703.327481172366	1636.69916349733	-1.21885893631893	4.57740262808864e-26	1.19308905826829e-23	TRIB1	8	125430321	125438405	+	4138	protein_coding	tribbles pseudokinase 1 [Source:HGNC Symbol;Acc:HGNC:16891]	-	862	687	666	1679	1761	1330	11.3828095375946	11.5802065580911	11.3626437613959	27.6970025543755	29.0485197384482	23.6793390907993
ENSG00000092621	2834.11606551397	3085.82349346851	2999.43361858118	5728.09100210103	5893.24177626219	6979.23819724473	2973.12439252122	6200.19032520265	-1.06048506797874	5.87639498140745e-26	1.46151630021456e-23	PHGDH	1	119648411	119744226	+	9217	protein_coding	phosphoglycerate dehydrogenase [Source:HGNC Symbol;Acc:HGNC:8923]	-	3499	2972	2860	5709	5771	6504	20.7437392454622	22.4910262742294	21.9064544967204	42.2807825466721	42.7382390195462	51.9875519284698
ENSG00000093134	74.5180560238027	57.1064240042961	91.2415121736232	345.150342393196	341.07481429069	292.947728758889	74.2886640672407	326.390961814258	-2.13603969797819	1.14839509682569e-25	2.81083371318287e-23	VNN3	6	132722787	132734765	-	3846	protein_coding	vanin 3 [Source:HGNC Symbol;Acc:HGNC:16431]	-	92	55	87	344	334	273	1.30710729070494	0.997478319430518	1.59700259150145	6.10550686543324	5.92778336517411	5.22951952972517
ENSG00000189334	1443.38234602627	1614.55435139419	1658.07851432757	3320.06535749734	3875.38598872206	4923.23875291495	1572.00507058267	4039.56336637812	-1.36192551115875	1.72974967912863e-25	4.16761563315054e-23	S100A14	1	153614255	153616986	-	1277	protein_coding	S100 calcium binding protein A14 [Source:HGNC Symbol;Acc:HGNC:18901]	-	1782	1555	1581	3309	3795	4588	76.2516932396854	84.9355593892475	87.405069169767	176.879878460932	202.850470674706	264.692072269743
ENSG00000104549	2226.63191314602	2242.72501544145	2345.01173816347	4964.54620395795	4122.51205177101	4826.66257859883	2271.45622225031	4637.90694477593	-1.02998750979341	2.34941327063068e-25	5.48908373229168e-23	SQLE	8	124998497	125022283	+	4305	protein_coding	squalene epoxidase [Source:HGNC Symbol;Acc:HGNC:11279]	-	2749	2160	2236	4948	4037	4498	34.8926756690923	34.996986555609	36.6685968414728	78.4565300578353	64.0089540210655	76.9758897242162
ENSG00000161249	489.227237373661	501.498232619545	536.96154290684	1103.67842044336	1136.5756536094	1306.99755907812	509.229004300016	1182.41721104362	-1.21592997676588	1.06939311153131e-24	2.46120026564371e-22	DMKN	19	35497220	35513658	-	7444	protein_coding	dermokine [Source:HGNC Symbol;Acc:HGNC:25063]	-	604	483	512	1100	1113	1218	4.43366896390281	4.52575272527937	4.85578271331731	10.0869270963121	10.2057267587598	12.0545040141439
ENSG00000137975	46.1687955799647	55.0298267677762	55.5839097149659	267.892852962161	219.554146923648	246.805778807855	52.2608440209023	244.750926231221	-2.2338443983307	2.55735901061684e-24	5.79918763878112e-22	CLCA2	1	86424086	86456558	+	4496	protein_coding	chloride channel accessory 2 [Source:HGNC Symbol;Acc:HGNC:2016]	-	57	53	53	267	215	230	0.69275751025771	0.822241934956641	0.832233541555387	4.05375521199064	3.26412885094723	3.76885956878584
ENSG00000115919	2348.12874361961	2666.3508516915	2673.27143138581	5502.33859791944	4684.16219506406	5403.97348728851	2562.58367556564	5196.82476009067	-1.02051501849973	4.7174725019247e-24	1.05425255043013e-21	KYNU	2	142877498	143055832	+	17600	protein_coding	kynureninase [Source:HGNC Symbol;Acc:HGNC:6469]	-	2899	2568	2549	5484	4587	5036	9.00053317780902	10.177296024017	10.2247527714637	21.2695028828683	17.7898058775555	21.0805275792172
ENSG00000152377	59.1284574971478	67.4894101868953	71.3152049173147	261.872788850652	261.422612150948	267.194082274591	65.9776908671193	263.496494425397	-2.00302599197195	2.9944077589097e-23	6.59625252034108e-21	SPOCK1	5	136975298	137598379	-	6222	protein_coding	SPARC (osteonectin), cwcv and kazal like domains proteoglycan 1 [Source:HGNC Symbol;Acc:HGNC:11251]	-	73	65	68	261	256	249	0.641099654668106	0.728674220725389	0.771568615905355	2.86340686487701	2.80843964652646	2.94834134326585
ENSG00000160182	57182.8882518307	67533.0187288623	67387.6248817949	129303.953707088	120028.72035004	154385.599193141	64034.5106208293	134572.75775009	-1.0714834567527	6.24119742570016e-23	1.33665644867078e-20	TFF1	21	42362282	42366594	-	551	protein_coding	trefoil factor 1 [Source:HGNC Symbol;Acc:HGNC:11755]	-	70598	65042	64255	128873	117539	143873	7001.2161942384	8233.64889431875	8232.86468143806	15965.5138500321	14560.809815453	19236.9458596915
ENSG00000125148	1602.13820451176	1869.97581148613	1973.75317138803	3944.14533705713	3579.24318589482	4803.05506932156	1815.28906246197	4108.81453075784	-1.17909729524565	4.17132762403109e-22	8.57624959500792e-20	MT2A	16	56608199	56609497	+	1299	protein_coding	metallothionein 2A [Source:HGNC Symbol;Acc:HGNC:7406]	-	1978	1801	1882	3931	3505	4476	83.2050767983837	96.7062665178826	102.283626146844	206.569621620651	184.176411962958	253.857120101633
ENSG00000095015	554.025546959577	504.613128474325	445.720030733217	1162.87571753987	1075.30472888652	1091.31076977212	501.452902055706	1109.8304053995	-1.14401979021481	2.86796546964466e-21	5.74338020024945e-19	MAP3K1	5	56815574	56896152	+	7716	protein_coding	mitogen-activated protein kinase kinase kinase 1 [Source:HGNC Symbol;Acc:HGNC:6848]	-	684	486	425	1159	1053	1017	4.84391565492794	4.39333282820461	3.88859182879983	10.253302684909	9.31518080792147	9.71040080229821
ENSG00000124102	7.28980982841548	8.30638894607943	10.4875301348992	106.354465969996	94.9699333204616	153.448810302275	8.69457630313138	118.257736530911	-3.77824622928316	5.76082328067998e-21	1.11039868735107e-18	PI3	20	45174876	45176544	+	577	protein_coding	peptidase inhibitor 3 [Source:HGNC Symbol;Acc:HGNC:8947]	-	9	8	10	106	93	143	0.852313536290796	0.967084069079508	1.22354468553449	12.5401465926019	11.001762671306	18.2586492716475
ENSG00000186395	376.640174468133	375.864099810094	444.671277719727	831.772191406859	961.953518149192	1098.82224999671	399.058517332651	964.182653184254	-1.27352277994594	2.88111978144826e-20	5.16591477092234e-18	KRT10	17	40818117	40822595	-	2144	protein_coding	keratin 10 [Source:HGNC Symbol;Acc:HGNC:6413]	-	465	362	424	829	942	1024	11.8511599997151	11.7769774862939	13.9616492643023	26.3938236591763	29.9903309650619	35.1871099208538
ENSG00000175197	218.694294852464	242.961876672823	225.481897900333	533.779017887152	548.374776269762	604.137623777488	229.046023141874	562.097139311467	-1.29627805881156	4.34635689798378e-20	7.61600265533067e-18	DDIT3	12	57516588	57521737	-	1307	protein_coding	DNA damage inducible transcript 3 [Source:HGNC Symbol;Acc:HGNC:2726]	TF_bZIP	270	234	215	532	537	563	11.2881004691612	12.487926247033	11.6133768908937	27.7848851514446	28.0448960678356	31.7351992474303
ENSG00000158470	430.908758746337	444.391808615249	445.720030733217	1038.46105923534	897.619047190169	904.596832760964	440.340199364935	946.892313062159	-1.10529413085031	4.72625140330869e-20	8.18862883584495e-18	B4GALT5	20	49632945	49713878	-	4722	protein_coding	beta-1,4-galactosyltransferase 5 [Source:HGNC Symbol;Acc:HGNC:928]	-	532	428	425	1035	879	843	6.15627964501784	6.3221943393583	6.35416657158397	14.9619062205191	12.7062685232724	13.1525515898966
ENSG00000130487	46.9787744497887	40.4936461121372	70.2664519038248	215.718963995747	287.973346197529	212.467583495458	52.5796241552502	238.719964562911	-2.18813730352329	4.81773251422037e-19	7.42894353692781e-17	KLHDC7B	22	50545891	50551023	+	5133	protein_coding	kelch domain containing 7B [Source:HGNC Symbol;Acc:HGNC:25145]	-	58	39	67	215	282	198	0.617432404820828	0.529960374208459	0.921508162830271	2.85916854233103	3.75001479211863	2.84185783295616
ENSG00000114812	148.226133177781	128.749028664231	139.48415079416	382.274071080836	391.112736147707	361.624119383683	138.819770878724	378.336975537409	-1.44407446341308	9.53169355468416e-19	1.42697781177893e-16	VIPR1	3	42489299	42537573	+	7384	protein_coding	vasoactive intestinal peptide receptor 1 [Source:HGNC Symbol;Acc:HGNC:12694]	-	183	124	133	381	383	337	1.35422894261589	1.17133211969293	1.27161487963979	3.52213379065115	3.54048063015439	3.36237877041135
ENSG00000151012	133.646513520951	116.289445245112	134.24038572671	404.347639489703	321.672354795112	400.25458911013	128.058781497591	375.424861131648	-1.55009947888804	9.98710065851789e-19	1.48077973225333e-16	SLC7A11	4	138164097	138242349	-	9645	protein_coding	solute carrier family 7 member 11 [Source:HGNC Symbol;Acc:HGNC:11059]	-	165	112	128	403	315	373	0.93479074042469	0.809964241578462	0.936921890044947	2.85216978914122	2.22927403950257	2.84914808201159
ENSG00000128283	368.540385769894	327.064064751877	331.405952262815	695.317404879316	773.034833586983	824.116687497533	342.336800928196	764.156308654611	-1.15620945150013	1.16724847291711e-18	1.698016174753e-16	CDC42EP1	22	37560447	37569405	+	2573	protein_coding	CDC42 effector protein 1 [Source:HGNC Symbol;Acc:HGNC:17014]	-	455	315	316	693	757	768	9.66282913374376	8.53927152038214	8.67047608250581	18.3851005604807	20.0821973238931	21.9902342606813
ENSG00000213694	526.486265385563	520.187607748224	507.596458529122	1117.72523670355	1025.2668070295	976.492429196295	518.090110554303	1039.82815764311	-1.00492906832706	2.11261896476063e-18	2.90862361041151e-16	S1PR3	9	88990863	89005010	+	13578	protein_coding	sphingosine-1-phosphate receptor 3 [Source:HGNC Symbol;Acc:HGNC:3167]	-	650	501	484	1114	1004	910	2.61583437084387	2.57366476503624	2.51654792487734	5.60043740741784	5.04722941252922	4.93757846303408
ENSG00000156299	98.817422118521	110.059653535552	83.9002410791937	332.106870151593	292.058074512387	291.874660155376	97.592438911089	305.346534939785	-1.64513593444417	2.15841940491428e-18	2.94538294015736e-16	TIAM1	21	31118416	31559977	-	9216	protein_coding	T cell lymphoma invasion and metastasis 1 [Source:HGNC Symbol;Acc:HGNC:11805]	-	122	106	80	331	286	272	0.723352612288463	0.802256887926444	0.612834447528993	2.45164784918892	2.11825726126635	2.17437707247463
ENSG00000165389	1826.50235145299	1913.58435345305	2139.45614751944	3902.00488827657	3496.52743751893	4773.00914842321	1959.84761747516	4057.18049140624	-1.05000920057543	2.20932934159595e-18	2.98840863573768e-16	SPTSSA	14	34432789	34462356	-	2777	protein_coding	serine palmitoyltransferase small subunit A [Source:HGNC Symbol;Acc:HGNC:20361]	-	2255	1843	2040	3889	3424	4448	44.3714229200866	46.2913142322609	51.8620806067316	95.594878302596	84.1614119748638	118.004160854487
ENSG00000134317	442.248462923873	387.285384610953	391.184874031741	915.049744949403	876.174223537162	798.363041013235	406.906240522189	863.195669833267	-1.0832093914458	5.15224005291615e-18	6.67626400134177e-16	GRHL1	2	9951693	10002277	+	7952	protein_coding	grainyhead like transcription factor 1 [Source:HGNC Symbol;Acc:HGNC:17923]	CP2	546	373	373	912	858	744	3.75188018528008	3.27176811543261	3.31152553779449	7.82872482601426	7.36488641341701	6.89294774637952
ENSG00000169474	2.42993660947183	3.11489585477978	2.09750602697984	84.2808975611292	108.245300343752	82.6262824704558	2.54744616374382	91.7174934584456	-5.17446687708721	6.4689292011484e-18	8.3125740234757e-16	SPRR1A	1	152985231	152985500	+	270	protein_coding	small proline rich protein 1A [Source:HGNC Symbol;Acc:HGNC:11259]	-	3	3	2	84	106	77	0.607141864740481	0.775010427581773	0.522952061891407	21.236751399379	26.7976825369341	21.0104513983431
ENSG00000128342	203.30469632581	199.353334705906	186.678036401206	450.501464344607	749.547645776546	544.045781980793	196.445355810974	581.364964033982	-1.56445797497927	6.74091127729835e-18	8.52006982753612e-16	LIF	22	30240447	30246851	-	3969	protein_coding	LIF, interleukin 6 family cytokine [Source:HGNC Symbol;Acc:HGNC:6596]	-	251	192	178	449	734	507	3.45561469500818	3.37419505885942	3.1661723475058	7.72214235367767	12.6232184457128	9.41098936209909
ENSG00000198535	208.164569544753	202.468230560686	233.871922008253	548.829178165925	502.421582727603	486.100077391123	214.834907371231	512.450279428217	-1.25553969189952	8.8713840480858e-18	1.08188870954284e-15	C2CD4A	15	62066977	62070917	+	3445	protein_coding	C2 calcium dependent domain containing 4A [Source:HGNC Symbol;Acc:HGNC:33627]	-	257	195	223	547	492	453	4.07639806428079	3.94816632919016	4.56994827960546	10.8385369209147	9.74834775092787	9.68762675261097
ENSG00000167508	1720.39511950605	1884.51199214177	1841.6102916883	2994.98189547584	3997.92783816782	3958.55007835729	1815.50580111204	3650.48660400032	-1.00793442712147	1.18046077856395e-17	1.42208634417625e-15	MVD	16	88651935	88663161	-	4717	protein_coding	mevalonate diphosphate decarboxylase [Source:HGNC Symbol;Acc:HGNC:7529]	-	2124	1815	1756	2985	3915	3689	24.6048842195867	26.8386587546073	26.2817502208982	43.1967447790907	56.6527540403163	57.617074208766
ENSG00000128965	277.012773479788	358.213023299675	359.722283627043	723.411037399693	741.378189146829	816.605207272946	331.649360135502	760.464811273156	-1.20079501120141	1.26779889358942e-17	1.51546193326736e-15	CHAC1	15	40952962	40956519	+	2058	protein_coding	ChaC glutathione specific gamma-glutamylcyclotransferase 1 [Source:HGNC Symbol;Acc:HGNC:28680]	-	342	345	343	721	726	761	9.08057657760544	11.6929415823197	11.7664213925567	23.9145633469684	24.0794402464832	27.2425469742252
ENSG00000171236	195.20490762757	205.583126415466	157.312952023488	518.728857608379	466.680209972591	445.323470457651	186.033662022175	476.910846012874	-1.35675182213071	1.51627700732235e-17	1.78480850785577e-15	LRG1	19	4536409	4540474	-	3133	protein_coding	leucine rich alpha-2-glycoprotein 1 [Source:HGNC Symbol;Acc:HGNC:29480]	-	241	198	150	517	457	415	4.20328983281871	4.40813463757012	3.38007636556049	11.2642611213933	9.95659729426947	9.75879340238329
ENSG00000092068	451.158230491936	556.528059387322	468.792597029995	989.297202324684	1032.4150815805	1007.61141869816	492.159628969751	1009.77456753445	-1.03847149942539	1.61080215745158e-17	1.88170979302298e-15	SLC7A8	14	23125295	23183674	-	5991	protein_coding	solute carrier family 7 member 8 [Source:HGNC Symbol;Acc:HGNC:11066]	-	557	536	447	986	1011	939	5.08029071598069	6.24044450451422	5.26749159987264	11.2344070819378	11.5187929726459	11.5471470041034
ENSG00000108846	903.93641872352	743.421810674109	780.272242036502	1587.29023740127	2150.60945777303	1622.47972851077	809.21015714471	1786.79314122836	-1.1416236570786	1.67980750815305e-17	1.94756629892632e-15	ABCC3	17	50634777	50692252	+	9614	protein_coding	ATP binding cassette subfamily C member 3 [Source:HGNC Symbol;Acc:HGNC:54]	-	1116	716	744	1582	2106	1512	6.34297159294091	5.19468191734652	5.46341846228136	11.2324610844438	14.9523476417562	11.5866021668341
ENSG00000115963	271.342921391021	297.991703440599	287.358325696239	716.387629269599	585.137331103489	630.964338865299	285.56431684262	644.163099746129	-1.17512046794074	2.33289117610766e-17	2.64508690702795e-15	RND3	2	150468195	150539011	-	3594	protein_coding	Rho family GTPase 3 [Source:HGNC Symbol;Acc:HGNC:671]	-	335	287	274	714	573	588	5.09330195379118	5.56998312310439	5.3823029408356	13.5610307349958	10.8825754278333	12.0533474405429
ENSG00000100234	265.673069302253	197.276737469386	235.969428035232	549.83252218451	564.713689529196	552.630330808892	232.973078268957	555.7255141742	-1.25030643485391	4.80322239458427e-17	5.32846685787694e-15	TIMP3	22	32801701	32863043	+	4603	protein_coding	TIMP metallopeptidase inhibitor 3 [Source:HGNC Symbol;Acc:HGNC:11822]	-	328	190	225	548	553	515	3.89372753576776	2.87913932471178	3.45093827502748	8.12666102089766	8.2004803667617	8.2427983639682
ENSG00000160862	67.2282461953872	96.5617714981733	90.1927591601333	249.832660627633	267.549704623236	321.920581053724	84.6609256178979	279.767648768198	-1.73183378366632	9.10322255260246e-17	9.81620222105804e-15	AZGP1	7	99966720	99976157	-	2699	protein_coding	alpha-2-glycoprotein 1, zinc-binding [Source:HGNC Symbol;Acc:HGNC:910]	-	83	93	86	249	262	300	1.68038152264223	2.4034224819783	2.2495270242902	6.2975122910613	6.62603222249582	8.18892308967628
ENSG00000187134	102.867316467641	125.634132809451	121.655349564831	336.120246225932	292.058074512387	340.162747313435	116.718932947308	322.780356017251	-1.47189284579115	2.72103536964311e-16	2.81755255686926e-14	AKR1C1	10	4963253	4983283	+	8765	protein_coding	aldo-keto reductase family 1 member C1 [Source:HGNC Symbol;Acc:HGNC:384]	-	127	121	116	335	286	317	0.79174346993539	0.962905140486652	0.934333062090067	2.60894814885208	2.22725144550265	2.66450024104754
ENSG00000165474	75.3280348936267	67.4894101868953	76.5589699847643	208.695555865653	237.935424340511	261.828739257029	73.1254716884288	236.153239821064	-1.68946904554911	4.70011687287123e-16	4.73698053461923e-14	GJB2	13	20187463	20193010	-	2546	protein_coding	gap junction protein beta 2 [Source:HGNC Symbol;Acc:HGNC:4284]	-	93	65	73	208	233	244	1.99598484205728	1.78075844515058	2.02423117436756	5.57670275777656	6.24672889919269	7.06057139859237
ENSG00000133985	294.022329746091	313.566182714498	300.992114871608	657.190332173091	608.624518913926	619.160584226662	302.860209110732	628.32514510456	-1.05379404437976	4.90218813627485e-16	4.87688652008762e-14	TTC9	14	70641787	70675360	+	5217	protein_coding	tetratricopeptide repeat domain 9 [Source:HGNC Symbol;Acc:HGNC:20267]	-	363	302	287	655	596	577	3.80205572571813	4.0377196514611	3.88379866551324	8.57024079926473	7.79795203967335	8.14823223614078
ENSG00000112183	327.231463408873	342.638544025776	374.404825815902	705.350845065165	672.958989872948	732.905856198978	348.091611083517	703.738563712364	-1.01708038244779	1.78313277929503e-15	1.68686548814291e-13	RBM24	6	17281346	17293875	+	3444	protein_coding	RNA binding motif protein 24 [Source:HGNC Symbol;Acc:HGNC:21539]	-	404	330	357	703	659	683	6.40989494830542	6.68345229360588	7.318140134395	13.9336450663547	13.0610294463346	14.6105304250888
ENSG00000120549	275.39281574014	256.459758710202	272.67578350738	688.293996749222	565.734871607911	530.095890135132	268.176119319241	594.708252830755	-1.14880595474177	5.65194397819237e-15	5.03774428576453e-13	KIAA1217	10	23694746	24547848	+	10807	protein_coding	KIAA1217 [Source:HGNC Symbol;Acc:HGNC:25428]	-	340	247	260	686	554	494	1.71912103831394	1.59419652124945	1.69849332584329	4.33302829977152	3.49912735969053	3.36767536134108
ENSG00000167755	106.91721081676	106.944757680773	110.119066416442	297.993173519707	281.846253725241	274.705562499178	107.993678304658	284.848329914708	-1.39990368457724	5.96793319272307e-15	5.28882355355114e-13	KLK6	19	50958631	50969673	-	1976	protein_coding	kallikrein related peptidase 6 [Source:HGNC Symbol;Acc:HGNC:6367]	-	132	103	105	297	276	256	3.65022538113204	3.63580296745093	3.75144001888193	10.2598750163643	9.53404678143539	9.54468163845022
ENSG00000027697	528.10622312521	568.987642806441	701.615766024758	1313.3773203276	1073.26236472909	1377.82008690994	599.569877318803	1254.81992398887	-1.06702911864231	9.12655724330335e-15	7.90626475796279e-13	IFNGR1	6	137197484	137219449	-	3277	protein_coding	interferon gamma receptor 1 [Source:HGNC Symbol;Acc:HGNC:5439]	-	652	548	669	1309	1051	1284	10.8718598178125	11.6641789100803	14.4126992583834	27.2669000649641	21.8917969539149	28.8666910691106
ENSG00000073282	65.6082884557393	97.6000701164333	72.3639579308046	285.953045296689	227.723603553365	235.002024169218	78.5241055009924	249.559557673091	-1.67468801566996	1.07334463070094e-14	9.19498566967142e-13	TP63	3	189631416	189897279	+	7454	protein_coding	tumor protein p63 [Source:HGNC Symbol;Acc:HGNC:15979]	P53	81	94	69	285	223	219	0.593783766294353	0.879606683303166	0.653514684265959	2.60992503255238	2.04206993528712	2.16452770269607
ENSG00000162433	157.135900745845	145.36180655639	190.873048455166	468.561656679135	362.519637943698	403.473794920667	164.4569185858	411.518363181167	-1.3249675466345	1.73692277077111e-14	1.45561680028752e-12	AK4	1	65147549	65232145	+	7578	protein_coding	adenylate kinase 4 [Source:HGNC Symbol;Acc:HGNC:363]	-	194	140	182	467	355	376	1.39887793063721	1.2886159128438	1.69555716028924	4.20663509650068	3.1976349999815	3.65545688640699
ENSG00000111696	204.924654065457	180.663959577228	163.605470104428	425.417863879986	514.675767672179	389.523903075006	183.064694582371	443.205844875724	-1.27247389534329	3.63013424542276e-14	2.88539536414531e-12	NT5DC3	12	103770453	103841197	-	8722	protein_coding	5'-nucleotidase domain containing 3 [Source:HGNC Symbol;Acc:HGNC:30826]	-	253	174	156	424	504	363	1.58502869297647	1.39150003392921	1.26271158259952	3.31835110476097	3.94429683302038	3.06618930715821
ENSG00000272168	22.6794083550704	23.8808682199783	25.1700723237581	104.347777932827	110.287664501181	130.914369628514	23.9101162996023	115.183270687507	-2.27063496306396	9.85042951740777e-14	7.59468115792139e-12	CASC15	6	21664772	22368328	+	13289	lincRNA	cancer susceptibility 15 [Source:HGNC Symbol;Acc:HGNC:28245]	-	28	23	24	104	108	122	0.115132628425466	0.120721768763208	0.127501292838299	0.534211950534244	0.554736306788704	0.676356941109797
ENSG00000038002	306.981991663274	283.45552278496	291.553337750198	596.989691057999	539.18413756133	633.110476072323	293.996950732811	589.761434897218	-1.00290323338001	1.89693925487239e-13	1.38629399574086e-11	AGA	4	177430770	177442503	-	2675	protein_coding	aspartylglucosaminidase [Source:HGNC Symbol;Acc:HGNC:318]	-	379	273	278	595	528	590	7.74190990889637	7.11850699277912	7.33696855431197	15.1832848789953	13.4730298799694	16.2493744763008
ENSG00000172575	68.0382250652112	53.9915281495163	80.753982038724	220.735684088672	195.045777034496	209.24837768492	67.5945784178171	208.343279602696	-1.6241125978841	2.50058492638409e-13	1.81882167758692e-11	RASGRP1	15	38488103	38565575	-	6097	protein_coding	RAS guanyl releasing protein 1 [Source:HGNC Symbol;Acc:HGNC:9878]	-	84	52	77	220	191	195	0.752828029758575	0.594890733325028	0.891600243293616	2.46308300163842	2.13831808472106	2.35627968220003
ENSG00000136167	192.774971018098	147.43840379291	180.385518320267	400.334263415364	373.752640809559	428.154372801453	173.532964377092	400.747092342125	-1.20389547041023	2.5931169248213e-13	1.8719515615477e-11	LCP1	13	46125920	46211871	-	5061	protein_coding	lymphocyte cytosolic protein 1 [Source:HGNC Symbol;Acc:HGNC:6528]	-	238	142	172	399	366	399	2.56964606653647	1.95705063515018	2.39931769948992	5.38157156089777	4.93628112182287	5.80824571177994
ENSG00000171310	49.4087110592605	35.3021530208376	36.7063554721473	185.618643438201	157.262040122055	129.841301025002	40.4724065174151	157.573994861753	-1.95156470067758	3.40959091698066e-13	2.4007256593535e-11	CHST11	12	104455295	104762014	+	6492	protein_coding	carbohydrate sulfotransferase 11 [Source:HGNC Symbol;Acc:HGNC:17422]	-	61	34	35	185	154	121	0.513433277483863	0.365300663647601	0.380614370369208	1.94520679737513	1.61918826056703	1.3731414631872
ENSG00000215182	68.0382250652112	77.8723963694946	79.7052290252341	191.638707549711	207.299961979072	251.098053221905	75.2052834866466	216.678907583562	-1.52981786356824	1.18532296010032e-12	7.77773618925403e-11	MUC5AC	11	1157953	1201138	+	17448	protein_coding	mucin 5AC, oligomeric mucus/gel-forming [Source:HGNC Symbol;Acc:HGNC:7515]	-	84	75	76	191	203	234	0.263066970279576	0.29982349760299	0.307513076284149	0.747240282462431	0.794155452670879	0.98804932753601
ENSG00000253125	239.753745467887	227.387397398924	247.505711183622	442.474712195929	580.031420709916	491.465420408685	238.215618016811	504.657184438177	-1.08285883165423	1.45365931231055e-12	9.41824646883556e-11	AC055854.1	8	22690150	22798616	+	2191	processed_transcript	novel transcript	-	296	219	236	441	568	458	7.38213568082447	6.97191032753845	7.60440561015985	13.7394318158922	17.6954289583641	15.4003830304558
ENSG00000189001	6.47983095859154	2.07659723651986	2.09750602697984	51.1705449478285	59.2285605654492	72.9686650388441	3.55131140736375	61.1225901840406	-4.0326686769903	1.82144912940821e-12	1.1751776391412e-10	SBSN	19	35523367	35528351	-	1986	protein_coding	suprabasin [Source:HGNC Symbol;Acc:HGNC:24950]	-	8	2	2	51	58	68	0.220111854286579	0.0702426369409462	0.071096201767714	1.75292563881366	1.99344329423126	2.52254016867148
ENSG00000173110	46.9787744497887	58.144722622556	60.8276747824155	163.545075029334	174.622135460204	172.764045165498	55.31705728492	170.310418551679	-1.62931336515305	3.53106458702713e-12	2.21337463138042e-10	HSPA6	1	161524540	161526910	+	2371	protein_coding	heat shock protein family A (Hsp70) member 6 [Source:HGNC Symbol;Acc:HGNC:5239]	-	58	56	58	163	171	161	1.33668516826036	1.64742832349732	1.7269990065836	4.69276289433166	4.92288502872862	5.00268023402902
ENSG00000157303	77.7579715030985	78.9106949877546	75.5102169712744	221.739028107257	180.749227932491	257.536464842979	77.3929611540425	220.008240294242	-1.50642902731093	3.62367400943551e-12	2.26222887552614e-10	SUSD3	9	93058688	93085138	+	1263	protein_coding	sushi domain containing 3 [Source:HGNC Symbol;Acc:HGNC:28391]	-	96	76	72	221	177	240	4.15336952601564	4.19720611611981	4.02461919365359	11.9443214945608	9.56588273233901	13.9996221181544
ENSG00000181458	4.04989434911971	6.22979170955957	5.24376506744961	65.2173612080167	50.0379218570174	60.0918417966951	5.17448370870963	58.4490416205764	-3.51568014252427	9.83750893534478e-12	5.78986212912277e-10	TMEM45A	3	100492619	100577444	+	6005	protein_coding	transmembrane protein 45A [Source:HGNC Symbol;Acc:HGNC:25480]	-	5	6	5	65	49	56	0.0454977250846322	0.0696928610981111	0.0587831210285928	0.738878290034301	0.556978209925123	0.687042237838486
ENSG00000165188	31.5891759231338	20.7659723651986	39.852614512617	126.421346341694	130.711306075474	114.818340575828	30.7359209336498	123.983664330999	-2.01169735254475	1.19294810077225e-11	6.96790140678336e-10	RNF183	9	113297093	113303376	-	3646	protein_coding	ring finger protein 183 [Source:HGNC Symbol;Acc:HGNC:28721]	-	39	20	38	126	128	107	0.584494773790205	0.382616228647063	0.735804738755601	2.35899185868034	2.39634002752161	2.16209879853436
ENSG00000143882	75.3280348936267	89.2936811703538	91.2415121736232	212.708931939993	216.490600687504	230.709749755169	85.2877427458679	219.969760794222	-1.37148626356563	1.25670938025649e-11	7.31262590322834e-10	ATP6V1C2	2	10721100	10785110	+	3483	protein_coding	ATPase H+ transporting V1 subunit C2 [Source:HGNC Symbol;Acc:HGNC:18264]	-	93	86	87	212	212	215	1.45902308581046	1.72224539462616	1.76344299940126	4.15484615787039	4.15467946309056	4.54771675288812
ENSG00000188508	1.61995773964789	0	0	70.234081300941	87.8216587694591	124.47595800744	0.539985913215962	94.1772326926133	-7.22341005246463	2.25715482507769e-11	1.27026742345613e-09	KRTDAP	19	35487324	35495558	-	661	protein_coding	keratinocyte differentiation associated protein [Source:HGNC Symbol;Acc:HGNC:16313]	-	2	0	0	70	86	116	0.165333639414957	0	0	7.22884881219408	8.88080079507337	12.9290004871821
ENSG00000164211	86.6677390711618	82.0255908425343	79.7052290252341	222.742372125842	187.897502483494	238.221229979756	82.7995196463101	216.28703486303	-1.3829688576924	2.71787639042454e-11	1.51298389676341e-09	STARD4	5	111496033	111512590	-	5684	protein_coding	StAR related lipid transfer domain containing 4 [Source:HGNC Symbol;Acc:HGNC:18058]	-	107	79	76	222	184	222	1.02863760687031	0.969444781862492	0.943963433322632	2.66606949934398	2.2096266056904	2.87744696166201
ENSG00000180263	492.467152852957	374.825801191834	412.159934301539	1218.05963856203	902.724957583743	678.179357419845	426.484296115443	932.987984521874	-1.128108745944	3.13996508336667e-10	1.60858011912007e-08	FGD6	12	95076749	95217482	-	10044	protein_coding	FYVE, RhoGEF and PH domain containing 6 [Source:HGNC Symbol;Acc:HGNC:21740]	-	608	361	393	1214	884	632	3.30772628819187	2.50697817524211	2.76236774628122	8.2505812208289	6.00759569959672	4.63573707713757
ENSG00000088726	41.3089223610211	45.6851392034368	39.852614512617	124.414658304524	136.838398547762	129.841301025002	42.282225359025	130.364785959096	-1.62536493790585	4.05472974373596e-10	1.99120804612766e-08	TMEM40	3	12733525	12769457	-	3562	protein_coding	transmembrane protein 40 [Source:HGNC Symbol;Acc:HGNC:25620]	-	51	44	38	124	134	121	0.782364165962607	0.861606202477209	0.753156675323672	2.37629487463975	2.56782853121067	2.50264861847594
ENSG00000198959	53.4586054083802	29.072361311278	49.2913916340263	122.407970267354	173.600953381489	149.156535888225	43.9407861178948	148.388486512356	-1.74709043251371	4.39945702646078e-10	2.14005133589985e-08	TGM2	20	38127387	38166578	-	8036	protein_coding	transglutaminase 2 [Source:HGNC Symbol;Acc:HGNC:11778]	-	66	28	47	122	170	139	0.448783309676264	0.243034628858396	0.412908266886633	1.03631662147649	1.4439898152245	1.27433406970551
ENSG00000187678	56.698520887676	56.0681253860361	51.3888976610062	167.558451103674	143.986673098764	143.791192870663	54.7185146449061	151.7787723577	-1.47056417227423	8.85278785424447e-10	4.02684332485103e-08	SPRY4	5	142310427	142326455	-	6565	protein_coding	sprouty RTK signaling antagonist 4 [Source:HGNC Symbol;Acc:HGNC:15533]	-	70	54	49	167	141	134	0.582634234252099	0.573732014934869	0.526934941266056	1.73641809124506	1.46601873023191	1.50375986704791
ENSG00000139547	104.487274207289	127.710730045971	103.826548335502	220.735684088672	256.316701757375	299.386140379963	112.008184196254	258.812842075337	-1.20963389096972	1.15925648541381e-09	5.16639740031241e-08	RDH16	12	56951431	56959374	-	3464	protein_coding	retinol dehydrogenase 16 [Source:HGNC Symbol;Acc:HGNC:29674]	-	129	123	99	220	251	279	2.03490676952569	2.47672212278586	2.0176831140816	4.33528206148657	4.94596427275705	5.93382510961424
ENSG00000135218	4.85987321894365	1.03829861825993	4.19501205395969	47.157168873489	44.9320114634442	43.9958127440089	3.36439463038776	45.361664360314	-3.71678055152463	1.18341347957888e-09	5.25885759513151e-08	CD36	7	80369575	80679277	+	10880	protein_coding	CD36 molecule [Source:HGNC Symbol;Acc:HGNC:1663]	-	6	1	4	47	44	41	0.0301338793161636	0.0064109318458051	0.0259553413071103	0.294877423908132	0.276044385178601	0.277628076035689
ENSG00000140519	48.5987321894365	46.7234378216968	45.0963795800666	117.39125017443	135.817216469047	162.033359130374	46.8061831970667	138.413941924617	-1.56152016236845	1.81471386728327e-09	7.90477057443729e-08	RHCG	15	89471398	89496613	-	2607	protein_coding	Rh family C glycoprotein [Source:HGNC Symbol;Acc:HGNC:18140]	-	60	45	43	117	133	151	1.25760110072827	1.20398627990264	1.16445597210572	3.06349652358295	3.48229650180322	4.26721316490791
ENSG00000168621	15.3895985266549	13.4978820373791	16.7800482158388	71.2374253195259	82.7157483758859	64.3841162107448	15.2225095932909	72.7790966353855	-2.25738452942078	2.14792942607384e-09	9.27761113447021e-08	GDNF	5	37812677	37839686	-	4273	protein_coding	glial cell derived neurotrophic factor [Source:HGNC Symbol;Acc:HGNC:4232]	-	19	13	16	71	81	60	0.242970416266375	0.212207395335987	0.264352083708271	1.13422187023196	1.29391951455331	1.03449114996659
ENSG00000166833	49.4087110592605	46.7234378216968	62.9251808093953	179.598579326692	164.410314673057	120.18368359339	53.0191098967842	154.730859197713	-1.54921312124438	2.35725317003203e-09	1.00689318232393e-07	NAV2	11	19350724	20121598	+	14673	protein_coding	neuron navigator 2 [Source:HGNC Symbol;Acc:HGNC:15997]	-	61	45	60	179	161	112	0.227166144443893	0.213916188353178	0.288687500941893	0.832734724235954	0.748965986737626	0.562351071794467
ENSG00000141579	65.6082884557393	72.680903278195	60.8276747824155	204.682179791314	146.029037256194	172.764045165498	66.3722888387833	174.491754071002	-1.39509872927891	2.5947875651122e-09	1.1022486020394e-07	ZNF750	17	82829435	82840578	-	3713	protein_coding	zinc finger protein 750 [Source:HGNC Symbol;Acc:HGNC:25843]	-	81	70	58	204	143	161	1.19204529866903	1.3149921071277	1.10280491371121	3.75040163607209	2.62885253431601	3.19454749121541
ENSG00000149591	76.9479926332745	67.4894101868953	52.4376506744961	170.568483159428	214.448236530075	148.083467284713	65.6250178315553	177.700062324739	-1.43117093296654	4.73394450650223e-09	1.92605341135262e-07	TAGLN	11	117199321	117204782	+	3917	protein_coding	transgelin [Source:HGNC Symbol;Acc:HGNC:11553]	-	95	65	50	170	210	138	1.32526498430715	1.15747025819591	0.901181112526679	2.96256515929191	3.65949248761847	2.59557711839589
ENSG00000163082	75.3280348936267	65.4128129503755	51.3888976610062	184.615299419616	174.622135460204	147.010398681201	64.0432485016694	168.749277853674	-1.3913237680974	5.74165528123535e-09	2.2818640318724e-07	SGPP2	2	222424517	222560948	+	3336	protein_coding	sphingosine-1-phosphate phosphatase 2 [Source:HGNC Symbol;Acc:HGNC:19953]	-	93	63	49	184	171	137	1.52331457070678	1.31723894615967	1.03696879179007	3.76499446700194	3.4988490417013	3.02554033613906
ENSG00000163362	206.544611805105	155.744792738989	228.628156940803	364.213878746309	443.193022162154	384.158560057444	196.972520494966	397.188486988635	-1.01082089121574	7.04755637661796e-09	2.76522441036766e-07	INAVA	1	200891048	200915735	+	5413	protein_coding	innate immunity activator [Source:HGNC Symbol;Acc:HGNC:25599]	-	255	150	218	363	434	358	2.57415588320599	1.93287285652206	2.84324389090414	4.57763498071912	5.47276549410737	4.87251765750046
ENSG00000136010	32.3991547929577	46.7234378216968	19.9263072563085	115.38456213726	140.92312686262	97.6492429196295	33.0162999569877	117.98564397317	-1.83799221781526	8.79872890530076e-09	3.39190999299344e-07	ALDH1L2	12	105019784	105084577	-	8507	protein_coding	aldehyde dehydrogenase 1 family member L2 [Source:HGNC Symbol;Acc:HGNC:26777]	-	40	45	19	115	138	91	0.256930846722197	0.368965820113575	0.157678622164272	0.922771066615615	1.10728085342167	0.788085580946006
ENSG00000162366	89.0976756806337	97.6000701164333	89.1440061466434	173.578515215183	217.511782766219	267.194082274591	91.9472506479034	219.428126751997	-1.25480033674879	8.88069792993519e-09	3.41497162293268e-07	PDZK1IP1	1	47183593	47191044	-	1438	protein_coding	PDZK1 interacting protein 1 [Source:HGNC Symbol;Acc:HGNC:16887]	-	110	94	85	173	213	249	4.17990574473627	4.55951892721961	4.17307017399437	8.21220492967245	10.1105749776884	12.7570096229486
ENSG00000164761	57.5084997574999	43.608541966917	33.5600964316775	138.461474564712	117.435939052184	145.937330077688	44.8923793853648	133.944914564861	-1.56492085980615	1.19095952624173e-08	4.51218572350062e-07	TNFRSF11B	8	118923557	118952200	-	2827	protein_coding	TNF receptor superfamily member 11b [Source:HGNC Symbol;Acc:HGNC:11909]	-	71	42	32	138	115	136	1.37235108443285	1.03627145958935	0.7991343853452	3.33215994214321	2.77668854500005	3.54422693666895
ENSG00000147872	92.3375911599294	93.4468756433936	81.8027350522139	186.621987456786	195.045777034496	222.125200927069	89.1957339518456	201.264321806117	-1.17201036457429	1.29923223249268e-08	4.87449173358566e-07	PLIN2	9	19108375	19149290	-	5086	protein_coding	perilipin 2 [Source:HGNC Symbol;Acc:HGNC:248]	-	114	90	78	186	191	207	1.22478874011745	1.23428715363987	1.08271435542991	2.49637111977982	2.56337502212825	2.99848866675876
ENSG00000125398	58.3184786273239	60.2213198590758	80.753982038724	206.688867828484	163.389132594343	144.864261474176	66.4312601750412	171.647420632334	-1.37510276055334	1.75917349579308e-08	6.44333855228725e-07	SOX9	17	72121020	72126420	+	3935	protein_coding	SRY-box 9 [Source:HGNC Symbol;Acc:HGNC:11204]	HMG	72	58	77	206	160	135	0.9998168446044	1.02809515425079	1.3814705675632	3.57351035527761	2.77543066719943	2.52753660446412
ENSG00000121898	12.1496830473591	11.4212848008592	8.39002410791938	66.2207052266015	57.1861964080199	50.4342243650834	10.6536639853792	57.9470419999016	-2.43489602488703	1.94738705188636e-08	7.08224253303955e-07	CPXM2	10	123706207	123940267	-	4859	protein_coding	carboxypeptidase X, M14 family member 2 [Source:HGNC Symbol;Acc:HGNC:26977]	-	15	11	8	66	56	47	0.168685226877886	0.157904985245103	0.116235486075884	0.927191833360123	0.786676659065737	0.712622254712702
ENSG00000241361	80.1879081125703	110.059653535552	110.119066416442	270.902885017915	177.685681696348	269.340219481616	100.122209354855	239.309595398626	-1.26269642980043	2.16599337769251e-08	7.84028588826727e-07	SLC25A24P1	1	108272943	108337853	+	1882	transcribed_unprocessed_pseudogene	SLC25A24 pseudogene 1 [Source:HGNC Symbol;Acc:HGNC:48933]	-	99	106	105	270	174	251	2.87440702169909	3.92858633322535	3.93881268720016	9.79302146282281	6.31080507281077	9.82567792805191
ENSG00000198879	106.107231946936	119.404341099892	100.680289295033	244.815940534709	231.808331868223	207.102240477896	108.73062078062	227.908837626943	-1.0689516821744	3.6011642953698e-08	1.27655065366902e-06	SFMBT2	10	7158624	7411486	-	9953	protein_coding	Scm like with four mbt domains 2 [Source:HGNC Symbol;Acc:HGNC:20256]	-	131	115	96	244	227	193	0.719200500883178	0.805923633625173	0.680946319914864	1.6734332101246	1.55677909067778	1.42860355667437
ENSG00000156535	46.9787744497887	57.1064240042961	47.1938856070465	139.464818583297	127.64775983933	126.622095214465	50.4263613537104	131.244891212364	-1.38313714532492	4.54334874118506e-08	1.58145457311679e-06	CD109	6	73695785	73828316	+	9782	protein_coding	CD109 molecule [Source:HGNC Symbol;Acc:HGNC:21685]	-	58	55	45	139	125	118	0.323991058469159	0.392179678647493	0.32477343855963	0.969973128509477	0.872242996977049	0.888715533103756
ENSG00000189377	115.016999515	168.204376158108	164.654223117918	291.973109408198	288.994528276243	325.139786864261	149.291866263675	302.035808182901	-1.02280317356421	5.68220466974508e-08	1.93848663733339e-06	CXCL17	19	42428288	42443048	-	1189	protein_coding	C-X-C motif chemokine ligand 17 [Source:HGNC Symbol;Acc:HGNC:19232]	-	142	162	157	291	283	303	6.5258814393468	9.50349203880761	9.3220933152131	16.7064315496136	16.2464963632602	18.7745352844631
ENSG00000162772	61.5583941066196	71.6426046599351	92.2902651871131	173.578515215183	194.024594955782	164.179496337399	75.1637546512226	177.260868836121	-1.24493646178722	6.34497095753816e-08	2.1598113060759e-06	ATF3	1	212565334	212620777	+	4040	protein_coding	activating transcription factor 3 [Source:HGNC Symbol;Acc:HGNC:785]	TF_bZIP	76	69	88	173	190	153	1.02793325614477	1.1912907810106	1.53778972655196	2.92305710120519	3.21016512736951	2.79009176824468
ENSG00000165714	164.42571057426	156.783091357249	158.361705036978	296.989829501122	268.570886701951	394.889246092568	159.856835656163	320.14998743188	-1.00034180739785	7.38721790819987e-08	2.4709522807905e-06	BORCS5	12	12357079	12469694	+	4980	protein_coding	BLOC-1 related complex subunit 5 [Source:HGNC Symbol;Acc:HGNC:17950]	-	203	151	151	296	263	368	2.22740599775273	2.11493809454544	2.14063810876633	4.05727952724797	3.60480305551961	5.44411007912005
ENSG00000124107	18.6295140059507	19.7276737469386	12.5850361618791	49.1638569106587	73.5251096674541	97.6492429196295	16.9807413049228	73.4460698325808	-2.10586764201516	1.21637735871104e-07	3.92968434731428e-06	SLPI	20	45252239	45254564	-	596	protein_coding	secretory leukocyte peptidase inhibitor [Source:HGNC Symbol;Acc:HGNC:11092]	-	23	19	12	49	72	91	2.10869741612885	2.22360374356515	1.42144687963772	5.61206098221845	8.2459628421869	11.2487316058854
ENSG00000149150	83.4278235918661	97.6000701164333	77.6077229982542	196.655427642635	161.346768436913	215.686789305995	86.2118722355178	191.229661795181	-1.14984442144621	1.4463158286565e-07	4.60326955937256e-06	SLC43A1	11	57484534	57515786	-	3532	protein_coding	solute carrier family 43 member 1 [Source:HGNC Symbol;Acc:HGNC:9225]	-	103	94	74	196	158	201	1.59348954873846	1.8563386798816	1.4791311150326	3.78798227112367	3.05345503382981	4.19260342320337
ENSG00000099998	4.85987321894365	5.19149309129964	6.29251808093953	32.1070085947159	36.7625548337271	56.8726359861579	5.44796146372761	41.9140664715336	-2.94994010408201	1.44803013487878e-07	4.60326955937256e-06	GGT5	22	24219654	24245142	-	6054	protein_coding	gamma-glutamyltransferase 5 [Source:HGNC Symbol;Acc:HGNC:4260]	-	6	5	6	32	36	53	0.0541553695011331	0.0576073162226293	0.0699688090736769	0.360811293773961	0.405896420048182	0.644973505786215
ENSG00000105141	1.61995773964789	0	0	45.1504808363192	40.8472831485856	28.9728522948351	0.539985913215962	38.3235387599133	-5.9389019928895	1.83223381689997e-07	5.66193295723398e-06	CASP14	19	15049384	15058293	+	3497	protein_coding	caspase 14 [Source:HGNC Symbol;Acc:HGNC:1502]	-	2	0	0	45	40	27	0.0312512255228157	0	0	0.878394166096298	0.780763488377878	0.568822221250576
ENSG00000100003	59.9384363669717	73.7192018964549	70.2664519038248	135.451442508958	176.664499617633	163.106427733887	67.9746967224171	158.407456620159	-1.22478891316107	1.89890326579073e-07	5.82128993210596e-06	SEC14L2	22	30396857	30425317	+	5985	protein_coding	SEC14 like lipid binding 2 [Source:HGNC Symbol;Acc:HGNC:10699]	-	74	71	67	135	173	152	0.675616511139783	0.827454742230163	0.790326048422352	1.53972150317732	1.97304543008495	1.87106060690254
ENSG00000070190	89.0976756806337	50.8766322947365	85.9977471061736	189.632019512541	177.685681696348	164.179496337399	75.3240183605146	177.165732515429	-1.2285264805769	3.82974289255673e-07	1.10176558588106e-05	DAPP1	4	99816833	99870154	+	4548	protein_coding	dual adaptor of phosphotyrosine and 3-phosphoinositides 1 [Source:HGNC Symbol;Acc:HGNC:16500]	-	110	49	82	189	174	153	1.32161487707361	0.751494280043012	1.2728846361341	2.83670327069542	2.61146331289135	2.4784456340608
ENSG00000163216	0	0	1.04875301348992	34.1136966318856	27.5719161252953	30.0459208983476	0.349584337829974	30.5771778851762	-6.47586316942157	5.40667892969223e-07	1.48346955686573e-05	SPRR2D	1	153039725	153041931	-	1057	protein_coding	small proline rich protein 2D [Source:HGNC Symbol;Acc:HGNC:11264]	-	0	0	1	34	27	28	0	0	0.0667914175547209	2.1957176402926	1.74358816956364	1.95160295090828
ENSG00000170465	9.71974643788731	9.34468756433935	10.4875301348992	60.2006411150923	36.7625548337271	51.5072929685958	9.85065471237529	49.4901629724717	-2.32994496775892	5.73753950253574e-07	1.5603678858748e-05	KRT6C	12	52468516	52473785	-	2896	protein_coding	keratin 6C [Source:HGNC Symbol;Acc:HGNC:20406]	-	12	9	10	60	36	48	0.226420308673936	0.216767419316725	0.243779448740815	1.41424696079132	0.848514132241608	1.22109963641084
ENSG00000134755	99.6274009883449	105.906459062513	110.119066416442	231.772468293105	230.787149789509	175.983250976036	105.217642155766	212.84762301955	-1.01912409904435	6.17163433453481e-07	1.66958949892152e-05	DSC2	18	31058840	31102522	-	12495	protein_coding	desmocollin 2 [Source:HGNC Symbol;Acc:HGNC:3036]	-	123	102	105	231	226	164	0.537899995412335	0.569395416182527	0.593264944162521	1.26196782025122	1.23460296450937	0.966976700205936
ENSG00000138271	21.0594506154225	33.2255557843177	35.6576024586573	99.3310578399023	72.5039275887395	105.160723144216	29.9808696194659	92.3319028576194	-1.63553286612286	6.64736260578572e-07	1.78800739831989e-05	GPR87	3	151294086	151316952	-	1698	protein_coding	G protein-coupled receptor 87 [Source:HGNC Symbol;Acc:HGNC:4538]	-	26	32	34	99	71	98	0.836697269430345	1.31450531886661	1.41363366553684	3.97988084655198	2.85414346641458	4.25203481559787
ENSG00000174808	51.0286687989084	21.8042709834585	44.0476265665767	105.351121951412	106.202936186323	135.206644042564	38.9601887829812	115.586900726766	-1.55714701499221	6.72590197643611e-07	1.80058000827508e-05	BTC	4	74744759	74794686	-	2816	protein_coding	betacellulin [Source:HGNC Symbol;Acc:HGNC:1121]	-	63	21	42	105	104	126	1.22247669498527	0.520159697489187	1.05296100529982	2.54524275471961	2.52090120349053	3.29644866335058
ENSG00000171124	15.3895985266549	13.4978820373791	17.8288012293287	58.1939530779226	60.2497426441638	61.1649104002075	15.5720939311209	59.869535374098	-1.94368569123453	6.81786016493647e-07	1.81574099729396e-05	FUT3	19	5842888	5851474	-	3109	protein_coding	fucosyltransferase 3 (Lewis blood group) [Source:HGNC Symbol;Acc:HGNC:4014]	-	19	13	17	58	59	57	0.333937789870126	0.291657188893752	0.386032480553483	1.27344394505306	1.29534790296389	1.35071137009228
ENSG00000117009	53.4586054083802	42.5702433486571	73.4127109442945	176.588547270937	151.134947649767	108.379928954754	56.4805199004439	145.367807958486	-1.36717216874566	8.66480151687881e-07	2.24934746448268e-05	KMO	1	241532134	241595642	+	5946	protein_coding	kynurenine 3-monooxygenase [Source:HGNC Symbol;Acc:HGNC:6381]	-	66	41	70	176	148	101	0.60652920897384	0.480960053443784	0.831129664459098	2.02050683632552	1.69899439955811	1.2514251851792
ENSG00000115641	43.7388589704929	37.3787502573574	44.0476265665767	95.3176817655628	116.414756973469	110.526066161779	41.721745264809	107.419501633603	-1.36205713636436	9.1232396505458e-07	2.34858690169309e-05	FHL2	2	105357712	105438513	-	6626	protein_coding	four and a half LIM domains 2 [Source:HGNC Symbol;Acc:HGNC:3703]	-	54	36	42	95	114	103	0.445322889018825	0.378966765071679	0.447500481576257	0.97868906291606	1.17437975682821	1.14523395319486
ENSG00000132932	22.6794083550704	2.07659723651986	13.633789175369	70.234081300941	66.3768351164517	63.3110476072323	12.7965982556531	66.640654674875	-2.34687916878118	9.18723193516367e-07	2.36111860733706e-05	ATP8A2	13	25372071	26025851	+	10415	protein_coding	ATPase phospholipid transporting 8A2 [Source:HGNC Symbol;Acc:HGNC:13533]	-	28	2	13	70	65	59	0.146903264440328	0.0133943232803379	0.0881210627575055	0.458787236184377	0.425999627282126	0.417350712665432
ENSG00000173262	27.539281574014	13.4978820373791	15.7312952023488	76.2541454124503	76.5886559035981	56.8726359861579	18.9228196045806	69.9051457674021	-1.86450846114105	1.4178015102549e-06	3.52053128633342e-05	SLC2A14	12	7812512	7891148	-	5575	protein_coding	solute carrier family 2 member 14 [Source:HGNC Symbol;Acc:HGNC:18301]	-	34	13	15	76	75	53	0.333247373292533	0.162647928299672	0.189951197368628	0.930553360485283	0.918272394234565	0.700389166642106
ENSG00000127954	4.04989434911971	5.19149309129964	3.14625904046977	51.1705449478285	25.529551967866	26.8267150878103	4.12921549362971	34.5089373345016	-3.06518751200187	1.5287244951892e-06	3.74768389758625e-05	STEAP4	7	88270892	88306891	-	11245	protein_coding	STEAP4 metalloreductase [Source:HGNC Symbol;Acc:HGNC:21923]	-	5	5	3	51	25	25	0.0242964730220735	0.0310142011926899	0.0188346451815047	0.309587400505462	0.151752441021423	0.163790598925717
ENSG00000176907	40.4989434911971	42.5702433486571	37.7551084856372	105.351121951412	117.435939052184	87.9916254880178	40.2747651084971	103.592895497204	-1.36335469845326	1.6336627303915e-06	3.97636366432801e-05	TCIM	8	40153455	40155308	+	1854	protein_coding	transcriptional and immune response regulator [Source:HGNC Symbol;Acc:HGNC:1357]	-	50	41	36	105	115	82	1.47364530276816	1.54249648208023	1.3708452107833	3.86591348289667	4.23392584504592	3.25846112973926
ENSG00000117228	6.47983095859154	4.15319447303971	13.633789175369	56.1872650407528	44.9320114634442	34.3381953123972	8.08893820233341	45.1524906055314	-2.49522396273667	1.7886243575011e-06	4.30274377420702e-05	GBP1	1	89052319	89065360	-	4992	protein_coding	guanylate binding protein 1 [Source:HGNC Symbol;Acc:HGNC:4182]	-	8	4	13	56	44	32	0.0875685381837232	0.0558901750659932	0.183850334258698	0.765748247573763	0.601635198466183	0.472262893569151
ENSG00000105427	15.3895985266549	18.6893751286787	18.8775542428186	54.1805770035831	70.4615634313102	59.0187731931827	17.6521759660507	61.220304542692	-1.80095885683659	2.63977824715495e-06	6.07542993598946e-05	CNFN	19	42387019	42390287	-	603	protein_coding	cornifelin [Source:HGNC Symbol;Acc:HGNC:30183]	-	19	18	18	54	69	55	1.72174558657748	2.0821175666376	2.10741875687582	6.11292417679354	7.81064529026382	6.71976057516305
ENSG00000265190	43.7388589704929	46.7234378216968	45.0963795800666	117.39125017443	106.202936186323	99.7953801266544	45.1862254574188	107.796522162469	-1.25624668911138	3.26807803607645e-06	7.33533672726329e-05	ANXA8	10	47460162	47484158	-	4955	protein_coding	annexin A8 [Source:HGNC Symbol;Acc:HGNC:546]	-	54	45	43	117	104	93	0.595501405174316	0.633459582584496	0.612661295515564	1.61181340806877	1.43266554773549	1.38276287788118
ENSG00000214313	13.769640787007	22.8425696017184	18.8775542428186	64.2140171894318	55.1438322505906	69.7494592283068	18.4965882105147	63.0357695561097	-1.78136965992864	3.30792844299484e-06	7.41399078357274e-05	AZGP1P1	7	99980762	99987535	+	1735	transcribed_unprocessed_pseudogene	alpha-2-glycoprotein 1, zinc-binding pseudogene 1 [Source:HGNC Symbol;Acc:HGNC:911]	-	17	22	18	64	54	65	0.535404641529069	0.884449940410323	0.732434299940127	2.51798452162255	2.12446420199282	2.76008400045602
ENSG00000179833	62.3683729764436	79.9489936060145	52.4376506744961	171.571827178013	115.393574894754	158.814153319837	64.9183390856514	148.593185130868	-1.19564831350949	3.70766446440259e-06	8.23806715289451e-05	SERTAD2	2	64631621	64751005	-	6274	protein_coding	SERTA domain containing 2 [Source:HGNC Symbol;Acc:HGNC:30784]	-	77	77	50	171	113	148	0.670623704598586	0.856044351791789	0.562627736335193	1.8604763652514	1.22938827235771	1.73790336096981
ENSG00000075886	44.5488378403168	25.9574654564982	31.4625904046977	110.367842044336	78.6310200610274	92.2838999020675	33.9896312338376	93.7609206691436	-1.45159857679703	5.17107846936404e-06	0.000109080752390689	TUBA3D	2	131476093	131482934	+	1598	protein_coding	tubulin alpha 3d [Source:HGNC Symbol;Acc:HGNC:24071]	-	55	25	30	110	77	86	1.88069601405844	1.09122244183917	1.32537913057584	4.69881635199921	3.28903948297908	3.96488046315628
ENSG00000134258	38.8789857515492	34.2638544025776	27.267578350738	97.3243698027326	81.6945662971713	85.845488280993	33.4701395016216	88.288141460299	-1.39223942864461	6.15378378076868e-06	0.000127713789905051	VTCN1	1	117143587	117210960	-	3027	protein_coding	V-set domain containing T cell activation inhibitor 1 [Source:HGNC Symbol;Acc:HGNC:28873]	-	48	33	26	97	80	80	0.866485912018129	0.760416574138706	0.6063963453052	2.18741846850464	1.80398408910303	1.94708982878857
ENSG00000248498	33.2091336627816	39.4553474938773	35.6576024586573	91.3043056912233	88.8428408481738	89.0646940915302	36.1073612051054	89.7372802103091	-1.3170543128047	8.03415066713176e-06	0.000161310681363505	ASNSP1	8	46579213	46638886	-	2835	transcribed_unprocessed_pseudogene	asparagine synthetase pseudogene 1 [Source:HGNC Symbol;Acc:HGNC:754]	-	41	38	34	91	87	83	0.790248141408245	0.93493321422563	0.846684290681326	2.19109339834863	2.09469755679539	2.15691708851265
ENSG00000116016	85.047781331514	133.940521755531	73.4127109442945	234.78250034886	181.770410011206	194.225417235747	97.4670046771131	203.592775865271	-1.06610201150892	8.08413935943346e-06	0.000162103288585779	EPAS1	2	46293667	46386703	+	7302	protein_coding	endothelial PAS domain protein 1 [Source:HGNC Symbol;Acc:HGNC:3374]	Others	105	129	70	234	178	181	0.78574234754828	1.232247475243	0.676786768676226	2.187492587505	1.66392332770688	1.82618666979164
ENSG00000167754	4.04989434911971	6.22979170955957	4.19501205395969	21.0702243902823	35.7413727550124	39.7035383299593	4.82489937087966	32.1717118250847	-2.74621852435425	8.57886371365288e-06	0.000170691714147777	KLK5	19	50943303	50953093	-	1653	protein_coding	kallikrein related peptidase 5 [Source:HGNC Symbol;Acc:HGNC:6366]	-	5	6	4	21	35	37	0.165283629239695	0.253179450026713	0.1708373341932	0.867199467306767	1.44527445795539	1.64906317101097
ENSG00000106366	16.1995773964788	23.8808682199783	13.633789175369	73.2441133566956	61.2709247228785	46.1419499510337	17.9047449306087	60.2189960102026	-1.75521466403957	1.23541131166947e-05	0.000237235895715357	SERPINE1	7	101127089	101139266	+	3190	protein_coding	serpin family E member 1 [Source:HGNC Symbol;Acc:HGNC:8583]	-	20	23	13	73	60	43	0.342587886060459	0.502906453007608	0.287705601448094	1.5620852742266	1.28385419382011	0.993084479643219
ENSG00000137745	0	4.15319447303971	2.09750602697984	24.0802564460369	16.3389132594343	34.3381953123972	2.08356683333985	24.9191216726228	-3.66088794284823	1.46668360393698e-05	0.000277002178485085	MMP13	11	102942995	102955734	-	2834	protein_coding	matrix metallopeptidase 13 [Source:HGNC Symbol;Acc:HGNC:7159]	-	0	4	2	24	16	32	0	0.0984487487400982	0.049822532360861	0.578074692794873	0.385367666740641	0.831875922617221
ENSG00000169900	89.0976756806337	119.404341099892	124.801608605301	146.488226713391	244.062516812799	320.847512450211	111.101208461942	237.132751992134	-1.09682320973239	1.92596391205085e-05	0.000351459923358865	PYDC1	16	31215962	31217359	-	861	protein_coding	pyrin domain containing 1 [Source:HGNC Symbol;Acc:HGNC:30261]	-	110	115	119	146	239	299	6.98107370607521	9.31632743957183	9.75752017919333	11.575033739333	18.9474114578086	25.5844720181643
ENSG00000196136	115.016999515	117.327743863372	75.5102169712744	234.78250034886	355.371363392695	129.841301025002	102.618320116549	239.998388255519	-1.22427203446931	2.3796090428048e-05	0.000424694113889468	SERPINA3	14	94612377	94624055	+	5007	protein_coding	serpin family A member 3 [Source:HGNC Symbol;Acc:HGNC:16]	-	142	113	72	234	348	121	1.54968504721057	1.5741673753758	1.01519753177241	3.19014796763761	4.74413227362886	1.78039432374901
ENSG00000147573	4.04989434911971	2.07659723651986	2.09750602697984	29.0969765389613	19.4024594955782	24.6805778807855	2.7413325375398	24.393337971775	-3.11747580215819	2.50462273704765e-05	0.000444578454930188	TRIM55	8	66126896	66175487	+	3081	protein_coding	tripartite motif containing 55 [Source:HGNC Symbol;Acc:HGNC:14215]	-	5	2	2	29	19	23	0.0886770006923779	0.0452781165091591	0.0458283209057708	0.642508475360264	0.420936939778411	0.549977040612176
ENSG00000111424	93.9575488995773	78.9106949877546	58.7301687554356	157.525010917825	164.410314673057	143.791192870663	77.1994708809225	155.242172820515	-1.0006988280043	2.70409204771712e-05	0.000474910015669681	VDR	12	47841537	47943048	-	5674	protein_coding	vitamin D receptor [Source:HGNC Symbol;Acc:HGNC:12679]	THR-like	116	76	56	157	161	134	1.11712391044953	0.934274114321347	0.696777861808079	1.88878655315742	1.93683079369073	1.73989840098159
ENSG00000163171	15.3895985266549	26.9957640747581	32.5113434181876	76.2541454124503	77.6098379823127	60.0918417966951	24.9655686732002	71.3186083971527	-1.53188238258199	2.83867450756735e-05	0.000497159521059887	CDC42EP3	2	37641882	37738468	-	10406	protein_coding	CDC42 effector protein 3 [Source:HGNC Symbol;Acc:HGNC:16943]	-	19	26	31	76	76	56	0.0997705735831464	0.174276801897112	0.21031658456809	0.498542666221935	0.498522664407951	0.396472096696147
ENSG00000102575	51.0286687989084	46.7234378216968	61.8764277959054	125.418002323109	103.139389950179	109.452997558266	53.2095114721702	112.670129943851	-1.08452358257445	4.19107127339149e-05	0.000697690006810418	ACP5	19	11574660	11579008	-	2919	protein_coding	acid phosphatase 5, tartrate resistant [Source:HGNC Symbol;Acc:HGNC:124]	-	63	45	59	125	101	102	1.17934031280525	1.07529709890585	1.42696580094726	2.92313235015678	2.36179617852519	2.57439094295044
ENSG00000141068	108.537168556408	61.2596184773358	91.2415121736232	188.628675493956	243.041334734085	128.76823242149	87.0127664024558	186.812747549843	-1.09740239900028	4.19428428218714e-05	0.000697690006810418	KSR1	17	27456470	27626438	+	12178	protein_coding	kinase suppressor of ras 1 [Source:HGNC Symbol;Acc:HGNC:6465]	-	134	59	87	188	238	120	0.601258900375283	0.33792949338637	0.504358019947001	1.05379089246854	1.33400090468072	0.725961682346404
ENSG00000203697	90.7176334202816	63.3362157138556	61.8764277959054	119.3979382116	282.867435803956	116.964477782853	71.9767589766809	173.076617266136	-1.26088855467393	7.19311558316214e-05	0.00112378766253658	CAPN8	1	223538007	223665734	-	5192	protein_coding	calpain 8 [Source:HGNC Symbol;Acc:HGNC:1485]	-	112	61	59	119	277	109	1.17873459102158	0.819492921306612	0.802256004037955	1.56453339951126	3.6416669275978	1.54667916838402
ENSG00000176641	50.2186899290844	51.9149309129964	44.0476265665767	103.344433914242	125.605395681901	85.845488280993	48.7270824695525	104.931772625712	-1.10616005257704	7.52164127471968e-05	0.00116332706575905	RNF152	18	61808063	61894247	-	10632	protein_coding	ring finger protein 152 [Source:HGNC Symbol;Acc:HGNC:26811]	-	62	50	42	103	123	80	0.318646689733999	0.328023600838786	0.278888091697167	0.661294358917297	0.789669347299344	0.554349220442345
ENSG00000145779	36.4490491420774	45.6851392034368	33.5600964316775	113.377874100091	63.3132888803077	100.868448730167	38.5647615923973	92.5198705701883	-1.26422112037414	7.85843141415152e-05	0.00121055956449767	TNFAIP8	5	119268692	119399688	+	9591	protein_coding	TNF alpha induced protein 8 [Source:HGNC Symbol;Acc:HGNC:17260]	-	45	44	32	113	62	94	0.256378328870707	0.31999179368406	0.235549255277956	0.804242674425744	0.441248188325412	0.722058499770413
ENSG00000260284	41.3089223610211	40.4936461121372	45.0963795800666	64.2140171894318	111.308846579896	122.329820800415	42.299649351075	99.2842281899142	-1.23044791763866	8.34305415780646e-05	0.00127250143534496	TPSP2	16	1286351	1288837	-	610	unprocessed_pseudogene	tryptase pseudogene 2 [Source:HGNC Symbol;Acc:HGNC:14136]	-	51	39	43	64	109	114	4.56849370353903	4.45948623083938	4.97661757258954	7.16180843445101	12.1969656211254	13.7683988512029
ENSG00000205609	127.166682562359	120.442639718152	111.167819429932	424.414519861401	158.283222200769	194.225417235747	119.592380570147	258.974386432639	-1.11446614211643	8.87481855522671e-05	0.00134268532507218	EIF3CL	16	28379579	28403879	-	3091	protein_coding	eukaryotic translation initiation factor 3 subunit C like [Source:HGNC Symbol;Acc:HGNC:26347]	-	157	116	106	423	155	181	2.77544954667842	2.6176347020232	2.42104302997931	9.3414420411143	3.42284970416453	4.3140779886181
ENSG00000197565	11.3397041775352	18.6893751286787	17.8288012293287	42.1404487805646	62.2921068015931	43.9958127440089	15.9526268451809	49.4761227753889	-1.64713124817609	0.000121303749228261	0.00176296306606954	COL4A6	X	108155607	108439497	-	9282	protein_coding	collagen type IV alpha 6 chain [Source:HGNC Symbol;Acc:HGNC:2208]	-	14	18	17	42	61	41	0.0824174477023277	0.135263616966437	0.129301333984139	0.308873242718829	0.448583616274251	0.325424851030844
ENSG00000231574	9.71974643788731	7.2680903278195	1.04875301348992	34.1136966318856	26.5507340465807	33.2651267088848	6.01219659306558	31.3098524624504	-2.34499265148653	0.000139171648263877	0.00199259685815134	LINC02015	3	177816865	177899224	+	3005	lincRNA	long intergenic non-protein coding RNA 2015 [Source:HGNC Symbol;Acc:HGNC:52850]	-	12	7	1	34	26	31	0.218207392319374	0.162481387479706	0.0234936866407121	0.77233728645234	0.590587170468331	0.76002108262909
ENSG00000167768	0.809978869823943	3.11489585477978	6.29251808093953	31.103664576131	38.8049189911564	8.5845488280993	3.40579760184775	26.1643774651289	-2.99266962366406	0.000149179063970399	0.00212208594688519	KRT1	12	52674736	52680407	-	2488	protein_coding	keratin 1 [Source:HGNC Symbol;Acc:HGNC:6412]	-	1	3	6	31	38	8	0.0219625272615126	0.0841048293597583	0.170253685744389	0.850518724222949	1.04252951081775	0.236890711886777
ENSG00000107957	86.6677390711618	55.0298267677762	59.7789217689255	154.51497886207	174.622135460204	95.5031057126047	67.1588292026212	141.546740011626	-1.06876700674336	0.000151306838919869	0.0021464134831135	SH3PXD2A	10	103594027	103855543	-	11756	protein_coding	SH3 and PX domains 2A [Source:HGNC Symbol;Acc:HGNC:23664]	-	107	53	57	154	171	89	0.497344007949203	0.314460678765316	0.342303174230553	0.894198021664905	0.99286835684889	0.557749065525187
ENSG00000100365	0	3.11489585477978	3.14625904046977	11.0367842044336	27.5719161252953	22.5344406737607	2.08705163174985	20.3810470011632	-3.36458250035282	0.000151488415129086	0.00214701411883318	NCF4	22	36860988	36878015	+	1759	protein_coding	neutrophil cytosolic factor 4 [Source:HGNC Symbol;Acc:HGNC:7662]	-	0	3	3	11	27	21	0	0.118961236752177	0.120406813567948	0.426873708385147	1.04773888301806	0.879552722758692
ENSG00000173846	63.9883307160915	42.5702433486571	79.7052290252341	126.421346341694	121.520667367042	127.695163817977	62.0879343633275	125.212392508904	-1.01131635799312	0.000153287487603436	0.00216852574205962	PLK3	1	44800225	44805990	+	3479	protein_coding	polo like kinase 3 [Source:HGNC Symbol;Acc:HGNC:2154]	-	79	41	76	126	119	119	1.24081019209681	0.822014509277592	1.54225011641444	2.47222889242556	2.33478916602497	2.52000240190219
ENSG00000282034	37.2590280119013	26.9957640747581	46.1451325935566	95.3176817655628	77.6098379823127	79.4070766599185	36.7999748934053	84.1115321359314	-1.19299591766053	0.000154358223089378	0.00218167167739524	AC106886.5	16	30704067	30745169	+	11692	protein_coding	novel transcript	-	46	26	44	95	76	74	0.214981809786657	0.155108142365835	0.265680400926699	0.554635112117842	0.443690287874541	0.466284882258149
ENSG00000129988	8.90976756806337	15.5744792738989	17.8288012293287	47.157168873489	37.7837369124417	50.4342243650834	14.104349357097	45.1250433836714	-1.69578537990752	0.00016115393577295	0.00227147503621471	LBP	20	38346356	38377023	+	1961	protein_coding	lipopolysaccharide binding protein [Source:HGNC Symbol;Acc:HGNC:6517]	-	11	15	17	47	37	47	0.306512211164241	0.533535990431103	0.61202191842977	1.636035885834	1.28789147115917	1.7657478509174
ENSG00000115221	50.2186899290844	61.2596184773358	54.5351567014759	138.461474564712	86.8004766907445	114.818340575828	55.337821702632	113.360097277095	-1.03804031472758	0.000164108790961436	0.0023067981373066	ITGB6	2	160099666	160200313	-	4687	protein_coding	integrin subunit beta 6 [Source:HGNC Symbol;Acc:HGNC:6161]	-	62	59	52	138	85	107	0.722818776456557	0.878025468414596	0.783256555254465	2.0098178272752	1.23788160391979	1.68188867494267
ENSG00000226067	46.1687955799647	43.608541966917	58.7301687554356	86.287585598299	112.330028658611	108.379928954754	49.5025021007724	102.332514403888	-1.04998034301224	0.000168508788473627	0.00235362818683273	LINC00623	1	120913275	121009291	+	2075	lincRNA	long intergenic non-protein coding RNA 623 [Source:HGNC Symbol;Acc:HGNC:44252]	-	57	42	56	86	110	101	1.50103024873189	1.41182622470318	1.9053096809152	2.82913004872967	3.61850953101588	3.58601163907255
ENSG00000154310	17.8195351361267	13.4978820373791	18.8775542428186	49.1638569106587	43.9108293847296	52.5803615721082	16.7316571387748	48.5516826224988	-1.53366052444424	0.000189531863894734	0.00258876240047996	TNIK	3	171061339	171460408	-	8523	protein_coding	TRAF2 and NCK interacting kinase [Source:HGNC Symbol;Acc:HGNC:30765]	-	22	13	18	49	43	49	0.141046684522604	0.106390027017561	0.149099320708215	0.392442607697078	0.344374593778217	0.423557146361914
ENSG00000130598	67.2282461953872	51.9149309129964	38.8038614991271	86.287585598299	123.563031524472	126.622095214465	52.6490128691702	112.157570779078	-1.08091089760926	0.000200564552202198	0.00271766730664139	TNNI2	11	1838989	1841680	+	1082	protein_coding	troponin I2, fast skeletal type [Source:HGNC Symbol;Acc:HGNC:11946]	-	83	50	37	86	121	118	4.19163560962236	3.22324114983177	2.41418257777041	5.42554976997603	7.63331608553027	8.03457980112841
ENSG00000146409	24.2993660947183	15.5744792738989	40.901367526107	77.2574894310351	65.355653037737	67.603322021282	26.9250709649081	70.0721548300181	-1.38470262459871	0.000206824189453294	0.00279466803970257	SLC18B1	6	132769370	132813339	-	2760	protein_coding	solute carrier family 18 member B1 [Source:HGNC Symbol;Acc:HGNC:21573]	-	30	15	39	77	64	63	0.59394312855047	0.379081187404128	0.997587900673283	1.90438259831388	1.58279995296083	1.68166656449189
ENSG00000106538	36.4490491420774	26.9957640747581	28.3163313642279	68.2273932637713	70.4615634313102	75.1148022458689	30.5870481936878	71.2679196469835	-1.21169225779222	0.000224525070896235	0.00299237389215207	RARRES2	7	150338317	150341674	-	1921	protein_coding	retinoic acid receptor responder 2 [Source:HGNC Symbol;Acc:HGNC:9868]	-	45	26	27	68	69	70	1.28002319219102	0.944052264727407	0.992274995103685	2.41631811118093	2.45175383135298	2.68459697958102
ENSG00000224389	12.1496830473591	10.3829861825993	7.34127109442945	16.053504297358	52.0802860144467	54.726498779133	9.95798010812929	40.9534296969792	-2.02799099736241	0.000229391223377012	0.00304693786813247	C4B	6	32014795	32035418	+	7174	protein_coding	complement C4B (Chido blood group) [Source:HGNC Symbol;Acc:HGNC:1324]	-	15	10	7	16	51	51	0.114251675132374	0.0972274024008357	0.0688862138956482	0.152240840013072	0.485248208327744	0.523741787180955
ENSG00000185479	6.47983095859154	2.07659723651986	2.09750602697984	22.0735684088672	27.5719161252953	19.3152348632234	3.55131140736375	22.9869064657953	-2.64151856492737	0.000240590956126669	0.00317357788149977	KRT6B	12	52446651	52452126	-	2282	protein_coding	keratin 6B [Source:HGNC Symbol;Acc:HGNC:6444]	-	8	2	2	22	27	18	0.191560973975962	0.061131409712848	0.0618742579801402	0.658081378658609	0.807612925165982	0.581119283585529
ENSG00000204385	23.4893872248943	21.8042709834585	22.0238132832884	64.2140171894318	46.9743756208735	62.2379790037199	22.4391571638804	57.8087906046751	-1.36293777615712	0.000240837083823914	0.00317410925860235	SLC44A4	6	31863192	31879046	-	3372	protein_coding	solute carrier family 44 member 4 [Source:HGNC Symbol;Acc:HGNC:13941]	-	29	21	21	64	46	58	0.469940767192365	0.43439196563747	0.439670550255676	1.29558219009938	0.931162338874868	1.26721075356278
ENSG00000139318	23.4893872248943	34.2638544025776	30.4138373912077	77.2574894310351	51.059103935732	84.7724196774806	29.3890263395599	71.0296710147493	-1.28039893641881	0.000271440281743034	0.00351324446319751	DUSP6	12	89347232	89353271	-	4632	protein_coding	dual specificity phosphatase 6 [Source:HGNC Symbol;Acc:HGNC:3072]	-	29	33	29	77	50	79	0.342107138811022	0.49693026120852	0.442002876145263	1.13473574510931	0.736811830434326	1.25651293185367
ENSG00000261026	10.5297253077113	5.19149309129964	14.6825421888589	45.1504808363192	53.1014680931613	20.3883034667358	10.1345868626233	39.5467507987388	-1.96523825487844	0.00028298078760752	0.00363630312075663	AC105046.1	8	22679013	22684009	-	4997	sense_overlapping	novel transcript, overlapping to EGR3	-	13	5	14	45	52	19	0.142156490243419	0.069792814170862	0.197794556128629	0.614717710393987	0.710311966082584	0.280125518618964
ENSG00000189120	30.7791970533098	29.072361311278	33.5600964316775	85.2842415797141	78.6310200610274	53.6534301756206	31.1372182654218	72.5228972721207	-1.22188251837041	0.000290426672369861	0.00371410413269253	SP6	17	47844908	47855874	-	4075	protein_coding	Sp6 transcription factor [Source:HGNC Symbol;Acc:HGNC:14530]	zf-C2H2	38	28	32	85	77	50	0.50955219077606	0.479270252148728	0.554393351502056	1.42384880109772	1.28978775307989	0.903963330021934
ENSG00000245080	10.5297253077113	15.5744792738989	11.5362831483891	56.1872650407528	55.1438322505906	20.3883034667358	12.5468292433331	43.9064669193598	-1.81624636477864	0.000305161871177409	0.00388137394220683	MIR3150BHG	8	95066808	95073182	-	2886	antisense	MIR3150B host gene [Source:HGNC Symbol;Acc:HGNC:52000]	-	13	15	11	56	54	19	0.246138593813708	0.362530865292929	0.269086559912938	1.32453750931678	1.27718135497489	0.485026755557507
ENSG00000138378	11.3397041775352	9.34468756433935	13.633789175369	31.103664576131	36.7625548337271	45.0688813475213	11.4393936390812	37.6450335857931	-1.71806806868826	0.000356484589314963	0.00436932498652936	STAT4	2	191029576	191151596	-	4785	protein_coding	signal transducer and activator of transcription 4 [Source:HGNC Symbol;Acc:HGNC:11365]	STAT	14	9	13	31	36	42	0.159874346828214	0.131192987741115	0.191803734298729	0.44223418722397	0.513541677528045	0.646659661163026
ENSG00000139988	4.04989434911971	6.22979170955957	6.29251808093953	19.0635363531126	26.5507340465807	31.11898950186	5.5240680465396	25.5777533005177	-2.22606788977718	0.000382324117530779	0.00463842477759607	RDH12	14	67701886	67734452	+	2356	protein_coding	retinol dehydrogenase 12 [Source:HGNC Symbol;Acc:HGNC:19977]	-	5	6	6	19	26	29	0.11596512696656	0.177633968970355	0.179792517033973	0.550491827748881	0.753274383385966	0.906840972201545
ENSG00000019186	4.85987321894365	8.30638894607943	7.34127109442945	28.0936325203764	28.5930982040099	26.8267150878103	6.83584441981751	27.8378152707322	-2.04299906063299	0.000404165316013449	0.00484621242062783	CYP24A1	20	54153449	54173973	-	3972	protein_coding	cytochrome P450 family 24 subfamily A member 1 [Source:HGNC Symbol;Acc:HGNC:2602]	-	6	8	7	28	28	25	0.0825419453574672	0.140485273881892	0.124418353093499	0.481195273399827	0.481175967573063	0.463702236888139
ENSG00000134070	16.1995773964788	7.2680903278195	11.5362831483891	39.13041672481	33.6990085975832	41.8496755369841	11.6679836242292	38.2263669531257	-1.69275110353707	0.000484214057829101	0.00567369359553552	IRAK2	3	10164865	10243743	+	3483	protein_coding	interleukin 1 receptor associated kinase 2 [Source:HGNC Symbol;Acc:HGNC:6113]	-	20	7	11	39	33	39	0.313768405550636	0.140182764678874	0.222964057395561	0.764334906400685	0.646718973028248	0.824934666802962
ENSG00000230937	16.1995773964788	12.4595834191191	19.9263072563085	47.157168873489	44.9320114634442	42.9227441404965	16.1951560239688	45.0039748258099	-1.47524216322547	0.000496832750098628	0.00580831008834029	MIR205HG	1	209428820	209432838	+	3518	processed_transcript	MIR205 host gene [Source:HGNC Symbol;Acc:HGNC:43562]	-	20	12	19	47	44	40	0.310646775592059	0.237922473504353	0.381288242965168	0.911957467913723	0.853713163940643	0.837669259770183
ENSG00000198915	27.539281574014	26.9957640747581	14.6825421888589	55.183921022168	58.2073784867345	60.0918417966951	23.0725292792104	57.8277137685325	-1.31653653812103	0.000515876316446648	0.00598637314399923	RASGEF1A	10	43194535	43266919	-	6073	protein_coding	RasGEF domain family member 1A [Source:HGNC Symbol;Acc:HGNC:24246]	-	34	26	14	55	57	56	0.305920320452144	0.298620846458315	0.162749777206448	0.618204226123393	0.640658675180611	0.679349355873556
ENSG00000264230	8.09978869823942	16.6127778921589	5.24376506744961	43.1437927991495	35.7413727550124	27.8997836913227	9.98544388594929	35.5949830818282	-1.84307888324686	0.000547732257603164	0.00629361506128226	ANXA8L1	10	46375627	46391784	+	2860	protein_coding	annexin A8 like 1 [Source:HGNC Symbol;Acc:HGNC:23334]	-	10	16	5	43	35	26	0.191058628764487	0.390215040460753	0.123424000621224	1.02630154739756	0.83532820944065	0.669754649061705
ENSG00000256069	3.23991547929577	9.34468756433935	3.14625904046977	30.1003205575462	21.4448236530075	22.5344406737607	5.24362069470163	24.6931949614381	-2.25733225171088	0.000611463943766319	0.00693292206829165	A2MP1	12	9228533	9275817	-	4657	transcribed_unprocessed_pseudogene	alpha-2-macroglobulin pseudogene 1 [Source:HGNC Symbol;Acc:HGNC:8]	-	4	9	3	30	21	21	0.0469338783136296	0.134798893352209	0.0454789746759759	0.439731500800051	0.307799700966321	0.332216714479824
ENSG00000123095	15.3895985266549	7.2680903278195	16.7800482158388	44.1471368177344	36.7625548337271	39.7035383299593	13.1459123567711	40.2044099938069	-1.60547931181445	0.000629648587291253	0.00708767736012909	BHLHE41	12	26120026	26125127	-	3948	protein_coding	basic helix-loop-helix family member e41 [Source:HGNC Symbol;Acc:HGNC:16617]	bHLH	19	7	16	44	36	37	0.262971780320725	0.123671876741772	0.286113590092563	0.760760742704633	0.622415634997896	0.690451221297148
ENSG00000168386	29.1592393136619	11.4212848008592	16.7800482158388	70.234081300941	54.122650171876	38.6304697264469	19.1201907767866	54.3290670664213	-1.48793415021477	0.000632318453701403	0.00711185306788887	FILIP1L	3	99830141	100114513	-	5903	protein_coding	filamin A interacting protein 1 like [Source:HGNC Symbol;Acc:HGNC:24589]	-	36	11	16	70	53	36	0.33324405247487	0.129978032069449	0.191356336385811	0.809464520559086	0.612855690748112	0.449301780498789
ENSG00000079150	5.6698520887676	4.15319447303971	5.24376506744961	21.0702243902823	17.3600953381489	31.11898950186	5.02227054308564	23.1831030767637	-2.19748432176915	0.000816101613417803	0.00874431479280636	FKBP7	2	178463664	178478600	-	3080	protein_coding	FK506 binding protein 7 [Source:HGNC Symbol;Acc:HGNC:3723]	-	7	4	5	21	17	29	0.124188108696917	0.0905856343926747	0.114608000576851	0.465415818005872	0.376750069972212	0.693674457956766
ENSG00000176597	14.579619656831	5.19149309129964	17.8288012293287	45.1504808363192	30.6354623614392	43.9958127440089	12.5333046591531	39.9272519805891	-1.66497877592823	0.000835831439405082	0.00891322323348988	B3GNT5	3	183253244	183298504	+	8140	protein_coding	UDP-GlcNAc:betaGal beta-1,3-N-acetylglucosaminyltransferase 5 [Source:HGNC Symbol;Acc:HGNC:15684]	-	18	5	17	45	30	41	0.12083167332673	0.0428445568073462	0.147441643985354	0.377364176761518	0.251566024464752	0.371080278534188
ENSG00000122877	21.8694294852464	21.8042709834585	9.4387771214093	51.1705449478285	50.0379218570174	41.8496755369841	17.7041591967047	47.6860474472767	-1.41937936364696	0.000976990146281039	0.0101244543384769	EGR2	10	62811996	62919900	-	3689	protein_coding	early growth response 2 [Source:HGNC Symbol;Acc:HGNC:3239]	zf-C2H2	27	21	9	51	49	39	0.399933513504844	0.397064165933736	0.172238209595571	0.943700276140938	0.906656045161389	0.778868919619061
ENSG00000170425	25.1093449645422	14.536180655639	12.5850361618791	56.1872650407528	36.7625548337271	49.361155761571	17.4101872606868	47.4369918786836	-1.42726351586871	0.00103510319574042	0.0106337716710974	ADORA2B	17	15944917	15975746	+	2551	protein_coding	adenosine A2b receptor [Source:HGNC Symbol;Acc:HGNC:264]	-	31	14	12	56	36	46	0.664024226823183	0.382796212760891	0.332098134168593	1.49847716655752	0.963268101517717	1.32848236936583
ENSG00000205572	13.769640787007	16.6127778921589	15.7312952023488	85.2842415797141	31.6566444401539	25.7536464842979	15.3712379605049	47.5648441680553	-1.63582569001778	0.00116192837258976	0.0116951276144478	SERF1B	5	70025247	70043113	+	3051	protein_coding	small EDRK-rich factor 1B [Source:HGNC Symbol;Acc:HGNC:10756]	-	17	16	15	85	31	24	0.304466421846259	0.365786632486972	0.347092076476598	1.90173184676277	0.693544964639303	0.579532046385743
ENSG00000079393	24.2993660947183	14.536180655639	18.8775542428186	49.1638569106587	50.0379218570174	45.0688813475213	19.2377003310586	48.0902200383992	-1.31054385319463	0.00120680116399614	0.0120915360291231	DUSP13	10	75094432	75109221	-	2351	protein_coding	dual specificity phosphatase 13 [Source:HGNC Symbol;Acc:HGNC:19681]	-	30	14	18	49	49	42	0.697270537983538	0.415360756594229	0.54052467477504	1.42270878154071	1.42265170165902	1.31614907642071
ENSG00000182489	22.6794083550704	22.8425696017184	14.6825421888589	68.2273932637713	46.9743756208735	37.5574011229344	20.0681733818826	50.9197233358597	-1.33926127880148	0.00126619227274893	0.0126047029346601	XKRX	X	100913445	100929433	-	3372	protein_coding	XK related X-linked [Source:HGNC Symbol;Acc:HGNC:29845]	-	28	22	14	68	46	35	0.453735913151249	0.455077297334493	0.293113700170451	1.37655607698059	0.931162338874868	0.76469614439133
ENSG00000163209	4.85987321894365	1.03829861825993	3.14625904046977	29.0969765389613	14.296549102005	11.8037546386365	3.01481029255778	18.3990934265343	-2.574734761378	0.00154996021153917	0.014903195045958	SPRR3	1	153001747	153003856	+	1441	protein_coding	small proline rich protein 3 [Source:HGNC Symbol;Acc:HGNC:11268]	-	6	1	3	29	14	11	0.227520199139389	0.0484045374617346	0.14697819921306	1.37374643482649	0.663161326578837	0.562389399975478
ENSG00000143344	18.6295140059507	19.7276737469386	23.0725662967783	57.1906090593377	50.0379218570174	38.6304697264469	20.4765846832225	48.619666880934	-1.25304320228232	0.00170432621859708	0.0161330327137919	RGL1	1	183636085	183928531	+	5305	protein_coding	ral guanine nucleotide dissociation stimulator like 1 [Source:HGNC Symbol;Acc:HGNC:30281]	-	23	19	22	57	49	36	0.236905496703637	0.249814859786019	0.292774292896792	0.733435671730271	0.630472035928438	0.499948804954638
ENSG00000152086	17.8195351361267	14.536180655639	17.8288012293287	37.1237286876403	38.8049189911564	51.5072929685958	16.7281723403648	42.4786468824641	-1.34033708573465	0.00178522067933346	0.0167791396660448	TUBA3E	2	130191743	130198461	-	1542	protein_coding	tubulin alpha 3e [Source:HGNC Symbol;Acc:HGNC:20765]	-	22	14	17	37	38	48	0.779598503363263	0.633277003082382	0.778323594060168	1.63790953677812	1.68210987218844	2.29332331196226
ENSG00000236699	20.2494717455986	19.7276737469386	28.3163313642279	54.1805770035831	58.2073784867345	43.9958127440089	22.7644922855884	52.1279227447755	-1.20123092301206	0.00178852413802437	0.0167857834499913	ARHGEF38	4	105552620	105708093	+	7579	protein_coding	Rho guanine nucleotide exchange factor 38 [Source:HGNC Symbol;Acc:HGNC:25968]	-	25	19	27	54	57	41	0.180243989400459	0.174860513414017	0.251505510699852	0.486356152342856	0.513355341650858	0.39854775923846
ENSG00000264589	8.09978869823942	1.03829861825993	2.09750602697984	19.0635363531126	18.3812774168635	23.6075092772731	3.74519778115973	20.3507743490831	-2.37594675544492	0.00179729053890557	0.0168475502187987	MAPT-AS1	17	45799390	45895680	-	7150	antisense	MAPT antisense RNA 1 [Source:HGNC Symbol;Acc:HGNC:43738]	-	10	1	2	19	18	22	0.0764234515057948	0.00975537601151882	0.0197478400993958	0.181392831633058	0.171838945942077	0.226686188913193
ENSG00000164687	21.0594506154225	18.6893751286787	28.3163313642279	34.1136966318856	54.122650171876	75.1148022458689	22.6883857027764	54.4503830165435	-1.26394240235602	0.00215084906762209	0.0194294625792224	FABP5	8	81280363	81284777	+	2077	protein_coding	fatty acid binding protein 5 [Source:HGNC Symbol;Acc:HGNC:3560]	-	26	18	27	34	53	70	0.684021166823652	0.604485745152851	0.917746877994309	1.11741624737086	1.74178485435056	2.48296138554412
ENSG00000206075	33.2091336627816	21.8042709834585	18.8775542428186	78.26083344962	40.8472831485856	54.726498779133	24.6303196296862	57.9448717924462	-1.22203843258739	0.00217034903495717	0.0195712176134735	SERPINB5	18	63476761	63505085	+	3939	protein_coding	serpin family B member 5 [Source:HGNC Symbol;Acc:HGNC:8949]	-	41	21	18	78	40	51	0.56876199057943	0.371863343013341	0.322613229346565	1.35170270575963	0.693153063939436	0.953877527605019
ENSG00000005513	16.1995773964788	17.6510765104188	20.9750602697984	33.1103526133008	56.1650143293053	45.0688813475213	18.2752380588987	44.7814160967091	-1.2976837151029	0.00225843913024223	0.0201681774757604	SOX8	16	981808	986979	+	4432	protein_coding	SRY-box 8 [Source:HGNC Symbol;Acc:HGNC:11203]	HMG	20	17	20	33	55	42	0.246582887304347	0.267546469810495	0.318585416765975	0.508260956486557	0.847067607948777	0.698164819193384
ENSG00000173930	25.9193238343662	37.3787502573574	26.218825337248	85.2842415797141	66.3768351164517	42.9227441404965	29.8389664763239	64.8612736122208	-1.12649863179065	0.00238555815938301	0.021020175324392	SLCO4C1	5	102233986	102296549	-	5334	protein_coding	solute carrier organic anion transporter family member 4C1 [Source:HGNC Symbol;Acc:HGNC:23612]	-	32	36	25	85	65	40	0.327815630006109	0.470759989757207	0.330889240510592	1.08777350290086	0.831793422974004	0.5524785256602
ENSG00000153132	14.579619656831	21.8042709834585	19.9263072563085	69.2307372823562	30.6354623614392	41.8496755369841	18.7700659655327	47.2386250602598	-1.34141521344894	0.00250103420736974	0.0218133187090732	CLGN	4	140388455	140427968	-	3127	protein_coding	calmegin [Source:HGNC Symbol;Acc:HGNC:2060]	-	18	21	19	69	30	39	0.314541036418158	0.468426513632731	0.428964515110796	1.50623859233112	0.654860070080934	0.918851117516699
ENSG00000174099	8.09978869823942	6.22979170955957	4.19501205395969	27.0902885017915	21.4448236530075	20.3883034667358	6.17486415391956	22.9744718738449	-1.87885108380688	0.00264177386236158	0.0228597940278426	MSRB3	12	65278643	65491430	+	7405	protein_coding	methionine sulfoxide reductase B3 [Source:HGNC Symbol;Acc:HGNC:27375]	-	10	6	4	27	21	19	0.0737917188746026	0.0565166280748356	0.0381355993816826	0.248892186266476	0.19357504488861	0.189032709863466
ENSG00000135604	36.4490491420774	35.3021530208376	24.1213193102682	76.2541454124503	54.122650171876	66.5302534177696	31.9575071577277	65.6356830006986	-1.03280371604298	0.00268084722602806	0.0231071348380954	STX11	6	144150526	144188370	+	1926	protein_coding	syntaxin 11 [Source:HGNC Symbol;Acc:HGNC:11429]	-	45	34	23	76	53	62	1.2767001828655	1.23132497840095	0.84307692220811	2.69357995052204	1.87834223389725	2.37161303561829
ENSG00000279277	4.04989434911971	2.07659723651986	3.14625904046977	16.053504297358	26.5507340465807	8.5845488280993	3.09091687536978	17.062929057346	-2.44808842554442	0.00273464476484749	0.0235313740368015	AC012020.1	3	108036718	108038445	-	1728	TEC	TEC	-	5	2	3	16	26	8	0.1581098606095	0.0807302528731013	0.122566889505799	0.632046172600567	1.02703382364429	0.341078756466609
ENSG00000163121	32.3991547929577	22.8425696017184	28.3163313642279	48.1605128920739	67.3980171951663	61.1649104002075	27.852685252968	58.9078134958159	-1.07367322713218	0.00278319415255646	0.0238559498790554	NEURL3	2	96497643	96508109	-	2497	protein_coding	neuralized E3 ubiquitin protein ligase 3 [Source:HGNC Symbol;Acc:HGNC:25162]	-	40	22	27	48	66	57	0.875334686850513	0.614545713500965	0.763380162432591	1.31218556618396	1.80418276576483	1.68176277517697
ENSG00000171954	2.42993660947183	5.19149309129964	8.39002410791938	18.0601923345277	29.6142802827246	17.1690976561986	5.33715126956361	21.6145234244836	-2.04925907290246	0.0028028692254777	0.0239979141903754	CYP4F22	19	15508493	15552317	+	2644	protein_coding	cytochrome P450 family 4 subfamily F member 22 [Source:HGNC Symbol;Acc:HGNC:26820]	-	3	5	8	18	29	16	0.0620001147806089	0.131904195314598	0.21361128095413	0.464711709355334	0.748672160049789	0.445827603006279
ENSG00000183793	10.5297253077113	9.34468756433935	8.39002410791938	35.1170406504705	28.5930982040099	22.5344406737607	9.42147899332333	28.7481931760804	-1.60481243051154	0.0028291490505898	0.0241826376718928	NPIPA5	16	15363624	15381047	-	1520	protein_coding	nuclear pore complex interacting protein family member A5 [Source:HGNC Symbol;Acc:HGNC:41980]	-	13	9	8	35	28	21	0.467339461675238	0.412998977856076	0.37157120187021	1.57179903449351	1.25738877842119	1.01785081535035
ENSG00000140092	10.5297253077113	11.4212848008592	15.7312952023488	31.103664576131	29.6142802827246	41.8496755369841	12.5607684369731	34.1892067986132	-1.45144219677552	0.00284680263648869	0.0242796994771325	FBLN5	14	91869412	91947987	-	4973	protein_coding	fibulin 5 [Source:HGNC Symbol;Acc:HGNC:3602]	-	13	11	15	31	29	39	0.142842546098203	0.154285204766932	0.212945490715886	0.425515903049808	0.398047293619876	0.57776944389196
ENSG00000198729	23.4893872248943	30.1106599295379	53.486403687986	49.1638569106587	95.9911153991763	85.845488280993	35.6954836141394	77.000153530276	-1.11893743888937	0.00288528794567479	0.0245671673784126	PPP1R14C	6	150143076	150250357	+	2152	protein_coding	protein phosphatase 1 regulatory inhibitor subunit 14C [Source:HGNC Symbol;Acc:HGNC:14952]	-	29	29	51	49	94	80	0.736357001381345	0.939952237912838	1.67310638760332	1.5542696772315	2.98154057124302	2.73877365787314
ENSG00000100842	14.579619656831	9.34468756433935	4.19501205395969	26.0869444832067	33.6990085975832	30.0459208983476	9.37310642504334	29.9439579930458	-1.64895201126363	0.00308345769808729	0.0259111268144447	EFS	14	23356402	23365752	-	3237	protein_coding	embryonal Fyn-associated substrate [Source:HGNC Symbol;Acc:HGNC:16898]	-	18	9	4	26	33	28	0.303852277071232	0.193932173722964	0.087239454254359	0.548281017195672	0.695867217503054	0.637270410599337
ENSG00000198691	15.3895985266549	4.15319447303971	12.5850361618791	31.103664576131	29.6142802827246	36.484332519422	10.7092763871912	32.4007591260925	-1.57764926049884	0.00325870471561421	0.0270011965151914	ABCA4	1	93992835	94121132	-	8530	protein_coding	ATP binding cassette subfamily A member 4 [Source:HGNC Symbol;Acc:HGNC:34]	-	19	4	12	31	29	34	0.121713081911632	0.0327085291828181	0.0993179765843001	0.248076270324349	0.232062038824343	0.293655614008298
ENSG00000135116	34.0191125326056	30.1106599295379	24.1213193102682	62.2073291522621	53.1014680931613	64.3841162107448	29.4170305908039	59.8976378187227	-1.01895933106984	0.0034602637655472	0.028548564614627	HRK	12	116856144	116881441	-	6853	protein_coding	harakiri, BCL2 interacting protein [Source:HGNC Symbol;Acc:HGNC:5185]	-	42	29	23	62	52	60	0.334889281879325	0.295166673863771	0.236942383215062	0.61756620045723	0.517937967972373	0.645028554473553
ENSG00000103528	32.3991547929577	12.4595834191191	28.3163313642279	60.2006411150923	44.9320114634442	61.1649104002075	24.3916898587682	55.4325209929147	-1.17260302010305	0.00375979549799417	0.0304496042957301	SYT17	16	19167971	19268334	+	7538	protein_coding	synaptotagmin 17 [Source:HGNC Symbol;Acc:HGNC:24119]	-	40	12	27	60	44	57	0.289958969629309	0.111038904455866	0.252873476465134	0.543334995814761	0.398429677731916	0.557092285701365
ENSG00000170899	18.6295140059507	20.7659723651986	25.1700723237581	39.13041672481	45.9531935421588	57.9457045896703	21.5218528983025	47.6764382855464	-1.15198253429409	0.00392797757104172	0.031480984483089	GSTA4	6	52977948	52995378	-	2175	protein_coding	glutathione S-transferase alpha 4 [Source:HGNC Symbol;Acc:HGNC:4629]	-	23	20	24	39	45	54	0.577831567821975	0.641387940067674	0.779018243920993	1.22399010528441	1.41223961320212	1.82912304157542
ENSG00000243155	12.1496830473591	4.15319447303971	3.14625904046977	24.0802564460369	23.4871878104367	24.6805778807855	6.48304552028954	24.0826740457531	-1.85003757974838	0.00398124952044934	0.0318125590369543	AL162431.2	1	180944042	180976482	-	2424	antisense	novel transcript	-	15	4	3	24	23	23	0.338135939521307	0.115100558551748	0.0873744162813614	0.675851352879814	0.647664894118411	0.699042599887011
ENSG00000227471	6.47983095859154	3.11489585477978	5.24376506744961	24.0802564460369	11.233002865861	24.6805778807855	4.94616396027364	19.9979457308945	-1.99837490522077	0.00440964161003241	0.0344286955071897	AKR1B15	7	134549136	134579875	+	3325	protein_coding	aldo-keto reductase family 1 member B15 [Source:HGNC Symbol;Acc:HGNC:37281]	-	8	3	5	24	11	23	0.13147132108666	0.0629331775780688	0.106163200534346	0.492710881016742	0.225816760206254	0.509617823195824
ENSG00000164520	2.42993660947183	5.19149309129964	4.19501205395969	26.0869444832067	13.2753670232903	12.876823242149	3.93881391824372	17.4130449162153	-2.16846871646936	0.00452029741855474	0.0351148545058509	RAET1E	6	149883375	149898102	-	3004	protein_coding	retinoic acid early transcript 1E [Source:HGNC Symbol;Acc:HGNC:16793]	-	3	5	4	26	13	12	0.0545700078162216	0.116096768446005	0.0940060297674301	0.590807474255123	0.295391885362406	0.294299646059072
ENSG00000166159	4.04989434911971	7.2680903278195	8.39002410791938	16.053504297358	26.5507340465807	24.6805778807855	6.56933626161953	22.428272074908	-1.79111929673539	0.00467248536604609	0.0361513920443707	LRTM2	12	1820267	1836752	+	4277	protein_coding	leucine rich repeats and transmembrane domains 2 [Source:HGNC Symbol;Acc:HGNC:32443]	-	5	7	8	16	26	23	0.0638797846932935	0.114158655453944	0.132052426196568	0.255360249299457	0.414943756665264	0.396184068769258
ENSG00000251000	3.23991547929577	5.19149309129964	2.09750602697984	8.02675214867898	25.529551967866	17.1690976561986	3.50963819919175	16.9084672575812	-2.2709870722746	0.00479821447417139	0.0367918782654017	AC008592.3	5	95834424	95835046	-	418	processed_pseudogene	gamma-glutamyl cyclotransferase (GGCT) pseudogene	-	4	5	2	8	25	16	0.522897299776491	0.834341369406215	0.337792001700191	1.30643036633227	4.08243109877009	2.82001957499666
ENSG00000116852	4.85987321894365	5.19149309129964	14.6825421888589	23.0769124274521	36.7625548337271	20.3883034667358	8.2446361663674	26.7425902426383	-1.71853424009738	0.00488694374160856	0.0372174772268886	KIF21B	1	200969390	201023700	-	12150	protein_coding	kinesin family member 21B [Source:HGNC Symbol;Acc:HGNC:29442]	-	6	5	14	23	36	19	0.0269840828773547	0.028704089910436	0.0813480985164411	0.12921832862056	0.202246660656107	0.115208824406499
ENSG00000182492	0	5.19149309129964	1.04875301348992	22.0735684088672	9.19063870843177	10.7306860351241	2.08008203492985	13.9982977174744	-2.81396710644865	0.0050153488807584	0.0379473404029904	BGN	X	153494939	153509554	+	2453	protein_coding	biglycan [Source:HGNC Symbol;Acc:HGNC:1044]	-	0	5	1	22	9	10	0	0.142174762499714	0.0287804844497921	0.612206158214002	0.250437925700336	0.300338407650989
ENSG00000113924	2.42993660947183	4.15319447303971	3.14625904046977	13.0434722416033	15.3177311807196	17.1690976561986	3.24313004099377	15.1767670261739	-2.24111627113177	0.00501851690930351	0.037952687955596	HGD	3	120628173	120682571	-	2983	protein_coding	homogentisate 1,2-dioxygenase [Source:HGNC Symbol;Acc:HGNC:4892]	-	3	4	3	13	15	16	0.0549541748172745	0.0935312617933081	0.0710008665994033	0.297483347747635	0.343236245246912	0.395161978661952
ENSG00000254248	8.09978869823942	8.30638894607943	7.34127109442945	26.0869444832067	21.4448236530075	24.6805778807855	7.91581624624943	24.0707820056665	-1.60314324202403	0.00543455250180776	0.0404834780569447	AC068189.1	8	95071732	95087924	-	794	antisense	novel transcript, antisense to NDUFAF6	-	10	8	7	26	21	23	0.688196068345633	0.702780236598081	0.622405161822897	2.23524641393248	1.80531890100775	2.13410486413868
ENSG00000145362	7.28980982841548	14.536180655639	6.29251808093953	48.1605128920739	22.4660057317221	17.1690976561986	9.37283618833134	29.2652054266649	-1.65375178888409	0.00565947105780612	0.0417555233068758	ANK2	4	112818109	113383740	+	18224	protein_coding	ankyrin 2 [Source:HGNC Symbol;Acc:HGNC:493]	-	9	14	6	48	22	16	0.0269855635667136	0.0535839079649382	0.023243589230248	0.179791887552751	0.0824013090085377	0.0646821873545106
ENSG00000144130	3.23991547929577	5.19149309129964	13.633789175369	31.103664576131	24.5083698891514	18.242166259711	7.35506591532147	24.6180669083311	-1.77190943381447	0.00572347475227159	0.0420867814401659	NT5DC4	2	112721486	112742879	+	4225	protein_coding	5'-nucleotidase domain containing 4 [Source:HGNC Symbol;Acc:HGNC:27678]	-	4	5	13	31	24	17	0.0517327979423842	0.0825454893282361	0.217226241093354	0.500849842808686	0.387739160074429	0.296435785501867
ENSG00000264235	8.90976756806337	3.11489585477978	4.19501205395969	24.0802564460369	20.4236415742928	16.0960290526862	5.40655849226761	20.1999756910053	-1.86906810433756	0.00611308375921859	0.0443177017240953	AP005329.1	18	3255436	3261850	-	1063	antisense	uncharacterized LOC104968399 [Source:NCBI gene;Acc:104968399]	-	11	3	4	24	20	15	0.565447268196685	0.196851190448804	0.265657679606171	1.54116997119536	1.28425678215308	1.0396003489669
ENSG00000226054	18.6295140059507	30.1106599295379	11.5362831483891	75.2508013938654	49.0167397783028	24.6805778807855	20.0921523612926	49.6493730176512	-1.3090925182539	0.00628936368646903	0.0451323970980731	MEMO1P1	21	36130489	36131376	+	888	processed_pseudogene	mediator of cell motility 1 pseudogene 1 [Source:HGNC Symbol;Acc:HGNC:23274]	-	23	29	11	75	48	23	1.41529691442882	2.27790227025724	0.874531319717049	5.76528603385652	3.68963502548303	1.90819736725914
ENSG00000235770	8.90976756806337	15.5744792738989	8.39002410791938	36.1203846690554	24.5083698891514	27.8997836913227	10.9580903166272	29.5095127498432	-1.43793214643427	0.00651259206107275	0.0463852977282872	LINC00607	2	215611563	215843722	-	5628	lincRNA	long intergenic non-protein coding RNA 607 [Source:HGNC Symbol;Acc:HGNC:43944]	-	11	15	8	36	24	26	0.106800008189957	0.185903354164071	0.100353274136944	0.436637441199539	0.291079948705484	0.340351509651115
ENSG00000039139	21.0594506154225	16.6127778921589	20.9750602697984	49.1638569106587	44.9320114634442	34.3381953123972	19.5490962591266	42.8113545621667	-1.12905710406042	0.00659322240028144	0.0468729780600921	DNAH5	5	13690331	13944543	-	16475	protein_coding	dynein axonemal heavy chain 5 [Source:HGNC Symbol;Acc:HGNC:2950]	-	26	16	20	49	44	32	0.0862344135655675	0.0677399099069956	0.0857038280489712	0.203022054349147	0.182298203990482	0.143097806658404
ENSG00000205730	25.9193238343662	25.9574654564982	23.0725662967783	49.1638569106587	58.2073784867345	43.9958127440089	24.9831185292142	50.4556827138007	-1.01302768184343	0.00677279440901001	0.0478189055800981	ITPRIPL2	16	19113932	19121629	+	7440	protein_coding	ITPRIP like 2 [Source:HGNC Symbol;Acc:HGNC:27257]	-	32	25	22	49	57	41	0.235022657318896	0.234378153502552	0.20875908922278	0.449568325994919	0.522946254619872	0.405993745600577
