# Supplementary material for: Investigation of ribociclib, abemaciclib and palbociclib resistance in ER+ breast cancer cells reveal potential therapeutic opportunities
Source: Sci Rep. 2025 Aug 5;15:28579. doi: 10.1038/s41598-025-11052-4 (PMC12325956; doi:10.1038/s41598-025-11052-4)
Supplement: Supplementary file 10 — Supplementary Material 10 [file 41598_2025_11052_MOESM10_ESM.xls]

gene_id	MCF7_Palbo1	MCF7_Palbo2	MCF7_Palbo3	MCF7_c1	MCF7_c2	MCF7_c3	MCF7_RP	MCF7_WT	log2FoldChange	pvalue	padj	gene_name	gene_chr	gene_start	gene_end	gene_strand	gene_length	gene_biotype	gene_description	tf_family	MCF7_Palbo1_count	MCF7_Palbo2_count	MCF7_Palbo3_count	MCF7_c1_count	MCF7_c2_count	MCF7_c3_count	MCF7_Palbo1_fpkm	MCF7_Palbo2_fpkm	MCF7_Palbo3_fpkm	MCF7_c1_fpkm	MCF7_c2_fpkm	MCF7_c3_fpkm
ENSG00000164690	6609.53630979476	7617.98013853681	8057.76743118746	1158.42714965334	1188.15076910399	1149.1534196334	7428.42795983968	1165.24377946357	2.67239064274252	6.86026615345588e-130	4.42967385528646e-126	SHH	7	155799986	155812273	-	5038	protein_coding	sonic hedgehog [Source:HGNC Symbol;Acc:HGNC:10848]	-	6713	7964	8105	1183	1201	1097	89.9303617081204	104.694390217631	111.452796443623	16.028731082997	16.2719642345563	16.0419399567836
ENSG00000189058	2478.20689583695	2466.94761141216	2431.74572938736	480.801124665925	426.388827213838	431.587246024575	2458.96674554549	446.259065968113	2.46182375385469	1.36807265616525e-102	6.62523385564425e-99	APOD	3	195568702	195584205	-	2197	protein_coding	apolipoprotein D [Source:HGNC Symbol;Acc:HGNC:612]	-	2517	2579	2446	491	431	412	77.3216325061055	77.7448462029094	77.1298540424198	15.2554139465921	13.3906713134679	13.8157854781413
ENSG00000135451	1275.04089396458	1550.57079414467	1400.78893405837	210.534097358806	222.592775227642	221.031332308702	1408.80020738921	218.05273496505	2.69196288184563	4.3090905412989e-85	1.04339241094376e-81	TROAP	12	49323236	49331731	+	3954	protein_coding	trophinin associated protein [Source:HGNC Symbol;Acc:HGNC:12327]	-	1295	1621	1409	215	225	211	22.1045134328457	27.1516779275874	24.6871207839103	3.71171272832199	3.88419468729719	3.93146317772438
ENSG00000142156	953.080760893986	1315.2590018192	1164.17589906484	103.79820613969	152.35238837803	124.657481254671	1144.17188725934	126.936025257464	3.17234279166633	2.57972802068431e-73	4.54290104442507e-70	COL6A1	21	45981737	46005050	+	5343	protein_coding	collagen type VI alpha 1 chain [Source:HGNC Symbol;Acc:HGNC:2211]	-	968	1375	1171	106	154	119	12.2275103553151	17.0438556565344	15.1833580871305	1.35423256296674	1.96739101396241	1.64085501707238
ENSG00000276043	1591.09350165773	1826.05777052571	1742.78424514147	385.81597376451	360.105645257163	349.878981000505	1719.97850577497	365.266866674059	2.23508890823847	4.58672806333437e-72	7.40412577623751e-69	UHRF1	19	4903080	4962154	+	5145	protein_coding	ubiquitin like with PHD and ring finger domains 1 [Source:HGNC Symbol;Acc:HGNC:12556]	-	1616	1909	1753	394	364	334	21.1984366452972	24.5737181525429	23.6043828878776	5.2273719604469	4.82915495852336	4.78266002070497
ENSG00000148773	1588.13973896901	1833.7101865363	1973.43224563937	358.397579689874	374.945163605672	323.690434518431	1798.42739038156	352.344392604659	2.35119116734503	1.13867630794939e-69	1.69671528932983e-66	MKI67	10	128096659	128126385	-	12807	protein_coding	marker of proliferation Ki-67 [Source:HGNC Symbol;Acc:HGNC:7107]	-	1613	1917	1985	366	379	309	8.50031097140891	9.91345471136259	10.7376492964014	1.95077075900329	2.01997938480317	1.7775404483179
ENSG00000013810	2042.03460546914	2663.99732368471	2461.57090186553	428.902021596079	491.68270794728	532.151264515738	2389.20094367313	484.245331353032	2.30324114084744	2.44370270134629e-63	2.78452735457524e-60	TACC3	4	1721490	1745176	+	6528	protein_coding	transforming acidic coiled-coil containing protein 3 [Source:HGNC Symbol;Acc:HGNC:11524]	-	2074	2785	2476	438	497	508	21.4425515320213	28.2550042727745	26.2764450102635	4.58001105219014	5.1967446755214	5.73313262707845
ENSG00000123485	699.057169663977	844.635417168258	1014.05586425801	118.486631536816	107.833833332502	108.944353365427	852.582817030083	111.754939411582	2.93110468823502	2.68602945725789e-61	2.8906153675857e-58	HJURP	2	233833416	233854566	-	3821	protein_coding	Holliday junction recognition protein [Source:HGNC Symbol;Acc:HGNC:25444]	-	710	883	1020	121	109	104	12.5409133513463	15.3050231005568	18.4935057988292	2.16162768477995	1.94717326063505	2.00523244838155
ENSG00000101057	3376.15075320814	3195.84023642033	3463.69669713228	1030.14823451844	980.397512224858	1062.20744531291	3345.22922892025	1024.25106401874	1.70762360264553	3.81615988176023e-59	3.69614165347887e-56	MYBL2	20	43667019	43716496	+	2777	protein_coding	MYB proto-oncogene like 2 [Source:HGNC Symbol;Acc:HGNC:7548]	MYB	3429	3341	3484	1052	991	1014	83.337306841525	79.6802924548101	86.9157296384605	25.8590413922168	24.3586329635193	26.9011283962343
ENSG00000175063	2733.21507462986	3820.46869328428	3052.10931693343	621.810008478334	614.356059628291	738.517010794479	3201.93102828253	658.227692967035	2.28272024099146	9.36115242612374e-59	8.24249471120196e-56	UBE2C	20	45812576	45816957	+	1286	protein_coding	ubiquitin conjugating enzyme E2 C [Source:HGNC Symbol;Acc:HGNC:15937]	-	2776	3994	3070	635	621	705	145.688861460815	205.69200688071	165.384011045034	33.7058526570349	32.9614090126452	40.3883927175235
ENSG00000135476	754.19407318677	879.071289215888	974.288967620445	137.091970373176	150.373785931562	113.134520802559	869.184776674368	133.533425702432	2.70104289135453	2.85066106743343e-58	2.40087632770665e-55	ESPL1	12	53268299	53293643	+	8890	protein_coding	extra spindle pole bodies like 1, separase [Source:HGNC Symbol;Acc:HGNC:16856]	-	766	919	980	140	152	108	5.81533669976846	6.84642845201032	7.63695846227087	1.07497616757262	1.16707015654199	0.895015211569523
ENSG00000196739	1243.53409195155	1382.21764191181	1677.16886568948	165.48959280762	262.164824157	166.559155625989	1434.30686651762	198.071190863536	2.85550027486481	5.84209564013711e-57	4.35258594788831e-54	COL27A1	9	114155560	114312511	+	13988	protein_coding	collagen type XXVII alpha 1 chain [Source:HGNC Symbol;Acc:HGNC:22986]	-	1263	1445	1687	169	265	159	6.09390364611006	6.84167668478369	8.35517542374623	0.824714522612635	1.29313952762586	0.837432714618904
ENSG00000095739	1869.73178196041	1744.75085041325	2029.10590093197	440.65276191378	471.896683482601	521.675845922909	1881.19617776854	478.07509710643	1.97677935433767	3.91863496897365e-56	2.61751303393064e-53	BAMBI	10	28677342	28682939	+	2314	protein_coding	BMP and activin membrane bound inhibitor [Source:HGNC Symbol;Acc:HGNC:30251]	-	1899	1824	2041	450	477	498	55.3872070857873	52.2049642774266	61.1048614683864	13.2746084651632	14.0705204331785	15.8552980447711
ENSG00000136883	2938.99387527743	3371.84580466377	3677.44376655921	587.53701588504	846.841847088273	637.952992303316	3329.42781550013	690.77728509221	2.26884573446246	4.51770330510615e-55	2.91708102410704e-52	KIF12	9	114086126	114099291	-	3036	protein_coding	kinesin family member 12 [Source:HGNC Symbol;Acc:HGNC:21495]	-	2985	3525	3699	600	856	609	66.3575624421265	76.8966955861402	84.407041400724	13.4903135653876	19.2454085189556	14.7782819303833
ENSG00000122952	1064.33915550248	1119.16584154797	1150.25748524169	174.302648045895	231.496486236747	253.505129946474	1111.25416076405	219.768088076372	2.33941614050979	9.83178677865169e-53	5.77125883906854e-50	ZWINT	10	56357228	56361275	-	2378	protein_coding	ZW10 interacting kinetochore protein [Source:HGNC Symbol;Acc:HGNC:13195]	-	1081	1170	1157	178	234	242	30.680448203988	32.5854959260646	33.7068076260849	5.10952717496774	6.71674937986376	7.49742168125425
ENSG00000053747	472.602030195365	425.665640588759	556.736552925969	45.0445045511864	66.2831819566755	40.854132512035	485.001407903364	50.7272730066323	3.25477844596439	5.38640355507658e-50	2.82000062879428e-47	LAMA3	18	23689443	23956222	+	14678	protein_coding	laminin subunit alpha 3 [Source:HGNC Symbol;Acc:HGNC:6483]	-	480	445	560	46	67	39	2.20710101343941	2.00790634066688	2.64312229107072	0.213925969851452	0.311575324573253	0.195751971963123
ENSG00000160957	3182.18700331546	4352.3116060199	4572.19894090452	832.34410583714	1052.61650152094	882.030245516244	4035.56585007996	922.33028429144	2.12937168490764	5.87782197942593e-48	2.71093546579666e-45	RECQL4	8	144511288	144517845	-	4236	protein_coding	RecQ like helicase 4 [Source:HGNC Symbol;Acc:HGNC:9949]	-	3232	4550	4599	850	1064	842	51.4947859018198	71.1386744813335	75.2148462149928	13.6973179047998	17.1451312185099	14.6441632663114
ENSG00000088836	1072.21585600573	1317.17210582185	1468.39265834224	220.32638095689	303.715475532827	245.12479507221	1285.92687338994	256.388883853976	2.32628544427634	5.976749342971e-47	2.69245608192305e-44	SLC4A11	20	3227417	3239559	-	4346	protein_coding	solute carrier family 4 member 11 [Source:HGNC Symbol;Acc:HGNC:16438]	-	1089	1377	1477	225	307	234	16.9116512441336	20.9843026740129	23.544359861191	3.5339903346051	4.82174002007152	3.96674750732819
ENSG00000156802	1436.51325428133	1475.95973804147	1581.72831375931	484.718038105158	445.185550455284	447.300373913819	1498.06710202737	459.06798749142	1.70610154101887	4.15115955255249e-45	1.82754799301123e-42	ATAD2	8	123319850	123416350	-	7118	protein_coding	ATPase family, AAA domain containing 2 [Source:HGNC Symbol;Acc:HGNC:30123]	-	1459	1543	1591	495	450	427	13.8339169585352	14.3568203481599	15.4848966002796	4.74700595493485	4.31528682033523	4.41955266457268
ENSG00000112984	991.479675847359	1197.60310565646	1058.79362297528	277.121625825777	240.400197245853	188.557534670931	1082.6254681597	235.359785914187	2.20031279997584	1.30852729588677e-43	5.28072546846303e-41	KIF20A	5	138178719	138187715	+	3958	protein_coding	kinesin family member 20A [Source:HGNC Symbol;Acc:HGNC:9787]	-	1007	1252	1065	283	243	180	17.1712351966431	20.9497508581239	18.6410311270924	4.88071228382105	4.19069081785218	3.35046539955072
ENSG00000123119	1053.5086923105	926.89888928204	1361.02203742081	250.68246011095	221.603474004408	229.411667182966	1113.80987300445	233.899200432775	2.25119406784157	2.65000572061531e-43	1.04761756763345e-40	NECAB1	8	90791550	90959408	+	6408	protein_coding	N-terminal EF-hand calcium binding protein 1 [Source:HGNC Symbol;Acc:HGNC:20983]	-	1070	969	1369	256	224	219	11.26961632677	10.0150148483605	14.8005228857433	2.72703067728784	2.38605610886418	2.51785104492767
ENSG00000243566	2997.08454148894	2347.37861124678	2346.24690161658	747.151238533809	740.986616202239	788.799020040061	2563.57001811743	758.978958258703	1.75612196210894	1.43735369816086e-42	5.5685956974148e-40	UPK3B	7	76510428	76516521	+	2660	protein_coding	uroplakin 3B [Source:HGNC Symbol;Acc:HGNC:21444]	-	3044	2454	2360	763	749	753	77.234416108633	61.1002863093933	61.4648010287816	19.5801251154049	19.2200856130096	20.8555554818726
ENSG00000111665	619.305577068509	770.980913066382	685.978966998068	93.026694181798	105.855230886034	150.846027736745	692.088485710987	116.575984268192	2.5724935721959	1.58994294970637e-42	6.03897742720827e-40	CDCA3	12	6844793	6852066	-	5653	protein_coding	cell division cycle associated 3 [Source:HGNC Symbol;Acc:HGNC:14624]	-	629	806	690	95	107	144	7.50964688245948	9.44292151140056	8.45602423553608	1.14714200086358	1.29199231079845	1.87668735912567
ENSG00000178999	641.951091015371	702.109168971122	598.491794395416	139.050427092793	130.587761466883	155.036195173877	647.517351460636	141.558127911184	2.19455842463688	6.49647804866007e-42	2.3744014392565e-39	AURKB	17	8204733	8210600	-	2241	protein_coding	aurora kinase B [Source:HGNC Symbol;Acc:HGNC:11390]	-	652	734	602	142	132	148	19.6360258592443	21.692246301499	18.610187488827	4.32532802454364	4.0205661455732	4.86550900790922
ENSG00000170312	1281.93300690493	1369.78246589461	1210.90200261398	347.626067731982	287.886655961083	388.638029793974	1287.53915847117	341.38358449568	1.91592929084779	8.07451660517494e-42	2.89650853997859e-39	CDK1	10	60778331	60794852	+	3931	protein_coding	cyclin dependent kinase 1 [Source:HGNC Symbol;Acc:HGNC:1722]	-	1302	1432	1218	355	291	371	22.3540283087389	24.1262763297315	21.4654678325187	6.16450019270052	5.05295094370081	6.95311300641267
ENSG00000119969	584.845012366764	653.325016903647	695.920691157461	153.738852489919	130.587761466883	134.085357988218	644.69690680929	139.470657315007	2.20813018925	1.13412047170742e-41	3.99437230135355e-39	HELLS	10	94501434	94613905	+	10148	protein_coding	helicase, lymphoid specific [Source:HGNC Symbol;Acc:HGNC:4861]	-	594	683	700	157	132	128	3.95051615940469	4.45749196172039	4.77874322382933	1.05606768847213	0.887868420598103	0.929261476033584
ENSG00000131747	1368.57671244074	1460.6549060203	1348.0977960136	467.091927628607	401.656296632989	428.444620446726	1392.44313815821	432.397614902774	1.68711929727045	1.17349409648514e-41	4.05924181125244e-39	TOP2A	17	40388516	40417950	-	6437	protein_coding	DNA topoisomerase II alpha [Source:HGNC Symbol;Acc:HGNC:11989]	-	1390	1527	1356	477	406	409	14.5740128225547	15.7110731786588	14.5939311869392	5.05833317192649	4.30524292005639	4.68110325637504
ENSG00000183856	878.252106113053	1023.51064141567	1054.81693331152	213.471782438231	248.314607031725	159.226362611008	985.526560280082	207.004250693655	2.24980812182291	2.99841310972529e-41	1.00141828187049e-38	IQGAP3	1	156525405	156572604	-	6742	protein_coding	IQ motif containing GTPase activating protein 3 [Source:HGNC Symbol;Acc:HGNC:20669]	-	892	1070	1061	218	251	152	8.9294346318894	10.511031873678	10.9024160053779	2.20719298245443	2.54120739258832	1.66097563516934
ENSG00000116774	422.388064487107	340.532512471008	358.896242154062	55.8160165090788	36.6041452596566	46.0918418084498	373.938939704059	46.1706678590618	3.01714217013971	3.2251932215513e-41	1.05890199821475e-38	OLFML3	1	113979391	114035572	+	2821	protein_coding	olfactomedin like 3 [Source:HGNC Symbol;Acc:HGNC:24956]	-	429	356	361	57	37	44	10.263655398269	8.35790124588682	8.86543866460051	1.37925424974445	0.895269470025924	1.14910049679499
ENSG00000186185	346.574822143268	338.619408468361	389.715587048178	52.8783314296536	50.4543623849321	39.8065906527521	358.303272553269	47.7130948224459	2.90610854765658	5.77049842219055e-41	1.83246434321726e-38	KIF18B	17	44924709	44947711	-	4655	protein_coding	kinesin family member 18B [Source:HGNC Symbol;Acc:HGNC:27102]	-	352	354	392	54	51	38	5.10353190730971	5.03655870381307	5.83394721629113	0.791856773062622	0.747834725358375	0.60141233793296
ENSG00000140525	703.980107478512	818.808513132535	862.941657035251	196.824900321488	192.913738530623	158.178820751725	795.2434258821	182.639153201279	2.12128944988095	6.10509492104225e-41	1.90744828573402e-38	FANCI	15	89243949	89317261	+	7766	protein_coding	FA complementation group I [Source:HGNC Symbol;Acc:HGNC:25568]	-	715	856	868	201	195	151	6.21378914038049	7.30006457814443	7.74316391088345	1.76673426665118	1.71392716384625	1.4324780737722
ENSG00000147642	705.949282604326	765.241601058444	950.428829637903	179.198789844937	184.010027521517	178.082116078101	807.206571100225	180.430311148185	2.16129604170622	7.66030349912378e-41	2.35536093780201e-38	SYBU	8	109573978	109691791	-	7024	protein_coding	syntabulin [Source:HGNC Symbol;Acc:HGNC:26011]	-	717	800	956	183	186	170	6.88941758024987	7.54320321166809	9.42908396539651	1.77843971458964	1.807521942296	1.78308825988808
ENSG00000075702	762.070773690026	1015.85822540508	947.446312390086	166.468821167428	219.62487155794	142.465692862481	908.458437161732	176.186461862616	2.36525106664379	2.58026603002721e-40	7.80973957307143e-38	WDR62	19	36054881	36105106	+	9812	protein_coding	WD repeat domain 62 [Source:HGNC Symbol;Acc:HGNC:24502]	-	774	1062	953	170	222	136	5.32391701374467	7.16831861992963	6.72870479039591	1.18267098745887	1.5443672084854	1.02115058601336
ENSG00000064687	789.639225451422	850.374729176196	1089.6129678694	165.48959280762	220.614172781174	184.367367233799	909.875640832338	190.157044274198	2.25832474023923	5.03742143710107e-40	1.50122908704746e-37	ABCA7	19	1040101	1065572	+	8367	protein_coding	ATP binding cassette subfamily A member 7 [Source:HGNC Symbol;Acc:HGNC:37]	-	802	889	1096	169	223	176	6.46922796839804	7.03691516821063	9.07479658420331	1.37876260813978	1.81924098214775	1.54971315953563
ENSG00000171848	971.787924589219	951.76924131644	946.452139974146	216.409467517656	254.250414371129	290.169095021377	956.669768626602	253.609658970054	1.91652654235442	1.19901288167036e-39	3.46657888519949e-37	RRM2	2	10120698	10131419	+	5323	protein_coding	ribonucleotide reductase regulatory subunit M2 [Source:HGNC Symbol;Acc:HGNC:10452]	-	987	995	952	221	257	277	12.5143570756173	12.3798943410584	12.3901509074152	2.83405561668802	3.29557950942308	3.83382005577873
ENSG00000166803	706.933870167233	1063.68582547124	923.586174407544	130.237371854517	112.780339448672	191.70016024878	898.068623348672	144.90595718399	2.63386976416446	1.74061439454653e-39	4.95844727011188e-37	PCLAF	15	64364311	64387687	-	3734	protein_coding	PCNA clamp associated factor [Source:HGNC Symbol;Acc:HGNC:28961]	-	718	1112	929	133	114	183	12.9777076575831	19.7233552513851	17.2360408266528	2.43136347703121	2.083942225159	3.61064838929088
ENSG00000166851	881.205868801774	768.111257062413	760.541898193511	189.97030180283	219.62487155794	152.941111455311	803.286341352566	187.512094938693	2.09760446812699	8.28568549119338e-38	2.22919463402649e-35	PLK1	16	23677656	23690367	+	4760	protein_coding	polo like kinase 1 [Source:HGNC Symbol;Acc:HGNC:9077]	-	895	803	765	194	222	146	12.690067692735	11.172720027595	11.1339840846628	2.78206542191745	3.18347290959218	2.25971841679222
ENSG00000167513	1289.80970740818	1318.12865782317	1489.27027907697	435.756620114738	429.35673088354	469.298752958761	1365.73621476944	444.804034652347	1.61867577954038	1.45191854260712e-37	3.85275535463595e-35	CDT1	16	88803213	88809258	+	3336	protein_coding	chromatin licensing and DNA replication factor 1 [Source:HGNC Symbol;Acc:HGNC:24576]	-	1310	1378	1498	445	434	448	26.5028824219346	27.3573167702213	31.1087016018582	9.10555727073838	8.88011979004893	9.89373774153503
ENSG00000129038	2889.76449713208	3037.0526042007	2915.90769594976	1205.43011092414	1211.89399846161	1178.48459169332	2947.57493242751	1198.60290035969	1.29814279942376	5.41893769455639e-37	1.39960322775003e-34	LOXL1	15	73925989	73952137	+	3637	protein_coding	lysyl oxidase like 1 [Source:HGNC Symbol;Acc:HGNC:6665]	-	2935	3175	2933	1231	1225	1125	54.4643921053861	57.8163608276232	55.8682252753395	23.1040073013198	22.9904739524358	22.7885998958994
ENSG00000181790	577.952899426415	690.630544955246	796.332105167323	124.362001695667	152.35238837803	89.0410580390507	688.305183182995	121.918482704249	2.49510970690186	9.6180809833447e-37	2.45147166747855e-34	ADGRB1	8	142449430	142545009	+	7356	protein_coding	adhesion G protein-coupled receptor B1 [Source:HGNC Symbol;Acc:HGNC:943]	-	587	722	801	127	154	85	5.38572577725093	6.50048559968433	7.54374343093518	1.1785134996451	1.42900627890173	0.851305868505566
ENSG00000165480	482.447905824435	511.755320707834	485.156138978344	108.694347938732	87.0585076445888	117.32468823969	493.119788503538	104.359181274337	2.24160159110122	4.18680393644122e-36	1.03977665452311e-33	SKA3	13	21153595	21176602	-	3048	protein_coding	spindle and kinetochore associated complex subunit 3 [Source:HGNC Symbol;Acc:HGNC:20262]	-	490	535	488	111	88	112	10.8499808965436	11.624897784176	11.0917730047267	2.48588238751168	1.97071057135379	2.70714477573498
ENSG00000110375	1534.97201057203	1759.0991304331	1730.8541761502	495.489550063051	593.580733940378	580.338190042754	1674.97510571844	556.469491348728	1.59004835709009	4.85277892949606e-36	1.18991367902871e-33	UPK2	11	118925164	118958559	+	1106	protein_coding	uroplakin 2 [Source:HGNC Symbol;Acc:HGNC:12579]	-	1559	1839	1741	506	600	554	95.134676206932	110.122718988193	109.053537504348	31.2297099821662	37.0297909429128	36.9031178244307
ENSG00000105655	3638.0510449414	4722.49723053192	4364.41690597322	1484.51019346953	1550.23501680762	1478.08156344824	4241.65506048218	1504.2755912418	1.49556422061935	5.02425693929711e-36	1.21656101463905e-33	ISYNA1	19	18434388	18438301	-	3284	protein_coding	inositol-3-phosphate synthase 1 [Source:HGNC Symbol;Acc:HGNC:29821]	-	3695	4937	4390	1516	1567	1411	75.9379992356243	99.5658262995515	92.6099149875996	31.511466427389	32.5702419522656	31.65426890404
ENSG00000107984	1440.45160453296	1500.83009007587	1613.54183106937	451.424273871672	433.313935776476	554.14964356068	1518.2745085594	479.629284402943	1.66313000282155	9.03292829648937e-36	2.10815486784694e-33	DKK1	10	52314296	52318042	+	2206	protein_coding	dickkopf WNT signaling pathway inhibitor 1 [Source:HGNC Symbol;Acc:HGNC:2891]	-	1463	1569	1623	461	438	529	44.7596492066247	47.1050814448602	50.9693535552951	14.2648752681038	13.5526349100131	17.6668282089305
ENSG00000151725	738.440672180258	878.114737214564	765.512760273207	208.575640639189	153.341689601264	213.698539293722	794.022723222676	191.871956511392	2.04981549937678	1.20947819341833e-35	2.72427931217516e-33	CENPU	4	184694618	184734133	-	2953	protein_coding	centromere protein U [Source:HGNC Symbol;Acc:HGNC:21348]	-	750	918	770	213	155	204	17.1413756536063	20.5887299743221	18.0643937890153	4.92366750914441	3.5828067848197	5.08950027935817
ENSG00000160949	2365.96391366555	3133.66435633433	3614.81090435504	699.169048903198	911.14642659848	803.464606070022	3038.14639145164	804.5933605239	1.91689265382387	2.30069057683667e-35	5.12260657056357e-33	TONSL	8	144428775	144444444	-	7111	protein_coding	tonsoku like, DNA repair protein [Source:HGNC Symbol;Acc:HGNC:7801]	-	2403	3276	3636	714	921	767	22.8071462952522	30.5114985338361	35.4233238547898	6.8539367826712	8.84064778254711	7.946449126893
ENSG00000127564	1300.64017060016	1304.73692980465	1355.05700292517	377.002918526234	483.768298161408	395.970822808955	1320.14470110999	418.914013165532	1.65577144149723	3.04020014014983e-35	6.69224055850482e-33	PKMYT1	16	2968024	2980539	-	5034	protein_coding	protein kinase, membrane associated tyrosine/threonine 1 [Source:HGNC Symbol;Acc:HGNC:29650]	-	1321	1364	1363	385	489	378	17.7107707919577	17.9453313878983	18.7576642655308	5.22059591909646	6.63056878387608	5.53206164242863
ENSG00000167900	1738.78163609378	1566.83217816716	1575.76327926368	429.881249955888	398.688392963287	579.290648183471	1627.12569784154	469.286763700882	1.79467307712377	3.73751193720016e-34	7.9559718390664e-32	TK1	17	78174075	78187233	-	1861	protein_coding	thymidine kinase 1 [Source:HGNC Symbol;Acc:HGNC:11830]	-	1766	1638	1585	439	403	553	64.0460252558164	58.2931934642957	59.0036675237129	16.1024036192037	14.7813401034329	21.8920877498246
ENSG00000076382	578.937486989322	664.803640919523	686.973139414008	173.323419686087	122.673351681011	108.944353365427	643.571422440951	134.980374910842	2.25154946937413	4.04660849572425e-34	8.52031012724722e-32	SPAG5	17	28577565	28599279	-	5472	protein_coding	sperm associated antigen 5 [Source:HGNC Symbol;Acc:HGNC:13452]	-	588	695	691	177	124	104	7.25235565190022	8.41180195868419	8.74838872929074	2.20800340559803	1.54678778297845	1.40021805286292
ENSG00000174871	500.170481956761	522.277392722388	509.016276960886	109.673576298541	106.844532109268	139.323067284632	510.488050546678	118.613725230814	2.10739628381706	8.95192027816248e-34	1.86459836245468e-31	CNIH2	11	66278190	66285301	+	2069	protein_coding	cornichon family AMPA receptor auxiliary protein 2 [Source:HGNC Symbol;Acc:HGNC:28744]	-	508	546	512	112	108	133	16.5710900666928	17.4776273621805	17.1437404905994	3.69513315793932	3.56302116042295	4.73586781815986
ENSG00000117399	616.351814379788	664.803640919523	552.759863262212	172.344191326278	149.384484708328	139.323067284632	611.305106187174	153.683914439746	1.99114190972208	1.64880417632908e-33	3.36199849470216e-31	CDC20	1	43358955	43363203	+	2038	protein_coding	cell division cycle 20 [Source:HGNC Symbol;Acc:HGNC:1723]	-	626	695	556	176	151	133	20.7308929820034	22.5855644347006	18.9002141783917	5.89496253620784	5.05740698905144	4.80790506171381
ENSG00000065357	886.128806616309	1002.46649738656	1075.69455404625	281.038539265011	331.415909783378	280.741218287831	988.096619349706	297.731889112073	1.73034812625249	2.36558390621795e-33	4.77330477576541e-31	DGKA	12	55927319	55954027	+	10215	protein_coding	diacylglycerol kinase alpha [Source:HGNC Symbol;Acc:HGNC:2849]	-	900	1048	1082	287	335	268	5.94637090221433	6.79474613411368	7.33812327903286	1.91785640390868	2.23852306122673	1.93287978994998
ENSG00000172403	248.116065852567	223.833168309595	198.834483187846	22.5222522755932	22.7539281343812	16.7606697485272	223.594572450002	20.6789500528339	3.43134449612445	3.90215413692749e-33	7.71312528432882e-31	SYNPO2	4	118850688	119061247	+	14034	protein_coding	synaptopodin 2 [Source:HGNC Symbol;Acc:HGNC:17732]	-	252	234	200	23	23	16	1.2119003886642	1.10429399048285	0.987289770463976	0.111871361888258	0.111866873545891	0.0839937425073822
ENSG00000137404	412.542188858037	462.971168640359	446.383414756714	95.9643792612232	110.801737002204	94.2787673354655	440.63225741837	100.348294532964	2.13409665233221	1.89118769442207e-32	3.62714820085642e-30	NRM	6	30688047	30691420	-	2045	protein_coding	nurim [Source:HGNC Symbol;Acc:HGNC:8003]	-	419	484	449	98	112	90	13.8282928025015	15.6748131599256	15.2106979529889	3.27118664587012	3.73834903315444	3.24233301990752
ENSG00000111602	1385.31470101016	1432.91489798194	1557.86817577677	486.676494824775	569.837504582763	476.631545973742	1458.69925825629	511.048515127093	1.51285613107676	2.02815664747414e-32	3.81431285613801e-30	TIMELESS	12	56416373	56449403	-	5818	protein_coding	timeless circadian regulator [Source:HGNC Symbol;Acc:HGNC:11813]	-	1407	1498	1567	497	576	455	16.3218069447175	17.0525142057875	18.6591301210291	5.83116369207769	6.75777772972622	5.76163977063224
ENSG00000122966	460.786979440481	541.408432748849	512.992966624642	109.673576298541	137.512870029521	102.659102209729	505.062792937991	116.61518284593	2.11382069504145	6.19403635102391e-32	1.14271122053033e-29	CIT	12	119685790	119877291	-	13230	protein_coding	citron rho-interacting serine/threonine kinase [Source:HGNC Symbol;Acc:HGNC:1985]	-	468	566	516	112	139	98	2.38744769148769	2.83339361272263	2.7020038977947	0.577870786377661	0.717150148755072	0.545726010346575
ENSG00000164116	200.85586283303	194.18005626858	203.805345267542	16.6468821167428	6.92510856263774	17.8082116078101	199.613754789717	13.7934007623969	3.85965158274327	7.60372005600469e-32	1.38954397363082e-29	GUCY1A1	4	155666711	155732349	+	5766	protein_coding	guanylate cyclase 1 soluble subunit alpha 1 [Source:HGNC Symbol;Acc:HGNC:4685]	-	204	203	205	17	7	17	2.3878298971535	2.33169490327515	2.46306195883779	0.201255076811419	0.0828664127298043	0.21721144532525
ENSG00000100097	3009.88417980673	3424.45616473654	2461.57090186553	639.436118954885	776.601460238661	996.212308178085	2965.30374880293	804.083295790544	1.8833163656658	1.09100788313681e-31	1.97513212189188e-29	LGALS1	22	37675608	37679806	+	1099	protein_coding	galectin 1 [Source:HGNC Symbol;Acc:HGNC:6561]	-	3057	3580	2476	653	785	951	187.735153662953	215.742475550897	156.080648796178	40.5590757747792	48.7558914081686	63.7516231468107
ENSG00000088325	1363.65377462621	1220.56035368822	1259.616450995	496.468778422859	415.506513758265	435.777413461707	1281.27685976981	449.250901880944	1.51171513577269	1.35845400193706e-31	2.43653819180767e-29	TPX2	20	31739271	31801805	+	3605	protein_coding	TPX2, microtubule nucleation factor [Source:HGNC Symbol;Acc:HGNC:1249]	-	1385	1276	1267	507	420	416	25.9293936172216	23.4420576081046	24.3482335883801	9.6000888285483	7.9524172393906	8.50151809738242
ENSG00000151651	826.068965278982	968.030625338932	919.609484743787	248.724003391334	312.619186541932	275.503508991416	904.569691787234	278.948899641561	1.69733891605409	3.11027547176398e-31	5.47719510577637e-29	ADAM8	10	133262403	133276868	-	4780	protein_coding	ADAM metallopeptidase domain 8 [Source:HGNC Symbol;Acc:HGNC:215]	-	839	1012	925	254	316	263	11.8462780066886	14.0217732403404	13.4063313711188	3.62725744911689	4.5124699495761	4.05355690321237
ENSG00000119403	465.709917255016	528.973256731649	467.261035491438	119.465859896625	127.619857797181	129.895190551086	487.314736492701	125.660302748297	1.9558748013976	9.77247129916483e-31	1.69020126371537e-28	PHF19	9	120855652	120894896	-	6733	protein_coding	PHD finger protein 19 [Source:HGNC Symbol;Acc:HGNC:24566]	-	473	553	470	122	129	124	4.74133217096135	5.43959843780492	4.83598958873086	1.23686920691892	1.30778464106865	1.35681767610302
ENSG00000168528	633.089802949208	660.977432914231	704.868242900914	158.634994288961	202.806750762962	203.223120700892	666.311826254784	188.221621917605	1.82452093364028	1.36503699327881e-30	2.31948522778981e-28	SERINC2	1	31409565	31434680	+	3549	protein_coding	serine incorporator 2 [Source:HGNC Symbol;Acc:HGNC:23231]	-	643	691	709	162	205	194	12.2279267858285	12.89503043706	13.84000826829	3.11588611885588	3.94278411782034	4.02720885065562
ENSG00000127586	2571.74271431311	3170.0133323846	3596.91580086813	816.676452080206	1134.72850304936	824.415443255681	3112.89061585528	925.273466128414	1.75014063619345	5.97354457306433e-30	9.72382621217052e-28	CHTF18	16	788046	800737	+	5916	protein_coding	chromosome transmission fidelity factor 18 [Source:HGNC Symbol;Acc:HGNC:18435]	-	2612	3314	3618	834	1147	787	29.7983943612621	37.1000642991294	42.367858301881	9.62299913091248	13.2339774211016	9.80065246268963
ENSG00000087586	1433.55949159261	1518.04802609969	1314.29593387166	548.367881492704	515.425937304895	561.482436575661	1421.96781718799	541.758751791087	1.39240724169949	6.96163130027332e-30	1.12378133264662e-27	AURKA	20	56369389	56392337	-	2928	protein_coding	aurora kinase A [Source:HGNC Symbol;Acc:HGNC:11393]	-	1456	1587	1322	560	521	536	33.5612523844375	35.8968365788708	31.2792619063355	13.0553799586347	12.1456786861742	13.4865895179912
ENSG00000137807	483.432493387342	545.234640754141	551.765690846272	152.75962413011	146.416581038627	138.275525425349	526.810941662585	145.817243531362	1.85262865151513	1.16730858923946e-29	1.82354311952883e-27	KIF23	15	69414246	69448427	+	6576	protein_coding	kinesin family member 23 [Source:HGNC Symbol;Acc:HGNC:6392]	-	491	570	555	156	148	132	5.03926902104701	5.74068047340544	5.84692189360838	1.61932997505693	1.53622577551285	1.47883782000851
ENSG00000094916	2063.69553185309	2079.54405087632	2149.40076326061	881.30552382756	896.306908249971	753.182596824441	2097.54678199668	843.598342967324	1.31368647121549	1.2977448918066e-29	2.01108930393485e-27	CBX5	12	54230940	54280133	-	15040	protein_coding	chromobox 5 [Source:HGNC Symbol;Acc:HGNC:1555]	-	2096	2174	2162	900	906	719	9.40570380420997	9.57330789942961	9.95873020905947	4.08476648781749	4.11183328870485	3.52200101025866
ENSG00000140534	297.345443997917	421.839432583467	367.843793897515	75.4005837052468	58.3687721708038	70.1853045719576	362.342890159633	67.9848868160028	2.4144165790437	6.73205920946616e-29	1.0031286072813e-26	TICRR	15	89575482	89631056	+	8402	protein_coding	TOPBP1 interacting checkpoint and replication regulator [Source:HGNC Symbol;Acc:HGNC:28704]	-	302	441	370	77	59	67	2.42589568454178	3.47621185093009	3.05080999542718	0.625576764025983	0.479318808654454	0.587490093261696
ENSG00000066279	361.343635586873	301.313880416762	329.071069675885	52.8783314296536	72.2189892960793	67.0426789941088	330.576195226507	64.0466665732806	2.36851759577383	6.96264384918443e-29	1.02956774047749e-26	ASPM	1	197084128	197146694	-	10887	protein_coding	abnormal spindle microtubule assembly [Source:HGNC Symbol;Acc:HGNC:19048]	-	367	315	331	54	73	64	2.27512727791207	1.91625214682745	2.1062789360737	0.338577503316479	0.457688261404871	0.433092011517811
ENSG00000164611	574.999136737694	699.239512967153	556.736552925969	105.756662859307	112.780339448672	177.034574218819	610.325067543605	131.857192175599	2.21328630905133	9.37879492390924e-29	1.37633815508368e-26	PTTG1	5	160421822	160428744	+	2013	protein_coding	pituitary tumor-transforming 1 [Source:HGNC Symbol;Acc:HGNC:9690]	-	584	731	560	108	114	169	19.5801912013102	24.050489810762	19.2726025774148	3.66228840398063	3.86559377483542	6.1851658847775
ENSG00000161888	292.422506183382	338.619408468361	372.814655977211	56.7952448688872	68.2617844031435	72.2803882905235	334.618856876318	65.7791391875181	2.34812185528754	1.61283047944224e-28	2.34903302385531e-26	SPC24	19	11131520	11155808	-	2839	protein_coding	SPC24, NDC80 kinetochore complex component [Source:HGNC Symbol;Acc:HGNC:26913]	-	297	354	375	58	69	69	7.06055617922487	8.25825317585412	9.15086164055881	1.39455344317363	1.65897115534663	1.7905733661072
ENSG00000196620	202.825037958844	183.657984254027	156.085069302459	18.6053388363596	11.8716146788076	14.6655860299613	180.85603050511	15.0475131817095	3.58618064141901	2.52612613869543e-28	3.65176040542307e-26	UGT2B15	4	68646630	68670628	-	2077	protein_coding	UDP glucuronosyltransferase family 2 member B15 [Source:HGNC Symbol;Acc:HGNC:12546]	-	206	192	157	19	12	14	6.69389013310897	6.12230632937006	5.23671898958728	0.624438491177835	0.394366382117107	0.496592277108823
ENSG00000075218	346.574822143268	307.053192424701	354.919552490305	79.3174971444804	70.2403868496114	61.804969697694	336.182522352758	70.4542845639286	2.25272129889838	3.37046032835432e-28	4.83623607559641e-26	GTSE1	22	46296741	46330810	+	4242	protein_coding	G2 and S-phase expressed 1 [Source:HGNC Symbol;Acc:HGNC:13698]	-	352	321	357	81	71	59	5.60041042633821	5.0116956783831	5.83033710043947	1.30342760912536	1.14246478217161	1.0246835625673
ENSG00000089685	601.583000936183	559.582920773987	621.357759962018	174.302648045895	188.956533637687	193.795243967346	594.174560557396	185.684808550309	1.67835234146645	8.03110808327262e-28	1.12732314986285e-25	BIRC5	17	78214186	78225636	+	3815	protein_coding	baculoviral IAP repeat containing 5 [Source:HGNC Symbol;Acc:HGNC:593]	-	611	585	625	178	191	185	10.8092241811851	10.1557417185035	11.3496269976175	3.18491628363651	3.41738541613218	3.57260998909717
ENSG00000135723	670.504130339674	783.416089083582	884.813450185914	213.471782438231	261.175522933766	202.175578841609	779.577889869723	225.607628071202	1.78828000155622	8.95289601846896e-28	1.24767301276088e-25	FHOD1	16	67229387	67247658	-	5407	protein_coding	formin homology 2 domain containing 1 [Source:HGNC Symbol;Acc:HGNC:17905]	-	681	819	890	218	264	193	8.50038504402263	10.0317766818064	11.4032790164929	2.7521537058827	3.33274966977235	2.62971910478639
ENSG00000237649	705.949282604326	795.851265100782	825.163105229561	225.222522755932	253.261113147895	278.646134569265	775.654550978223	252.376590157697	1.62062030647149	1.89336408611086e-27	2.56478011972401e-25	KIFC1	6	33391536	33409924	+	3345	protein_coding	kinesin family member C1 [Source:HGNC Symbol;Acc:HGNC:6389]	-	717	832	830	230	256	266	14.4667471102168	16.4731831788063	17.190087369378	4.69358054630735	5.22394962053441	5.85860120524529
ENSG00000110719	2790.32115327847	3224.53679646002	3460.71417988446	989.999871766293	1343.47106115172	1075.82548948359	3158.52404320765	1136.43214080053	1.47467913196695	2.18694197958071e-27	2.94189257544847e-25	TCIRG1	11	68039016	68050895	+	4384	protein_coding	T cell immune regulator 1, ATPase H+ transporting V0 subunit a3 [Source:HGNC Symbol;Acc:HGNC:11647]	-	2834	3371	3481	1011	1358	1027	43.6291906486168	50.9258786206572	55.0084732747319	15.7417558152168	21.1438642210789	17.2587095585084
ENSG00000117724	589.767950181299	699.239512967153	683.99062216619	226.20175111574	181.042123851815	185.414909093082	657.666028438214	197.552928020213	1.73457457204344	2.85688683330135e-27	3.79046266081372e-25	CENPF	1	214603195	214664588	+	11690	protein_coding	centromere protein F [Source:HGNC Symbol;Acc:HGNC:1857]	-	599	731	688	231	183	177	3.45828011414367	4.14145731300803	4.07727534278003	1.34886979589726	1.0685422907419	1.11549384236368
ENSG00000118193	314.083432567336	320.444920443223	351.937035242487	76.3798120650552	77.1654954122491	72.2803882905235	328.821796084349	75.2752319226093	2.12650434452538	6.84971226637224e-27	8.78713750409911e-25	KIF14	1	200551497	200620734	-	7277	protein_coding	kinesin family member 14 [Source:HGNC Symbol;Acc:HGNC:19181]	-	319	335	354	78	78	69	2.95859939633122	3.04889701889231	3.37013269348411	0.73166922605293	0.731639871069398	0.698562290281482
ENSG00000196230	12698.2257988117	13758.0874350295	11728.2519908351	6112.34342192403	5661.77090056797	6100.8837884639	12728.1884082254	5958.33270365197	1.09507372553113	9.09125412832086e-27	1.15102407659937e-24	TUBB	6	30720201	30725426	+	3359	protein_coding	tubulin beta class I [Source:HGNC Symbol;Acc:HGNC:20778]	-	12897	14383	11797	6242	5723	5824	259.135284822415	283.589273577329	243.308728583869	126.848787916718	116.297098285361	127.737903654329
ENSG00000105486	993.448850973173	1163.16723360883	1148.26914040981	267.329342227693	413.527911311797	312.167474066319	1101.62840833061	331.00824253527	1.73462884418761	1.13731985542316e-26	1.43058590385727e-24	LIG1	19	48115445	48170603	-	6576	protein_coding	DNA ligase 1 [Source:HGNC Symbol;Acc:HGNC:6598]	-	1009	1216	1155	273	418	298	10.3556465218665	12.2467850099316	12.1679185353472	2.83382745634962	4.33879982543495	3.33858841183739
ENSG00000138180	531.677283969786	484.015312669466	485.156138978344	155.697309209536	126.630556573947	99.5164766318802	500.282911872532	127.281447471788	1.97267271919985	2.05200096967384e-26	2.54803274253538e-24	CEP55	10	93496632	93529092	+	3271	protein_coding	centrosomal protein 55 [Source:HGNC Symbol;Acc:HGNC:1161]	-	540	506	488	159	128	95	11.1419465789274	10.2451965895486	10.3355928212801	3.31809748575265	2.67106564975353	2.13969308550744
ENSG00000130702	24057.4125120699	29089.7029122354	31805.5639307278	7870.05832778011	11457.0974662725	7002.81732930652	28317.559785011	8776.65770778639	1.68992069281397	2.63052917443759e-26	3.24560386229494e-24	LAMA5	20	62307955	62367312	-	14291	protein_coding	laminin subunit alpha 5 [Source:HGNC Symbol;Acc:HGNC:6485]	-	24434	30411	31992	8037	11581	6685	115.393090909691	140.934852578472	155.086818081666	38.3887446387658	55.3144475374152	34.462534545345
ENSG00000188257	157.534010065122	286.009048395593	161.055931382155	14.688425397126	11.8716146788076	19.903295326376	201.53299661429	15.4877784674365	3.70679977886717	4.70898499095982e-26	5.70110926624267e-24	PLA2G2A	1	19975431	19980416	-	1685	protein_coding	phospholipase A2 group IIA [Source:HGNC Symbol;Acc:HGNC:9031]	-	160	299	162	15	12	19	6.40867036108085	11.7522658369942	6.66056733373297	0.607664569503215	0.48611215172536	0.830734253138851
ENSG00000111206	567.122436234438	475.406344657558	579.602518492571	176.261104765512	147.405882261861	134.085357988218	540.710433128189	152.584115005197	1.8239452838747	9.54199852745309e-26	1.12706130167862e-23	FOXM1	12	2857681	2877155	-	4899	protein_coding	forkhead box M1 [Source:HGNC Symbol;Acc:HGNC:3818]	Fork	576	497	583	180	149	128	7.93529177593721	6.71891694766842	8.24436534431221	2.50805829666361	2.07603162844335	1.92491232063458
ENSG00000168067	603.552176061997	643.759496890416	742.646794706605	216.409467517656	219.62487155794	167.606697485272	663.319489219673	201.213678853623	1.71973059452409	2.00576353737937e-25	2.34058105316722e-23	MAP4K2	11	64784914	64803241	-	7649	protein_coding	mitogen-activated protein kinase kinase kinase kinase 2 [Source:HGNC Symbol;Acc:HGNC:6864]	-	613	673	747	221	222	160	5.4088342097923	5.82721077076141	6.76568937449504	1.97224186790827	1.98108655375327	1.54107488867643
ENSG00000091136	236.301015097682	264.964904366486	339.012793835277	34.272992593294	58.3687721708038	33.5213394970544	280.092904433149	42.0543680870507	2.73355321176195	2.018190432446e-25	2.34098005191086e-23	LAMB1	7	107923799	108003255	-	8140	protein_coding	laminin subunit beta 1 [Source:HGNC Symbol;Acc:HGNC:6486]	-	240	277	341	35	59	32	1.98991576629384	2.25374973009453	2.90219164729348	0.293505470814514	0.494746514780679	0.289623632026684
ENSG00000164104	2863.18063293359	3560.28654892441	3043.16176518998	1317.0621439423	1227.72281803335	1420.46676118768	3155.54298234933	1321.75057438778	1.25564514766992	2.42028755365149e-25	2.79067798820138e-23	HMGB2	4	173331695	173335125	-	2775	protein_coding	high mobility group box 2 [Source:HGNC Symbol;Acc:HGNC:5000]	HMG	2908	3722	3061	1345	1241	1356	70.7260283691192	88.8308269068885	76.4181387730351	33.0850547862913	30.5255804441629	36.0002174609168
ENSG00000124496	611.428876565253	772.894017069028	798.320449999201	239.910948153058	237.432293576151	235.696918338664	727.547781211161	237.680053355958	1.61399297954414	4.28934416831506e-25	4.85899917452813e-23	TRERF1	6	42224931	42452051	-	7732	protein_coding	transcriptional regulating factor 1 [Source:HGNC Symbol;Acc:HGNC:18273]	zf-C2H2	621	808	803	245	240	225	5.42060312320517	6.92101577241907	7.194818019186	2.16295159428492	2.11872471716821	2.14387319765613
ENSG00000108821	1416.82150302319	1805.0136264966	1704.01152091984	440.65276191378	643.045795102076	400.160990246087	1641.94888347988	494.619849087314	1.73059205706548	6.92919459056585e-25	7.62644479624154e-23	COL1A1	17	50183289	50201632	-	9819	protein_coding	collagen type I alpha 1 chain [Source:HGNC Symbol;Acc:HGNC:2197]	-	1439	1887	1714	450	650	382	9.89102706141673	12.7278475162916	12.0931564470502	3.12836785705138	4.51857227634519	2.86618702042702
ENSG00000230836	256.97735391873	163.570392226242	221.700448754448	34.272992593294	20.7753256879132	20.950837185659	214.08273163314	25.3330518222887	3.07561066684709	8.68728670640895e-25	9.43118893450853e-23	LINC01293	2	74940258	74942670	+	1266	lincRNA	long intergenic non-protein coding RNA 1293 [Source:HGNC Symbol;Acc:HGNC:50362]	-	261	171	223	35	21	20	13.9140851833923	8.94566701258629	12.2030185403957	1.88715207932871	1.1322458194314	1.1638706381799
ENSG00000169679	363.312810712687	341.489064472331	294.275035118012	88.130552382756	69.2510856263774	73.3279301498065	333.025636767676	76.9031893863133	2.11388775413236	9.04894159477148e-25	9.73816931290657e-23	BUB1	2	110637698	110678114	-	6032	protein_coding	BUB1 mitotic checkpoint serine/threonine kinase [Source:HGNC Symbol;Acc:HGNC:1148]	-	369	357	296	90	70	70	4.12869583788278	3.91973951240802	3.39958959967893	1.01848289086166	0.792121577917858	0.854958686633808
ENSG00000011426	615.367226816881	667.673296923492	652.177104856135	245.786318311908	211.710461772068	205.318204419458	645.072542865503	220.938328167812	1.54522486948207	1.13967779747364e-24	1.20637697348972e-22	ANLN	7	36389806	36453791	+	6012	protein_coding	anillin actin binding protein [Source:HGNC Symbol;Acc:HGNC:14082]	-	625	698	656	251	214	196	7.01631214031652	7.68929944952016	7.55928955670458	2.84988483813309	2.42968480803182	2.40184800960918
ENSG00000145569	391.86585003699	315.662160436608	398.663138791631	78.338268784672	83.1013027516529	102.659102209729	368.73038308841	88.0328912486847	2.06793673677765	1.28012266343071e-24	1.34767696268023e-22	OTULINL	5	14581775	14615007	+	4074	protein_coding	OTU deubiquitinase with linear linkage specificity like [Source:HGNC Symbol;Acc:HGNC:25629]	-	398	330	401	80	84	98	6.59340728438213	5.36467279957956	6.81898070706341	1.34042192716468	1.40738655611208	1.77220302329042
ENSG00000068489	372.17409877885	336.706304465715	369.832138729393	101.839749420074	93.9836162072265	77.5180975869383	359.570847324653	91.1138210714128	1.9787527511777	1.52185342671501e-24	1.58493670585464e-22	PRR11	17	59155499	59204705	+	4080	protein_coding	proline rich 11 [Source:HGNC Symbol;Acc:HGNC:25619]	-	378	352	372	104	95	74	6.25287134357111	5.71390247986592	6.31653476175639	1.73998593398274	1.58934646011922	1.3362261870986
ENSG00000254251	489.340018764784	334.793200463069	504.045414881189	108.694347938732	91.0157125375246	111.039437083993	442.726211369681	103.583165853417	2.09578914620932	2.72035597166225e-24	2.78814896968622e-22	AC103770.1	8	90806474	90859240	-	833	antisense	novel transcript	-	497	350	507	111	92	106	40.2679242987346	27.8274471422041	42.1656764214679	9.09600182129123	7.53872606647312	9.37495703248438
ENSG00000137310	495.247544142226	482.10220866682	549.777346014394	149.821939050685	173.127714065944	125.705023113954	509.04236627448	149.551558743528	1.76580673510132	3.19418169225155e-24	3.25655229266341e-22	TCF19	6	31158542	31167159	+	3538	protein_coding	transcription factor 19 [Source:HGNC Symbol;Acc:HGNC:11629]	Others	503	504	553	153	175	120	9.59528795909744	9.43458999322123	10.8283782153708	2.95193073941542	3.37625590587939	2.49880196936532
ENSG00000213903	1177.56672523678	1544.83148213673	1619.50686556501	312.37384677888	531.254756876638	387.590487934691	1447.30169097951	410.406363863403	1.81821216050655	4.53905153026602e-24	4.57947745795746e-22	LTB4R	14	24311450	24318036	+	4465	protein_coding	leukotriene B4 receptor [Source:HGNC Symbol;Acc:HGNC:6713]	-	1196	1615	1629	319	537	370	18.0782993167298	23.9552874760336	25.27526599824	4.8768767611276	8.20933463844594	6.10504237778531
ENSG00000100526	461.771567003388	616.019488852047	500.068725217432	103.79820613969	108.823134555736	167.606697485272	525.953260357623	126.742679393566	2.05557261339909	6.87337691064278e-24	6.82790687877237e-22	CDKN3	14	54396849	54420218	+	1836	protein_coding	cyclin dependent kinase inhibitor 3 [Source:HGNC Symbol;Acc:HGNC:1791]	-	469	644	503	106	110	160	17.2404271612866	23.2307651327882	18.979790831323	3.94099378209765	4.08954644709039	6.42030600407735
ENSG00000134057	1673.79885694192	1500.83009007587	1457.45676176691	682.522166786455	533.233359323106	631.667741147619	1544.0285695949	615.807755752393	1.32616484926286	7.89678244351342e-24	7.76490216818774e-22	CCNB1	5	69167010	69178245	+	2558	protein_coding	cyclin B1 [Source:HGNC Symbol;Acc:HGNC:1579]	-	1700	1569	1466	697	539	603	44.8534896631061	40.6230686737144	39.7035686480095	18.599651168366	14.3827973638014	17.3670155872803
ENSG00000226332	568.107023797345	852.287833178842	954.40551930166	182.136474924362	241.389498469087	184.367367233799	791.600125425949	202.631113542416	1.96558190633795	9.71935218390916e-24	9.46098347510072e-22	AL354836.1	20	62305432	62306325	-	681	antisense	novel transcript	-	577	891	960	186	244	176	57.1842668429611	86.652463819112	97.6607904048736	18.6439699195304	24.456699713701	19.0403083786118
ENSG00000137868	165.410710568378	198.006264273872	203.805345267542	22.5222522755932	29.6790366970189	29.3311720599226	189.074106703264	27.1774870108449	2.80005435643503	1.25007512454542e-23	1.20473657898355e-21	STRA6	15	74179466	74212267	-	7690	protein_coding	stimulated by retinoic acid 6 [Source:HGNC Symbol;Acc:HGNC:30650]	-	168	207	205	23	30	28	1.47445254048664	1.78276594396337	1.84681602791401	0.204161598535736	0.266287053204562	0.268250236555273
ENSG00000177542	1078.12338138318	1252.12656973188	1087.62462303752	396.587485722402	461.014370027027	478.726629692308	1139.29152471752	445.442828480579	1.35535616601926	1.33442338961102e-23	1.2796591821859e-21	SLC25A22	11	790475	798333	-	4647	protein_coding	solute carrier family 25 member 22 [Source:HGNC Symbol;Acc:HGNC:19954]	-	1095	1309	1094	405	466	457	15.9033751162998	18.6559469282904	16.3095043627377	5.94914990091431	6.84492006771878	7.24522621225133
ENSG00000135547	230.39348972024	302.270432418085	226.671310834144	30.3560791540604	55.4008685011019	35.6164232156203	253.111744324157	40.4577902902609	2.64474636574504	1.72529971002734e-23	1.64634387600688e-21	HEY2	6	125747664	125761269	+	2741	protein_coding	hes related family bHLH transcription factor with YRPW motif 2 [Source:HGNC Symbol;Acc:HGNC:4881]	bHLH	234	316	228	31	56	34	5.76175354950421	7.63533982003243	5.76264578187094	0.772014077295402	1.39455012272908	0.913857127869675
ENSG00000161642	2510.69828541288	2903.13532401547	2573.91238486667	1123.17492870024	1280.15578286475	1221.43380792392	2662.58199809834	1208.25483982963	1.14001272673231	1.98873281259561e-23	1.87920699086778e-21	ZNF385A	12	54369133	54391298	-	3179	protein_coding	zinc finger protein 385A [Source:HGNC Symbol;Acc:HGNC:17521]	-	2550	3035	2589	1147	1294	1166	54.1374142300529	63.2293170626874	56.4205916791006	24.6289247175426	27.7842632510343	27.0219349759844
ENSG00000051341	285.530393243033	381.664248527899	359.890414570001	63.649843387546	93.9836162072265	61.804969697694	342.361685446978	73.1461430974888	2.22558381052575	2.25631341122984e-23	2.12170131499676e-21	POLQ	3	121431427	121546641	-	9400	protein_coding	DNA polymerase theta [Source:HGNC Symbol;Acc:HGNC:9186]	-	290	399	362	65	95	59	2.08217870474877	2.81122344204041	2.66794474425867	0.472017460814466	0.689843995456002	0.462415709830901
ENSG00000100297	1253.37996758062	1410.91420195151	1209.90783019804	470.029612708032	544.11567277868	559.387352857095	1291.40066657672	524.510879447936	1.30034257618285	2.65664051973477e-23	2.47412420710491e-21	MCM5	22	35400063	35425430	+	7338	protein_coding	minichromosome maintenance complex component 5 [Source:HGNC Symbol;Acc:HGNC:6948]	-	1273	1475	1217	480	550	534	11.7084269963463	13.3126537466214	11.48970781227	4.46515039351504	5.11611288965519	5.3613229879919
ENSG00000277159	449.956516248504	308.009744426024	358.896242154062	94.9851509014148	85.0799051981209	90.0885998983337	372.287500942863	90.0512186659565	2.04729758209474	3.55561642388224e-23	3.26425809227596e-21	AL139384.2	13	112602828	112606417	-	3590	lincRNA	novel transcript	-	457	322	361	97	86	86	8.5915121312648	5.94034607016701	6.96640737404959	1.84437763347174	1.63515580098705	1.76486879669185
ENSG00000160766	409.588426169316	525.147048726357	584.573380572267	107.715119578924	157.2988944942	127.80010683252	506.43628515598	130.938040301881	1.95152949061257	3.75253358640784e-23	3.39674430384609e-21	GBAP1	1	155213821	155227422	-	3656	transcribed_unprocessed_pseudogene	glucosylceramidase beta pseudogene 1 [Source:HGNC Symbol;Acc:HGNC:4178]	-	416	549	588	110	159	122	7.67953633804573	9.94526777487603	11.1421051525582	2.05380430265173	2.96856165958926	2.45845388140265
ENSG00000140451	191.994574766867	234.355240324148	266.438207471713	45.0445045511864	41.5506513758265	34.5688813563373	230.929340854243	40.3880124277834	2.51340677738352	4.1124305500069e-23	3.70520428763645e-21	PIF1	15	64815632	64825668	-	4656	protein_coding	PIF1 5'-to-3' DNA helicase [Source:HGNC Symbol;Acc:HGNC:26220]	-	195	245	268	46	42	33	2.82663346205452	3.48500524669657	3.98765829378147	0.674399782104728	0.615731618299036	0.5221669622195
ENSG00000072195	691.180469160721	899.158881243672	1086.63045062158	215.430239157848	282.940149844914	153.988653314594	892.323267008657	217.453014105785	2.03567682902522	4.85635940846286e-23	4.33514000466977e-21	SPEG	2	219434846	219498287	+	17910	protein_coding	SPEG complex locus [Source:HGNC Symbol;Acc:HGNC:16901]	-	702	940	1093	220	286	147	2.645388019965	3.47602259891341	4.22786089617246	0.838493414907284	1.08999770629987	0.604686358198089
ENSG00000177084	2191.69191503101	2839.04633992683	3236.03121388219	864.658641710817	1130.77129815642	791.94164561791	2755.58982294667	929.123861828382	1.56819281712036	9.98915733167105e-23	8.75565460053394e-21	POLE	12	132623753	132687365	-	16609	protein_coding	DNA polymerase epsilon, catalytic subunit [Source:HGNC Symbol;Acc:HGNC:9177]	-	2226	2968	3255	883	1143	756	9.04543653931816	11.8350673864162	13.5769938584324	3.62902349352041	4.69740366255351	3.35341059762607
ENSG00000071539	450.941103811411	379.751144525253	449.365932004532	111.632033018158	110.801737002204	142.465692862481	426.686060113732	121.633154294281	1.81198972170987	1.12709960580987e-22	9.74689574292101e-21	TRIP13	5	892643	919357	+	3560	protein_coding	thyroid hormone receptor interactor 13 [Source:HGNC Symbol;Acc:HGNC:12307]	-	458	397	452	114	112	136	8.6828707474665	7.38568587269186	8.79598642793333	2.18588552726353	2.14745049797776	2.81447459268627
ENSG00000138778	336.728946514198	295.574568408824	336.03027658746	93.026694181798	81.122700305185	68.0902208533917	322.777930503494	80.7465384467916	1.99709646804087	1.45582093689428e-22	1.24781891011412e-20	CENPE	4	103105806	103198409	-	9444	protein_coding	centromere protein E [Source:HGNC Symbol;Acc:HGNC:1856]	-	342	309	338	95	82	65	2.44409444421065	2.16696962911052	2.47945845398015	0.686657531859574	0.592670090391545	0.507067528673358
ENSG00000162063	597.644650684555	623.671904862632	670.072208343041	233.056349634399	226.549980120578	241.982169494361	630.462921296743	233.862833083113	1.43094906939006	1.75919671147791e-22	1.50120702634531e-20	CCNF	16	2429394	2458854	+	6309	protein_coding	cyclin F [Source:HGNC Symbol;Acc:HGNC:1591]	-	607	652	674	238	229	231	6.49345776070067	6.84443166545993	7.40108654816772	2.57506971319147	2.47759372094767	2.69749019379584
ENSG00000062822	675.427068154209	762.371945054475	844.052381132406	246.765546671717	287.886655961083	190.652618389497	760.61713144703	241.768273674099	1.6524020353568	2.60837213186204e-22	2.1824702949974e-20	POLD1	19	50384204	50418016	+	4932	protein_coding	DNA polymerase delta 1, catalytic subunit [Source:HGNC Symbol;Acc:HGNC:9175]	-	686	797	849	252	291	182	9.38747738883434	10.7025083913547	11.9256136640805	3.48778763858415	4.02740270877694	2.71867154789443
ENSG00000163083	1371.53047512947	1439.6107619912	1692.08145192857	643.353032394119	651.949506111182	637.952992303316	1501.07422968308	644.418510269539	1.21982062943407	3.24410227041868e-22	2.69706030387469e-20	INHBB	2	120346143	120351808	+	3204	protein_coding	inhibin subunit beta B [Source:HGNC Symbol;Acc:HGNC:6067]	-	1393	1505	1702	657	659	609	29.343131856431	31.1095920470228	36.8013001483346	13.9973371482665	14.0393837119776	14.0033907430224
ENSG00000128564	1974.09806362856	2367.46620327456	1925.71196967429	848.990987953883	856.734859320612	981.546722148124	2089.09207885913	895.757523140873	1.22206367832001	4.53073915437154e-22	3.65687283997213e-20	VGF	7	101162509	101165593	-	2704	protein_coding	VGF nerve growth factor inducible [Source:HGNC Symbol;Acc:HGNC:12684]	-	2005	2475	1937	867	866	937	50.044406815446	60.6204058399236	49.6271170953131	21.8869361751578	21.860814623988	25.5294421889016
ENSG00000101986	1134.24487246888	1266.47484975172	1039.90434707243	474.925754507074	489.704105500812	495.487299440835	1146.87468976435	486.70571981624	1.23682478889532	1.65328214983245e-21	1.29136002114534e-19	ABCD1	X	153724868	153744762	+	4233	protein_coding	ATP binding cassette subfamily D member 1 [Source:HGNC Symbol;Acc:HGNC:61]	-	1152	1324	1046	485	495	473	18.3675853580517	20.7152433826464	17.1190448524347	7.82106745117356	7.98200631841739	8.23230200583051
ENSG00000204682	291.437918620475	273.573872378394	268.426552303592	35.2522209531024	70.2403868496114	61.804969697694	277.81278110082	55.7658591668026	2.31837512119215	2.19356188049998e-21	1.68927324771101e-19	CASC10	10	21492658	21497262	-	3801	protein_coding	cancer susceptibility 10 [Source:HGNC Symbol;Acc:HGNC:31448]	-	296	286	270	36	71	59	5.25583469694271	4.98331668528164	4.92109793797249	0.646512896361748	1.275015944744	1.14356950076571
ENSG00000132646	1593.06267678354	1791.62189847808	1551.90314128114	585.578559165423	642.056493878842	785.656394462212	1645.52923884759	671.097149168826	1.29460611787564	2.26963969687684e-21	1.7377545679131e-19	PCNA	20	5114953	5126626	-	1471	protein_coding	proliferating cell nuclear antigen [Source:HGNC Symbol;Acc:HGNC:8729]	-	1618	1873	1561	598	649	750	74.2358525897584	84.3287044348668	73.5167575152867	27.7498776419001	30.1152977113949	37.5627182512513
ENSG00000141756	419.434301798386	339.575960469685	365.855449065636	69.5252135463964	104.8659296628	111.039437083993	374.955237111236	95.1435267643964	1.98019374436364	3.12124814305011e-21	2.37104697172642e-19	FKBP10	17	41812680	41823217	+	4273	protein_coding	FK506 binding protein 10 [Source:HGNC Symbol;Acc:HGNC:18169]	-	426	355	368	71	106	106	6.72859769466335	5.50231923483461	5.96638177748473	1.13422187023196	1.69327738941545	1.82760103160765
ENSG00000154146	383.004561970827	440.013920608605	388.721414632239	117.507403177008	139.491472475989	111.039437083993	403.913299070557	122.679437578997	1.71857394373387	3.21102454731579e-21	2.42971705101774e-19	NRGN	11	124739846	124747210	+	1309	protein_coding	neurogranin [Source:HGNC Symbol;Acc:HGNC:8000]	-	389	460	391	120	141	106	20.0566229861815	23.2738648825707	20.6934653694742	6.25769167066718	7.35249271502863	5.9658817479446
ENSG00000160447	310.145082315708	330.010440456454	363.867104233758	92.0474658219896	92.0050137607586	101.611560350446	334.674209001973	95.2213466443981	1.81402409388809	3.33470185191125e-21	2.51348286277715e-19	PKN3	9	128702523	128720918	+	3375	protein_coding	protein kinase N3 [Source:HGNC Symbol;Acc:HGNC:17999]	-	315	345	366	94	93	97	6.29918890907905	6.77010869584113	7.51282758186825	1.9011948871825	1.88089394410179	2.11741692014471
ENSG00000254531	279.622867865591	295.574568408824	318.135173100553	61.6913866679292	74.1975917425472	87.9935161797678	297.777536458323	74.6274981967481	1.99849636105013	3.54962403024576e-21	2.66510725154615e-19	FLJ20021	4	101347780	101348883	+	790	lincRNA	uncharacterized LOC90024 [Source:NCBI gene;Acc:90024]	-	284	309	320	63	75	84	24.2626986913895	25.9048875662276	28.0620245846915	5.44359766882817	6.48021341500975	7.83358602193691
ENSG00000100162	330.821421136755	315.662160436608	324.100207596189	77.3590404248636	91.0157125375246	100.564018491163	323.527929723184	89.6462571511838	1.85295286901416	3.58303834839662e-21	2.67980833385293e-19	CENPM	22	41938721	41947164	-	1778	protein_coding	centromere protein M [Source:HGNC Symbol;Acc:HGNC:18352]	-	336	330	326	79	92	96	12.7542632579778	12.2922817691154	12.7022880545934	3.03296847279417	3.53192284216654	3.97784538475344
ENSG00000186891	204.794213084658	347.228376480269	255.502310896382	25.4599373550184	42.5399525990604	56.5672604012793	269.174966820436	41.522383451786	2.70106834529612	3.83724342357382e-21	2.84794032023174e-19	TNFRSF18	1	1203508	1206691	-	1370	protein_coding	TNF receptor superfamily member 18 [Source:HGNC Symbol;Acc:HGNC:11914]	-	208	363	257	26	43	54	10.2468557853632	17.5483537839678	12.995969095415	1.29546398004554	2.14241216260711	2.90389971928944
ENSG00000080986	305.222144501173	319.4883684419	299.245897197708	95.9643792612232	72.2189892960793	65.9951371348258	307.985470046927	78.0595018973761	1.97839680879455	3.90289995654855e-21	2.88561355184358e-19	NDC80	18	2571511	2616635	+	3600	protein_coding	NDC80, kinetochore complex component [Source:HGNC Symbol;Acc:HGNC:16909]	-	310	334	301	98	73	63	5.81175167206698	6.14460952285581	5.79242085589739	1.85821574744567	1.38412558386523	1.28927769944378
ENSG00000134222	557.276560605368	609.323624842786	629.311139289532	204.658727199956	243.368100915555	207.413288138024	598.637108245895	218.480038751178	1.4539113021594	4.93227665533159e-21	3.61905799584956e-19	PSRC1	1	109279556	109283186	-	2855	protein_coding	proline and serine rich coiled-coil 1 [Source:HGNC Symbol;Acc:HGNC:24472]	-	566	637	633	209	246	198	13.3800635071506	14.7769105129282	15.3600882597052	4.99703895199299	5.8814462350169	5.10937171858632
ENSG00000198695	78560.2416443504	111417.264010107	117965.516358101	43002.8134209859	40556.4036464763	31323.5966762788	102647.674004186	38294.2712479137	1.42249149295027	5.42271119031682e-21	3.96389956481612e-19	MT-ND6	MT	14149	14673	-	525	protein_coding	mitochondrially encoded NADH:ubiquinone oxidoreductase core subunit 6 [Source:HGNC Symbol;Acc:HGNC:7462]	-	79790	116478	118657	43915	40995	29902	10257.3935317432	14693.8270933078	15657.7795500306	5709.86900634937	5329.99404874099	4196.13407006999
ENSG00000261061	258.946529044544	371.142176513345	321.117690348371	81.2759538640972	80.133399081951	76.4705557276553	317.06879863542	79.2933028912345	1.99940481864797	6.84185449972819e-21	4.96380387693763e-19	AC092718.4	16	81030770	81031485	+	716	sense_intronic	novel transcript	-	263	388	323	83	81	73	24.790802320747	35.8896337835154	31.2525611612942	7.91293560222274	7.7219526336401	7.51135451391829
ENSG00000102879	294.391681309196	304.183536420732	242.578069489172	69.5252135463964	63.3152782869737	75.4230138683724	280.384429073033	69.4211685672475	2.01506833277999	8.63048752762716e-21	6.21491352779426e-19	CORO1A	16	30182827	30189076	+	4871	protein_coding	coronin 1A [Source:HGNC Symbol;Acc:HGNC:2252]	-	299	318	244	71	64	72	4.14286627228488	4.32373744510486	3.47030631476156	0.994976401457841	0.896844153186594	1.08898723477083
ENSG00000143228	266.8232295478	338.619408468361	324.100207596189	92.0474658219896	62.3259770637397	71.2328464312406	309.847615204117	75.20209643899	2.04196577923576	9.12847138455272e-21	6.54917108111743e-19	NUF2	1	163266576	163355764	+	3362	protein_coding	NUF2, NDC80 kinetochore complex component [Source:HGNC Symbol;Acc:HGNC:14621]	-	271	354	326	94	63	68	5.44025726935632	6.97358142958056	6.71762884029359	1.90854632487833	1.27908079185023	1.49011444823961
ENSG00000101412	493.278369016412	516.53808071445	581.590863324449	129.258143494709	196.870943423559	167.606697485272	530.46910435177	164.57859480118	1.68879060000667	1.06036445736558e-20	7.57945383897736e-19	E2F1	20	33675683	33686404	-	2503	protein_coding	E2F transcription factor 1 [Source:HGNC Symbol;Acc:HGNC:3113]	E2F	501	540	585	132	199	160	13.5090476147848	14.2883879613107	16.1916508462535	3.59986026232268	5.4268443253359	4.70942142368598
ENSG00000145386	521.831408340715	354.880792490853	397.668966375692	98.9020643406484	130.587761466883	115.229604521124	424.79372240242	114.906476776219	1.88633165276362	1.42853207184835e-20	1.00993046583118e-18	CCNA2	4	121816444	121823933	-	2798	protein_coding	cyclin A2 [Source:HGNC Symbol;Acc:HGNC:1578]	-	530	371	400	101	132	110	12.7842723953789	8.78165806920065	9.90394899120188	2.46403132620693	3.22018896791621	2.89636570895162
ENSG00000165244	297.345443997917	319.4883684419	300.240069613647	91.0682374621812	80.133399081951	87.9935161797678	305.691294017822	86.3983842413	1.8231846417593	1.43861477308983e-20	1.01336024616447e-18	ZNF367	9	96385941	96418329	-	3646	protein_coding	zinc finger protein 367 [Source:HGNC Symbol;Acc:HGNC:18320]	zf-C2H2	302	334	302	93	81	84	5.59033887589689	6.06708565065302	5.73834152617226	1.74116065759739	1.51643392366602	1.69734858950361
ENSG00000168542	129.965558303725	121.482104168028	158.073414134337	9.792283598084	18.7967232414453	12.5705023113954	136.507025535364	13.7198363836416	3.31384232094906	1.45091647922375e-20	1.01832257677693e-18	COL3A1	2	188974320	189012746	+	6811	protein_coding	collagen type III alpha 1 chain [Source:HGNC Symbol;Acc:HGNC:2201]	-	132	127	159	10	19	12	1.30800952660366	1.23493234080203	1.6172693565937	0.100221680576804	0.190413553289867	0.129801224014308
ENSG00000146670	575.983724300601	543.321536751495	578.608346076632	120.445088256433	203.796051986196	186.462450952365	565.971202376243	170.234530398332	1.73403049365011	2.41731044507479e-20	1.66639575201223e-18	CDCA5	11	65066300	65084164	-	3925	protein_coding	cell division cycle associated 5 [Source:HGNC Symbol;Acc:HGNC:14626]	-	585	568	582	123	206	178	10.0592143179561	9.58426908145662	10.2725777576031	2.13913410364992	3.58247110372377	3.3410945295868
ENSG00000177595	644.904853704092	962.291313330993	871.889208778704	222.284837676507	314.5977889884	236.744460197947	826.36179193793	257.875695620951	1.67995522629146	2.59515676567237e-20	1.77009794745914e-18	PIDD1	11	799179	809753	-	5869	protein_coding	p53-induced death domain protein 1 [Source:HGNC Symbol;Acc:HGNC:16491]	-	655	1006	877	227	318	226	7.53225555968425	11.3523087653155	10.3521748237625	2.64018469372559	3.69843633581814	2.83695699023241
ENSG00000143320	3458.85610849233	3713.3348691361	3086.90535149131	1491.36479198819	1501.75925686916	1776.63099334388	3419.69877637324	1589.91834740041	1.10517730386909	2.74678126367615e-20	1.8669438546902e-18	CRABP2	1	156699606	156705816	-	1100	protein_coding	cellular retinoic acid binding protein 2 [Source:HGNC Symbol;Acc:HGNC:2339]	-	3513	3882	3105	1523	1518	1696	215.542701015533	233.72930594397	195.553247741531	94.5104387763924	94.1963822005817	113.590388480865
ENSG00000105011	898.928444934101	886.723705226472	790.367070671687	378.961375245851	366.041452596566	338.356020548393	858.673073610753	361.11961613027	1.24931548386482	3.54081289419142e-20	2.38986364367184e-18	ASF1B	19	14119509	14136956	-	2304	protein_coding	anti-silencing function 1B histone chaperone [Source:HGNC Symbol;Acc:HGNC:20996]	-	913	927	795	387	370	323	26.744603208655	26.6469546579685	23.9045607373257	11.4657125998322	10.9616110023573	10.3282910942545
ENSG00000104899	1063.35456793957	1317.17210582185	1463.42179626255	350.563752811407	544.11567277868	373.972443764013	1281.31615667465	422.883956451367	1.59903135936775	3.73801595869055e-20	2.51309082730532e-18	AMH	19	2249309	2252073	+	2587	protein_coding	anti-Mullerian hormone [Source:HGNC Symbol;Acc:HGNC:464]	-	1080	1377	1472	358	550	357	28.1757303901597	35.2523306614843	39.4191717590912	9.44624399591353	14.5118037820989	10.1667047037701
ENSG00000161981	1038.7398788669	1141.1665375784	1088.61879545346	414.213596198953	442.217646785582	524.818471500758	1089.50840396625	460.416571495098	1.24340316171586	3.7493327607828e-20	2.51309082730532e-18	SNRNP25	16	53010	57669	+	3060	protein_coding	small nuclear ribonucleoprotein U11/U12 subunit 25 [Source:HGNC Symbol;Acc:HGNC:14161]	-	1055	1193	1095	423	447	501	23.2690626718431	25.8207790093941	24.7907009466783	9.43607756506022	9.97105779190584	12.0621499051603
ENSG00000133119	830.991903093517	822.634721137827	839.08151905271	327.062272176006	309.651282872231	386.542946075408	830.902714428018	341.085500374548	1.28529524502688	4.17713038878485e-20	2.78059081653441e-18	RFC3	13	33818049	33966558	+	2874	protein_coding	replication factor C subunit 3 [Source:HGNC Symbol;Acc:HGNC:9971]	-	844	860	844	334	313	369	19.8199949271649	19.818099794942	20.344723721391	7.93290519765053	7.43383145965882	9.45906096221803
ENSG00000197774	3963.94952826362	4636.40755041285	5131.9180110783	1327.83365590019	2112.15811160451	1276.95352646592	4577.42502991826	1572.31509799021	1.54150228159668	4.62218234413915e-20	3.06631144480546e-18	EME2	16	1773207	1781708	+	6909	protein_coding	essential meiotic structure-specific endonuclease subunit 2 [Source:HGNC Symbol;Acc:HGNC:27289]	-	4026	4847	5162	1356	2135	1219	39.3284140995476	46.4630965971728	51.7605546279673	13.397293079318	21.0929742971509	12.998610637239
ENSG00000133101	150.641897124773	193.223504267257	171.991827957487	24.48070899521	19.7860244646793	34.5688813563373	171.952409783172	26.2785382720755	2.71461210084361	5.0195778363683e-20	3.31857482144336e-18	CCNA1	13	36431520	36442882	+	2400	protein_coding	cyclin A1 [Source:HGNC Symbol;Acc:HGNC:1577]	-	153	202	173	25	20	33	4.30257099593346	5.57430145336919	4.99379804686171	0.711051944175637	0.5688187330953	1.01300390670583
ENSG00000069424	179.194936449076	154.004872213012	211.758724595056	33.2937642334856	32.6469403667208	27.2360883413567	181.652844419048	31.058930980521	2.545991328334	5.6130423331392e-20	3.6857709503471e-18	KCNAB2	1	5991466	6101193	+	9534	protein_coding	potassium voltage-gated channel subfamily A regulatory beta subunit 2 [Source:HGNC Symbol;Acc:HGNC:6229]	-	182	161	213	34	33	26	1.28838036214644	1.118410026846	1.54774913364867	0.243431250869444	0.236262028850156	0.200912344904183
ENSG00000178295	525.769758592344	626.541560866601	681.008104918372	235.014806354016	222.592775227642	212.650997434439	611.106474792439	223.419526338699	1.45128977728634	9.41739072598922e-20	6.12161999171601e-18	GEN1	2	17753858	17788941	+	11827	protein_coding	GEN1, Holliday junction 5' flap endonuclease [Source:HGNC Symbol;Acc:HGNC:26881]	-	534	655	685	240	225	203	3.04729512143661	3.6678961148205	4.01247268009793	1.38518954881261	1.29856310083479	1.26453211410737
ENSG00000175643	841.822366285494	876.201633211918	732.705070547212	306.498476620029	277.00434250551	363.497025171184	816.909690014875	315.666614765574	1.3726781831936	1.31971347942895e-19	8.49307967110239e-18	RMI2	16	11249619	11381662	+	3632	protein_coding	RecQ mediated genome instability 2 [Source:HGNC Symbol;Acc:HGNC:28349]	-	855	916	737	313	280	347	15.8879597543539	16.7032106183305	14.0578129938265	5.88262357340021	5.26219973348075	7.03869354479221
ENSG00000246792	133.903908555353	117.655896162736	170.997655541547	15.6676537569344	20.7753256879132	13.6180441706783	140.852486753212	16.687007871842	3.07439659030749	1.73723986852159e-19	1.11062948822217e-17	AC106038.1	8	90646441	90656598	+	3808	antisense	novel transcript	-	136	123	172	16	21	13	2.41040391929045	2.13923499905694	3.12915892575489	0.286810868238913	0.376424161607184	0.251509755293655
ENSG00000215784	191.00998720396	187.484192259319	208.776207347238	38.1899060325276	40.5613501525925	45.0442999491668	195.756795603506	41.2651853780956	2.24722918517526	2.09390165521967e-19	1.32986783486099e-17	FAM72D	1	145096000	145112696	+	2397	protein_coding	family with sequence similarity 72 member D [Source:HGNC Symbol;Acc:HGNC:33593]	-	194	196	210	39	41	43	5.46237550671078	5.41549751476654	6.06942255762453	1.11062931956345	1.16753782512677	1.32162682105209
ENSG00000137135	225.470551905705	333.836648461746	298.251724781769	33.2937642334856	59.3580733940378	72.2803882905235	285.85297504974	54.977408639349	2.38188811906617	2.45691209605276e-19	1.55532170629536e-17	ARHGEF39	9	35658875	35675866	-	6496	protein_coding	Rho guanine nucleotide exchange factor 39 [Source:HGNC Symbol;Acc:HGNC:25909]	-	229	349	300	34	60	69	2.37923490309273	3.55819491152365	3.19942071398355	0.357277331556232	0.630464113036662	0.782548920316863
ENSG00000101194	151.62648468768	219.05040830298	120.294862328647	22.5222522755932	20.7753256879132	19.903295326376	163.657251773102	21.0669577632942	2.95734489778482	2.55287551735114e-19	1.61080624256055e-17	SLC17A9	20	62952647	62969585	+	5521	protein_coding	solute carrier family 17 member 9 [Source:HGNC Symbol;Acc:HGNC:16192]	-	154	229	121	23	21	19	1.88256868320602	2.74705945325921	1.51832148277637	0.284369261499693	0.259631082666212	0.253538709751669
ENSG00000109685	1991.82063976088	2149.3723469729	2364.14200510349	953.768422453382	1102.08156268264	844.318738582057	2168.44499727909	966.722907906025	1.16517644528701	2.66415866630845e-19	1.67556550406042e-17	NSD2	4	1871424	1982207	+	19776	protein_coding	nuclear receptor binding SET domain protein 2 [Source:HGNC Symbol;Acc:HGNC:12766]	HMG	2023	2247	2378	974	1114	806	6.90407158193206	7.52514621126152	8.33047011296729	3.36196404673335	3.84504896036507	3.0026520623893
ENSG00000095321	150.641897124773	127.221416175966	175.968517621244	26.4391657148268	17.8074220182113	18.8557534670931	151.277276973994	21.0341137333771	2.84391542777965	2.97520823495144e-19	1.86513782262926e-17	CRAT	9	129094810	129111189	-	3803	protein_coding	carnitine O-acetyltransferase [Source:HGNC Symbol;Acc:HGNC:2342]	-	153	133	177	27	18	18	2.71526962667376	2.31619776975895	3.22435650939835	0.484629671128912	0.323073485008111	0.348702131249586
ENSG00000130635	1257.31831783225	1344.91211386022	1508.15955497981	474.925754507074	646.013698771778	423.206911150312	1370.12999555743	514.715454809721	1.41195400355521	3.1981211196452e-19	1.99841303898862e-17	COL5A1	9	134641774	134844843	+	11189	protein_coding	collagen type V alpha 1 chain [Source:HGNC Symbol;Acc:HGNC:2209]	-	1277	1406	1517	485	653	404	7.70277974243895	8.32231922629501	9.3926993372486	2.95885052469548	3.98361211237355	2.66010336976514
ENSG00000094804	352.48234752071	350.098032484238	306.205104109283	112.611261377966	69.2510856263774	90.0885998983337	336.261828038077	90.6503156342257	1.89088916257345	3.44648149162287e-19	2.14668144611661e-17	CDC6	17	40287633	40304657	+	5557	protein_coding	cell division cycle 6 [Source:HGNC Symbol;Acc:HGNC:1744]	-	358	366	308	115	70	86	4.34800951717968	4.36205374422012	3.83978080683549	1.41263513832986	0.859830368544272	1.14016177436094
ENSG00000146918	571.060786486066	673.412608931431	561.707415005665	233.056349634399	225.560678897344	166.559155625989	602.060270141054	208.392061385911	1.52946702109595	3.89741424776187e-19	2.40435705074507e-17	NCAPG2	7	158631311	158704829	-	6988	protein_coding	non-SMC condensin II complex subunit G2 [Source:HGNC Symbol;Acc:HGNC:21904]	-	580	704	565	238	228	159	5.60174007574083	6.67221583224183	5.60133652036395	2.32485901839224	2.22708651080243	1.67630349343006
ENSG00000142669	2863.18063293359	3702.81279712155	3217.14193797935	1402.25501124563	1481.97323240448	1653.02105394849	3261.04512267816	1512.41643253287	1.10870189237528	7.28268583549044e-19	4.39479462053848e-17	SH3BGRL3	1	26279176	26281522	+	1786	protein_coding	SH3 domain binding glutamate rich protein like 3 [Source:HGNC Symbol;Acc:HGNC:15568]	-	2908	3871	3236	1432	1498	1578	109.890665579119	143.546312414437	125.522960052647	54.7310934320903	57.2513188472627	65.0929518388191
ENSG00000249859	705.949282604326	844.635417168258	899.726036425003	321.186902017155	275.025740059042	353.021606578354	816.770245399196	316.411416218184	1.36867579132211	8.16339883332409e-19	4.86563688616372e-17	PVT1	8	127794533	128101253	+	5493	lincRNA	Pvt1 oncogene [Source:HGNC Symbol;Acc:HGNC:9709]	-	717	883	905	328	278	337	8.80962481042693	10.6463668791603	11.4139270872162	4.07602468927771	3.45454085855802	4.5198989333183
ENSG00000155066	1164.76708691899	1003.42304938788	1119.43814034757	450.445045511864	475.853888375536	315.310099644168	1095.87609221815	413.869677843856	1.40386568438379	8.22862815790062e-19	4.88947104437708e-17	PROM2	2	95274453	95291308	+	6063	protein_coding	prominin 2 [Source:HGNC Symbol;Acc:HGNC:20685]	-	1183	1049	1126	460	481	301	13.1687645427308	11.4587763622249	12.866100398455	5.17896319557911	5.41517685539514	3.657525388493
ENSG00000211891	210.7017384621	149.222112206397	239.595552241354	28.3976224344436	43.5292538222944	32.4737976377714	199.83980096995	34.8002246315031	2.52082735478765	1.08761254924281e-18	6.34582611186218e-17	IGHE	14	105597691	105601728	-	1618	IG_C_gene	immunoglobulin heavy constant epsilon [Source:HGNC Symbol;Acc:HGNC:5522]	-	214	156	241	29	44	31	8.92653911272459	6.38552198699478	10.3189293508178	1.22346638602285	1.85621935151	1.41153482898666
ENSG00000181085	704.964695041419	680.108472940692	889.78431226561	194.866443601872	310.640584095464	182.272283515233	758.285826749241	229.25977040419	1.72490148281781	1.18897936880986e-18	6.91643223820292e-17	MAPK15	8	143716259	143722458	+	3056	protein_coding	mitogen-activated protein kinase 15 [Source:HGNC Symbol;Acc:HGNC:24667]	-	716	711	895	199	314	174	15.8127545071777	15.4087203877929	20.2892409221676	4.44500534735974	7.01344563580854	4.1947329787438
ENSG00000184445	649.827791518627	866.636113198688	1038.91017465649	283.976224344436	313.608487765166	211.603455575156	851.79135979127	269.729389228253	1.65809054959983	1.74228817694436e-18	1.00147965209463e-16	KNTC1	12	122527246	122626396	+	11325	protein_coding	kinetochore associated 1 [Source:HGNC Symbol;Acc:HGNC:17255]	-	660	906	1045	290	317	202	3.93326838220641	5.29834593587567	6.39255088186868	1.74796345482117	1.91062822136382	1.31407932027824
ENSG00000273983	130.950145866632	199.919368276518	154.096724470581	11.7507403177008	17.8074220182113	31.4262557784885	161.655412871244	20.3281393714669	2.99969150098669	2.3671772563986e-18	1.34470940274772e-16	HIST1H3G	6	26269405	26271815	-	2411	protein_coding	histone cluster 1 H3 family member g [Source:HGNC Symbol;Acc:HGNC:4772]	-	133	209	155	12	18	30	3.72307930130139	5.74115668082753	4.45379887805303	0.339747755989355	0.50960118767559	0.916711050146673
ENSG00000132780	1055.47786743632	1221.51690568954	1087.62462303752	490.593408264009	547.083576448382	516.438136626494	1121.53979872112	518.038373779628	1.11448328020421	2.83826686288738e-18	1.59362514205772e-16	NASP	1	45583846	45618904	+	8304	protein_coding	nuclear autoantigenic sperm protein [Source:HGNC Symbol;Acc:HGNC:7644]	-	1072	1277	1094	501	553	493	8.71275096837936	10.1848322496887	9.1269589081939	4.11834709863577	4.5456179104292	4.37389145214551
ENSG00000169439	373.158686341757	345.315272477623	318.135173100553	97.92283598084	99.9194235466303	125.705023113954	345.536377306644	107.849094213808	1.68142732890607	2.8665253906128e-18	1.60483998096996e-16	SDC2	8	96493351	96611780	+	4536	protein_coding	syndecan 2 [Source:HGNC Symbol;Acc:HGNC:10659]	-	379	361	320	100	101	120	5.63915484821655	5.27089639233663	4.88734555156664	1.50487183952516	1.51985957784723	1.94902146552348
ENSG00000121621	173.287411071634	176.962120244765	193.86362110815	36.2314493129108	42.5399525990604	36.6639650749032	181.371050808183	38.4784556622915	2.2362724138243	4.03290736822491e-18	2.24486921350244e-16	KIF18A	11	28020620	28108308	-	4668	protein_coding	kinesin family member 18A [Source:HGNC Symbol;Acc:HGNC:29441]	-	176	185	195	37	43	35	2.54465949320123	2.62476970366591	2.89400900229738	0.541057520503827	0.628771350208172	0.552389759830241
ENSG00000203760	286.51498080594	405.578048560975	317.141000684614	59.7329299483124	80.133399081951	107.896811506144	336.41134335051	82.5877135121357	2.02920718274934	4.16402055231958e-18	2.3057007855604e-16	CENPW	6	126340174	126348875	+	795	protein_coding	centromere protein W [Source:HGNC Symbol;Acc:HGNC:21488]	-	291	424	319	61	81	103	24.7043662067655	35.3223062391711	27.798391570708	5.23763545294658	6.95461394425951	9.54505682247689
ENSG00000129810	180.179524011983	270.704216374425	215.735414258813	48.96141799042	36.6041452596566	54.4721766827134	222.20638488174	46.6792466442633	2.25302570602482	5.59238844363752e-18	3.07756126538927e-16	SGO1	3	20160593	20186292	-	3828	protein_coding	shugoshin 1 [Source:HGNC Symbol;Acc:HGNC:25088]	-	183	283	217	50	37	52	3.22646543428534	4.8962640407942	3.92720813296244	0.891601183919295	0.659758405157558	1.00078280894278
ENSG00000109805	300.299206686638	350.098032484238	310.18179377304	107.715119578924	51.4436636081661	65.9951371348258	320.193010981305	75.051306773972	2.09157509180475	6.49104466462691e-18	3.55192164402508e-16	NCAPG	4	17810902	17844862	+	4921	protein_coding	non-SMC condensin I complex subunit G [Source:HGNC Symbol;Acc:HGNC:24304]	-	305	366	312	110	52	63	4.18306227814275	4.92581439882772	4.39235408176359	1.52585013828383	0.721282035056832	0.943182222718476
ENSG00000091651	265.838641984893	297.48767241147	257.49065572826	68.545985186588	68.2617844031435	91.1361417576166	273.605656708208	75.9813037824494	1.8506477776444	7.43245054156089e-18	4.03288513839149e-16	ORC6	16	46689643	46698394	+	4309	protein_coding	origin recognition complex subunit 6 [Source:HGNC Symbol;Acc:HGNC:17151]	-	270	311	259	70	69	87	4.2289750823476	4.78006958127562	4.16408306036329	1.10890440122077	1.09301905547205	1.48748015584138
ENSG00000171346	2217.29119166659	2654.43180367148	3123.68973088106	999.792155364377	1280.15578286475	874.697452501263	2665.13757540637	1051.5484635768	1.34143780139834	7.77829218100392e-18	4.20875133626332e-16	KRT15	17	41513743	41522529	-	7069	protein_coding	keratin 15 [Source:HGNC Symbol;Acc:HGNC:6421]	-	2252	2775	3142	1021	1294	835	21.5009802708698	25.9989212973104	30.7924548131055	9.85916924039033	12.494861065927	8.70235740788197
ENSG00000065328	215.624676276635	228.61592831621	193.86362110815	50.9198747100368	58.3687721708038	41.901674371318	212.701408566998	50.3967737507195	2.07574188970418	9.34264444376707e-18	5.02712126445033e-16	MCM10	10	13161554	13211104	+	5454	protein_coding	minichromosome maintenance 10 replication initiation factor [Source:HGNC Symbol;Acc:HGNC:18043]	-	219	239	195	52	59	40	2.7100470907754	2.90223844580648	2.47694059822592	0.650819821291673	0.738400555613261	0.540322782521361
ENSG00000136492	1443.40536722168	1303.78037780332	1456.46258935097	730.504356417067	565.880299689827	547.864392404983	1401.21611145866	614.749682837292	1.18810033616144	1.09165875712652e-17	5.82548809484791e-16	BRIP1	17	61681266	61863521	-	7991	protein_coding	BRCA1 interacting protein C-terminal helicase 1 [Source:HGNC Symbol;Acc:HGNC:20473]	-	1466	1363	1465	746	572	523	12.3817119358071	11.2965297062297	12.700844760157	6.3725060735931	4.88596143657382	4.8217976424127
ENSG00000092929	1678.72179475645	1725.61981038679	2249.81217727048	637.477662235269	899.274811919673	742.707178231611	1884.71792747124	759.819884128851	1.31056578975873	1.48191613638748e-17	7.88631798845105e-16	UNC13D	17	75827225	75844717	-	7752	protein_coding	unc-13 homolog D [Source:HGNC Symbol;Acc:HGNC:23147]	-	1705	1804	2263	651	909	709	14.8442573667345	15.4125001101646	20.2239928775534	5.73244353756458	8.00396638364749	6.73815339013447
ENSG00000101003	619.305577068509	641.84639288777	573.637483996935	238.93171979325	200.828148316495	274.455967132133	611.596484651072	238.071945080626	1.36217402372395	1.75903707132124e-17	9.33542660508595e-16	GINS1	20	25407727	25452628	+	4068	protein_coding	GINS complex subunit 1 [Source:HGNC Symbol;Acc:HGNC:28980]	-	629	671	577	244	203	262	10.4356032021985	10.9242567692127	9.82632180005526	4.09431679950102	3.40620067310755	4.74491862978327
ENSG00000162004	2365.96391366555	3049.4877802179	3238.01955871407	942.017682135681	1423.60446023367	1030.78118953442	2884.49041753251	1132.13444396793	1.34919493725425	2.89155169442531e-17	1.52621928808481e-15	CCDC78	16	722582	726954	-	4147	protein_coding	coiled-coil domain containing 78 [Source:HGNC Symbol;Acc:HGNC:14153]	-	2403	3188	3257	962	1439	984	39.1081787570626	50.9136931624416	54.4101391948614	15.8348370264067	23.6854639090659	17.4811293017697
ENSG00000221829	527.738933718158	515.581528713127	534.864759775306	175.281876405704	215.667666665004	227.3165834644	526.06174073553	206.088708845036	1.35279453358659	4.20228666761463e-17	2.18823911393449e-15	FANCG	9	35073835	35080016	-	3614	protein_coding	FA complementation group G [Source:HGNC Symbol;Acc:HGNC:3588]	-	536	539	538	179	218	217	10.0097791977618	9.87758875012793	10.3131240393138	3.38093984745826	4.1174040004906	4.42364235559018
ENSG00000198888	148988.774606652	201625.857046879	212090.77818198	87496.0124056002	80623.1031874518	56610.2096175099	187568.46994517	74909.7750701873	1.32418560493229	4.51108173708045e-17	2.33647498205843e-15	MT-ND1	MT	3307	4262	+	956	protein_coding	mitochondrially encoded NADH:ubiquinone oxidoreductase core subunit 1 [Source:HGNC Symbol;Acc:HGNC:7455]	-	151321	210784	213334	89352	81495	54041	10682.9000849232	14602.5961002565	15459.6016039257	6379.97455892702	5818.73004020102	4164.60586704372
ENSG00000149503	563.18408598281	517.494632715773	569.660794333179	245.786318311908	207.753256879132	179.129657937384	550.113171010587	210.889744376142	1.3820144568633	4.54094217672056e-17	2.34566909080677e-15	INCENP	11	62123973	62153163	+	4473	protein_coding	inner centromere protein [Source:HGNC Symbol;Acc:HGNC:6058]	-	572	541	573	251	210	171	8.63067944810102	8.0102983213412	8.8746623272638	3.83042871604207	3.20461258081859	2.81647327271421
ENSG00000162062	424.357239612921	484.971864670789	406.616518119145	156.676537569344	174.117015289178	161.321446329574	438.648540800952	164.038333062699	1.41918272283739	4.57299702526779e-17	2.35594482384208e-15	TEDC2	16	2460080	2464963	+	2854	protein_coding	tubulin epsilon and delta complex 2 [Source:HGNC Symbol;Acc:HGNC:25849]	-	431	507	409	160	176	154	10.1922755774342	11.765335448007	9.92808422779397	3.82682475912326	4.2093383472224	3.97534819730389
ENSG00000152076	232.362664846054	264.008352365163	280.356621294863	79.3174971444804	78.1547966354831	59.7098859791281	258.90921283536	72.3940599196972	1.83663626516725	5.53045093453898e-17	2.84165424543646e-15	CCDC74B	2	130139287	130145134	-	4487	protein_coding	coiled-coil domain containing 74B [Source:HGNC Symbol;Acc:HGNC:25267]	-	236	276	282	81	79	57	3.54979921967268	4.07383407148898	4.3540072967584	1.23225761486734	1.20178328275985	0.935895174864474
ENSG00000112742	352.48234752071	381.664248527899	338.018621419338	136.112742013368	113.769640671906	86.9459743204848	357.388405822649	112.276119001919	1.66853190603341	7.14657250361381e-17	3.64305936756587e-15	TTK	6	80003887	80042527	+	4579	protein_coding	TTK protein kinase [Source:HGNC Symbol;Acc:HGNC:12401]	-	358	399	340	139	115	83	5.27667370320321	5.77101995090192	5.14404059527745	2.07212866195233	1.71428227052089	1.33541383401035
ENSG00000103326	4115.5760129513	4895.6331427714	5164.7257008043	2041.69113020051	2600.87291588209	2068.89517208383	4725.31161884233	2237.15307272214	1.07868498065875	8.6796714189777e-17	4.3774592680699e-15	CAPN15	16	527717	554636	+	7987	protein_coding	calpain 15 [Source:HGNC Symbol;Acc:HGNC:11182]	Others	4180	5118	5195	2085	2629	1975	35.3216069505139	42.4391738134025	45.0607048942043	17.8194762922494	22.4678770398028	18.2176283346257
ENSG00000106333	257.961941481637	328.097336453808	277.374104047045	79.3174971444804	95.9622186536944	84.8508906019189	287.811127327497	86.7102021333646	1.73105449389538	8.75580047996418e-17	4.3940054688442e-15	PCOLCE	7	100602177	100608175	+	3532	protein_coding	procollagen C-endopeptidase enhancer [Source:HGNC Symbol;Acc:HGNC:8738]	-	262	343	279	81	97	81	5.00643350846963	6.43166993206878	5.47242252858849	1.56544165286233	1.87458948279425	1.68955660338046
ENSG00000147100	353.466935083617	288.878704399563	394.686449127874	111.632033018158	111.791038225438	113.134520802559	345.677362870351	112.185864015385	1.6232699636601	8.91849076593056e-17	4.46408487407857e-15	SLC16A2	X	74421461	74533917	+	4324	protein_coding	solute carrier family 16 member 2 [Source:HGNC Symbol;Acc:HGNC:10923]	-	359	302	397	114	113	108	5.60346443032091	4.62563735151033	6.36064174556025	1.79966523521234	1.78380712783817	1.84012146874493
ENSG00000164109	450.941103811411	357.750448494823	359.890414570001	119.465859896625	103.876628439566	150.846027736745	389.527322292078	124.729505357645	1.64440773669096	9.66091905104132e-17	4.81083966420878e-15	MAD2L1	4	120055608	120067074	-	5748	protein_coding	mitotic arrest deficient 2 like 1 [Source:HGNC Symbol;Acc:HGNC:6763]	-	458	374	362	122	105	144	5.37770004540375	4.30928449029554	4.36302724356846	1.44882400316372	1.2468886633613	1.8456704316523
ENSG00000090889	269.776992236521	270.704216374425	314.158483436797	101.839749420074	74.1975917425472	69.1377627126747	284.879897349247	81.7250346250985	1.79962118529364	1.11334623418416e-16	5.52990510317471e-15	KIF4A	X	70290090	70420832	+	4533	protein_coding	kinesin family member 4A [Source:HGNC Symbol;Acc:HGNC:13339]	-	274	283	316	104	75	66	4.07955412944989	4.13476698613726	4.82944781141241	1.5661024951797	1.12935552566903	1.07267124469181
ENSG00000185215	1352.82331143423	1368.82591389329	1591.67003791871	667.833741389329	759.783339443684	646.33332717758	1437.77308774874	691.316802670198	1.05615148710076	1.51831249588761e-16	7.48377388240174e-15	TNFAIP2	14	103123442	103137439	+	5029	protein_coding	TNF alpha induced protein 2 [Source:HGNC Symbol;Acc:HGNC:11895]	-	1374	1431	1601	682	768	617	18.4396618776978	18.8455285201782	22.054936415336	9.25710735515358	10.4240076440769	9.03882442470033
ENSG00000158106	10453.3661553837	12690.575401553	13848.8217540335	4560.26647162772	6634.25400300696	4812.40730154587	12330.9211036567	5335.64259206018	1.20852093573546	1.67321479071934e-16	8.14367932437796e-15	RHPN1	8	143368887	143384220	+	4172	protein_coding	rhophilin Rho GTPase binding protein 1 [Source:HGNC Symbol;Acc:HGNC:19973]	-	10617	13267	13930	4657	6706	4594	171.753412155079	210.609885939785	231.314538850637	76.1964081463304	109.717116705765	81.1250753491952
ENSG00000008513	2330.51876140089	2224.93995507743	3133.63145504045	1200.5339691251	1195.07587766663	1071.63532204646	2563.03005717292	1155.74838961273	1.14880990991545	2.18060731038554e-16	1.05338015484983e-14	ST3GAL1	8	133454848	133571940	-	8852	protein_coding	ST3 beta-galactoside alpha-2,3-sialyltransferase 1 [Source:HGNC Symbol;Acc:HGNC:10862]	-	2367	2326	3152	1226	1208	1023	18.0469871390526	17.4027799464059	24.668396329166	9.45413122703297	9.31495295407757	8.51417653173449
ENSG00000102878	996.402613661895	1215.7775936816	1314.29593387166	302.581563180796	545.104974001914	389.685571653257	1175.49204707172	412.457369611989	1.51092114808458	2.82142076644781e-16	1.35834618837514e-14	HSF4	16	67164681	67169945	+	3377	protein_coding	heat shock transcription factor 4 [Source:HGNC Symbol;Acc:HGNC:5227]	HSF	1012	1271	1322	309	551	372	20.2254087820593	24.9267015268655	27.1204260769175	6.24597123838499	11.1371911851529	8.1155937931907
ENSG00000171004	236.301015097682	194.18005626858	240.589724657294	61.6913866679292	57.3794709475699	63.9000534162599	223.690265341185	60.990303677253	1.87502405139699	2.86158134211592e-16	1.36868375748463e-14	HS6ST2	X	132626016	132961395	-	5002	protein_coding	heparan sulfate 6-O-sulfotransferase 2 [Source:HGNC Symbol;Acc:HGNC:19133]	-	240	203	242	63	58	61	3.23828755250536	2.68783542828559	3.35172047437358	0.859744533861307	0.791479084834723	0.89845135849741
ENSG00000197299	136.857671244074	157.831080218304	185.910241780636	28.3976224344436	32.6469403667208	35.6164232156203	160.199664414338	32.2203286722616	2.31524384494913	3.15893382295832e-16	1.49979674226779e-14	BLM	15	90717327	90816165	+	6674	protein_coding	Bloom syndrome RecQ like helicase [Source:HGNC Symbol;Acc:HGNC:1058]	-	139	165	187	29	33	34	1.40564759572647	1.63737466178357	1.94111612783585	0.296609021963586	0.337507069681958	0.375319506666284
ENSG00000077152	767.978299067468	881.940945219857	746.623484370361	319.228445297538	313.608487765166	395.970822808955	798.847576219229	342.935918623887	1.22092055068062	3.21756734347582e-16	1.52389968240758e-14	UBE2T	1	202331657	202341980	-	1652	protein_coding	ubiquitin conjugating enzyme E2 T [Source:HGNC Symbol;Acc:HGNC:25009]	-	780	922	751	326	317	378	31.8663568990941	36.9633395344837	31.4938683524736	13.4703884049157	13.0979809969402	16.8573839636717
ENSG00000104783	265.838641984893	308.009744426024	311.175966188979	66.5875284669712	101.898025993098	94.2787673354655	295.008117533298	87.5881072651783	1.75299621051459	3.43937202560483e-16	1.62102373498762e-14	KCNN4	19	43766533	43781261	-	3408	protein_coding	potassium calcium-activated channel subfamily N member 4 [Source:HGNC Symbol;Acc:HGNC:6293]	-	270	322	313	68	103	90	5.34702277870769	6.25758286147288	6.36269147874181	1.36201499166038	2.06296934890197	1.9455900897039
ENSG00000260244	113.227569734306	81.3069201124597	92.4580346823483	1.9584567196168	7.91440978587171	10.4754185928295	95.6641748430381	6.78276169943933	3.82991091168428	3.56967644257973e-16	1.67835442643719e-14	AC104083.1	4	155734448	155737062	+	2615	sense_overlapping	novel transcript, overlapping GUCY1A3	-	115	85	93	2	8	10	2.96806907078977	2.15276962021717	2.46381088221473	0.052207255557064	0.20882064388967	0.281732357157888
ENSG00000136378	97.474168727794	119.569000165382	99.417241593923	15.6676537569344	4.94650611616982	11.5229604521124	105.4868034957	10.7123734417389	3.29984611290099	4.8453017077768e-16	2.24005583249032e-14	ADAMTS7	15	78759203	78811431	-	7730	protein_coding	ADAM metallopeptidase with thrombospondin type 1 motif 7 [Source:HGNC Symbol;Acc:HGNC:223]	-	99	125	100	16	5	11	0.864377705598077	1.07097872248457	0.896224103408243	0.14129052862274	0.0441515187396093	0.104838696683656
ENSG00000196550	145.718959310238	154.004872213012	134.213276151796	30.3560791540604	18.7967232414453	30.3787139192055	144.645702558348	26.5105054382371	2.4495964709473	4.92867530141186e-16	2.27317545865831e-14	FAM72A	1	206186179	206204414	-	3783	protein_coding	family with sequence similarity 72 member A [Source:HGNC Symbol;Acc:HGNC:24044]	-	148	161	135	31	19	29	2.64042131682253	2.81864160611942	2.4722565770861	0.559368381143721	0.342824930334994	0.564767996433212
ENSG00000149499	1507.40355881063	1648.13909827962	1739.80172789365	747.151238533809	901.253414366141	784.608852602929	1631.7814616613	811.004501834293	1.00859980805094	5.10629254696327e-16	2.33839226778311e-14	EML3	11	62602218	62612765	-	5490	protein_coding	echinoderm microtubule associated protein like 3 [Source:HGNC Symbol;Acc:HGNC:26666]	-	1531	1723	1750	763	911	749	18.8213470331772	20.7856330772172	22.0831904532878	9.48690943660785	11.3266418764988	10.0511995512193
ENSG00000131153	805.392626457935	818.808513132535	672.060553174919	303.560791540604	293.822463300487	372.92490190473	765.42056425513	323.436052248607	1.24368304870782	5.52687832833979e-16	2.52502736080826e-14	GINS2	16	85676198	85690073	-	3264	protein_coding	GINS complex subunit 2 [Source:HGNC Symbol;Acc:HGNC:24575]	-	818	856	676	310	297	356	16.9141824042367	17.3689649245924	14.348042671194	6.48312066748375	6.21099866651853	8.03541423322806
ENSG00000198467	275.684517613963	462.971168640359	423.517449190112	92.0474658219896	126.630556573947	60.7574278384111	387.391045148144	93.145150078116	2.05433158228283	5.73789502029083e-16	2.61526504560126e-14	TPM2	9	35681992	35690121	-	3248	protein_coding	tropomyosin 2 [Source:HGNC Symbol;Acc:HGNC:12011]	-	280	484	426	94	128	58	5.81821635690799	9.86914806405412	9.08635482771329	1.97553348036975	2.68998021562309	1.31558948922835
ENSG00000079257	1378.42258806981	1178.47206563	1403.77145130619	584.599330805615	552.030082564552	702.900587578859	1320.222035002	613.176666983009	1.1068081512343	6.71192514142528e-16	3.03777340921844e-14	LXN	3	158645822	158672693	-	1504	protein_coding	latexin [Source:HGNC Symbol;Acc:HGNC:13347]	-	1400	1232	1412	597	558	671	62.8243574708682	54.2516804604291	65.0403656576872	27.0956177025227	25.3245361489769	32.8687437814126
ENSG00000175662	3982.65669195886	4557.01373430303	5313.85156319518	2163.11544681676	2502.93209478193	1973.56886288908	4617.84066315236	2213.20546816259	1.06096124315241	8.20275979540251e-16	3.67814027770236e-14	TOM1L2	17	17843511	17972422	-	7863	protein_coding	target of myb1 like 2 membrane trafficking protein [Source:HGNC Symbol;Acc:HGNC:11984]	-	4045	4764	5345	2209	2530	1884	34.7198712830773	40.126732860409	47.092912179706	19.1769705569964	21.9627835899444	17.6522896440987
ENSG00000165304	438.14146549362	402.708392557006	332.053586923703	145.905025611452	124.651954127479	147.703402158896	390.967814991443	139.420127299276	1.48811046130172	1.18941669961956e-15	5.26031755441334e-14	MELK	9	36572862	36677683	+	3087	protein_coding	maternal embryonic leucine zipper kinase [Source:HGNC Symbol;Acc:HGNC:16870]	-	445	421	334	149	126	141	9.7290679735533	9.0322466755898	7.49559220816803	3.29474797845427	2.78605093760963	3.3650452241487
ENSG00000148735	84.6745304100029	97.5683041349516	104.388103673619	9.792283598084	11.8716146788076	9.42787673354655	95.5436460728579	10.3639250034794	3.20322622691209	1.30155600260779e-15	5.73010030148079e-14	PLEKHS1	10	113751454	113783429	+	5402	protein_coding	pleckstrin homology domain containing S1 [Source:HGNC Symbol;Acc:HGNC:26285]	-	86	102	105	10	12	9	1.07446365006505	1.25053518479109	1.34657588584099	0.126362433618773	0.151628836663686	0.12274289199761
ENSG00000160298	361.343635586873	444.796680615221	459.307656163924	149.821939050685	171.149111619476	117.32468823969	421.815990788672	146.098579636617	1.52836612340049	1.35669848006365e-15	5.9190554633588e-14	C21orf58	21	46300181	46323875	-	5315	protein_coding	chromosome 21 open reading frame 58 [Source:HGNC Symbol;Acc:HGNC:1300]	-	367	465	462	153	173	112	4.660265413853	5.7942870653391	6.0219177639468	1.96499171327409	2.22176423312482	1.55246985445724
ENSG00000138160	473.586617758272	439.057368607282	401.645656039449	188.011845083213	157.2988944942	124.657481254671	438.096547468334	156.656073610695	1.48211569084011	1.55138248692358e-15	6.70799780227605e-14	KIF11	10	92593286	92655395	+	4860	protein_coding	kinesin family member 11 [Source:HGNC Symbol;Acc:HGNC:6388]	-	481	459	404	192	159	119	6.67969547016539	6.25499172985322	5.75892217492936	2.69673033642908	2.23314021141118	1.80392764531229
ENSG00000167653	2048.92671840949	1947.53987469374	2461.57090186553	722.670529538599	965.557993876348	1092.58615923212	2152.67916498959	926.938227549021	1.21591597545463	1.63781254852828e-15	7.05023708389809e-14	PSCA	8	142670308	142682724	+	1763	protein_coding	prostate stem cell antigen [Source:HGNC Symbol;Acc:HGNC:9500]	-	2081	2036	2476	738	976	1043	79.6650116671673	76.4849143891298	97.2958780640953	28.5743665008256	37.7878899717082	43.5853379959441
ENSG00000076248	1182.48966305132	1419.52316996341	1397.80641681056	648.249174193161	627.216975530333	703.948129438142	1333.2730832751	659.804759720545	1.01514851432634	1.72428675193766e-15	7.40602187844446e-14	UNG	12	109097574	109110992	+	2567	protein_coding	uracil DNA glycosylase [Source:HGNC Symbol;Acc:HGNC:12572]	-	1201	1484	1406	662	634	672	31.5765730416437	38.2876186640022	37.9450881223221	17.6037293168095	16.8584843061513	19.2864291619171
ENSG00000183087	388.912087348269	451.492544624482	424.511621606051	151.780395770302	176.095617735645	169.701781203838	421.638751192934	165.859264903262	1.3464485157045	1.79023859809806e-15	7.67228139021183e-14	GAS6	13	113820549	113864067	-	6006	protein_coding	growth arrest specific 6 [Source:HGNC Symbol;Acc:HGNC:4168]	-	395	472	427	155	178	162	4.43873915207333	5.2048353349428	4.92536773286817	1.7616471743812	2.02297171810117	1.98718412358968
ENSG00000178209	24759.4234444226	27615.6562781966	30663.2598248137	11908.39608363	15590.397976944	10134.9674885625	27679.4465158109	12544.5871830455	1.14172112699672	1.81720637189614e-15	7.77066327373071e-14	PLEC	8	143915147	143976734	-	16991	protein_coding	plectin [Source:HGNC Symbol;Acc:HGNC:9069]	-	25147	28870	30843	12161	15759	9675	99.8884095129843	112.532551916258	125.75746887504	48.8565628002774	63.3089123525313	41.9508201556071
ENSG00000166816	244.177715600939	277.400080383686	231.64217291384	49.9406463502284	83.1013027516529	74.3754720090894	251.073322966155	69.1391403703236	1.86185914906632	1.87451728689854e-15	7.98049986033224e-14	LDHD	16	75111860	75116771	-	2359	protein_coding	lactate dehydrogenase D [Source:HGNC Symbol;Acc:HGNC:19708]	-	248	290	233	51	84	71	7.09531361405379	8.14179907484074	6.84264633491968	1.47575681165067	2.4305607586268	2.21737338243829
ENSG00000156427	154.580247376401	178.875224247411	156.085069302459	20.5637955559764	42.5399525990604	33.5213394970544	163.180180308757	32.2083625506971	2.34234310435348	1.99925414771127e-15	8.4557974007238e-14	FGF18	5	171419656	171457623	+	1986	protein_coding	fibroblast growth factor 18 [Source:HGNC Symbol;Acc:HGNC:3674]	-	157	187	157	21	43	32	5.33541572467312	6.23609447387179	5.47666935617965	0.721792910099741	1.47789761468869	1.18707772643364
ENSG00000143799	1111.59935852201	992.900977373331	1025.98593324928	563.05630688983	474.864587152302	471.393836677327	1043.49542304821	503.10491023982	1.05209484605583	2.02953298410811e-15	8.5651597897948e-14	PARP1	1	226360691	226408079	-	7169	protein_coding	poly(ADP-ribose) polymerase 1 [Source:HGNC Symbol;Acc:HGNC:270]	Others	1129	1038	1032	575	480	450	10.628775100657	9.58934837745666	9.97280278081292	5.47497103061727	4.57022723201134	4.62447414263557
ENSG00000204792	84.6745304100029	80.3503681111366	89.4755174345307	6.8545985186588	8.90371100910567	4.1901674371318	84.8334719852234	6.64949232163209	3.66626927819846	2.03882183474691e-15	8.58311939346743e-14	LINC01291	2	74918148	74938418	+	4176	lincRNA	long intergenic non-protein coding RNA 1291 [Source:HGNC Symbol;Acc:HGNC:50358]	-	86	84	90	7	9	4	1.38990724081691	1.33219904996874	1.49306299985899	0.114422151936309	0.147108293041888	0.0705680185792985
ENSG00000076344	223.501376779891	320.444920443223	363.867104233758	60.7121583081208	100.908724769864	76.4705557276553	302.604467152291	79.3638129352135	1.93090403527022	3.38194713848526e-15	1.41189004352582e-13	RGS11	16	268301	275980	-	4798	protein_coding	regulator of G protein signaling 11 [Source:HGNC Symbol;Acc:HGNC:9993]	-	227	335	366	62	102	73	3.19310698437059	4.62418166037502	5.28465883468223	0.882071940753104	1.45109239122269	1.12091076114329
ENSG00000173175	348.543997269082	340.532512471008	454.336794084228	137.091970373176	144.437978592159	112.086978943276	381.137767941439	131.205642636203	1.53715377051993	3.42068309800306e-15	1.42499037185844e-13	ADCY5	3	123282296	123449758	-	8873	protein_coding	adenylate cyclase 5 [Source:HGNC Symbol;Acc:HGNC:236]	-	354	356	457	140	146	107	2.69265453037383	2.65723424035239	3.5681395581438	1.07703574098057	1.12314935239825	0.88842693784022
ENSG00000134690	288.484155931754	352.011136486884	312.170138604918	114.569718097583	102.887327216332	117.32468823969	317.555143674519	111.593911184535	1.50934913526572	3.5793799485437e-15	1.48154207229145e-13	CDCA8	1	37692418	37709719	+	2469	protein_coding	cell division cycle associated 8 [Source:HGNC Symbol;Acc:HGNC:14629]	-	293	368	314	117	104	112	8.00929678163583	9.87136140341356	8.81058350860492	3.23472476183911	2.8751955403116	3.34199160649664
ENSG00000169083	297.345443997917	283.139392391624	409.599035366963	84.2136389435224	112.780339448672	107.896811506144	330.027957252168	101.630263299446	1.69963148005366	3.7211304811554e-15	1.53365996915875e-13	AR	X	67544032	67730619	+	12775	protein_coding	androgen receptor [Source:HGNC Symbol;Acc:HGNC:644]	ESR-like	302	296	412	86	114	103	1.59548927917965	1.53455029062544	2.23425336639565	0.459526015742784	0.609114698140407	0.593997665273513
ENSG00000161692	220.54761409117	255.399384353256	234.624690161658	73.44212698563	68.2617844031435	78.5656394462212	236.857229535361	73.4231836116649	1.69056283107007	4.52369564541382e-15	1.85261117013343e-13	DBF4B	17	44708608	44752264	+	7146	protein_coding	DBF4 zinc finger B [Source:HGNC Symbol;Acc:HGNC:17883]	-	224	267	236	75	69	75	2.11559661094175	2.47456333067241	2.28794249561376	0.716425132670668	0.659084678145687	0.773226400050248
ENSG00000146410	173.287411071634	260.182144359871	219.71210392257	55.8160165090788	60.3473746172718	56.5672604012793	217.727219784691	57.5768838425433	1.91916615451812	4.69379084326676e-15	1.918215662973e-13	MTFR2	6	136231024	136250335	-	2450	protein_coding	mitochondrial fission regulator 2 [Source:HGNC Symbol;Acc:HGNC:21115]	-	176	272	221	57	61	54	4.84835531194422	7.35280660488868	6.24916947989961	1.58811275042004	1.69949107194188	1.62381331241899
ENSG00000187741	993.448850973173	1179.42861763133	1407.74814096995	405.400540960678	584.677022931272	359.306857734052	1193.54186985815	449.794807208667	1.40739909217753	5.45801700220337e-15	2.21186709936572e-13	FANCA	16	89737549	89816657	-	9736	protein_coding	FA complementation group A [Source:HGNC Symbol;Acc:HGNC:3582]	-	1009	1233	1416	414	591	343	6.994528710743	8.38750582751477	10.0757829130994	2.90263439495856	4.14344952250603	2.59550563980055
ENSG00000163482	1140.15239784632	1369.78246589461	1511.14207222763	576.765503927148	687.564350147605	486.059422707289	1340.35897865619	583.46309226068	1.19944307144791	6.3029910288729e-15	2.54365081708952e-13	STK36	2	218672026	218702716	+	6458	protein_coding	serine/threonine kinase 36 [Source:HGNC Symbol;Acc:HGNC:17209]	-	1158	1432	1520	589	695	464	12.1020341714267	14.685721934372	16.3057830991104	6.22572330930121	7.34584737382286	5.29332259029257
ENSG00000134193	92.551230913259	53.5669120740911	130.236586488039	6.8545985186588	5.93580733940378	1.04754185928295	92.118243158463	4.61264923911518	4.30342706931942	6.36286405487058e-15	2.56247483590225e-13	REG4	1	119794018	119811660	-	3493	protein_coding	regenerating family member 4 [Source:HGNC Symbol;Acc:HGNC:22977]	-	94	56	131	7	6	1	1.81625625982607	1.06179277272057	2.5981775374586	0.136795564410543	0.11724863665291	0.0210916150577691
ENSG00000228716	574.999136737694	703.065720972445	564.689932253482	282.996995984628	215.667666665004	258.742839242889	614.251596654541	252.469167297507	1.28294810923461	6.49649029403877e-15	2.61086127563952e-13	DHFR	5	80626228	80654983	-	4409	protein_coding	dihydrofolate reductase [Source:HGNC Symbol;Acc:HGNC:2861]	-	584	735	568	289	218	247	8.93965182314299	11.040724265334	8.92492038418772	4.47435362649328	3.37498254882582	4.12729276820289
ENSG00000124140	218.578438965356	230.529032318856	315.152655852736	71.4836702660132	77.1654954122491	41.901674371318	254.753375712316	63.5169466831935	2.00071477126321	7.15375443326975e-15	2.86312762658819e-13	SLC12A5	20	46021690	46060152	+	8909	protein_coding	solute carrier family 12 member 5 [Source:HGNC Symbol;Acc:HGNC:13818]	-	222	241	317	73	78	40	1.68179040995728	1.79158908203227	2.46505388397418	0.559327873474337	0.597614024219554	0.330780161170895
ENSG00000068078	1726.9665853389	1667.27013830608	1731.84834856614	880.326295467752	957.643584090477	717.566173608821	1708.69502407037	851.845351055683	1.00377654568066	7.39976577002056e-15	2.95548170579522e-13	FGFR3	4	1793293	1808872	+	4848	protein_coding	fibroblast growth factor receptor 3 [Source:HGNC Symbol;Acc:HGNC:3690]	-	1754	1743	1742	899	968	685	24.4182667665414	23.8114092569907	24.8932530121705	12.6581326299782	13.6291221197092	10.4096561070131
ENSG00000178568	403.680900791874	343.402168474977	428.488311269808	169.406506246853	111.791038225438	115.229604521124	391.857126845553	132.142382997805	1.56686346010903	8.23575716722774e-15	3.27586965269750e-13	ERBB4	2	211375717	212538841	-	13015	protein_coding	erb-b2 receptor tyrosine kinase 4 [Source:HGNC Symbol;Acc:HGNC:3432]	-	410	359	431	173	113	110	2.12611886234763	1.82684036782498	2.29418909691741	0.907349265376027	0.592637880965983	0.622668555793057
ENSG00000142945	247.13147828966	278.356632385009	279.362448878923	59.7329299483124	62.3259770637397	103.706644069012	268.283519851197	75.255183693688	1.837321168983	8.51675754347007e-15	3.38069898308522e-13	KIF2C	1	44739818	44767767	+	3646	protein_coding	kinesin family member 2C [Source:HGNC Symbol;Acc:HGNC:6393]	-	251	291	281	61	63	99	4.64627502599377	5.28599378544919	5.33931777766359	1.14205161412302	1.17944860729579	2.00044655191497
ENSG00000108773	1422.72902840063	1654.83496228889	1919.74693517865	764.777349010361	876.520883785292	731.184217779499	1665.77030862272	790.82748352505	1.07454548634532	8.63032564913673e-15	3.41877378628686e-13	KAT2A	17	42113108	42121358	-	3769	protein_coding	lysine acetyltransferase 2A [Source:HGNC Symbol;Acc:HGNC:4201]	-	1445	1730	1931	781	886	698	25.8755485737574	30.3997693985968	35.493779752339	14.144821057711	16.0458497486581	13.6438742252475
ENSG00000159147	228.424314594426	242.964208336056	211.758724595056	60.7121583081208	68.2617844031435	78.5656394462212	227.715749175179	69.1798607191618	1.72053121715087	1.14304304944317e-14	4.44616203027383e-13	DONSON	21	33559542	33588708	-	3513	protein_coding	downstream neighbor of SON [Source:HGNC Symbol;Acc:HGNC:2993]	-	232	254	213	62	69	75	4.45715452881035	4.78857055121129	4.20046690583728	1.2047199464086	1.34068292343555	1.57286531590067
ENSG00000138834	3557.31486478303	4436.48818213633	4794.8935620749	1476.67636659107	2288.25372934016	1361.80441706783	4262.89886966475	1708.91150433302	1.31861834747216	1.26499070257302e-14	4.90082697990839e-13	MAPK8IP3	16	1706183	1770317	+	10285	protein_coding	mitogen-activated protein kinase 8 interacting protein 3 [Source:HGNC Symbol;Acc:HGNC:6884]	-	3613	4638	4823	1508	2313	1300	23.7089063773553	29.8659801295471	32.4869604435629	10.008514132661	15.3506395292106	9.31209672492211
ENSG00000154358	473.586617758272	502.189800694604	585.567552988206	122.40354497605	231.496486236747	164.464071907423	520.447990480361	172.788034373407	1.59069453951728	1.35829429385545e-14	5.21020173589581e-13	OBSCN	1	228208130	228378874	+	32290	protein_coding	obscurin, cytoskeletal calmodulin and titin-interacting RhoGEF [Source:HGNC Symbol;Acc:HGNC:15719]	-	481	525	589	125	234	157	1.00536760560557	1.07681620328845	1.26369819018106	0.264249716014483	0.494655621719294	0.358211916670661
ENSG00000105255	142.765196621517	224.789720310918	212.752897010995	26.4391657148268	44.5185550455284	51.3295511048645	193.435937981143	40.7624239550732	2.24979142362589	1.397315051035e-14	5.34928653233183e-13	FSD1	19	4304600	4323843	+	3111	protein_coding	fibronectin type III and SPRY domain containing 1 [Source:HGNC Symbol;Acc:HGNC:13745]	-	145	235	214	27	45	49	3.14568946072621	5.00285798348916	4.76551538521371	0.592429006526278	0.987342063231957	1.16039137204841
ENSG00000142173	676.411655717116	930.725097287333	790.367070671687	364.272949848725	365.052151373332	305.882222910621	799.167941225379	345.069108044226	1.21124818127729	1.47615807656965e-14	5.63997201207706e-13	COL6A2	21	46098097	46132849	+	5386	protein_coding	collagen type VI alpha 2 chain [Source:HGNC Symbol;Acc:HGNC:2212]	-	687	973	795	372	369	292	8.60871329214094	11.9645622809298	10.2257905567765	4.71464668221321	4.67643770914591	3.99415509243631
ENSG00000189057	198.886687707216	206.61523228578	183.921896948757	65.6083001071628	47.4864587152302	41.901674371318	196.474605647251	51.665477731237	1.92478633244559	1.5942868177259e-14	6.0793169185371e-13	FAM111B	11	59107185	59127410	+	3863	protein_coding	family with sequence similarity 111 member B [Source:HGNC Symbol;Acc:HGNC:24200]	-	202	216	185	67	48	40	3.52918575394947	3.70321874886469	3.31774599813347	1.18392081411797	0.848148046240985	0.762858000484469
ENSG00000188818	304.237556938266	422.79598458479	425.50579402199	98.9020643406484	151.363087154796	75.4230138683724	384.179778515016	108.562721787939	1.82162360552296	1.61869158224148e-14	6.16025042035356e-13	ZDHHC11	5	795606	850986	-	6953	protein_coding	zinc finger DHHC-type containing 11 [Source:HGNC Symbol;Acc:HGNC:19158]	-	309	442	428	101	153	72	2.99939805978728	4.21017708840976	4.26449543028904	0.991566180170715	1.50201523653527	0.762901887037064
ENSG00000198826	286.51498080594	234.355240324148	289.304173038316	93.026694181798	94.9729174304605	70.1853045719576	270.058131389468	86.061638728072	1.64785165904521	2.00821288812726e-14	7.59786950310802e-13	ARHGAP11A	15	32615144	32639949	+	6428	protein_coding	Rho GTPase activating protein 11A [Source:HGNC Symbol;Acc:HGNC:15783]	-	291	245	291	95	96	67	3.05537821007757	2.52429751534213	3.13626848931177	1.00883536572524	1.01941378426538	0.767904754758054
ENSG00000006025	896.959269808286	1043.59823344345	1138.32741625042	390.712115563552	544.11567277868	401.20853210537	1026.29497316739	445.3454401492	1.20417214015979	2.59491253697264e-14	9.7226403778911e-13	OSBPL7	17	47807372	47821834	-	6572	protein_coding	oxysterol binding protein like 7 [Source:HGNC Symbol;Acc:HGNC:16387]	-	911	1091	1145	399	550	383	9.35553608844504	10.9945515368996	12.0699103859569	4.14426866550572	5.71242184788341	4.29348194841291
ENSG00000147813	680.350005968744	732.71883301346	705.862415316853	263.41242878846	371.97725993597	283.883843865679	706.310418099686	306.42451086337	1.20457790633194	2.69413380104451e-14	1.00749161891956e-12	NAPRT	8	143574785	143578649	-	3079	protein_coding	nicotinate phosphoribosyltransferase [Source:HGNC Symbol;Acc:HGNC:30450]	-	691	766	710	269	376	271	15.1466369049794	16.4766685079602	15.9751437048894	5.9636912654731	8.33553141840206	6.48437352664158
ENSG00000214357	276.66910517687	332.880096460423	338.018621419338	99.8812927004568	127.619857797181	107.896811506144	315.855941018877	111.799320667927	1.49827710227802	3.1200622764766e-14	1.16228319918516e-12	NEURL1B	5	172641266	172691540	+	6424	protein_coding	neuralized E3 ubiquitin protein ligase 1B [Source:HGNC Symbol;Acc:HGNC:35422]	-	281	348	340	102	129	103	2.95221949517081	3.58776538310385	3.6666503558181	1.08384505563011	1.37069022234048	1.18124535707801
ENSG00000128944	420.418889361293	432.361504598021	315.152655852736	144.925797251643	127.619857797181	155.036195173877	389.311016604017	142.527283407567	1.45051577194097	3.37955043134831e-14	1.25326073690252e-12	KNSTRN	15	40382721	40394246	+	3654	protein_coding	kinetochore localized astrin (SPAG5) binding protein [Source:HGNC Symbol;Acc:HGNC:30767]	-	427	452	317	148	129	148	7.88691550603083	8.19257102837918	6.01017105974984	2.7648128141345	2.40977394316235	2.98401907135319
ENSG00000210194	283.561218117219	385.490456533191	459.307656163924	130.237371854517	115.748243118374	67.0426789941088	376.119776938111	104.342764655667	1.84750796367038	3.38369400340724e-14	1.25326073690252e-12	MT-TE	MT	14674	14742	-	69	Mt_tRNA	mitochondrially encoded tRNA glutamic acid [Source:HGNC Symbol;Acc:HGNC:7479]	-	288	403	462	133	117	64	281.702858045771	386.817647130053	463.862216164887	131.575524974414	115.742246560261	68.3343873825277
ENSG00000116176	122.088857800469	133.917280185228	162.050103798094	32.3145358736772	30.6683379202529	20.950837185659	139.352080594597	27.977903659863	2.31282611109708	3.40545936731558e-14	1.25891514130286e-12	TPSG1	16	1221651	1225257	-	1255	protein_coding	tryptase gamma 1 [Source:HGNC Symbol;Acc:HGNC:14134]	-	124	140	163	33	31	20	6.66846406994139	7.38813178309356	8.99787576138129	1.79491040569595	1.68606030845778	1.17407189476952
ENSG00000111077	402.696313228967	440.970472609928	473.226069987073	188.991073443021	180.052822628581	125.705023113954	438.964285275323	164.916306395186	1.4107008985437	4.31568568686834e-14	1.58032414821033e-12	TNS2	12	53046969	53064372	+	8093	protein_coding	tensin 2 [Source:HGNC Symbol;Acc:HGNC:19737]	-	409	461	476	193	182	120	3.4108421702353	3.77260823618974	4.07468017299958	1.6278722873701	1.53503041280135	1.0923960666767
ENSG00000171163	1018.06354004585	1132.5575695665	1242.71551992404	498.427235142476	623.259770637397	482.91679712944	1131.11220984546	534.867934303104	1.08016889234819	4.44243150992489e-14	1.62366680714632e-12	ZNF692	1	248850006	248859144	-	3929	protein_coding	zinc finger protein 692 [Source:HGNC Symbol;Acc:HGNC:26049]	zf-C2H2	1034	1184	1250	509	630	461	17.7617750754129	19.9581368925833	22.0406347650347	8.84317694074786	10.9449468623071	8.64425000099748
ENSG00000169992	642.935678578278	797.764369103428	931.539553735058	270.267027307118	381.87027216831	244.077253212927	790.746533805588	298.738184229452	1.40370164586305	5.09566139466783e-14	1.85541460293441e-12	NLGN2	17	7404874	7419860	+	5550	protein_coding	neuroligin 2 [Source:HGNC Symbol;Acc:HGNC:14290]	-	653	834	937	276	386	233	7.94086941627146	9.95229844711781	11.6961444022107	3.39460041673472	4.74733039945483	3.09293903701829
ENSG00000106268	513.954707837459	509.842216705188	511.004621792764	183.115703284171	205.774654432664	256.647755524323	511.600515445137	215.179371080386	1.2507962894848	6.53801371188905e-14	2.34968207074217e-12	NUDT1	7	2242222	2251146	+	2093	protein_coding	nudix hydrolase 1 [Source:HGNC Symbol;Acc:HGNC:8048]	-	522	533	514	187	208	245	16.8325196771855	16.8658527461881	17.0133565797597	6.09880769318731	6.78342836983215	8.62393109995842
ENSG00000131389	849.69906678875	839.852657161642	842.064036300527	458.278872390331	427.378128437072	373.972443764013	843.87192008364	419.876481530472	1.00644809397646	8.59772454445858e-14	3.04472618191421e-12	SLC6A6	3	14402576	14489349	+	8254	protein_coding	solute carrier family 6 member 6 [Source:HGNC Symbol;Acc:HGNC:11052]	-	863	878	847	468	432	357	7.0565786655845	7.04498990140968	7.10910714136882	3.87038305644815	3.57251794568214	3.18648716605927
ENSG00000169855	381.035386845013	396.012528547745	425.50579402199	174.302648045895	173.127714065944	160.273904470291	400.851236471583	169.234755527377	1.24354127187099	8.87543524657686e-14	3.1316221523031e-12	ROBO1	3	78597240	79767815	-	10875	protein_coding	roundabout guidance receptor 1 [Source:HGNC Symbol;Acc:HGNC:10249]	-	387	414	428	178	175	153	2.40175971213162	2.52128185914084	2.72653211280917	1.11728327559295	1.0984085880461	1.03650305689274
ENSG00000249853	222.516789216984	200.875920277842	207.782034931299	62.6706150277376	70.2403868496114	65.9951371348258	210.391581475375	66.3020463373916	1.66591732760311	9.30642106275126e-14	3.26584569577092e-12	HS3ST5	6	114055586	114343045	-	4104	protein_coding	heparan sulfate-glucosamine 3-sulfotransferase 5 [Source:HGNC Symbol;Acc:HGNC:19419]	-	226	210	209	64	71	63	3.71662670596247	3.38892740781521	3.52805257003717	1.06449881701148	1.1808809956072	1.13094535038928
ENSG00000023839	806.377214020842	923.072681276748	1138.32741625042	367.21063492815	486.73620183111	339.403562407676	955.925770516002	397.783466388979	1.26441397787027	1.17897445204224e-13	4.10753850908457e-12	ABCC2	10	99782640	99852594	+	7837	protein_coding	ATP binding cassette subfamily C member 2 [Source:HGNC Symbol;Acc:HGNC:53]	-	819	965	1145	375	492	324	7.05313036585028	8.15507181976525	10.1216602088182	3.26628429122406	4.2851930588167	3.04581545139201
ENSG00000225138	1149.99827347539	1422.39282596738	1544.94393436956	496.468778422859	739.008013755771	544.721766827134	1372.44501127078	593.399519668588	1.2095406408929	1.19490102359249e-13	4.15555255440036e-12	SLC9A3-AS1	5	473236	480884	+	4302	processed_transcript	SLC9A3 antisense RNA 1 [Source:HGNC Symbol;Acc:HGNC:40550]	-	1168	1487	1554	507	747	520	18.3240004129416	22.8923768208017	25.0251518927551	8.04470484121726	11.8523736017347	8.90515247009055
ENSG00000184254	129.965558303725	144.439352199781	157.079241718398	13.7091970373176	28.6897354737849	37.7115069341862	143.828050740635	26.7034798150962	2.43479005282378	1.21370684134328e-13	4.21338982502879e-12	ALDH1A3	15	100877714	100916626	+	5772	protein_coding	aldehyde dehydrogenase 1 family member A3 [Source:HGNC Symbol;Acc:HGNC:409]	-	132	151	158	14	29	36	1.5434603059074	1.73261052563502	1.8963866016227	0.165567188664597	0.342946845317333	0.459499031580796
ENSG00000151849	238.270190223497	256.355936354579	242.578069489172	88.130552382756	90.0264113142907	69.1377627126747	245.734732022416	82.4315754699071	1.57433188284118	1.26189853639892e-13	4.36504224081847e-12	CENPJ	13	24882284	24922889	-	5812	protein_coding	centromere protein J [Source:HGNC Symbol;Acc:HGNC:17272]	-	242	268	244	90	91	66	2.81020250466485	3.05393304975628	2.90844151053055	1.05703523704018	1.06873719294575	0.836617128731587
ENSG00000244564	95.50499360198	61.2193280846755	125.265724408343	13.7091970373176	7.91440978587171	4.1901674371318	93.9966820316662	8.60459142010704	3.43936289804774	1.44728275608777e-13	4.97080040215889e-12	AC096888.1	3	64445231	64454832	+	565	lincRNA	uncharacterized LOC101929316 [Source:NCBI gene;Acc:101929316]	-	97	64	126	14	8	4	11.5870036191024	7.50208274106289	15.4496345528772	1.69142267782665	0.966488466852191	0.521578841747169
ENSG00000149636	306.20673206408	312.792504432639	282.344966126741	100.860521060265	112.780339448672	124.657481254671	300.448067541153	112.766113921203	1.41494224803366	1.60309333812004e-13	5.44798614960057e-12	DSN1	20	36751791	36773818	-	2739	protein_coding	DSN1 homolog, MIS12 kinetochore complex component [Source:HGNC Symbol;Acc:HGNC:16165]	-	311	327	284	103	114	119	7.66330680145354	7.90689631722957	7.18327381779549	2.56695203505247	2.84097855740916	3.2008354714194
ENSG00000087085	154.580247376401	174.092464240796	175.968517621244	40.1483627521444	50.4543623849321	46.0918418084498	168.21374307948	45.5648556485088	1.8847011639704	1.75863939945355e-13	5.96613026389051e-12	ACHE	7	100889994	100896974	-	3783	protein_coding	acetylcholinesterase (Cartwright blood group) [Source:HGNC Symbol;Acc:HGNC:108]	-	157	182	177	41	51	44	2.80098747798066	3.18629051126544	3.24140306773511	0.739809794415889	0.920214286688669	0.856889373898666
ENSG00000057593	157.534010065122	167.396600231535	211.758724595056	33.2937642334856	57.3794709475699	40.854132512035	178.896444963904	43.8424558976968	2.02826288856431	2.0282489000995e-13	6.83290599023085e-12	F7	13	113105788	113120681	+	3795	protein_coding	coagulation factor VII [Source:HGNC Symbol;Acc:HGNC:3544]	-	160	175	213	34	58	39	2.84548341460375	3.0540531580311	3.88833734919799	0.611560881630904	1.043209059906	0.757113951113232
ENSG00000161996	526.754346155251	609.323624842786	698.903208405278	224.243294396124	305.694077979295	217.888706730854	611.660393134438	249.275359702091	1.29442438637534	2.26933366901664e-13	7.60540873746044e-12	WDR90	16	649311	667833	+	10534	protein_coding	WD repeat domain 90 [Source:HGNC Symbol;Acc:HGNC:26960]	-	535	637	703	229	309	208	3.42774356473998	4.00494394478925	4.62336440146197	1.48393449219263	2.00225921997092	1.45471676196429
ENSG00000181192	628.166865134673	717.414000992291	654.165449688013	356.439122970258	274.036438835808	270.265799695001	666.582105271659	300.247120500356	1.15007289101162	2.29703507666813e-13	7.68495103111196e-12	DHTKD1	10	12068972	12123225	+	5281	protein_coding	dehydrogenase E1 and transketolase domain containing 1 [Source:HGNC Symbol;Acc:HGNC:23537]	-	638	750	658	364	277	258	8.15365567396414	9.40579305980579	8.63188885841599	4.70497995403777	3.58029439274527	3.59924956265313
ENSG00000138658	161.47236031675	168.353152232858	227.665483250084	55.8160165090788	48.4757599384642	31.4262557784885	185.83033193323	45.2393440753438	2.03475967184247	2.31448485373961e-13	7.72998036237759e-12	ZGRF1	4	112539333	112636995	-	9103	protein_coding	zinc finger GRF-type containing 1 [Source:HGNC Symbol;Acc:HGNC:25654]	-	164	176	229	57	49	30	1.21592604607072	1.28049665592953	1.74279800190066	0.427427907121728	0.367423283598853	0.24279801624779
ENSG00000139438	550.384447665019	564.365680780602	531.882242527488	271.246255666927	265.132727826702	244.077253212927	548.877456991036	260.152078902185	1.07674875575294	2.47709792435877e-13	8.24465015339411e-12	FAM222A	12	109714228	109770507	+	3722	protein_coding	family with sequence similarity 222 member A [Source:HGNC Symbol;Acc:HGNC:25915]	-	559	590	535	277	268	233	10.1363896143832	10.4984689084049	9.95803221614712	5.08014328305173	4.91488728004966	4.61198593644587
ENSG00000123473	222.516789216984	209.484888289749	224.682966002266	79.3174971444804	59.3580733940378	72.2803882905235	218.894881169666	70.3186529430139	1.63820619930094	2.55919235532995e-13	8.48871834162612e-12	STIL	1	47250139	47314147	-	7291	protein_coding	STIL, centriolar assembly protein [Source:HGNC Symbol;Acc:HGNC:10879]	-	226	219	226	81	60	69	2.09203620919901	1.98933232745298	2.14742227975879	0.75835138086816	0.561719226208498	0.697220928045309
ENSG00000106991	209.717150899193	185.571088256673	133.219103735857	31.3353075138688	54.411567277868	31.4262557784885	176.169114297241	39.0577101900751	2.17193441943687	2.78890589500586e-13	9.17213855554474e-12	ENG	9	127815012	127854756	-	3935	protein_coding	endoglin [Source:HGNC Symbol;Acc:HGNC:3349]	-	213	194	134	32	55	30	3.65327801134644	3.2651814217277	2.35915336923082	0.555108404703318	0.954054291849804	0.561674800992027
ENSG00000097046	147.688134436052	153.048320211689	150.120034806824	47.0029612708032	31.6576391434868	28.2836302006396	150.285496484855	35.6480768716432	2.0728989010762	3.34204402178744e-13	1.09290967156708e-11	CDC7	1	91500893	91525764	+	3557	protein_coding	cell division cycle 7 [Source:HGNC Symbol;Acc:HGNC:1745]	-	150	160	151	48	32	27	2.84613338797298	2.97910932576647	2.94096052915716	0.921149102828602	0.614074763870101	0.559227244226389
ENSG00000176956	119.135095111748	104.264168144213	134.213276151796	19.584567196168	20.7753256879132	29.3311720599226	119.204179802586	23.2303549813346	2.36272963307172	3.75849253687157e-13	1.21952695028039e-11	LY6H	8	143157914	143160711	-	1881	protein_coding	lymphocyte antigen 6 family member H [Source:HGNC Symbol;Acc:HGNC:6728]	-	121	109	135	20	21	28	4.34154624059333	3.83785025924008	4.97211410479358	0.725794647962373	0.762053805103751	1.09667427916537
ENSG00000228526	205.778800647565	268.791112371778	236.613034993537	58.753701588504	89.0371100910567	72.2803882905235	237.06098267096	73.3570666566948	1.69264980458315	3.77368768745786e-13	1.22240976912619e-11	MIR34AHG	1	9148011	9198906	-	8702	lincRNA	MIR34A host gene [Source:HGNC Symbol;Acc:HGNC:51913]	-	209	281	238	60	90	69	1.62097032126956	2.13863940470734	1.89475905769281	0.470657228045469	0.705957517516575	0.584168902134951
ENSG00000109099	429.280177427457	367.315968508053	397.668966375692	174.302648045895	166.202605503306	172.844406781687	398.088370770401	171.116553443629	1.21801936294953	4.18024026987898e-13	1.34510688152535e-11	PMP22	17	15229777	15265357	-	3222	protein_coding	peripheral myelin protein 22 [Source:HGNC Symbol;Acc:HGNC:9118]	-	436	384	400	178	168	165	9.1329022491303	7.89325279087623	8.60063602649996	3.77109113037657	3.55908927970243	3.77282646817814
ENSG00000145808	154.580247376401	148.265560205074	152.108379638702	47.0029612708032	33.6362415899548	23.0459209042249	151.651395740059	34.561707921661	2.12916161109418	4.44839665665846e-13	1.42665383503528e-11	ADAMTS19	5	129460265	129738683	+	5408	protein_coding	ADAM metallopeptidase with thrombospondin type 1 motif 19 [Source:HGNC Symbol;Acc:HGNC:17111]	-	157	155	153	48	34	22	1.95934460599128	1.89821472832084	1.95997648827643	0.605866745333088	0.429138393311543	0.299705297841961
ENSG00000142731	247.13147828966	207.571784287103	212.752897010995	85.1928673033308	43.5292538222944	52.3770929641475	222.485386529253	60.3664046965909	1.88009765704518	4.54666513927464e-13	1.45575951095684e-11	PLK4	4	127880861	127899195	+	4482	protein_coding	polo like kinase 4 [Source:HGNC Symbol;Acc:HGNC:11397]	-	251	217	214	87	44	50	3.77963381186374	3.20655139470387	3.30779079950911	1.32501245822287	0.670094357595534	0.821876521606287
ENSG00000134574	506.078007334203	527.060152729003	497.086207969615	205.637955559764	258.207619264064	233.601834620098	510.074789344274	232.482469814642	1.13381192764976	5.37667711156806e-13	1.69904750943205e-11	DDB2	11	47214465	47239240	+	4897	protein_coding	damage specific DNA binding protein 2 [Source:HGNC Symbol;Acc:HGNC:2718]	-	514	551	500	210	261	223	7.08403782038558	7.45198236335382	7.07352697503137	2.9272630579091	3.63802383511227	3.35492782141794
ENSG00000093009	225.470551905705	267.834560370455	227.665483250084	95.9643792612232	65.2938807334416	70.1853045719576	240.323531842081	77.1478548555408	1.63835666207549	5.60353809248037e-13	1.76211260372463e-11	CDC45	22	19479459	19520612	+	2846	protein_coding	cell division cycle 45 [Source:HGNC Symbol;Acc:HGNC:1739]	-	229	280	229	98	66	67	5.43060784627209	6.51588572577823	5.57438166243911	2.35051886535643	1.58293899020196	1.73439626267912
ENSG00000232442	324.913895759313	503.146352695927	485.156138978344	141.00888381241	187.967232414453	130.942732410369	437.738795811195	153.306282879077	1.51306452096281	5.71042016671353e-13	1.79281278848311e-11	MHENCR	20	63627227	63628824	+	801	antisense	melanoma highly expressed competing endogenous lncRNA for miR-425 and miR-489 [Source:HGNC Symbol;Acc:HGNC:53110]	-	330	526	488	144	190	125	27.8054085071707	43.4914163899907	42.2068965273497	12.2716380477953	16.1910950244355	11.4970367348295
ENSG00000180694	9613.51296422405	6166.89075252974	8859.07039843447	3827.80365849104	3423.97153361275	4361.9643020542	8213.15803839609	3871.24649805266	1.08516751152185	6.11495750757311e-13	1.90745317035747e-11	TMEM64	8	90621995	90791632	-	5870	protein_coding	transmembrane protein 64 [Source:HGNC Symbol;Acc:HGNC:25441]	-	9764	6447	8911	3909	3461	4164	112.263227990231	72.7394298308996	105.168203709863	45.4569330117762	40.2456211633969	52.261400248079
ENSG00000113368	1229.74986607086	1007.24925739318	1009.08500217832	607.121583081208	443.206948008816	442.062664617405	1082.02804188078	497.463731902476	1.12057453597303	6.22185307715318e-13	1.9376771054266e-11	LMNB1	5	126776623	126837020	+	3633	protein_coding	lamin B1 [Source:HGNC Symbol;Acc:HGNC:6637]	-	1249	1053	1015	620	448	422	23.2030404253855	19.1961129592523	19.3551596590584	11.6492738005323	8.41720206198825	8.55766881625223
ENSG00000139631	1399.09892689086	1578.31080218304	2037.05928025948	514.09488889941	860.692064213548	689.282543408181	1671.48966977779	688.023165507046	1.28063807187007	6.23922545420555e-13	1.93996847950908e-11	CSAD	12	53157663	53180909	-	4390	protein_coding	cysteine sulfinic acid decarboxylase [Source:HGNC Symbol;Acc:HGNC:18966]	-	1421	1650	2049	525	870	658	21.8462758862707	24.8925705985047	32.335051121502	8.16332983746062	13.5272609875055	11.0425607059422
ENSG00000254206	219.563026528263	222.876616308272	347.96034557873	54.8367881492704	95.9622186536944	50.2820092455816	263.466662805089	67.0270053495155	1.97302031183796	6.42701828608008e-13	1.99515659005861e-11	NPIPB11	16	29381354	29404029	-	4398	protein_coding	nuclear pore complex interacting protein family member B11 [Source:HGNC Symbol;Acc:HGNC:37453]	-	223	233	350	56	97	48	3.42213780628685	3.50873863989038	5.513265829402	0.869171271461625	1.50546840682794	0.804071065722102
ENSG00000160796	4055.51617161398	4948.24350284416	5481.86670148891	2212.07686480718	2764.10761771569	1801.77199796667	4828.54212531568	2259.31882682985	1.09555042851716	7.18731166991237e-13	2.22760662972596e-11	NBEAL2	3	46979683	47009703	+	9819	protein_coding	neurobeachin like 2 [Source:HGNC Symbol;Acc:HGNC:31928]	-	4119	5173	5514	2259	2794	1720	28.3121198512686	34.8919741397862	38.9041217322256	15.7044066423979	19.4229091386284	12.9053446993049
ENSG00000100968	315.068020130243	308.009744426024	305.210931693343	108.694347938732	130.587761466883	128.847648691803	309.429565416537	122.709919365806	1.33493716412482	7.5844356257638e-13	2.34319142753861e-11	NFATC4	14	24365673	24379604	+	8437	protein_coding	nuclear factor of activated T cells 4 [Source:HGNC Symbol;Acc:HGNC:7778]	RHD	320	322	307	111	132	123	2.55982210700989	2.52765703353082	2.52084672518565	0.898064420663221	1.06792565274737	1.07405243591382
ENSG00000243679	563.18408598281	726.022969004199	824.168932813621	189.97030180283	345.266126908653	195.890327685912	704.45866260021	243.708918799131	1.53081573551157	9.43376182674945e-13	2.89606022735283e-11	AC018638.5	7	128653969	128654722	+	754	processed_pseudogene	novel pseudogene	-	572	759	829	194	349	187	51.2003039407903	66.6685106984356	76.1691831928064	17.563171629081	31.5943349363808	18.2716885029168
ENSG00000225697	716.779745796304	787.242297088874	932.533726150997	348.60529609179	429.35673088354	294.359262458509	812.185256345392	357.44042981128	1.18338394746563	9.78746024832901e-13	2.99042417145712e-11	SLC26A6	3	48625723	48635493	-	6373	protein_coding	solute carrier family 26 member 6 [Source:HGNC Symbol;Acc:HGNC:14472]	-	728	823	938	356	434	281	7.70966161789056	8.55275911114404	10.1965918022066	3.81310391403524	4.64837276315757	3.24840988584612
ENSG00000186603	117.165919985934	74.6110561031983	89.4755174345307	2.9376850794252	13.8502171252755	14.6655860299613	93.7508311745544	10.4844960782207	3.16781786486014	1.26356512445523e-12	3.82445625403472e-11	HPDL	1	45326905	45328533	+	1629	protein_coding	4-hydroxyphenylpyruvate dioxygenase like [Source:HGNC Symbol;Acc:HGNC:28242]	-	119	78	90	3	14	14	4.93030439476721	3.17120152699741	3.82752061842305	0.125710840959229	0.58662705438926	0.633162774435252
ENSG00000211445	378.081624156292	387.403560535837	361.87875940188	112.611261377966	125.641255350713	183.319825374516	375.78798136467	140.524114034399	1.42132026081266	1.28608737389311e-12	3.88655203115186e-11	GPX3	5	151020438	151028993	+	3163	protein_coding	glutathione peroxidase 3 [Source:HGNC Symbol;Acc:HGNC:4555]	-	384	405	364	115	127	175	8.19369678792632	8.48020116989269	7.97256934632261	2.48182531258269	2.74068842629541	4.07612298274987
ENSG00000168078	248.116065852567	219.05040830298	215.735414258813	65.6083001071628	69.2510856263774	91.1361417576166	227.633962804786	75.3318424970523	1.59743979996362	1.28933983501213e-12	3.89031182928659e-11	PBK	8	27809620	27838095	-	2165	protein_coding	PDZ binding kinase [Source:HGNC Symbol;Acc:HGNC:18282]	-	252	229	217	67	70	87	7.8558014108607	7.00531881821898	6.9438118859031	2.11246471359709	2.20696413764458	2.96053209770001
ENSG00000169783	129.965558303725	183.657984254027	141.172483063371	44.065276191378	32.6469403667208	34.5688813563373	151.598675207041	37.093699304812	2.03034803250642	1.30056101671004e-12	3.91806647817888e-11	LINGO1	15	77613027	77820900	-	4902	protein_coding	leucine rich repeat and Ig domain containing 1 [Source:HGNC Symbol;Acc:HGNC:21205]	-	132	192	142	45	33	33	1.8173914495507	2.59404941780938	2.00683261800712	0.626630844316351	0.459510849256913	0.495962745021214
ENSG00000111247	163.441535442564	174.092464240796	201.817000435664	56.7952448688872	34.6255428131887	55.5197185419963	179.783666706341	48.9801687413574	1.87689101148427	1.38312846489545e-12	4.14104814427970e-11	RAD51AP1	12	4538798	4560048	+	2558	protein_coding	RAD51 associated protein 1 [Source:HGNC Symbol;Acc:HGNC:16956]	-	166	182	203	58	35	53	4.37981134357389	4.71217240192226	5.49783385780759	1.54774715604767	0.933947880766325	1.5264541063447
ENSG00000132613	1249.441617329	1680.66186632461	1491.25862390884	694.272907104156	829.034425070061	687.187459689615	1473.78736918748	736.831597287944	1.000062893644	1.47987962641445e-12	4.42388090173987e-11	MTSS1L	16	70661204	70686066	-	4999	protein_coding	MTSS1L, I-BAR domain containing [Source:HGNC Symbol;Acc:HGNC:25094]	-	1269	1757	1500	709	838	656	17.1327209562369	23.2776400513441	20.7875944769325	9.68134417450902	11.4423708341795	9.66783266179089
ENSG00000167964	741.394434868979	859.940249189426	989.201553859533	393.649800642977	443.206948008816	425.301994868878	863.51207930598	420.719581173557	1.03739175018482	1.54322683296663e-12	4.59905338175331e-11	RAB26	16	2140803	2154165	+	2488	protein_coding	RAB26, member RAS oncogene family [Source:HGNC Symbol;Acc:HGNC:14259]	-	753	899	995	402	448	406	20.4264293546302	23.9309334623806	27.7056802964188	11.0293073270202	12.2908742327988	12.0222036282539
ENSG00000272031	188.056224515239	220.006960304303	230.648000497901	73.44212698563	74.1975917425472	62.852511556977	212.903728439148	70.1640767617181	1.60034275866798	1.55067557920032e-12	4.61415309442232e-11	ANKRD34A	1	145959442	145964582	-	3677	protein_coding	ankyrin repeat domain 34A [Source:HGNC Symbol;Acc:HGNC:27639]	-	191	230	232	75	75	60	3.50580368788831	4.14270997161886	4.37109724799621	1.39232363287044	1.39226777205812	1.20217043345316
ENSG00000117650	180.179524011983	198.962816275195	176.962690037183	67.5667568267796	33.6362415899548	45.0442999491668	185.368343441454	48.7490994553004	1.9257466735632	1.58374358185152e-12	4.70532161411746e-11	NEK2	1	211658657	211675630	-	3095	protein_coding	NIMA related kinase 2 [Source:HGNC Symbol;Acc:HGNC:7745]	-	183	208	178	69	34	43	3.99060086670251	4.45095296713303	3.98433147930061	1.52181198003859	0.749848281430961	1.02356687885682
ENSG00000276550	1081.0771440719	1263.60519374776	1456.46258935097	563.05630688983	674.703434245563	414.826576276048	1267.04830905687	550.862105803814	1.20108950304948	1.97152020307772e-12	5.79519239056427e-11	HERC2P2	15	22495570	22590815	+	6965	transcribed_unprocessed_pseudogene	hect domain and RLD 2 pseudogene 2 [Source:HGNC Symbol;Acc:HGNC:4870]	-	1098	1321	1465	575	682	396	10.6396924759032	12.5612257381403	14.571780398911	5.63532911966909	6.68372219906954	4.18873115766373
ENSG00000162129	455.864041625946	495.493936685342	448.371759588593	224.243294396124	225.560678897344	186.462450952365	466.57657929996	212.088808081944	1.13671870825765	2.10188609051636e-12	6.13187281014947e-11	CLPB	11	72285495	72434680	-	12428	protein_coding	ClpB homolog, mitochondrial AAA ATPase chaperonin [Source:HGNC Symbol;Acc:HGNC:30664]	-	463	518	451	229	228	178	2.51436083116201	2.76044334847079	2.51403552946968	1.25778612333096	1.25224336478013	1.05518152789091
ENSG00000198899	210613.125581439	277585.651471943	292075.925733954	144473.393749412	133016.495969923	96472.319988804	260091.567595779	124654.069902713	1.06108602525972	2.14565592221154e-12	6.25015050664057e-11	MT-ATP6	MT	8527	9207	+	681	protein_coding	mitochondrially encoded ATP synthase membrane subunit 6 [Source:HGNC Symbol;Acc:HGNC:7414]	-	213910	290194	293788	147538	134455	92094	21199.8033282111	28222.2503765695	29887.0503036115	14788.6776020843	13476.7440983839	9963.05772624928
ENSG00000066468	94.520406039073	103.30761614289	127.254069240221	20.5637955559764	14.8395183485095	25.1410046227908	108.360697140728	20.1814395090922	2.42766018026759	2.34084012144233e-12	6.78808592701486e-11	FGFR2	10	121478334	121598458	-	7578	protein_coding	fibroblast growth factor receptor 2 [Source:HGNC Symbol;Acc:HGNC:3689]	-	96	108	128	21	15	24	0.85499679797476	0.943885855559798	1.1701767971447	0.189163462583543	0.135111338027387	0.233327035302574
ENSG00000218416	1154.92121128992	1143.07964158105	1460.43927901473	515.074117259218	710.318278281986	483.964338988723	1252.81337729523	569.785578176642	1.13625844784408	2.41175330372106e-12	6.98326954355464e-11	AC110619.1	2	240449315	240456714	-	3235	processed_transcript	uncharacterized LOC100130449 [Source:NCBI gene;Acc:100130449]	-	1173	1195	1469	526	718	462	24.4721194204561	24.4649281042173	31.4589066371526	11.0990043193487	15.1497440629029	10.5214625240544
ENSG00000132386	302.268381812452	340.532512471008	376.791345640968	130.237371854517	146.416581038627	141.418151003198	339.864079974809	139.357367965447	1.28630390153516	2.54596072139998e-12	7.36086643794611e-11	SERPINF1	17	1761959	1777574	+	3069	protein_coding	serpin family F member 1 [Source:HGNC Symbol;Acc:HGNC:8824]	-	307	356	379	133	148	135	6.75133010434041	7.68251528662324	8.55536288377982	2.95819850871116	3.29169784938825	3.24074830191148
ENSG00000144278	61.0444289002346	59.3062240820294	71.5804139476245	0	4.94650611616982	5.23770929641475	63.9770223099629	3.39473847086152	4.25056042591324	2.78636358823339e-12	8.03194182554599e-11	GALNT13	2	153871913	154453849	+	6520	protein_coding	polypeptide N-acetylgalactosaminyltransferase 13 [Source:HGNC Symbol;Acc:HGNC:23242]	-	62	62	72	0	5	5	0.641788528203715	0.62978805219381	0.765034489252902	0	0.052345282186684	0.0564977081263709
ENSG00000278259	700.041757226884	837.939553158996	862.941657035251	396.587485722402	410.560007642095	291.21663688066	800.307655807044	366.121376748386	1.1273979586306	2.8969256057732e-12	8.30123460198707e-11	MYO19	17	36495633	36543435	-	13075	protein_coding	myosin XIX [Source:HGNC Symbol;Acc:HGNC:26234]	-	711	876	868	405	415	278	3.67008192927222	4.4372380877888	4.59911364680083	2.11439385006109	2.16651418035533	1.56643190579786
ENSG00000144554	358.389872898152	314.705608435285	395.680621543813	134.154285293751	158.288195717434	149.798485877462	356.258700959083	147.413655629549	1.27302078776516	3.30862735588337e-12	9.41136865063387e-11	FANCD2	3	10026414	10101930	+	8378	protein_coding	FA complementation group D2 [Source:HGNC Symbol;Acc:HGNC:3585]	-	364	329	398	137	160	143	2.9323032639542	2.60079346637487	3.29108295905896	1.11622764022416	1.30357121931604	1.25748873594421
ENSG00000248527	10511.4568215952	12787.1871536866	15517.0430679795	6930.97833072386	6358.23896172468	4379.77251366201	12938.5623477538	5889.66326870352	1.13534478119082	3.44520686055227e-12	9.77117160992064e-11	MTATP6P1	1	633696	634376	+	681	unprocessed_pseudogene	MT-ATP6 pseudogene 1 [Source:HGNC Symbol;Acc:HGNC:44575]	-	10676	13368	15608	7078	6427	4181	1058.05759586734	1300.07871642412	1587.80168399924	709.473220916322	644.193479753919	452.315507562363
ENSG00000115163	357.405285335245	298.444224412793	221.700448754448	84.2136389435224	105.855230886034	105.801727787578	292.516652834162	98.6235325390448	1.56935062608512	3.48239174686942e-12	9.86219452172624e-11	CENPA	2	26764289	26801067	+	1983	protein_coding	centromere protein A [Source:HGNC Symbol;Acc:HGNC:1851]	-	363	312	223	86	107	101	12.354687562112	10.4203475289537	7.79073195771102	2.96038570404138	3.68312281035988	3.75238232530285
ENSG00000111788	110.273807045585	134.873832186551	176.962690037183	39.169134392336	30.6683379202529	24.0934627635078	140.703443089773	31.3103116920322	2.16480635394684	4.35581169758671e-12	1.22107711134518e-10	AC009533.1	12	9277235	9313241	+	3158	unprocessed_pseudogene	DEAD/H (Asp-Glu-Ala-Asp/His) box polypeptide like pseudogene	-	112	141	178	40	31	23	2.39361199838342	2.95704075743536	3.90484671578068	0.864610343772783	0.670046132715173	0.536567214099466
ENSG00000167702	8289.24269211412	10326.9354062837	10892.1529890302	3879.70276156088	5930.86083328761	3543.83410995422	9836.11036247601	4451.4659016009	1.14375054204313	5.06305134179632e-12	1.41524339887354e-10	KIFC2	8	144466043	144474202	+	4447	protein_coding	kinesin family member C2 [Source:HGNC Symbol;Acc:HGNC:29530]	-	8419	10796	10956	3962	5995	3383	127.773630920211	160.785199920491	170.679360851702	60.8162871758696	92.0189333457969	56.045828098793
ENSG00000225614	347.559409706175	341.489064472331	392.698104295996	135.133513653559	166.202605503306	92.1836836168996	360.582192824834	131.173267591255	1.45689580518958	5.16432778149112e-12	1.44147252817384e-10	ZNF469	16	88427471	88440757	+	13287	protein_coding	zinc finger protein 469 [Source:HGNC Symbol;Acc:HGNC:23216]	zf-C2H2	353	357	395	138	168	88	1.79306332040843	1.77947382696208	2.05952123590093	0.708964864637529	0.863053033732313	0.487937457884948
ENSG00000271781	96.489581164887	132.004176182582	143.160827895249	29.376850794252	29.6790366970189	20.950837185659	123.884861747573	26.6689082256433	2.21308855745463	5.32048107784311e-12	1.47866626913772e-10	AC026740.1	5	675826	676616	+	791	antisense	novel transcript, antisense to TPPP	-	98	138	144	30	30	20	8.36175518904298	11.5545470788692	12.6119465737773	2.58891226197956	2.58880839335408	1.86278157766846
ENSG00000150967	314.083432567336	346.271824478946	383.750552552543	131.216600214326	165.213304280072	127.80010683252	348.035269866275	141.410003775639	1.29869144830258	5.68375719754391e-12	1.56837693267269e-10	ABCB9	12	122920951	122981649	-	13291	protein_coding	ATP binding cassette subfamily B member 9 [Source:HGNC Symbol;Acc:HGNC:50]	-	319	362	386	134	167	122	1.61987268129579	1.80385338648991	2.01198973385558	0.68820797606466	0.857657618781868	0.676255164427664
ENSG00000143401	587.798775055485	613.149832848078	519.952173536217	277.121625825777	296.790366970189	270.265799695001	573.63359381326	281.392597496989	1.02748700495599	5.77492657209987e-12	1.58900713960435e-10	ANP32E	1	150218417	150236156	-	3605	protein_coding	acidic nuclear phosphoprotein 32 family member E [Source:HGNC Symbol;Acc:HGNC:16673]	-	597	641	523	283	300	258	11.176785551972	11.7761433595572	10.0506126019912	5.35862946445596	5.68029802813614	5.27257612770352
ENSG00000138650	84.6745304100029	45.9144960635066	59.6503449563538	4.896141799042	3.95720489293585	3.14262557784885	63.4131238099544	3.99865742327557	3.98190409137601	6.28880714409886e-12	1.72062829362061e-10	PCDH10	4	133149315	133208606	+	10161	protein_coding	protocadherin 10 [Source:HGNC Symbol;Acc:HGNC:13404]	-	86	48	60	5	4	3	0.571228485154159	0.312863651365555	0.409082510737863	0.0335896991638919	0.0268706812209176	0.0217517010324144
ENSG00000124507	263.869466859079	286.965600396916	354.919552490305	112.611261377966	128.609159020415	101.611560350446	301.9182065821	114.277326916276	1.40063461363026	6.50166068774038e-12	1.77135962281602e-10	PACSIN1	6	34466061	34535231	+	4807	protein_coding	protein kinase C and casein kinase substrate in neurons 1 [Source:HGNC Symbol;Acc:HGNC:8570]	-	268	300	357	115	130	97	3.76277741010101	4.13330502590675	5.14505720409075	1.63303795791534	1.84596884466126	1.48664075421019
ENSG00000130844	399.742550540246	456.275304631097	495.097863137736	213.471782438231	203.796051986196	204.270662560175	450.371906103027	207.179498994868	1.12007475799389	7.65938549867701e-12	2.08092505602906e-10	ZNF331	19	53519527	53580269	+	8926	protein_coding	zinc finger protein 331 [Source:HGNC Symbol;Acc:HGNC:15489]	zf-C2H2	406	477	498	218	206	195	3.06984895300178	3.53925472133752	3.86516976813149	1.66714038625451	1.57530798589691	1.60948209975057
ENSG00000088305	355.436110209431	399.838736553037	375.797173225029	153.738852489919	186.977931191219	130.942732410369	377.024006662499	157.219838697169	1.26087832973211	8.2538429288475e-12	2.23615652272315e-10	DNMT3B	20	32762385	32809356	+	4630	protein_coding	DNA methyltransferase 3 beta [Source:HGNC Symbol;Acc:HGNC:2979]	-	361	418	378	157	189	125	5.26228138578572	5.97923488443853	5.65596772508139	2.31468140445253	2.78635180704134	1.98901218673833
ENSG00000077782	324.913895759313	416.100120575529	525.917208031852	140.029655452601	188.956533637687	143.513234721764	422.310408122232	157.499807937351	1.42247701734766	8.31783160899795e-12	2.24407682587603e-10	FGFR1	8	38400215	38468834	-	13842	protein_coding	fibroblast growth factor receptor 1 [Source:HGNC Symbol;Acc:HGNC:3688]	-	330	435	529	143	191	137	1.60902558981677	2.08132900060135	2.6476034654919	0.705195859676575	0.941867169667987	0.729172270001438
ENSG00000272141	173.287411071634	193.223504267257	233.630517745719	42.1068194717612	78.1547966354831	42.9492162306009	200.047144361537	54.4036107792818	1.87701707412456	8.91574983863234e-12	2.39206357512669e-10	AL390719.2	1	1169357	1170343	+	987	lincRNA	novel transcript	-	176	202	235	43	79	41	12.0349245331949	13.5545324094084	16.4947912365374	2.97388290329993	5.46342612942598	3.06037838629006
ENSG00000132677	248.116065852567	239.138000330764	274.391586799227	65.6083001071628	105.855230886034	94.2787673354655	253.881884327519	88.5807661095541	1.51982068755949	1.03139038570715e-11	2.7443768079029e-10	RHBG	1	156369212	156385219	+	3383	protein_coding	Rh family B glycoprotein (gene/pseudogene) [Source:HGNC Symbol;Acc:HGNC:14572]	-	252	250	276	67	107	90	5.02743424608733	4.89427462300073	5.65201359781087	1.35190248446281	2.15892182469514	1.95996778767688
ENSG00000140398	186.087049389425	216.18075229901	193.86362110815	57.7744732286956	79.1440978587171	56.5672604012793	198.710474265528	64.4952771628973	1.62261723380906	1.08463626184861e-11	2.87028538637561e-10	NEIL1	15	75346955	75357114	+	6938	protein_coding	nei like DNA glycosylase 1 [Source:HGNC Symbol;Acc:HGNC:18448]	-	189	226	195	59	80	54	1.8385496599719	2.15736916529962	1.94713664207612	0.580484031682158	0.787065413334517	0.573413464316306
ENSG00000183566	51.1985532711645	46.8710480648297	112.341483001133	0	0	0	70.1370281123757	0	8.56704057844279	1.09387926399349e-11	2.89079607405427e-10	BPIFA4P	20	33193585	33210462	+	1725	transcribed_unprocessed_pseudogene	BPI fold containing family A member 4, pseudogene [Source:HGNC Symbol;Acc:HGNC:20469]	-	52	49	113	0	0	0	2.03452064144168	1.88129674534716	4.53821908455691	0	0	0
ENSG00000223959	1012.15601466841	1332.47693784302	1416.6956927134	611.038496520442	678.660639138499	494.439757581552	1253.77621507494	594.712964413498	1.07558710318746	1.17145228961503e-11	3.09158069511345e-10	AFG3L1P	16	89972586	90002161	+	9532	transcribed_unitary_pseudogene	AFG3 like matrix AAA peptidase subunit 1, pseudogene [Source:HGNC Symbol;Acc:HGNC:314]	-	1028	1393	1425	624	686	472	7.278752246418	9.67870841464909	10.356832307037	4.46861683423179	4.9124169228289	3.64809708133485
ENSG00000123219	153.595659813494	157.831080218304	201.817000435664	47.0029612708032	50.4543623849321	56.5672604012793	171.081246822487	51.3415280190049	1.73737603250321	1.21710267427254e-11	3.20332824773552e-10	CENPK	5	65517766	65563171	-	4312	protein_coding	centromere protein K [Source:HGNC Symbol;Acc:HGNC:29479]	-	156	165	203	48	51	54	2.44170786629422	2.53428536473645	3.26147008540626	0.759862560009587	0.807321578511882	0.922621200238064
ENSG00000132781	319.006370381871	340.532512471008	355.913724906244	142.967340532026	157.2988944942	144.560776581047	338.484202586374	148.275670535758	1.19063936267722	1.36650921318449e-11	3.56747304158985e-10	MUTYH	1	45329163	45340470	-	3909	protein_coding	mutY DNA glycosylase [Source:HGNC Symbol;Acc:HGNC:7527]	-	324	356	358	146	159	138	5.59406097615835	6.03162942303574	6.34473474117618	2.54952776913935	2.77642911932932	2.60088912068475
ENSG00000142798	162.456947879657	162.613840224919	276.379931631106	62.6706150277376	51.4436636081661	28.2836302006396	200.483573245227	47.4659696121811	2.07463447546799	1.49125696380714e-11	3.87746827461855e-10	HSPG2	1	21822245	21937297	-	18104	protein_coding	heparan sulfate proteoglycan 2 [Source:HGNC Symbol;Acc:HGNC:5273]	-	165	170	278	64	52	27	0.615116333800369	0.621905938672989	1.06381563454381	0.241311486136496	0.196057716223745	0.109874685578506
ENSG00000127084	412.542188858037	446.709784617867	541.82396668688	177.24033312532	207.753256879132	229.411667182966	467.025313387595	204.801752395806	1.18995900331171	1.51189770053109e-11	3.92586734007878e-10	FGD3	9	92947451	93036236	+	5890	protein_coding	FYVE, RhoGEF and PH domain containing 3 [Source:HGNC Symbol;Acc:HGNC:16027]	-	419	467	545	181	210	219	4.80116447896699	5.25111959264418	6.41028474370699	2.09766359626416	2.43365570017004	2.7392851436157
ENSG00000249115	459.802391877574	475.406344657558	546.794828766576	178.219561485129	245.346703362023	237.79200205723	494.001188433903	220.452755634794	1.16456600677087	1.67316218586653e-11	4.33299795486906e-10	HAUS5	19	35612744	35625349	+	5075	protein_coding	HAUS augmin like complex subunit 5 [Source:HGNC Symbol;Acc:HGNC:29130]	-	467	497	550	182	248	227	6.21053037411664	6.4859062318478	7.50797394214807	2.44798021056882	3.33557546737263	3.29532484474301
ENSG00000137812	144.734371747331	93.7420961296594	154.096724470581	14.688425397126	28.6897354737849	34.5688813563373	130.857730782524	25.9823474090828	2.33615273970182	1.77870400508337e-11	4.55757609556482e-10	KNL1	15	40594020	40664342	+	10250	protein_coding	kinetochore scaffold 1 [Source:HGNC Symbol;Acc:HGNC:24054]	-	147	98	155	15	29	33	0.967924149443853	0.63321695331197	1.04762039951082	0.0998941267915042	0.193120896699673	0.237191158643316
ENSG00000152669	224.485964342798	213.311096295041	228.659655666023	76.3798120650552	93.9836162072265	71.2328464312406	222.152238767954	80.5320915678408	1.46285886991234	2.10139985783453e-11	5.33502184090599e-10	CCNO	5	55231152	55233680	-	1809	protein_coding	cyclin O [Source:HGNC Symbol;Acc:HGNC:18576]	-	228	223	230	78	95	68	8.5063673967663	8.16425610627608	8.80816381121899	2.94325978882652	3.58459566461383	2.76935587340053
ENSG00000151835	103.381694105236	115.74279216009	124.271551992404	26.4391657148268	27.700434250551	28.2836302006396	114.46534608591	27.4744100553391	2.05915281947647	2.42694221548355e-11	6.12139292397549e-10	SACS	13	23328826	23433740	-	15918	protein_coding	sacsin molecular chaperone [Source:HGNC Symbol;Acc:HGNC:10519]	-	105	121	125	27	28	27	0.445193336016706	0.50343939113029	0.54402345766944	0.11578380696716	0.120067278753625	0.12496364541483
ENSG00000102384	86.6437055358169	132.004176182582	96.4347243461053	14.688425397126	27.700434250551	10.4754185928295	105.027535354835	17.6214260801688	2.57131978938013	2.72329762491099e-11	6.81563285428305e-10	CENPI	X	101098218	101163681	+	4321	protein_coding	centromere protein I [Source:HGNC Symbol;Acc:HGNC:3968]	-	88	138	97	15	28	10	1.3745048037796	2.11516934491681	1.5551904535444	0.236962462303383	0.442312183105811	0.170499910661392
ENSG00000162650	564.168673545717	705.935376976415	766.506932689146	258.516286989418	360.105645257163	310.072390347753	678.870327737092	309.564774198111	1.13301654824642	2.73767147418255e-11	6.84276569372775e-10	ATXN7L2	1	109483479	109492804	+	5232	protein_coding	ataxin 7 like 2 [Source:HGNC Symbol;Acc:HGNC:28713]	-	573	738	771	264	364	296	7.39153678920031	9.34198036285417	10.2089894843569	3.44436171123612	4.74885364327269	4.16804498728003
ENSG00000213347	643.920266141185	822.634721137827	784.402036176052	269.28779894731	399.677694186521	362.449483311901	750.319007818355	343.804992148577	1.12633553651775	2.79329491610278e-11	6.96836908780484e-10	MXD3	5	177301461	177312757	-	5154	protein_coding	MAX dimerization protein 3 [Source:HGNC Symbol;Acc:HGNC:14008]	bHLH	654	860	789	275	404	346	8.56408936166991	11.0510707820457	10.6054402793244	3.64217526702306	5.35047190152506	4.94584050122012
ENSG00000119714	203.809625521751	198.006264273872	290.298345454255	62.6706150277376	91.0157125375246	70.1853045719576	230.704745083293	74.6238773790733	1.62774687287888	3.0391667588962e-11	7.55734265552995e-10	GPR68	14	91232532	91253925	-	3278	protein_coding	G protein-coupled receptor 68 [Source:HGNC Symbol;Acc:HGNC:4519]	-	207	207	292	64	92	67	4.26195885180215	4.18226665926733	6.1712056047863	1.33273433343963	1.91572874111413	1.50582421097766
ENSG00000013573	1032.83235348945	1087.59962550431	1253.65141649937	476.884211226691	678.660639138499	470.346294818044	1124.69446516438	541.963715061078	1.05290766935359	3.10981239732977e-11	7.71321074887005e-10	DDX11	12	31073845	31104791	+	8374	protein_coding	DEAD/H-box helicase 11 [Source:HGNC Symbol;Acc:HGNC:2736]	-	1049	1137	1261	487	686	449	8.45454787645082	8.99244585784965	10.4322561914198	3.96979943803432	5.59173132414677	3.95022475724357
ENSG00000131094	104.366281668143	111.916584154797	90.4696898504699	19.584567196168	25.721831804083	19.903295326376	102.250851891137	21.7365647755424	2.23334741008898	3.29020137938435e-11	8.12939935204773e-10	C1QL1	17	44959693	44968071	-	1295	protein_coding	complement C1q like 1 [Source:HGNC Symbol;Acc:HGNC:24182]	-	106	117	91	20	26	19	5.52438519880622	5.9836532287399	4.86819244062132	1.05422373190519	1.37043586660798	1.08091676952816
ENSG00000116661	152.611072250587	118.612448164059	150.120034806824	28.3976224344436	29.6790366970189	48.1869255270157	140.44785174049	35.4211948861594	1.99113995910223	3.32120995333412e-11	8.19556152943125e-10	FBXO2	1	11637018	11655785	-	3416	protein_coding	F-box protein 2 [Source:HGNC Symbol;Acc:HGNC:13581]	-	155	124	151	29	30	46	3.06239842204934	2.40410895802321	3.06235263530797	0.579499008367967	0.599457681247974	0.992083877123018
ENSG00000182310	230.39348972024	261.138696361194	323.10603518025	82.2551822239056	120.694749234544	83.803348742636	271.546073753895	95.584426733695	1.50549269487714	3.57324055231943e-11	8.79507531626171e-10	SPACA6	19	51689128	51712387	+	4103	protein_coding	sperm acrosome associated 6 [Source:HGNC Symbol;Acc:HGNC:27113]	-	234	273	325	84	122	80	3.84912660960055	4.40667938244595	5.48754327025922	1.39749521760476	2.02961400256281	1.43647109718328
ENSG00000158321	108.304631919771	96.6117521336286	152.108379638702	31.3353075138688	25.721831804083	20.950837185659	119.008254564034	26.002658834537	2.19122447898356	3.67725935043036e-11	9.01673302242866e-10	AUTS2	7	69598296	70793495	+	24197	protein_coding	AUTS2, activator of transcription and developmental regulator [Source:HGNC Symbol;Acc:HGNC:14262]	-	110	101	153	32	26	20	0.30681671576702	0.276445912470266	0.438052355606024	0.0902736526225383	0.0733444000189005	0.0608943351628612
ENSG00000142319	284.545805680126	422.79598458479	473.226069987073	116.5281748172	180.052822628581	114.182062661842	393.522620083997	136.921020035874	1.52240619328972	3.754269446523e-11	9.19392584685171e-10	SLC6A3	5	1392790	1445430	-	4461	protein_coding	solute carrier family 6 member 3 [Source:HGNC Symbol;Acc:HGNC:11049]	-	289	442	476	119	182	109	4.37233546624038	6.56206260831945	7.39215123068496	1.82090504601266	2.78480186747396	1.8001251383658
ENSG00000136982	220.54761409117	219.05040830298	188.892759028454	55.8160165090788	40.5613501525925	87.9935161797678	209.496927140868	61.4569609471464	1.77291571302223	3.83995265985831e-11	9.38004072813561e-10	DSCC1	8	119833976	119856010	-	2603	protein_coding	DNA replication and sister chromatid cohesion 1 [Source:HGNC Symbol;Acc:HGNC:24453]	-	224	229	190	57	41	84	5.8079344532423	5.82655214807687	5.05679731339104	1.49476613082178	1.07513951856661	2.37746175848258
ENSG00000176454	458.817804314667	555.756712768695	536.853104607184	254.599373550184	266.122029049936	237.79200205723	517.142540563515	252.83780155245	1.03208863969001	4.14544915118534e-11	1.00502497506397e-09	LPCAT4	15	34358618	34367278	-	4799	protein_coding	lysophosphatidylcholine acyltransferase 4 [Source:HGNC Symbol;Acc:HGNC:30059]	-	466	581	540	260	269	227	6.55364666365947	8.01817823698626	7.79541290361885	3.69824057650009	3.82610308487524	3.48484550678699
ENSG00000099994	913.697258377706	1089.51272950696	749.606001618179	399.525170801827	467.939478589665	472.44137853661	917.605329834282	446.635342642701	1.03924475363879	4.53133651511071e-11	1.09447031962855e-09	SUSD2	22	24181259	24189110	+	5279	protein_coding	sushi domain containing 2 [Source:HGNC Symbol;Acc:HGNC:30667]	-	928	1139	754	408	473	451	11.8643560217547	14.2896761246505	9.89499997875861	5.27571179190592	6.11595970647646	6.29409512027869
ENSG00000204856	110.273807045585	128.177968177289	110.353138169254	25.4599373550184	28.6897354737849	32.4737976377714	116.268304464043	28.8744901555249	2.01157996349739	4.98297239995045e-11	1.20056167113732e-09	FAM216A	12	110468364	110490385	+	2753	protein_coding	family with sequence similarity 216 member A [Source:HGNC Symbol;Acc:HGNC:30180]	-	112	134	111	26	29	31	2.7457416240083	3.22365762535116	2.79326976915138	0.644673320981617	0.719029855129547	0.829590756738255
ENSG00000138376	231.378077283147	242.007656334733	252.519793648564	97.92283598084	84.0906039748869	103.706644069012	241.968509088815	95.2400280082463	1.34587475895604	6.05521186018711e-11	1.44452597221286e-09	BARD1	2	214725646	214809711	-	6067	protein_coding	BRCA1 associated RING domain 1 [Source:HGNC Symbol;Acc:HGNC:952]	-	235	253	254	100	85	99	2.61421753567351	2.76182940863801	2.90038623555928	1.12511927873514	0.956313017565858	1.20218034090687
ENSG00000131351	292.422506183382	315.662160436608	267.432379887653	129.258143494709	128.609159020415	98.4689347725973	291.839015502548	118.778745762574	1.29568168925445	6.38796166684034e-11	1.51458023804607e-09	HAUS8	19	17049729	17075625	-	5533	protein_coding	HAUS augmin like complex subunit 8 [Source:HGNC Symbol;Acc:HGNC:30532]	-	297	330	269	132	130	94	3.622793962194	3.95005909732281	3.36812129749503	1.62849272304241	1.60375424476535	1.25162896643738
ENSG00000006016	217.593851402449	205.658680284457	270.41489713547	96.9436076210316	77.1654954122491	77.5180975869383	231.222476274126	83.875733540073	1.46179766666789	6.79664001903270e-11	1.60950750377362e-09	CRLF1	19	18572220	18607741	-	3018	protein_coding	cytokine receptor like factor 1 [Source:HGNC Symbol;Acc:HGNC:2364]	-	221	215	272	99	78	74	4.94220657805478	4.71812614402447	6.24375397899945	2.23917749418332	1.76412966924188	1.80642904021282
ENSG00000100346	135.873083681167	171.222808236827	184.916069364697	40.1483627521444	56.3901697243359	51.3295511048645	164.00398709423	49.2893611937816	1.73510209698198	6.90890524170565e-11	1.63409528006203e-09	CACNA1I	22	39570753	39689737	+	10792	protein_coding	calcium voltage-gated channel subunit alpha1 I [Source:HGNC Symbol;Acc:HGNC:1396]	-	138	179	186	41	57	49	0.863028237966855	1.09850343138638	1.1940076829117	0.25933102782388	0.360518915342091	0.334504962791197
ENSG00000136490	306.20673206408	330.966992457777	338.018621419338	144.925797251643	156.309593270966	126.752564973237	325.064115313732	142.662651831949	1.18726573811168	6.97790307348211e-11	1.64840195654173e-09	LIMD2	17	63695902	63701172	-	4745	protein_coding	LIM domain containing 2 [Source:HGNC Symbol;Acc:HGNC:28142]	-	311	346	340	148	158	121	4.42356108096549	4.82936694892777	4.96408048172296	2.12910980460431	2.27287738239977	1.87870060674632
ENSG00000137563	421.4034769242	433.318056599344	355.913724906244	140.029655452601	126.630556573947	212.650997434439	403.545086143263	159.770403153662	1.33876452696199	7.48290312810255e-11	1.75698565447848e-09	GGH	8	63015079	63039171	-	3130	protein_coding	gamma-glutamyl hydrolase [Source:HGNC Symbol;Acc:HGNC:4248]	-	428	453	358	143	128	203	9.22884363219705	9.58526640955143	7.9238236751622	3.11863293598823	2.79139161033348	4.77815377429645
ENSG00000198727	246927.668664138	365141.725809046	370090.623557538	182771.014901518	166087.846561411	117238.789807229	327386.672676907	155365.883756719	1.07532319514837	7.85163007884006e-11	1.83910430782601e-09	MT-CYB	MT	14747	15887	+	1141	protein_coding	mitochondrially encoded cytochrome b [Source:HGNC Symbol;Acc:HGNC:7427]	-	250793	381727	372260	186648	167884	111918	14834.6608621009	22157.3367557407	22602.5189658163	11166.3248330793	10043.3546910049	7226.41199781391
ENSG00000108602	69.9057169663977	88.9593361230441	138.189965815553	7.8338268784672	15.8288195717434	21.9983790449419	99.0183396349983	15.2203418317175	2.70770520434165	8.3823798703078e-11	1.95162356331409e-09	ALDH3A1	17	19737984	19748943	-	3918	protein_coding	aldehyde dehydrogenase 3 family member A1 [Source:HGNC Symbol;Acc:HGNC:405]	-	71	93	139	8	16	21	1.22304313209531	1.57205899705346	2.4577996742957	0.139379247862912	0.278747311777176	0.394878315296718
ENSG00000131584	4528.11820180934	5640.78715180206	6256.32701350557	2162.13621845695	3414.07852138041	2295.16421368894	5475.07745570566	2623.79298450877	1.06117067799493	8.49197308040891e-11	1.97476603290037e-09	ACAP3	1	1292376	1309609	-	8809	protein_coding	ArfGAP with coiled-coil, ankyrin repeat and PH domains 3 [Source:HGNC Symbol;Acc:HGNC:16754]	-	4599	5897	6293	2208	3451	2191	35.2358421494914	44.3358298102208	49.4911146845756	17.109803440007	26.7407439833608	18.3241648280579
ENSG00000227507	342.63647189164	329.053888455131	302.228414445526	108.694347938732	141.470074922457	157.131278892442	324.639591597432	135.765233917877	1.25912978453329	9.1085477269729e-11	2.10550928423857e-09	LTB	6	31580525	31582522	-	1535	protein_coding	lymphotoxin beta [Source:HGNC Symbol;Acc:HGNC:6711]	-	348	344	304	111	143	150	15.3009614264275	14.8422720027787	13.7202276552515	4.93613649324794	6.35891170027058	7.19931707460465
ENSG00000197558	402.696313228967	458.188408633743	559.719070173786	170.385734606662	245.346703362023	138.275525425349	473.534597345499	184.669321131345	1.35736268921162	9.87054609725666e-11	2.27351187217549e-09	SSPO	7	149776042	149833979	+	21144	protein_coding	SCO-spondin [Source:HGNC Symbol;Acc:HGNC:21998]	-	409	479	563	174	248	132	1.30552145685368	1.50037108830191	1.84466436615193	0.561739106862933	0.800607524447414	0.459933669332953
ENSG00000115687	462.756154566295	540.451880747526	574.631656412875	210.534097358806	291.843860854019	226.269041605117	525.946563908898	242.882333272647	1.11442500208427	1.09603782658651e-10	2.50961569016635e-09	PASK	2	241106099	241150264	-	10686	protein_coding	PAS domain containing serine/threonine kinase [Source:HGNC Symbol;Acc:HGNC:17270]	-	470	565	578	215	295	216	2.96845550981306	3.50173761670615	3.74721647069233	1.37339623131061	1.8843517828536	1.48917934322535
ENSG00000162576	126.027208052097	114.786240158767	166.026793461851	13.7091970373176	44.5185550455284	24.0934627635078	135.613413890905	27.4404049487846	2.30451588760076	1.24688440131714e-10	2.83490583778336e-09	MXRA8	1	1352689	1361777	-	3622	protein_coding	matrix remodeling associated 8 [Source:HGNC Symbol;Acc:HGNC:7542]	-	128	120	167	14	45	23	2.38511530832054	2.19423492650842	3.19421495673864	0.263846994194383	0.848045598761629	0.467829724496443
ENSG00000186871	152.611072250587	110.960032153474	149.125862390884	37.2106776727192	44.5185550455284	26.1885464820737	137.565655598315	35.9725930667738	1.93191410957078	1.24915489819475e-10	2.83673851499771e-09	ERCC6L	X	72204657	72239047	-	4364	protein_coding	ERCC excision repair 6 like, spindle assembly checkpoint helicase [Source:HGNC Symbol;Acc:HGNC:20794]	-	155	116	150	38	45	25	2.39714780241076	1.7604494974839	2.38123704835439	0.594389892839763	0.703854527661462	0.42204979031157
ENSG00000113763	228.424314594426	224.789720310918	234.624690161658	104.777434499499	75.1868929657812	80.6607231647871	229.279575022334	86.8750168766891	1.39912767419073	1.25906305242756e-10	2.85589114620308e-09	UNC5A	5	176810477	176880898	+	4359	protein_coding	unc-5 netrin receptor A [Source:HGNC Symbol;Acc:HGNC:12567]	-	232	235	236	107	76	77	3.59210457896554	3.5705187397648	3.75077702997382	1.6755965979748	1.19009562877475	1.30140442247136
ENSG00000210176	59.0752537744206	89.9158881243672	80.5279656910776	11.7507403177008	12.8609159020415	11.5229604521124	76.5063691966218	12.0448722239516	2.66691275246615	1.40086930575526e-10	3.17012141609639e-09	MT-TH	MT	12138	12206	+	69	Mt_tRNA	mitochondrially encoded tRNA histidine [Source:HGNC Symbol;Acc:HGNC:7487]	-	60	94	81	12	13	11	58.6880954262023	90.2254561544045	81.3264924444932	11.8714759375411	12.8602496178068	11.7449728313719
ENSG00000112139	39.3835025162804	55.4800160767372	75.5571036113815	0.9792283598084	1.97860244646793	1.04754185928295	56.806874068133	1.33512422185309	5.40692240169055	1.41771213219832e-10	3.20449261526414e-09	MDGA1	6	37630679	37699306	-	14187	protein_coding	MAM domain containing glycosylphosphatidylinositol anchor 1 [Source:HGNC Symbol;Acc:HGNC:19267]	-	40	58	76	1	2	1	0.190290575146635	0.270762021816442	0.37112408280135	0.00481151664487638	0.00962264720820977	0.00519299438900315
ENSG00000104518	85.6591179729099	90.8724401256902	105.382276089558	6.8545985186588	25.721831804083	12.5705023113954	93.9712780627195	15.0489775447124	2.6416137777296	1.43214925495916e-10	3.22993542379611e-09	GSDMD	8	143553207	143563062	+	5116	protein_coding	gasdermin D [Source:HGNC Symbol;Acc:HGNC:25697]	-	87	95	106	7	26	12	1.14772164726183	1.2298252147874	1.43539504661971	0.0933985352787389	0.346894927141778	0.17280612524657
ENSG00000163040	608.475113876532	748.980217035952	633.287828953289	279.080082545394	361.094946480397	348.831439141222	663.581053288591	329.668822722338	1.00981145760073	1.47281833151672e-10	3.31358465735313e-09	CCDC74A	2	131527675	131533666	+	3077	protein_coding	coiled-coil domain containing 74A [Source:HGNC Symbol;Acc:HGNC:25197]	-	618	783	637	285	365	333	13.5552906790387	16.8532859432509	14.3419449055028	6.32251582471415	8.09693224230553	7.97306233185904
ENSG00000077684	214.640088713728	265.921456367809	348.95451799467	102.818977779882	96.9515198769284	107.896811506144	276.505354358736	102.555769720985	1.43106708388156	1.52660740522091e-10	3.42664102509088e-09	JADE1	4	128809623	128875224	+	9129	protein_coding	jade family PHD finger 1 [Source:HGNC Symbol;Acc:HGNC:30027]	-	218	278	351	105	98	103	1.61168863219946	2.0168421653158	2.66366756938366	0.785124723112107	0.732753675232854	0.831232355555825
ENSG00000260428	2407.31659130764	3190.10092441239	3397.08714526435	1144.71795261602	1753.04176757058	1517.88815410099	2998.16822032813	1471.88262476253	1.02649397807305	1.54960373743735e-10	3.47423310160867e-09	SCX	8	144266560	144268481	+	999	protein_coding	scleraxis bHLH transcription factor [Source:HGNC Symbol;Acc:HGNC:32322]	bHLH	2445	3335	3417	1169	1772	1449	165.181433748373	221.095892093911	236.960307259303	79.8769703535203	121.07469009548	106.859052566512
ENSG00000108984	57.1060786486066	46.8710480648297	60.644517372293	1.9584567196168	6.92510856263774	3.14262557784885	54.8738813619098	4.00873028670113	3.77226555983497	1.60060366844672e-10	3.58028795167222e-09	MAP2K6	17	69414698	69553861	+	16655	protein_coding	mitogen-activated protein kinase kinase 6 [Source:HGNC Symbol;Acc:HGNC:6846]	-	58	49	61	2	7	3	0.235034281892987	0.194850608569429	0.253735545770092	0.00819705633633878	0.0286885461302943	0.0132704313533691
ENSG00000160284	665.581192525139	893.419569235733	839.08151905271	433.798163395121	333.394512229846	414.826576276048	799.360760271194	394.006417300338	1.02085445210269	1.63680871954117e-10	3.65283660210047e-09	SPATC1L	21	46161148	46184476	-	2333	protein_coding	spermatogenesis and centriole associated 1 like [Source:HGNC Symbol;Acc:HGNC:1298]	-	676	934	844	443	337	396	19.555990306185	26.5144401205951	25.0624671990047	12.9616875618952	9.85984979270207	12.505148955477
ENSG00000157456	380.050799282106	298.444224412793	245.56058673699	110.652804658349	123.662652904245	128.847648691803	308.01853681063	121.054368751466	1.34794617546662	1.65659897879283e-10	3.69274785019515e-09	CCNB2	15	59105078	59125045	+	2801	protein_coding	cyclin B2 [Source:HGNC Symbol;Acc:HGNC:1580]	-	386	312	247	113	125	123	9.30083740081799	7.37720426630315	6.10913831802354	2.75383487697869	3.04615530040325	3.23519471681716
ENSG00000146094	279.622867865591	288.878704399563	336.03027658746	93.026694181798	151.363087154796	100.564018491163	301.510616284204	114.984599942586	1.39005023816421	1.70408923211141e-10	3.79424281784254e-09	DOK3	5	177501907	177511274	-	4823	protein_coding	docking protein 3 [Source:HGNC Symbol;Acc:HGNC:24583]	-	284	302	338	95	153	96	3.97419281903331	4.1470569993636	4.8550706281129	1.34455602962509	2.16535598997091	1.46643356709343
ENSG00000159450	231.378077283147	239.138000330764	360.88458698594	85.1928673033308	116.737544341608	93.2312254761825	277.133554866617	98.387212373707	1.49352419240685	1.75747033695168e-10	3.90412361205171e-09	TCHH	1	152106317	152115454	-	6995	protein_coding	trichohyalin [Source:HGNC Symbol;Acc:HGNC:11791]	-	235	250	363	87	118	89	2.26739925502947	2.36702373832902	3.59513348380628	0.848992971801991	1.15146150973974	0.937369265806161
ENSG00000188610	118.150507548841	122.438656169351	137.195793399614	16.6468821167428	27.700434250551	42.9492162306009	125.928319039269	29.0988441992982	2.11915939453498	1.82090980114045e-10	4.03579448030797e-09	FAM72B	1	121167646	121185539	-	3033	protein_coding	family with sequence similarity 72 member B [Source:HGNC Symbol;Acc:HGNC:24805]	-	120	128	138	17	28	41	2.67027931711702	2.79503906937061	3.15212034312466	0.382603617835358	0.630145381866207	0.995909484757102
ENSG00000213222	180.179524011983	142.526248197135	183.921896948757	36.2314493129108	63.3152782869737	53.4246348234304	168.875889719292	50.990454141105	1.72823698071737	2.07025815145766e-10	4.54682206937488e-09	AC093724.1	2	131723253	131724279	-	1027	processed_pseudogene	translocase of outer mitochondrial membrane 40 (TOMM40) pseudogene	-	183	149	185	37	64	51	12.0262022224384	9.60873350104034	12.4795061254037	2.45925657810308	4.25367854933973	3.65854292233317
ENSG00000171793	402.696313228967	440.013920608605	495.097863137736	229.139436195166	220.614172781174	187.509992811648	445.936032325103	212.421200595996	1.06903560371001	2.07992523711686e-10	4.56066746297931e-09	CTPS1	1	40979335	41012565	+	11517	protein_coding	CTP synthase 1 [Source:HGNC Symbol;Acc:HGNC:2519]	-	409	460	498	234	223	179	2.39680000726875	2.64526257977643	2.99561564212396	1.38691246626392	1.32166269841367	1.14504376487149
ENSG00000226287	361.343635586873	432.361504598021	354.919552490305	145.905025611452	155.320292047732	202.175578841609	382.8748975584	167.800298833598	1.19175629649649	2.08127099131367e-10	4.56066746297931e-09	TMEM191A	22	20701114	20704606	+	2707	transcribed_unprocessed_pseudogene	transmembrane protein 191A (pseudogene) [Source:HGNC Symbol;Acc:HGNC:25317]	-	367	452	357	149	157	193	9.15009629650117	11.0586089906529	9.13642038421286	3.75725415939724	3.95882708958827	5.25263804934614
ENSG00000139899	164.426123005471	229.572480317533	193.86362110815	60.7121583081208	77.1654954122491	64.9475952755429	195.954074810385	67.6084163319709	1.53537913037324	2.12268324149369e-10	4.64615786112703e-09	CBLN3	14	24426532	24430954	-	2562	protein_coding	cerebellin 3 precursor [Source:HGNC Symbol;Acc:HGNC:20146]	-	167	240	195	62	78	62	4.39931644285798	6.20415214973732	5.2729250674177	1.65190521925581	2.07811996165964	1.7828753733805
ENSG00000129173	162.456947879657	158.787632219627	138.189965815553	56.7952448688872	37.5934464828906	47.1393836677327	153.144848638279	47.1760250065035	1.6985435332101	2.25842758404885e-10	4.92657665885251e-09	E2F8	11	19224063	19241620	-	4140	protein_coding	E2F transcription factor 8 [Source:HGNC Symbol;Acc:HGNC:24727]	E2F	165	166	139	58	38	45	2.68987104036761	2.65557193645942	2.32600461929723	0.956313339413031	0.62652498138033	0.800793602138996
ENSG00000163739	136.857671244074	139.656592193166	71.5804139476245	30.3560791540604	12.8609159020415	21.9983790449419	116.031559128288	21.7384580336813	2.41604578213542	2.29898705896643e-10	4.99816816153073e-09	CXCL1	4	73869393	73871242	+	1296	protein_coding	C-X-C motif chemokine ligand 1 [Source:HGNC Symbol;Acc:HGNC:4602]	-	139	146	72	31	13	21	7.23865127614077	7.46101954704714	3.84878462185873	1.6327859458848	0.684689215762861	1.19377564763313
ENSG00000149527	102.397106542329	154.961424214335	137.195793399614	33.2937642334856	41.5506513758265	29.3311720599226	131.518108052093	34.7251958897449	1.9199748785229	2.36462861550114e-10	5.12936404377074e-09	PLCH2	1	2425980	2505530	+	10781	protein_coding	phospholipase C eta 2 [Source:HGNC Symbol;Acc:HGNC:29037]	-	104	162	138	34	42	28	0.65106170234429	0.995190661362418	0.886780539903264	0.215274422204738	0.265916558278482	0.191340721557374
ENSG00000135596	1428.63655377807	1721.7936023815	1794.48121077031	697.210592183581	1038.76628439566	667.284164363239	1648.30378897663	801.087013647494	1.04070279433216	2.4700282653551e-10	5.31632416979929e-09	MICAL1	6	109444062	109465968	-	7056	protein_coding	microtubule associated monooxygenase, calponin and LIM domain containing 1 [Source:HGNC Symbol;Acc:HGNC:20619]	-	1451	1800	1805	712	1050	637	13.8789527257557	16.8952357649097	17.7220822511607	6.88801339119801	10.1574773767018	6.65103575109888
ENSG00000007968	131.934733429539	137.74348819052	170.997655541547	34.272992593294	44.5185550455284	51.3295511048645	146.891959053869	43.373699581229	1.76183821707913	2.52241235392417e-10	5.40504974644524e-09	E2F2	1	23506430	23531220	-	5457	protein_coding	E2F transcription factor 2 [Source:HGNC Symbol;Acc:HGNC:3114]	E2F	134	144	172	35	45	49	1.65729072845479	1.7476677083702	2.18358753697538	0.437810982669991	0.562877251001396	0.661531529859372
ENSG00000170369	46.2756154566295	60.2627760833525	49.7086207969615	0	0.989301223233963	5.23770929641475	52.0823374456478	2.07567017321624	4.68634082853105	2.53376556696025e-10	5.42337820967813e-09	CST2	20	23823769	23826731	-	748	protein_coding	cystatin SA [Source:HGNC Symbol;Acc:HGNC:2474]	-	47	63	50	0	1	5	4.24076411468748	5.57813826805092	4.63089058779794	0	0.0912543422078021	0.492466653721842
ENSG00000101197	46.2756154566295	55.4800160767372	72.5745863635638	3.9169134392336	6.92510856263774	6.2852511556977	58.1100726323101	5.70909105252301	3.34990499032506	2.76138675445494e-10	5.87811239786226e-09	BIRC7	20	63235883	63240507	+	1562	protein_coding	baculoviral IAP repeat containing 7 [Source:HGNC Symbol;Acc:HGNC:13702]	-	47	58	73	4	7	6	2.03078844928696	2.45921946447494	3.23770998279281	0.174804063100797	0.305894837259956	0.282994922138749
ENSG00000176887	72.8594796551188	85.1331281177519	69.5920691157461	11.7507403177008	11.8716146788076	15.7131278892442	75.8615589628722	13.1118276285842	2.53590277175686	2.90215220943936e-10	6.15072105569472e-09	SOX11	2	5692667	5701385	+	8719	protein_coding	SRY-box 11 [Source:HGNC Symbol;Acc:HGNC:11191]	HMG	74	89	70	12	12	15	0.572813042868427	0.676041960507132	0.556195506771648	0.0939479114222198	0.0939441421788315	0.126745632635831
ENSG00000184661	170.333648382913	142.526248197135	124.271551992404	40.1483627521444	47.4864587152302	45.0442999491668	145.710482857484	44.2263738055138	1.72053680434585	2.93482588536847e-10	6.21317073502434e-09	CDCA2	8	25458997	25507920	+	3908	protein_coding	cell division cycle associated 2 [Source:HGNC Symbol;Acc:HGNC:14623]	-	173	149	125	41	48	43	2.98771662872133	2.5251200884259	2.21590721575797	0.716146482158472	0.838381756046297	0.810629347508154
ENSG00000106404	322.944720633499	432.361504598021	360.88458698594	124.362001695667	192.913738530623	141.418151003198	372.063604072487	152.897963743163	1.28296158823786	3.36070600020029e-10	7.04766531407586e-09	CLDN15	7	101232092	101238820	-	2893	protein_coding	claudin 15 [Source:HGNC Symbol;Acc:HGNC:2036]	-	328	452	363	127	195	135	7.6519701329981	10.3476165011053	8.69269226381782	2.99659360642564	4.60088432576219	3.43790409214183
ENSG00000152117	1398.11433932795	1925.53917866331	2047.00100441887	800.029569963463	1060.53091130681	672.521873659654	1790.21817413671	844.360784976642	1.08391798758767	3.42678192481439e-10	7.14533828477712e-09	AC073869.1	2	131492813	131521573	+	3914	transcribed_processed_pseudogene	sphingomyelin phosphodiesterase 4, neutral membrane (neutral sphingomyelinase-3) pseudogene [Source:NCBI gene;Acc:150776]	-	1420	2013	2059	817	1072	642	24.4858609685714	34.0622456850975	36.4444700192459	14.2486525512477	18.6951563171639	12.0843314554772
ENSG00000152253	163.441535442564	118.612448164059	166.026793461851	40.1483627521444	33.6362415899548	54.4721766827134	149.360259022825	42.7522603416042	1.80701150291992	3.4489396447962e-10	7.18380751175777e-09	SPC25	2	168834132	168913371	-	1841	protein_coding	SPC25, NDC80 kinetochore complex component [Source:HGNC Symbol;Acc:HGNC:24031]	-	166	124	167	41	34	52	6.08558251866487	4.46085616545752	6.28432730760856	1.5202066552283	1.26060859914656	2.08093242402659
ENSG00000183048	1071.23126844283	1400.39212993695	1219.84955435743	463.175014189373	590.612830270676	738.517010794479	1230.49098424574	597.43495175151	1.04309276604427	3.4824668800057e-10	7.23807574384018e-09	SLC25A10	17	81712236	81721016	+	2621	protein_coding	solute carrier family 25 member 10 [Source:HGNC Symbol;Acc:HGNC:10980]	-	1088	1464	1227	473	597	705	28.0162323530196	36.993411150906	32.4319943374178	12.3187511183241	15.5475673555694	19.8166627374038
ENSG00000092096	215.624676276635	261.138696361194	318.135173100553	61.6913866679292	99.9194235466303	112.086978943276	264.966181912794	91.232596385945	1.53993333167501	3.54738177816254e-10	7.36509457929117e-09	SLC22A17	14	23346306	23352912	-	4278	protein_coding	solute carrier family 22 member 17 [Source:HGNC Symbol;Acc:HGNC:23095]	-	219	273	320	63	101	107	3.45502497267159	4.22641549933981	5.18209430152087	1.00524594632404	1.61152011339762	1.84268635330909
ENSG00000180385	184.117874263611	176.962120244765	217.723759090691	52.8783314296536	78.1547966354831	28.2836302006396	192.934584533022	53.1055860885921	1.85754983165805	3.65486919853636e-10	7.56393923556067e-09	EMC3-AS1	3	9986893	10006990	+	3714	transcribed_unprocessed_pseudogene	EMC3 antisense RNA 1 [Source:HGNC Symbol;Acc:HGNC:49223]	-	187	185	219	54	79	27	3.39818926262919	3.29898356938947	4.08505896051888	0.992486073938208	1.45191211355505	0.535587320332059
ENSG00000247627	92.551230913259	77.4807121071675	119.300689912708	11.7507403177008	27.700434250551	12.5705023113954	96.4442109777113	17.3405589598824	2.47255368404475	3.6633405518926e-10	7.57337991789878e-09	MTND4P12	5	134926660	134928036	-	1377	processed_pseudogene	MT-ND4 pseudogene 12 [Source:HGNC Symbol;Acc:HGNC:42199]	-	94	81	120	12	28	12	4.60724990237652	3.89584259990858	6.03730921075879	0.594866985977004	1.3879672790125	0.642030600407735
ENSG00000179406	407.619251043502	467.753928646974	506.033759713068	166.468821167428	248.314607031725	123.609939395388	460.468979801181	179.464455864847	1.35808918314012	3.82999155726751e-10	7.89263472934351e-09	LINC00174	7	66376044	66493566	-	11354	processed_transcript	long intergenic non-protein coding RNA 174 [Source:HGNC Symbol;Acc:HGNC:27788]	-	414	489	509	170	251	118	2.4609302653175	2.85239911335565	3.10573936105951	1.02205105944569	1.5089677858755	0.765669838367178
ENSG00000024526	95.50499360198	142.526248197135	130.236586488039	39.169134392336	28.6897354737849	25.1410046227908	122.755942762385	30.9999581629706	1.98322293826831	3.86144660688427e-10	7.93710662401134e-09	DEPDC1	1	68474152	68497221	-	5904	protein_coding	DEP domain containing 1 [Source:HGNC Symbol;Acc:HGNC:22949]	-	97	149	131	40	29	24	1.10885112547305	1.67143789050956	1.53716702885212	0.462472809219927	0.335279334548043	0.299483786165803
ENSG00000121152	273.715342488149	292.704912404855	288.310000622377	143.946568891835	76.1761941890152	70.1853045719576	284.910085171793	96.7693558842692	1.555755250236	3.86319049935595e-10	7.93710662401134e-09	NCAPH	2	96335787	96373845	+	3278	protein_coding	non-SMC condensin I complex subunit H [Source:HGNC Symbol;Acc:HGNC:1112]	-	278	306	290	147	77	67	5.72379014879709	6.18248114848213	6.12893707324667	3.06112417211916	1.60338166375856	1.50582421097766
ENSG00000272645	244.177715600939	326.184232451162	292.286690286133	128.2789151349	122.673351681011	83.803348742636	287.549546112745	111.585205186183	1.36400589124105	3.86386430563352e-10	7.93710662401134e-09	GTF2IP20	1	223951394	223992594	-	4145	transcribed_unprocessed_pseudogene	general transcription factor IIi pseudogene 20 [Source:HGNC Symbol;Acc:HGNC:51732]	-	248	341	294	131	124	80	4.03808077576668	5.44854030197106	4.913816216858	2.15734360674374	2.04198377526129	1.42191578087889
ENSG00000100276	69.9057169663977	72.6979521005522	76.5512760273207	9.792283598084	14.8395183485095	12.5705023113954	73.0516483647569	12.4007680859963	2.55918200845962	4.1258842093165e-10	8.44846754954227e-09	RASL10A	22	29312933	29319679	-	2240	protein_coding	RAS like family 10 member A [Source:HGNC Symbol;Acc:HGNC:16954]	-	71	76	77	10	15	12	2.13923347837028	2.24706635673298	2.38143548477509	0.304736547503845	0.45708648195158	0.394676846768505
ENSG00000196421	115.19674486012	109.046928150828	179.945207285001	40.1483627521444	35.6148440364227	29.3311720599226	134.729626765316	35.0314596161632	1.94098164141637	4.78248958916298e-10	9.69139755586350e-09	C20orf204	20	64034344	64039962	+	5480	protein_coding	chromosome 20 open reading frame 204 [Source:HGNC Symbol;Acc:HGNC:27655]	-	117	114	181	41	36	28	1.4409640948167	1.3777633136173	2.28820078430944	0.510711761364107	0.448411847987536	0.376431445093075
ENSG00000139618	159.503185190936	170.266256235504	214.741241842874	46.0237329109948	73.2082905193133	58.6623441198452	181.503561089771	59.2981225167178	1.6139715158862	4.78291056910098e-10	9.69139755586350e-09	BRCA2	13	32315474	32400266	+	12273	protein_coding	BRCA2, DNA repair associated [Source:HGNC Symbol;Acc:HGNC:1101]	-	162	178	216	47	74	56	0.890865491558827	0.960549149134145	1.21926787336322	0.261408487910085	0.411562808594986	0.336159752156776
ENSG00000141933	478.509555572807	649.498808898354	480.185276898648	173.323419686087	241.389498469087	278.646134569265	536.06454712327	231.11968424148	1.21505208869137	4.87830405154835e-10	9.85376723488457e-09	TPGS1	19	507497	519654	+	3642	protein_coding	tubulin polyglutamylase complex subunit 1 [Source:HGNC Symbol;Acc:HGNC:25058]	-	486	679	483	177	244	266	9.00625385329612	12.3475318865307	9.18762589303674	3.31746145948172	4.57304022653223	5.38084048092957
ENSG00000174442	342.63647189164	282.182840390301	361.87875940188	145.905025611452	130.587761466883	160.273904470291	328.89935722794	145.588897182875	1.17613402255728	5.1490067893234e-10	1.03789188882397e-08	ZWILCH	15	66504959	66550128	+	4849	protein_coding	zwilch kinetochore protein [Source:HGNC Symbol;Acc:HGNC:25468]	-	348	295	364	149	132	153	4.84367411622317	4.02921234038802	5.20050254535335	2.09752258393242	1.85813337435132	2.32459697746102
ENSG00000005961	38.3989149533734	73.6545041018752	63.6270346201107	3.9169134392336	5.93580733940378	7.33279301498065	58.5601512251198	5.72850459787268	3.35968898542693	5.56645449283027e-10	1.11622970994426e-08	ITGA2B	17	44372180	44389505	-	5551	protein_coding	integrin subunit alpha 2b [Source:HGNC Symbol;Acc:HGNC:6138]	-	39	77	64	4	6	7	0.474177820188286	0.91869176063418	0.798738945123628	0.0491882447421086	0.0737794069228276	0.0929041757840953
ENSG00000136943	287.499568368847	266.878008369132	294.275035118012	120.445088256433	127.619857797181	133.037816128935	282.884203951997	127.03425406085	1.15529838225947	6.26449145736e-10	1.24973701359959e-08	CTSV	9	97029679	97039643	-	4700	protein_coding	cathepsin V [Source:HGNC Symbol;Acc:HGNC:2538]	-	292	279	296	123	129	127	4.19307711576994	3.93148541518434	4.36304775856667	1.78640454400552	1.87347106134367	1.99073881859405
ENSG00000165905	296.36085643501	315.662160436608	379.773862888786	160.593451008578	149.384484708328	131.990274269652	330.598959920135	147.322736662186	1.16511565820791	6.49571618829083e-10	1.29054890547058e-08	LARGE2	11	45921621	45929096	+	3115	protein_coding	LARGE xylosyl- and glucuronyltransferase 2 [Source:HGNC Symbol;Acc:HGNC:16522]	-	301	330	382	164	151	126	6.52163217713641	7.01626869518046	8.49574416048175	3.59383685685433	3.30882678770043	2.98003192166781
ENSG00000170373	63.0136040260487	53.5669120740911	36.7843793897515	0.9792283598084	5.93580733940378	1.04754185928295	51.1216318299637	2.65419251949838	4.2581688522175	6.67862035987614e-10	1.32417149428005e-08	CST1	20	23747553	23751268	-	872	protein_coding	cystatin SN [Source:HGNC Symbol;Acc:HGNC:2473]	-	64	56	37	1	6	1	4.953490623129	4.25325935219377	2.93955339238293	0.078280947982639	0.469666843840156	0.0844873983908115
ENSG00000088340	1185.44342574004	1407.08799394621	1638.39614146785	575.786275567339	858.71346176708	476.631545973742	1410.30918705137	637.043761102721	1.14611774096263	7.13615761136412e-10	1.41199702849575e-08	FER1L4	20	35558737	35607562	-	9067	transcribed_unitary_pseudogene	fer-1 like family member 4, pseudogene [Source:HGNC Symbol;Acc:HGNC:15801]	-	1204	1471	1648	588	868	455	8.96211943610011	10.7448258405111	12.5918547505037	4.42676300262781	6.53448320714751	3.69705748158579
ENSG00000094631	925.51230913259	1134.47067356914	1102.53720927661	532.70022773577	639.08859020914	408.54132512035	1054.17339732611	526.776714355087	1.00027796655962	8.12531780384958e-10	1.5979241743997e-08	HDAC6	X	48801377	48824982	+	10602	protein_coding	histone deacetylase 6 [Source:HGNC Symbol;Acc:HGNC:14064]	-	940	1186	1109	544	646	390	5.98394936386764	7.40878876620985	7.24669294675948	3.50254449468294	4.15910471510542	2.71009945715404
ENSG00000137804	86.6437055358169	104.264168144213	101.405586425801	15.6676537569344	15.8288195717434	31.4262557784885	97.4378200352771	20.9742430357221	2.22229954884239	9.27427038295953e-10	1.80918319827099e-08	NUSAP1	15	41332694	41381050	+	2875	protein_coding	nucleolar and spindle associated protein 1 [Source:HGNC Symbol;Acc:HGNC:18538]	-	88	109	102	16	16	30	2.06582095900232	2.51095524787151	2.45786732721135	0.379887230001314	0.3798719887106	0.768761858053436
ENSG00000149922	185.102461826518	257.312488355902	202.811172851603	86.1720956631392	86.0692064213548	70.1853045719576	215.075374344674	80.8088688854839	1.41148888681007	9.90991851337454e-10	1.92735975424275e-08	TBX6	16	30085793	30091887	-	3137	protein_coding	T-box 6 [Source:HGNC Symbol;Acc:HGNC:11605]	T-box	188	269	204	88	87	67	4.0447453717389	5.67921205271977	4.50517600620506	1.9148762589722	1.89304034858621	1.57350709709428
ENSG00000044446	358.389872898152	397.925632550391	496.092035553676	191.928758522446	199.838847093261	201.128036982326	417.469180334073	197.631880866011	1.07881863340774	1.14658910330261e-09	2.20561842304616e-08	PHKA2	X	18892300	18984598	-	9029	protein_coding	phosphorylase kinase regulatory subunit alpha 2 [Source:HGNC Symbol;Acc:HGNC:8926]	-	364	416	499	196	202	192	2.72088124326152	3.05143414182672	3.82874996938035	1.48179791578345	1.52709780598406	1.56664283842986
ENSG00000165891	110.273807045585	117.655896162736	95.440551930166	35.2522209531024	8.90371100910567	8.3803348742636	107.790085046162	17.5120889454906	2.61494343637726	1.20548307131668e-09	2.3143124454386e-08	E2F7	12	77021247	77065580	-	6303	protein_coding	E2F transcription factor 7 [Source:HGNC Symbol;Acc:HGNC:23820]	E2F	112	123	96	36	9	8	1.19927442343247	1.29243326612864	1.05516418000506	0.389877125031097	0.0974653707350347	0.0935085024868001
ENSG00000182796	629.15145269758	554.800160767372	592.526759899781	265.370885508076	320.533596327804	155.036195173877	592.159457788244	246.980225669919	1.26019634018668	1.32043466444972e-09	2.52748417836518e-08	TMEM198B	12	55829608	55836246	+	4377	transcribed_unitary_pseudogene	transmembrane protein 198B (pseudogene) [Source:HGNC Symbol;Acc:HGNC:43629]	-	639	580	596	271	324	148	9.85308360154095	8.77610418896472	9.4333473665297	4.22634849889728	5.05270101502062	2.49111393345318
ENSG00000105696	130.950145866632	132.960728183905	171.991827957487	48.96141799042	50.4543623849321	38.7590487934691	145.300900669341	46.0582763896071	1.65555577448938	1.43555446246746e-09	2.72628681298599e-08	TMEM59L	19	18607430	18621039	+	2626	protein_coding	transmembrane protein 59 like [Source:HGNC Symbol;Acc:HGNC:13237]	-	133	139	173	50	51	37	3.41825750016666	3.50566491377912	4.56401954016302	1.29971414015349	1.32565523478417	1.03804319180546
ENSG00000141577	660.658254710604	726.022969004199	800.30879483108	261.453972068843	400.666995409755	398.065906527521	728.996672848628	353.395624668706	1.04520314207631	1.51357829882877e-09	2.86603374649189e-08	CEP131	17	81189593	81222999	-	3966	protein_coding	centrosomal protein 131 [Source:HGNC Symbol;Acc:HGNC:29511]	-	671	759	805	267	405	380	11.4187263831641	12.6747496385831	14.0617471434022	4.59548245918052	6.97039597287735	7.05893704759942
ENSG00000272808	98.458756290701	88.9593361230441	137.195793399614	28.3976224344436	30.6683379202529	19.903295326376	108.204628604453	26.3230852270242	2.03605874616034	1.58541718266233e-09	2.990371591563e-08	AC015712.6	15	100849831	100876836	+	8164	processed_transcript	novel transcript	-	100	93	138	29	31	19	0.826694141843859	0.754449675460003	1.1710412788703	0.242475332261756	0.259187369808245	0.171458502760775
ENSG00000266074	637.028153200836	818.808513132535	830.133967309257	380.919831965468	440.239044339114	288.074011302811	761.990211214209	369.744295869131	1.0425175922583	1.74359248055885e-09	3.26645357262142e-08	BAHCC1	17	81395475	81466332	+	13473	protein_coding	BAH domain and coiled-coil containing 1 [Source:HGNC Symbol;Acc:HGNC:29279]	-	647	856	835	389	445	275	3.24106564253439	4.20784543263339	4.29356734703012	1.97086942798894	2.25450310601121	1.50375403652613
ENSG00000172331	183.133286700704	160.700736222273	160.061758966216	67.5667568267796	59.3580733940378	56.5672604012793	167.965260629731	61.1640302073656	1.45645424140464	1.78318959868724e-09	3.33740731557202e-08	BPGM	7	134646808	134679813	+	2539	protein_coding	bisphosphoglycerate mutase [Source:HGNC Symbol;Acc:HGNC:1093]	-	186	168	161	69	60	54	4.94422355717396	4.38224752474947	4.39298063574108	1.85506422931053	1.61303461137698	1.56689350745432
ENSG00000105825	459.802391877574	501.233248693281	306.205104109283	178.219561485129	177.084918958879	197.985411404477	422.413581560046	184.429963949495	1.19631019285791	2.01198482182909e-09	3.72958449604318e-08	TFPI2	7	93885396	93890991	-	2682	protein_coding	tissue factor pathway inhibitor 2 [Source:HGNC Symbol;Acc:HGNC:11761]	-	467	524	308	182	179	189	11.7518425237293	12.939659164797	7.95587693645966	4.6321773186565	4.55563996528227	5.1917222796394
ENSG00000186638	90.582055787445	107.133824148182	99.417241593923	15.6676537569344	28.6897354737849	27.2360883413567	99.0443738431834	23.8644925240253	2.05570083911308	2.07182770970719e-09	3.83684269261357e-08	KIF24	9	34252381	34311371	-	6131	protein_coding	kinesin family member 24 [Source:HGNC Symbol;Acc:HGNC:19916]	-	92	112	100	16	29	26	1.01275493330488	1.20986532543238	1.12996449508167	0.17813990968093	0.322865632225027	0.312428363450738
ENSG00000135454	105.35086923105	89.9158881243672	101.405586425801	20.5637955559764	32.6469403667208	16.7606697485272	98.8907812604062	23.3238018904081	2.08086507535948	2.14593587592685e-09	3.9665003676125e-08	B4GALNT1	12	57623410	57633355	-	8003	protein_coding	beta-1,4-N-acetyl-galactosaminyltransferase 1 [Source:HGNC Symbol;Acc:HGNC:4117]	-	107	94	102	21	33	16	0.902357883567936	0.777902845764577	0.882964958857008	0.179117920711994	0.281459725485116	0.147290788747795
ENSG00000085999	111.258394608492	86.089680119075	103.39393125768	21.5430239157848	32.6469403667208	18.8557534670931	100.247335328416	24.3485725831996	2.03903022457436	2.53919858085050e-09	4.66225741323744e-08	RAD54L	1	46247688	46278473	+	3212	protein_coding	RAD54 like [Source:HGNC Symbol;Acc:HGNC:9826]	-	113	90	104	22	33	18	2.37438293917652	1.85574071539855	2.24312727650048	0.46754100438946	0.701283369569548	0.412862454901051
ENSG00000276644	64.9827791518627	29.6531120410147	45.7319311332046	2.9376850794252	1.97860244646793	3.14262557784885	46.789274108694	2.68630436791399	4.12486558564336	2.78908987622396e-09	5.08254562486682e-08	DACH1	13	71437966	71867192	-	5389	protein_coding	dachshund family transcription factor 1 [Source:HGNC Symbol;Acc:HGNC:2663]	-	66	31	46	3	2	3	0.826577554805855	0.380981452987905	0.591351580422904	0.0380001781262913	0.0253324356917558	0.0410129957673711
ENSG00000156970	142.765196621517	103.30761614289	161.055931382155	46.0237329109948	38.5827477061246	37.7115069341862	135.709581382187	40.7726625171019	1.7333267411021	2.86237806092269e-09	5.21119599794488e-08	BUB1B	15	40161023	40221136	+	4476	protein_coding	BUB1 mitotic checkpoint serine/threonine kinase B [Source:HGNC Symbol;Acc:HGNC:1149]	-	145	108	162	47	39	36	2.18638067746185	1.59802658923864	2.50738515579537	0.716770860616728	0.594743447472297	0.592544327588104
ENSG00000101384	533.6464590956	374.968384518638	652.177104856135	222.284837676507	222.592775227642	251.410046227908	520.263982823457	232.095886377352	1.16454081405588	2.90280425417623e-09	5.27476006042652e-08	JAG1	20	10637684	10673999	-	9298	protein_coding	jagged 1 [Source:HGNC Symbol;Acc:HGNC:6188]	-	542	392	656	227	225	240	3.93421056992384	2.79220209569701	4.88776605881995	1.66651365535335	1.65176444327523	1.90164796033868
ENSG00000120539	348.543997269082	308.966296427347	356.907897322183	158.634994288961	148.395183485094	180.177199796667	338.139397006204	162.402459190241	1.05863642062248	3.21224531108596e-09	5.7991056776371e-08	MASTL	10	27154824	27186924	+	3631	protein_coding	microtubule associated serine/threonine kinase like [Source:HGNC Symbol;Acc:HGNC:19042]	-	354	323	359	162	150	172	6.57998448031037	5.89150969873258	6.84958585140488	3.04551909551625	2.81981195145012	3.48988101356306
ENSG00000204305	204.794213084658	312.792504432639	359.890414570001	80.2967255042888	125.641255350713	116.277146380407	292.492377362433	107.405042411803	1.44604095969836	3.33194512453247e-09	5.98730139214456e-08	AGER	6	32180968	32184324	-	2077	protein_coding	advanced glycosylation end-product specific receptor [Source:HGNC Symbol;Acc:HGNC:320]	-	208	327	362	82	127	111	6.75887935770226	10.4270529672084	12.0744730842713	2.69494506718855	4.17371087740605	3.93726733993424
ENSG00000143476	127.996383177911	169.309704234181	127.254069240221	39.169134392336	38.5827477061246	55.5197185419963	141.520052217438	44.4238668801523	1.67461182349198	3.59028020735796e-09	6.43360942615459e-08	DTL	1	212035553	212107400	+	4916	protein_coding	denticleless E3 ubiquitin protein ligase homolog [Source:HGNC Symbol;Acc:HGNC:30288]	-	130	177	128	40	39	53	1.78475798743231	2.38457900389034	1.80382420031784	0.555418931170555	0.541511731262409	0.794277787638272
ENSG00000229124	88.6128806616309	72.6979521005522	75.5571036113815	20.5637955559764	3.95720489293585	13.6180441706783	78.9559787911882	12.7130148731969	2.63416372476992	3.74235704873115e-09	6.67524847062349e-08	VIM-AS1	10	17214239	17229985	-	1992	antisense	VIM antisense RNA 1 [Source:HGNC Symbol;Acc:HGNC:44879]	-	90	76	76	21	4	13	3.0493061629578	2.5268216059648	2.64314124633672	0.71961883506932	0.137064754962723	0.480797765139678
ENSG00000143630	300.299206686638	344.3587204763	315.152655852736	159.614222648769	160.266798163902	113.134520802559	319.936861005225	144.338513871743	1.14692517283655	4.02985136554916e-09	7.16167438550942e-08	HCN3	1	155277583	155289848	+	4121	protein_coding	hyperpolarization activated cyclic nucleotide gated potassium channel 3 [Source:HGNC Symbol;Acc:HGNC:19183]	-	305	360	317	163	162	108	4.99511028166475	5.78562405033742	5.32908639949671	2.69996137405008	2.68328953442675	1.9307656468947
ENSG00000154920	82.7053552841889	97.5683041349516	99.417241593923	28.3976224344436	18.7967232414453	21.9983790449419	93.2303003376878	23.0642415736103	2.01415706335563	4.31545324263899e-09	7.6411923915137e-08	EME1	17	50373220	50381483	+	3294	protein_coding	essential meiotic structure-specific endonuclease 1 [Source:HGNC Symbol;Acc:HGNC:24965]	-	84	102	100	29	19	21	1.72108986586859	2.05081696060761	2.10316099555122	0.600961934603817	0.393717884473978	0.469682222019593
ENSG00000158286	340.667296765826	459.144960635066	525.917208031852	132.195828574134	242.378799692321	121.514855676822	441.909821810915	165.363161314426	1.41721238390731	4.48807462033639e-09	7.91789558019455e-08	RNF207	1	6205475	6221299	+	6585	protein_coding	ring finger protein 207 [Source:HGNC Symbol;Acc:HGNC:32947]	-	346	480	529	135	245	116	3.54624042066604	4.82765005546758	5.56539516618661	1.39942797213611	2.53960072179223	1.29780855307933
ENSG00000125999	598.629238247462	413.23046457156	583.579208156328	300.623106461179	213.689064218536	218.936248590136	531.812970325117	244.416139756617	1.12072371470021	4.77917247439313e-09	8.36290424584186e-08	BPIFB1	20	33273480	33309878	+	3101	protein_coding	BPI fold containing family B member 1 [Source:HGNC Symbol;Acc:HGNC:16108]	-	608	432	587	307	216	209	13.2327366404388	9.22640053328881	13.1139175474232	6.75785969001754	4.75452485063856	4.96538516024786
ENSG00000187951	86.6437055358169	85.1331281177519	78.5396208591991	13.7091970373176	25.721831804083	7.33279301498065	83.4388181709226	15.5879406187938	2.41435022517626	5.20986095228405e-09	9.06740489727711e-08	AC091057.1	15	30658717	30772993	+	5637	processed_transcript	OTU deubiquitinase 7A pseudogene [Source:NCBI gene;Acc:100288637]	-	88	89	79	14	26	7	1.0536163308731	1.04566433451511	0.970901495881341	0.169532342198342	0.314833146577494	0.0914867979026988
ENSG00000102024	579.922074552229	490.711176678727	507.027932129007	310.415390059263	208.742558102366	262.93300668002	525.887061119988	260.696984947216	1.0121942545683	5.3967568127279e-09	9.36743514510324e-08	PLS3	X	115561174	115650861	+	4099	protein_coding	plastin 3 [Source:HGNC Symbol;Acc:HGNC:9091]	-	589	513	510	317	211	251	9.69806817197808	8.28876392139613	8.61962498869558	5.27902726644377	3.51365950767821	4.51132614310654
ENSG00000188827	270.761579799428	278.356632385009	312.170138604918	127.299686775092	147.405882261861	126.752564973237	287.096116929785	133.819378003396	1.10079553911309	5.50675748057408e-09	9.53571890418127e-08	SLX4	16	3581181	3611598	-	8591	protein_coding	SLX4 structure-specific endonuclease subunit [Source:HGNC Symbol;Acc:HGNC:23845]	-	275	291	314	130	149	121	2.1604132439223	2.24336321053984	2.53210693548429	1.03293310014107	1.18385274679827	1.03764804784208
ENSG00000281398	211.686326025007	256.355936354579	297.25755236583	97.92283598084	123.662652904245	97.4213929133143	255.099938248472	106.335627266133	1.26185016086687	5.63422463335927e-09	9.72976035403479e-08	SNHG4	5	139274102	139284899	+	4469	lincRNA	small nucleolar RNA host gene 4 [Source:HGNC Symbol;Acc:HGNC:32964]	-	215	268	299	100	125	93	3.24695269503883	3.97168469124715	4.63507693775872	1.52743313136857	1.90921481235836	1.53313718055521
ENSG00000186166	356.420697772338	415.143568574206	534.864759775306	197.804128681297	227.539281343812	146.655860299613	435.476342040616	190.666423441574	1.19031131579101	5.73516203108516e-09	9.88397008044046e-08	CCDC84	11	118998142	119015791	+	5105	protein_coding	coiled-coil domain containing 84 [Source:HGNC Symbol;Acc:HGNC:30460]	-	362	434	538	202	230	140	4.78586760547072	5.63046556358972	7.30100495163173	2.70102239009872	3.07529814562787	2.02041559168467
ENSG00000163808	159.503185190936	120.525552166705	147.137517559006	53.857559789462	48.4757599384642	39.8065906527521	142.388751638882	47.3799701268928	1.58537735376142	6.12118975470941e-09	1.050599051616e-07	KIF15	3	44761717	44873376	+	5285	protein_coding	kinesin family member 15 [Source:HGNC Symbol;Acc:HGNC:17273]	-	162	126	148	55	49	38	2.06879700622545	1.57897726565831	1.94004961828414	0.710379236565254	0.632857928211989	0.529720800960819
ENSG00000163507	209.717150899193	158.787632219627	199.828655603785	90.0890091023728	48.4757599384642	51.3295511048645	189.444479574202	63.2981067152339	1.57930589072119	6.6099851336922e-09	1.12934194614255e-07	CIP2A	3	108549869	108589644	-	4579	protein_coding	cell proliferation regulating inhibitor of protein phosphatase 2A [Source:HGNC Symbol;Acc:HGNC:29302]	-	213	166	201	92	49	49	3.13947346028571	2.4009757189216	3.04103576367873	1.37148084100442	0.730433315265421	0.788376841765144
ENSG00000139910	88.6128806616309	111.916584154797	101.405586425801	26.4391657148268	30.6683379202529	26.1885464820737	100.645017080743	27.7653500390511	1.85760757860561	6.82296963336195e-09	1.16038406293112e-07	NOVA1	14	26443093	26597754	-	10046	protein_coding	NOVA alternative splicing regulator 1 [Source:HGNC Symbol;Acc:HGNC:7886]	-	90	117	102	27	31	25	0.604640441629697	0.771334952341048	0.703401211002651	0.183460744505599	0.210631663061369	0.183339168317708
ENSG00000014138	234.331839971868	290.791808402209	222.694621170387	95.9643792612232	101.898025993098	121.514855676822	249.272756514822	106.459086977048	1.22897650419027	6.8890366694818e-09	1.17059236249589e-07	POLA2	11	65261762	65305589	+	5726	protein_coding	DNA polymerase alpha 2, accessory subunit [Source:HGNC Symbol;Acc:HGNC:30073]	-	238	304	224	98	103	116	2.8052622630373	3.5161918540565	2.7101466285949	1.16828094495361	1.22783785208835	1.49250250122727
ENSG00000169246	278.638280302684	410.360808567591	417.552414694476	166.468821167428	146.416581038627	65.9951371348258	368.85050118825	126.293513113627	1.5441243688188	6.90958329317288e-09	1.17305467109598e-07	NPIPB3	16	21402237	21448567	-	4717	protein_coding	nuclear pore complex interacting protein family member B3 [Source:HGNC Symbol;Acc:HGNC:28989]	-	283	429	420	170	148	63	4.04919242239931	6.02340048359832	6.16849941514777	2.46011611807217	2.14166222170289	0.983972804324278
ENSG00000135333	131.934733429539	88.0027841217211	141.172483063371	42.1068194717612	30.6683379202529	25.1410046227908	120.370000204877	32.6387206716016	1.87951816427046	7.04631419034273e-09	1.19349771264793e-07	EPHA7	6	93240020	93419547	-	7456	protein_coding	EPH receptor A7 [Source:HGNC Symbol;Acc:HGNC:3390]	-	134	92	142	43	31	24	1.21296077054423	0.817207326482969	1.3194063161844	0.393672535616555	0.283799046018578	0.237144886470346
ENSG00000132561	319.990957944778	315.662160436608	398.663138791631	183.115703284171	156.309593270966	151.893569596028	344.772085724339	163.772955383722	1.0731122873179	7.06910673526448e-09	1.19564901133664e-07	MATN2	8	97868840	98036716	+	6933	protein_coding	matrilin 2 [Source:HGNC Symbol;Acc:HGNC:6908]	-	325	330	401	187	158	145	3.16380725018651	3.15241266197709	4.0069994808274	1.8411660899814	1.55557524585127	1.54083176871978
ENSG00000113810	730.563971677002	702.109168971122	745.629311954422	429.881249955888	391.763284400649	255.60021366504	726.100817534182	359.081582673859	1.01473160424257	7.74062597179829e-09	1.29708922729195e-07	SMC4	3	160399274	160434962	+	8457	protein_coding	structural maintenance of chromosomes 4 [Source:HGNC Symbol;Acc:HGNC:14013]	-	742	734	750	439	396	244	5.9215504111598	5.74817594438445	6.14385626050525	3.54340465121651	3.19620033069512	2.12560184235736
ENSG00000174371	137.842258806981	137.74348819052	126.259896824282	55.8160165090788	38.5827477061246	29.3311720599226	133.948547940594	41.2433120917087	1.69620576924317	7.86838553152469e-09	1.31508624789616e-07	EXO1	1	241847967	241895148	+	4140	protein_coding	exonuclease 1 [Source:HGNC Symbol;Acc:HGNC:3511]	-	140	144	127	57	39	28	2.28231482213009	2.30362866777203	2.1251984651133	0.939825178388669	0.643012480890339	0.498271574664264
ENSG00000160111	182.148699137797	193.223504267257	217.723759090691	89.1097807425644	81.122700305185	71.2328464312406	197.698654165248	80.4884424929967	1.29518028463841	8.25664568409109e-09	1.37546209345161e-07	CPAMD8	19	16892947	17026815	-	10199	protein_coding	C3 and PZP like, alpha-2-macroglobulin domain containing 8 [Source:HGNC Symbol;Acc:HGNC:23228]	-	185	202	219	91	82	68	1.22422711068973	1.31172894284597	1.48758789875156	0.609054788147698	0.548796581395995	0.491201566328224
ENSG00000058453	480.478730698621	618.889144856017	642.235380696742	257.537058629609	348.234030578355	260.837922961454	580.53441875046	288.86967072314	1.00666762327828	8.99554257997719e-09	1.48679740031347e-07	CROCC	1	16740273	16972979	+	8871	protein_coding	ciliary rootlet coiled-coil, rootletin [Source:HGNC Symbol;Acc:HGNC:21299]	-	488	647	646	263	352	249	3.71274480365063	4.83038809112777	5.04494054593319	2.02374472850259	2.70847743049774	2.06792693470861
ENSG00000143333	300.299206686638	312.792504432639	384.744724968482	127.299686775092	152.35238837803	178.082116078101	332.612145362586	152.578063743741	1.12533180440061	9.21399621502559e-09	1.51901549515966e-07	RGS16	1	182598623	182604408	-	2427	protein_coding	regulator of G protein signaling 16 [Source:HGNC Symbol;Acc:HGNC:9997]	-	305	327	387	130	154	170	8.48160258374143	8.92335764849271	11.0468206328257	3.65633632604531	4.33117848685667	5.16044991242435
ENSG00000265415	63.0136040260487	84.1765761164288	73.568758779503	19.584567196168	13.8502171252755	6.2852511556977	73.5863129739935	13.2400118257137	2.46710748963258	1.02241212339514e-08	1.67414583620349e-07	AC099850.3	17	59202677	59203829	-	321	antisense	novel transcript, antisense to PRR11	-	64	88	74	20	14	6	13.4562112877523	18.1563256369571	15.9706576832269	4.25302097450849	2.97699523862961	1.37706563358482
ENSG00000188263	126.027208052097	138.700040191843	103.39393125768	36.2314493129108	45.5078562687623	20.950837185659	122.707059833873	34.2300475891107	1.83841504627999	1.03660786012339e-08	1.69452581083967e-07	IL17REL	22	49994513	50012659	-	3696	protein_coding	interleukin 17 receptor E like [Source:HGNC Symbol;Acc:HGNC:33808]	-	128	145	104	37	46	20	2.33736137628165	2.59828246990656	1.94938441886351	0.683348621675288	0.849534471505967	0.398663481584349
ENSG00000051825	250.085240978381	219.05040830298	217.723759090691	100.860521060265	99.9194235466303	104.754185928295	228.953136124017	101.844710178397	1.16887492262953	1.04841594992168e-08	1.70950045167785e-07	MPHOSPH9	12	123152320	123244014	-	10304	protein_coding	M-phase phosphoprotein 9 [Source:HGNC Symbol;Acc:HGNC:7215]	-	254	229	219	103	101	100	1.66370270516243	1.47190559408425	1.4724290546746	0.682344878106435	0.669068618508835	0.714994287624103
ENSG00000185615	266.8232295478	408.447704564945	340.006966251217	82.2551822239056	175.106316512412	123.609939395388	338.425966787987	126.990479377235	1.41447972807113	1.16372621581424e-08	1.88011180371457e-07	PDIA2	16	283152	287215	+	2248	protein_coding	protein disulfide isomerase family A member 2 [Source:HGNC Symbol;Acc:HGNC:14180]	-	271	427	342	84	177	118	8.13618547134161	12.5800362245269	10.5396432972252	2.55067743675816	5.37442610807125	3.8671776444933
ENSG00000154839	128.980970740818	124.351760171997	84.5046553548345	22.5222522755932	34.6255428131887	35.6164232156203	112.612462089217	30.9214061014674	1.86705138480402	1.18066400580076e-08	1.90429995473494e-07	SKA1	18	50374995	50394173	+	2950	protein_coding	spindle and kinetochore associated complex subunit 1 [Source:HGNC Symbol;Acc:HGNC:28109]	-	131	130	85	23	35	34	2.99707172066352	2.91858038840609	1.99614931235385	0.532204302623664	0.809843620000088	0.849112673725688
ENSG00000278952	128.980970740818	184.61453625535	116.31817266489	35.2522209531024	58.3687721708038	34.5688813563373	143.304559887019	42.7299581600812	1.74495802900836	1.30332318716782e-08	2.08822774678476e-07	AP003068.4	11	65118310	65119111	+	802	TEC	TEC	-	131	193	117	36	59	33	11.024141615907	15.9379795140898	10.1066588698684	3.06408418836783	5.02149205774903	3.0314331372743
ENSG00000153044	125.04262048919	161.657288223596	171.991827957487	42.1068194717612	35.6148440364227	68.0902208533917	152.897245556758	48.6039614538585	1.6569910495896	1.38575331980479e-08	2.20751871364626e-07	CENPH	5	69189548	69210357	+	2244	protein_coding	centromere protein H [Source:HGNC Symbol;Acc:HGNC:17268]	-	127	169	173	43	36	65	3.81969533734262	4.98785908624659	5.34096047792696	1.30803138393807	1.09505210649363	2.13402216612798
ENSG00000138182	179.194936449076	215.224200297687	240.589724657294	101.839749420074	50.4543623849321	75.4230138683724	211.669620468019	75.9057085577927	1.47903472280408	1.4277235756297e-08	2.26806804510692e-07	KIF20B	10	89701610	89774939	+	6851	protein_coding	kinesin family member 20B [Source:HGNC Symbol;Acc:HGNC:7212]	-	182	225	242	104	51	72	1.79293801966197	2.17509822575541	2.44713265403834	1.03621991105672	0.508125915420119	0.774260227786996
ENSG00000157350	246.146890726753	297.48767241147	295.269207533951	101.839749420074	154.330990824498	90.0885998983337	279.634590224058	115.419780047635	1.27549046371498	1.43964673746515e-08	2.28398009430281e-07	ST3GAL2	16	70375978	70439237	-	9744	protein_coding	ST3 beta-galactoside alpha-2,3-sialyltransferase 2 [Source:HGNC Symbol;Acc:HGNC:10863]	-	250	311	297	104	156	86	1.73161201098452	2.11384645173611	2.11161767122915	0.728565538859766	1.09280446259688	0.650233885480679
ENSG00000112290	250.085240978381	285.05249639427	272.403241967349	136.112742013368	114.75894189514	128.847648691803	269.180326446667	126.57311086677	1.08875045850877	1.44186179587813e-08	2.28562232798324e-07	WASF1	6	110099819	110180004	-	3260	protein_coding	WAS protein family member 1 [Source:HGNC Symbol;Acc:HGNC:12732]	-	254	298	274	139	116	123	5.25852536012076	6.05409159850824	5.82276250153597	2.91051446106739	2.42882109346214	2.77968723981745
ENSG00000115257	210.7017384621	287.92215239824	199.828655603785	60.7121583081208	112.780339448672	84.8508906019189	232.817515488042	86.1144627862372	1.43549717600985	1.59692550999002e-08	2.52111198484243e-07	PCSK4	19	1481428	1490752	-	3792	protein_coding	proprotein convertase subtilisin/kexin type 4 [Source:HGNC Symbol;Acc:HGNC:8746]	-	214	301	201	62	114	81	3.8088450117058	5.25712726364246	3.67217899838737	1.11608153263011	2.05206758141975	1.57371147762125
ENSG00000101945	246.146890726753	314.705608435285	264.449862639835	141.00888381241	106.844532109268	124.657481254671	275.100787267291	124.170299058783	1.14778123931015	1.60182171427069e-08	2.52472647901851e-07	SUV39H1	X	48695554	48709012	+	3368	protein_coding	suppressor of variegation 3-9 homolog 1 [Source:HGNC Symbol;Acc:HGNC:11479]	-	250	329	266	144	108	119	5.00974686313336	6.46955096831612	5.47149072727423	2.91852199414608	2.18880367604367	2.60305473759434
ENSG00000264204	158.518597628029	164.526944227565	166.026793461851	54.8367881492704	67.2724831799095	68.0902208533917	163.024111772482	63.3998307275239	1.363454933249	1.62388822715229e-08	2.55327425715641e-07	AGAP7P	10	46109621	46131358	+	2062	unprocessed_pseudogene	ArfGAP with GTPase domain, ankyrin repeat and PH domain 7, pseudogene [Source:HGNC Symbol;Acc:HGNC:23465]	-	161	172	167	56	68	65	5.26969004275526	5.5244635121885	5.61078883283577	1.8538386284618	2.25099944813659	2.32237911774549
ENSG00000184497	50.2139657082575	60.2627760833525	34.796034557873	5.8753701588504	3.95720489293585	6.2852511556977	48.424258783161	5.37260873582798	3.17520388313022	1.77800920461897e-08	2.78205301314007e-07	TMEM255B	13	113759240	113816995	+	7287	protein_coding	transmembrane protein 255B [Source:HGNC Symbol;Acc:HGNC:28297]	-	51	63	35	6	4	6	0.472355811273057	0.57258781727763	0.332747950016605	0.0562050116433604	0.0374685044443178	0.0606611868232092
ENSG00000159259	230.39348972024	194.18005626858	197.840310771907	81.2759538640972	79.1440978587171	101.611560350446	207.471285586909	87.3438706910868	1.24947181544952	1.84930198041722e-08	2.88660988417904e-07	CHAF1B	21	36385378	36419015	+	5118	protein_coding	chromatin assembly factor 1 subunit B [Source:HGNC Symbol;Acc:HGNC:1911]	-	234	203	199	83	80	97	3.08576914403889	2.6269153599618	2.69369802960101	1.10700701273769	1.06695190264066	1.39630365484338
ENSG00000029534	48.2447905824435	62.1758800859986	58.6561725404145	5.8753701588504	6.92510856263774	12.5705023113954	56.3589477362855	8.45699367762785	2.74460678273489	1.85707377671253e-08	2.89640709570841e-07	ANK1	8	41653220	41896762	-	10797	protein_coding	ankyrin 1 [Source:HGNC Symbol;Acc:HGNC:492]	-	49	65	59	6	7	12	0.306295654095258	0.398713167815039	0.37856897919922	0.0379333073858634	0.0442537497267808	0.0818816464537789
ENSG00000171241	114.212157297213	127.221416175966	145.149172727128	50.9198747100368	22.7539281343812	39.8065906527521	128.860915400102	37.82679783239	1.76815836683384	1.86540544264658e-08	2.90472418243625e-07	SHCBP1	16	46580554	46621626	-	4459	protein_coding	SHC binding and spindle associated 1 [Source:HGNC Symbol;Acc:HGNC:29547]	-	116	133	146	52	23	38	1.75577302755223	1.97544295097405	2.26835747617061	0.796046491438615	0.352083360247371	0.627848045094848
ENSG00000111846	67.9365418405837	68.87174409526	55.6736552925969	15.6676537569344	6.92510856263774	11.5229604521124	64.1606470761468	11.3719075905615	2.49571170872611	1.91240384111181e-08	2.97312799407519e-07	GCNT2	6	10492223	10629368	+	9072	protein_coding	glucosaminyl (N-acetyl) transferase 2 (I blood group) [Source:HGNC Symbol;Acc:HGNC:4204]	-	69	72	56	16	7	11	0.513326760589633	0.525629557130523	0.427642735762081	0.120389747162013	0.0526684012125278	0.0893301505031596
ENSG00000040275	294.391681309196	240.094552332087	210.764552179117	123.382773335858	75.1868929657812	102.659102209729	248.4169286068	100.40958950379	1.30677630187774	2.02459958444967e-08	3.13999347881301e-07	SPDL1	5	169583634	169604778	+	4777	protein_coding	spindle apparatus coiled-coil protein 1 [Source:HGNC Symbol;Acc:HGNC:26010]	-	299	251	212	126	76	98	4.22438802853248	3.47991634369058	3.07451582939354	1.80047819065282	1.08595914712772	1.51139943832639
ENSG00000099904	601.583000936183	677.238816936723	752.588518865997	257.537058629609	435.292538222944	252.457588087191	677.136778912968	315.095728313248	1.10311431014005	2.02653952274905e-08	3.14048776761375e-07	ZDHHC8	22	20129456	20148007	+	5542	protein_coding	zinc finger DHHC-type containing 8 [Source:HGNC Symbol;Acc:HGNC:18474]	-	611	708	757	263	440	241	7.4408499190222	8.46090969550698	9.4629266072622	3.23937919280882	5.41927627344494	3.20375239022479
ENSG00000212123	146.703546873145	168.353152232858	183.921896948757	47.9821896306116	56.3901697243359	77.5180975869383	166.32619868492	60.6301523139619	1.45854010289895	2.06546200430039e-08	3.19059525401139e-07	PRR22	19	5782960	5784765	-	1806	protein_coding	proline rich 22 [Source:HGNC Symbol;Acc:HGNC:28354]	-	149	176	185	49	57	74	5.56821990657794	6.45424200383526	7.09659622967308	1.85204227320166	2.15433008547722	3.01871696753172
ENSG00000100479	180.179524011983	181.74488025138	185.910241780636	87.1513240229476	64.3045795102076	71.2328464312406	182.611548681333	74.2295833214653	1.29806715138736	2.15277924695316e-08	3.3096418089468e-07	POLE2	14	49643555	49688422	-	2955	protein_coding	DNA polymerase epsilon 2, accessory subunit [Source:HGNC Symbol;Acc:HGNC:9178]	-	183	190	187	89	65	68	4.17966486715542	4.25839986385946	4.38409781291929	2.05591465686519	1.50145046299267	1.69535186970611
ENSG00000105426	1110.61477095911	1201.42931366176	1364.99872708456	595.370842763507	784.515870024533	407.493783261067	1225.68093723514	595.793498683036	1.04008783874707	2.19070927461816e-08	3.36261722334615e-07	PTPRS	19	5158495	5340803	-	8565	protein_coding	protein tyrosine phosphatase, receptor type S [Source:HGNC Symbol;Acc:HGNC:9681]	-	1128	1256	1373	608	793	389	8.88852275386686	9.71208770499101	11.105529847591	4.84561352920533	6.31976539887317	3.34603636116175
ENSG00000196123	526.754346155251	577.757408799125	635.276173785168	225.222522755932	370.987958712736	222.078874167985	579.929309579848	272.763118545551	1.0876346515019	2.30460948816059e-08	3.53185050594611e-07	KIAA0895L	16	67175602	67184040	-	4780	protein_coding	KIAA0895 like [Source:HGNC Symbol;Acc:HGNC:34408]	-	535	604	639	230	375	212	7.55394366338305	8.36872632130989	9.26123864448099	3.28452446179876	5.35498807307291	3.26750594479476
ENSG00000158062	232.362664846054	250.61662434664	301.234242029587	89.1097807425644	135.534267583053	113.134520802559	261.404510407427	112.592856376059	1.21529518098753	2.34656714091839e-08	3.59330846535416e-07	UBXN11	1	26281328	26318363	-	4704	protein_coding	UBX domain protein 11 [Source:HGNC Symbol;Acc:HGNC:30600]	-	236	262	303	91	137	108	3.38604360090801	3.68879314200528	4.46243012917039	1.32052503918333	1.98796342944021	1.69147220043645
ENSG00000162572	231.378077283147	270.704216374425	255.502310896382	94.0059225416064	139.491472475989	89.0410580390507	252.528201517985	107.512817685549	1.23102964214577	2.67388505608078e-08	4.05923412392953e-07	SCNN1D	1	1280436	1292029	+	4025	protein_coding	sodium channel epithelial 1 delta subunit [Source:HGNC Symbol;Acc:HGNC:10601]	-	235	283	257	96	141	85	3.94048640718787	4.65662080699632	4.42347271073752	1.62808812857706	2.39115850036583	1.55582756987005
ENSG00000160161	119.135095111748	149.222112206397	169.009310709669	56.7952448688872	52.4329648314001	46.0918418084498	145.788839342605	51.7733505029124	1.4923700482336	2.71559824041367e-08	4.11610747379133e-07	CILP2	19	19538248	19546659	+	4360	protein_coding	cartilage intermediate layer protein 2 [Source:HGNC Symbol;Acc:HGNC:24213]	-	121	156	170	58	53	44	1.87303864187065	2.36967306765082	2.70121122543296	0.908058996598612	0.829744757450942	0.743489105839141
ENSG00000112312	340.667296765826	326.184232451162	266.438207471713	124.362001695667	127.619857797181	175.987032359536	311.096578896234	142.656297284128	1.12654899293941	2.9890363632395e-08	4.48147239878579e-07	GMNN	6	24774931	24786099	+	2476	protein_coding	geminin, DNA replication inhibitor [Source:HGNC Symbol;Acc:HGNC:17493]	-	346	341	268	127	129	168	9.43133811392807	9.12124376077142	7.4986013795826	3.50127031639312	3.55626574649242	4.99881498976588
ENSG00000159214	277.653692739777	418.013224578175	386.73306980036	185.074160003788	167.19190672654	156.08373703316	360.799995706104	169.449934587829	1.09000159424305	3.02224634145773e-08	4.52775977419781e-07	CCDC24	1	43991359	43996528	+	3554	protein_coding	coiled-coil domain containing 24 [Source:HGNC Symbol;Acc:HGNC:28688]	-	282	437	389	189	169	149	5.35524742451249	8.14356068506495	7.58277713062883	3.63008623385559	3.24581989509642	3.08871094488502
ENSG00000108515	152.611072250587	192.266952265934	211.758724595056	51.8991030698452	89.0371100910567	63.9000534162599	185.545583037192	68.2787555257206	1.44207916678811	3.10296530989645e-08	4.64150895891924e-07	ENO3	17	4948092	4957131	+	4292	protein_coding	enolase 3 [Source:HGNC Symbol;Acc:HGNC:3354]	-	155	201	213	53	90	61	2.43736090627226	3.10160628235965	3.4380802050807	0.84292457874316	1.43132393229945	1.04707681621716
ENSG00000204019	88.6128806616309	144.439352199781	91.4638622664091	16.6468821167428	19.7860244646793	40.854132512035	108.172031709274	25.7623463644857	2.07656191201311	3.32331084335533e-08	4.93679864621442e-07	CT83	X	116461682	116463003	-	548	protein_coding	cancer/testis antigen 83 [Source:HGNC Symbol;Acc:HGNC:33494]	-	90	151	92	17	20	39	11.0843391908977	18.2493210838783	11.6306338207994	2.11758535199752	2.49117693326409	5.24315227093926
ENSG00000140955	72.8594796551188	101.394512140244	92.4580346823483	19.584567196168	29.6790366970189	18.8557534670931	88.9040088259036	22.7064524534267	1.96777262631881	3.60918622011832e-08	5.30854565451116e-07	ADAD2	16	84191138	84197168	+	4111	protein_coding	adenosine deaminase domain containing 2 [Source:HGNC Symbol;Acc:HGNC:30714]	-	74	106	93	20	30	18	1.21487640981995	1.70768872902828	1.5672258469938	0.332089450940702	0.498114190985911	0.322577038468056
ENSG00000161509	101.412518979422	117.655896162736	117.312345080829	45.0445045511864	28.6897354737849	30.3787139192055	112.126920074329	34.7043179813923	1.69020826666524	3.98890642676516e-08	5.82284147647837e-07	GRIN2C	17	74842023	74861504	-	8574	protein_coding	glutamate ionotropic receptor NMDA type subunit 2C [Source:HGNC Symbol;Acc:HGNC:4587]	-	103	123	118	46	29	29	0.810777338842275	0.950105770516543	0.953442796457657	0.366224094410965	0.230871144293404	0.249185599545934
ENSG00000166451	284.545805680126	282.182840390301	260.473172976078	141.00888381241	101.898025993098	143.513234721764	275.733939682168	128.806714842424	1.09882084973769	4.50889339887987e-08	6.51318225426562e-07	CENPN	16	81006498	81033114	+	3568	protein_coding	centromere protein N [Source:HGNC Symbol;Acc:HGNC:30873]	-	289	295	262	144	103	137	5.46664476314415	5.47579894577958	5.08712675916081	2.75492771196301	1.97045951262834	2.82881237706275
ENSG00000204536	293.407093746289	305.140088422055	318.135173100553	147.863482331068	134.544966359819	173.89194864097	305.560785089632	152.100132443952	1.00744039858289	4.89665423006719e-08	7.04180319900754e-07	CCHCR1	6	31142439	31158238	-	5086	protein_coding	coiled-coil alpha-helical rod protein 1 [Source:HGNC Symbol;Acc:HGNC:13930]	-	298	319	320	151	136	166	3.95446525807305	4.15398238680775	4.35882804205786	2.02662386605781	1.82523038224839	2.40458511440557
ENSG00000176406	36.4297398275594	72.6979521005522	59.6503449563538	9.792283598084	9.89301223233963	4.1901674371318	56.2593456281551	7.95848775585181	2.81479134678899	4.95089083186127e-08	7.1026054287309e-07	RIMS2	8	103500748	104256094	+	13619	protein_coding	regulating synaptic membrane exocytosis 2 [Source:HGNC Symbol;Acc:HGNC:17283]	-	37	76	60	10	10	4	0.183359898699237	0.36958870982318	0.305212379147326	0.0501218787288797	0.050119867810732	0.0216383027819334
ENSG00000121753	103.381694105236	155.917976215658	132.224931319918	14.688425397126	43.5292538222944	45.0442999491668	130.508200546937	34.4206597228624	1.9263184273272	5.36542926286573e-08	7.65908107965896e-07	ADGRB2	1	31727117	31764893	-	7756	protein_coding	adhesion G protein-coupled receptor B2 [Source:HGNC Symbol;Acc:HGNC:944]	-	105	163	133	15	44	43	0.913691016337536	1.39187465760014	1.18798225692752	0.132015832853651	0.387230906490869	0.408450166330823
ENSG00000145198	47.2602030195365	53.5669120740911	78.5396208591991	7.8338268784672	14.8395183485095	3.14262557784885	59.7889119842756	8.6053236016085	2.78802738546491	5.77263802803839e-08	8.20409180052323e-07	VWA5B2	3	184230429	184242329	+	5730	protein_coding	von Willebrand factor A domain containing 5B2 [Source:HGNC Symbol;Acc:HGNC:25144]	-	48	56	79	8	15	3	0.565372228189593	0.647267391817272	0.955143408775413	0.0953032972298237	0.17868651301423	0.038572257275805
ENSG00000100918	436.172290367806	443.840128613898	467.261035491438	182.136474924362	288.875957184317	175.987032359536	449.091151491047	215.666488156072	1.05747101213104	6.06534778395063e-08	8.60116046287758e-07	REC8	14	24171853	24180257	+	3844	protein_coding	REC8 meiotic recombination protein [Source:HGNC Symbol;Acc:HGNC:16879]	-	443	464	470	186	292	168	7.77800473852205	7.9943825255148	8.4705301511251	3.30295096649328	5.18506982509347	3.21984024835076
ENSG00000169684	117.165919985934	143.482800198458	126.259896824282	40.1483627521444	43.5292538222944	53.4246348234304	128.969539002892	45.7007504659564	1.49885738490698	6.16164322560281e-08	8.72494085695556e-07	CHRNA5	15	78565520	78595269	+	3623	protein_coding	cholinergic receptor nicotinic alpha 5 subunit [Source:HGNC Symbol;Acc:HGNC:1959]	-	119	150	127	41	44	51	2.21679985069715	2.74203660771926	2.42846305425588	0.772481493865666	0.828971269871152	1.03707523633347
ENSG00000276256	27.5684517613963	34.43587204763	61.6386897882322	1.9584567196168	4.94650611616982	2.0950837185659	41.2143378657528	3.00001551811751	3.77524062684898	6.4874726393099e-08	9.13955145425979e-07	AC011043.1	GL000195.1	42939	49164	-	2195	protein_coding	Homo sapiens uncharacterized LOC389831 (LOC389831), transcript variant 3, mRNA. [Source:RefSeq mRNA;Acc:NM_001347681]	-	28	36	62	2	5	2	0.860936980739733	1.08622126248021	1.95683081457601	0.0621967987616047	0.155485758477075	0.0671280286075514
ENSG00000224559	155.564834939308	132.960728183905	197.840310771907	62.6706150277376	67.2724831799095	34.5688813563373	162.12195796504	54.8373265213282	1.56044420912008	6.59444317644467e-08	9.28349991067658e-07	LINC01087	2	131637025	131649615	+	3516	lincRNA	long intergenic non-protein coding RNA 1087 [Source:HGNC Symbol;Acc:HGNC:49144]	-	158	139	199	64	68	33	3.03288593257706	2.61828101922184	3.92103143216666	1.24252080347415	1.32012538738841	0.691470243485208
ENSG00000265298	283.561218117219	312.792504432639	398.663138791631	142.967340532026	186.977931191219	127.80010683252	331.67228711383	152.581792851922	1.11915701152306	6.65392845194976e-08	9.35364644722197e-07	AC132812.1	17	64750420	64751311	+	892	unprocessed_pseudogene	U5 small nuclear ribonucleoprotein 200 kDa helicase pseudogene [Source:NCBI gene;Acc:101929240]	-	288	327	401	146	189	122	21.7909161492805	24.2791356646769	31.144089014099	11.1727623874055	14.4627902091944	10.0763535766907
ENSG00000026036	199.871275270123	206.61523228578	182.927724532818	57.7744732286956	105.855230886034	59.7098859791281	196.47141069624	74.4465300312859	1.3990376436752	6.94673670313849e-08	9.74404320611844e-07	RTEL1-TNFRSF6B	20	63659300	63698684	+	9093	protein_coding	RTEL1-TNFRSF6B readthrough (NMD candidate) [Source:HGNC Symbol;Acc:HGNC:44095]	-	203	216	184	59	107	57	1.50673439758572	1.57324689616895	1.40186678407524	0.442911933554472	0.803214839210783	0.461823562038589
ENSG00000114923	311.129669878615	320.444920443223	374.80300080909	135.133513653559	202.806750762962	130.942732410369	335.459197043643	156.29433227563	1.10098426344915	8.1094581943972e-08	1.12850800778497e-06	SLC4A3	2	219627327	219641980	+	5091	protein_coding	solute carrier family 4 member 3 [Source:HGNC Symbol;Acc:HGNC:11029]	-	316	335	377	138	205	125	4.1892072044553	4.35804824326839	5.13020083361488	1.85032727488486	2.74856429663021	1.80890324584531
ENSG00000154065	27.5684517613963	26.7834560370455	65.6153794519891	2.9376850794252	2.96790366970189	0	39.9890957501437	1.96852958304236	4.32257406529792	8.22235823583684e-08	1.14094055434381e-06	ANKRD29	18	23598926	23662885	-	6391	protein_coding	ankyrin repeat domain 29 [Source:HGNC Symbol;Acc:HGNC:27110]	-	28	28	66	3	3	0	0.295690294589847	0.29016133274237	0.715436728331744	0.032042397108838	0.0320411115497274	0
ENSG00000242265	44.3064403308155	34.43587204763	68.5978966998068	0.9792283598084	4.94650611616982	9.42787673354655	49.1134030260841	5.11787040317492	3.2769277031277	8.2285298809404e-08	1.14097961577449e-06	PEG10	7	94656325	94669695	+	6689	protein_coding	paternally expressed 10 [Source:HGNC Symbol;Acc:HGNC:14005]	-	45	36	69	1	5	9	0.454045289027653	0.356444262392592	0.714634549312086	0.0102049613755212	0.0510227597334699	0.0991264916386737
ENSG00000135045	339.682709202919	407.491152563621	284.33331095862	142.967340532026	157.2988944942	192.747702108063	343.83572424172	164.337979044763	1.06651067743057	8.29159842078805e-08	1.14808115088696e-06	C9orf40	9	74946581	74952886	-	2327	protein_coding	chromosome 9 open reading frame 40 [Source:HGNC Symbol;Acc:HGNC:23433]	-	345	426	286	146	159	184	10.0062319984296	12.1244916667546	8.51462966623496	4.28281222585549	4.66397139125841	5.82545513408204
ENSG00000163975	184.117874263611	181.74488025138	197.840310771907	64.6290717473544	96.9515198769284	73.3279301498065	187.901021762299	78.3028405913631	1.26247034829514	8.44111411387852e-08	1.16628260698959e-06	MELTF	3	196988621	197029816	-	8393	protein_coding	melanotransferrin [Source:HGNC Symbol;Acc:HGNC:7037]	-	187	190	199	66	98	70	1.50373822487845	1.49929364919632	1.642600561837	0.536783643309525	0.797010401668143	0.614453806478629
ENSG00000255182	216.609263839542	214.267648296364	255.502310896382	76.3798120650552	127.619857797181	79.6131813055042	228.793074344096	94.5376170559136	1.274091220172	8.64668110124157e-08	1.19043965609204e-06	AC084125.2	8	144495458	144505444	-	4894	processed_transcript	novel transcript, antisense to PPP1R16A	-	220	224	257	78	129	76	3.0339370949794	3.03133809163299	3.63802158984849	1.08793562688745	1.79920596410201	1.14408436169919
ENSG00000184564	101.412518979422	112.87313615612	156.085069302459	48.96141799042	28.6897354737849	38.7590487934691	123.456908146001	38.803400752558	1.66901103283962	9.17856867270562e-08	1.25563597287416e-06	SLITRK6	13	85792787	85806683	-	4474	protein_coding	SLIT and NTRK like family member 6 [Source:HGNC Symbol;Acc:HGNC:23503]	-	103	118	157	50	29	37	1.55377847635978	1.74677252020935	2.43108299985981	0.762863060358306	0.44244282323908	0.609276133589884
ENSG00000204149	417.465126672572	519.407736718419	721.769173971881	149.821939050685	317.565692658102	213.698539293722	552.880679120957	227.028723667503	1.28399472033216	9.25550853591839e-08	1.26526786061592e-06	AGAP6	10	49982190	50010499	+	3160	protein_coding	ArfGAP with GTPase domain, ankyrin repeat and PH domain 6 [Source:HGNC Symbol;Acc:HGNC:23466]	-	424	543	726	153	321	204	9.05579599044818	11.3805452657456	15.9164295691297	3.30504144178853	6.93382835406043	4.75610579903312
ENSG00000121211	91.566643350352	124.351760171997	119.300689912708	36.2314493129108	25.721831804083	42.9492162306009	111.739697811686	34.9674991158649	1.67840464141776	9.33152171007345e-08	1.27386121949142e-06	MND1	4	153344649	153415118	+	1511	protein_coding	meiotic nuclear divisions 1 [Source:HGNC Symbol;Acc:HGNC:24839]	-	93	130	120	37	26	41	4.15399854787051	5.69808877948244	5.50190256996351	1.67151324004756	1.17452974669579	1.99906913783474
ENSG00000167371	226.455139468612	201.832472279165	229.653828081962	67.5667568267796	106.844532109268	28.2836302006396	219.31381327658	67.5649730455624	1.69549504417658	9.50059180661667e-08	1.29602791468994e-06	PRRT2	16	29811382	29815892	+	3755	protein_coding	proline rich transmembrane protein 2 [Source:HGNC Symbol;Acc:HGNC:30500]	-	230	211	231	69	108	27	4.13395505731838	3.72154125322825	4.26184992215409	1.25432971457242	1.96321991502399	0.529739362906329
ENSG00000149403	56.1214910856996	46.8710480648297	58.6561725404145	11.7507403177008	8.90371100910567	7.33279301498065	53.8829038969813	9.32908144726237	2.5259526466373	9.69348675600818e-08	1.31955398419279e-06	GRIK4	11	120511700	120988904	+	7518	protein_coding	glutamate ionotropic receptor kainate type subunit 4 [Source:HGNC Symbol;Acc:HGNC:4582]	-	57	49	59	12	9	7	0.511705859961101	0.431662262001044	0.543683063103747	0.108956084023721	0.0817137844829641	0.0685968448759661
ENSG00000138346	160.487772753843	214.267648296364	188.892759028454	93.026694181798	66.2831819566755	72.2803882905235	187.882726692887	77.1967548096657	1.28269656115404	9.89276851593245e-08	1.34479171173423e-06	DNA2	10	68414064	68472121	-	4867	protein_coding	DNA replication helicase/nuclease 2 [Source:HGNC Symbol;Acc:HGNC:2939]	-	163	224	190	95	67	69	2.26034178911889	3.04815463744645	2.70450861038769	1.33240060219474	0.939655355267354	1.04447047182625
ENSG00000269356	43.3218527679085	82.2634721137827	63.6270346201107	10.7715119578924	12.8609159020415	12.5705023113954	63.0707865006006	12.0676433904431	2.38718823889252	1.02389491865128e-07	1.38892636338894e-06	AL356740.2	13	113008778	113009424	+	647	sense_intronic	novel transcript	-	44	86	64	11	13	12	4.58982631926713	8.80327956888152	6.85285917215032	1.16054227673798	1.37149493605667	1.36642370442264
ENSG00000114805	51.1985532711645	66.9586400926138	50.7027932129007	5.8753701588504	14.8395183485095	7.33279301498065	56.2866621922264	9.3492271741135	2.58825937480767	1.06903542857633e-07	1.44510015959191e-06	PLCH1	3	155375580	155745067	-	7173	protein_coding	phospholipase C eta 1 [Source:HGNC Symbol;Acc:HGNC:29185]	-	52	70	51	6	15	7	0.489272007038463	0.646319907136653	0.492567166160089	0.0570982740617827	0.142739958116763	0.0718961494183066
ENSG00000012048	134.88849611826	133.917280185228	134.213276151796	47.9821896306116	59.3580733940378	43.9967580898839	134.339684151761	50.4456737048444	1.41193152553936	1.07773707783873e-07	1.45584692711395e-06	BRCA1	17	43044295	43170245	-	9187	protein_coding	BRCA1, DNA repair associated [Source:HGNC Symbol;Acc:HGNC:1100]	-	137	140	135	49	60	42	1.00645579997803	1.00926367560492	1.01801966159973	0.364078409208904	0.445792410829015	0.336809238996961
ENSG00000137825	92.551230913259	78.4372641084905	91.4638622664091	17.6261104765512	32.6469403667208	19.903295326376	87.4841190960529	23.3921153898827	1.90160606718698	1.08442313365539e-07	1.46385787610025e-06	ITPKA	15	41493393	41503551	+	2092	protein_coding	inositol-trisphosphate 3-kinase A [Source:HGNC Symbol;Acc:HGNC:6178]	-	94	82	92	18	33	19	3.03259231145911	2.59598689496776	3.04664786510424	0.58733162501697	1.07673144505611	0.669114348249983
ENSG00000170367	30.5222144501173	29.6531120410147	47.720275965083	0	2.96790366970189	2.0950837185659	35.9652008187383	1.68766246275593	4.42184056307739	1.10593815029111e-07	1.49082309737572e-06	CST5	20	23875935	23879750	-	756	protein_coding	cystatin D [Source:HGNC Symbol;Acc:HGNC:2477]	-	31	31	48	0	3	2	2.76750079622237	2.71575271184103	4.39861099640998	0	0.270866063378714	0.194902146552348
ENSG00000196353	88.6128806616309	78.4372641084905	105.382276089558	30.3560791540604	26.711133027317	20.950837185659	90.8108069532266	26.0060164556788	1.80115668247598	1.16439063251329e-07	1.56309154140089e-06	CPNE4	3	131533555	132285410	-	6427	protein_coding	copine 4 [Source:HGNC Symbol;Acc:HGNC:2317]	-	90	82	106	31	27	20	0.945109363095058	0.84499837937958	1.14259857764221	0.3292501300555	0.286754737082429	0.229260965915007
ENSG00000134780	206.763388210472	251.573176347963	238.601379825415	78.338268784672	131.577062690117	68.0902208533917	232.31264812795	92.668517442727	1.32454365505222	1.19579150927493e-07	1.60191406128386e-06	DAGLA	11	61680433	61747001	+	5757	protein_coding	diacylglycerol lipase alpha [Source:HGNC Symbol;Acc:HGNC:1165]	-	210	263	240	80	133	65	2.46190290870729	3.02558837314422	2.88809268133224	0.948563302287458	1.57692322046222	0.831812704671043
ENSG00000175265	337.713534077105	438.100816605959	531.882242527488	176.261104765512	259.196920487298	155.036195173877	435.898864403517	196.831406808896	1.1461894408269	1.29481704714451e-07	1.72265803710415e-06	GOLGA8A	15	34379068	34437466	-	6750	protein_coding	golgin A8 family member A [Source:HGNC Symbol;Acc:HGNC:31972]	-	343	458	535	180	262	148	3.42955840605415	4.49378229376122	5.49093272718513	1.82029297708963	2.649431254595	1.61534899062586
ENSG00000105339	280.607455428498	309.92284842867	311.175966188979	121.424316616242	178.074220182113	140.370609143915	300.568756682049	146.623048647423	1.03553621715655	1.37997067534025e-07	1.82841395020629e-06	DENND3	8	141117278	141195808	+	14670	protein_coding	DENN domain containing 3 [Source:HGNC Symbol;Acc:HGNC:29134]	-	285	324	313	124	180	134	1.31118086407211	1.46273354057917	1.47812219219851	0.576984481490579	0.837524514986945	0.672950479016329
ENSG00000187122	77.7824174696538	120.525552166705	165.032621045912	28.3976224344436	22.7539281343812	47.1393836677327	121.113530227424	32.7636447455192	1.88979676798332	1.38795503491023e-07	1.8364806681179e-06	SLIT1	10	96998038	97185920	-	9103	protein_coding	slit guidance ligand 1 [Source:HGNC Symbol;Acc:HGNC:11085]	-	79	126	166	29	23	45	0.585720473412115	0.916719196858638	1.26333828958738	0.217463321167195	0.172463990260686	0.364197024371684
ENSG00000004777	355.436110209431	374.968384518638	372.814655977211	147.863482331068	234.464389906449	141.418151003198	367.73971690176	174.582007746905	1.07397415207165	1.41163611307468e-07	1.86399476117038e-06	ARHGAP33	19	35774532	35788822	+	5260	protein_coding	Rho GTPase activating protein 33 [Source:HGNC Symbol;Acc:HGNC:23085]	-	361	392	375	151	237	135	4.63200813995967	4.93572149919977	4.93902969535104	1.95958345680039	3.07551421468257	1.89084725067801
ENSG00000215769	138.826846369888	158.787632219627	165.032621045912	33.2937642334856	64.3045795102076	67.0426789941088	154.215699878476	54.8803409126007	1.49289417067114	1.54219504079071e-07	2.01850406318627e-06	ARHGAP27P1-BPTFP1-KPNA2P3	17	64749663	64781707	-	3038	processed_transcript	ARHGAP27P1-BPTFP1-KPNA2P3 readthrough, transcribed pseudogene [Source:HGNC Symbol;Acc:HGNC:52873]	-	141	166	166	34	65	64	3.13241430986132	3.61885049932258	3.78544056949108	0.763947842590283	1.46042992697279	1.55203183982699
ENSG00000213445	66.9519542776767	106.177272146859	109.358965753315	20.5637955559764	27.700434250551	30.3787139192055	94.1627307259504	26.2143145752443	1.8469616946455	1.55252671593965e-07	2.02928441393164e-06	SIPA1	11	65638097	65650930	+	4668	protein_coding	signal-induced proliferation-associated 1 [Source:HGNC Symbol;Acc:HGNC:10885]	-	68	111	110	21	28	29	0.983163895100475	1.57486182219955	1.63251789873185	0.307086700826496	0.409432507112298	0.457694372430771
ENSG00000169607	103.381694105236	79.3938161098136	106.376448505498	26.4391657148268	22.7539281343812	36.6639650749032	96.3839862401824	28.6190196413704	1.75445026723172	1.63789990840087e-07	2.13080988083501e-06	CKAP2L	2	112736607	112764677	-	5219	protein_coding	cytoskeleton associated protein 2 like [Source:HGNC Symbol;Acc:HGNC:26877]	-	105	83	107	27	23	35	1.35784393997201	1.05327340648994	1.42034090471353	0.353141720502635	0.300812359329954	0.494070779629731
ENSG00000229807	18.7071636952332	41.1317360568914	47.720275965083	0.9792283598084	1.97860244646793	1.04754185928295	35.8530585724025	1.33512422185309	4.74352259059909	1.65691877668619e-07	2.15266087345327e-06	XIST	X	73820651	73852723	-	25264	lincRNA	X inactive specific transcript [Source:HGNC Symbol;Acc:HGNC:12810]	-	19	43	48	1	2	1	0.0507573972871485	0.112724071427057	0.131624046599349	0.00270190732428995	0.0054035978444772	0.00291612616358406
ENSG00000169031	45.2910278937225	46.8710480648297	72.5745863635638	3.9169134392336	13.8502171252755	7.33279301498065	54.9122207740386	8.36664119316324	2.71358132570002	1.70672892896414e-07	2.21144120956283e-06	COL4A3	2	227164565	227314792	+	9124	protein_coding	collagen type IV alpha 3 chain [Source:HGNC Symbol;Acc:HGNC:2204]	-	46	49	73	4	14	7	0.340267453753409	0.355681377216555	0.554285729189213	0.0299259038320303	0.104736461157398	0.0565224769593943
ENSG00000259905	20.6763388210472	32.5227680449839	61.6386897882322	1.9584567196168	0.989301223233963	0	38.2792655514211	0.982585980950255	5.2569845224138	1.7229903467117e-07	2.23101911805831e-06	PWRN1	15	24493137	24652130	+	4833	lincRNA	Prader-Willi region non-protein coding RNA 1 [Source:HGNC Symbol;Acc:HGNC:33235]	-	21	34	62	2	1	0	0.293258329100514	0.465921171683666	0.888732389404996	0.0282478736357795	0.0141233701575493	0
ENSG00000185567	344.605647017454	440.013920608605	426.499966437929	155.697309209536	227.539281343812	77.5180975869383	403.706511354663	153.584896046762	1.39262150564671	1.72780210452475e-07	2.23575514807943e-06	AHNAK2	14	104937244	104978357	-	18771	protein_coding	AHNAK nucleoprotein 2 [Source:HGNC Symbol;Acc:HGNC:20125]	-	350	460	429	159	230	74	1.25842834207269	1.62300831768606	1.58331015129685	0.578205576468858	0.836364446935713	0.29043752828098
ENSG00000145526	55.1369035227926	31.5662160436608	53.6853104607184	5.8753701588504	4.94650611616982	8.3803348742636	46.7961433423906	6.40073704976127	2.8742562802284	1.75606940484795e-07	2.26620489462257e-06	CDH18	5	19472951	20575873	-	4853	protein_coding	cadherin 18 [Source:HGNC Symbol;Acc:HGNC:1757]	-	56	33	54	6	5	8	0.778799370584675	0.450353945713726	0.770867226962021	0.0843943787028987	0.0703258272938759	0.121447370940511
ENSG00000143369	107.320044356864	92.7855441283363	100.411414009862	35.2522209531024	28.6897354737849	34.5688813563373	100.172334165021	32.8369459277416	1.6093429081006	1.84743534203722e-07	2.37785182794704e-06	ECM1	1	150508062	150513789	+	3360	protein_coding	extracellular matrix protein 1 [Source:HGNC Symbol;Acc:HGNC:3153]	-	109	97	101	36	29	33	2.18945022668883	1.91197751406228	2.08246739361285	0.731367714009227	0.589133687848703	0.723574219075593
ENSG00000174939	99.4433438536081	94.6986481309824	139.184138231492	29.376850794252	30.6683379202529	45.0442999491668	111.108710072028	35.0298295545572	1.6678539573899	1.86655230007577e-07	2.40086219155164e-06	ASPHD1	16	29900375	29919864	+	2312	protein_coding	aspartate beta-hydroxylase domain containing 1 [Source:HGNC Symbol;Acc:HGNC:27380]	-	101	99	140	30	31	43	2.94836603968573	2.83594424552169	4.19504206188755	0.885739446031936	0.915227373319427	1.3702160424143
ENSG00000167971	447.002753559783	638.976736883801	725.745863635638	235.014806354016	375.934464828906	234.649376479381	603.90845135974	281.866215887434	1.09889679330059	1.94830537341601e-07	2.49772490989024e-06	CASKIN1	16	2177180	2196525	-	5889	protein_coding	CASK interacting protein 1 [Source:HGNC Symbol;Acc:HGNC:20879]	-	454	668	730	240	380	224	5.20309978298866	7.51251291638	8.58771097490639	2.78190470263316	4.40450572748271	2.80230167309907
ENSG00000109610	168.364473257099	141.569696195812	127.254069240221	48.96141799042	66.2831819566755	53.4246348234304	145.729412897711	56.223078256842	1.37384960666328	2.01588252951003e-07	2.57871282785468e-06	SOD3	4	24789912	24800842	+	2128	protein_coding	superoxide dismutase 3 [Source:HGNC Symbol;Acc:HGNC:11181]	-	171	148	128	50	67	51	5.42340881840352	4.60617480327537	4.16710515449367	1.60387656580971	2.14910837128111	1.76565957764858
ENSG00000129195	116.181332423027	112.87313615612	99.417241593923	23.5014806354016	42.5399525990604	39.8065906527521	109.49057005769	35.2826746290714	1.6357179867158	2.01680343513491e-07	2.57871282785468e-06	PIMREG	17	6444415	6451469	+	2823	protein_coding	PICALM interacting mitotic regulator [Source:HGNC Symbol;Acc:HGNC:25483]	-	118	118	100	24	43	38	2.82110327642071	2.76835290663004	2.45406033274733	0.580327197796907	1.03971118057802	0.991701889152649
ENSG00000196436	183.133286700704	290.791808402209	213.747069426934	88.130552382756	101.898025993098	107.896811506144	229.224054843282	99.3084632939994	1.20795670593688	2.06885503673432e-07	2.64177922983392e-06	NPIPB15	16	74377878	74392080	+	1702	protein_coding	nuclear pore complex interacting protein family member B15 [Source:HGNC Symbol;Acc:HGNC:34409]	-	186	304	215	90	103	103	7.3756660468065	11.8294445101807	8.75134928707009	3.60957038641452	4.13078703939947	4.45847248758468
ENSG00000277196	114.212157297213	196.093160271226	163.044276214034	37.2106776727192	43.5292538222944	75.4230138683724	157.783197927491	52.0543151211287	1.60372082241563	2.12015357319257e-07	2.70371921437217e-06	AC007325.2	KI270734.1	138082	161852	-	2405	protein_coding	proline dehydrogenase 1, mitochondrial [Source:NCBI gene;Acc:102724788]	-	116	205	164	38	44	72	3.25529809973197	5.64532701067834	4.72416307847276	1.07855197187224	1.24879954708656	2.20559535158782
ENSG00000268189	54.1523159598856	62.1758800859986	69.5920691157461	11.7507403177008	15.8288195717434	13.6180441706783	61.9734217205434	13.7325346867075	2.17419109128409	2.19716415773911e-07	2.79456775440344e-06	AC005785.1	19	15379076	15381194	+	1911	processed_transcript	novel transcript, antisense to AKAP8 and AKAP8L	-	55	65	70	12	16	13	1.94245004484945	2.25269810198795	2.53766019023653	0.428640418466946	0.571497628227617	0.501176948277467
ENSG00000100092	147.688134436052	216.18075229901	136.201620983674	55.8160165090788	64.3045795102076	72.2803882905235	166.690169239579	64.1336614366033	1.37980569993277	2.20797045872229e-07	2.80646953778933e-06	SH3BP1	22	37634654	37656119	+	4892	protein_coding	SH3 domain binding protein 1 [Source:HGNC Symbol;Acc:HGNC:10824]	-	150	226	137	57	65	69	2.06943917845869	3.05965397973196	1.94012732573664	0.795354913844867	0.906947284984329	1.03913282632427
ENSG00000124215	329.836833573848	348.184928481592	252.519793648564	162.551907728194	134.544966359819	162.368988188857	310.180518568002	153.155287425624	1.01872516420935	2.23313007581155e-07	2.83337564520453e-06	CDH26	20	59958427	60034011	+	5748	protein_coding	cadherin 26 [Source:HGNC Symbol;Acc:HGNC:15902]	-	335	364	254	166	136	155	3.93347055722763	4.19406297985983	3.06135060736571	1.97135069282932	1.61501769730607	1.98665914518129
ENSG00000012779	95.50499360198	110.960032153474	72.5745863635638	27.4183940746352	25.721831804083	30.3787139192055	93.0132040396727	27.8396465993079	1.74185029630848	2.26758861858549e-07	2.87282270311442e-06	ALOX5	10	45374176	45446119	+	3730	protein_coding	arachidonate 5-lipoxygenase [Source:HGNC Symbol;Acc:HGNC:435]	-	97	116	73	28	26	29	1.75513593694179	2.05967871501869	1.35584530646712	0.512414913121746	0.475794757977838	0.572792850001834
ENSG00000184058	29.5376268872103	60.2627760833525	19.8834483187846	1.9584567196168	1.97860244646793	2.0950837185659	36.5612837631158	2.01071429488354	4.18669693855062	2.26928778020916e-07	2.87309631310011e-06	TBX1	22	19756703	19783593	+	3580	protein_coding	T-box 1 [Source:HGNC Symbol;Acc:HGNC:11592]	T-box	30	63	20	2	2	2	0.565569634693849	1.16548810740282	0.387028621192498	0.0381346294083023	0.0381330994253832	0.0411581069255797
ENSG00000071575	258.946529044544	280.269736387655	299.245897197708	136.112742013368	161.256099387136	117.32468823969	279.487387543302	138.231176546731	1.01465076359165	2.28645763526e-07	2.89294388325418e-06	TRIB2	2	12716889	12742734	+	4588	protein_coding	tribbles pseudokinase 2 [Source:HGNC Symbol;Acc:HGNC:30809]	-	263	293	301	139	163	112	3.86883488702155	4.22955361598619	4.54505559747834	2.06806389343498	2.42504237561989	1.79846932790763
ENSG00000105717	105.35086923105	109.046928150828	115.324000248951	41.1275911119528	42.5399525990604	30.3787139192055	109.907265876943	38.0154192100729	1.52939412484217	2.39977254981193e-07	3.02053242770675e-06	PBX4	19	19561707	19618916	-	2554	protein_coding	PBX homeobox 4 [Source:HGNC Symbol;Acc:HGNC:13403]	Homeobox	107	114	116	42	43	29	2.82755291393665	2.95620319444903	3.14653965953055	1.12253775995152	1.14921874031783	0.836537717504636
ENSG00000089356	296.36085643501	329.053888455131	374.80300080909	124.362001695667	207.753256879132	121.514855676822	333.405915233077	151.210038083874	1.1398347363108	2.42805357957103e-07	3.04820647374404e-06	FXYD3	19	35115879	35124324	+	3334	protein_coding	FXYD domain containing ion transport regulator 3 [Source:HGNC Symbol;Acc:HGNC:4027]	-	301	344	377	127	210	116	6.09324662020994	6.83349955736814	7.83378897538493	2.60022354630755	4.29940974025242	2.56330813498121
ENSG00000115896	77.7824174696538	99.4814081375977	100.411414009862	23.5014806354016	27.700434250551	33.5213394970544	92.5584132057046	28.2410847943357	1.71498267266664	2.47702211598593e-07	3.1076680964225e-06	PLCL1	2	197804702	198572581	+	8013	protein_coding	phospholipase C like 1 (inactive) [Source:HGNC Symbol;Acc:HGNC:9063]	-	79	104	101	24	28	32	0.665395416132594	0.859584389946134	0.873217327160761	0.204450727490412	0.238516278946737	0.294213947921778
ENSG00000151067	77.7824174696538	97.5683041349516	149.125862390884	21.5430239157848	42.5399525990604	24.0934627635078	108.15886133183	29.3921464261177	1.87814577989755	2.51082247827174e-07	3.14396523766011e-06	CACNA1C	12	1970786	2697950	+	19103	protein_coding	calcium voltage-gated channel subunit alpha1 C [Source:HGNC Symbol;Acc:HGNC:1390]	-	79	102	150	22	43	23	0.279108698606003	0.353629852287153	0.543983587866753	0.0786128726429852	0.15364626827052	0.0887022594422926
ENSG00000162949	193.963749892681	143.482800198458	221.700448754448	66.5875284669712	93.9836162072265	53.4246348234304	186.382332948529	71.3319264992094	1.38354026444261	2.53373548858926e-07	3.16855972559474e-06	CAPN13	2	30722771	30820542	-	5191	protein_coding	calpain 13 [Source:HGNC Symbol;Acc:HGNC:16663]	-	197	150	223	68	95	51	2.56131535711927	1.91377357537409	2.97611663882507	0.894191310263641	1.24918773979704	0.723814983863643
ENSG00000196793	167.379885694192	162.613840224919	198.834483187846	58.753701588504	88.0478088678227	74.3754720090894	176.276069702319	73.7256608218054	1.25771724792572	2.61400207251228e-07	3.26261817955124e-06	ZNF239	10	43556344	43574618	-	2509	protein_coding	zinc finger protein 239 [Source:HGNC Symbol;Acc:HGNC:13031]	zf-C2H2	170	170	200	60	89	71	4.57294645509069	4.4874392641434	5.52236932590332	1.63238708587153	2.42127703047342	2.08480821409802
ENSG00000215375	372.17409877885	408.447704564945	553.754035678151	179.198789844937	265.132727826702	211.603455575156	444.791946340648	218.644991082265	1.02435428874169	2.72409898070071e-07	3.38770256891163e-06	MYL5	4	673580	682033	+	4305	protein_coding	myosin light chain 5 [Source:HGNC Symbol;Acc:HGNC:7586]	-	378	427	557	183	268	202	5.92606622108482	6.56908744082146	8.96351094512326	2.90168654013417	4.24929395037046	3.45689856031384
ENSG00000262877	99.4433438536081	159.74418422095	139.184138231492	19.584567196168	58.3687721708038	37.7115069341862	132.79055543535	38.5549487670527	1.78489022067187	2.97309289272429e-07	3.6752892421801e-06	AC110285.2	17	81388126	81390256	-	1565	lincRNA	novel transcript	-	101	167	140	20	59	36	4.35566919089674	7.06728251830061	6.19740399174697	0.872344877199504	2.57331414077618	1.69471463915933
ENSG00000103995	85.6591179729099	92.7855441283363	120.294862328647	39.169134392336	29.6790366970189	19.903295326376	99.579841476631	29.583822138577	1.74703617435954	3.05171823113801e-07	3.76527604174359e-06	CEP152	15	48712928	48811146	-	8168	protein_coding	centrosomal protein 152 [Source:HGNC Symbol;Acc:HGNC:29298]	-	87	97	121	40	30	19	0.718871687976437	0.786513766803287	1.02627973878652	0.334284949269643	0.250703653176185	0.171374536794682
ENSG00000035499	159.503185190936	178.875224247411	166.026793461851	74.4213553454384	61.3366758405057	81.7082650240701	168.135067633399	72.4887654033381	1.2149931751329	3.09239946262345e-07	3.81061513934344e-06	DEPDC1B	5	60596912	60700190	-	3806	protein_coding	DEP domain containing 1B [Source:HGNC Symbol;Acc:HGNC:24902]	-	162	187	167	76	62	78	2.87272521752535	3.25404194038607	3.03979153266089	1.36306752094205	1.11193152239333	1.50985152100616
ENSG00000204839	2308.85783501694	3094.44572428008	3114.74217913761	823.531050598865	1249.4874449445	624.334948132638	2839.34857947821	899.117814558666	1.65886176553937	3.142493106497e-07	3.86496723593354e-06	MROH6	8	143566187	143572971	-	4408	protein_coding	maestro heat like repeat family member 6 [Source:HGNC Symbol;Acc:HGNC:27814]	-	2345	3235	3133	841	1263	596	35.9045193603927	48.6052322554384	49.2396460900865	13.0234777143748	19.557660432832	9.96123293840413
ENSG00000119508	55.1369035227926	28.6965600396917	60.644517372293	7.8338268784672	6.92510856263774	6.2852511556977	48.1593269782591	7.01472886560088	2.77664787912408	3.17810582896731e-07	3.90628731046483e-06	NR4A3	9	99821855	99866891	+	6314	protein_coding	nuclear receptor subfamily 4 group A member 3 [Source:HGNC Symbol;Acc:HGNC:7982]	NGFIB-like	56	30	61	8	7	6	0.598592547584325	0.314678448836455	0.669300841748636	0.0864884214645058	0.0756743325625676	0.0700091967660319
ENSG00000101447	178.210348886169	133.917280185228	158.073414134337	66.5875284669712	67.2724831799095	61.804969697694	156.733681068578	65.2216604481916	1.2640788080038	3.29992034248069e-07	4.04318513309256e-06	FAM83D	20	38926312	38953106	+	2475	protein_coding	family with sequence similarity 83 member D [Source:HGNC Symbol;Acc:HGNC:16122]	-	181	140	159	68	68	59	4.93572810624808	3.74630520718482	4.45059458091301	1.87545337033477	1.8753781260839	1.75624552420625
ENSG00000265982	191.994574766867	268.791112371778	265.444035055774	111.632033018158	122.673351681011	105.801727787578	242.076574064807	113.369037495582	1.0941357734903	3.43490264435422e-07	4.20421774571742e-06	AC103810.3	17	64778842	64778937	-	96	unprocessed_pseudogene	Rho GTPase-activating protein 27-like protein pseudogene	-	195	281	267	114	124	101	137.091722909644	193.858751039201	192.679780131803	81.0599216360227	88.1669036297715	77.510147407037
ENSG00000163013	275.684517613963	308.009744426024	376.791345640968	160.593451008578	182.031425075049	134.085357988218	320.161869226985	158.903411357281	1.00957006727406	3.43974564436052e-07	4.20652227758256e-06	FBXO41	2	73254682	73284431	-	8011	protein_coding	F-box protein 41 [Source:HGNC Symbol;Acc:HGNC:29409]	-	280	322	379	164	184	128	2.35895228151756	2.66206995280234	3.27754446265389	1.39742876159047	1.56778400034256	1.17714960164634
ENSG00000126787	237.285602660589	197.049712272549	223.688793586327	120.445088256433	97.9408211001624	85.8984324612019	219.341369506488	101.428113939266	1.11113203608483	3.52179688850602e-07	4.29872259150915e-06	DLGAP5	14	55148112	55191678	-	3667	protein_coding	DLG associated protein 5 [Source:HGNC Symbol;Acc:HGNC:16864]	-	241	206	225	123	99	82	4.43561648414834	3.72054561900187	4.25077112585979	2.28963767570928	1.84280516748627	1.64744666881281
ENSG00000088538	37.4143273904664	42.0882880582144	57.6620001244753	4.896141799042	9.89301223233963	5.23770929641475	45.7215385243854	6.67562110926546	2.7730883752374	3.7140376787079e-07	4.51913466546802e-06	DOCK3	3	50675241	51384198	+	8755	protein_coding	dedicator of cytokinesis 3 [Source:HGNC Symbol;Acc:HGNC:2989]	-	38	44	58	5	10	5	0.292937723600804	0.332848688147529	0.458952729322732	0.0389840015082017	0.0779648748959863	0.0420748209005069
ENSG00000196296	79.7515925954678	103.30761614289	111.347310585194	21.5430239157848	37.5934464828906	31.4262557784885	98.1355064411838	30.187575392388	1.70174648838583	3.74192384228084e-07	4.54735299553464e-06	ATP2A1	16	28878405	28904509	+	4587	protein_coding	ATPase sarcoplasmic/endoplasmic reticulum Ca2+ transporting 1 [Source:HGNC Symbol;Acc:HGNC:811]	-	81	108	112	22	38	30	1.1918020686616	1.55935622703993	1.69155216866519	0.32739082321756	0.56547055219415	0.48183787702281
ENSG00000184343	99.4433438536081	105.220720145536	149.125862390884	22.5222522755932	54.411567277868	21.9983790449419	117.929975463343	32.977399532801	1.83589728344226	3.87174161282131e-07	4.69042330132779e-06	SRPK3	X	153776412	153785732	+	4744	protein_coding	SRSF protein kinase 3 [Source:HGNC Symbol;Acc:HGNC:11402]	-	101	110	150	23	55	21	1.43689339876758	1.53567151387627	2.19049714987744	0.330944918368425	0.791358271169684	0.326124207279203
ENSG00000105173	170.333648382913	235.311792325472	271.40906955141	117.507403177008	91.0157125375246	80.6607231647871	225.684836753265	96.3946129597733	1.22595434151883	3.87176029054935e-07	4.69042330132779e-06	CCNE1	19	29811898	29824308	+	2550	protein_coding	cyclin E1 [Source:HGNC Symbol;Acc:HGNC:1589]	-	173	246	273	120	92	77	4.57882219021292	6.38918186385007	7.41683436541718	3.21228172427582	2.46265051504789	2.2246360304128
ENSG00000163795	142.765196621517	184.61453625535	189.886931444393	72.4628986258216	84.0906039748869	47.1393836677327	172.42222144042	67.8976287561471	1.34221602500731	3.9426195233892e-07	4.77328017422327e-06	ZNF513	2	27377231	27380790	-	2365	protein_coding	zinc finger protein 513 [Source:HGNC Symbol;Acc:HGNC:26498]	zf-C2H2	145	193	191	74	85	45	4.13794499463815	5.40476091767444	5.5949773910995	2.13586173844555	2.45325626958649	1.40181205617566
ENSG00000267980	80.7361801583749	78.4372641084905	84.5046553548345	16.6468821167428	29.6790366970189	23.0459209042249	81.2260332072333	23.1239465726622	1.81296412711566	4.1705522390866e-07	5.02099238181147e-06	AC007292.1	19	4363789	4364640	+	746	antisense	novel transcript, antisense to SH3GL1	-	82	82	85	17	30	22	7.41861581593951	7.27989890653158	7.89361993491134	1.55554527197673	2.74496975756445	2.17266253448971
ENSG00000132170	219.563026528263	200.875920277842	244.56641432105	111.632033018158	105.855230886034	105.801727787578	221.668453709052	107.76299723059	1.04006856664693	4.22975270879819e-07	5.08910184609501e-06	PPARG	3	12287368	12434356	+	4535	protein_coding	peroxisome proliferator activated receptor gamma [Source:HGNC Symbol;Acc:HGNC:9236]	THR-like	223	210	246	114	107	101	3.31875679648282	3.06684852958625	3.75797537058224	1.71593218898747	1.61050331487181	1.64078812592625
ENSG00000184441	190.025399641053	289.835256400886	301.234242029587	113.590489737774	128.609159020415	117.32468823969	260.364966023842	119.84144566596	1.11942878812637	4.59683921896136e-07	5.50682575822514e-06	AP001062.1	21	44331234	44335851	+	4354	antisense	novel transcript, antisense to C21orf2	-	193	303	303	116	130	112	2.9916910380904	4.60897685625381	4.82114637749599	1.81862068220944	2.03802761513245	1.89512569509421
ENSG00000159753	139.811433932795	110.960032153474	117.312345080829	39.169134392336	56.3901697243359	38.7590487934691	122.694603722366	44.7727843033804	1.45317716495071	4.84801018096128e-07	5.79338712001239e-06	CARMIL2	16	67644919	67657569	+	7699	protein_coding	capping protein regulator and myosin 1 linker 2 [Source:HGNC Symbol;Acc:HGNC:27089]	-	142	116	118	40	57	37	1.24480659606427	0.99787006195866	1.06180264148954	0.35464858626243	0.505353959523555	0.354059153355129
ENSG00000061918	73.8440672180258	41.1317360568914	68.5978966998068	7.8338268784672	10.8823134555736	17.8082116078101	61.191233324908	12.174783980617	2.3351232481803	5.15858644423533e-07	6.13425279381722e-06	GUCY1B1	4	155758992	155807591	+	3724	protein_coding	guanylate cyclase 1 soluble subunit beta 1 [Source:HGNC Symbol;Acc:HGNC:4687]	-	75	43	69	8	11	17	1.35925033042695	0.764731724095911	1.28361721276814	0.146640143159745	0.201622107327013	0.3363161100283
ENSG00000257167	99.4433438536081	93.7420961296594	107.370620921437	31.3353075138688	32.6469403667208	39.8065906527521	100.185353634901	34.5962795111139	1.53551557705209	5.31301450962437e-07	6.29777593528965e-06	TMPO-AS1	12	98512973	98516422	-	3357	antisense	TMPO antisense RNA 1 [Source:HGNC Symbol;Acc:HGNC:44158]	-	101	98	108	32	33	38	2.03056964067721	1.93341488574551	2.22878680515144	0.650685603964122	0.670992607404643	0.833951275864739
ENSG00000135519	86.6437055358169	100.437960138921	82.516310522956	20.5637955559764	37.5934464828906	21.9983790449419	89.8659920658979	26.7185403612696	1.74883950247591	5.78465262213985e-07	6.79530054235725e-06	KCNH3	12	49539157	49558308	+	4340	protein_coding	potassium voltage-gated channel subfamily H member 3 [Source:HGNC Symbol;Acc:HGNC:6252]	-	88	105	83	21	38	21	1.36848738643587	1.60232235963982	1.32490419932188	0.330295096649328	0.597652862422711	0.356482313210263
ENSG00000269352	140.796021495702	171.222808236827	163.044276214034	45.0445045511864	86.0692064213548	47.1393836677327	158.354368648854	59.4176982134247	1.41309520872167	6.20035203979295e-07	7.23536261221863e-06	PTOV1-AS2	19	49856970	49859289	-	1023	antisense	PTOV1 antisense RNA 2 [Source:HGNC Symbol;Acc:HGNC:51284]	-	143	179	164	46	87	45	9.4342691034594	11.588513227294	11.1061702871231	3.06940897896346	5.80495363979954	3.24074830191148
ENSG00000205913	118.150507548841	122.438656169351	135.207448567735	48.96141799042	52.4329648314001	48.1869255270157	125.265537428643	49.8604361162786	1.32861075726817	6.66244769157915e-07	7.74659509205161e-06	SRRM2-AS1	16	2737076	2752600	-	5858	antisense	SRRM2 antisense RNA 1 [Source:HGNC Symbol;Acc:HGNC:44162]	-	120	128	136	50	53	46	1.38254646104744	1.44714125937198	1.60836885529365	0.582630476620529	0.617563527225351	0.578518013699595
ENSG00000163535	227.439727031519	197.049712272549	201.817000435664	100.860521060265	75.1868929657812	113.134520802559	208.768813246577	96.3939782762017	1.11601910478067	7.08713029074463e-07	8.16685311493243e-06	SGO2	2	200510008	200583782	+	6022	protein_coding	shugoshin 2 [Source:HGNC Symbol;Acc:HGNC:30812]	-	231	206	203	103	76	108	2.58892270839765	2.26556638739287	2.33534689609296	1.16753265094797	0.861445839559803	1.32126955012505
ENSG00000283050	126.027208052097	117.655896162736	112.341483001133	45.0445045511864	50.4543623849321	19.903295326376	118.674862405322	38.4673874208315	1.62103023452037	7.09174175106248e-07	8.16730852912196e-06	GTF2IP12	4	119407967	119454638	-	5530	transcribed_unprocessed_pseudogene	general transcription factor IIi pseudogene 12 [Source:HGNC Symbol;Acc:HGNC:51723]	-	128	123	113	46	51	19	1.56218583123634	1.47309346770503	1.41562891878131	0.567812908766657	0.629506446029518	0.253126078940138
ENSG00000055163	374.143273904664	376.881488521284	520.946345952156	263.41242878846	202.806750762962	166.559155625989	423.990369459368	210.926111725804	1.00599718963427	7.16190917462766e-07	8.24321703040478e-06	CYFIP2	5	157266079	157395595	+	10498	protein_coding	cytoplasmic FMR1 interacting protein 2 [Source:HGNC Symbol;Acc:HGNC:13760]	-	380	394	524	269	205	159	2.44300797306634	2.48565000325659	3.45796690354082	1.7491146319672	1.33291492037954	1.11583242637543
ENSG00000109674	67.9365418405837	84.1765761164288	87.4871726026522	18.6053388363596	25.721831804083	26.1885464820737	79.8667635198883	23.5052390408388	1.76633234341015	7.17359914736935e-07	8.25176894796269e-06	NEIL3	4	177309836	177362943	+	2959	protein_coding	nei like DNA glycosylase 3 [Source:HGNC Symbol;Acc:HGNC:24573]	-	69	88	88	19	26	25	1.5738088449034	1.96964532932181	2.06031593140393	0.438309816213708	0.599768316072097	0.622448558607533
ENSG00000198331	227.439727031519	258.269040357225	230.648000497901	99.8812927004568	132.566363913351	122.562397536105	238.785589295549	118.336684716638	1.01346512329802	7.3682752682964e-07	8.45561968140815e-06	HYLS1	11	125883614	125900648	+	2999	protein_coding	HYLS1, centriolar and ciliogenesis associated [Source:HGNC Symbol;Acc:HGNC:26558]	-	231	270	232	102	134	117	5.1985637045584	5.96262672010016	5.35929462516908	2.32164742826537	3.04988503773672	2.87420551297904
ENSG00000259884	98.458756290701	114.786240158767	67.6037242838676	27.4183940746352	30.6683379202529	29.3311720599226	93.6162402444451	29.1393013516036	1.68460974575838	7.38394286179234e-07	8.46858242603786e-06	AC025259.3	12	52058459	52059503	-	915	lincRNA	novel transcript	-	100	120	68	28	31	28	7.37609942515111	8.68581300963224	5.14853811710939	2.08886079338154	2.31257452143663	2.25447466569405
ENSG00000276672	22.6455139468612	38.2620800529222	42.7494138853869	1.9584567196168	4.94650611616982	2.0950837185659	34.5523359617234	3.00001551811751	3.52157078578362	7.44439035693792e-07	8.52277101679932e-06	AL161891.1	13	33846190	33850825	+	4636	sense_intronic	novel transcript, sense intronic to RFC3	-	23	40	43	2	5	2	0.334836092325938	0.571435066423174	0.642571030482886	0.0294482254706045	0.0736176099778214	0.0317830075050853
ENSG00000171695	43.3218527679085	28.6965600396917	37.7785518056907	0	4.94650611616982	5.23770929641475	36.5989882044303	3.39473847086152	3.44228156861449	7.73691575243315e-07	8.82637191050545e-06	LKAAEAR1	20	64083380	64084359	-	868	protein_coding	LKAAEAR motif containing 1 [Source:HGNC Symbol;Acc:HGNC:33718]	-	44	30	38	0	5	5	3.42121846608967	2.2890319423426	3.03291322736333	0	0.393192672646521	0.424383706202694
ENSG00000225968	88.6128806616309	95.6552001323055	74.5629311954422	32.3145358736772	25.721831804083	23.0459209042249	86.2770039964596	27.0274295273284	1.67295343589859	8.19970034253465e-07	9.29411324372374e-06	ELFN1	7	1688119	1747954	+	3845	protein_coding	extracellular leucine rich repeat and fibronectin type III domain containing 1 [Source:HGNC Symbol;Acc:HGNC:33154]	-	90	100	75	33	26	22	1.57977057909283	1.72247917291147	1.35132880091269	0.585855021885155	0.461564225554574	0.42153608601543
ENSG00000102290	48.2447905824435	36.3489760502761	31.8135173100553	1.9584567196168	6.92510856263774	5.23770929641475	38.802427980925	4.7070915262231	3.04669810885843	8.21962941904689e-07	9.31125388750628e-06	PCDH11X	X	91779261	92623230	+	11630	protein_coding	protocadherin 11 X-linked [Source:HGNC Symbol;Acc:HGNC:8656]	-	49	38	32	2	7	5	0.284357194949828	0.216398479754165	0.190619083593347	0.0117387767224181	0.0410840701461781	0.0316736936357642
ENSG00000169885	56.1214910856996	119.569000165382	84.5046553548345	20.5637955559764	29.6790366970189	18.8557534670931	86.7317155353053	23.0328619066961	1.91195142373876	8.34922011363673e-07	9.44700600591455e-06	CALML6	1	1914827	1917296	+	2321	protein_coding	calmodulin like 6 [Source:HGNC Symbol;Acc:HGNC:24193]	-	57	125	85	21	30	18	1.65747723187745	3.56685287583185	2.53711351634807	0.617613407780304	0.882269469686807	0.571354676924678
ENSG00000077942	206.763388210472	182.701432252704	151.114207222763	76.3798120650552	80.133399081951	86.9459743204848	180.193009228646	81.153061822497	1.15162242811519	8.42282518066268e-07	9.50253620120074e-06	FBLN1	22	45502238	45601135	+	7285	protein_coding	fibulin 1 [Source:HGNC Symbol;Acc:HGNC:3600]	-	210	191	152	78	81	83	1.94552848942043	1.73641742236145	1.44547353814763	0.730865745777237	0.758945516223241	0.839376794225583
ENSG00000135119	119.135095111748	128.177968177289	100.411414009862	45.0445045511864	47.4864587152302	38.7590487934691	115.908159099633	43.7633373532953	1.40438135906071	8.51459596165712e-07	9.59203298066209e-06	RNFT2	12	116738178	116853631	+	6487	protein_coding	ring finger protein, transmembrane 2 [Source:HGNC Symbol;Acc:HGNC:25905]	-	121	134	101	46	48	37	1.25889447796455	1.36807914946689	1.0786327181346	0.484045843298846	0.505071050197152	0.420209869227862
ENSG00000090975	258.946529044544	261.138696361194	379.773862888786	130.237371854517	174.117015289178	94.2787673354655	299.953029431508	132.87771815972	1.17299374666441	9.12475855324405e-07	1.02230016156675e-05	PITPNM2	12	122983480	123150015	-	9161	protein_coding	phosphatidylinositol transfer protein membrane associated 2 [Source:HGNC Symbol;Acc:HGNC:21044]	-	263	273	382	133	176	90	1.93758481188242	1.9736497659836	2.88879413381734	0.991017489710134	1.31136902554009	0.723782450137636
ENSG00000196878	260.915704170358	163.570392226242	289.304173038316	98.9020643406484	113.769640671906	104.754185928295	237.930089811639	105.808630313616	1.16852122167446	1.055643300338e-06	1.17252674144767e-05	LAMB3	1	209614870	209652466	-	4688	protein_coding	laminin subunit beta 3 [Source:HGNC Symbol;Acc:HGNC:6490]	-	265	171	291	101	115	100	3.81510176645374	2.41578806269928	4.30032718628329	1.47063985723698	1.67442374503309	1.5715232806482
ENSG00000011028	252.054416104195	305.140088422055	266.438207471713	105.756662859307	159.277496940668	144.560776581047	274.544237332654	136.531645460341	1.00862069073212	1.12006531446453e-06	1.23840098210573e-05	MRC2	17	62627401	62693597	+	6860	protein_coding	mannose receptor C type 2 [Source:HGNC Symbol;Acc:HGNC:16875]	-	256	319	268	108	161	138	2.51862613607492	3.0797601194321	2.70649227636247	1.07466276344213	1.60197928912554	1.48205183276337
ENSG00000165490	128.980970740818	98.5248561362747	119.300689912708	37.2106776727192	53.422266054634	36.6639650749032	115.602172263267	42.4323029340855	1.4445507774621	1.12420489458679e-06	1.24156060507644e-05	DDIAS	11	82899975	82958277	+	5339	protein_coding	DNA damage induced apoptosis suppressor [Source:HGNC Symbol;Acc:HGNC:26351]	-	131	103	120	38	54	35	1.65599579995456	1.27769627129424	1.5571033495439	0.485843321287268	0.69038123065322	0.482965985931367
ENSG00000224950	124.058032926283	138.700040191843	171.991827957487	44.065276191378	76.1761941890152	42.9492162306009	144.916633691871	54.396895536998	1.41209284714218	1.18665730408818e-06	1.30680719940262e-05	AL390066.1	1	116493016	116499212	-	2302	lincRNA	novel transcript	-	126	145	173	45	77	41	3.69413771818276	4.17169939564494	5.20639240333106	1.33438071191953	2.283182056386	1.31216049837893
ENSG00000223855	153.595659813494	224.789720310918	244.56641432105	62.6706150277376	115.748243118374	41.901674371318	207.650598148487	73.4401775058098	1.49745167672278	1.25650776932965e-06	1.37980793649006e-05	HRAT92	7	520391	525232	+	3506	lincRNA	heart tissue-associated transcript 92 [Source:NCBI gene;Acc:441307]	-	156	235	246	64	117	40	3.00303602950961	4.43921596880627	4.86092935128079	1.24606478751144	2.2778707965368	0.840536353642756
ENSG00000188878	183.133286700704	244.877312338702	227.665483250084	59.7329299483124	123.662652904245	92.1836836168996	218.558694096497	91.8597554898191	1.25104601556859	1.26111569862878e-06	1.38408341065939e-05	FBF1	17	75909574	75941140	-	6730	protein_coding	Fas binding factor 1 [Source:HGNC Symbol;Acc:HGNC:24674]	-	186	256	229	61	125	88	1.86528731228301	2.51927295613702	2.35730909529	0.618710280102902	1.26779806782013	0.963332095530061
ENSG00000285693	110.273807045585	135.830384187874	135.207448567735	33.2937642334856	47.4864587152302	61.804969697694	127.103879933731	47.5283975488033	1.42224112467272	1.2876799352776e-06	1.41163825841892e-05	AP002381.2	11	72793624	72814054	-	1299	lincRNA	Novel transcript	-	112	142	136	34	48	59	5.81911215619311	7.23984914255528	7.25313683934579	1.78666169806719	2.52224472873666	3.34619528284101
ENSG00000274602	154.580247376401	217.137304300333	186.904414196575	62.6706150277376	105.855230886034	59.7098859791281	186.20732195777	76.0785772976333	1.29038083662893	1.29296451817225e-06	1.41662984623952e-05	PI4KAP1	22	18533646	18577968	-	4812	transcribed_unprocessed_pseudogene	phosphatidylinositol 4-kinase alpha pseudogene 1 [Source:HGNC Symbol;Acc:HGNC:33576]	-	157	227	188	64	107	57	2.20202319808828	3.1242844125202	2.70662659193058	0.907876796553432	1.51779562197499	0.872685297094117
ENSG00000073670	63.9981915889557	66.0020880912908	70.5862415316853	18.6053388363596	13.8502171252755	21.9983790449419	66.8621737373106	18.151311668859	1.88349041689481	1.3205450863804e-06	1.44439745162477e-05	ADAM11	17	44759031	44781846	+	4770	protein_coding	ADAM metallopeptidase domain 11 [Source:HGNC Symbol;Acc:HGNC:189]	-	65	69	71	19	14	21	0.919692900022772	0.958034249411481	1.03118380434706	0.271899108213074	0.200338673291426	0.32434659105504
ENSG00000157193	158.518597628029	165.483496228889	219.71210392257	89.1097807425644	75.1868929657812	80.6607231647871	181.238065926496	81.6524656243776	1.14978202315433	1.33892126833606e-06	1.46284511499931e-05	LRP8	1	53242364	53328070	-	10263	protein_coding	LDL receptor related protein 8 [Source:HGNC Symbol;Acc:HGNC:6700]	-	161	173	221	91	76	77	1.05876457840411	1.11640583516819	1.4918118703843	0.605256726524249	0.505468853729819	0.552744994402479
ENSG00000096093	235.316427534775	282.182840390301	292.286690286133	99.8812927004568	138.502171252755	158.178820751725	269.92865273707	132.187428234979	1.03146732920691	1.40385914594332e-06	1.52862032130793e-05	EFHC1	6	52362123	52529886	+	22736	protein_coding	EF-hand domain containing 1 [Source:HGNC Symbol;Acc:HGNC:16406]	-	239	295	294	102	140	151	0.7094661782148	0.859326646663508	0.895837799915395	0.306237712762484	0.420309408691108	0.489295598210544
ENSG00000169203	358.389872898152	650.455360899677	752.588518865997	128.2789151349	190.935136084155	90.0885998983337	587.144584221275	136.43421703913	2.1050295369707	1.41565451961056e-06	1.54059796063911e-05	NPIPB12	16	29483642	29505999	-	4331	protein_coding	nuclear pore complex interacting protein family, member B12 [Source:HGNC Symbol;Acc:HGNC:37491]	-	364	680	757	131	193	86	5.6723243466655	10.3985085326583	12.1088753769215	2.06469389285449	3.04175522015404	1.46291364121998
ENSG00000196118	47.2602030195365	70.7848480979061	57.6620001244753	12.7299686775092	9.89301223233963	17.8082116078101	58.5690170806393	13.477064172553	2.12411894661377	1.43290741305439e-06	1.55500557413315e-05	CCDC189	16	30757423	30762710	-	3081	protein_coding	coiled-coil domain containing 189 [Source:HGNC Symbol;Acc:HGNC:28078]	-	48	74	58	13	10	17	1.05147123256292	1.59070755945634	1.30416460409624	0.288021040678739	0.221545757778111	0.40650476914813
ENSG00000123572	63.0136040260487	95.6552001323055	81.5221381070168	25.4599373550184	14.8395183485095	28.2836302006396	80.0636474217903	22.8610286347225	1.81086471724854	1.47927093769304e-06	1.60262624910805e-05	NRK	X	105822543	105958610	+	9573	protein_coding	Nik related kinase [Source:HGNC Symbol;Acc:HGNC:25391]	-	64	100	82	26	15	27	0.451211096142117	0.691834578485802	0.593419628315417	0.185394928722698	0.106954321484544	0.207789753234437
ENSG00000279140	63.0136040260487	106.177272146859	143.160827895249	28.3976224344436	28.6897354737849	37.7115069341862	104.117234689386	31.5996216141382	1.72185595757703	1.48037326415257e-06	1.60292400781998e-05	AL590326.1	14	104815449	104815753	-	305	TEC	novel transcript	-	64	111	144	29	29	36	14.1621108962901	24.1031311017295	32.7083598028126	6.49038889372123	6.49012849564473	8.69583085339132
ENSG00000159212	63.0136040260487	60.2627760833525	31.8135173100553	11.7507403177008	6.92510856263774	10.4754185928295	51.6966324731522	9.71708915772268	2.41254832169139	1.5143913204057e-06	1.63427711797097e-05	CLIC6	21	34669389	34718227	+	3860	protein_coding	chloride intracellular channel 6 [Source:HGNC Symbol;Acc:HGNC:2065]	-	64	63	32	12	7	10	1.11902689724572	1.08094492862748	0.574326409893946	0.212210321163299	0.123784387512967	0.190862723825875
ENSG00000198003	26.5838641984893	33.4793200463069	36.7843793897515	3.9169134392336	0.989301223233963	4.1901674371318	32.2825212115159	3.03212736653312	3.41816023685943	1.53576150277232e-06	1.65549449472468e-05	CCDC151	19	11420604	11435782	-	2681	protein_coding	coiled-coil domain containing 151 [Source:HGNC Symbol;Acc:HGNC:28303]	-	27	35	37	4	1	4	0.679696144342999	0.864612587447074	0.956094948958566	0.10184406809528	0.0254599955134039	0.109918704060854
ENSG00000198157	88.6128806616309	72.6979521005522	74.5629311954422	24.48070899521	25.721831804083	24.0934627635078	78.6245879858751	24.7653345209336	1.66624277198275	1.56899448224632e-06	1.68943813872115e-05	HMGN5	X	81113701	81201942	-	2416	protein_coding	high mobility group nucleosome binding domain 5 [Source:HGNC Symbol;Acc:HGNC:8013]	-	90	76	75	25	26	23	2.51416302839898	2.08337278107694	2.15060398986312	0.706342990902951	0.734567238103202	0.701357310482663
ENSG00000092054	14.7688134436052	20.0875920277842	20.8776207347238	0	0	0	18.578008735371	0	6.65120560962924	1.57723348184972e-06	1.69642364113886e-05	MYH7	14	23412738	23435718	-	6087	protein_coding	myosin heavy chain 7 [Source:HGNC Symbol;Acc:HGNC:7577]	-	15	21	21	0	0	0	0.166316682454738	0.228489536416521	0.239007817818729	0	0	0
ENSG00000154429	119.135095111748	113.829688157444	112.341483001133	40.1483627521444	47.4864587152302	49.2344673862986	115.102088756775	45.6230962845578	1.33604712330948	1.58336123397124e-06	1.70206939307752e-05	CCSAP	1	229321005	229343294	-	6263	protein_coding	centriole, cilia and spindle associated protein [Source:HGNC Symbol;Acc:HGNC:29578]	-	121	119	113	41	48	47	1.30391960379308	1.25838888385998	1.24994857430316	0.446862598159877	0.523135223156463	0.552871073870193
ENSG00000144395	65.9673667147697	76.5241601058444	94.4463795142268	24.48070899521	28.6897354737849	15.7131278892442	78.9793021116136	22.9611907860797	1.77864822144789	1.64990632754419e-06	1.76576439065516e-05	CCDC150	2	196639554	196763490	+	9683	protein_coding	coiled-coil domain containing 150 [Source:HGNC Symbol;Acc:HGNC:26834]	-	67	80	95	25	29	15	0.466995533676432	0.547180206121622	0.679688289102389	0.176239250854232	0.204429328841438	0.114127354224085
ENSG00000173581	59.0752537744206	59.3062240820294	71.5804139476245	16.6468821167428	17.8074220182113	16.7606697485272	63.3206306013582	17.0716579611604	1.89065340751728	1.77636209527873e-06	1.88754306898762e-05	CCDC106	19	55641062	55653161	+	2709	protein_coding	coiled-coil domain containing 106 [Source:HGNC Symbol;Acc:HGNC:30181]	-	60	62	72	17	18	16	1.49482413599408	1.51576895544616	1.84127902175301	0.428363518971813	0.45354317588994	0.435130373698266
ENSG00000072571	215.624676276635	141.569696195812	187.898586612514	102.818977779882	59.3580733940378	53.4246348234304	181.697653028321	71.8672286657834	1.33570911901072	2.0310811835275e-06	2.13594319251418e-05	HMMR	5	163460203	163491945	+	3936	protein_coding	hyaluronan mediated motility receptor [Source:HGNC Symbol;Acc:HGNC:5012]	-	219	148	189	105	60	51	3.75523293523604	2.49033027981961	3.32661719602729	1.82098668630346	1.0405220727353	0.954604568403498
ENSG00000171631	73.8440672180258	56.4365680780602	37.7785518056907	17.6261104765512	8.90371100910567	5.23770929641475	56.0197290339256	10.5891769273572	2.39626293903672	2.11322075283587e-06	2.21750808251265e-05	P2RY6	11	73264505	73298617	+	3976	protein_coding	pyrimidinergic receptor P2Y6 [Source:HGNC Symbol;Acc:HGNC:8543]	-	75	59	38	18	9	5	1.27310066159707	0.982779207170097	0.662114859494812	0.309028611553195	0.154508106575182	0.092647147128757
ENSG00000259527	28.5530393243033	51.653808071445	25.84848281442	4.896141799042	4.94650611616982	0	35.3517767367227	3.28088263840394	3.41294316272189	2.14269142133156e-06	2.24114878631824e-05	LINC00052	15	87576929	87579866	+	1966	lincRNA	long intergenic non-protein coding RNA 52 [Source:HGNC Symbol;Acc:HGNC:26455]	-	29	54	26	5	5	0	0.995548312545191	1.81911673790238	0.916190845895161	0.173603730012363	0.173596764932441	0
ENSG00000106976	189.040812078146	260.182144359871	333.047759339642	71.4836702660132	156.309593270966	61.804969697694	260.75690525922	96.5327444115578	1.43222560095087	2.21075229238959e-06	2.30859744775626e-05	DNM1	9	128191655	128255248	+	10775	protein_coding	dynamin 1 [Source:HGNC Symbol;Acc:HGNC:2972]	-	192	272	335	73	158	59	1.20262937077545	1.67186785911622	2.1538906050866	0.462464225037853	1.00090980784101	0.403406744539255
ENSG00000196890	98.458756290701	71.7414000992291	69.5920691157461	13.7091970373176	30.6683379202529	24.0934627635078	79.9307418352254	22.8236659070261	1.80937738527124	2.22479113592516e-06	2.3182586925232e-05	HIST3H2BB	1	228458107	228460470	+	2364	protein_coding	histone cluster 3 H2B family member b [Source:HGNC Symbol;Acc:HGNC:20514]	-	100	75	70	14	31	23	2.85496234095316	2.10118414335171	2.05138266647293	0.404252881967875	0.895095468322553	0.716784797853686
ENSG00000148824	191.00998720396	222.876616308272	219.71210392257	101.839749420074	120.694749234544	68.0902208533917	211.199569144934	96.8749065026696	1.12246656617378	2.3117534329301e-06	2.39698617074509e-05	MTG1	10	133394094	133421307	+	4095	protein_coding	mitochondrial ribosome associated GTPase 1 [Source:HGNC Symbol;Acc:HGNC:32159]	-	194	233	221	104	122	65	3.19739049806733	3.76835959419729	3.73881934694848	1.73361235913298	2.03357906044327	1.16941287931409
ENSG00000089692	32.4913895759313	79.3938161098136	45.7319311332046	6.8545985186588	14.8395183485095	3.14262557784885	52.5390456063165	8.27891414833903	2.65967528148698	2.32004796175471e-06	2.40329674155885e-05	LAG3	12	6772512	6778455	+	3056	protein_coding	lymphocyte activating 3 [Source:HGNC Symbol;Acc:HGNC:6476]	-	33	83	46	7	15	3	0.728800137900647	1.79876764020648	1.04279897477063	0.156356972017679	0.335037211901682	0.0723229823921344
ENSG00000114859	133.903908555353	202.789024280488	243.572241905111	77.3590404248636	87.0585076445888	86.9459743204848	193.421724913651	83.7878407966457	1.20720914731099	2.35054883355382e-06	2.42839901092112e-05	CLCN2	3	184346185	184361651	-	8523	protein_coding	chloride voltage-gated channel 2 [Source:HGNC Symbol;Acc:HGNC:2020]	-	136	212	245	79	88	83	1.07694686432688	1.64737964684624	1.99145138829016	0.632713592001412	0.704766610522864	0.717453941796711
ENSG00000063438	230.39348972024	218.093856301657	258.4848281442	104.777434499499	129.598460243649	46.0918418084498	235.657391388699	93.4892455171993	1.33111648068835	2.39864160674577e-06	2.47280929027527e-05	AHRR	5	304176	438291	+	7678	protein_coding	aryl-hydrocarbon receptor repressor [Source:HGNC Symbol;Acc:HGNC:346]	-	234	228	260	107	131	44	2.05691149768052	1.96669522235552	2.34596405708503	0.951279704424609	1.16460412662908	0.422194907717981
ENSG00000258472	90.582055787445	99.4814081375977	150.120034806824	33.2937642334856	52.4329648314001	29.3311720599226	113.394499577289	38.3526337082694	1.56181521058759	2.45174938349634e-06	2.52085123713947e-05	AC005726.1	17	28455752	28614197	-	3218	protein_coding	novel protein	-	92	104	151	34	53	28	1.92952159605103	2.14041321213125	3.25077582418025	0.721216142258944	1.12420358685087	0.641033038878202
ENSG00000187775	66.9519542776767	81.3069201124597	70.5862415316853	18.6053388363596	28.6897354737849	16.7606697485272	72.9483719739406	21.3519146862239	1.77069009824249	2.57492491694476e-06	2.64328937817366e-05	DNAH17	17	78423697	78577394	-	16108	protein_coding	dynein axonemal heavy chain 17 [Source:HGNC Symbol;Acc:HGNC:2946]	-	68	85	71	19	29	16	0.284914890882109	0.349484266008685	0.305360488374439	0.0805164356950809	0.122888576556472	0.0731790527904521
ENSG00000169851	42.3372652050014	29.6531120410147	31.8135173100553	2.9376850794252	3.95720489293585	6.2852511556977	34.6012981853572	4.39338037601958	2.98510542520332	2.60613838536098e-06	2.67108500861521e-05	PCDH7	4	30720415	31146805	+	12249	protein_coding	protocadherin 7 [Source:HGNC Symbol;Acc:HGNC:8659]	-	43	31	32	3	4	6	0.236927611954095	0.16761442159783	0.180986198235826	0.0167183410827483	0.0222902271112535	0.0360876862095457
ENSG00000111554	148.672721998959	186.527640257996	178.951034869061	87.1513240229476	65.2938807334416	83.803348742636	171.383799042005	78.7495178330084	1.12239979330312	2.63574138221471e-06	2.69999716101962e-05	MDM1	12	68272443	68332381	-	6549	protein_coding	Mdm1 nuclear protein [Source:HGNC Symbol;Acc:HGNC:29917]	-	151	195	180	89	66	80	1.55614410914033	1.97201377595006	1.90411699111655	0.92765732341375	0.68789805559853	0.899960438500994
ENSG00000173727	151.62648468768	106.177272146859	149.125862390884	65.6083001071628	54.411567277868	34.5688813563373	135.643206408474	51.5295829137894	1.39299116191761	2.68134462806635e-06	2.74236149895846e-05	AP000769.1	11	65455258	65466720	+	1772	transcribed_unprocessed_pseudogene	Finkel-Biskis-Reilly murine sarcoma virus (FBR-MuSV) ubiquitously expressed (FAU) pseudogene	-	154	111	150	67	55	33	5.86549757335239	4.14867662868369	5.86440094752741	2.58097409985198	2.11862507812019	1.3720143205948
ENSG00000164045	108.304631919771	111.916584154797	90.4696898504699	38.1899060325276	42.5399525990604	37.7115069341862	103.563635308346	39.4804551885914	1.39121390700342	2.68932939897937e-06	2.7490765059435e-05	CDC25A	3	48157146	48188402	-	4117	protein_coding	cell division cycle 25A [Source:HGNC Symbol;Acc:HGNC:1725]	-	110	117	91	39	43	36	1.80326550192242	1.88215470760704	1.5312871534138	0.646630672575562	0.712923163170208	0.644213847530812
ENSG00000272512	100.427931416515	95.6552001323055	117.312345080829	33.2937642334856	50.4543623849321	24.0934627635078	104.46515887655	35.9471964606419	1.53601077171553	2.71594707879839e-06	2.7704376442024e-05	AL645608.7	1	995966	998051	-	2086	lincRNA	novel transcript	-	102	100	118	34	51	23	3.30015033245136	3.1749436336743	3.91889670988876	1.11259518014826	1.66882581329973	0.812310288651062
ENSG00000135905	37.4143273904664	50.6972560701219	73.568758779503	14.688425397126	8.90371100910567	10.4754185928295	53.8934474133638	11.3558516663537	2.24474447649734	2.80071658299996e-06	2.84987618657498e-05	DOCK10	2	224765090	225042445	-	11265	protein_coding	dedicator of cytokinesis 10 [Source:HGNC Symbol;Acc:HGNC:23479]	-	38	53	74	15	9	10	0.227667090113186	0.311598240791623	0.455089313476772	0.0908934575777113	0.0545338865284442	0.0653999213464604
ENSG00000265763	61.0444289002346	44.9579440621836	50.7027932129007	5.8753701588504	7.91440978587171	17.8082116078101	52.235055391773	10.5326638508441	2.31937897030242	2.85546681756787e-06	2.90053737404862e-05	ZNF488	10	47365496	47384273	-	3496	protein_coding	zinc finger protein 488 [Source:HGNC Symbol;Acc:HGNC:23535]	zf-C2H2	62	47	51	6	8	17	1.19692826198176	0.890382790997413	1.01063623651783	0.11715272306784	0.15619736377903	0.358249769377972
ENSG00000085840	63.9981915889557	24.8703520343994	60.644517372293	10.7715119578924	9.89301223233963	4.1901674371318	49.8376869985494	8.28489720912128	2.58103615964069	2.95750238379841e-06	2.98228936369386e-05	ORC1	1	52372829	52404459	-	3157	protein_coding	origin recognition complex subunit 1 [Source:HGNC Symbol;Acc:HGNC:8487]	-	65	26	61	11	10	4	1.38958984260647	0.545442644649855	1.33860168349727	0.237843159027391	0.216212378750193	0.0933455956880426
ENSG00000124920	41.3526776420944	59.3062240820294	49.7086207969615	5.8753701588504	11.8716146788076	13.6180441706783	50.1225075070284	10.4550096694454	2.26649181710896	3.14118932941104e-06	3.1440971600912e-05	MYRF	11	61752642	61788518	+	10680	protein_coding	myelin regulatory factor [Source:HGNC Symbol;Acc:HGNC:1181]	NDT80/PhoG	42	62	50	6	12	13	0.265415263022994	0.384477350215697	0.324335782740904	0.0383488688993602	0.0766946606420629	0.0896768865316703
ENSG00000203883	73.8440672180258	61.2193280846755	64.6212070360499	11.7507403177008	12.8609159020415	27.2360883413567	66.5615341129171	17.2825815203663	1.95211812082541	3.19835861099282e-06	3.19522458244156e-05	SOX18	20	64047582	64049641	-	1864	protein_coding	SRY-box 18 [Source:HGNC Symbol;Acc:HGNC:11194]	HMG	75	64	65	12	13	26	2.71558381465126	2.27396821282218	2.41581438174609	0.439448411851038	0.476050012676324	1.0276278413715
ENSG00000140848	194.948337455588	263.05180036384	294.275035118012	105.756662859307	145.427279815393	115.229604521124	250.758390979147	122.137849065275	1.03757366269909	3.3531810093244e-06	3.34299893626469e-05	CPNE2	16	57092537	57148367	+	7781	protein_coding	copine 2 [Source:HGNC Symbol;Acc:HGNC:2315]	-	198	275	296	108	147	110	1.71742440927211	2.34070995432112	2.63543560792486	0.947460038197277	1.28954664590684	1.04151539052135
ENSG00000210174	61.0444289002346	58.3496720807064	102.399758841741	19.584567196168	25.721831804083	15.7131278892442	73.9312866075605	20.3398422964984	1.85897952058028	3.35621554751721e-06	3.34430305406152e-05	MT-TR	MT	10405	10469	+	65	Mt_tRNA	mitochondrially encoded tRNA arginine [Source:HGNC Symbol;Acc:HGNC:7496]	-	62	61	103	20	26	15	64.376326213665	62.1536734785415	109.779179829632	21.0033805048804	27.3032991885744	17.0014641684894
ENSG00000283674	31.5068020130243	44.0013920608605	40.7610690535084	5.8753701588504	7.91440978587171	5.23770929641475	38.7564210424644	6.34249641371229	2.60918944937056	3.45630177276539e-06	3.43519864752378e-05	AC068587.4	8	12467693	12665588	-	13920	processed_transcript	uncharacterized LOC729732 [Source:NCBI gene;Acc:729732]	-	32	46	41	6	8	5	0.155152436184213	0.218861272494864	0.204051943314062	0.0294228390693367	0.0392288781445034	0.0264630069672369
ENSG00000122483	85.6591179729099	67.9151920939369	89.4755174345307	21.5430239157848	30.6683379202529	27.2360883413567	81.0166091671258	26.4824833924648	1.61337955631712	3.51182879084552e-06	3.48680858572366e-05	CCDC18	1	93179919	93278730	+	5633	protein_coding	coiled-coil domain containing 18 [Source:HGNC Symbol;Acc:HGNC:30370]	-	87	71	90	22	31	26	1.04238309025236	0.834774013507839	1.10687574780954	0.26659714292543	0.375644538809607	0.340049404636335
ENSG00000176153	156.549422502215	177.918672246088	137.195793399614	67.5667568267796	76.1761941890152	73.3279301498065	157.221296049306	72.3569603885338	1.12019466182769	3.626877956165e-06	3.58450269841185e-05	GPX2	14	64939152	64942905	-	1499	protein_coding	glutathione peroxidase 2 [Source:HGNC Symbol;Acc:HGNC:4554]	-	159	186	138	69	77	70	7.1588514000541	8.21791481048094	6.37783922661581	3.14210011889221	3.5062609031358	3.44036744347907
ENSG00000169418	97.474168727794	114.786240158767	108.364793337376	48.96141799042	38.5827477061246	37.7115069341862	106.875067407979	41.7518908769103	1.35495166360625	3.6990165676787e-06	3.65021140766705e-05	NPR1	1	153678637	153693992	+	5003	protein_coding	natriuretic peptide receptor 1 [Source:HGNC Symbol;Acc:HGNC:7943]	-	99	120	109	50	39	36	1.3355266168845	1.58855065037248	1.50935747113469	0.682200546080963	0.532095077130922	0.530127605493575
ENSG00000105613	113.227569734306	145.395904201104	170.997655541547	58.753701588504	70.2403868496114	51.3295511048645	143.207043158986	60.10787984766	1.25124082396382	3.83367533011525e-06	3.76773844848617e-05	MAST1	19	12833951	12874951	+	6533	protein_coding	microtubule associated serine/threonine kinase 1 [Source:HGNC Symbol;Acc:HGNC:19034]	-	115	152	172	60	71	49	1.18804540335455	1.54092412033733	1.82394568946497	0.626918597650646	0.741823910297253	0.552575778117648
ENSG00000146216	48.2447905824435	46.8710480648297	84.5046553548345	12.7299686775092	17.8074220182113	12.5705023113954	59.8734980007026	14.3692976690386	2.05704971256361	4.02485131538038e-06	3.94761492811308e-05	TTBK1	6	43243680	43288259	+	10033	protein_coding	tau tubulin kinase 1 [Source:HGNC Symbol;Acc:HGNC:19140]	-	49	49	85	13	18	12	0.329619672806389	0.323456282839016	0.586927187425881	0.0884474061926837	0.12246072595294	0.0881168281432723
ENSG00000170835	73.8440672180258	128.177968177289	156.085069302459	40.1483627521444	49.4650611616982	35.6164232156203	119.369034899258	41.7432823764876	1.51467911424712	4.18850095699216e-06	4.09361513813799e-05	CEL	9	133061978	133071861	+	2384	protein_coding	carboxyl ester lipase [Source:HGNC Symbol;Acc:HGNC:1848]	-	75	134	157	41	50	34	2.12325848595216	3.72262141048311	4.56235962305905	1.17395153199468	1.431590771213	1.05070569945083
ENSG00000256673	24.6146890726753	30.6096640423378	30.8193448941161	1.9584567196168	3.95720489293585	2.0950837185659	28.6812326697097	2.67024844370618	3.42213051253253	4.26448744153292e-06	4.16158117027376e-05	AC141557.1	12	9398355	9414851	-	400	unprocessed_pseudogene	ovostatin (OVOS) pseudogene	-	25	32	31	2	4	2	4.21820685875829	5.29834593587567	5.36905454749293	0.341304933204306	0.68258247971436	0.368365056983938
ENSG00000156103	21.6609263839542	25.8269040357225	31.8135173100553	0	0.989301223233963	3.14262557784885	26.4337825765774	1.37730893369427	4.29278516314774	4.66462065723509e-06	4.53378659063226e-05	MMP16	8	88032009	88328025	-	12115	protein_coding	matrix metallopeptidase 16 [Source:HGNC Symbol;Acc:HGNC:7162]	-	22	27	32	0	1	3	0.122559538942049	0.147601465403057	0.182988026594357	0	0.00563419298154651	0.0182434200734926
ENSG00000166509	28.5530393243033	23.9138000330764	46.7261035491438	6.8545985186588	1.97860244646793	1.04754185928295	33.0643143021745	3.29358094146989	3.31278311666183	4.82090972231175e-06	4.67864941036578e-05	CLEC3A	16	78022515	78066761	+	3007	protein_coding	C-type lectin domain family 3 member A [Source:HGNC Symbol;Acc:HGNC:2052]	-	29	25	47	7	2	1	0.650897233942084	0.550626240426055	1.08283065849434	0.158904857494522	0.0453995663261962	0.0245005026261349
ENSG00000158402	85.6591179729099	85.1331281177519	77.5454484432599	36.2314493129108	26.711133027317	18.8557534670931	82.7792315113072	27.2661119357736	1.59859177259855	5.18864864081182e-06	5.00793785855335e-05	CDC25C	5	138285265	138338355	-	3338	protein_coding	cell division cycle 25C [Source:HGNC Symbol;Acc:HGNC:1727]	-	87	89	78	37	27	18	1.75906049951814	1.76585076502747	1.61884170434082	0.756637658990972	0.552118842189566	0.397278072241515
ENSG00000078900	126.027208052097	106.177272146859	86.493000186713	19.584567196168	55.4008685011019	23.0459209042249	106.23249346189	32.6771188671649	1.69925608468463	5.63088638837925e-06	5.39946343015238e-05	TP73	1	3652520	3736201	+	6763	protein_coding	tumor protein p73 [Source:HGNC Symbol;Acc:HGNC:12003]	P53	128	111	87	20	56	22	1.27737507714579	1.08701093982367	0.891201643919973	0.20186599627639	0.565202112435371	0.239657881225688
ENSG00000050438	97.474168727794	82.2634721137827	78.5396208591991	29.376850794252	34.6255428131887	28.2836302006396	86.0924205669253	30.7620079360268	1.48395662767335	5.7441864992098e-06	5.49213409063144e-05	SLC4A8	12	51391317	51515763	+	17980	protein_coding	solute carrier family 4 member 8 [Source:HGNC Symbol;Acc:HGNC:11034]	-	99	86	79	30	35	27	0.371615109247671	0.316780972250631	0.30439219868093	0.113894860913562	0.132872006618479	0.110632442030771
ENSG00000116544	103.381694105236	137.74348819052	93.4522070982876	36.2314493129108	47.4864587152302	47.1393836677327	111.525796464681	43.6190972319579	1.35593129759198	6.2802833599126e-06	5.96349847866995e-05	DLGAP3	1	34865436	34929585	-	3977	protein_coding	DLG associated protein 3 [Source:HGNC Symbol;Acc:HGNC:30368]	-	105	144	94	37	48	45	1.7818927640719	2.39804442659698	1.63745123967437	0.635065754516436	0.823836032846097	0.83361466252337
ENSG00000243716	3280.64575960616	3619.59277300644	4014.46821556261	1509.97013082455	1693.68369417655	818.130192099984	3638.23558272507	1340.59467236703	1.4402467884025	6.66108345427302e-06	6.29423646793769e-05	NPIPB5	16	22479121	22536521	+	10005	protein_coding	nuclear pore complex interacting protein family member B5 [Source:HGNC Symbol;Acc:HGNC:37233]	-	3332	3784	4038	1542	1712	781	22.476865972426	25.0486519507166	27.9605258825767	10.5205838480967	11.6799720666765	5.75098669674074
ENSG00000204262	59.0752537744206	57.3931200793833	72.5745863635638	15.6676537569344	20.7753256879132	18.8557534670931	63.0143200724559	18.4329109706469	1.77363623834954	6.69437931560907e-06	6.32261441846237e-05	COL5A2	2	189031896	189225312	-	7453	protein_coding	collagen type V alpha 2 chain [Source:HGNC Symbol;Acc:HGNC:2210]	-	60	60	73	16	21	18	0.543335379633431	0.533175828781263	0.678559371142141	0.146541766571016	0.192328351992507	0.177930256962589
ENSG00000260260	342.63647189164	407.491152563621	408.604862951023	111.632033018158	183.020726298283	259.790381102172	386.244162468761	184.814380139537	1.06517981239649	6.99890665440933e-06	6.57815724418065e-05	SNHG19	16	2154797	2155358	-	342	lincRNA	small nucleolar RNA host gene 19 [Source:HGNC Symbol;Acc:HGNC:49574]	-	348	426	411	114	185	248	68.675367805749	82.4961757559589	83.2552883991547	22.7536622136204	36.9233212710984	53.42370417077
ENSG00000125257	199.871275270123	141.569696195812	180.93937970094	88.130552382756	76.1761941890152	84.8508906019189	174.126783722292	83.0525457245634	1.06770940526267	7.03571832581002e-06	6.60634511339146e-05	ABCC4	13	95019829	95301475	-	8635	protein_coding	ATP binding cassette subfamily C member 4 [Source:HGNC Symbol;Acc:HGNC:55]	-	203	148	182	90	77	81	1.58665152023705	1.13514070426983	1.46017584495764	0.711463670837001	0.608672274904525	0.69108441495539
ENSG00000153064	21.6609263839542	20.0875920277842	42.7494138853869	3.9169134392336	1.97860244646793	0	28.1659774323751	1.96517196190051	3.81908809091286	7.18309052283079e-06	6.72191529071282e-05	BANK1	4	101411286	102074812	+	6144	protein_coding	B cell scaffold protein with ankyrin repeats 1 [Source:HGNC Symbol;Acc:HGNC:18233]	-	22	21	43	4	2	0	0.241668101283027	0.226369760443907	0.484856656464626	0.0444407465109773	0.0222194817615351	0
ENSG00000217930	108.304631919771	127.221416175966	201.817000435664	54.8367881492704	64.3045795102076	58.6623441198452	145.781016177134	59.2679039264411	1.29806693832116	7.19696403982263e-06	6.73150054209316e-05	PAM16	16	4331549	4355607	-	2383	protein_coding	presequence translocase associated motor 16 [Source:HGNC Symbol;Acc:HGNC:29679]	-	110	133	203	56	65	56	3.11541924943961	3.69639115333332	5.90157742688704	1.60411886357038	1.86184897949783	1.73130030978603
ENSG00000228630	64.9827791518627	50.6972560701219	68.5978966998068	24.48070899521	11.8716146788076	11.5229604521124	61.4259773072638	15.9584280420433	1.94003127494674	7.27068590833603e-06	6.7907645482342e-05	HOTAIR	12	53962308	53974956	-	2602	antisense	HOX transcript antisense RNA [Source:HGNC Symbol;Acc:HGNC:33510]	-	66	53	69	25	12	11	1.71192407488423	1.34902159205136	1.83712163733611	0.655851139900665	0.3147959168552	0.311453929809632
ENSG00000019582	306.20673206408	330.010440456454	152.108379638702	119.465859896625	119.70544801131	113.134520802559	262.775184053079	117.435276236831	1.16222337530842	7.37801307224156e-06	6.88105398278244e-05	CD74	5	150401637	150412929	-	3184	protein_coding	CD74 molecule [Source:HGNC Symbol;Acc:HGNC:1697]	-	311	345	153	122	121	108	6.59227303052175	7.17623016597482	3.3290052916454	2.61552775445511	2.59398492605017	2.49895892928802
ENSG00000138092	205.778800647565	211.397992292395	219.71210392257	82.2551822239056	136.523568806287	91.1361417576166	212.296298954177	103.304964262603	1.038606377344	7.47018916931987e-06	6.96031911490598e-05	CENPO	2	24793136	24822376	+	5518	protein_coding	centromere protein O [Source:HGNC Symbol;Acc:HGNC:28152]	-	209	221	221	84	138	87	2.55630368533667	2.65253364404794	2.77464030912541	1.03913064114395	1.70707470461366	1.16157158237052
ENSG00000109861	140.796021495702	148.265560205074	143.160827895249	73.44212698563	57.3794709475699	70.1853045719576	144.074136532008	67.0023008350525	1.10486569019975	7.6486650485118e-06	7.10269849735006e-05	CTSC	11	88293592	88337787	-	11421	protein_coding	cathepsin C [Source:HGNC Symbol;Acc:HGNC:2528]	-	143	155	144	75	58	67	0.845044855340072	0.898830684770082	0.873483034748081	0.448259696879835	0.346640257625715	0.432194358075893
ENSG00000237886	128.980970740818	146.352456202427	127.254069240221	39.169134392336	71.2296880728454	58.6623441198452	134.195832061156	56.3537221950088	1.25272608960802	7.70382014678911e-06	7.14364289437299e-05	NALT1	9	136546212	136549893	+	1088	antisense	NOTCH1 associated lncRNA in T cell acute lymphoblastic leukemia 1 [Source:HGNC Symbol;Acc:HGNC:51192]	-	131	153	128	40	72	56	8.12625144849023	9.31349871540645	8.15036743452437	2.50959509709049	4.5170899392862	3.79199323365819
ENSG00000260261	90.582055787445	134.873832186551	183.921896948757	47.9821896306116	66.2831819566755	37.7115069341862	136.459261640918	50.6589595071578	1.42769568883372	7.73698205543069e-06	7.17096073663866e-05	AC124944.3	3	195913078	195954485	-	5485	transcribed_unprocessed_pseudogene	programmed cell death 6 (PDCD6) pseudogene	-	92	141	185	49	67	36	1.13203290721827	1.70252228112687	2.33663678956966	0.60980644401134	0.833783521255462	0.483542098502161
ENSG00000069764	22.6455139468612	28.6965600396917	46.7261035491438	0	4.94650611616982	5.23770929641475	32.6893925118989	3.39473847086152	3.27839330937361	7.86332343128973e-06	7.28109169156374e-05	PLA2G10	16	14672545	14694669	-	1116	protein_coding	phospholipase A2 group X [Source:HGNC Symbol;Acc:HGNC:9029]	-	23	30	47	0	5	5	1.3909499319203	1.78035817737758	2.9176270520542	0	0.305816523169516	0.330076215935428
ENSG00000149554	153.595659813494	181.74488025138	187.898586612514	77.3590404248636	66.2831819566755	102.659102209729	174.413042225796	82.1004415304227	1.08899401425424	7.88296065500407e-06	7.29578742704652e-05	CHEK1	11	125625136	125676255	+	6558	protein_coding	checkpoint kinase 1 [Source:HGNC Symbol;Acc:HGNC:1925]	-	156	190	189	79	67	98	1.60546573947251	1.91881238147373	1.9965790307355	0.822296118424525	0.697362399220221	1.10093856616121
ENSG00000138031	117.165919985934	105.220720145536	218.71793150663	42.1068194717612	69.2510856263774	51.3295511048645	147.0348572127	54.2291520676677	1.43832501811657	7.93379596236084e-06	7.33932958867678e-05	ADCY3	2	24819169	24919839	-	6058	protein_coding	adenylate cyclase 3 [Source:HGNC Symbol;Acc:HGNC:234]	-	119	110	220	43	70	49	1.32576194438359	1.20257934331942	2.51587769933321	0.48452004383576	0.788721914493318	0.595902535233178
ENSG00000088899	76.7978299067468	105.220720145536	123.277379576464	39.169134392336	34.6255428131887	41.901674371318	101.765309876249	38.5654505256142	1.40054349007529	8.47910264397691e-06	7.78429845101785e-05	LZTS3	20	3162617	3173592	-	5395	protein_coding	leucine zipper tumor suppressor family member 3 [Source:HGNC Symbol;Acc:HGNC:30139]	-	78	110	124	40	35	40	0.975777972146496	1.35036620237795	1.59230533382552	0.506105554334467	0.442824592956489	0.546231780513717
ENSG00000135439	148.672721998959	147.30900820375	123.277379576464	62.6706150277376	70.2403868496114	60.7574278384111	139.753036593058	64.5561432385867	1.11401033461094	9.41518993181642e-06	8.53047914729728e-05	AGAP2	12	57723761	57742157	-	6728	protein_coding	ArfGAP with GTPase domain, ankyrin repeat and PH domain 2 [Source:HGNC Symbol;Acc:HGNC:16921]	-	151	154	124	64	71	58	1.51474253429846	1.51595064306788	1.27682628953459	0.649331620840535	0.720323365929244	0.635112167213686
ENSG00000167525	65.9673667147697	73.6545041018752	93.4522070982876	25.4599373550184	29.6790366970189	24.0934627635078	77.6913593049775	26.4108122718484	1.55551082246271	9.65830534191946e-06	8.73848821944521e-05	PROCA1	17	28703197	28711854	-	4829	protein_coding	protein interacting with cyclin A1 [Source:HGNC Symbol;Acc:HGNC:28600]	-	67	77	94	26	30	23	0.936408729051333	1.05604844963353	1.34854909508904	0.367526538136755	0.424052068573841	0.350896513175837
ENSG00000278716	54.1523159598856	60.2627760833525	89.4755174345307	12.7299686775092	14.8395183485095	28.2836302006396	67.9635364925896	18.6177057422194	1.87346159554864	9.75810516702251e-06	8.82466177359444e-05	AC133540.1	16	85489813	85490831	+	1019	lincRNA	novel transcript	-	55	63	90	13	15	27	3.64280867095907	4.09464909175867	6.11877437429946	0.87084673830343	1.00478284550691	1.95208175438004
ENSG00000139219	45.2910278937225	33.4793200463069	45.7319311332046	12.7299686775092	4.94650611616982	5.23770929641475	41.500759691078	7.63806136336459	2.43568063276524	9.76877452163397e-06	8.83018811285916e-05	COL2A1	12	47972965	48004554	-	6664	protein_coding	collagen type II alpha 1 chain [Source:HGNC Symbol;Acc:HGNC:2200]	-	46	35	46	13	5	5	0.46587638776202	0.347843089277552	0.478210334168522	0.133162188825209	0.0512141716472359	0.0552768692953088
ENSG00000149328	147.688134436052	182.701432252704	197.840310771907	86.1720956631392	97.9408211001624	67.0426789941088	176.076625820221	83.7185319191368	1.07109034786153	1.01137645113627e-05	9.10803032773628e-05	GLB1L2	11	134331874	134378341	+	7280	protein_coding	galactosidase beta 1 like 2 [Source:HGNC Symbol;Acc:HGNC:25129]	-	150	191	199	88	99	64	1.39061764574449	1.73761001674494	1.89372891696401	0.825132805548872	0.928237163347824	0.647674825466265
ENSG00000101265	43.3218527679085	26.7834560370455	40.7610690535084	2.9376850794252	7.91440978587171	7.33279301498065	36.9554592861541	6.06162929342585	2.61166634654946	1.06220624439052e-05	9.52592461115218e-05	RASSF2	20	4780023	4823645	-	5759	protein_coding	Ras association domain family member 2 [Source:HGNC Symbol;Acc:HGNC:9883]	-	44	28	41	3	8	7	0.515648138316693	0.32200400721592	0.493211156612562	0.0355587706064566	0.0948195839158687	0.0895487202253018
ENSG00000224660	195.932925018495	208.528336288426	221.700448754448	94.9851509014148	133.555665136585	80.6607231647871	208.720570020456	103.067179734262	1.01660965297263	1.09250800077646e-05	9.77420372439954e-05	SH3BP5-AS1	3	15254184	15264493	+	5733	antisense	SH3BP5 antisense RNA 1 [Source:HGNC Symbol;Acc:HGNC:44501]	-	199	218	223	97	135	77	2.34271247833358	2.51840095504294	2.69475344010831	1.15494779420261	1.60733707939017	0.98950320557346
ENSG00000174672	146.703546873145	189.397296261965	211.758724595056	99.8812927004568	91.0157125375246	58.6623441198452	182.619855910055	83.1864497859422	1.13223857303171	1.0932606240759e-05	9.77420372439954e-05	BRSK2	11	1389899	1462689	+	6903	protein_coding	BR serine/threonine kinase 2 [Source:HGNC Symbol;Acc:HGNC:11405]	-	149	198	213	102	92	56	1.45678765048236	1.89966770843	2.13765612635179	1.00863691690103	0.909714444932944	0.597666034799378
ENSG00000186462	126.027208052097	142.526248197135	140.178310647431	68.545985186588	63.3152782869737	58.6623441198452	136.243922298888	63.5078691978023	1.10047831004472	1.16443333427014e-05	0.000103516466811138	NAP1L2	X	73212299	73214848	-	2550	protein_coding	nucleosome assembly protein 1 like 2 [Source:HGNC Symbol;Acc:HGNC:7638]	-	128	149	141	70	64	56	3.38779907715176	3.86987031590919	3.83067269422646	1.87383100582756	1.71314818438114	1.61791711302749
ENSG00000179698	296.36085643501	421.839432583467	430.476656101686	143.946568891835	265.132727826702	163.41653004814	382.892315040055	190.831942255559	1.00431715859609	1.16958931903643e-05	0.000103879480509192	WDR97	8	144107726	144118315	+	8967	protein_coding	WD repeat domain 97 [Source:HGNC Symbol;Acc:HGNC:26959]	-	301	441	433	147	268	156	2.2655162520107	3.25717987861209	3.34531363251555	1.11903256788297	2.04005915650104	1.28169842510303
ENSG00000122025	52.1831408340716	77.4807121071675	76.5512760273207	28.3976224344436	14.8395183485095	17.8082116078101	68.7383763228532	20.3484507969211	1.7543809589635	1.18006522970713e-05	0.000104713896310842	FLT3	13	28003274	28100592	-	4159	protein_coding	fms related tyrosine kinase 3 [Source:HGNC Symbol;Acc:HGNC:3765]	-	53	81	77	29	15	17	0.86007199236043	1.28987142584134	1.28261973693104	0.475972255971381	0.246182668807776	0.301139984069581
ENSG00000164403	127.011795615004	158.787632219627	199.828655603785	73.44212698563	76.1761941890152	76.4705557276553	161.876027812806	75.3629589674335	1.10290895075861	1.19563959073221e-05	0.000106047319194477	SHROOM1	5	132822141	132830898	-	4420	protein_coding	shroom family member 1 [Source:HGNC Symbol;Acc:HGNC:24084]	-	129	166	201	75	77	73	1.96976899467808	2.48734565994163	3.15043048911423	1.15827466019561	1.18911427461551	1.21677145519581
ENSG00000128578	72.8594796551188	35.392424048953	75.5571036113815	14.688425397126	20.7753256879132	10.4754185928295	61.2696691051511	15.3130565592896	1.9963514289224	1.25586610121705e-05	0.000110830898618112	STRIP2	7	129434433	129488399	+	5876	protein_coding	striatin interacting protein 2 [Source:HGNC Symbol;Acc:HGNC:22209]	-	74	37	76	15	21	10	0.84995863185327	0.417032844680479	0.89604107602157	0.174253709940932	0.243945406296827	0.125379529266146
ENSG00000254094	38.3989149533734	49.7407040687989	47.720275965083	5.8753701588504	15.8288195717434	6.2852511556977	45.2866316624184	9.32981362876384	2.27609764625015	1.26796094754664e-05	0.000111745548293567	AC078852.2	4	1356581	1358075	+	527	sense_intronic	novel transcript	-	39	52	48	6	16	6	4.99461305477262	6.53496178049181	6.30996188479306	0.777164933292537	2.0723566746546	0.838781913435912
ENSG00000197603	156.549422502215	212.354544293718	199.828655603785	100.860521060265	101.898025993098	80.6607231647871	189.577540799906	94.4730900727169	1.00388003617851	1.28299311446958e-05	0.000112916218175331	CPLANE1	5	37106228	37249428	-	15146	protein_coding	ciliogenesis and planar polarity effector 1 [Source:HGNC Symbol;Acc:HGNC:25801]	-	159	222	201	103	103	77	0.708511702672725	0.970745409484681	0.919378235962293	0.464207158590301	0.46418853433632	0.374542577416654
ENSG00000151287	153.595659813494	173.135912239473	150.120034806824	68.545985186588	56.3901697243359	95.3263091947484	158.95053561993	73.4208213685575	1.11682640920997	1.3378396371623e-05	0.000117157737845709	TEX30	13	102765990	102773811	-	2154	protein_coding	testis expressed 30 [Source:HGNC Symbol;Acc:HGNC:25188]	-	156	181	151	70	57	91	4.88795000903468	5.56523104917303	4.85654438357105	2.21832361414126	1.80627675690429	3.11246241277051
ENSG00000121316	108.304631919771	145.395904201104	108.364793337376	61.6913866679292	46.4971574919963	45.0442999491668	120.688443152751	51.0776147030308	1.23972600344303	1.39496944132254e-05	0.000121830266221186	PLBD1	12	14503661	14568349	-	2841	protein_coding	phospholipase B domain containing 1 [Source:HGNC Symbol;Acc:HGNC:26215]	-	110	152	109	63	47	43	2.61317989138141	3.54342037246173	2.65797797539135	1.5137072011173	1.12922831913322	1.1150790179732
ENSG00000181544	45.2910278937225	58.3496720807064	49.7086207969615	13.7091970373176	10.8823134555736	15.7131278892442	51.1164402571301	13.4348794607118	1.93016514178989	1.40126375776211e-05	0.000122324832138845	FANCB	X	14835961	14873069	-	3593	protein_coding	FA complementation group B [Source:HGNC Symbol;Acc:HGNC:3583]	-	46	61	50	14	11	15	0.864069092136404	1.12440544840111	0.964070737454177	0.265976569154483	0.208973205590258	0.307568931520126
ENSG00000273796	149.657309561866	205.658680284457	174.974345205304	88.130552382756	89.0371100910567	87.9935161797678	176.763445017209	88.3870595511935	1.00024385640881	1.40452451453487e-05	0.000122554253923671	BX322562.1	21	45403809	45404369	-	561	lincRNA	novel transcript	-	152	215	176	90	90	84	18.2864154732623	25.3820048175862	21.7343131587317	10.9509604236676	10.9505210649363	11.0312530433693
ENSG00000203685	113.227569734306	144.439352199781	80.5279656910776	47.9821896306116	49.4650611616982	25.1410046227908	112.731629208388	40.8627518050335	1.4615055849471	1.42934386786088e-05	0.000124551597230469	STUM	1	226548800	226609214	+	7791	protein_coding	stum, mechanosensory transduction mediator homolog [Source:HGNC Symbol;Acc:HGNC:30491]	-	115	151	81	49	50	24	0.996213659365326	1.2836128807554	0.720257730544222	0.429314381389064	0.438058323523527	0.226948052050174
ENSG00000213316	175.256586197448	248.703520343994	293.280862702073	90.0890091023728	121.684050457777	136.180441706783	239.080323081172	115.984500422311	1.04467398559578	1.43547861979501e-05	0.000124973736377749	LTC4S	5	179793980	179796647	+	1192	protein_coding	leukotriene C4 synthase [Source:HGNC Symbol;Acc:HGNC:6719]	-	178	260	295	92	123	130	10.0784002799863	14.4459935332181	17.1451731057633	5.26846541187855	7.04342659436797	8.03480828991811
ENSG00000172638	66.9519542776767	119.569000165382	76.5512760273207	24.48070899521	33.6362415899548	32.4737976377714	87.6907434901264	30.1969160743121	1.53979073676241	1.44831929649501e-05	0.000125978415322878	EFEMP2	11	65866441	65873592	-	5397	protein_coding	EGF containing fibulin extracellular matrix protein 2 [Source:HGNC Symbol;Acc:HGNC:3219]	-	68	125	77	25	34	31	0.850362990981845	1.5339383962953	0.988403832850881	0.316198752273769	0.430013050033134	0.423172753993036
ENSG00000260910	24.6146890726753	29.6531120410147	23.8601379825415	2.9376850794252	1.97860244646793	3.14262557784885	26.0426463654105	2.68630436791399	3.28023982762495	1.45100813269482e-05	0.000126155648736227	LINC00565	13	113926514	113928844	-	2331	lincRNA	long intergenic non-protein coding RNA 565 [Source:HGNC Symbol;Acc:HGNC:43709]	-	25	31	24	3	2	3	0.723845020807943	0.880784663299795	0.713288269688105	0.087851977658766	0.0585656353251274	0.0948172604849261
ENSG00000285094	234.331839971868	286.965600396916	316.146828268675	94.9851509014148	178.074220182113	144.560776581047	279.14808954582	139.206715888192	1.00424415020647	1.4545213522373e-05	0.000126319712581367	LINC01488	11	69481662	69494952	+	4902	lincRNA	long intergenic non-protein coding RNA 1488 [Source:HGNC Symbol;Acc:HGNC:51144]	-	238	300	318	97	180	138	3.27681185600807	4.05320221532716	4.49417445441032	1.35073759774858	2.50642281412862	2.07402602463417
ENSG00000198886	476477.366842967	661584.843435071	685578.315514445	329744.378653521	286259.255448863	189390.330449061	607880.175264161	268464.654850482	1.17905337513787	1.51682919417845e-05	0.000131347779706888	MT-ND4	MT	10760	12137	+	1378	protein_coding	mitochondrially encoded NADH:ubiquinone oxidoreductase core subunit 4 [Source:HGNC Symbol;Acc:HGNC:7459]	-	483936	691635	689597	336739	289355	180795	23702.0859727147	33241.3052554369	34669.0754135258	16680.7956316814	14332.9937168177	9665.97394447185
ENSG00000144354	89.5974682245379	111.916584154797	81.5221381070168	26.4391657148268	28.6897354737849	48.1869255270157	94.3453968287841	34.4386089052091	1.45827373471362	1.5688867473628e-05	0.000135251024402157	CDCA7	2	173354820	173368997	+	3934	protein_coding	cell division cycle associated 7 [Source:HGNC Symbol;Acc:HGNC:14628]	-	91	117	82	27	29	46	1.56118688010983	1.96970791337523	1.44402798725559	0.468491774098437	0.503174680013127	0.861453615722478
ENSG00000166974	84.6745304100029	88.0027841217211	79.5337932751384	22.5222522755932	36.6041452596566	33.5213394970544	84.0703692689541	30.8825790107681	1.44626568407627	1.58770733217891e-05	0.000136630292010829	MAPRE2	18	34976928	35143470	+	6180	protein_coding	microtubule associated protein RP/EB family member 2 [Source:HGNC Symbol;Acc:HGNC:6891]	-	86	92	80	23	37	32	0.939199455930648	0.985938159588514	0.896804183734074	0.254045743161781	0.408665885913128	0.381478376164596
ENSG00000121716	217.593851402449	224.789720310918	234.624690161658	79.3174971444804	155.320292047732	77.5180975869383	225.669420625008	104.051962259717	1.11576065088307	1.59190212695308e-05	0.000136930444499148	PILRB	7	100352176	100367733	+	5764	protein_coding	paired immunoglobin-like type 2 receptor beta [Source:HGNC Symbol;Acc:HGNC:18297]	-	221	235	236	81	157	74	2.58771329850266	2.70018931065836	2.83650886080081	0.959253976042637	1.85922014772995	0.945836718140576
ENSG00000163071	134.88849611826	130.091072179935	124.271551992404	60.7121583081208	52.4329648314001	67.0426789941088	129.7503734302	60.0626007112099	1.11224656583495	1.62791883530493e-05	0.000139594580605099	SPATA18	4	52051331	52097292	+	4941	protein_coding	spermatogenesis associated 18 [Source:HGNC Symbol;Acc:HGNC:29579]	-	137	136	125	62	53	64	1.8713437430476	1.82294840942899	1.75263416295935	0.856543447021533	0.732177118495468	0.954274990769967
ENSG00000197405	56.1214910856996	92.7855441283363	58.6561725404145	17.6261104765512	24.7325305808491	21.9983790449419	69.1877359181502	21.4523400341141	1.6907711182151	1.64017692382326e-05	0.000140397115295539	C5AR1	19	47290023	47322066	+	2951	protein_coding	complement C5a receptor 1 [Source:HGNC Symbol;Acc:HGNC:1338]	-	57	97	59	18	25	21	1.30362746702391	2.17697202549958	1.38509294083835	0.416366573885294	0.578263706975906	0.524274225460027
ENSG00000204434	191.994574766867	304.183536420732	364.861276649697	126.320458415284	175.106316512412	91.1361417576166	287.013129279099	130.854305561771	1.13190249307329	1.65584846119038e-05	0.000141613424025249	POTEKP	2	131591752	131627266	+	2688	unprocessed_pseudogene	POTE ankyrin domain family member K, pseudogene [Source:HGNC Symbol;Acc:HGNC:30182]	-	195	318	367	129	177	87	4.89613296105873	7.83516558597685	9.45873184970193	3.27591788566633	4.49468373919054	2.38450594922638
ENSG00000124406	87.6282930987239	134.873832186551	132.224931319918	43.0860478315696	59.3580733940378	42.9492162306009	118.242352201731	48.4644458187361	1.28618100771334	1.6995871246138e-05	0.00014522585880412	ATP8A1	4	42408373	42657105	-	11199	protein_coding	ATPase phospholipid transporting 8A1 [Source:HGNC Symbol;Acc:HGNC:13531]	-	89	141	133	44	60	41	0.536362761574409	0.833854336278317	0.822751172848451	0.26819210752727	0.365701837511042	0.269719927428189
ENSG00000188404	40.3680900791874	27.7400080383686	46.7261035491438	6.8545985186588	8.90371100910567	6.2852511556977	38.2780672222333	7.34785356115406	2.37856659146195	1.70130223340142e-05	0.000145244273086024	SELL	1	169690667	169711698	-	2725	protein_coding	selectin L [Source:HGNC Symbol;Acc:HGNC:10720]	-	41	29	47	7	9	6	1.01546557774145	0.704825835506396	1.19488873030917	0.175349323481111	0.225440085043275	0.162215804910358
ENSG00000258837	22.6455139468612	19.1310400264611	19.8834483187846	0	0	1.04754185928295	20.553334097369	0.349180619760983	5.83500918643252	1.70705732342632e-05	0.000145607254126337	AL133370.1	14	68125004	68130196	-	537	antisense	novel transcript, antisense to RAD51L1	-	23	20	20	0	0	1	2.89068924399078	2.46664149714882	2.58019080794999	0	0	0.137193689751932
ENSG00000210077	86.6437055358169	131.047624181259	157.079241718398	67.5667568267796	38.5827477061246	32.4737976377714	124.923523811825	46.2077673902252	1.43216511649793	1.71681112798186e-05	0.000146374772711868	MT-TV	MT	1602	1670	+	69	Mt_tRNA	mitochondrially encoded tRNA valine [Source:HGNC Symbol;Acc:HGNC:7500]	-	88	137	158	69	39	31	86.0758732917634	131.498803118653	158.636861805308	68.2609866408612	38.5807488534203	33.0994688884118
ENSG00000198786	182702.037348151	244879.225442705	274192.75231604	101387.345917842	89332.9111568037	42991.1179049723	233924.671702298	77903.7916598727	1.58627530650564	1.73704107313012e-05	0.000147839290982441	MT-ND5	MT	12337	14148	+	1812	protein_coding	mitochondrially encoded NADH:ubiquinone oxidoreductase core subunit 5 [Source:HGNC Symbol;Acc:HGNC:7461]	-	185562	256002	275800	103538	90299	41040	6911.60177593736	9356.97541581155	10544.6503182977	3900.44483157919	3401.57369402467	1668.62052302658
ENSG00000224420	143.749784184424	187.484192259319	152.108379638702	46.0237329109948	93.9836162072265	72.2803882905235	161.114118694148	70.7625791362483	1.18787273334494	1.79600377319741e-05	0.00015239553497354	ADM5	19	49688664	49690575	+	1718	protein_coding	adrenomedullin 5 (putative) [Source:HGNC Symbol;Acc:HGNC:27293]	-	146	196	153	47	95	69	5.7355827835037	7.55584839516612	6.16970480127995	1.86744259145546	3.77446656419466	2.95892769870684
ENSG00000158555	91.566643350352	93.7420961296594	98.4230691779837	51.8991030698452	12.8609159020415	15.7131278892442	94.577269552665	26.8243822870437	1.81373269290012	1.84074944502889e-05	0.000155806463072014	GDPD5	11	75434640	75525903	-	9867	protein_coding	glycerophosphodiester phosphodiesterase domain containing 5 [Source:HGNC Symbol;Acc:HGNC:28804]	-	93	98	99	53	13	15	0.636129705668626	0.657796064806698	0.69509822602131	0.366659804597714	0.0899318155091383	0.111999105194265
ENSG00000138347	47.2602030195365	54.5234640754141	56.6678277085361	21.5430239157848	8.90371100910567	4.1901674371318	52.8171649344956	11.5456341206741	2.18517603654476	1.84110781049941e-05	0.000155806463072014	MYPN	10	68106117	68212017	+	7060	protein_coding	myopalladin [Source:HGNC Symbol;Acc:HGNC:23246]	-	48	57	57	22	9	4	0.458864428828097	0.53471267412343	0.559327623516581	0.212711289815715	0.0870147637029637	0.0417410829443556
ENSG00000279117	168.364473257099	106.177272146859	181.933552116879	65.6083001071628	77.1654954122491	58.6623441198452	152.158432506946	67.1453798797524	1.17870239186879	1.84473567797391e-05	0.000155977192571072	AP001972.5	11	75260129	75262466	-	2338	TEC	TEC	-	171	111	183	67	78	56	4.9362762898044	3.14433489564905	5.42253915500542	1.95615316721031	2.27722127535159	1.76462302746797
ENSG00000116254	176.241173760355	218.093856301657	222.694621170387	69.5252135463964	136.523568806287	78.5656394462212	205.6765504108	94.8714739329682	1.11567070742204	1.90185318375028e-05	0.000160386582596546	CHD5	1	6101793	6180123	-	9890	protein_coding	chromodomain helicase DNA binding protein 5 [Source:HGNC Symbol;Acc:HGNC:16816]	-	179	228	224	71	138	75	1.22153128852212	1.52682365189542	1.56908994897213	0.490043483468265	0.952440669368874	0.558693210794648
ENSG00000138115	53.1677283969786	79.3938161098136	118.306517496768	20.5637955559764	29.6790366970189	30.3787139192055	83.6226873345202	26.8738487240669	1.63885423948898	1.94721895177232e-05	0.000163926894023388	CYP2C8	10	95036772	95069497	-	2571	protein_coding	cytochrome P450 family 2 subfamily C member 8 [Source:HGNC Symbol;Acc:HGNC:2622]	-	54	83	119	21	30	29	1.41755376350337	2.13809175747608	3.2065720186781	0.557557650508785	0.796478972828891	0.831006351811295
ENSG00000089847	78.7670050325608	96.6117521336286	102.399758841741	28.3976224344436	45.5078562687623	10.4754185928295	92.59283866931	28.1269657653451	1.7141472522035	1.9608764155755e-05	0.000165004939383636	ANKRD24	19	4183354	4224814	+	4474	protein_coding	ankyrin repeat domain 24 [Source:HGNC Symbol;Acc:HGNC:29424]	-	80	101	103	29	46	10	1.20681823406585	1.49511885204359	1.59491432474879	0.442460575007817	0.701805857551644	0.164669225294563
ENSG00000267073	24.6146890726753	23.9138000330764	20.8776207347238	2.9376850794252	0.989301223233963	1.04754185928295	23.1353699468252	1.6581760539807	3.79273828386259	1.97267270505749e-05	0.000165919486912329	AC005256.1	19	1748056	1748745	+	458	lincRNA	novel transcript	-	25	25	21	3	1	1	3.68402345743082	3.61513778375796	3.17650783201441	0.447124366643196	0.149035475920166	0.160858103486436
ENSG00000167656	151.62648468768	149.222112206397	127.254069240221	29.376850794252	44.5185550455284	87.9935161797678	142.700888711433	53.962974006516	1.40741824515908	2.02787669156696e-05	0.000170051945421401	LY6D	8	142784880	142786592	-	1553	protein_coding	lymphocyte antigen 6 family member D [Source:HGNC Symbol;Acc:HGNC:13348]	-	154	156	128	30	45	84	6.69263470700607	6.65278465869772	5.70998053365262	1.31862820297865	1.97786294830304	3.9848892191437
ENSG00000101298	126.027208052097	126.264864174643	141.172483063371	52.8783314296536	60.3473746172718	70.1853045719576	131.15485176337	61.1370035396277	1.10248420083355	2.08120087720945e-05	0.000173790791377281	SNPH	20	1266280	1309328	+	5709	protein_coding	syntaphilin [Source:HGNC Symbol;Acc:HGNC:15931]	-	128	132	142	54	61	67	1.51320505285286	1.53131385429933	1.7231552799914	0.645663562551498	0.729331428666596	0.864615828268483
ENSG00000187098	67.9365418405837	86.089680119075	51.6969656288399	24.48070899521	13.8502171252755	25.1410046227908	68.5743958628329	21.1573102477588	1.69878904360924	2.14791787017103e-05	0.000178802393910971	MITF	3	69739435	69968337	+	7181	protein_coding	melanogenesis associated transcription factor [Source:HGNC Symbol;Acc:HGNC:7105]	bHLH	69	90	52	25	14	24	0.648503045824976	0.830056980623886	0.501665841256061	0.237644431976261	0.13307554262639	0.246226468949019
ENSG00000189280	42.3372652050014	28.6965600396917	30.8193448941161	2.9376850794252	3.95720489293585	9.42787673354655	33.9510567129364	5.44092223530253	2.65292924555266	2.16936294749329e-05	0.000180045971104938	GJB5	1	34755047	34758512	+	1355	protein_coding	gap junction protein beta 5 [Source:HGNC Symbol;Acc:HGNC:4287]	-	43	30	31	3	4	9	2.14179064119978	1.4663319010726	1.58496075202743	0.151131335736224	0.201500363015309	0.489341035107814
ENSG00000241472	132.919320992446	155.917976215658	144.155000311188	51.8991030698452	67.2724831799095	82.755806883353	144.330765839764	67.3091310443693	1.10279196130745	2.1916753414754e-05	0.000181742050683732	PTPRG-AS1	3	62260865	62369330	-	4496	processed_transcript	PTPRG antisense RNA 1 [Source:HGNC Symbol;Acc:HGNC:44638]	-	135	163	145	53	68	79	2.02654066168103	2.40110761662515	2.23428110832991	0.804678000882038	1.03237563657866	1.29452133014818
ENSG00000184613	126.027208052097	84.1765761164288	124.271551992404	48.96141799042	43.5292538222944	48.1869255270157	111.49177872031	46.8925324465767	1.24906531560778	2.26592212593375e-05	0.000187497554470152	NELL2	12	44508275	44921848	-	6424	protein_coding	neural EGFL like 2 [Source:HGNC Symbol;Acc:HGNC:7751]	-	128	88	125	50	44	46	1.3447832575867	0.907251016417067	1.34803321905077	0.531296595897114	0.467522246379698	0.527546470151343
ENSG00000149927	493.278369016412	640.889840886447	627.322794457654	195.84567196168	225.560678897344	82.755806883353	587.163668120171	168.054052580792	1.80417740249993	2.28452757155418e-05	0.000188956377406388	DOC2A	16	30005509	30023270	-	6426	protein_coding	double C2 domain alpha [Source:HGNC Symbol;Acc:HGNC:2985]	-	501	670	631	200	228	79	5.26192751008504	6.90532947602844	6.80275377140857	2.12452494991787	2.42186127256262	0.905721739860912
ENSG00000106258	34.4605647017454	24.8703520343994	30.8193448941161	2.9376850794252	6.92510856263774	3.14262557784885	30.050087210087	4.3351397399706	2.78951940956476	2.49354826057575e-05	0.000204066427357891	CYP3A5	7	99648194	99680026	-	6759	protein_coding	cytochrome P450 family 3 subfamily A member 5 [Source:HGNC Symbol;Acc:HGNC:2638]	-	35	26	31	3	7	3	0.349488954121119	0.254765857251012	0.317742538688737	0.0302978191925704	0.0706920751294647	0.0326999606732302
ENSG00000278535	144.734371747331	135.830384187874	139.184138231492	68.545985186588	60.3473746172718	75.4230138683724	139.916298055566	68.105457890744	1.03956419165436	2.50884159848001e-05	0.000205231294781065	DHRS11	17	36591798	36600806	+	5462	protein_coding	dehydrogenase/reductase 11 [Source:HGNC Symbol;Acc:HGNC:28639]	-	147	142	140	70	61	72	1.81640837272052	1.72181692350408	1.77571168932333	0.874820407334362	0.762312912167264	0.971156503216534
ENSG00000198797	28.5530393243033	18.174488025138	26.8426552303592	2.9376850794252	2.96790366970189	1.04754185928295	24.5233941932668	2.31771020280335	3.39223367133307	2.56656725452891e-05	0.000209334628578861	BRINP2	1	177171497	177282422	+	3953	protein_coding	BMP/retinoic acid inducible neural specific 2 [Source:HGNC Symbol;Acc:HGNC:13746]	-	29	19	27	3	3	1	0.495129770418378	0.318329663488609	0.473187282120755	0.0518044421762164	0.0518023637526709	0.018637240424181
ENSG00000048540	63.0136040260487	46.8710480648297	70.5862415316853	11.7507403177008	16.8181207949774	24.0934627635078	60.1569645408546	17.5541079587287	1.78091307732945	2.59131372049537e-05	0.000211175170718199	LMO3	12	16548373	16610594	-	10268	protein_coding	LIM domain only 3 [Source:HGNC Symbol;Acc:HGNC:6643]	-	64	49	71	12	17	23	0.420670415209241	0.316053455952848	0.479036496565588	0.0797752083843333	0.11301034432357	0.165025249525333
ENSG00000258839	186.087049389425	229.572480317533	283.33913854268	92.0474658219896	155.320292047732	80.6607231647871	232.999556083213	109.342827011503	1.09018845469625	2.70088990244673e-05	0.000218724658446052	MC1R	16	89912119	89920977	+	5566	protein_coding	melanocortin 1 receptor [Source:HGNC Symbol;Acc:HGNC:6929]	-	189	240	285	94	157	77	2.2917458751141	2.85573801789921	3.54729879808396	1.15280861376948	1.92535841385473	1.01919185726781
ENSG00000128268	40.3680900791874	49.7407040687989	58.6561725404145	6.8545985186588	13.8502171252755	16.7606697485272	49.5883222294669	12.4884951308205	1.99415002488881	2.71466731322058e-05	0.000219656727336658	MGAT3	22	39457344	39492194	+	5457	protein_coding	mannosyl (beta-1,4-)-glycoprotein beta-1,4-N-acetylglucosaminyltransferase [Source:HGNC Symbol;Acc:HGNC:7046]	-	41	52	59	7	14	16	0.507081491542136	0.631102228022574	0.749021306288066	0.0875621965339982	0.175117366978212	0.216010295464285
ENSG00000100429	117.165919985934	167.396600231535	125.265724408343	55.8160165090788	75.1868929657812	54.4721766827134	136.609414875271	61.8250287191911	1.14351829398604	2.78450896797678e-05	0.000224277435420699	HDAC10	22	50245183	50251405	-	4951	protein_coding	histone deacetylase 10 [Source:HGNC Symbol;Acc:HGNC:18128]	-	119	175	126	57	76	52	1.62219064008802	2.34096783169623	1.76308695665029	0.78587684074512	1.0477937478952	0.773782385908494
ENSG00000026103	112.242982171399	85.1331281177519	73.568758779503	45.0445045511864	18.7967232414453	30.3787139192055	90.314956356218	31.4066472372791	1.52299341209202	2.88176763441333e-05	0.000231437482778692	FAS	10	88990582	89015785	+	4253	protein_coding	Fas cell surface death receptor [Source:HGNC Symbol;Acc:HGNC:11920]	-	114	89	74	46	19	29	1.80907813552201	1.38594165381182	1.20540350724567	0.738303641072094	0.304939269094118	0.502355356338312
ENSG00000241370	33.4759771388384	51.653808071445	60.644517372293	7.8338268784672	17.8074220182113	8.3803348742636	48.5914341941921	11.3405279236474	2.09684126919873	2.89470471386367e-05	0.000232380128521563	RPP21	6	30345131	30346884	+	1606	protein_coding	ribonuclease P/MRP subunit p21 [Source:HGNC Symbol;Acc:HGNC:21300]	-	34	54	61	8	18	8	1.42883221118587	2.22688885847825	2.6313608435871	0.340029821374153	0.765036403166779	0.366988848800935
ENSG00000011332	39.3835025162804	49.7407040687989	40.7610690535084	2.9376850794252	13.8502171252755	10.4754185928295	43.2950918795292	9.08777359917673	2.25580332548271	2.96809204120673e-05	0.000237680491650333	DPF1	19	38211006	38229714	-	4800	protein_coding	double PHD fingers 1 [Source:HGNC Symbol;Acc:HGNC:20225]	-	40	52	41	3	14	10	0.562427581167772	0.717484345483163	0.59175063561078	0.0426631166505382	0.199086556583355	0.153485440409974
ENSG00000206384	27.5684517613963	21.0441440291072	26.8426552303592	0.9792283598084	3.95720489293585	3.14262557784885	25.1517503402876	2.6930196101977	3.22781872527279	2.9837874466362e-05	0.000238787627492701	COL6A6	3	130560334	130678155	+	9720	protein_coding	collagen type VI alpha 6 chain [Source:HGNC Symbol;Acc:HGNC:27023]	-	28	22	27	1	4	3	0.194419410774045	0.149901762589075	0.192439231092937	0.00702273525111741	0.0280898139800148	0.0227385837644406
ENSG00000112902	155.564834939308	94.6986481309824	151.114207222763	57.7744732286956	53.422266054634	65.9951371348258	133.792563431018	59.0639588060518	1.17991789051542	2.99534063538643e-05	0.000239460777510951	SEMA5A	5	9035026	9546075	-	12097	protein_coding	semaphorin 5A [Source:HGNC Symbol;Acc:HGNC:10736]	-	158	99	152	59	54	63	0.881510038765062	0.542010671707542	0.870486461552905	0.33292537090277	0.304699131227374	0.383681881292686
ENSG00000102904	75.8132423438398	79.3938161098136	69.5920691157461	26.4391657148268	31.6576391434868	25.1410046227908	74.9330425231332	27.7459364937015	1.43264649286214	3.03347401074729e-05	0.000242215272309092	TSNAXIP1	16	67806765	67832148	+	3852	protein_coding	translin associated factor X interacting protein 1 [Source:HGNC Symbol;Acc:HGNC:18586]	-	77	83	70	27	32	24	1.34912535046475	1.42705968548053	1.25894824079491	0.478464859632205	0.567046712119925	0.459021877861605
ENSG00000163873	135.873083681167	153.048320211689	133.219103735857	66.5875284669712	79.1440978587171	57.6148022605622	140.713502542904	67.7821428620835	1.05281876700546	3.03610670961228e-05	0.000242325599801811	GRIK3	1	36795527	37034129	-	10111	protein_coding	glutamate ionotropic receptor kainate type subunit 3 [Source:HGNC Symbol;Acc:HGNC:4581]	-	138	160	134	68	80	55	0.921155251126328	1.04803598771154	0.918135546229182	0.459078933001539	0.540071193523378	0.400753202138593
ENSG00000205869	70.8903045293047	87.046232120398	93.4522070982876	14.688425397126	45.5078562687623	15.7131278892442	83.7962479159968	25.3031365183775	1.72513656801565	3.07468297930793e-05	0.000244799358784109	KRTAP5-1	11	1584342	1585283	-	942	protein_coding	keratin associated protein 5-1 [Source:HGNC Symbol;Acc:HGNC:23596]	-	72	91	94	15	46	15	5.15857144510568	6.39794957755687	6.91310358830677	1.08695838600097	3.33320531495335	1.17313712415267
ENSG00000125531	15.7534010065122	26.7834560370455	14.9125862390884	0	0.989301223233963	0	19.1498144275487	0.329767074411321	5.73392306470922	3.17325285203543e-05	0.000251918456800144	FNDC11	20	63547891	63556708	+	3625	protein_coding	fibronectin type III domain containing 11 [Source:HGNC Symbol;Acc:HGNC:28764]	-	16	28	15	0	1	0	0.297892677473689	0.511564435187996	0.286668095972926	0	0.0188298615093616	0
ENSG00000130270	42.3372652050014	24.8703520343994	31.8135173100553	3.9169134392336	8.90371100910567	3.14262557784885	33.0070448498187	5.32108334206271	2.62742023121233	3.18957824540402e-05	0.000253011139196238	ATP8B3	19	1782075	1812276	-	7014	protein_coding	ATPase phospholipid transporting 8B3 [Source:HGNC Symbol;Acc:HGNC:13535]	-	43	26	32	4	9	3	0.413761950217523	0.245503625486112	0.31606785602946	0.0389284212380161	0.0875854336673687	0.0315111254904994
ENSG00000152527	71.8748920922118	106.177272146859	97.4288967620445	37.2106776727192	42.5399525990604	16.7606697485272	91.8270203337051	32.1704333401023	1.50929320473648	3.36254955353946e-05	0.000265319541350765	PLEKHH2	2	43637273	43767987	+	9835	protein_coding	pleckstrin homology, MyTH4 and FERM domain containing H2 [Source:HGNC Symbol;Acc:HGNC:30506]	-	73	111	98	38	43	16	0.50095227361766	0.747478900460345	0.690315818297794	0.263743517270231	0.298434637800889	0.119854416100519
ENSG00000148841	94.520406039073	81.3069201124597	111.347310585194	33.2937642334856	34.6255428131887	48.1869255270157	95.7248789122421	38.7020775245633	1.30846102407856	3.40874248460571e-05	0.000268526842900761	ITPRIP	10	104309698	104338448	-	7279	protein_coding	inositol 1,4,5-trisphosphate receptor interacting protein [Source:HGNC Symbol;Acc:HGNC:29370]	-	96	85	112	34	35	46	0.890117562172377	0.77338817926472	1.06596370348498	0.318845108639824	0.328209737463973	0.465580234132742
ENSG00000185432	42.3372652050014	45.9144960635066	37.7785518056907	10.7715119578924	10.8823134555736	9.42787673354655	42.0101043580663	10.3605673823375	2.01869509018937	3.61013720171809e-05	0.000283010796173537	METTL7A	12	50923472	50932517	+	4083	protein_coding	methyltransferase like 7A [Source:HGNC Symbol;Acc:HGNC:24550]	-	43	48	38	11	11	9	0.710782835862284	0.77859602290605	0.644763331215129	0.183901751910231	0.183894373667841	0.162394587942956
ENSG00000189212	55.1369035227926	44.9579440621836	64.6212070360499	11.7507403177008	17.8074220182113	18.8557534670931	54.905351540342	16.1379719343351	1.76836167578578	3.63464535199161e-05	0.000284816808711285	DPY19L2P1	7	35079989	35186041	-	8272	transcribed_unprocessed_pseudogene	DPY19L2 pseudogene 1 [Source:HGNC Symbol;Acc:HGNC:22305]	-	56	47	65	12	18	18	0.45690441796995	0.376302978400261	0.544375968033694	0.0990246421289089	0.148531003806316	0.160313612807323
ENSG00000225218	18.7071636952332	27.7400080383686	18.8892759028454	2.9376850794252	0.989301223233963	0	21.7788158788157	1.30899543421972	4.03292932668908	3.68698353870391e-05	0.000288451365622913	AP001628.1	21	42831040	42836477	-	285	lincRNA	novel transcript	-	19	29	19	3	1	0	4.49942064934218	6.73912421668397	4.61854154623048	0.71853670148275	0.239502624461179	0
ENSG00000272899	102.397106542329	141.569696195812	113.335655417072	56.7952448688872	51.4436636081661	54.4721766827134	119.100819385071	54.2370283865889	1.13526934395693	3.71432841730985e-05	0.000290121999079472	ATP6V1FNB	7	128866308	128872044	+	3902	protein_coding	ATP6V1F neighbor [Source:HGNC Symbol;Acc:HGNC:52392]	-	104	148	114	58	52	52	1.79884577472419	2.51202972356996	2.02401487546236	1.0146430612942	0.90964348911191	0.98180332973679
ENSG00000253250	54.1523159598856	29.6531120410147	28.8310000622377	5.8753701588504	6.92510856263774	9.42787673354655	37.545476021046	7.4094518183449	2.34495289972495	3.81757334014996e-05	0.000297459774797148	C8orf88	8	90958637	90985257	-	894	protein_coding	chromosome 8 open reading frame 88 [Source:HGNC Symbol;Acc:HGNC:44672]	-	55	31	29	6	7	9	4.15214992808422	2.29654256169108	2.24727692685711	0.458127427119874	0.534460554586188	0.741674611377056
ENSG00000237988	99.4433438536081	98.5248561362747	140.178310647431	60.7121583081208	43.5292538222944	36.6639650749032	112.715503545771	46.9684590684395	1.26034681072606	3.84409410672197e-05	0.000299172145204143	OR2I1P	6	29550407	29557721	+	5365	protein_coding	olfactory receptor family 2 subfamily I member 1 pseudogene [Source:HGNC Symbol;Acc:HGNC:8258]	-	101	103	141	62	44	35	1.27057265307612	1.27150426699719	1.82072979874696	0.78885017180492	0.559806693521563	0.480625423837384
ENSG00000133687	91.566643350352	83.2200241151058	77.5454484432599	31.3353075138688	33.6362415899548	36.6639650749032	84.1107053029059	33.8785047262423	1.31290457820128	4.04727666622026e-05	0.000313098228040546	TMTC1	12	29500840	29784759	-	14636	protein_coding	transmembrane and tetratricopeptide repeat containing 1 [Source:HGNC Symbol;Acc:HGNC:24099]	-	93	87	78	32	34	35	0.42885295202462	0.393683465787428	0.369205630574587	0.149245119739516	0.158566577687129	0.176178969587836
ENSG00000112029	129.965558303725	133.917280185228	161.055931382155	68.545985186588	78.1547966354831	60.7574278384111	141.646256623703	69.1527365534941	1.03323091561212	4.0567713969695e-05	0.000313707460002779	FBXO5	6	152970519	152983579	-	3833	protein_coding	F-box protein 5 [Source:HGNC Symbol;Acc:HGNC:13584]	-	132	140	162	70	79	58	2.32425068763306	2.41902045076505	2.9280083374224	1.24661337460482	1.40683579174105	1.11480163344996
ENSG00000240204	111.258394608492	93.7420961296594	78.5396208591991	40.1483627521444	31.6576391434868	43.9967580898839	94.5133705324502	38.6009199951717	1.29319578252636	4.0940262447504e-05	0.000316335789338093	SMKR1	7	129502479	129512932	+	1035	protein_coding	small lysine rich protein 1 [Source:HGNC Symbol;Acc:HGNC:43561]	-	113	98	79	41	32	42	7.36861642573429	6.27098915115719	5.28789539351026	2.70405840799547	2.11039993728111	2.98962944798558
ENSG00000261780	18.7071636952332	5.73931200793833	13.9184138231492	0	0	0	12.7882965087736	0	6.11141436615807	4.32596851412385e-05	0.000331611935445561	LINC02582	18	73324941	73349878	+	2275	processed_transcript	long intergenic non-protein coding RNA 2582 [Source:HGNC Symbol;Acc:HGNC:53792]	-	19	6	14	0	0	0	0.563663685741767	0.174670745138758	0.426326911959737	0	0	0
ENSG00000107551	30.5222144501173	61.2193280846755	65.6153794519891	12.7299686775092	18.7967232414453	5.23770929641475	52.4523073289273	12.2548004051231	2.0918806514603	4.41141105660988e-05	0.000337493852992062	RASSF4	10	44959407	44995891	+	9481	protein_coding	Ras association domain family member 4 [Source:HGNC Symbol;Acc:HGNC:20793]	-	31	64	66	13	19	5	0.220676152509663	0.447070641145505	0.482265175695409	0.0935969651230034	0.136790076095062	0.0388529751064168
ENSG00000106689	52.1831408340716	43.0448400595375	60.644517372293	14.688425397126	19.7860244646793	6.2852511556977	51.9574994219673	13.5865670058343	1.92875796036198	4.42847917558219e-05	0.000338665890683785	LHX2	9	124001670	124033301	+	2655	protein_coding	LIM homeobox 2 [Source:HGNC Symbol;Acc:HGNC:6594]	Homeobox	53	45	61	15	20	6	1.34728414923805	1.12253091861773	1.59170075887039	0.385655291756278	0.514186425396881	0.166492681122684
ENSG00000160602	131.934733429539	112.87313615612	195.851965940028	60.7121583081208	70.2403868496114	71.2328464312406	146.886611841896	67.3951305296576	1.12388055360052	4.46196921367953e-05	0.000341092366370111	NEK8	17	28725897	28743455	+	4420	protein_coding	NIMA related kinase 8 [Source:HGNC Symbol;Acc:HGNC:13387]	-	134	118	197	62	71	68	2.04611663013072	1.76811317995851	3.0877353550025	0.95750705242837	1.09645601945067	1.13343094456596
ENSG00000214826	286.51498080594	340.532512471008	409.599035366963	49.9406463502284	131.577062690117	38.7590487934691	345.548842881303	73.4255859446049	2.23380435779742	4.59537380586773e-05	0.000350047133281415	DDX12P	12	9418673	9448229	-	2947	unprocessed_pseudogene	DEAD/H-box helicase 12, pseudogene [Source:HGNC Symbol;Acc:HGNC:2737]	-	291	356	412	51	133	37	6.66439468421398	8.00055629950686	9.68530259779585	1.18130652144008	3.08053850702443	0.924975032806631
ENSG00000142856	96.489581164887	132.004176182582	101.405586425801	40.1483627521444	40.5613501525925	60.7574278384111	109.966447924423	47.1557135810493	1.22462318638878	4.83056113453012e-05	0.000366325961745083	ITGB3BP	1	63440770	63593721	-	5459	protein_coding	integrin subunit beta 3 binding protein [Source:HGNC Symbol;Acc:HGNC:6157]	-	98	138	102	41	41	58	1.21160438808078	1.67423461062201	1.29444377463503	0.512676397192766	0.512655828325495	0.782750441658487
ENSG00000135740	64.9827791518627	88.9593361230441	63.6270346201107	20.5637955559764	35.6148440364227	10.4754185928295	72.5230499650058	22.2180193950762	1.70266607890526	4.97677895664168e-05	0.00037555584405573	SLC9A5	16	67237683	67272190	+	5419	protein_coding	solute carrier family 9 member A5 [Source:HGNC Symbol;Acc:HGNC:11078]	-	66	93	64	21	36	10	0.822001558008628	1.13661693125216	0.818195217638173	0.264528643561189	0.453459480895312	0.135953148914537
ENSG00000176208	69.9057169663977	86.089680119075	62.6328622041715	20.5637955559764	30.6683379202529	28.2836302006396	72.8760864298814	26.5052545589563	1.46074537605046	5.06819651724197e-05	0.000381414276361671	ATAD5	17	30831970	30895869	+	7075	protein_coding	ATPase family, AAA domain containing 5 [Source:HGNC Symbol;Acc:HGNC:25752]	-	71	90	63	21	31	27	0.677297949335607	0.842493170015566	0.61689353515022	0.202612115824464	0.299082075917246	0.281154955153818
ENSG00000280213	27.5684517613963	29.6531120410147	43.7435863013261	1.9584567196168	9.89301223233963	5.23770929641475	33.655050034579	5.69639274945706	2.56278083176632	5.13424639040131e-05	0.000385785441537874	UCKL1-AS1	20	63953384	63956985	+	3602	antisense	UCKL1 antisense RNA 1 [Source:HGNC Symbol;Acc:HGNC:31967]	-	28	31	44	2	10	5	0.524640941899976	0.56999140759351	0.846262470991703	0.0379017138483405	0.189500966050627	0.102266812044403
ENSG00000261220	95.50499360198	62.1758800859986	81.5221381070168	31.3353075138688	20.7753256879132	35.6164232156203	79.7343372649985	29.2423521391341	1.4485558050587	5.14468234954296e-05	0.000386419704509487	AC103706.1	8	133573183	133573861	+	679	lincRNA	novel transcript	-	97	65	82	32	21	34	9.64161567716181	6.34006785404857	8.36643019420249	3.21701262519523	2.11107983416812	3.68907568113517
ENSG00000170264	54.1523159598856	39.2186320542453	51.6969656288399	9.792283598084	15.8288195717434	14.6655860299613	48.3559712143236	13.4288963999296	1.8494995721487	5.19365576819555e-05	0.000389192672672016	FAM161A	2	61824854	61854143	-	5252	protein_coding	FAM161A, centrosomal protein [Source:HGNC Symbol;Acc:HGNC:25808]	-	55	41	52	10	16	14	0.706782565823933	0.517022523255194	0.685922011816408	0.129971414015349	0.207945919181831	0.196386549801033
ENSG00000128596	30.5222144501173	30.6096640423378	38.77272422163	6.8545985186588	6.92510856263774	6.2852511556977	33.3015342380283	6.68831941233141	2.31465515686206	5.26836415458708e-05	0.000393876812190299	CCDC136	7	128790757	128822132	+	6188	protein_coding	coiled-coil domain containing 136 [Source:HGNC Symbol;Acc:HGNC:22225]	-	31	32	39	7	7	6	0.338110957004543	0.34249165713482	0.43662682684952	0.0772183106797072	0.077215212637371	0.0714347233970145
ENSG00000092853	61.0444289002346	24.8703520343994	53.6853104607184	13.7091970373176	11.8716146788076	6.2852511556977	46.5333637984508	10.6220209572743	2.1252432094446	5.50753478694722e-05	0.000408760369187565	CLSPN	1	35720218	35769967	-	5411	protein_coding	claspin [Source:HGNC Symbol;Acc:HGNC:19715]	-	62	26	54	14	12	6	0.773324931415306	0.318233677538272	0.691372879772073	0.176613160778425	0.15137663567866	0.0816924909223296
ENSG00000240498	139.811433932795	176.005568243442	207.782034931299	73.44212698563	107.833833332502	77.5180975869383	174.533012369179	86.2646859683568	1.01605797250679	5.52221142121085e-05	0.000409379094681498	CDKN2B-AS1	9	21994778	22121097	+	8024	antisense	CDKN2B antisense RNA 1 [Source:HGNC Symbol;Acc:HGNC:34341]	-	142	184	209	75	109	74	1.19438758513196	1.51871830165928	1.8044775358216	0.638032651802666	0.927236917857243	0.679437044287423
ENSG00000099840	78.7670050325608	91.8289921270133	93.4522070982876	27.4183940746352	48.4757599384642	25.1410046227908	88.0160680859539	33.6783862119634	1.38406198980331	5.52876114348783e-05	0.00040970785046099	IZUMO4	19	2096429	2099593	+	2770	protein_coding	IZUMO family member 4 [Source:HGNC Symbol;Acc:HGNC:26950]	-	80	96	94	28	49	24	1.94920750152008	2.2953123187909	2.35095436107761	0.690002753048416	1.20745637205789	0.63832212040538
ENSG00000138795	53.1677283969786	65.0455360899677	56.6678277085361	13.7091970373176	16.8181207949774	25.1410046227908	58.2936973984941	18.5561074850286	1.65601779167766	5.53683947287052e-05	0.000410149588638527	LEF1	4	108047545	108168956	-	5361	protein_coding	lymphoid enhancer binding factor 1 [Source:HGNC Symbol;Acc:HGNC:6551]	HMG	54	68	57	14	17	24	0.679822929671174	0.840066040942794	0.736588886779903	0.178260364292493	0.216450329325576	0.329817622369502
ENSG00000106829	90.582055787445	58.3496720807064	58.6561725404145	21.5430239157848	14.8395183485095	31.4262557784885	69.1959668028553	22.6029326809276	1.61771828832659	5.54540159762726e-05	0.000410626813255496	TLE4	9	79571773	79726882	+	8187	protein_coding	transducin like enhancer of split 4 [Source:HGNC Symbol;Acc:HGNC:11840]	-	92	61	59	22	15	30	0.758421948954709	0.493463878845144	0.499256048419931	0.183430036166965	0.125060916034144	0.269963398302629
ENSG00000256663	79.7515925954678	68.87174409526	97.4288967620445	30.3560791540604	34.6255428131887	32.4737976377714	82.0174111509241	32.4851398683402	1.33572861271488	5.65476530028366e-05	0.000418245355600591	AC112777.1	12	20551590	20553012	+	1423	processed_pseudogene	ubiquitin-like with PHD and ring finger domains 1 (UHRF1) pseudogene	-	81	72	98	31	35	31	3.84174004845449	3.35102694468595	4.77108648837583	1.48706295563366	1.67887468657784	1.60496370576277
ENSG00000166289	35.4451522646524	50.6972560701219	42.7494138853869	7.8338268784672	9.89301223233963	14.6655860299613	42.9639407400537	10.7974750469227	1.9977638487288	5.68722653298257e-05	0.000420485744925211	PLEKHF1	19	29665056	29675457	+	2681	protein_coding	pleckstrin homology and FYVE domain containing 1 [Source:HGNC Symbol;Acc:HGNC:20764]	-	36	53	43	8	10	14	0.906261525790666	1.30927048956271	1.11113737311401	0.203688136190559	0.254599955134039	0.38471546421299
ENSG00000272821	65.9673667147697	45.9144960635066	63.6270346201107	13.7091970373176	18.7967232414453	23.0459209042249	58.5029657994623	18.5172803943293	1.66217335514344	5.69034478256479e-05	0.000420555775593523	U62317.2	22	50523926	50524780	+	855	antisense	novel transcript, antisense to SCO2	-	67	48	64	14	19	22	5.28879269308642	3.71813749886012	5.18573085892545	1.11772375786205	1.5168499549208	1.89567982541442
ENSG00000187957	123.073445363376	124.351760171997	127.254069240221	43.0860478315696	53.422266054634	75.4230138683724	124.893091591865	57.3104425848587	1.12665362499347	5.71760760996308e-05	0.000422278248082047	DNER	2	229357629	229714558	-	3935	protein_coding	delta/notch like EGF repeat containing [Source:HGNC Symbol;Acc:HGNC:24456]	-	125	130	128	44	54	72	2.14394249492162	2.18800816919897	2.25351963628018	0.763274056467063	0.936707850179808	1.34801952238087
ENSG00000142224	63.0136040260487	61.2193280846755	32.8076897259946	16.6468821167428	3.95720489293585	16.7606697485272	52.3468739455729	12.454918919402	2.07472126078565	5.91247077490863e-05	0.000434815760746982	IL19	1	206798870	206842981	+	2587	protein_coding	interleukin 19 [Source:HGNC Symbol;Acc:HGNC:5990]	-	64	64	33	17	4	16	1.66967291200947	1.63845255071532	0.88371784514267	0.448564659023827	0.105540391142537	0.455650630981292
ENSG00000137877	35.4451522646524	30.6096640423378	44.7377587172653	7.8338268784672	10.8823134555736	5.23770929641475	36.9308583414185	7.98461654348518	2.20460198126491	6.01147509178127e-05	0.000441426398797934	SPTBN5	15	41848144	41894077	-	12338	protein_coding	spectrin beta, non-erythrocytic 5 [Source:HGNC Symbol;Acc:HGNC:15680]	-	36	32	45	8	11	5	0.196927147888213	0.171773251284671	0.252675923464546	0.0442606494672467	0.0608559513442856	0.0298561401348629
ENSG00000278156	37.4143273904664	33.4793200463069	22.8659655666023	6.8545985186588	4.94650611616982	5.23770929641475	31.2532043344585	5.67960464374779	2.45887053141563	6.01988220308277e-05	0.000441876234012566	TSC22D1-AS1	13	44575893	44580432	+	3457	antisense	TSC22D1 antisense RNA 1 [Source:HGNC Symbol;Acc:HGNC:43684]	-	38	35	23	7	5	5	0.741877283808227	0.670531196686608	0.460918956739808	0.138220106012736	0.0987246861027422	0.10655627913912
ENSG00000100473	45.2910278937225	57.3931200793833	41.7552414694476	17.6261104765512	7.91440978587171	13.6180441706783	48.1464631475178	13.0528548110338	1.8833572223316	6.1111948787926e-05	0.000447223105391354	COCH	14	30874514	30895065	+	4031	protein_coding	cochlin [Source:HGNC Symbol;Acc:HGNC:2180]	-	46	60	42	18	8	13	0.770181158036741	0.985799913645932	0.721826140939023	0.30481214575428	0.135466629563753	0.237595918669868
ENSG00000036530	51.1985532711645	64.0889840886447	69.5920691157461	25.4599373550184	19.7860244646793	16.7606697485272	61.6265354918518	20.6688771894083	1.57366785280916	6.21018072944875e-05	0.000453952494000573	CYP46A1	14	99684304	99727301	+	9352	protein_coding	cytochrome P450 family 46 subfamily A member 1 [Source:HGNC Symbol;Acc:HGNC:2641]	-	52	67	70	26	20	16	0.375272466476358	0.474482968487583	0.518548826298332	0.189776053535328	0.145975722778948	0.126044501961998
ENSG00000256223	68.9211294034907	117.655896162736	117.312345080829	34.272992593294	54.411567277868	26.1885464820737	101.296456882352	38.2910354510786	1.40145490753541	6.33729667898391e-05	0.000462197944158876	ZNF10	12	133130575	133159465	+	5541	protein_coding	zinc finger protein 10 [Source:HGNC Symbol;Acc:HGNC:12879]	zf-C2H2	70	123	118	35	55	25	0.852624378597597	1.47016908074514	1.47533270832484	0.43117389143298	0.677531788202306	0.332399437812613
ENSG00000115155	20.6763388210472	43.0448400595375	32.8076897259946	9.792283598084	2.96790366970189	1.04754185928295	32.1762895355264	4.60257637568961	2.79303839723948	6.3865381949018e-05	0.000465438793730033	OTOF	2	26457203	26558698	-	7885	protein_coding	otoferlin [Source:HGNC Symbol;Acc:HGNC:8515]	-	21	45	33	10	3	1	0.17974857381646	0.377973315019666	0.289940147797601	0.0865706869256325	0.0259701640982001	0.00934343835089253
ENSG00000188042	117.165919985934	74.6110561031983	109.358965753315	47.9821896306116	30.6683379202529	45.0442999491668	100.378647280816	41.2316091666771	1.28357760473246	6.54769149135416e-05	0.000476287389707178	ARL4C	2	234493041	234497053	-	4013	protein_coding	ADP ribosylation factor like GTPase 4C [Source:HGNC Symbol;Acc:HGNC:698]	-	119	78	110	49	31	43	2.00136203814497	1.28728813542955	1.89897671350119	0.833488249539546	0.527287736634566	0.789419259920724
ENSG00000178695	65.9673667147697	45.9144960635066	61.6386897882322	23.5014806354016	18.7967232414453	7.33279301498065	57.8401841888362	16.5436656306092	1.7991149582591	6.60982407156112e-05	0.000479905929873353	KCTD12	13	76880166	76886390	-	6225	protein_coding	potassium channel tetramerization domain containing 12 [Source:HGNC Symbol;Acc:HGNC:14678]	-	67	48	62	24	19	7	0.726412490375725	0.51068394562657	0.689998977991059	0.263174888253923	0.208338427543339	0.0828451533779138
ENSG00000135916	85.6591179729099	69.828296096583	107.370620921437	30.3560791540604	26.711133027317	45.0442999491668	87.6193449969766	34.0371707101814	1.36655101259712	6.73144588473456e-05	0.000487639634379929	ITM2C	2	230864639	230879248	+	2611	protein_coding	integral membrane protein 2C [Source:HGNC Symbol;Acc:HGNC:6175]	-	87	73	108	31	27	43	2.2488486968179	1.8516816034035	2.86558303519471	0.810452158508884	0.705849366230858	1.21330505172802
ENSG00000163126	63.0136040260487	71.7414000992291	90.4696898504699	30.3560791540604	32.6469403667208	19.903295326376	75.0748979919159	27.6354382823857	1.43874219396056	6.75972382124326e-05	0.000489322160468248	ANKRD23	2	96824526	96857934	-	4116	protein_coding	ankyrin repeat domain 23 [Source:HGNC Symbol;Acc:HGNC:24470]	-	64	75	91	31	33	19	1.04942755669788	1.2068025546364	1.5316591862499	0.514113359054105	0.547260005601892	0.34008435775971
ENSG00000127863	30.5222144501173	14.3482800198458	48.7144483810222	7.8338268784672	2.96790366970189	2.0950837185659	31.1949809503285	4.29893808891166	2.84918670453723	7.25649146524629e-05	0.000521966194479339	TNFRSF19	13	23570370	23676104	+	5113	protein_coding	TNF receptor superfamily member 19 [Source:HGNC Symbol;Acc:HGNC:11915]	-	31	15	49	8	3	2	0.40919824016118	0.194296863480674	0.663920992857305	0.106803812463698	0.040049822787856	0.0288179195762909
ENSG00000258498	53.1677283969786	44.0013920608605	52.6911380447792	4.896141799042	17.8074220182113	16.7606697485272	49.9534195008728	13.1547445219268	1.92883552383902	7.35581867005384e-05	0.000528718231753666	DIO3OS	14	101552221	101560431	-	5603	lincRNA	DIO3 opposite strand upstream RNA [Source:HGNC Symbol;Acc:HGNC:20348]	-	54	46	53	5	18	16	0.650460597174221	0.543735304859631	0.655316889033238	0.0609146766382841	0.219284037745109	0.21038161384055
ENSG00000158186	73.8440672180258	91.8289921270133	150.120034806824	31.3353075138688	48.4757599384642	43.9967580898839	105.264364717288	41.269275180739	1.35121865950512	7.43448730949422e-05	0.000533976468936643	MRAS	3	138347648	138405534	+	6365	protein_coding	muscle RAS oncogene homolog [Source:HGNC Symbol;Acc:HGNC:7227]	-	75	96	151	32	49	42	0.795262879891587	0.998902611634062	1.64351871205217	0.343181708170865	0.5254759073999	0.486137702853901
ENSG00000151466	115.19674486012	153.048320211689	117.312345080829	58.753701588504	46.4971574919963	74.3754720090894	128.519136717546	59.8754436965299	1.10427667556773	7.60365088388342e-05	0.000545317738880806	SCLT1	4	128864921	129093607	-	8292	protein_coding	sodium channel and clathrin linker 1 [Source:HGNC Symbol;Acc:HGNC:26406]	-	117	160	118	60	47	71	0.952301403713883	1.27794161502066	0.985868130345869	0.493928991612599	0.386895520339784	0.630822938877463
ENSG00000165078	38.3989149533734	24.8703520343994	55.6736552925969	6.8545985186588	2.96790366970189	13.6180441706783	39.6476407601232	7.81351545301301	2.35124171015787	7.63293211072984e-05	0.000547012681897698	CPA6	8	67422038	67746385	-	2894	protein_coding	carboxypeptidase A6 [Source:HGNC Symbol;Acc:HGNC:17245]	-	39	26	56	7	3	13	0.909523524486929	0.595011205652934	1.340558016183	0.165109504659996	0.0707583773028016	0.330943036682183
ENSG00000226562	48.2447905824435	75.5676081045213	89.4755174345307	14.688425397126	34.6255428131887	18.8557534670931	71.0959720404985	22.7232405591359	1.64461446908903	7.66986313915955e-05	0.000549049958864226	CYP4F26P	9	33580695	33605293	+	1137	lincRNA	cytochrome P450 family 4 subfamily F member 26, pseudogene [Source:HGNC Symbol;Acc:HGNC:39948]	-	49	79	90	15	35	18	2.90859646197581	4.60168567429835	5.48375645330796	0.900540720855688	2.10117737818844	1.16632735720508
ENSG00000261456	50.2139657082575	51.653808071445	44.7377587172653	14.688425397126	18.7967232414453	8.3803348742636	48.8685108323226	13.955161170945	1.80371648855063	7.9329511080283e-05	0.000565375996738838	TUBB8	10	46892	74163	-	2981	protein_coding	tubulin beta 8 class VIII [Source:HGNC Symbol;Acc:HGNC:20773]	-	51	54	45	15	19	8	1.15466514483286	1.19972610087758	1.04579521761341	0.343480308491418	0.435057601964872	0.197713549538511
ENSG00000101441	22.6455139468612	20.0875920277842	15.9067586550277	0	0	2.0950837185659	19.5466215432244	0.698361239521966	4.85662032941283	8.24509207477314e-05	0.000586327748092623	CST4	20	23685640	23689040	-	751	protein_coding	cystatin S [Source:HGNC Symbol;Acc:HGNC:2476]	-	23	21	16	0	0	2	2.06697752865919	1.85195180847851	1.47596534100575	0	0	0.196199764039381
ENSG00000167646	51.1985532711645	69.828296096583	77.5454484432599	15.6676537569344	32.6469403667208	16.7606697485272	66.1907659370025	21.6917546240608	1.60780330438491	8.3299259466391e-05	0.000591275175933844	DNAAF3	19	55158661	55166722	-	3302	protein_coding	dynein axonemal assembly factor 3 [Source:HGNC Symbol;Acc:HGNC:30492]	-	52	73	78	16	33	16	1.06285527149815	1.46418554406013	1.63649109905804	0.330761897714651	0.68216904393016	0.356986124272744
ENSG00000274512	157.534010065122	181.74488025138	267.432379887653	47.0029612708032	120.694749234544	98.4689347725973	202.237090068052	88.722215092648	1.18932835676945	8.43674873091018e-05	0.000598200071985583	TBC1D3L	17	37977972	37989048	-	2248	protein_coding	TBC1 domain family member 3L [Source:HGNC Symbol;Acc:HGNC:51246]	-	160	190	269	48	122	94	4.80365193879948	5.59767419826722	8.28995335366547	1.4575299638618	3.70440669595871	3.08063303883365
ENSG00000228109	91.566643350352	71.7414000992291	100.411414009862	26.4391657148268	36.6041452596566	43.9967580898839	87.9064858198144	35.6800230214558	1.30282063333848	8.77716887595374e-05	0.000619223126444688	MELTF-AS1	3	196999460	197004744	+	1139	antisense	MELTF antisense RNA 1 [Source:HGNC Symbol;Acc:HGNC:40373]	-	93	75	101	27	37	42	5.51070395595464	4.36101783571856	6.14318739467882	1.61812698797476	2.21734431513883	2.71665186888945
ENSG00000175264	111.258394608492	68.87174409526	130.236586488039	41.1275911119528	38.5827477061246	49.2344673862986	103.45557506393	42.9816020681253	1.26761635396027	8.96990442528437e-05	0.00063092236246254	CHST1	11	45648877	45665622	-	3478	protein_coding	carbohydrate sulfotransferase 1 [Source:HGNC Symbol;Acc:HGNC:1969]	-	113	72	131	42	39	47	2.19278838431138	1.3710498396458	2.60938301849997	0.824313237181188	0.765403010605521	0.995581235091724
ENSG00000169213	28.5530393243033	36.3489760502761	44.7377587172653	10.7715119578924	6.92510856263774	7.33279301498065	36.5465913639482	8.34313784517026	2.12868762861622	9.00598123351536e-05	0.000632945520338231	RAB3B	1	51907956	51990764	-	12844	protein_coding	RAB3B, member RAS oncogene family [Source:HGNC Symbol;Acc:HGNC:9778]	-	29	38	45	11	7	7	0.152386171166603	0.195944746149248	0.242721546535781	0.0584608263040699	0.0372008514325796	0.0401519059309805
ENSG00000139190	103.381694105236	144.439352199781	116.31817266489	51.8991030698452	71.2296880728454	41.901674371318	121.379739656636	55.0101551713362	1.14042544242921	9.15396748110199e-05	0.000641771639798866	VAMP1	12	6462237	6470987	-	3580	protein_coding	vesicle associated membrane protein 1 [Source:HGNC Symbol;Acc:HGNC:12642]	-	105	151	117	53	72	40	1.97949372142847	2.79347149552104	2.26411743397612	1.01056767932001	1.3727915793138	0.823162138511593
ENSG00000233614	30.5222144501173	57.3931200793833	27.8368276462984	1.9584567196168	5.93580733940378	13.6180441706783	38.5840540585997	7.17076940989964	2.44058711752798	9.25220547796278e-05	0.000647955431357979	DDX11L10	16	11555	14090	+	1723	transcribed_unprocessed_pseudogene	DEAD/H-box helicase 11 like 10 [Source:HGNC Symbol;Acc:HGNC:14125]	-	31	60	28	2	6	13	1.21429518394899	2.30630264184954	1.12581976170447	0.0792350396295545	0.237695582024734	0.555861374438908
ENSG00000104755	98.458756290701	65.0455360899677	109.358965753315	25.4599373550184	24.7325305808491	51.3295511048645	90.9544193779947	33.8406730135773	1.43011602135951	9.9481483831843e-05	0.000690948663788681	ADAM2	8	39743735	39838289	-	2905	protein_coding	ADAM metallopeptidase domain 2 [Source:HGNC Symbol;Acc:HGNC:198]	-	100	68	110	26	25	49	2.32328088606309	1.55029054922352	2.62326800388306	0.610941704875178	0.587420378411669	1.24267730066871
ENSG00000258647	18.7071636952332	44.9579440621836	36.7843793897515	5.8753701588504	8.90371100910567	4.1901674371318	33.4831623823894	6.32308286836262	2.40116299380247	0.000101702082559774	0.000704603376704356	LINC00930	15	92567818	92572042	-	1657	lincRNA	long intergenic non-protein coding RNA 930 [Source:HGNC Symbol;Acc:HGNC:48620]	-	19	47	37	6	9	4	0.773889490079976	1.87856260550812	1.54694662532162	0.247173156213137	0.370744859229284	0.177846738435215
ENSG00000236397	59.0752537744206	65.0455360899677	47.720275965083	17.6261104765512	25.721831804083	10.4754185928295	57.2803552764905	17.9411202911546	1.67100906448969	0.000103576303588973	0.000716307239136734	DDX11L2	2	113599036	113601261	-	1398	unprocessed_pseudogene	DEAD/H-box helicase 11 like 2 [Source:HGNC Symbol;Acc:HGNC:37103]	-	60	68	48	18	26	10	2.89662273562801	3.22145496816475	2.37864800664231	0.878896823702076	1.2694667004702	0.52698863660077
ENSG00000210100	41.3526776420944	62.1758800859986	69.5920691157461	11.7507403177008	23.7432293576151	18.8557534670931	57.706875614613	18.116574380803	1.67247819384915	0.0001052091372961	0.000725937559643275	MT-TI	MT	4263	4331	+	69	Mt_tRNA	mitochondrially encoded tRNA isoleucine [Source:HGNC Symbol;Acc:HGNC:7488]	-	42	65	70	12	24	18	41.0816667983416	62.3899430854925	70.2821539643769	11.8714759375411	23.7419992944125	19.2190464513359
ENSG00000126233	59.0752537744206	53.5669120740911	57.6620001244753	5.8753701588504	12.8609159020415	28.2836302006396	56.768055324329	15.6733054205105	1.8652389089499	0.000107477499558965	0.000739327643450536	SLURP1	8	142740944	142742411	-	537	protein_coding	secreted LY6/PLAUR domain containing 1 [Source:HGNC Symbol;Acc:HGNC:18746]	-	60	56	58	6	13	27	7.54092846258465	6.9065961920167	7.48255334305497	0.762692588166047	1.65243430843327	3.70422962330217
ENSG00000185480	112.242982171399	138.700040191843	100.411414009862	64.6290717473544	48.4757599384642	52.3770929641475	117.118145457701	55.1606415499887	1.08611204990717	0.000107871285860638	0.000741509822003698	PARPBP	12	102120185	102197520	+	4745	protein_coding	PARP1 binding protein [Source:HGNC Symbol;Acc:HGNC:26074]	-	114	145	101	66	49	50	1.62149827405166	2.0238676520073	1.47462390780594	0.949467885837058	0.704879694541699	0.776322564771208
ENSG00000125885	115.19674486012	126.264864174643	137.195793399614	73.44212698563	61.3366758405057	50.2820092455816	126.219134144792	61.6869373572391	1.0310557343822	0.000109933072191566	0.000754611460461669	MCM8	20	5950652	5998977	+	7691	protein_coding	minichromosome maintenance 8 homologous recombination repair factor [Source:HGNC Symbol;Acc:HGNC:16147]	-	117	132	138	75	62	48	1.02671736309914	1.13668844028018	1.2430608504352	0.665657781571264	0.550255022003515	0.4597977567346
ENSG00000266473	39.3835025162804	46.8710480648297	42.7494138853869	7.8338268784672	11.8716146788076	15.7131278892442	43.0013214888323	11.8061898155063	1.86965053582144	0.000111801118158761	0.000766076922480846	AC007448.3	17	67244837	67245806	+	689	antisense	novel transcript	-	40	49	43	8	12	15	3.91821827228637	4.71006804894608	4.32359839959167	0.79258039641058	1.18882289645462	1.60391171400844
ENSG00000197283	207.747975773379	241.05110433341	278.368276462984	108.694347938732	173.127714065944	68.0902208533917	242.389118856591	116.637427619356	1.0535054476714	0.000111884532513852	0.000766377397215639	SYNGAP1	6	33419661	33457541	+	12129	protein_coding	synaptic Ras GTPase activating protein 1 [Source:HGNC Symbol;Acc:HGNC:11497]	-	211	252	280	111	175	65	1.17410061465644	1.37602355495163	1.59929709738379	0.624698616302712	0.98484569173067	0.394817853144628
ENSG00000259515	38.3989149533734	38.2620800529222	30.8193448941161	8.8130552382756	10.8823134555736	5.23770929641475	35.8267799668039	8.31102599675465	2.1033615988589	0.000113425176716965	0.000776107064000119	AL117209.1	14	102933574	102937177	+	828	antisense	novel transcript, antisense to CDC42BPB	-	39	40	31	9	11	5	3.17893850225262	3.19948426079449	2.59374615820915	0.741967246096318	0.906812473050478	0.444885334521664
ENSG00000066248	86.6437055358169	66.9586400926138	82.516310522956	28.3976224344436	30.6683379202529	37.7115069341862	78.7062187171289	32.2591557629609	1.28818617838654	0.000120891107586286	0.000821101558574315	NGEF	2	232878686	233013272	-	4678	protein_coding	neuronal guanine nucleotide exchange factor [Source:HGNC Symbol;Acc:HGNC:7807]	-	88	70	83	29	31	36	1.26960993098155	0.991033068382046	1.22917576422765	0.423165586272974	0.452331271294253	0.56695776192483
ENSG00000276791	92.551230913259	87.046232120398	78.5396208591991	24.48070899521	38.5827477061246	43.9967580898839	86.045694630952	35.6867382637395	1.27237384986281	0.000124055747295023	0.000840239119178984	AC092117.1	16	2777319	2780568	+	3250	lincRNA	novel transcript	-	94	91	79	25	39	42	1.95205634325307	1.85442107755648	1.68399130224096	0.525084512622009	0.819098975657232	0.952081993435409
ENSG00000251095	33.4759771388384	30.6096640423378	30.8193448941161	7.8338268784672	7.91440978587171	4.1901674371318	31.6349953584307	6.64613470049024	2.24546119830605	0.000124152933347383	0.00084060345049708	AC097478.1	4	89551356	89726752	+	6069	antisense	novel transcript	-	34	32	31	8	8	4	0.378102575574973	0.349207179823738	0.35386749365582	0.0899798802318157	0.089976270188085	0.0485569361652909
ENSG00000136367	107.320044356864	164.526944227565	166.026793461851	75.4005837052468	82.112001528419	49.2344673862986	145.95792734876	68.9156842066548	1.08079582610881	0.000124914836826538	0.000845171255384867	ZFHX2	14	23520855	23556192	-	10128	protein_coding	zinc finger homeobox 2 [Source:HGNC Symbol;Acc:HGNC:20152]	Homeobox	109	172	167	77	83	47	0.726357895110037	1.12474760684564	1.14232292390475	0.518966821815394	0.559383351266705	0.341886999965345
ENSG00000104147	31.5068020130243	29.6531120410147	34.796034557873	6.8545985186588	6.92510856263774	7.33279301498065	31.9853162039707	7.0375000320924	2.18466082510553	0.000125330860184937	0.000847567229690097	OIP5	15	41309268	41332621	-	1236	protein_coding	Opa interacting protein 5 [Source:HGNC Symbol;Acc:HGNC:20300]	-	32	31	35	7	7	7	1.74734782498725	1.66109146452413	1.96175915191829	0.386591348289667	0.386575838025932	0.417241973930027
ENSG00000166147	101.412518979422	81.3069201124597	129.2424140721	49.9406463502284	51.4436636081661	34.5688813563373	103.987284387994	45.3177304382439	1.19560070016283	0.000125356466525328	0.000847567229690097	FBN1	15	48408306	48645849	-	16057	protein_coding	fibrillin 1 [Source:HGNC Symbol;Acc:HGNC:3603]	-	103	85	130	51	52	33	0.432932982701231	0.350594292636725	0.560886592461197	0.216809511034684	0.221051808838181	0.151411183664071
ENSG00000092445	111.258394608492	108.090376149505	135.207448567735	38.1899060325276	62.3259770637397	63.9000534162599	118.185406441911	54.8053121708424	1.11008910224662	0.000126485628446373	0.000854903387520828	TYRO3	15	41557675	41583586	+	10945	protein_coding	TYRO3 protein tyrosine kinase [Source:HGNC Symbol;Acc:HGNC:12446]	-	113	113	136	39	63	61	0.696803837426678	0.683774658238865	0.860833691576992	0.243232387299551	0.392898092480627	0.410603352691096
ENSG00000182612	91.566643350352	114.786240158767	59.6503449563538	24.48070899521	35.6148440364227	42.9492162306009	88.6677428218241	34.3482564207445	1.37132367127395	0.000126933327421943	0.000857630096090152	TSPAN10	17	81637171	81648749	+	4745	protein_coding	tetraspanin 10 [Source:HGNC Symbol;Acc:HGNC:29942]	-	93	120	60	25	36	41	1.32280122356846	1.67492495338535	0.876014202656993	0.359646926453431	0.51787079598982	0.63658450311239
ENSG00000171435	116.181332423027	125.30831217332	113.335655417072	33.2937642334856	59.3580733940378	68.0902208533917	118.275100004473	53.580686160305	1.14502321088969	0.000128490802193209	0.000867548040879977	KSR2	12	117453012	117968983	-	18294	protein_coding	kinase suppressor of ras 2 [Source:HGNC Symbol;Acc:HGNC:18610]	-	118	131	114	34	60	65	0.435332598083287	0.474256120585788	0.431710180608621	0.126865286202541	0.223870934639016	0.261765920017011
ENSG00000175279	40.3680900791874	49.7407040687989	48.7144483810222	14.688425397126	9.89301223233963	16.7606697485272	46.2744141763362	13.7807024593309	1.75003306343924	0.000128756670413474	0.000869040230863901	CENPS	1	10430443	10442809	+	1739	protein_coding	centromere protein S [Source:HGNC Symbol;Acc:HGNC:23163]	-	41	52	49	15	10	16	1.59122696914631	1.98040532393283	1.95205752529005	0.588795169415134	0.392514364413088	0.677842543041174
ENSG00000236017	75.8132423438398	110.960032153474	119.300689912708	39.169134392336	56.3901697243359	35.6164232156203	102.024654803341	43.7252424440974	1.22111376725975	0.000129639961206712	0.000874088300917237	ASMTL-AS1	X	1401769	1414028	+	1335	antisense	ASMTL antisense RNA 1 [Source:HGNC Symbol;Acc:HGNC:25811]	-	77	116	120	40	57	34	3.89275719100391	5.75475775806721	6.22724702862536	2.04527300796588	2.91439710439839	1.87631639512418
ENSG00000164265	19.6917512581402	33.4793200463069	14.9125862390884	3.9169134392336	1.97860244646793	2.0950837185659	22.6945525145119	2.66353320142248	3.08726405482567	0.000131565852796107	0.000885840157981712	SCGB3A2	5	147870682	147882191	+	1075	protein_coding	secretoglobin family 3A member 2 [Source:HGNC Symbol;Acc:HGNC:18391]	-	20	35	15	4	2	2	1.25565227423503	2.15630357855405	0.966671486420333	0.253994368896228	0.126992089249183	0.137066067714954
ENSG00000110042	78.7670050325608	90.8724401256902	116.31817266489	40.1483627521444	48.4757599384642	36.6639650749032	95.319205941047	41.7626959218373	1.18928378375573	0.000136692648570118	0.000917171214219518	DTX4	11	59171430	59208587	+	6072	protein_coding	deltex E3 ubiquitin ligase 4 [Source:HGNC Symbol;Acc:HGNC:29151]	-	80	95	117	41	49	35	0.889213567063671	1.03619660718912	1.33490454770002	0.460919046817409	0.550832369993472	0.424663273861589
ENSG00000121101	20.6763388210472	39.2186320542453	29.8251724781769	4.896141799042	4.94650611616982	7.33279301498065	29.9067144511565	5.72514697673082	2.38994054768776	0.00013772378044277	0.000923130571265362	TEX14	17	58556678	58692055	-	5325	protein_coding	testis expressed 14, intercellular bridge forming factor [Source:HGNC Symbol;Acc:HGNC:11737]	-	21	41	30	5	5	7	0.266162911651227	0.509934702748597	0.390299285596942	0.0640948231369589	0.0640922516163718	0.0968471511319274
ENSG00000280832	48.2447905824435	50.6972560701219	55.6736552925969	10.7715119578924	18.7967232414453	19.903295326376	51.5385673150541	16.4905101752379	1.64682560095664	0.00013799900949588	0.00092421024384471	GSEC	11	126340889	126355587	-	3723	antisense	G-quadruplex forming sequence containing lncRNA [Source:HGNC Symbol;Acc:HGNC:48645]	-	49	53	56	11	19	19	0.888282078234354	0.942829487649108	1.04205611035015	0.201684354834669	0.348349909067226	0.375983673526448
ENSG00000101871	61.0444289002346	51.653808071445	51.6969656288399	22.5222522755932	16.8181207949774	16.7606697485272	54.7984008668398	18.7003476063659	1.54946292794389	0.000138466040762088	0.000926459261465363	MID1	X	10445310	10833654	-	9295	protein_coding	midline 1 [Source:HGNC Symbol;Acc:HGNC:7095]	-	62	54	52	23	17	16	0.450184099396259	0.38476422880216	0.387569919963397	0.168908304759527	0.124840259872449	0.126817448343045
ENSG00000143995	121.104270237562	110.003480152151	112.341483001133	58.753701588504	61.3366758405057	48.1869255270157	114.483077796949	56.0924343186751	1.02788216629846	0.000138803657456292	0.000928120693333045	MEIS1	2	66433452	66573869	+	10934	protein_coding	Meis homeobox 1 [Source:HGNC Symbol;Acc:HGNC:7000]	Homeobox	123	115	113	60	62	46	0.75923094000698	0.696576941907927	0.715971092085299	0.374580135215993	0.387050610410557	0.309946819485296
ENSG00000205592	14.7688134436052	17.217936023815	29.8251724781769	0.9792283598084	3.95720489293585	0	20.6039739818657	1.64547775091475	3.62943245469344	0.000139096814302366	0.00092943925141467	MUC19	12	40393395	40570832	+	29488	protein_coding	mucin 19, oligomeric [Source:HGNC Symbol;Acc:HGNC:14362]	-	15	18	30	1	4	0	0.0343315805107837	0.0404275581786498	0.0704809989081564	0.00231487339395216	0.00925912207968475	0
ENSG00000280927	63.9981915889557	66.0020880912908	72.5745863635638	22.5222522755932	34.6255428131887	16.7606697485272	67.5249553479367	24.6361549457697	1.45163578824827	0.000139966441778172	0.00093492756678792	CTBP1-AS	4	1210120	1218591	+	3886	antisense	CTBP1 antisense RNA [Source:HGNC Symbol;Acc:HGNC:48337]	-	65	69	73	23	35	16	1.12890765134036	1.17597101639032	1.30141610733978	0.404015103638653	0.614780926145203	0.303337154490119
ENSG00000100156	79.7515925954678	72.6979521005522	62.6328622041715	22.5222522755932	38.5827477061246	11.5229604521124	71.6941356333972	24.2093201446101	1.5620758369745	0.00014304221371601	0.000952189251509566	SLC16A8	22	38078134	38084093	-	2203	protein_coding	solute carrier family 16 member 8 [Source:HGNC Symbol;Acc:HGNC:16270]	-	81	76	63	23	39	11	2.48152341758999	2.28480646349609	1.98117192972665	0.712665770649027	1.20838478024785	0.367863425040701
ENSG00000254180	27.5684517613963	25.8269040357225	28.8310000622377	3.9169134392336	7.91440978587171	2.0950837185659	27.4087852864521	4.6421356478904	2.5542108821765	0.000143700744772815	0.000955915908995259	AB015752.1	8	90534611	90620070	-	578	lincRNA	novel transcript	-	28	27	29	4	8	2	3.26947521232476	3.09375735875093	3.4758919941354	0.472394371217032	0.944750836974892	0.254923914867777
ENSG00000112964	76.7978299067468	66.9586400926138	70.5862415316853	23.5014806354016	33.6362415899548	28.2836302006396	71.4475705103487	28.4737841419987	1.32734563291229	0.000144478979974888	0.000960762897732081	GHR	5	42423777	42721878	+	6610	protein_coding	growth hormone receptor [Source:HGNC Symbol;Acc:HGNC:4263]	-	78	70	71	24	34	27	0.796417875904742	0.701369545218035	0.744137178023519	0.247846244989511	0.35110142678197	0.300933632029238
ENSG00000138316	14.7688134436052	25.8269040357225	31.8135173100553	3.9169134392336	3.95720489293585	2.0950837185659	24.136411596461	3.32306735024512	2.8543710985778	0.000144538316566327	0.000960827635623307	ADAMTS14	10	70672803	70762441	+	5269	protein_coding	ADAM metallopeptidase with thrombospondin type 1 motif 14 [Source:HGNC Symbol;Acc:HGNC:14899]	-	15	27	32	4	4	2	0.192136960732964	0.339379721646999	0.420743963217049	0.0518208287271674	0.0518187496461841	0.0279647035098833
ENSG00000184261	67.9365418405837	154.004872213012	78.5396208591991	35.2522209531024	42.5399525990604	39.8065906527521	100.160344970932	39.199588068305	1.35462107264701	0.000145123770597644	0.000963066995631027	KCNK12	2	47516581	47570939	-	6685	protein_coding	potassium two pore domain channel subfamily K member 12 [Source:HGNC Symbol;Acc:HGNC:6274]	-	69	161	79	36	43	38	0.696619352590748	1.59505178697828	0.818694350378926	0.367598432172177	0.43905828912068	0.418784507565883
ENSG00000211689	17.7225761323262	11.4786240158767	15.9067586550277	0	0.989301223233963	0	15.0359862677435	0.329767074411321	5.38368525187535	0.000145704601265074	0.000966259442350479	TRGC1	7	38257879	38265678	-	2730	TR_C_gene	T cell receptor gamma constant 1 [Source:HGNC Symbol;Acc:HGNC:12275]	-	18	12	16	0	1	0	0.444997646638237	0.291117908564597	0.406025630437844	0	0.0250030212349582	0
ENSG00000198753	1010.18683954259	1188.99413764456	1292.424140721	366.231406568342	620.291866967695	250.362504368625	1163.86837263605	412.295259301554	1.49695075200504	0.000146439088847203	0.000970797943209844	PLXNB3	X	153764196	153779346	+	7007	protein_coding	plexin B3 [Source:HGNC Symbol;Acc:HGNC:9105]	-	1026	1243	1300	374	627	239	9.88241526949852	11.7486870242141	12.8530840804188	3.64344355696904	6.10788090168265	2.51289420919541
ENSG00000279605	44.3064403308155	51.653808071445	52.6911380447792	7.8338268784672	22.7539281343812	12.5705023113954	49.5504621490132	14.3860857747479	1.78379204993924	0.000149581076513735	0.000988919806535004	AC067930.6	8	143578358	143583304	+	4947	TEC	TEC	-	45	54	53	8	23	12	0.61392943972225	0.722939863900561	0.742215591116481	0.110387688119444	0.317351870495862	0.178709548567102
ENSG00000121005	6.89211294034907	9.56552001323055	14.9125862390884	0	0	0	10.4567397308894	0	5.82157285737788	0.000149736605765451	0.000989610300335226	CRISPLD1	8	74984515	75034558	+	4543	protein_coding	cysteine rich secretory protein LCCL domain containing 1 [Source:HGNC Symbol;Acc:HGNC:18206]	-	7	10	15	0	0	0	0.103992773097277	0.14578323618412	0.22874132685491	0	0	0
ENSG00000273032	55.1369035227926	36.3489760502761	73.568758779503	20.5637955559764	16.8181207949774	14.6655860299613	55.0182127841906	17.349167460305	1.66221950787511	0.000152706416761407	0.00100580618806025	DGCR9	22	18970525	19031242	+	4911	processed_transcript	DiGeorge syndrome critical region gene 9 [Source:HGNC Symbol;Acc:HGNC:17227]	-	56	38	74	21	17	14	0.769601577162987	0.512464736212776	1.04389760055301	0.291891818256584	0.236283896459868	0.210022838435151
ENSG00000105464	57.1060786486066	66.9586400926138	54.6794828766576	13.7091970373176	25.721831804083	23.0459209042249	59.5814005392927	20.8256499152085	1.51853526197273	0.000153343237797291	0.00100897141962341	GRIN2D	19	48394875	48444931	+	5093	protein_coding	glutamate ionotropic receptor NMDA type subunit 2D [Source:HGNC Symbol;Acc:HGNC:4588]	-	58	70	55	14	26	22	0.768603173950067	0.91027934299847	0.748143878979019	0.187640646568242	0.348461505450095	0.318241949878132
ENSG00000171320	71.8748920922118	75.5676081045213	89.4755174345307	23.5014806354016	34.6255428131887	38.7590487934691	78.9726725437546	32.2953574140198	1.29211362199798	0.000154696474643499	0.00101614968135613	ESCO2	8	27771949	27812640	+	7973	protein_coding	establishment of sister chromatid cohesion N-acetyltransferase 2 [Source:HGNC Symbol;Acc:HGNC:27230]	-	73	79	90	24	35	37	0.617943761574023	0.65622935051765	0.782018197342424	0.20547644291743	0.29964112366741	0.341891561730985
ENSG00000172244	91.566643350352	70.7848480979061	100.411414009862	44.065276191378	37.5934464828906	30.3787139192055	87.5876351527067	37.3458121978247	1.22729738275699	0.000155802912197111	0.00102307058039669	C5orf34	5	43486701	43515145	-	3011	protein_coding	chromosome 5 open reading frame 34 [Source:HGNC Symbol;Acc:HGNC:24738]	-	93	74	101	45	38	29	2.08458711585265	1.62768847249585	2.32384272419102	1.0201741610225	0.861445839559803	0.709570684326417
ENSG00000163888	130.950145866632	122.438656169351	127.254069240221	58.753701588504	50.4543623849321	79.6131813055042	126.880957092068	62.9404150929801	1.01351949472262	0.000160105845747255	0.00104919158929975	CAMK2N2	3	184259213	184261463	-	1362	protein_coding	calcium/calmodulin dependent protein kinase II inhibitor 2 [Source:HGNC Symbol;Acc:HGNC:24197]	-	133	128	128	60	51	76	6.59056108328755	6.22419493201253	6.5107193603249	3.0070919225049	2.55592558483351	4.11097567265482
ENSG00000162006	20.6763388210472	24.8703520343994	23.8601379825415	0	5.93580733940378	2.0950837185659	23.1356096126627	2.67696368598989	3.11096896209797	0.000162486263238245	0.0010629927069193	MSLNL	16	769428	783370	-	2356	protein_coding	mesothelin-like [Source:HGNC Symbol;Acc:HGNC:14170]	-	21	26	24	0	6	2	0.601577888176055	0.730883883344479	0.70571942132554	0	0.173832550012146	0.0625407567035548
ENSG00000168928	6.89211294034907	24.8703520343994	28.8310000622377	2.9376850794252	0	1.04754185928295	20.1978216789954	1.32840897956938	3.91875380047008	0.000168586113678473	0.00109697064429483	CTRB2	16	75204096	75207185	-	2346	protein_coding	chymotrypsinogen B2 [Source:HGNC Symbol;Acc:HGNC:2522]	-	7	26	29	3	0	1	0.201380719599714	0.733999330417558	0.856379186960894	0.0872902642466256	0	0.0314036706721175
ENSG00000275549	21.6609263839542	44.9579440621836	36.7843793897515	3.9169134392336	12.8609159020415	2.0950837185659	34.4677499452964	6.29097101994701	2.44727359644926	0.000168846285783649	0.00109792594894766	STPG3-AS1	9	137250219	137253497	-	1701	antisense	STPG3 antisense RNA 1 [Source:HGNC Symbol;Acc:HGNC:51176]	-	22	47	37	4	13	2	0.87290347694469	1.82996956926923	1.50693154506638	0.160519662882684	0.521667973914561	0.0866231762454881
ENSG00000108797	28.5530393243033	42.0882880582144	34.796034557873	11.7507403177008	6.92510856263774	6.2852511556977	35.1457873134636	8.32036667867875	2.07511491796409	0.000170772081761867	0.00110970345381051	CNTNAP1	17	42682613	42699814	+	6045	protein_coding	contactin associated protein 1 [Source:HGNC Symbol;Acc:HGNC:8011]	-	29	44	35	12	7	6	0.323779649704524	0.482066214182236	0.401114030069645	0.135505680676648	0.0790418090653518	0.0731245770687718
ENSG00000157617	92.551230913259	49.7407040687989	65.6153794519891	33.2937642334856	19.7860244646793	20.950837185659	69.3024381446823	24.676875294608	1.487335862472	0.000172024816384393	0.00111617273317015	C2CD2	21	41885112	41953890	-	8602	protein_coding	C2 calcium dependent domain containing 2 [Source:HGNC Symbol;Acc:HGNC:1266]	-	94	52	66	34	20	20	0.737524193858692	0.40036327113685	0.53154570225159	0.269806271307752	0.158703203839656	0.171292749120641
ENSG00000169026	43.3218527679085	45.9144960635066	42.7494138853869	4.896141799042	19.7860244646793	9.42787673354655	43.995254238934	11.3700143324226	1.95146757400983	0.000172225396296195	0.00111689928076786	SLC49A3	4	681829	689441	-	2644	protein_coding	solute carrier family 49 member 3 [Source:HGNC Symbol;Acc:HGNC:26177]	-	44	48	43	5	20	9	1.12315341473746	1.20234779180235	1.12668657235955	0.129086585932037	0.516325627620544	0.250778026691032
ENSG00000179456	61.0444289002346	71.7414000992291	109.358965753315	28.3976224344436	35.6148440364227	32.4737976377714	80.7149315842597	32.1620880362126	1.3272554757688	0.000175980963649418	0.00113896667118372	ZBTB18	1	244048939	244057476	+	3906	protein_coding	zinc finger and BTB domain containing 18 [Source:HGNC Symbol;Acc:HGNC:13030]	ZBTB	62	75	110	29	36	31	1.07129063079576	1.27168441241255	1.95099681292378	0.506802000149763	0.629108276234433	0.584706439657044
ENSG00000128408	47.2602030195365	52.610360072768	53.6853104607184	13.7091970373176	10.8823134555736	24.0934627635078	51.185291184341	16.2283244187997	1.66262559684838	0.000178720051442909	0.00115422156400268	RIBC2	22	45413691	45432496	+	1815	protein_coding	RIB43A domain with coiled-coils 2 [Source:HGNC Symbol;Acc:HGNC:13241]	-	48	55	54	14	11	23	1.78489414188781	2.00694921813472	2.06116730162352	0.526531026430885	0.413686351342036	0.933597389601165
ENSG00000183763	112.242982171399	101.394512140244	153.102552054641	65.6083001071628	42.5399525990604	63.9000534162599	122.246682122095	57.3494353741611	1.09209507603312	0.000178755081927007	0.00115422156400268	TRAIP	3	49828599	49856574	-	3263	protein_coding	TRAF interacting protein [Source:HGNC Symbol;Acc:HGNC:30764]	-	114	106	154	67	43	61	2.35795565748548	2.15148892584593	3.26963866742029	1.4016200137719	0.899511082675987	1.37727664578733
ENSG00000185864	373.158686341757	264.008352365163	335.03610417152	53.857559789462	115.748243118374	23.0459209042249	324.067714292813	64.2172412706869	2.33429935476094	0.000181356142414229	0.00116790220568685	NPIPB4	16	21834569	21880827	-	7773	protein_coding	nuclear pore complex interacting protein family member B4 [Source:HGNC Symbol;Acc:HGNC:41985]	-	379	276	337	55	117	22	3.29077658452467	2.35163945436396	3.00356715762191	0.482999390871911	1.02743020875569	0.208517464393327
ENSG00000078053	28.5530393243033	25.8269040357225	33.8018621419338	9.792283598084	1.97860244646793	4.1901674371318	29.3939351673199	5.32035116056124	2.46076400594912	0.000182023765784957	0.00117142271329581	AMPH	7	38383704	38631567	-	5636	protein_coding	amphiphysin [Source:HGNC Symbol;Acc:HGNC:471]	-	29	27	34	10	2	4	0.347276079216438	0.317280296905259	0.417930480585086	0.121116016041273	0.0242222313596295	0.052287445987784
ENSG00000127249	38.3989149533734	50.6972560701219	64.6212070360499	18.6053388363596	18.7967232414453	10.4754185928295	51.2391260198484	15.9591602235448	1.67878525146607	0.000184763683866032	0.00118787166285061	ATP13A4	3	193402077	193593111	-	6013	protein_coding	ATPase 13A4 [Source:HGNC Symbol;Acc:HGNC:25422]	-	39	53	65	19	19	10	0.43774506566858	0.58376088184228	0.748890405384121	0.215692457371755	0.215683803668266	0.122522886074817
ENSG00000163689	36.4297398275594	33.4793200463069	44.7377587172653	13.7091970373176	8.90371100910567	7.33279301498065	38.2156061970439	9.98190035380131	1.93237957713309	0.00018779110254428	0.00120573465276276	C3orf67	3	58717365	59050084	-	9455	protein_coding	chromosome 3 open reading frame 67 [Source:HGNC Symbol;Acc:HGNC:24763]	-	37	35	45	14	9	7	0.264111947158636	0.245164076884781	0.329721368979965	0.101073909357172	0.0649734777094578	0.0545437419119527
ENSG00000197696	145.718959310238	107.133824148182	116.31817266489	34.272992593294	68.2617844031435	65.9951371348258	123.056985374437	56.1766380437544	1.13277586177312	0.000191861552153638	0.00122937290597686	NMB	15	84655129	84658563	-	1022	protein_coding	neuromedin B [Source:HGNC Symbol;Acc:HGNC:7842]	-	148	112	117	35	69	63	9.77369260424621	7.25800813133653	7.93105715619813	2.3377050219473	4.60843357145703	4.54148700391157
ENSG00000139626	21.6609263839542	22.0006960304303	32.8076897259946	4.896141799042	4.94650611616982	3.14262557784885	25.4897707134597	4.32842449768689	2.55313643537453	0.000191916972158072	0.00122937290597686	ITGB7	12	53191318	53207307	-	4481	protein_coding	integrin subunit beta 7 [Source:HGNC Symbol;Acc:HGNC:6162]	-	22	23	33	5	5	3	0.331356575381147	0.339940740139311	0.510193721353289	0.076167135283264	0.0761640794146797	0.0493235961147875
ENSG00000263874	34.4605647017454	46.8710480648297	33.8018621419338	8.8130552382756	13.8502171252755	7.33279301498065	38.377824969503	9.99868845951058	1.9381266415162	0.000192407073947545	0.00123169776253731	LINC00672	17	38925168	38929384	+	3692	protein_coding	long intergenic non-protein coding RNA 672 [Source:HGNC Symbol;Acc:HGNC:44353]	-	35	49	34	9	14	7	0.639814691469296	0.878991572514585	0.637989216841155	0.166400021605566	0.258834093066117	0.139683391055664
ENSG00000212312	10.8304631919771	13.3917280185228	5.96503449563538	0	0	0	10.0624085687118	0	5.76732556536799	0.000195248350796901	0.00124782441546908	RNA5SP109	2	162496936	162497051	+	116	rRNA_pseudogene	RNA, 5S ribosomal pseudogene 109 [Source:HGNC Symbol;Acc:HGNC:42907]	-	11	14	6	0	0	0	6.40003799259879	7.99319429981243	3.58335119966158	0	0	0
ENSG00000166473	76.7978299067468	65.0455360899677	135.207448567735	25.4599373550184	28.6897354737849	50.2820092455816	92.3502715214833	34.8105606914616	1.41039046499064	0.000195903452796492	0.00125077316549797	PKD1L2	16	81100875	81220370	-	18637	polymorphic_pseudogene	polycystin 1 like 2 (gene/pseudogene) [Source:HGNC Symbol;Acc:HGNC:21715]	-	78	68	136	26	29	48	0.282466178018476	0.241648014460177	0.505544065799763	0.0952291491475233	0.106212866404016	0.189746447767656
ENSG00000180096	65.9673667147697	47.8276000661527	88.4813450185914	21.5430239157848	23.7432293576151	29.3311720599226	67.4254372665046	24.8724751111075	1.43978210644217	0.000197165454009741	0.001257587095694	SEPT1	16	30378133	30395991	-	4217	protein_coding	septin 1 [Source:HGNC Symbol;Acc:HGNC:2879]	-	67	50	89	22	24	28	1.07230679454325	0.785265878568246	1.4621183220815	0.35611612665377	0.388474733534376	0.489173421652846
ENSG00000067191	57.1060786486066	77.4807121071675	80.5279656910776	32.3145358736772	20.7753256879132	31.4262557784885	71.7049188156172	28.1720391133596	1.34872968188518	0.000198538394160516	0.00126467847197743	CACNB1	17	39173456	39197703	-	7094	protein_coding	calcium voltage-gated channel auxiliary subunit beta 1 [Source:HGNC Symbol;Acc:HGNC:1401]	-	58	81	81	33	21	30	0.551803772896489	0.756213033559926	0.791024524763185	0.317537716259997	0.202061348660862	0.311557702551963
ENSG00000273142	579.922074552229	667.673296923492	666.095518679284	253.620145190376	287.886655961083	104.754185928295	637.896963385002	215.420329026585	1.56562861257824	0.000205912982781903	0.00130778373425188	AC073335.2	7	66902857	66906297	+	3441	lincRNA	novel transcript	-	589	698	670	259	291	100	11.5525665320948	13.434486570914	13.489201551763	5.13792372565622	5.77249350761054	2.14103491417575
ENSG00000031691	233.347252408961	170.266256235504	148.131689974945	74.4213553454384	65.2938807334416	128.847648691803	183.91506620647	89.5209615902276	1.04118235458099	0.000206519210179138	0.00131034510985263	CENPQ	6	49463378	49493107	+	1733	protein_coding	centromere protein Q [Source:HGNC Symbol;Acc:HGNC:21347]	-	237	178	149	76	66	123	9.22991368056055	6.80255032159455	5.95639951288235	2.993557406062	2.59956397352266	5.22895580023363
ENSG00000248019	17.7225761323262	19.1310400264611	41.7552414694476	1.9584567196168	4.94650611616982	5.23770929641475	26.202952542745	4.04755737740046	2.69916438913637	0.000206952529133708	0.0013126645192695	FAM13A-AS1	4	88709789	88730103	+	4510	antisense	FAM13A antisense RNA 1 [Source:HGNC Symbol;Acc:HGNC:19370]	-	18	20	42	2	5	5	0.269366646412946	0.293699885580691	0.645162122865898	0.030270947512577	0.0756743325625676	0.0816773962270372
ENSG00000105376	83.6899428470959	112.87313615612	91.4638622664091	44.065276191378	52.4329648314001	19.903295326376	96.0089804232085	38.8005121163847	1.30365990004398	0.000208605023392711	0.00132098329785557	ICAM5	19	10289981	10296778	+	3906	protein_coding	intercellular adhesion molecule 5 [Source:HGNC Symbol;Acc:HGNC:5348]	-	85	118	92	45	53	19	1.4687048970587	2.00078347552909	1.6317427889908	0.786416896784115	0.926187184456249	0.358368463015608
ENSG00000125319	68.9211294034907	79.3938161098136	85.4988277707737	37.2106776727192	23.7432293576151	36.6639650749032	77.937924428026	32.5392907017459	1.26104096275814	0.000215694331922376	0.00136098205331216	C17orf53	17	44141906	44162476	+	3005	protein_coding	chromosome 17 open reading frame 53 [Source:HGNC Symbol;Acc:HGNC:28460]	-	70	83	86	38	24	35	1.57217693238246	1.82929580980732	1.98266841751658	0.863200496623203	0.545157388124613	0.85808831909736
ENSG00000167895	49.2293781453505	71.7414000992291	68.5978966998068	20.5637955559764	27.700434250551	23.0459209042249	63.1895583147955	23.7700502369174	1.41072454513018	0.000215810755872743	0.00136127325041058	TMC8	17	78130770	78142968	+	5459	protein_coding	transmembrane channel like 8 [Source:HGNC Symbol;Acc:HGNC:20474]	-	50	75	69	21	28	22	0.618165504122849	0.909910114468481	0.875653141664874	0.262590349781661	0.35010641934424	0.296905339939426
ENSG00000115129	116.181332423027	110.960032153474	97.4288967620445	32.3145358736772	47.4864587152302	67.0426789941088	108.190087112849	48.9478911943387	1.14762353887074	0.000217026589860419	0.00136805143904529	TP53I3	2	24077433	24085861	-	2312	protein_coding	tumor protein p53 inducible protein 3 [Source:HGNC Symbol;Acc:HGNC:19373]	-	118	116	98	33	48	64	3.44462567012788	3.32292457051026	2.93652944332128	0.97431339063513	1.41712625546234	2.03939131894222
ENSG00000136717	87.6282930987239	87.046232120398	92.4580346823483	29.376850794252	55.4008685011019	25.1410046227908	89.0441866338234	36.6395746393816	1.27882205166449	0.000224291053975061	0.00140971512217745	BIN1	2	127048027	127107355	-	6929	protein_coding	bridging integrator 1 [Source:HGNC Symbol;Acc:HGNC:1052]	-	89	91	93	30	56	24	0.866896603676116	0.869803507296662	0.929840591281789	0.295544753821018	0.55166140660996	0.255181450934176
ENSG00000065989	82.7053552841889	82.2634721137827	81.5221381070168	37.2106776727192	39.5720489293585	33.5213394970544	82.1636551683295	36.768022033044	1.15919437541308	0.000226719533034769	0.00142303454435299	PDE4A	19	10416773	10469631	+	6646	protein_coding	phosphodiesterase 4A [Source:HGNC Symbol;Acc:HGNC:8780]	-	84	86	82	38	40	32	0.853034910949615	0.857015028749074	0.85477070446336	0.390297546246272	0.410823039250292	0.354730118070599
ENSG00000183479	87.6282930987239	122.438656169351	125.265724408343	34.272992593294	67.2724831799095	49.2344673862986	111.777557892139	50.2599810531674	1.15350792208312	0.000227336089595681	0.00142535480177701	TREX2	X	153444720	153470587	-	2715	protein_coding	three prime repair exonuclease 2 [Source:HGNC Symbol;Acc:HGNC:12270]	-	89	128	126	35	68	47	2.21242230824008	3.12241381119745	3.21511731947536	0.879975886714601	1.70959884422013	1.27537073136244
ENSG00000006534	102.397106542329	94.6986481309824	135.207448567735	58.753701588504	53.422266054634	48.1869255270157	110.767734413682	53.4542977233846	1.04971101316684	0.000232629419366829	0.00145410276945945	ALDH3B1	11	68008578	68029282	+	6626	protein_coding	aldehyde dehydrogenase 3 family member B1 [Source:HGNC Symbol;Acc:HGNC:410]	-	104	99	136	60	54	46	1.0593263225134	0.989541668524923	1.42194759346667	0.618119408157512	0.556285147971256	0.511463707252072
ENSG00000206140	54.1523159598856	71.7414000992291	86.493000186713	33.2937642334856	27.700434250551	21.9983790449419	70.7955720819426	27.6641925096595	1.35328378637968	0.000233800124151426	0.00145906643200299	TMEM191C	22	21466423	21471269	+	4299	protein_coding	transmembrane protein 191C [Source:HGNC Symbol;Acc:HGNC:33601]	-	55	75	87	34	28	21	0.86346174359323	1.15543133633018	1.40199970175175	0.539863583575083	0.444575702070297	0.359882121268327
ENSG00000159640	52.1831408340716	61.2193280846755	64.6212070360499	26.4391657148268	23.7432293576151	13.6180441706783	59.3412253182657	21.2668130810401	1.47645057321706	0.000234020040481257	0.00145949845594412	ACE	17	63477061	63498380	+	8365	protein_coding	angiotensin I converting enzyme [Source:HGNC Symbol;Acc:HGNC:2707]	-	53	64	65	27	24	13	0.427619774802992	0.506715690221224	0.538323730732184	0.220328348990227	0.195839563815238	0.114494817472593
ENSG00000282951	18.7071636952332	23.9138000330764	16.9009310709669	0	3.95720489293585	2.0950837185659	19.8406315997588	2.01742953716725	3.30206665868777	0.000239608208016543	0.00148907622633572	AC008537.4	19	40779780	40796943	-	1103	antisense	novel transcript, antisense to RAB4B	-	19	25	17	0	4	2	1.16258829108116	1.50111795554048	1.06774985882935	0	0.247536710685171	0.13358660271403
ENSG00000142149	28.5530393243033	23.9138000330764	43.7435863013261	2.9376850794252	9.89301223233963	7.33279301498065	32.0701418862353	6.72116344224849	2.25607517669357	0.000244971432833065	0.00151616417856265	HUNK	21	31873315	32044633	+	8294	protein_coding	hormonally up-regulated Neu-associated kinase [Source:HGNC Symbol;Acc:HGNC:13326]	-	29	25	44	3	10	7	0.235983600489974	0.199630227268043	0.36752319996529	0.0246904943239189	0.0822983457576995	0.0621788135733679
ENSG00000233251	54.1523159598856	108.090376149505	78.5396208591991	21.5430239157848	39.5720489293585	31.4262557784885	80.26077098953	30.8471095412106	1.38078332403353	0.000246459299896363	0.00152480456668554	AC007743.1	2	56173534	56185770	-	3713	antisense	uncharacterized LOC100129434 [Source:NCBI gene;Acc:100129434]	-	55	113	79	22	40	30	0.999736610747992	2.01559753149054	1.47400262113739	0.404455078399932	0.735343366242241	0.595257296499765
ENSG00000127588	36.4297398275594	42.0882880582144	28.8310000622377	11.7507403177008	9.89301223233963	5.23770929641475	35.7830093160038	8.96048728215173	1.99249388404968	0.000248532641968865	0.00153616011728746	GNG13	16	798041	800733	-	984	protein_coding	G protein subunit gamma 13 [Source:HGNC Symbol;Acc:HGNC:14131]	-	37	44	29	12	10	5	2.53778298819604	2.96147384627197	2.04173330549823	0.832451056595868	0.693681381823536	0.374354732707254
ENSG00000240038	38.3989149533734	38.2620800529222	53.6853104607184	6.8545985186588	16.8181207949774	13.6180441706783	43.4487684890047	12.4302544947715	1.80694755615534	0.000249352224357419	0.00154024296493226	AMY2B	1	103553815	103579534	+	7491	protein_coding	amylase, alpha 2B (pancreatic) [Source:HGNC Symbol;Acc:HGNC:478]	-	39	40	54	7	17	13	0.351376462403574	0.353647439318894	0.499401769115831	0.0637867983561645	0.154904580899	0.127853310393571
ENSG00000175894	51.1985532711645	50.6972560701219	110.353138169254	30.3560791540604	25.721831804083	15.7131278892442	70.7496491701803	23.9303462824626	1.55998007553295	0.000249625339433011	0.00154045633964857	TSPEAR	21	44497892	44711580	-	4471	protein_coding	thrombospondin type laminin G domain and EAR repeats [Source:HGNC Symbol;Acc:HGNC:1268]	-	52	53	111	31	26	15	0.784958198722187	0.785093755875113	1.71994445861636	0.47329245937524	0.396939039869679	0.247169575252027
ENSG00000272034	19.6917512581402	44.9579440621836	35.7902069738123	8.8130552382756	8.90371100910567	4.1901674371318	33.4799674313787	7.30231122817102	2.19190965276939	0.000249880686631841	0.00154105023264737	SNORD14A	11	17074654	17074744	-	91	snoRNA	small nucleolar RNA, C/D box 14A [Source:HGNC Symbol;Acc:HGNC:10113]	-	20	47	36	9	9	4	14.8332548879412	34.2063542563402	27.4067300545545	6.75108659085441	6.75081573343872	3.23837412733132
ENSG00000184113	11.8150507548841	13.3917280185228	15.9067586550277	0	0	1.04754185928295	13.7045124761449	0.349180619760983	5.2502489577701	0.000251878772008118	0.00155090390736467	CLDN5	22	19523024	19527545	-	3429	protein_coding	claudin 5 [Source:HGNC Symbol;Acc:HGNC:2047]	-	12	14	16	0	0	1	0.236190060332923	0.270402606817802	0.323257501048503	0	0	0.0214852759978967
ENSG00000103196	83.6899428470959	76.5241601058444	108.364793337376	42.1068194717612	32.6469403667208	45.0442999491668	89.5262987634388	39.9326865958829	1.16527251748731	0.000252419083649074	0.00155373691432037	CRISPLD2	16	84819984	84920768	+	7965	protein_coding	cysteine rich secretory protein LCCL domain containing 2 [Source:HGNC Symbol;Acc:HGNC:25248]	-	85	80	109	43	33	43	0.720246243303362	0.665203507329023	0.948062200638648	0.36851505656711	0.282802533968285	0.3977325160153
ENSG00000158023	35.4451522646524	53.5669120740911	49.7086207969615	12.7299686775092	18.7967232414453	11.5229604521124	46.2402283785683	14.349884123689	1.68649119814528	0.000256814074616229	0.0015782821825479	WDR66	12	121917862	122003927	+	16115	protein_coding	WD repeat domain 66 [Source:HGNC Symbol;Acc:HGNC:28506]	-	36	56	50	13	19	11	0.150771774784038	0.230148442762207	0.21494918769301	0.0550662628812408	0.0804782321723415	0.0502887449807424
ENSG00000225972	46.2756154566295	49.7407040687989	111.347310585194	5.8753701588504	29.6790366970189	23.0459209042249	69.121210036874	19.5334425866981	1.82475906041941	0.00026973399488281	0.00164879053798514	MTND1P23	1	629062	629433	+	372	unprocessed_pseudogene	MT-ND1 pseudogene 23 [Source:HGNC Symbol;Acc:HGNC:42092]	-	47	52	112	6	30	22	8.52712784351138	9.2578625223634	20.8579295636215	1.10098365549776	5.50469741705129	4.35700605034765
ENSG00000215156	16.7379885694192	16.2613840224919	33.8018621419338	0.9792283598084	5.93580733940378	0	22.267078244615	2.30501189973739	3.25762073460026	0.000270587404338277	0.00165296392602862	AC138409.1	5	34190056	34193653	+	3598	processed_pseudogene	integral membrane glycoprotein-like [Source:NCBI gene;Acc:646652]	-	17	17	34	1	6	0	0.318886121618192	0.312923432844241	0.654657084096038	0.0189719251364261	0.1138269838323	0
ENSG00000079308	64.9827791518627	133.917280185228	99.417241593923	47.0029612708032	48.4757599384642	29.3311720599226	99.4391003103378	41.6032977563967	1.25543809440386	0.000282039486035141	0.00171426106569017	TNS1	2	217799588	218033982	-	16281	protein_coding	tensin 1 [Source:HGNC Symbol;Acc:HGNC:11973]	-	66	140	100	48	49	28	0.273596612176694	0.569504661125387	0.42551515996227	0.201248532569335	0.205432967913541	0.126702556299371
ENSG00000263272	60.0598413373276	66.9586400926138	69.5920691157461	23.5014806354016	33.6362415899548	19.903295326376	65.5368501818959	25.6803391839108	1.34961551773043	0.000282525347888035	0.00171561081941666	AC004148.2	17	5425139	5432876	-	1938	antisense	novel transcript, antisense to RPAIN	-	61	70	70	24	34	19	2.12433947066465	2.39218405257544	2.50230579130134	0.845337295862058	1.19751312230589	0.722284425458702
ENSG00000178826	120.119682674655	91.8289921270133	115.324000248951	55.8160165090788	56.3901697243359	50.2820092455816	109.09089168354	54.1627318263321	1.00907378566655	0.000286333462631144	0.00173492821539815	TMEM139	7	143279957	143288048	+	2564	protein_coding	transmembrane protein 139 [Source:HGNC Symbol;Acc:HGNC:22058]	-	122	96	116	57	57	48	3.21136497203439	2.47972508699329	3.13426766397856	1.51750243312367	1.51744155006702	1.37921394190554
ENSG00000246203	10.8304631919771	23.9138000330764	16.9009310709669	0.9792283598084	0.989301223233963	2.0950837185659	17.2150647653401	1.35453776720275	3.67983628849493	0.000290845483941826	0.00175841693802657	AL353807.3	1	155614726	155660245	-	2505	unprocessed_pseudogene	novel pseudogene	-	11	25	17	1	1	2	0.29636902480697	0.660971299385687	0.470150935843821	0.0272498948666113	0.0272488015854036	0.0588207675822656
ENSG00000174992	19.6917512581402	15.3048320211689	20.8776207347238	0.9792283598084	2.96790366970189	2.0950837185659	18.6247346713443	2.0140719160254	3.21087226317134	0.000292027161766113	0.00176501034339201	ZG16	16	29778240	29782973	+	3132	protein_coding	zymogen granule protein 16 [Source:HGNC Symbol;Acc:HGNC:30961]	-	20	16	21	1	3	2	0.430978989400592	0.338336266658727	0.464508488845019	0.0217946956069161	0.0653814635741724	0.0470453457195323
ENSG00000168778	128.980970740818	100.437960138921	102.399758841741	55.8160165090788	63.3152782869737	41.901674371318	110.60622990716	53.6776563891235	1.04107628282297	0.000294670934443042	0.00177876929607235	TCTN2	12	123671113	123708403	+	5106	protein_coding	tectonic family member 2 [Source:HGNC Symbol;Acc:HGNC:25774]	-	131	105	103	57	64	40	1.73156317586318	1.36194262452738	1.39750228925305	0.762020414909731	0.855567542140991	0.577148542082159
ENSG00000188234	157.534010065122	204.702128283134	235.618862577597	91.0682374621812	142.459376145691	57.6148022605622	199.285000308618	97.0474719561447	1.0361920920867	0.000295200120620474	0.00178140857836112	AGAP4	10	45825594	45853875	-	3474	protein_coding	ArfGAP with GTPase domain, ankyrin repeat and PH domain 4 [Source:HGNC Symbol;Acc:HGNC:23459]	-	160	214	237	93	144	55	3.10840804790478	4.07975687347939	4.72622774808559	1.82736665446174	2.82935742886781	1.16638331226923
ENSG00000184956	20.6763388210472	42.0882880582144	37.7785518056907	7.8338268784672	10.8823134555736	1.04754185928295	33.5143928949841	6.58789406444125	2.33721788928281	0.000304275349296228	0.00182731672725443	MUC6	11	1012821	1036706	-	8428	protein_coding	mucin 6, oligomeric mucus/gel-forming [Source:HGNC Symbol;Acc:HGNC:7517]	-	21	44	38	8	11	1	0.168167715299334	0.345762964491174	0.312359834047386	0.0647944818612826	0.0890888381212382	0.00874145840018837
ENSG00000255224	70.8903045293047	100.437960138921	116.31817266489	45.0445045511864	37.5934464828906	48.1869255270157	95.8821457777051	43.6082921870309	1.13741667939643	0.000306284084941548	0.00183855872618616	AC109322.1	8	144078002	144079265	-	1264	antisense	TEC	-	72	105	117	46	38	46	3.84444169405819	5.50164481078862	6.41261108673615	2.48418147585413	2.05206758141975	2.68113807298436
ENSG00000211895	31.5068020130243	29.6531120410147	35.7902069738123	2.9376850794252	8.90371100910567	10.4754185928295	32.3167070092838	7.43893822712012	2.12523369099613	0.000312412939262715	0.001870133203479	IGHA1	14	105703995	105708665	-	1422	IG_C_gene	immunoglobulin heavy constant alpha 1 [Source:HGNC Symbol;Acc:HGNC:5478]	-	32	31	36	3	9	10	1.51879178036867	1.44381789743447	1.75387653654322	0.14401052033937	0.432014227667316	0.518094313620166
ENSG00000275437	56.1214910856996	40.1751840555683	36.7843793897515	17.6261104765512	12.8609159020415	10.4754185928295	44.3603515103398	13.6541483238074	1.69675374465295	0.000321358132352347	0.00191657277764696	AL121832.3	20	62402236	62405935	-	3700	sense_intronic	novel transcript, sense intronic to CABLES2	-	57	42	37	18	13	10	1.03973098788853	0.751792328739115	0.692781231934572	0.332080475550136	0.239826276656397	0.199116247018345
[truncated: 579 more rows]
