# Supplementary material for: Investigation of ribociclib, abemaciclib and palbociclib resistance in ER+ breast cancer cells reveal potential therapeutic opportunities
Source: Sci Rep. 2025 Aug 5;15:28579. doi: 10.1038/s41598-025-11052-4 (PMC12325956; doi:10.1038/s41598-025-11052-4)
Supplement: Supplementary file 11 — Supplementary Material 11 [file 41598_2025_11052_MOESM11_ESM.xls]

gene_id	MCF7_Palbo1	MCF7_Palbo2	MCF7_Palbo3	MCF7_c1	MCF7_c2	MCF7_c3	MCF7_RP	MCF7_WT	log2FoldChange	pvalue	padj	gene_name	gene_chr	gene_start	gene_end	gene_strand	gene_length	gene_biotype	gene_description	tf_family	MCF7_Palbo1_count	MCF7_Palbo2_count	MCF7_Palbo3_count	MCF7_c1_count	MCF7_c2_count	MCF7_c3_count	MCF7_Palbo1_fpkm	MCF7_Palbo2_fpkm	MCF7_Palbo3_fpkm	MCF7_c1_fpkm	MCF7_c2_fpkm	MCF7_c3_fpkm
ENSG00000092621	553.33821035374	575.844304796479	534.864759775306	5590.41470614616	5709.2573592832	6813.2122527763	554.682424975175	6037.62810606856	-3.44406258150432	1.14960689994316e-188	2.2269035258799e-184	PHGDH	1	119648411	119744226	+	9217	protein_coding	phosphoglycerate dehydrogenase [Source:HGNC Symbol;Acc:HGNC:8923]	-	562	602	538	5709	5771	6504	4.11523446609033	4.32570827465167	4.04379193643051	42.2807825466721	42.7382390195462	51.9875519284698
ENSG00000176046	151.62648468768	214.267648296364	166.026793461851	2512.69997126836	2795.76525685918	3255.76009865141	177.306975481965	2854.74177559298	-4.00801170536305	1.27036199453842e-153	1.23040910981019e-149	NUPR1	16	28532708	28539174	-	5674	protein_coding	nuclear protein 1, transcriptional regulator [Source:HGNC Symbol;Acc:HGNC:29990]	-	154	224	167	2566	2826	3108	1.83180502290808	2.61462259789423	2.03902829984268	30.8702311809041	33.9967939314907	40.3552554496327
ENSG00000197249	655.735316896069	549.060848759434	508.022104544946	3484.09450419829	3160.81740823251	3488.31439141222	570.93942340015	3377.74210128101	-2.56462955360971	5.06298804114071e-95	1.96150282689873e-91	SERPINA1	14	94376747	94390693	-	4902	protein_coding	serpin family A member 1 [Source:HGNC Symbol;Acc:HGNC:8941]	-	666	574	511	3558	3195	3330	9.16956595000578	7.75512690532597	7.22177090001155	49.5456120906128	44.4890049507829	50.0471497248679
ENSG00000100889	512.970120274552	568.191888785895	509.016276960886	2790.80082545394	2811.59407643092	3282.99618699276	530.059428673778	2961.79702962588	-2.48193675312919	1.91851507379089e-94	6.19392591573388e-91	PCK2	14	24094053	24110598	+	4189	protein_coding	phosphoenolpyruvate carboxykinase 2, mitochondrial [Source:HGNC Symbol;Acc:HGNC:8725]	-	521	594	512	2850	2842	3134	8.39412088197878	9.3913150092807	8.46750992481501	46.4415879509321	46.3093675662022	55.1184573209674
ENSG00000132746	704.964695041419	759.502289050506	496.092035553676	5402.40286106294	5329.36568956136	4651.0858552163	653.5196732152	5127.6181352802	-2.9717057142461	2.7260822557224e-93	7.54384848222837e-90	ALDH3B2	11	67662162	67681200	-	3235	protein_coding	aldehyde dehydrogenase 3 family member B2 [Source:HGNC Symbol;Acc:HGNC:411]	-	716	794	499	5517	5387	4440	14.9377983845239	16.2553580876556	10.6861772715719	116.412940741153	113.665280315958	101.115354127276
ENSG00000144452	452.910278937225	440.970472609928	320.123517932432	3050.29634080317	2450.49912995053	2443.91515770712	404.668089826528	2648.23687615361	-2.70997939219074	9.37758005789858e-74	2.0183678144617e-70	ABCA12	2	214931542	215138428	-	9416	protein_coding	ATP binding cassette subfamily A member 12 [Source:HGNC Symbol;Acc:HGNC:14637]	-	460	461	322	3115	2477	2333	3.29715404422908	3.24253594472	2.36911168949588	22.582091481126	17.9562107291044	18.2539438815533
ENSG00000116285	306.20673206408	293.661464406178	279.362448878923	1626.49830564175	1449.32629203776	1406.848717017	293.076881783061	1494.22443823217	-2.35011278550166	1.73648750294939e-73	3.36374994196327e-70	ERRFI1	1	8004404	8026308	-	4186	protein_coding	ERBB receptor feedback inhibitor 1 [Source:HGNC Symbol;Acc:HGNC:18185]	-	311	307	281	1661	1465	1343	5.0142850762497	4.85723901789844	4.65053813123781	27.085881225626	23.8887561581829	23.6366111576411
ENSG00000064886	572.045374048973	393.142872543776	291.292517870194	3764.15381510349	3270.62984401148	3708.29818186164	418.826921487648	3581.02728032554	-3.09587992157534	1.76916566790626e-68	2.44789343950087e-65	CHI3L2	1	111200771	111243440	+	3295	protein_coding	chitinase 3 like 2 [Source:HGNC Symbol;Acc:HGNC:1933]	-	581	411	293	3844	3306	3540	11.9005920968185	8.26107807149051	6.16039153131501	79.634364991645	68.4861207264241	79.1509743079296
ENSG00000108551	457.83321675176	586.366376811033	515.97548387246	2390.29642629231	2364.42992352917	2223.9313672577	520.058359145084	2326.21923902639	-2.16101311050739	1.32343526787223e-67	1.70908430493019e-64	RASD1	17	17494437	17496395	-	1748	protein_coding	ras related dexamethasone induced 1 [Source:HGNC Symbol;Acc:HGNC:15828]	-	465	613	519	2441	2390	2123	17.9539239297264	23.225729824741	20.5694198726569	95.3232656695321	93.3279248579703	89.4781482811099
ENSG00000188707	422.388064487107	501.233248693281	343.983655914973	2102.40328850864	2385.20524921709	2286.78387881468	422.534989698454	2258.13080551347	-2.41744328618761	1.27612126031587e-65	1.54498405834868e-62	ZBED6CL	7	150329789	150332721	+	2933	protein_coding	ZBED6 C-terminal like [Source:HGNC Symbol;Acc:HGNC:21720]	-	429	524	346	2147	2411	2183	9.87172583652127	11.8323102216112	8.1725982355732	49.9680662522772	56.1100019976584	54.8340210975749
ENSG00000103257	9854.73691713627	10249.4546941765	10777.8231611972	30318.8684763877	31015.582649608	28594.7501328467	10294.00492417	29976.4004196141	-1.54203399094447	5.28977269340777e-60	5.39306246547379e-57	SLC7A5	16	87830023	87869488	-	4745	protein_coding	solute carrier family 7 member 5 [Source:HGNC Symbol;Acc:HGNC:11063]	-	10009	10715	10841	30962	31351	27297	142.364703727922	149.556840629367	158.281166183408	445.415525474045	450.99353680769	423.825541011193
ENSG00000168209	516.908470526181	537.582224743557	468.255207907377	1912.43298670581	2226.91705349965	1950.52294198485	507.581967725705	2029.9576607301	-1.99958139330451	4.45876748955342e-59	4.11289452572092e-56	DDIT4	10	72273920	72276036	+	2058	protein_coding	DNA damage inducible transcript 4 [Source:HGNC Symbol;Acc:HGNC:24944]	-	525	562	471	1953	2251	1862	17.2171708520747	18.0859476188176	15.8551972906309	64.7782832408173	74.6595316733248	66.6565341209031
ENSG00000124766	1881.5468327153	1854.7543305654	1727.87165890238	6354.21282679671	5575.70169414662	5615.87190761589	1821.39094072769	5848.59547618641	-1.68305071451208	2.75799377817894e-57	2.22604572821267e-54	SOX4	6	21592768	21598619	+	5852	protein_coding	SRY-box 4 [Source:HGNC Symbol;Acc:HGNC:11200]	HMG	1911	1939	1738	6489	5636	5361	22.0396262668137	21.9444052667099	20.5750817003125	75.691309349376	65.7388047790521	67.4916292033798
ENSG00000186480	2132.61666125658	2093.89233089617	1882.9625557889	7287.41745369411	6237.54421249014	7453.26032879819	2036.49051598055	6992.74066499415	-1.77970732979811	3.3336233150926e-57	2.58302468946635e-54	INSIG1	7	155297776	155310235	+	3650	protein_coding	insulin induced gene 1 [Source:HGNC Symbol;Acc:HGNC:6083]	-	2166	2189	1894	7442	6305	7115	40.051007369076	39.7194494987392	35.9487028297008	139.177606186655	117.90911053696	143.611911257026
ENSG00000128965	139.811433932795	131.047624181259	132.224931319918	706.023647421857	718.232688067857	797.179354914325	134.361329811324	740.478563468013	-2.46221320478269	6.73266374250812e-57	4.830312198375e-54	CHAC1	15	40952962	40956519	+	2058	protein_coding	ChaC glutathione specific gamma-glutamylcyclotransferase 1 [Source:HGNC Symbol;Acc:HGNC:28680]	-	142	137	133	721	726	761	4.65683478284686	4.408851999605	4.47715762134587	23.9145633469684	24.0794402464832	27.2425469742252
ENSG00000031698	1657.0608683725	1206.21207366837	1304.35420971227	5882.22475736906	5287.81503818553	5820.14257017607	1389.20905058438	5663.39412191022	-2.02748347069382	1.81261353159526e-56	1.25400488287613e-53	SARS	1	109213918	109238169	+	3836	protein_coding	seryl-tRNA synthetase [Source:HGNC Symbol;Acc:HGNC:10537]	-	1683	1261	1312	6007	5345	5556	29.6110204099696	21.7714227878624	23.694707411318	106.893573188648	95.1095764878325	106.706791272302
ENSG00000099194	9341.76679686172	10986.9562871966	8741.75805335365	33525.8413547602	30252.8314064946	31916.5053686329	9690.16037913732	31898.3927099626	-1.71886586675426	1.80609712771351e-54	1.12857766003027e-51	SCD	10	100347124	100364834	+	5362	protein_coding	stearoyl-CoA desaturase [Source:HGNC Symbol;Acc:HGNC:10571]	-	9488	11486	8793	34237	30580	30468	119.425129954192	141.870573991673	113.607336299901	435.854419922261	389.283331399946	418.625384415764
ENSG00000106105	711.856807981768	600.714656830879	667.089691095223	2904.39131519171	2327.82577826952	2448.10532514425	659.88705196929	2560.10747286849	-1.95613409027038	6.42290276121979e-53	3.88806404336214e-50	GARS	7	30594681	30634033	+	4152	protein_coding	glycyl-tRNA synthetase [Source:HGNC Symbol;Acc:HGNC:4162]	-	723	628	671	2966	2353	2337	11.7524607278699	10.0173447968748	11.1959587338174	48.7625448884379	38.6829618200358	41.4676848830185
ENSG00000167968	401.71172566606	499.320144690635	345.972000746852	1856.61697019673	1763.92408102616	2017.56562097896	415.667957034516	1879.36889073395	-2.1761298879595	4.65976285418225e-52	2.65483136024601e-49	DNASE1L2	16	2235816	2238711	+	2194	protein_coding	deoxyribonuclease 1 like 2 [Source:HGNC Symbol;Acc:HGNC:2958]	-	408	522	348	1896	1783	1926	12.5507996235069	15.757387070004	10.9885081455438	58.9894396859949	55.4714932238242	64.6737556746641
ENSG00000127399	487.37084363897	491.66772868005	323.10603518025	1980.97897189239	2172.50548622178	2277.35600208113	434.048202499757	2143.61348673177	-2.30367173625492	3.67503305512671e-51	2.03397329459599e-48	LRRC61	7	150322639	150338150	+	2735	protein_coding	leucine rich repeat containing 61 [Source:HGNC Symbol;Acc:HGNC:21704]	-	495	514	325	2023	2196	2174	12.2150633716145	12.446754163803	8.23231811256804	50.4906676323445	54.8062568721292	58.5612894978487
ENSG00000189334	841.822366285494	880.027841217211	653.171277272074	3240.266642606	3754.39814217289	4806.12205039017	791.673828258259	3933.59561172302	-2.31259637761464	5.59390494026731e-51	3.00998701660884e-48	S100A14	1	153614255	153616986	-	1277	protein_coding	S100 calcium binding protein A14 [Source:HGNC Symbol;Acc:HGNC:18901]	-	855	920	657	3309	3795	4588	45.1879951666511	47.7141568226861	35.6426992467513	176.879878460932	202.850470674706	264.692072269743
ENSG00000128165	89.5974682245379	128.177968177289	108.364793337376	673.709111548179	653.92810855765	609.669362102677	108.713409913068	645.768860736169	-2.56975550593588	8.4433905997746e-50	4.30412945547984e-47	ADM2	22	50481556	50486440	+	4276	protein_coding	adrenomedullin 2 [Source:HGNC Symbol;Acc:HGNC:28898]	-	91	134	109	688	661	582	1.43632113806176	2.07547461239283	1.76597647990805	10.983058655031	10.5516141040971	10.0275240020885
ENSG00000067082	687.242118909093	511.755320707834	538.841449439062	2565.57830269801	2822.4763898865	2178.88706730854	579.27962968533	2522.31391996435	-2.12266572506464	9.68924046325852e-50	4.81257120548156e-47	KLF6	10	3775996	3785281	-	6139	protein_coding	Kruppel like factor 6 [Source:HGNC Symbol;Acc:HGNC:2235]	zf-C2H2	698	535	542	2620	2853	2080	7.67371464385284	5.77173618605124	6.11642657938651	29.1323969700369	31.7219060860901	24.9616979484148
ENSG00000168003	5642.67132302008	5118.50975907967	5335.72335634584	14989.0485035872	15441.0134922357	18152.8528795142	5365.6348128152	16194.3049584457	-1.59365122825037	3.09935698099639e-49	1.50094110197203e-46	SLC3A2	11	62856102	62888875	+	5178	protein_coding	solute carrier family 3 member 2 [Source:HGNC Symbol;Acc:HGNC:11026]	-	5731	5351	5367	15307	15608	17329	74.6992460642526	68.4420845472931	71.8068148279808	201.790444672009	205.750238381262	246.558442351281
ENSG00000182199	1473.92758167179	1265.5182977504	1239.73300267622	4164.65821426513	4289.61010394246	5086.863268678	1326.39296069947	4513.71052896186	-1.766743719819	5.04194788593334e-48	2.38213591459548e-45	SHMT2	12	57229327	57234935	+	4838	protein_coding	serine hydroxymethyltransferase 2 [Source:HGNC Symbol;Acc:HGNC:10852]	-	1497	1323	1247	4253	4336	4856	20.8835243243031	18.1110781137958	17.8565150107981	60.007022774614	61.1756434899021	73.947115201075
ENSG00000130707	4592.1163933983	5260.07945527548	3178.36921375772	17982.5495995215	18102.2337827351	20743.423897521	4343.52168747716	18942.7357599258	-2.12464134821145	5.57786635418638e-45	2.40108553659877e-42	ASS1	9	130444929	130501274	+	3050	protein_coding	argininosuccinate synthase 1 [Source:HGNC Symbol;Acc:HGNC:758]	-	4664	5499	3197	18364	18298	19802	103.206383156714	119.408214349919	72.6171015899943	410.998281532057	409.504728321749	478.31900710793
ENSG00000025039	90.582055787445	64.0889840886447	63.6270346201107	531.720999375961	441.228345562348	576.148022605622	72.7660248320668	516.36578918131	-2.827211648983	1.11156019191067e-44	4.68087662554381e-42	RRAGD	6	89364636	89412270	-	5072	protein_coding	Ras related GTP binding D [Source:HGNC Symbol;Acc:HGNC:19903]	-	92	67	64	543	446	550	1.22421145427685	0.874874747889565	0.874171901494728	7.30790925591239	6.00220398171539	7.98898980051916
ENSG00000108828	1479.83510704924	1335.34659384698	1214.87869227774	3839.55439880874	3916.64354278326	3978.56398155664	1343.35346439132	3911.58730771621	-1.54186861024467	2.68978347220544e-44	1.1085913965977e-41	VAT1	17	43014605	43025123	-	3501	protein_coding	vesicle amine transport 1 [Source:HGNC Symbol;Acc:HGNC:16919]	-	1503	1396	1222	3921	3959	3798	28.974418320314	26.4084937392261	24.1810529969736	76.4499653295678	77.1877759836947	79.9229069651526
ENSG00000101255	966.864986774684	895.332673238379	868.906691530887	2508.78305782912	2503.92139600516	2745.60721318061	910.368117181317	2586.10388900496	-1.50617490267958	4.27442127076574e-42	1.59230412376929e-39	TRIB3	20	362835	397559	+	3434	protein_coding	tribbles pseudokinase 3 [Source:HGNC Symbol;Acc:HGNC:16228]	-	982	936	874	2562	2531	2621	19.3000775086809	18.0520231362101	17.6322305390453	50.9273872375907	50.3091513149984	56.2309152216017
ENSG00000165175	410.573013732223	352.011136486884	317.141000684614	1396.37964108678	1295.98460243649	1218.29118234607	359.908383634574	1303.55180862311	-1.85683020263625	2.77462421720211e-41	9.42934135288105e-39	MID1IP1	X	38801432	38806537	+	3790	protein_coding	MID1 interacting protein 1 [Source:HGNC Symbol;Acc:HGNC:20715]	-	417	368	319	1426	1310	1163	7.42582484475866	6.43071010686757	5.83106102868413	25.6834213588042	23.5932202750874	22.6073119404918
ENSG00000139211	2059.75718160147	1993.45437075725	1767.63855553995	5312.31385196057	4977.17445409007	5254.46996616328	1940.28336929955	5181.31942407131	-1.41699631217702	3.46851830071189e-41	1.11981113338483e-38	AMIGO2	12	47075707	47079951	-	3956	protein_coding	adhesion molecule with Ig like domain 2 [Source:HGNC Symbol;Acc:HGNC:24073]	-	2092	2084	1778	5425	5031	5016	35.6905510557021	34.8892597648031	31.1366286749158	93.6086583737796	86.8066849201958	93.4135048448652
ENSG00000140105	1192.33553868039	1056.03340946065	1015.05003667395	3274.53963519929	2922.39581343313	3028.44351518701	1087.80632827167	3075.12632127314	-1.49925902582377	8.29197126347748e-40	2.43369356583064e-37	WARS	14	100333788	100376805	-	6358	protein_coding	tryptophanyl-tRNA synthetase [Source:HGNC Symbol;Acc:HGNC:12729]	-	1211	1104	1021	3344	2954	2891	12.8549820848224	11.5000273537408	11.1250336238628	35.9019722124945	31.7135678684526	33.4993199037611
ENSG00000128422	189.040812078146	234.355240324148	157.079241718398	795.133428164421	881.467389901461	983.64180586669	193.491764706898	886.747541310857	-2.19516358171488	2.64072861575914e-39	7.41355855302468e-37	KRT17	17	41619441	41624842	-	3130	protein_coding	keratin 17 [Source:HGNC Symbol;Acc:HGNC:6427]	-	192	245	158	812	891	939	4.14004200322858	5.18408448198698	3.49710653820008	17.7086010071499	19.4307025375557	22.1019034190363
ENSG00000268104	1248.45702976609	1017.77132940773	1004.11414009862	3753.3823031456	3053.97287612324	3558.49969598418	1090.11416642415	3455.28495841767	-1.66435551709652	7.46836465303245e-39	2.06670988134131e-36	SLC6A14	X	116436622	116461458	+	4520	protein_coding	solute carrier family 6 member 14 [Source:HGNC Symbol;Acc:HGNC:11047]	-	1268	1064	1010	3833	3087	3397	18.9334028209045	15.5902656962713	15.4802885896884	57.8859207509781	46.6179671433236	55.3688539192229
ENSG00000102032	103.381694105236	71.7414000992291	96.4347243461053	435.756620114738	571.816107029231	563.577520294227	90.5192728501902	523.716749146065	-2.53331359825455	6.28400066482845e-38	1.71447009687876e-35	RENBP	X	153935263	153944691	-	2057	protein_coding	renin binding protein [Source:HGNC Symbol;Acc:HGNC:9959]	-	105	75	97	445	578	538	3.4451081782761	2.41477847101771	3.26688281466473	14.7672042076729	19.1800035622217	19.2688770692619
ENSG00000167767	12557.429777316	9962.48909377962	10535.245091708	30820.2333966096	31120.4485792708	27722.147764064	11018.3879876012	29887.6099133148	-1.43965312964647	3.07342369159282e-37	8.04530950403305e-35	KRT80	12	52168996	52192000	-	4350	protein_coding	keratin 80 [Source:HGNC Symbol;Acc:HGNC:27056]	-	12754	10415	10597	31474	31457	26464	197.881417109345	158.569749776279	168.767878501394	493.895699663096	493.609127916658	448.202890483813
ENSG00000164442	949.142410642358	759.502289050506	831.128139725196	2644.89579984249	2348.60110395743	2393.63314846154	846.590946472686	2462.37668408715	-1.5404979160234	1.71556581449027e-36	4.31587342759624e-34	CITED2	6	139371807	139374620	-	2535	protein_coding	Cbp/p300 interacting transactivator with Glu/Asp rich carboxy-terminal domain 2 [Source:HGNC Symbol;Acc:HGNC:1987]	-	964	794	836	2701	2374	2285	25.6653343548276	20.7440171256671	22.8467498973295	72.7309368508742	63.9231087511594	66.4074284188007
ENSG00000265972	2034.15790496588	1745.70740241458	1799.45207285001	5048.90142317211	4476.58803513368	5134.00265234574	1859.77246007682	4886.49737021718	-1.39368546532289	5.0940145835319e-36	1.21822415429131e-33	TXNIP	1	145992435	145996600	-	3625	protein_coding	thioredoxin interacting protein [Source:HGNC Symbol;Acc:HGNC:16952]	-	2066	1825	1810	5156	4525	4901	38.4653919787901	33.3430390792176	34.5912835807331	97.0906612745601	85.2051233298615	99.6059114084568
ENSG00000153395	9617.45131447568	8798.36530816946	9141.41536456122	22868.8991149654	20573.5082383735	20698.3795975718	9185.74399573545	21380.2623169702	-1.2188282101233	7.27166489478444e-36	1.71779781313255e-33	LPCAT1	5	1456480	1523977	-	6494	protein_coding	lysophosphatidylcholine acyltransferase 1 [Source:HGNC Symbol;Acc:HGNC:25718]	-	9768	9198	9195	23354	20796	19759	101.517572149925	93.8061786229296	98.0924457597534	245.483073916026	218.586160273173	224.161538680186
ENSG00000108244	17.7225761323262	21.0441440291072	6.95920691157461	250.68246011095	210.721160548834	246.172336931493	15.2419756910027	235.858652530426	-3.94680836325216	9.77387072860526e-36	2.25392440337872e-33	KRT23	17	40922696	40937634	-	2902	protein_coding	keratin 23 [Source:HGNC Symbol;Acc:HGNC:6438]	-	18	22	7	256	213	235	0.418622872268224	0.502083091786978	0.167107809219228	6.02164458306701	5.00999545758645	5.96593993047729
ENSG00000058404	507.06259489711	472.536688653589	461.296000995803	1306.29063198441	1609.59309020166	1650.92597022993	480.298428182167	1522.269897472	-1.66406184212844	1.14023719519555e-35	2.59853349507446e-33	CAMK2B	7	44217150	44334577	-	8159	protein_coding	calcium/calmodulin dependent protein kinase II beta [Source:HGNC Symbol;Acc:HGNC:1461]	-	515	494	464	1334	1627	1576	4.26008389706683	4.00996275941074	3.93982708196643	11.1607005979788	13.6114927625354	14.2307471456474
ENSG00000134684	912.712670814799	770.980913066382	832.122312141135	2309.99970078802	2138.86924463183	2292.02158811109	838.605298674105	2246.96351117698	-1.42201865217602	6.77328899839741e-35	1.47421776615681e-32	YARS	1	32775237	32818153	-	8212	protein_coding	tyrosyl-tRNA synthetase [Source:HGNC Symbol;Acc:HGNC:12840]	-	927	806	837	2359	2162	2188	7.61866099964722	6.5003452635104	7.061104373225	19.6088245842415	17.9705713728988	19.6293897876487
ENSG00000090861	3521.86971251838	3344.1057966254	3297.66990367042	7535.16222872564	7487.03165743463	7992.74438632891	3387.8818042714	7671.64609082973	-1.17912995677752	1.13262486269589e-34	2.43778624614245e-32	AARS	16	70252295	70289543	-	4498	protein_coding	alanyl-tRNA synthetase [Source:HGNC Symbol;Acc:HGNC:20]	-	3577	3496	3317	7695	7568	7630	53.6719464073932	51.4757041791389	51.0883803096259	116.778188573016	114.846247365013	124.972226980322
ENSG00000113369	268.792404673614	250.61662434664	237.607207409476	851.928673033308	853.76695565091	765.753099135836	252.338745476577	823.816242606685	-1.70711541854469	1.16346018250471e-33	2.39759438247859e-31	ARRDC3	5	91368724	91383359	-	4934	protein_coding	arrestin domain containing 3 [Source:HGNC Symbol;Acc:HGNC:29263]	-	273	262	239	870	863	731	3.73431851622542	3.51683886096328	3.35579072623354	12.0362907129204	11.9389679771685	10.9150732328844
ENSG00000065911	1487.71180755249	1652.92185828624	1586.69917583901	4024.62855881253	3675.25404431417	4500.23982747955	1575.77761389258	4066.70747686875	-1.36767398810094	3.11069476906266e-33	6.21208952283637e-31	MTHFD2	2	74198562	74217565	+	4870	protein_coding	methylenetetrahydrofolate dehydrogenase (NADP+ dependent) 2, methenyltetrahydrofolate cyclohydrolase [Source:HGNC Symbol;Acc:HGNC:7434]	-	1511	1728	1596	4110	3715	4296	20.940322180152	23.4998505574773	22.7038777447141	57.6083480685707	52.069690187656	64.9895804847227
ENSG00000113494	657.704492021883	601.671208832202	562.701587421604	1838.99085972018	1590.79636696021	1627.8800493257	607.359096091896	1685.88909200203	-1.47293668397529	1.5933107216565e-32	3.11757797870789e-30	PRLR	5	35048756	35230589	-	13108	protein_coding	prolactin receptor [Source:HGNC Symbol;Acc:HGNC:9446]	-	668	629	566	1878	1608	1554	3.43944117381817	3.17807788532365	2.99141117847854	9.77983925171936	8.37345611367631	8.73419741460238
ENSG00000157557	421.4034769242	418.969776579498	400.651483623509	1386.58735748869	1148.57872017463	1157.53375450766	413.674912375736	1230.899944057	-1.57324287777613	1.72274689272883e-32	3.33713300590501e-30	ETS2	21	38805307	38824955	+	4595	protein_coding	ETS proto-oncogene 2, transcription factor [Source:HGNC Symbol;Acc:HGNC:3489]	ETS	428	438	403	1416	1161	1105	6.2864593185586	6.31304548398679	6.0759703257809	21.0353769496103	17.2465344711289	17.716795994222
ENSG00000112096	661.642842273511	544.278088752818	474.220242403012	1905.57838818715	1607.61448775519	1928.52456293991	560.047057809781	1813.90581296075	-1.69538248243198	1.95403543943175e-32	3.71094318600318e-30	SOD2	6	159669057	159745186	-	16493	protein_coding	superoxide dismutase 2 [Source:HGNC Symbol;Acc:HGNC:11180]	-	672	569	477	1946	1625	1841	2.74990360427873	2.28487755222917	2.00361758099067	8.05407627497216	6.72525634836497	8.22361086409301
ENSG00000138166	121.104270237562	145.395904201104	119.300689912708	476.884211226691	541.147769108978	547.864392404983	128.600288117125	521.965457580217	-2.02019056626431	4.09218310876111e-32	7.62208451921264e-30	DUSP5	10	110497838	110511544	+	2615	protein_coding	dual specificity phosphatase 5 [Source:HGNC Symbol;Acc:HGNC:3071]	-	123	152	120	487	547	523	3.17454344093167	3.84965861497659	3.17911081576094	12.7124667281451	14.2781115259562	14.7346022793575
ENSG00000151012	41.3526776420944	19.1310400264611	59.6503449563538	394.629029002785	311.629885318698	390.73311351254	40.0446875416364	365.664009278008	-3.19432388986642	2.69594607592754e-31	4.79111664557728e-29	SLC7A11	4	138164097	138242349	-	9645	protein_coding	solute carrier family 7 member 11 [Source:HGNC Symbol;Acc:HGNC:11059]	-	42	20	60	403	315	373	0.29389683868176	0.137334005595533	0.430968106957743	2.85216978914122	2.22927403950257	2.84914808201159
ENSG00000101224	4049.60864623653	3616.72311700247	3493.52186961045	8555.51817964599	8464.46126598979	8112.16415828716	3719.95121094982	8377.38120130765	-1.17123507017832	9.42227937582187e-31	1.64431507918059e-28	CDC25B	20	3786772	3806121	+	4314	protein_coding	cell division cycle 25B [Source:HGNC Symbol;Acc:HGNC:1726]	-	4113	3781	3514	8737	8556	7744	64.3467215950778	58.0466098271497	56.430997891008	138.246694548262	135.377276227076	132.249374190246
ENSG00000139514	860.529529980727	898.202329242349	1018.03255392177	2391.27565465211	2385.20524921709	2199.83790449419	925.588137714949	2325.4396027878	-1.32923063300667	1.34162112974463e-30	2.2998710534764e-28	SLC7A1	13	29509410	29595688	-	7692	protein_coding	solute carrier family 7 member 1 [Source:HGNC Symbol;Acc:HGNC:11057]	-	874	939	1024	2442	2411	2100	7.66866935944825	8.08493700238438	9.22267266641968	21.6709996589942	21.3950384632257	20.1135366527891
ENSG00000052344	1991.82063976088	1525.70044211027	1670.20965877791	4456.46826548803	4309.39612840714	4579.85300878506	1729.24358021635	4448.57246756008	-1.36326315787279	1.60478977587295e-30	2.70316371725521e-28	PRSS8	16	31131433	31135762	-	3010	protein_coding	serine protease 8 [Source:HGNC Symbol;Acc:HGNC:9491]	-	2023	1595	1680	4551	4356	4372	45.3604384067403	35.0949408958542	38.6668594568133	103.207890432744	98.7817037088289	107.009437151746
ENSG00000143365	51.1985532711645	54.5234640754141	50.7027932129007	307.477704979838	308.661981648997	266.075632257869	52.1416035198265	294.071772962234	-2.49568840722615	2.47077141701389e-30	4.12597526887725e-28	RORC	1	151806071	151831872	-	6314	protein_coding	RAR related orphan receptor C [Source:HGNC Symbol;Acc:HGNC:10260]	THR-like	52	57	51	314	312	254	0.555835937042587	0.597889052789264	0.559579392281647	3.39467054248185	3.37291310850301	2.96372266309535
ENSG00000144366	497.21671926804	343.402168474977	411.587380198841	1360.14819177387	1244.54093882833	1408.94380073557	417.402089313953	1337.87764377925	-1.68070645272787	3.12016189647919e-30	5.16586804245286e-28	GULP1	2	188291669	188595931	+	11979	protein_coding	GULP, engulfment adaptor PTB domain containing 1 [Source:HGNC Symbol;Acc:HGNC:18649]	-	505	359	414	1389	1258	1345	2.84523845218858	1.98483407523517	2.39428524936065	7.91506055965909	7.1682841596182	8.2719926812488
ENSG00000117983	3396.82709202919	3783.16316523268	3062.05104109283	9026.52702071383	10518.2506054235	7987.50667703249	3414.01376611823	9177.42810105661	-1.42660594444972	5.83060429706085e-30	9.57157930833608e-28	MUC5B	11	1223066	1262172	+	18598	protein_coding	mucin 5B, oligomeric mucus/gel-forming [Source:HGNC Symbol;Acc:HGNC:7516]	-	3450	3955	3080	9218	10632	7625	12.5198956126174	14.0841476075306	11.4730949261129	33.8331957659672	39.0214911513231	30.2052216313854
ENSG00000167114	1090.92301970097	1144.9927455837	1020.02089875365	2505.8453727497	2482.15676909401	2699.51537137216	1085.3122213461	2562.50583773862	-1.23926450234879	8.83688808648661e-30	1.41470544730027e-27	SLC27A4	9	128340646	128361470	+	3110	protein_coding	solute carrier family 27 member 4 [Source:HGNC Symbol;Acc:HGNC:10998]	-	1108	1197	1026	2559	2509	2577	24.0451354315328	25.490836355479	22.8550978766839	56.1671591041684	55.0675061608787	61.0467364532224
ENSG00000185022	211.686326025007	196.093160271226	216.729586674752	650.207630912778	771.654954122491	650.523494614712	208.169690990329	690.795359883327	-1.73088009090293	9.24702000637261e-30	1.46822970937249e-27	MAFF	22	38200767	38216511	+	5615	protein_coding	MAF bZIP transcription factor F [Source:HGNC Symbol;Acc:HGNC:6780]	TF_bZIP	215	205	218	664	780	621	2.58426208265869	2.41798957447576	2.68969383012888	8.07218078887477	9.48200060867677	8.14798576623421
ENSG00000272398	14793.4281326778	12796.7526736998	11451.872059204	37796.2562318846	29816.5495670484	36564.4485982714	13014.0176218605	34725.7514657348	-1.41593465705428	1.04421194249812e-29	1.64450646651472e-27	CD24	6	106969831	106975627	-	3097	protein_coding	CD24 molecule [Source:HGNC Symbol;Acc:HGNC:1645]	-	15025	13378	11519	38598	30139	34905	327.432008022439	286.088440144271	257.673458529362	850.73863815433	664.267140978724	830.337895642516
ENSG00000052802	1500.51144587028	1661.53082629815	1307.33672696009	3910.05884071494	3636.67129660805	4557.85462974011	1489.79299970951	4034.86158902104	-1.43720568335502	1.31098185696447e-29	2.01547853581418e-27	MSMO1	4	165327623	165343160	+	2892	protein_coding	methylsterol monooxygenase 1 [Source:HGNC Symbol;Acc:HGNC:10545]	-	1524	1737	1315	3993	3676	4351	35.5659599045512	39.7788160901454	31.5009446747566	94.2483124678281	86.7625586248266	110.8406889998
ENSG00000170442	343.621059454547	333.836648461746	398.663138791631	1001.75061208399	1014.03375381481	1177.43704983404	358.706948902641	1064.40713857761	-1.56921056155169	1.63258647434578e-29	2.49014429878363e-27	KRT86	12	52249300	52309163	+	2394	protein_coding	keratin 86 [Source:HGNC Symbol;Acc:HGNC:6463]	-	349	349	401	1023	1025	1124	9.83895868809786	9.65498502308171	11.6042303260553	29.1691684768592	29.2250226277034	34.5900020091852
ENSG00000135269	664.596604962232	578.713960800448	493.109518305858	1791.00867008956	1567.0531376026	1633.11775862212	578.806694689513	1663.72652210476	-1.52322168394176	2.32258358245723e-29	3.51490363873274e-27	TES	7	116210493	116258783	+	4280	protein_coding	testin LIM domain protein [Source:HGNC Symbol;Acc:HGNC:14620]	-	675	605	496	1829	1584	1559	10.6440733819134	9.36185540655602	8.02849278129784	29.1704076089101	25.2619310249427	26.8355665344841
ENSG00000155760	310.145082315708	273.573872378394	310.18179377304	895.014720864878	807.269798158914	927.07454546541	297.966916155714	876.453021496401	-1.55667988830523	6.07218847898778e-29	9.11816767647071e-27	FZD7	2	202034587	202038445	+	3859	protein_coding	frizzled class receptor 7 [Source:HGNC Symbol;Acc:HGNC:4045]	-	315	286	312	914	816	885	5.50913774763975	4.90841842984077	5.60113356733834	16.1675412774675	14.4334621261186	16.8957281902454
ENSG00000189143	3793.61587988071	3134.62090833565	3813.64538754288	8077.65474005949	8300.23726293295	9319.9799220404	3580.62739191975	8565.95730834428	-1.25842609362028	3.79489744322334e-28	5.40521752740288e-26	CLDN4	7	73799542	73832693	+	4702	protein_coding	claudin 4 [Source:HGNC Symbol;Acc:HGNC:2046]	-	3853	3277	3836	8249	8390	8897	55.3049800996876	46.1576978728854	56.51869004043	119.754334070707	121.796405886931	139.402123010893
ENSG00000158470	342.63647189164	311.835952431316	286.321655790498	1013.50135240169	869.595775222654	883.077787375527	313.598026704485	922.058304999958	-1.5560093255965	3.96757682570754e-28	5.60992194823217e-26	B4GALT5	20	49632945	49713878	-	4722	protein_coding	beta-1,4-galactosyltransferase 5 [Source:HGNC Symbol;Acc:HGNC:928]	-	348	326	288	1035	879	843	4.97394658821816	4.57237604589016	4.22534931802534	14.9619062205191	12.7062685232724	13.1525515898966
ENSG00000124762	3900.93592423758	2894.52635600356	2963.62797191484	8567.26891996369	8001.4682935163	8454.71034627269	3253.03008405199	8341.14918658423	-1.35848864698544	1.29411360451892e-27	1.790591045224e-25	CDKN1A	6	36676460	36687339	+	3050	protein_coding	cyclin dependent kinase inhibitor 1A [Source:HGNC Symbol;Acc:HGNC:1784]	-	3962	3026	2981	8749	8088	8071	87.6723177673461	65.7081754178679	67.7108476195724	195.808318728162	181.007445768188	194.955696715893
ENSG00000277443	2073.54140748216	1717.01084237488	1282.48241656161	5097.86284116253	4882.20153665961	5471.31113103485	1691.01155547288	5150.45850295233	-1.60674284919328	1.33518754961068e-27	1.83432042719918e-25	MARCKS	6	113857362	113863471	+	4275	protein_coding	myristoylated alanine rich protein kinase C substrate [Source:HGNC Symbol;Acc:HGNC:6759]	-	2106	1795	1290	5206	4935	5223	33.2483504825074	27.808570043558	20.9049775250432	83.1267126204265	78.7963634477279	90.0103248012682
ENSG00000110436	205.778800647565	176.005568243442	146.143345143067	648.249174193161	597.537938833314	593.956234213432	175.975904678025	613.247782413302	-1.8009946337084	1.8516902829075e-27	2.52599242747896e-25	SLC1A2	11	35251205	35420063	-	22835	protein_coding	solute carrier family 1 member 2 [Source:HGNC Symbol;Acc:HGNC:10940]	-	209	184	147	662	604	567	0.617722081702988	0.533663045873179	0.445976969977587	1.97892591006131	1.80547325486084	1.82932329590447
ENSG00000173334	641.951091015371	597.845000826909	559.719070173786	1644.1244161183	1742.15945411501	1393.23067284632	599.838387338689	1593.17151435988	-1.40941790333233	2.51765683652327e-27	3.36341590208913e-25	TRIB1	8	125430321	125438405	+	4138	protein_coding	tribbles pseudokinase 1 [Source:HGNC Symbol;Acc:HGNC:16891]	-	652	625	563	1679	1761	1330	10.6342034679958	10.0032207887938	9.42570888301508	27.6970025543755	29.0485197384482	23.6793390907993
ENSG00000171236	110.273807045585	116.699344161413	64.6212070360499	506.261062020943	452.110659017921	434.729871602424	97.1981194143493	464.367197547096	-2.25520708500182	4.03427744611833e-27	5.31618968767063e-25	LRG1	19	4536409	4540474	-	3133	protein_coding	leucine rich alpha-2-glycoprotein 1 [Source:HGNC Symbol;Acc:HGNC:29480]	-	112	122	65	517	457	415	2.41271199837053	2.57899060076936	1.43730546044517	11.2642611213933	9.95659729426947	9.75879340238329
ENSG00000139352	2261.5976319974	1714.14118637091	1975.42059047125	5729.46513323895	4744.68866663009	4892.02048285138	1983.71980294652	5122.05809424014	-1.36862439672728	4.16874575733939e-27	5.45626851793388e-25	ASCL1	12	102957686	102960516	+	2472	protein_coding	achaete-scute family bHLH transcription factor 1 [Source:HGNC Symbol;Acc:HGNC:738]	bHLH	2297	1792	1987	5851	4796	4670	62.7134055311831	48.0109016843103	55.6859347837376	161.567569917346	132.429837083741	139.180001303802
ENSG00000075651	104.366281668143	75.5676081045213	68.5978966998068	381.899060325276	364.062850150099	380.257694919711	82.8439288241571	375.406535131695	-2.18009945598419	5.07577325993933e-27	6.59884589384462e-25	PLD1	3	171600405	171810950	-	12859	protein_coding	phospholipase D1 [Source:HGNC Symbol;Acc:HGNC:9067]	-	106	79	69	390	368	363	0.556347992258656	0.40688363105041	0.37173889885283	2.0702842203854	1.95342058118737	2.07973428237296
ENSG00000159176	2159.20052545507	1961.88815471359	1996.29821120597	4304.68786971773	4228.27342810196	4615.46943200068	2039.12896379154	4382.81024327345	-1.10388153456878	5.43173929684101e-27	7.01454812794048e-25	CSRP1	1	201483530	201509456	-	10318	protein_coding	cysteine and glycine rich protein 1 [Source:HGNC Symbol;Acc:HGNC:2469]	-	2193	2051	2008	4396	4274	4406	14.3446832971614	13.1649877816449	13.4823096891318	29.0826998714117	28.27444774471	31.459903878101
ENSG00000134107	1128.33734709143	1305.69348180597	1069.72951955061	3152.13609022324	3121.24535930315	2596.85626916243	1167.92011614934	2956.74590622961	-1.34003600134642	8.83691720530976e-27	1.12618370515826e-24	BHLHE40	3	4979116	4985323	+	3837	protein_coding	basic helix-loop-helix family member e40 [Source:HGNC Symbol;Acc:HGNC:1046]	bHLH	1146	1365	1076	3219	3155	2479	20.1576859427136	23.5608620096113	19.4274851592807	57.2666447737639	56.1258202631953	47.5984871651385
ENSG00000173812	3526.79265033291	3376.62856467038	2931.81445460479	7446.05244798308	7113.0757950522	8631.7449204915	3278.41188986936	7730.29105450893	-1.23745184297764	1.80142635309959e-26	2.25131805715433e-24	EIF1	17	41688885	41692668	+	3623	protein_coding	eukaryotic translation initiation factor 1 [Source:HGNC Symbol;Acc:HGNC:3249]	-	3582	3530	2949	7604	7190	8240	66.7275383630017	64.5292615016599	56.3900594252016	143.267055594013	135.4614415994	167.5588224978
ENSG00000175895	874.313755861425	637.063632881155	669.078035927101	2074.00566607419	1845.04678133134	2188.31494404208	726.818474889894	2035.78913048254	-1.48597231829862	2.84899320494998e-26	3.4929017324738e-24	PLEKHF2	8	95133804	95156684	+	3137	protein_coding	pleckstrin homology and FYVE domain containing 2 [Source:HGNC Symbol;Acc:HGNC:20757]	-	888	666	673	2118	1865	2089	19.104967500554	14.0608001007858	14.8626639812549	46.0875899602627	40.5806925300376	49.0605421765666
ENSG00000204388	932.404422072939	840.809209162965	845.046553548345	1927.12141210293	2268.46770487548	2020.70824655681	872.753394928083	2072.09912117841	-1.24750312474436	4.5347556309717e-26	5.52470134135553e-24	HSPA1B	6	31827735	31830255	+	2521	protein_coding	heat shock protein family A (Hsp70) member 1B [Source:HGNC Symbol;Acc:HGNC:5233]	-	947	879	850	1968	2293	1929	25.3527450709661	23.0922554424569	23.3583517312331	53.2874342361027	62.0849514472442	56.3725660390334
ENSG00000138363	2249.78258124252	1932.23504267257	1748.7492796371	5266.29011904958	4391.50812993556	4868.97456194715	1976.92230118406	4842.2576036441	-1.29241852716201	7.03374816455725e-26	8.46277861463593e-24	ATIC	2	215311817	215349773	+	3928	protein_coding	5-aminoimidazole-4-carboxamide ribonucleotide formyltransferase/IMP cyclohydrolase [Source:HGNC Symbol;Acc:HGNC:794]	-	2285	2020	1759	5378	4439	4648	39.2611106813144	34.0588683505246	31.0234772650945	93.4591614446414	77.1380760552964	87.1772293717589
ENSG00000043591	181.16411157489	146.352456202427	102.399758841741	659.020686151053	568.848203359529	545.769308686417	143.305442206353	591.212732732333	-2.04439613016859	8.54584500303058e-26	1.02186150341793e-23	ADRB1	10	114044056	114046908	+	2853	protein_coding	adrenoceptor beta 1 [Source:HGNC Symbol;Acc:HGNC:285]	-	184	153	103	673	575	521	4.35275183742881	3.55173031979047	2.50110294038769	16.1022236275147	13.7569199381618	13.453781611541
ENSG00000112972	483.432493387342	376.881488521284	406.616518119145	1282.789151349	1082.29553821796	1152.29604521124	422.310166675924	1172.46024492607	-1.47342729181314	8.63657748643226e-26	1.02637510729865e-23	HMGCS1	5	43289395	43313512	-	4702	protein_coding	3-hydroxy-3-methylglutaryl-CoA synthase 1 [Source:HGNC Symbol;Acc:HGNC:5007]	-	491	394	409	1310	1094	1100	7.04768887333159	5.54962861211988	6.02610641984772	19.0178418756972	15.8814383838262	17.2352855245569
ENSG00000133639	1156.89038641574	1098.12169751887	958.382208965417	2754.56937614103	2327.82577826952	2878.64502930955	1071.13143096667	2653.68006124003	-1.30871819802164	1.73845307390371e-25	2.04094390876296e-23	BTG1	12	92140278	92145897	-	4854	protein_coding	BTG anti-proliferation factor 1 [Source:HGNC Symbol;Acc:HGNC:1130]	-	1175	1148	964	2813	2353	2748	16.3375131736003	15.6636308569872	13.7585724677571	39.5587464814056	33.0885161674472	41.7085775274768
ENSG00000107262	1901.23858397344	1540.04872213012	1751.73179688492	3982.52173934076	3724.71910547587	4270.82816029659	1731.00636766283	3992.68966837107	-1.20578900013714	2.50771409197934e-25	2.87437453702555e-23	BAG1	9	33247820	33264720	-	7073	protein_coding	BCL2 associated athanogene 1 [Source:HGNC Symbol;Acc:HGNC:937]	-	1931	1610	1762	4067	3765	4077	18.425805048522	15.0755283415097	17.2583137377169	39.2503085915994	36.3342716828017	42.4664028650789
ENSG00000119729	550.384447665019	538.53877674488	546.794828766576	1437.50723219873	1240.58373393539	1275.90598460663	545.239351058825	1317.99898358025	-1.27351419248153	3.53858203895269e-25	4.03211015744427e-23	RHOQ	2	46541806	46583121	+	4619	protein_coding	ras homolog family member Q [Source:HGNC Symbol;Acc:HGNC:17736]	-	559	563	550	1468	1254	1218	8.16792425735747	8.07255023245833	8.24918115531532	21.6945504197411	18.5312498281404	19.4270898205861
ENSG00000111276	1076.15420625736	1008.2058093945	977.271484868263	2364.83648893729	2115.12601527421	2302.49700670392	1020.54383350671	2260.81983697181	-1.14748959166251	5.59794641454825e-25	6.30452441838454e-23	CDKN1B	12	12715058	12722371	+	2811	protein_coding	cyclin dependent kinase inhibitor 1B [Source:HGNC Symbol;Acc:HGNC:1785]	-	1093	1054	983	2415	2138	2198	26.2426188352775	24.8330514781793	24.2263945568013	58.6447110415083	51.9160918402455	57.6070007293273
ENSG00000170965	38.3989149533734	21.0441440291072	9.9417241593923	245.786318311908	199.838847093261	245.12479507221	23.128261047291	230.249986825793	-3.31471837980956	5.65168381396994e-25	6.32825243701802e-23	PLAC1	X	134565838	134764322	-	1916	protein_coding	placenta specific 1 [Source:HGNC Symbol;Acc:HGNC:9044]	-	39	22	10	251	202	234	1.3737792692407	0.760461968875683	0.361576843389651	8.94233175723182	7.19632885711381	8.99764335430496
ENSG00000173110	14.7688134436052	16.2613840224919	22.8659655666023	159.614222648769	169.170509173008	168.654239344555	17.9653876775665	165.812990388777	-3.20768118256854	5.70455745929379e-25	6.35074612321724e-23	HSPA6	1	161524540	161526910	+	2371	protein_coding	heat shock protein family A (Hsp70) member 6 [Source:HGNC Symbol;Acc:HGNC:5239]	-	15	17	23	163	171	161	0.426980027879371	0.474862299187507	0.672035779607556	4.69276289433166	4.92288502872862	5.00268023402902
ENSG00000140044	240.239365349311	206.61523228578	253.513966064504	692.314450384539	654.917409780884	678.807124815351	233.456187899865	675.346328326925	-1.53295748983645	6.07885851896045e-25	6.7287753354733e-23	JDP2	14	75427716	75474111	+	6235	protein_coding	Jun dimerization protein 2 [Source:HGNC Symbol;Acc:HGNC:17546]	TF_bZIP	244	216	255	707	662	648	2.64119961132195	2.29439198506244	2.83334746019753	7.7402594314497	7.24730716232408	7.656794127525
ENSG00000205336	2283.25855838136	2187.63442702583	2301.50914289932	4954.89550063051	4810.97184858676	4347.29871602424	2257.46737610217	4704.38868841384	-1.05939845238822	7.7533975213711e-25	8.48537081279545e-23	ADGRG1	16	57610652	57665580	+	8659	protein_coding	adhesion G protein-coupled receptor G1 [Source:HGNC Symbol;Acc:HGNC:4512]	-	2319	2287	2315	5060	4863	4150	18.0751065119953	17.4923737662369	18.5216370473326	39.8892011089915	38.3346644976433	35.3092732759751
ENSG00000149150	18.7071636952332	25.8269040357225	8.94755174345307	191.928758522446	156.309593270966	210.555913715873	17.8272064914696	186.264755169762	-3.38029451978474	8.7150008738683e-25	9.43118893450853e-23	SLC43A1	11	57484534	57515786	-	3532	protein_coding	solute carrier family 43 member 1 [Source:HGNC Symbol;Acc:HGNC:9225]	-	19	27	9	196	158	201	0.363061971988256	0.506283055877134	0.176529758986726	3.78798227112367	3.05345503382981	4.19260342320337
ENSG00000169504	1173.62837498516	1082.8168654977	880.836760522157	3000.35569445294	2387.18385166355	3091.29602674398	1045.76066700167	2826.27852428683	-1.43421088333597	9.34333067811558e-25	9.99942865004293e-23	CLIC4	1	24745357	24844324	+	4495	protein_coding	chloride intracellular channel 4 [Source:HGNC Symbol;Acc:HGNC:13518]	-	1192	1132	886	3064	2413	2951	17.8975842514434	16.6788865389635	13.6552652167749	46.5298471785537	36.6423030823304	48.366864656712
ENSG00000091527	1327.22403479865	1459.69835401898	1088.61879545346	3199.13905149404	3019.34733331006	3140.53049413028	1291.8470614237	3119.67229297813	-1.27178760372993	1.08321686203461e-24	1.15291174914684e-22	CDV3	3	133573730	133590261	+	4367	protein_coding	CDV3 homolog [Source:HGNC Symbol;Acc:HGNC:26928]	-	1348	1526	1095	3267	3052	2998	20.8331315616439	23.1431071048382	17.3710888245559	51.0667834567652	47.7041842932958	50.5774417603777
ENSG00000079459	1214.98105262725	1070.3816894805	1021.01507116959	2729.10943878601	2327.82577826952	2694.27766207575	1102.12593775911	2583.73762637709	-1.22913959111921	1.42872514812471e-24	1.49599107266615e-22	FDFT1	8	11795573	11839309	+	5202	protein_coding	farnesyl-diphosphate farnesyltransferase 1 [Source:HGNC Symbol;Acc:HGNC:3629]	-	1234	1119	1027	2787	2353	2572	16.010049254003	14.2465616643716	13.6771688811381	36.5711975717186	30.8749822139156	36.4257949466624
ENSG00000166886	1570.41716283668	1859.53709057202	1068.73534713467	4250.83030992827	5131.50544491457	4769.45808531527	1499.56320018112	4717.26461338603	-1.65323988711669	1.60092465896651e-24	1.65836960261178e-22	NAB2	12	57088894	57095476	+	3010	protein_coding	NGFI-A binding protein 2 [Source:HGNC Symbol;Acc:HGNC:7627]	-	1595	1944	1075	4341	5187	4553	35.7636674536583	42.7740220072355	24.7421868548061	98.4454960159397	117.626422667056	111.439608268961
ENSG00000173848	2727.30754925242	2723.30354776674	2729.00328175319	5851.868678215	5186.90631341567	5457.69308686417	2726.53812625745	5498.82269283161	-1.01206696328464	2.51041470091374e-24	2.58666187081915e-22	NET1	10	5412551	5458463	+	4175	protein_coding	neuroepithelial cell transforming 1 [Source:HGNC Symbol;Acc:HGNC:14592]	-	2770	2847	2745	5976	5243	5210	44.7786653844712	45.1628469444252	45.5493289020455	97.7072230337213	85.7192800273626	91.9368597310811
ENSG00000227051	776.839587133631	699.239512967153	625.334449625775	1651.95824299677	1836.14307032224	1613.21446329574	700.471183242187	1700.43859220492	-1.27952177272187	3.88112117835528e-24	3.93618839507435e-22	C14orf132	14	96039324	96093889	+	7775	protein_coding	chromosome 14 open reading frame 132 [Source:HGNC Symbol;Acc:HGNC:20346]	-	789	731	629	1687	1856	1540	6.84895734854851	6.22683421081208	5.60462244227454	14.8110976801457	16.2941875543389	14.5924678522255
ENSG00000131981	4819.55612042982	4705.27929450811	4106.92625024496	9321.27475701616	10633.0095473186	12531.7432626019	4543.92055506096	10828.6758556456	-1.25278683351561	6.36079623634306e-24	6.38419605669437e-22	LGALS3	14	55124110	55145413	+	2397	protein_coding	galectin 3 [Source:HGNC Symbol;Acc:HGNC:6563]	-	4895	4919	4131	9519	10748	11963	137.826433532728	135.912409567023	119.394212312128	271.078986998063	306.065769377136	367.688875819679
ENSG00000105835	1681.67555744517	1478.82939404544	1400.78893405837	3767.09150018292	3136.08487765166	3925.13934673321	1520.431295183	3609.43857485593	-1.24723715207086	6.48319911363134e-24	6.47350773351303e-22	NAMPT	7	106248285	106286326	-	9049	protein_coding	nicotinamide phosphoribosyltransferase [Source:HGNC Symbol;Acc:HGNC:30092]	-	1708	1546	1409	3847	3170	3747	12.7389940364843	11.3151215836885	10.7871450524457	29.0197829160563	23.9118848568297	30.5064397948683
ENSG00000093134	63.0136040260487	49.7407040687989	18.8892759028454	336.85455577409	330.426608560144	285.978927584245	43.8811946658976	317.753363972826	-2.85494469635304	7.48560170561797e-24	7.39814237956763e-22	VNN3	6	132722787	132734765	-	3846	protein_coding	vanin 3 [Source:HGNC Symbol;Acc:HGNC:16431]	-	64	52	19	344	334	273	1.12310031808853	0.895456281414244	0.342247618480418	6.10550686543324	5.92778336517411	5.22951952972517
ENSG00000105559	50.2139657082575	49.7407040687989	23.8601379825415	234.035577994208	310.640584095464	255.60021366504	41.2716025865326	266.758791918237	-2.69051222883026	7.95402742842253e-24	7.78169016747338e-22	PLEKHA4	19	48837097	48868632	-	3851	protein_coding	pleckstrin homology domain containing A4 [Source:HGNC Symbol;Acc:HGNC:14339]	-	51	52	24	239	314	244	0.893808568358028	0.894293653160006	0.431751481860029	4.23639984605708	5.56559072008073	4.66793424586242
ENSG00000152137	1714.1669470211	1304.73692980465	1233.76796818058	3972.72945574268	3429.90734095215	3493.55210070864	1417.55728166878	3632.06296580116	-1.35743966597351	1.06324380475529e-23	1.02980478709574e-21	HSPB8	12	119178642	119221131	+	2860	protein_coding	heat shock protein family B (small) member 8 [Source:HGNC Symbol;Acc:HGNC:30171]	-	1741	1364	1241	4057	3467	3335	41.0847448453045	31.5862930792588	30.060891917161	96.8303576230678	82.7452257751638	85.9089136392611
ENSG00000170385	261.900291733265	198.962816275195	206.78786251536	707.002875781665	640.077891432374	645.285785318297	222.55032350794	664.122184177445	-1.57767358274792	1.9865568491624e-23	1.87920699086778e-21	SLC30A1	1	211571568	211578742	-	5474	protein_coding	solute carrier family 30 member 1 [Source:HGNC Symbol;Acc:HGNC:11012]	-	266	208	208	722	647	616	3.27962886205248	2.5165691328602	2.63241681115073	9.00336725515195	8.06779072662022	8.29056905743901
ENSG00000051108	497.21671926804	486.884968673435	466.266863075499	1100.65267642464	1097.13505656647	1194.19771958256	483.456183672325	1130.66181752456	-1.22551848685087	2.29216371832615e-23	2.1450001636568e-21	HERPUD1	16	56932048	56944863	+	5155	protein_coding	homocysteine inducible ER protein with ubiquitin like domain 1 [Source:HGNC Symbol;Acc:HGNC:13744]	-	505	509	469	1124	1109	1140	6.61166079898487	6.5394230876836	6.30289811401191	14.8836758456504	14.6844611057852	16.2923827337222
ENSG00000196305	1172.64378742225	992.900977373331	1177.10014047205	2616.49817740805	2356.5155137433	2468.00862047063	1114.21496842254	2480.34077054066	-1.15468350545314	3.1141564900203e-23	2.88633135732934e-21	IARS	9	92210207	92293756	-	7401	protein_coding	isoleucyl-tRNA synthetase [Source:HGNC Symbol;Acc:HGNC:5330]	-	1191	1038	1184	2672	2382	2356	10.8609849885823	9.2887499686511	11.0830020079791	24.6444205248454	21.9688078189381	23.4527246116513
ENSG00000041515	21.6609263839542	31.5662160436608	25.84848281442	189.97030180283	167.19190672654	189.605076530214	26.358541747345	182.255761686528	-2.7880537503255	3.331766845249e-23	3.07331693139612e-21	MYO16	13	108596152	109208007	+	9209	protein_coding	myosin XVI [Source:HGNC Symbol;Acc:HGNC:29822]	-	22	33	26	194	169	181	0.161234532987612	0.237329536165568	0.195594657729383	1.43800970879868	1.25264892031411	1.44801987868591
ENSG00000114796	536.600221784321	606.453968838817	511.004621792764	1469.82176807241	1230.69072170305	1351.32899847501	551.352937471967	1350.61382941682	-1.29235380823126	3.69424098968525e-23	3.37552557599967e-21	KLHL24	3	183635568	183684477	+	8650	protein_coding	kelch like family member 24 [Source:HGNC Symbol;Acc:HGNC:25947]	-	545	634	514	1501	1244	1290	4.25234263680605	4.85426491812886	4.11664223369214	11.8450567569864	9.8165619047938	10.9870733759371
ENSG00000143153	4440.48990871062	4444.14059814691	3821.5987668704	10772.4911862522	8405.10319259575	9539.96371248982	4235.40975790931	9572.51936377926	-1.17637870378302	3.73144884414323e-23	3.39351622346942e-21	ATP1B1	1	169105697	169132722	+	2962	protein_coding	ATPase Na+/K+ transporting subunit beta 1 [Source:HGNC Symbol;Acc:HGNC:804]	-	4510	4646	3844	11001	8496	9107	102.763608010803	103.882998050635	89.9071929627446	253.524346399768	195.787331115908	226.515906411393
ENSG00000166986	2105.04820949519	2194.33029103509	2418.82148798015	4395.75610717991	4813.93975225647	4600.80384597071	2239.39999617014	4603.49990180236	-1.03964875870502	4.53966171044355e-23	4.07119384226861e-21	MARS	12	57475445	57517569	+	7028	protein_coding	methionyl-tRNA synthetase [Source:HGNC Symbol;Acc:HGNC:6898]	-	2138	2294	2433	4489	4866	4392	20.5316477268645	21.6178243755314	23.9831635927264	43.6003939998329	47.2601927474399	46.0403907306049
ENSG00000113407	1586.17056384319	1418.56661796209	1413.71317546558	3421.42388917055	2903.59909019168	3271.47322654065	1472.81678575696	3198.83206863429	-1.11897957437395	5.52755630435564e-23	4.91166482438868e-21	TARS	5	33440696	33469539	+	5718	protein_coding	threonyl-tRNA synthetase [Source:HGNC Symbol;Acc:HGNC:11572]	-	1611	1483	1422	3494	2935	3123	19.0151276655043	17.1770003123986	17.2286623261798	41.7110680872978	35.0363689744954	40.2379878615194
ENSG00000112183	250.085240978381	277.400080383686	234.624690161658	688.397536945305	651.949506111182	715.471089890255	254.036670507908	685.272710982247	-1.43113643613658	9.50079058681146e-23	8.40364449575912e-21	RBM24	6	17281346	17293875	+	3444	protein_coding	RNA binding motif protein 24 [Source:HGNC Symbol;Acc:HGNC:21539]	-	254	290	236	703	659	683	4.97758207723394	5.57680139882384	4.74728138027175	13.9336450663547	13.0610294463346	14.6105304250888
ENSG00000167996	18313.3286700704	11690.9785601704	11410.1168177345	42744.2971339965	36837.6203483399	39032.457218742	13804.8080159918	39538.1249003594	-1.51808016677262	9.82025086797803e-23	8.64673088925466e-21	FTH1	11	61959718	61967660	-	2030	protein_coding	ferritin heavy chain 1 [Source:HGNC Symbol;Acc:HGNC:3976]	-	18600	12222	11477	43651	37236	37261	618.393281362792	398.746207070643	391.677349700152	1467.81296938928	1252.05129136177	1352.28082643138
ENSG00000164292	5805.12827089973	5771.83477598331	5070.27932129007	13240.1466529694	10901.110178815	11414.016098747	5549.08078939104	11851.7576435105	-1.09477676450417	1.06023929772694e-22	9.25130425057146e-21	RHOBTB3	5	95713522	95824383	+	8833	protein_coding	Rho related BTB domain containing 3 [Source:HGNC Symbol;Acc:HGNC:18757]	-	5896	6034	5100	13521	11019	10896	45.0502391291545	45.2425837443023	39.9998220634701	104.48961851818	85.1508699645933	90.8797840121587
ENSG00000087086	11708.7152980902	10872.1700470378	8457.42474239503	24571.7772326722	22893.4196068571	28668.0780629965	10346.1033625077	25377.7583008419	-1.29445360922304	1.098907803636e-22	9.54571437857981e-21	FTL	19	48965301	48966878	+	878	protein_coding	ferritin light chain [Source:HGNC Symbol;Acc:HGNC:3999]	-	11892	11366	8507	25093	23141	27367	914.130587049724	857.360477038196	671.24031208057	1950.88033915618	1799.047968459	2296.36594862857
ENSG00000095015	393.835025162804	487.841520674758	374.80300080909	1134.92566901794	1041.73418806536	1065.35007089076	418.826515548884	1080.66997599135	-1.36710691871478	1.1584083680335e-22	9.97312377652309e-21	MAP3K1	5	56815574	56896152	+	7716	protein_coding	mitogen-activated protein kinase kinase kinase 1 [Source:HGNC Symbol;Acc:HGNC:6848]	-	400	510	377	1159	1053	1017	3.49877188906857	4.37752142835762	3.38489534006394	10.253302684909	9.31518080792147	9.71040080229821
ENSG00000100644	4076.19251043502	3703.76934912287	3218.13611039529	9434.86524675394	7529.57161003369	8243.10689069753	3666.03265665106	8402.51458249505	-1.1965964965243	1.80411031247391e-22	1.53278161679527e-20	HIF1A	14	61695513	61748259	+	5151	protein_coding	hypoxia inducible factor 1 subunit alpha [Source:HGNC Symbol;Acc:HGNC:4910]	Others	4140	3872	3237	9635	7611	7869	54.2446170305085	49.7844968542773	43.5358735735238	127.682897745039	100.856828831411	112.547646414545
ENSG00000175197	187.071636952332	203.745576281811	178.951034869061	520.949487418069	531.254756876638	589.766066776301	189.922749367735	547.323437023669	-1.52636968553835	2.39541978528879e-22	2.01746420264475e-20	DDIT3	12	57516588	57521737	-	1307	protein_coding	DNA damage inducible transcript 3 [Source:HGNC Symbol;Acc:HGNC:2726]	TF_bZIP	190	213	180	532	537	563	9.81128450698179	10.7933022603435	9.54098100598492	27.7848851514446	28.0448960678356	31.7351992474303
ENSG00000038002	216.609263839542	191.310400264611	186.904414196575	582.640874085998	522.351045867533	618.04969697694	198.274692766909	574.34720564349	-1.53425904272794	2.61387181064166e-22	2.1824702949974e-20	AGA	4	177430770	177442503	-	2675	protein_coding	aspartylglucosaminidase [Source:HGNC Symbol;Acc:HGNC:318]	-	220	200	188	595	528	590	5.55068715619782	4.95172517371558	4.86889239639998	15.1832848789953	13.4730298799694	16.2493744763008
ENSG00000129474	303.252969375359	283.139392391624	315.152655852736	745.192781814193	754.836833327514	751.087513105875	300.51500587324	750.372376082527	-1.32039649076974	3.51058218511909e-22	2.90613194478384e-20	AJUBA	14	22971174	22982642	-	5979	protein_coding	ajuba LIM protein [Source:HGNC Symbol;Acc:HGNC:20250]	-	308	296	317	761	763	717	3.4767224284932	3.2787890889346	3.67304984986217	8.68817709210493	8.71066118116837	8.83484682580644
ENSG00000115414	1067.2929181912	1063.68582547124	848.029070796163	2658.60499687981	2184.37710090059	2315.06750901532	993.002604819533	2386.01653559857	-1.26465239278713	3.67495735207289e-22	3.02448026778384e-20	FN1	2	215360440	215436172	-	17315	protein_coding	fibronectin 1 [Source:HGNC Symbol;Acc:HGNC:3778]	-	1084	1112	853	2715	2208	2210	4.22527171575534	4.25336462654761	3.41289281455495	10.7033542437157	8.70425709043781	9.40325470325733
ENSG00000107819	278.638280302684	243.920760337379	207.782034931299	710.919789220899	727.136399076963	642.143159740448	243.447025190454	693.399782679437	-1.51012132396229	3.68477282121205e-22	3.02448026778384e-20	SFXN3	10	101031234	101041244	+	4631	protein_coding	sideroflexin 3 [Source:HGNC Symbol;Acc:HGNC:16087]	-	283	255	209	726	735	613	4.12438796295779	3.64683171466286	3.12656612987099	10.701247311869	10.8334727400141	9.75200949821438
ENSG00000175155	457.83321675176	397.925632550391	390.709759464117	1033.08591959786	971.493801215752	993.069682600236	415.489536255423	999.216467804617	-1.26606918831435	3.70198381007283e-22	3.02578600780256e-20	YPEL2	17	59331689	59401729	+	8667	protein_coding	yippee like 2 [Source:HGNC Symbol;Acc:HGNC:18326]	-	465	416	393	1055	982	948	3.62102907916946	3.1788852967063	3.14137561036445	8.30914282982676	7.73388710141342	8.05838407801484
ENSG00000137331	2736.16883731858	2769.21804383024	2346.24690161658	6269.01995949338	5273.96482106026	5436.74224967851	2617.2112609218	5659.90901007738	-1.11272899219657	3.97892836670811e-22	3.23847989039927e-20	IER3	6	30743199	30744554	-	1356	protein_coding	immediate early response 3 [Source:HGNC Symbol;Acc:HGNC:5392]	-	2779	2895	2360	6402	5331	5190	138.317367085419	141.396676662611	120.572544790973	322.276428078756	268.351563374429	281.978561319563
ENSG00000184575	2511.68287297578	2576.95109156431	2549.05807446818	5708.90133768297	4806.02534247059	5019.82058968389	2545.89734633609	5178.24908994582	-1.02431520845363	4.31273447266347e-22	3.4954803125508e-20	XPOT	12	64404350	64451127	+	7364	protein_coding	exportin for tRNA [Source:HGNC Symbol;Acc:HGNC:12826]	-	2551	2694	2564	5830	4858	4792	23.380001513726	24.2289244148035	24.1212802645334	54.0414926828111	45.0296806959853	47.9414816150742
ENSG00000115919	2421.10081718834	2323.4648112137	1878.98586612514	5370.08832518927	4537.92471097419	5275.42080334893	2207.85049817573	5061.1446131708	-1.19674910372343	5.34395435852493e-22	4.29534190369238e-20	KYNU	2	142877498	143055832	+	17600	protein_coding	kynureninase [Source:HGNC Symbol;Acc:HGNC:6469]	-	2459	2429	1890	5484	4587	5036	9.42960969607876	9.14039934534233	7.43952572929739	21.2695028828683	17.7898058775555	21.0805275792172
ENSG00000140416	789.639225451422	785.329193086228	633.287828953289	1769.46564617378	1658.06885014012	1677.114516712	736.085415830313	1701.54967100863	-1.20875703445504	6.02813158777608e-22	4.82524533003349e-20	TPM1	15	63042632	63071915	+	12876	protein_coding	tropomyosin 1 [Source:HGNC Symbol;Acc:HGNC:12010]	-	802	821	637	1807	1676	1601	4.20379235877496	4.22291667963063	3.42731939066731	9.57965228798044	8.8848107797551	9.16049170909109
ENSG00000149357	1433.55949159261	1048.38099345007	1108.50224377224	2876.97292111708	2813.57267887739	3577.35544945127	1196.81424293831	3089.30034981525	-1.36804886996366	7.90309670010266e-22	6.30003646821764e-20	LAMTOR1	11	72085895	72103387	-	2778	protein_coding	late endosomal/lysosomal adaptor, MAPK and MTOR activator 1 [Source:HGNC Symbol;Acc:HGNC:26068]	-	1456	1096	1115	2938	2844	3415	35.3734150401847	26.1293518075942	27.8060141687202	72.1925049499101	69.8799342083383	90.5663549028185
ENSG00000062282	412.542188858037	354.880792490853	381.762207720664	881.30552382756	928.953848616692	965.83359425888	383.061729689852	925.364322234377	-1.27250373913015	8.71418792378901e-22	6.9181366504802e-20	DGAT2	11	75759512	75801535	+	7905	protein_coding	diacylglycerol O-acyltransferase 2 [Source:HGNC Symbol;Acc:HGNC:16940]	-	419	371	384	900	939	922	3.57733823923031	3.10829592379803	3.36531300522297	7.77164933292537	8.10809548958613	8.59285471319901
ENSG00000163993	1066.30833062829	952.725793317763	821.186415565804	2208.15995136794	2835.33730578854	3924.09180487393	946.740179837286	2989.19635401014	-1.65852635711508	1.05160727114436e-21	8.31456508136221e-20	S100P	4	6693069	6697170	+	1280	protein_coding	S100 calcium binding protein P [Source:HGNC Symbol;Acc:HGNC:10504]	-	1083	996	826	2255	2866	3746	57.1039753504404	51.5346928919157	44.7060388732778	120.256660058705	152.834483348543	215.608672415911
ENSG00000196205	1606.84690266424	1382.21764191181	1368.97541674832	3239.28741424619	2869.96284860173	3432.79467287023	1452.67998710812	3180.68164523938	-1.13057775366966	1.32579521977664e-21	1.04398289440216e-19	EEF1A1P5	9	133019486	133020874	+	1389	processed_pseudogene	eukaryotic translation elongation factor 1 alpha 1 pseudogene 5 [Source:HGNC Symbol;Acc:HGNC:3200]	-	1632	1445	1377	3308	2901	3277	79.298644705469	68.899476937908	68.679608090274	162.568282079171	142.560962825872	173.81314495844
ENSG00000105281	4808.72565723784	4821.0220866682	4360.44021630946	8738.63388293016	9431.99786231261	10689.1171321232	4663.3959867385	9619.91629245533	-1.04458172780032	1.36478915591547e-21	1.07033727689225e-19	SLC1A5	19	46774883	46788594	-	3332	protein_coding	solute carrier family 1 member 5 [Source:HGNC Symbol;Acc:HGNC:10943]	-	4884	5040	4386	8924	9534	10204	98.9278381665089	100.178809711935	91.1926315505712	182.821442011718	195.310364993899	225.618069715733
ENSG00000138764	874.313755861425	781.502985080936	819.198070733925	1910.47452998619	1645.20793423808	1842.62613047871	825.004937225429	1799.43619823433	-1.12512844451134	1.91519598479345e-21	1.48993017756763e-19	CCNG2	4	77157151	77433388	+	7471	protein_coding	cyclin G2 [Source:HGNC Symbol;Acc:HGNC:1593]	-	888	817	824	1951	1663	1759	8.0219894323702	7.24258571411194	7.64090128649561	17.82588474586	15.1938785137864	17.3458475501204
ENSG00000172216	8014.54276206306	8262.69618742855	5476.89583940922	18151.9561057683	17277.1565625579	19209.8226155307	7251.37826296694	18212.9784279523	-1.32860443319312	2.09879511471039e-21	1.6262304066822e-19	CEBPB	20	50190734	50192689	+	1956	protein_coding	CCAAT enhancer binding protein beta [Source:HGNC Symbol;Acc:HGNC:1834]	C/EBP	8140	8638	5509	18537	17464	18338	280.868742988077	292.478988970437	195.119213022881	646.908951616383	609.438672072167	690.703314414259
ENSG00000068697	4265.23332251317	2878.26497198107	2960.64545466703	9340.85932421233	7744.24997547547	10050.1165979606	3368.04791638709	9045.07529921614	-1.42522526082031	2.19759877354382e-21	1.68927324771101e-19	LAPTM4A	2	20032650	20052028	-	1946	protein_coding	lysosomal protein transmembrane 4 alpha [Source:HGNC Symbol;Acc:HGNC:6924]	-	4332	3009	2978	9539	7828	9594	150.242730623975	102.407007457926	106.01760065268	334.605113857747	274.576343843988	363.216275098037
ENSG00000158050	255.008178792916	267.834560370455	177.956862453122	627.685378637184	836.948834855933	827.55806883353	233.599867205498	764.064094108883	-1.70893466621938	2.49177001925763e-21	1.90031799382046e-19	DUSP2	2	96143166	96145440	-	1932	protein_coding	dual specificity phosphatase 2 [Source:HGNC Symbol;Acc:HGNC:3068]	-	259	280	179	641	846	790	9.04774804487285	9.59845278238346	6.41862528552217	22.6476668927495	29.8894812545729	30.1250926518956
ENSG00000106636	1051.53951718469	940.290617300563	1023.99758841741	1974.12437337373	2188.33430579353	2121.27226504797	1005.27590763422	2094.57698140508	-1.05913540057536	3.72472055008238e-21	2.77506006829407e-19	YKT6	7	44200968	44214294	+	3707	protein_coding	YKT6 v-SNARE homolog [Source:HGNC Symbol;Acc:HGNC:16959]	-	1068	983	1030	2016	2212	2025	19.4444884819157	17.5622944934104	19.2491143483304	37.1227809732873	40.7303060460794	40.2449010192865
ENSG00000157613	660.658254710604	823.59127313915	656.153794519891	1954.53980617757	1663.01535625629	1593.31116796937	713.467774123215	1736.95544346774	-1.28352051970663	4.39805884459339e-21	3.23934592694367e-19	CREB3L1	11	46277661	46321422	+	4037	protein_coding	cAMP responsive element binding protein 3 like 1 [Source:HGNC Symbol;Acc:HGNC:18856]	TF_bZIP	671	861	660	1996	1681	1521	11.2179016189321	14.1252038976621	11.326123682854	33.7500444228781	28.4226194798078	27.7574065728298
ENSG00000100867	942.250297702009	813.069201124597	755.571036113814	1754.77722077665	1966.73083178912	1907.57372575425	836.963511646807	1876.36059277334	-1.16465538314699	5.46680650862402e-21	3.98110935633668e-19	DHRS2	14	23630115	23645639	+	7556	protein_coding	dehydrogenase/reductase 2 [Source:HGNC Symbol;Acc:HGNC:18349]	-	957	850	760	1792	1988	1821	8.54806556661024	7.45036071581246	6.96815426509098	16.1889475993149	17.95889319312	17.7552347476906
ENSG00000151632	2314.76536039438	2541.55866751536	1957.52548698434	5454.30196413279	4527.04239751862	5512.16526354688	2271.28317163136	5164.50320839943	-1.18500992197889	7.16181117001361e-21	5.17654642441543e-19	AKR1C2	10	4987400	5018031	-	6461	protein_coding	aldo-keto reductase family 1 member C2 [Source:HGNC Symbol;Acc:HGNC:385]	-	2351	2657	1969	5570	4576	5262	24.5584381982745	27.2359254597231	21.1126179489115	58.8474997043177	48.3438697906347	60.0011431620332
ENSG00000155090	1703.33648382913	1370.73901789594	1285.46493380942	3754.36153150541	3320.09490517318	3092.34356860327	1453.18014517816	3388.93333509395	-1.221702567667	1.12624774816011e-20	8.02078865059173e-19	KLF10	8	102648779	102655902	-	4003	protein_coding	Kruppel like factor 10 [Source:HGNC Symbol;Acc:HGNC:11810]	zf-C2H2	1730	1433	1293	3834	3356	2952	29.1681153760753	23.7088737387891	22.3773702945641	65.3791213542498	57.2257507349835	54.3299349596095
ENSG00000174827	630.136040260487	668.629848924815	530.888070111549	1440.44491727816	1322.69573546381	1446.65530766975	609.88465309895	1403.26532013724	-1.2018841974405	1.20593065981828e-20	8.55680689060068e-19	PDZK1	1	145670852	145708148	-	2480	protein_coding	PDZ domain containing 1 [Source:HGNC Symbol;Acc:HGNC:8821]	-	640	699	534	1471	1337	1381	17.417112191002	18.6670554898039	14.9171442682686	40.4886739309302	36.7989022329879	41.0251728786144
ENSG00000204386	2263.56680712322	2427.72897935791	2051.97186649857	4560.26647162772	4401.4011421679	5336.17823118735	2247.75588432657	4765.94861499432	-1.08413486578144	1.59525848818786e-20	1.11558672110784e-18	NEU1	6	31857659	31862906	-	4822	protein_coding	neuraminidase 1 [Source:HGNC Symbol;Acc:HGNC:7758]	-	2299	2538	2064	4657	4449	5094	32.1780425326763	34.8589848228236	29.6536802719402	65.9252208184344	62.978213443575	77.8287681574525
ENSG00000137876	1378.42258806981	1342.04245785625	1042.88686432025	3190.32599625577	2652.31657949026	3683.15717723885	1254.45063674877	3175.26658432829	-1.33963768870429	1.81645119696273e-20	1.26116401922456e-18	RSL24D1	15	55180806	55197067	-	3009	protein_coding	ribosomal L24 domain containing 1 [Source:HGNC Symbol;Acc:HGNC:18479]	-	1400	1403	1049	3258	2681	3516	31.401739327413	30.880605467072	24.1517950249041	73.9097023848208	60.8176679333399	86.0865098275524
ENSG00000118508	300.299206686638	197.049712272549	197.840310771907	659.999914510862	730.104302746665	864.222033908433	231.729743243698	751.442083721987	-1.6971662033838	2.02734554585608e-20	1.40256109174207e-18	RAB32	6	146543693	146554965	+	1217	protein_coding	RAB32, member RAS oncogene family [Source:HGNC Symbol;Acc:HGNC:9772]	-	305	206	199	674	738	825	16.914420271767	11.2105511790303	11.3281401113377	37.8043590763685	41.3924297476744	49.9426741186112
ENSG00000092068	342.63647189164	371.142176513345	203.805345267542	965.519162771083	1000.18353668954	983.64180586669	305.861331224176	983.114835109103	-1.68390090822443	2.45115792152501e-20	1.6803836006041e-18	SLC7A8	14	23125295	23183674	-	5991	protein_coding	solute carrier family 7 member 8 [Source:HGNC Symbol;Acc:HGNC:11066]	-	348	388	205	986	1011	939	3.92037652972228	4.28926352678968	2.37055838001314	11.2344070819378	11.5187929726459	11.5471470041034
ENSG00000196542	14431.0999095281	13947.4847312915	12415.2251302491	31020.9752103703	24743.4128943047	32621.5010399303	13597.9365903562	29461.9630482018	-1.11545177823431	2.45495100392835e-20	1.6803836006041e-18	SPTSSB	3	161344792	161372880	-	3745	protein_coding	serine palmitoyltransferase small subunit B [Source:HGNC Symbol;Acc:HGNC:24045]	-	14657	14581	12488	31679	25011	31141	264.144226131141	257.861088421239	231.013405190893	577.420506220518	455.863028041011	612.617155649496
ENSG00000156508	64433.3792917606	58589.7666330384	52644.41194123	122783.485579656	111441.814893636	144635.152053056	58555.8526220097	126286.817508783	-1.10881490965746	3.27818180298295e-20	2.22033775194345e-18	EEF1A1	6	73515750	73523797	-	5948	protein_coding	eukaryotic translation elongation factor 1 alpha 1 [Source:HGNC Symbol;Acc:HGNC:3189]	-	65442	61251	52953	125388	112647	138071	742.563263620336	682.012833974278	616.759323716062	1438.98933976535	1292.7180328242	1710.17255490347
ENSG00000134108	1575.34010065122	1303.78037780332	1276.51738206597	3496.8244728758	2752.23600303689	3198.14529639085	1385.2126201735	3149.06859076784	-1.1848461228783	3.89022496537786e-20	2.59853613118395e-18	ARL8B	3	5122220	5180912	+	3576	protein_coding	ADP ribosylation factor like GTPase 8B [Source:HGNC Symbol;Acc:HGNC:25564]	-	1600	1363	1284	3571	2782	3053	30.1974540224307	25.2434476740721	24.8750308110736	68.1655434268779	53.1024736735277	62.898127459282
ENSG00000197594	432.233940116178	382.620800529222	411.587380198841	984.124501607442	877.510185008525	964.786052399597	408.814040281413	942.140246338521	-1.20462334604668	5.47672258434849e-20	3.60848956399369e-18	ENPP1	6	131808016	131895155	+	9959	protein_coding	ectonucleotide pyrophosphatase/phosphodiesterase 1 [Source:HGNC Symbol;Acc:HGNC:3356]	-	439	400	414	1005	887	921	2.97506626929594	2.6600792930393	2.87992198032847	6.88847189216442	6.07943226736256	6.81321854568143
ENSG00000188493	646.874028829906	854.200937181488	672.060553174919	1681.33509379102	1896.49044493951	1600.64396098435	724.378506395438	1726.15649990496	-1.25255957782556	7.40237000251143e-20	4.84430099049489e-18	C19orf54	19	40740856	40751553	-	3375	protein_coding	chromosome 19 open reading frame 54 [Source:HGNC Symbol;Acc:HGNC:24758]	-	657	893	676	1717	1917	1528	13.1383082960792	17.5237885953221	13.876151490008	34.7271449073655	38.7706848477756	33.3547737523827
ENSG00000198964	836.899428470959	801.59057710872	668.083863511162	1772.4033312532	1595.74287307638	1985.09182334119	768.857956363614	1784.41267589026	-1.21440079823958	8.08159812518515e-20	5.2709978883152e-18	SGMS1	10	50305586	50625163	-	6429	protein_coding	sphingomyelin synthase 1 [Source:HGNC Symbol;Acc:HGNC:29799]	-	850	838	672	1810	1613	1895	8.9232560707906	8.63278483096868	7.24139038513038	19.2179788178502	17.1256111336018	21.7157188671508
ENSG00000160325	394.819612725711	365.402864505407	393.692276711935	839.198704355799	1013.04445259158	1244.47972882814	384.638251314351	1032.24096192517	-1.42393449171245	1.0256052759942e-19	6.64448153889087e-18	CACFD1	9	133459965	133470848	+	3520	protein_coding	calcium channel flower domain containing 1 [Source:HGNC Symbol;Acc:HGNC:1365]	-	401	382	396	857	1024	1188	7.68864068346397	7.18738688744498	7.79378885926393	16.6192231679597	19.8569448644177	24.8646413464158
ENSG00000164761	13.7842258806981	2.86965600396916	14.9125862390884	135.133513653559	113.769640671906	142.465692862481	10.5221560412519	130.456282395982	-3.63893249076224	1.08124000554296e-19	6.9815667157909e-18	TNFRSF11B	8	118923557	118952200	-	2827	protein_coding	TNF receptor superfamily member 11b [Source:HGNC Symbol;Acc:HGNC:11909]	-	14	3	15	138	115	136	0.334233582016928	0.0702822683393483	0.367588202299914	3.33215994214321	2.77668854500005	3.54422693666895
ENSG00000125977	945.20406039073	814.02575312592	819.198070733925	1969.22823157469	1670.92976604216	1974.61640474836	859.475961416858	1871.59146745507	-1.1227237038258	1.69312594188502e-19	1.08601134504155e-17	EIF2S2	20	34088298	34112332	-	2656	protein_coding	eukaryotic translation initiation factor 2 subunit beta [Source:HGNC Symbol;Acc:HGNC:3266]	-	960	851	824	2011	1689	1885	24.3944493036624	21.2203143421978	21.4929117136328	51.6840527615858	43.4066945872573	52.28675695894
ENSG00000096696	6114.28876565253	5399.73604746865	4780.97514825175	12387.2387515763	10872.4204433413	10659.7859600633	5431.66665379098	11306.4817183269	-1.05769308144795	1.76025047946745e-19	1.12163855387381e-17	DSP	6	7541575	7586717	+	10093	protein_coding	desmoplakin [Source:HGNC Symbol;Acc:HGNC:3052]	-	6210	5645	4809	12650	10990	10176	41.5259123636405	37.0419632517811	33.008866980812	85.5544913313083	74.3245957798555	74.2788629717339
ENSG00000167552	1161.81332423027	847.505073172227	743.640967122544	2529.3468533851	2105.23300304187	2656.56615514156	917.653121508348	2430.38200385618	-1.40511516351986	3.70583210566775e-19	2.30082287560545e-17	TUBA1A	12	49184796	49189324	-	3421	protein_coding	tubulin alpha 1a [Source:HGNC Symbol;Acc:HGNC:20766]	-	1180	886	748	2583	2128	2536	23.2796683698791	17.1526399414858	15.1476282223636	51.5399381740265	42.4593837133048	54.6140768495333
ENSG00000146278	1787.02642667622	1496.04733006926	1301.37169246445	3579.0796550997	3112.34164829405	3725.05885161017	1528.14848306998	3472.16005166797	-1.18398467086589	3.76862690815016e-19	2.33233456350724e-17	PNRC1	6	89080751	89085160	+	2992	protein_coding	proline rich nuclear receptor coactivator 1 [Source:HGNC Symbol;Acc:HGNC:17278]	-	1815	1564	1309	3655	3146	3556	40.9414195114775	34.619874012824	30.3091788971375	83.387000726052	71.7715401464364	87.5605710317435
ENSG00000033100	1325.25485967284	1452.0459380084	1418.68403754528	2532.28453846452	2955.04275379985	2946.73525016294	1398.66161174217	2811.3541808091	-1.00711149311475	4.12660923946718e-19	2.53766817707044e-17	CHPF2	7	151232489	151238827	+	4205	protein_coding	chondroitin polymerizing factor 2 [Source:HGNC Symbol;Acc:HGNC:29270]	-	1346	1518	1427	2586	2987	2813	21.6036392176501	23.9087072849562	23.5100789053659	41.9792892873406	48.4868933866062	49.2847041757821
ENSG00000115415	1465.06629360563	1011.07546539847	1083.64793337376	3187.38831117634	2627.58404890941	2868.16961071672	1186.59656412595	2894.38065693416	-1.28653093640967	4.82772558727012e-19	2.95629435687612e-17	STAT1	2	190964358	191020960	-	6053	protein_coding	signal transducer and activator of transcription 1 [Source:HGNC Symbol;Acc:HGNC:11362]	STAT	1488	1057	1090	3255	2656	2738	16.5912884343825	11.5652396626065	12.4753269917179	36.7073371082113	29.9510832004186	33.32507933329
ENSG00000119655	1393.19140151342	1454.91559401237	1242.71551992404	2891.66134651421	2690.89932719638	3595.16366105908	1363.60750514994	3059.24144492322	-1.1655293091566	4.8378778128632e-19	2.95629435687612e-17	NPC2	14	74476192	74494177	-	2749	protein_coding	NPC intracellular cholesterol transporter 2 [Source:HGNC Symbol;Acc:HGNC:14537]	-	1415	1521	1250	2953	2720	3432	34.7399793678747	36.6441622793147	31.5015110919685	73.3265527648101	67.5381718742473	91.9773645375682
ENSG00000153879	595.675475558741	622.715352861309	526.911380447792	1295.51912002651	1182.21496176459	1348.18637289716	581.767402955947	1275.30681822942	-1.13202624388893	4.91543881230135e-19	2.99424418971979e-17	CEBPG	19	33373330	33382686	+	4411	protein_coding	CCAAT enhancer binding protein gamma [Source:HGNC Symbol;Acc:HGNC:1837]	C/EBP	605	651	530	1323	1195	1287	9.25691280725011	9.77449332423221	8.32405470245575	20.4736534404578	18.4920893960249	21.4956167915814
ENSG00000141424	10831.44777954	8427.22313165611	9438.67291692705	20953.5284431801	17901.4056344186	20114.8987819512	9565.78127604106	19656.6109531833	-1.03907463500971	5.46104863210139e-19	3.31617470383812e-17	SLC39A6	18	36108532	36129385	-	3682	protein_coding	solute carrier family 39 member 6 [Source:HGNC Symbol;Acc:HGNC:18607]	-	11001	8810	9494	21398	18095	19202	201.649076168169	158.468317813229	178.632944486334	396.699780592381	335.451655905251	384.212157751525
ENSG00000183742	280.607455428498	290.791808402209	280.356621294863	728.54589969745	621.281168190929	714.423548030972	283.91862837519	688.083538639783	-1.27693945544243	7.21052601895513e-19	4.36484685978687e-17	MACC1	7	20134655	20217404	-	9898	protein_coding	MACC1, MET transcriptional regulator [Source:HGNC Symbol;Acc:HGNC:30215]	-	285	304	282	744	628	682	1.94332423478862	2.03411947427031	1.97377558502272	5.13095312798553	4.3307920515318	5.07627740681038
ENSG00000113552	506.078007334203	439.057368607282	508.022104544946	1049.73280171461	1047.66999540477	1262.28794043595	484.385826828811	1119.89691251844	-1.20908925673424	7.87237528959373e-19	4.72123163265388e-17	GNPDA1	5	141991749	142013041	-	3961	protein_coding	glucosamine-6-phosphate deaminase 1 [Source:HGNC Symbol;Acc:HGNC:4417]	-	514	459	511	1072	1059	1205	8.75802403595763	7.67464271827484	8.93742008378102	18.4740665687966	18.2493018434109	22.4125167213151
ENSG00000128311	1609.80066535296	1541.00527413144	1097.56634719691	3205.01442165289	3385.38878590662	4277.11341145228	1416.12409556044	3622.5055396706	-1.35485502732004	8.04807670616335e-19	4.81170660108303e-17	TST	22	37010859	37020183	-	1937	protein_coding	thiosulfate sulfurtransferase [Source:HGNC Symbol;Acc:HGNC:12388]	-	1635	1611	1104	3273	3422	4083	56.9686584538549	55.0828297799155	39.4853113090226	115.342389920257	120.588396777622	155.295253243719
ENSG00000162433	114.212157297213	138.700040191843	84.5046553548345	457.299644030523	351.201934248057	393.875739090389	112.472284281297	400.79243912299	-1.83226855197515	9.02357250663095e-19	5.34543189681799e-17	AK4	1	65147549	65232145	+	7578	protein_coding	adenylate kinase 4 [Source:HGNC Symbol;Acc:HGNC:363]	-	116	145	85	467	355	376	1.03312113088617	1.26725415792751	0.777070529353901	4.20663509650068	3.1976349999815	3.65545688640699
ENSG00000146232	281.592042991405	300.357328415439	292.286690286133	658.041457791245	693.500157487008	691.377627126747	291.412020564326	680.973080801667	-1.22437664240495	9.1977545206668e-19	5.43200313475112e-17	NFKBIE	6	44258166	44265788	-	2581	protein_coding	NFKB inhibitor epsilon [Source:HGNC Symbol;Acc:HGNC:7799]	-	286	314	294	672	701	660	7.47869608123903	8.05734513688958	7.89142511386145	17.772717172669	18.5389507276159	18.8392822634172
ENSG00000176532	682.319181094558	637.063632881155	611.416035802626	1262.22535579303	1384.03241130431	1379.61262867564	643.59961659278	1341.956798591	-1.0600092918222	9.24336077333224e-19	5.44234472766622e-17	PRR15	7	29563811	29567295	+	1982	protein_coding	proline rich 15 [Source:HGNC Symbol;Acc:HGNC:22310]	-	693	666	615	1289	1399	1317	23.5981219222563	22.2546568699117	21.4964913037216	44.3937496367659	48.1802668577391	48.9542664024063
ENSG00000196517	158.518597628029	184.61453625535	203.805345267542	470.029612708032	571.816107029231	498.629925018684	182.31282638364	513.491881585316	-1.49405695504254	1.07836032698706e-18	6.31085132751246e-17	SLC6A9	1	43991500	44031467	-	5159	protein_coding	solute carrier family 6 member 9 [Source:HGNC Symbol;Acc:HGNC:11056]	-	161	193	205	480	578	476	2.10624168795529	2.47766225437101	2.75286203811954	6.35109005381147	7.64746410689862	6.79750987107403
ENSG00000118513	504.108832208389	480.189104664174	376.791345640968	1312.16600214326	1024.91606727039	1092.58615923212	453.69642750451	1143.22274288192	-1.33321366415963	1.24455213962749e-18	7.21802978943838e-17	MYB	6	135181315	135219173	+	5493	protein_coding	MYB proto-oncogene, transcription factor [Source:HGNC Symbol;Acc:HGNC:7545]	MYB	512	502	379	1340	1036	1043	6.29083389531184	6.05263439789183	4.77997609508834	16.6520520842443	12.8737565808133	13.988886016175
ENSG00000179388	460.786979440481	490.711176678727	318.135173100553	1152.55177949449	1328.63154280321	1026.59102209729	423.211109739921	1169.25811479833	-1.46591700833354	1.4037999619481e-18	8.1173161381781e-17	EGR3	8	22687659	22693302	-	4855	protein_coding	early growth response 3 [Source:HGNC Symbol;Acc:HGNC:3240]	zf-C2H2	468	513	320	1177	1343	980	6.50585642809106	6.99807277318285	4.5662202722773	16.5485440321923	18.8817357416351	14.871174288126
ENSG00000113161	472.602030195365	485.928416672112	556.736552925969	1203.47165420452	1024.91606727039	1173.2468823969	505.088999931149	1133.8782012906	-1.16675447626961	1.58641607044609e-18	9.1459719347057e-17	HMGCR	5	75336329	75362104	+	6215	protein_coding	3-hydroxy-3-methylglutaryl-CoA reductase [Source:HGNC Symbol;Acc:HGNC:5006]	-	480	508	560	1229	1036	1120	5.21252271524757	5.41343470519879	6.24227658702108	13.498431630188	11.3782051324872	13.2765523353825
ENSG00000100612	644.904853704092	593.062240820294	465.272690659559	1540.32620997861	1203.97958867573	1639.40300977782	567.746595061315	1461.23626947739	-1.36360239570759	1.77842072667231e-18	1.01922449397543e-16	DHRS7	14	60144120	60169856	-	3248	protein_coding	dehydrogenase/reductase 7 [Source:HGNC Symbol;Acc:HGNC:21524]	-	655	620	468	1573	1217	1565	13.6104704063383	12.6422971068462	9.98219262762868	33.0586613257619	25.5758275188539	35.498233631765
ENSG00000186395	415.495951546758	378.79459252393	341.001138667156	811.780310281164	931.921752286393	1072.68286390574	378.430560912615	938.794975491099	-1.31038567637185	1.81274408353694e-18	1.03583084490248e-16	KRT10	17	40818117	40822595	-	2144	protein_coding	keratin 10 [Source:HGNC Symbol;Acc:HGNC:6413]	-	422	396	343	829	942	1024	13.2842036895224	12.2326550291906	11.0832072086548	26.3938236591763	29.9903309650619	35.1871099208538
ENSG00000185950	111.258394608492	85.1331281177519	109.358965753315	382.878288685084	323.501499997506	313.215015925602	101.916829493186	339.864934869397	-1.73869215150181	1.9988206927062e-18	1.1387986952474e-16	IRS2	13	109752698	109786568	-	8138	protein_coding	insulin receptor substrate 2 [Source:HGNC Symbol;Acc:HGNC:6126]	-	113	89	110	391	327	299	0.937148931019291	0.724306937043706	0.93642093281891	3.27968122100967	2.74274355943224	2.7068358819906
ENSG00000110619	621.274752194324	544.278088752818	632.29365653735	1293.5606633069	1235.63722781922	1241.3371032503	599.282165828164	1256.84499812547	-1.06875911492532	2.4825705214655e-18	1.40613665413182e-16	CARS	11	3000922	3057613	-	10037	protein_coding	cysteinyl-tRNA synthetase [Source:HGNC Symbol;Acc:HGNC:1493]	-	631	569	636	1321	1249	1185	4.24300253522205	3.75455668714912	4.38984620414853	8.98403540426199	8.49402727073065	8.69806899523696
ENSG00000100219	19991.0658772639	16968.2759514697	15923.6595860986	36846.4047228705	32085.0172719239	39796.1152341593	17627.6671382774	36242.5124096512	-1.03983462568726	2.64113877132547e-18	1.49158889619084e-16	XBP1	22	28794555	28800597	-	3028	protein_coding	X-box binding protein 1 [Source:HGNC Symbol;Acc:HGNC:12801]	TF_bZIP	20304	17739	16017	37628	32432	37990	452.557316038195	387.992728519231	366.455647024308	848.257729630887	731.093625564601	924.318924360621
ENSG00000167508	1546.78706132691	1683.53152232858	1687.11058984887	2922.99665402807	3873.11428896097	3864.3819188948	1639.14305783479	3553.49762062795	-1.11620625187757	2.67665454768509e-18	1.50725218730255e-16	MVD	16	88651935	88663161	-	4717	protein_coding	mevalonate diphosphate decarboxylase [Source:HGNC Symbol;Acc:HGNC:7529]	-	1571	1760	1697	2985	3915	3689	22.4780257794675	24.7113865993777	24.9236750178709	43.1967447790907	56.6527540403163	57.617074208766
ENSG00000165030	485.401668513156	374.011832517315	349.948690410609	1197.59628404567	931.921752286393	996.212308178085	403.12073048036	1041.91011483672	-1.37010458448659	4.17446351749702e-18	2.3057007855604e-16	NFIL3	9	91409045	91423862	-	2085	protein_coding	nuclear factor, interleukin 3 regulated [Source:HGNC Symbol;Acc:HGNC:7787]	TF_bZIP	493	391	352	1223	942	951	15.9583768354366	12.4199835787014	11.6958749947707	40.0398976795076	30.8389782201883	33.6033735435707
ENSG00000165782	699.057169663977	517.494632715773	577.614173660692	1282.789151349	1377.10730274168	1433.03726349908	598.055325346814	1364.31123919659	-1.18992544428773	4.17789982825718e-18	2.3057007855604e-16	PIP4P1	14	20457719	20461612	-	3803	protein_coding	phosphatidylinositol-4,5-bisphosphate 4-phosphatase 1 [Source:HGNC Symbol;Acc:HGNC:19299]	-	710	541	581	1310	1392	1368	12.6002708165906	9.42152626646311	10.5839047003415	23.5135136732917	24.9843495072939	26.5013619749686
ENSG00000272168	9.8458756290701	13.3917280185228	12.92424140721	101.839749420074	106.844532109268	127.80010683252	12.053948351601	112.161462787287	-3.21667693620367	6.39902685275759e-18	3.51148864489426e-16	CASC15	6	21664772	22368328	+	13289	lincRNA	cancer susceptibility 15 [Source:HGNC Symbol;Acc:HGNC:28245]	-	10	14	13	104	108	122	0.050787350244663	0.0697727849182212	0.067771510385653	0.534211950534244	0.554736306788704	0.676356941109797
ENSG00000171867	352.48234752071	331.9235444591	315.152655852736	894.035492505069	693.500157487008	1019.25822908231	333.186182610849	868.931293024796	-1.38257739810191	7.15872613029161e-18	3.90624461605292e-16	PRNP	20	4686236	4701590	+	2851	protein_coding	prion protein [Source:HGNC Symbol;Acc:HGNC:9449]	-	358	347	317	913	701	973	8.4748821069686	8.06088232089117	7.70296915199085	21.8597968443024	16.7832451167929	25.1434023462204
ENSG00000163082	35.4451522646524	22.9572480317533	30.8193448941161	180.178018204746	169.170509173008	143.513234721764	29.7405817301739	164.287254033173	-2.4677603981548	7.32918067351501e-18	3.9880213153556e-16	SGPP2	2	222424517	222560948	+	3336	protein_coding	sphingosine-1-phosphate phosphatase 2 [Source:HGNC Symbol;Acc:HGNC:19953]	-	36	24	31	184	171	137	0.728323486404309	0.4764699582622	0.643771528476371	3.76499446700194	3.4988490417013	3.02554033613906
ENSG00000128342	178.210348886169	193.223504267257	154.096724470581	439.673533553972	726.147097853729	531.103722656455	175.176859208002	565.641451354719	-1.69074683848948	9.67456284567374e-18	5.19130074469657e-16	LIF	22	30240447	30246851	-	3969	protein_coding	LIF, interleukin 6 family cytokine [Source:HGNC Symbol;Acc:HGNC:6596]	-	181	202	155	449	734	507	3.07783498688939	3.37070382667827	2.70549485890296	7.72214235367767	12.6232184457128	9.41098936209909
ENSG00000166900	668.53495521386	673.412608931431	608.433518554808	1348.39745145617	1248.49814372126	1451.89301696617	650.1270275667	1349.59620404787	-1.05347813347069	1.00111914123206e-17	5.35709361458733e-16	STX3	11	59713456	59805882	+	6568	protein_coding	syntaxin 3 [Source:HGNC Symbol;Acc:HGNC:11438]	-	679	704	612	1377	1262	1386	6.97725324505939	7.09888006024755	6.45526970073018	14.3111112369771	13.1153941747796	15.5467103830615
ENSG00000117318	2476.23772071113	2110.15371491866	2173.26090124316	4071.63152008333	4606.18649537733	5286.94376380105	2253.21744562432	4654.92059308724	-1.04671030467727	1.77431609899466e-17	9.39078610754795e-16	ID3	1	23557918	23559794	-	1797	protein_coding	inhibitor of DNA binding 3, HLH protein [Source:HGNC Symbol;Acc:HGNC:5362]	bHLH	2515	2206	2186	4158	4656	5047	94.4577874214989	81.3032215813977	84.2748899838049	157.946122678186	176.856094910966	206.915797729319
ENSG00000111412	771.916649319096	624.628456863955	774.46031201666	1546.20158013746	1459.2193042701	1525.22094711597	723.668472733237	1510.21394384118	-1.06159661877521	3.90387496251362e-17	2.04383680807706e-15	C12orf49	12	116710185	116738070	-	8664	protein_coding	chromosome 12 open reading frame 49 [Source:HGNC Symbol;Acc:HGNC:26128]	-	784	653	779	1579	1475	1456	6.10724686475808	4.99166074579699	6.22895405906084	12.4404545136103	11.62060431185	12.3808754147879
ENSG00000131100	1256.33373026935	1063.68582547124	962.358898629174	2364.83648893729	2108.20090671158	2487.91191579701	1094.12615145659	2320.31643714862	-1.08445842356318	4.01273581694328e-17	2.09516726442071e-15	ATP6V1E1	22	17592136	17628818	-	3212	protein_coding	ATPase H+ transporting V1 subunit E1 [Source:HGNC Symbol;Acc:HGNC:857]	-	1276	1112	968	2415	2131	2375	26.8116161981349	22.9287075058131	20.8783384966583	51.3232511636612	45.2859048652335	54.4749072438887
ENSG00000153714	572.045374048973	553.843608766049	413.575725030719	1242.64078859686	1109.00667124527	1219.33872420535	513.154902615247	1190.32872801583	-1.2136228470423	5.59992321082792e-17	2.86973842637428e-15	LURAP1L	9	12775021	12822131	+	2132	protein_coding	leucine rich adaptor protein 1 like [Source:HGNC Symbol;Acc:HGNC:31452]	-	581	579	416	1269	1121	1164	18.3923315942857	17.986293954456	13.5176825743331	40.6300150315445	35.8900074934239	40.2229762034994
ENSG00000170271	127.011795615004	101.394512140244	89.4755174345307	348.60529609179	345.266126908653	307.977306629187	105.960608396593	333.94957654321	-1.65634784302938	5.82367312856874e-17	2.97652697027718e-15	FAXDC2	5	154818491	154859252	-	7222	protein_coding	fatty acid hydroxylase domain containing 2 [Source:HGNC Symbol;Acc:HGNC:1334]	-	129	106	90	356	349	294	1.2055357181497	0.972072606623548	0.863338560981881	3.36484509057693	3.2985500612062	2.99915056087726
ENSG00000099204	837.884016033866	838.896105160319	895.749346761246	2178.78310057369	1821.30355197373	1584.9308330951	857.50982265181	1861.67249521417	-1.11862927869063	7.61018197705707e-17	3.85907945229247e-15	ABLIM1	10	114431113	114685003	-	10039	protein_coding	actin binding LIM protein 1 [Source:HGNC Symbol;Acc:HGNC:78]	-	851	877	901	2225	1841	1513	5.72119778751398	5.78574731766481	6.21770983138808	15.1290661695304	12.5175251036372	11.1034232735671
ENSG00000196352	667.550367650953	653.325016903647	626.328622041715	1592.22531304846	1185.18286543429	1526.26848897526	649.068002198771	1434.55888915267	-1.14407199269316	8.22032599953049e-17	4.15759621245183e-15	CD55	1	207321376	207386804	+	5908	protein_coding	CD55 molecule (Cromer blood group) [Source:HGNC Symbol;Acc:HGNC:2665]	-	678	683	630	1626	1198	1457	7.74527894444989	7.65650447317849	7.38747759171937	18.786791516256	13.8411274661104	18.1688519981584
ENSG00000161249	515.923882963273	467.753928646974	310.18179377304	1077.15119578924	1101.0922614594	1275.90598460663	431.286535127762	1151.38314728509	-1.41624491935962	9.14850452513021e-17	4.56741446279117e-15	DMKN	19	35497220	35513658	-	7444	protein_coding	dermokine [Source:HGNC Symbol;Acc:HGNC:25063]	-	524	489	312	1100	1113	1218	4.75086597310982	4.35063669170339	2.90365051536253	10.0869270963121	10.2057267587598	12.0545040141439
ENSG00000129116	535.615634221414	426.622192590083	437.435863013261	1200.5339691251	940.825463295499	1093.6337010914	466.557896608252	1078.331044504	-1.2087986021104	1.2882614632859e-16	6.38233064074455e-15	PALLD	4	168497066	168928457	+	10114	protein_coding	palladin, cytoskeletal associated protein [Source:HGNC Symbol;Acc:HGNC:17068]	-	544	446	440	1226	951	1044	3.63014361267868	2.92053377422453	3.01387919765881	8.27446802666559	6.41819199335927	7.60476803423435
ENSG00000165929	1271.10254371295	1431.95834598061	1246.69220958779	2942.58122122424	2345.63320028773	2654.47107142299	1316.58436642712	2647.56183097832	-1.00778184863055	1.44395501108612e-16	7.13542156116054e-15	TC2N	14	91779751	91867536	-	6147	protein_coding	tandem C2 domains, nuclear [Source:HGNC Symbol;Acc:HGNC:19859]	-	1291	1497	1254	3005	2371	2534	14.1746023872639	16.1290545510124	14.1328723742631	33.369816960434	26.3283399935375	30.3704914396388
ENSG00000196776	1967.20595068821	2013.54196278503	1623.48355522876	3778.84224050062	3428.91803972892	4292.82653934153	1868.077156234	3833.52893985702	-1.03696275142395	1.52912823627933e-16	7.51795509263119e-15	CD47	3	108043094	108091862	-	8225	protein_coding	CD47 molecule [Source:HGNC Symbol;Acc:HGNC:1682]	-	1998	2105	1633	3859	3466	4098	16.3948494663568	16.9498756763196	13.754550173242	32.0266440665147	28.7639012120361	36.7066262254147
ENSG00000221869	2550.08178792916	3155.66505236476	2031.09424576385	5407.29900286199	5809.17678282983	6659.22359946171	2578.94702868592	5958.56646171784	-1.20804285796311	1.61629766654246e-16	7.90638941883687e-15	CEBPD	8	47736909	47739086	-	2178	protein_coding	CCAAT enhancer binding protein delta [Source:HGNC Symbol;Acc:HGNC:1835]	C/EBP	2590	3299	2043	5522	5872	6357	80.2582608939135	100.317052585249	64.9840246484082	173.065733806628	184.027746597003	215.03183353966
ENSG00000205629	825.084377716075	675.325712934077	583.579208156328	1721.48345654317	1387.98961619725	1811.19987470022	694.66309960216	1640.22431581355	-1.23937489287493	2.03404117661385e-16	9.87504050932003e-15	LCMT1	16	25111729	25178231	+	2606	protein_coding	leucine carboxyl methyltransferase 1 [Source:HGNC Symbol;Acc:HGNC:17557]	-	838	706	587	1758	1403	1729	21.7028847130588	17.9424032556035	15.6048573732001	46.0486625152087	36.7483967398023	48.879753148521
ENSG00000253276	294.391681309196	272.617320377071	223.688793586327	640.415347314694	593.580733940378	753.182596824441	263.565931757531	662.392892693171	-1.32896851447034	2.82594349241227e-16	1.35834618837514e-14	CCDC71L	7	106656765	106660996	-	4232	protein_coding	coiled-coil domain containing 71 like [Source:HGNC Symbol;Acc:HGNC:26685]	-	299	285	225	654	600	719	4.76840775337894	4.46015061355318	3.68326505636292	10.5488386727607	9.67744536457032	12.5167521725639
ENSG00000111981	29.5376268872103	23.9138000330764	31.8135173100553	180.178018204746	150.373785931562	126.752564973237	28.4216480767807	152.434789703182	-2.42510134372559	2.85492813944051e-16	1.36868375748463e-14	ULBP1	6	149964007	149973710	+	3142	protein_coding	UL16 binding protein 1 [Source:HGNC Symbol;Acc:HGNC:14893]	-	30	25	32	184	152	121	0.644410977786117	0.526967888275349	0.70556968242859	3.99746070716692	3.30211766125343	2.83718471642626
ENSG00000149218	228.424314594426	180.788328250057	188.892759028454	531.720999375961	481.78969571494	493.392215722269	199.368467290979	502.300970271057	-1.33345074160742	2.95272318375763e-16	1.40879804907806e-14	ENDOD1	11	95089810	95132645	+	4687	protein_coding	endonuclease domain containing 1 [Source:HGNC Symbol;Acc:HGNC:29129]	-	232	189	190	543	487	471	3.34072623420328	2.67065122114493	2.80837281987558	7.90819623340893	7.09233342481103	7.40345388689715
ENSG00000162636	853.637417040378	740.371249024045	630.305311705471	1908.51607326657	1469.11231650244	1654.06859580778	741.437992589965	1677.23232852559	-1.1776688002504	3.12331068397669e-16	1.48652705796837e-14	FAM102B	1	108560089	108644900	+	9355	protein_coding	family with sequence similarity 102 member B [Source:HGNC Symbol;Acc:HGNC:27637]	-	867	774	634	1949	1485	1579	6.25494019718814	5.4795827824262	4.6950646824855	14.2213429142746	10.8352216181275	12.4350277921462
ENSG00000198755	5122.80908980518	3887.4273333769	3686.39131830266	8571.18583340293	8817.64180268431	11586.8605055287	4232.20924716158	9658.56271387198	-1.1903638132651	3.38610281745325e-16	1.59980969943627e-14	RPL10A	6	35468408	35470785	+	1501	protein_coding	ribosomal protein L10a [Source:HGNC Symbol;Acc:HGNC:10299]	-	5203	4064	3708	8753	8913	11061	233.948890458301	179.317770514646	171.141426250059	398.060237220159	405.320295915662	542.902850806041
ENSG00000005893	1979.02100144309	1726.57636238811	1536.99055504205	3918.87189595322	3199.40015593864	3549.07181925063	1747.52930629108	3555.78129038083	-1.02484422490548	4.12234260874825e-16	1.93350844247124e-14	LAMP2	X	120427827	120469365	-	5526	protein_coding	lysosomal associated membrane protein 2 [Source:HGNC Symbol;Acc:HGNC:6501]	-	2010	1805	1546	4002	3234	3388	24.5489563115575	21.6329949652904	19.3818274442788	49.4354810960417	39.9470093991357	45.1690486088159
ENSG00000111912	152.611072250587	93.7420961296594	153.102552054641	431.839706675504	374.945163605672	448.347915773102	133.151906811629	418.377595351426	-1.65266437151752	4.3630452992546e-16	2.04146257226717e-14	NCOA7	6	125781161	125932030	+	7820	protein_coding	nuclear receptor coactivator 7 [Source:HGNC Symbol;Acc:HGNC:21081]	-	155	98	154	441	379	428	1.33774335162667	0.829983858241393	1.36430063577908	3.84950065327619	3.30816828403763	4.03223131429988
ENSG00000105612	583.860424803857	490.711176678727	530.888070111549	1069.31736891077	1070.42392353915	1237.14693581316	535.153223864711	1125.62940942103	-1.07264245744276	4.53021473690387e-16	2.11457324502566e-14	DNASE2	19	12875211	12881468	-	2389	protein_coding	deoxyribonuclease 2, lysosomal [Source:HGNC Symbol;Acc:HGNC:2960]	-	593	513	534	1092	1082	1181	16.7527612707822	14.221700842948	15.4853569632926	31.2017569743911	30.9147862306797	36.4201868813755
ENSG00000166446	208.732563336286	271.660768375748	231.64217291384	644.332260753927	584.677022931272	536.34143195287	237.345168208625	588.450238546023	-1.30978208555465	4.58045452713966e-16	2.12902379879707e-14	CDYL2	16	80597906	80804329	-	8557	protein_coding	chromodomain Y like 2 [Source:HGNC Symbol;Acc:HGNC:23030]	-	212	284	233	658	591	512	1.67209976217227	2.19809840742768	1.88638573145676	5.24900423158661	4.71434200667508	4.40815494158645
ENSG00000165389	1892.37729590727	1919.79986665537	1423.65489962498	3808.21909129487	3387.36738835309	4659.46619009056	1745.27735406254	3951.68422324617	-1.178841939211	4.59334421258104e-16	2.12902379879707e-14	SPTSSA	14	34432789	34462356	-	2777	protein_coding	serine palmitoyltransferase small subunit A [Source:HGNC Symbol;Acc:HGNC:20361]	-	1922	2007	1432	3889	3424	4448	46.7116663019571	47.8654136356791	35.7242608617323	95.594878302596	84.1614119748638	118.004160854487
ENSG00000090339	262.884879296172	194.18005626858	194.857793524089	669.792198108946	651.949506111182	488.154506425855	217.307576362947	603.298736881994	-1.4737466989664	4.59414561921002e-16	2.12902379879707e-14	ICAM1	19	10270835	10286615	+	3706	protein_coding	intercellular adhesion molecule 1 [Source:HGNC Symbol;Acc:HGNC:5344]	-	267	203	196	684	659	466	4.86243381020384	3.62778003569469	3.66392664487793	12.5986278635588	12.1376647094378	9.26379474120427
ENSG00000143653	809.330976709562	709.761584981707	610.421863386687	1590.26685632884	1376.11800151844	1788.15395379599	709.838141692652	1584.84627054776	-1.15856353590004	4.95053379197559e-16	2.27783349369024e-14	SCCPDH	1	246724047	246768137	+	2503	protein_coding	saccharopine dehydrogenase (putative) [Source:HGNC Symbol;Acc:HGNC:24275]	-	822	742	614	1624	1391	1707	22.1645451883296	19.6333034579492	16.9943138796575	44.2891898940306	37.933369128353	50.2436398139498
ENSG00000147604	5536.33586622612	4385.79092606621	3668.49621481576	9811.86816528017	9114.4321696545	11848.7459703494	4530.20766903603	10258.348768428	-1.17911421678701	7.12915438660369e-16	3.2190874037972e-14	RPL7	8	73290267	73295789	-	2907	protein_coding	ribosomal protein L7 [Source:HGNC Symbol;Acc:HGNC:10363]	-	5623	4585	3690	10020	9213	11311	130.548205940408	104.458703629128	87.9381749514472	235.285547348273	216.327223447141	286.658215310996
ENSG00000073712	169.349060820006	187.484192259319	175.968517621244	487.655723184583	423.420923544136	426.349536728161	177.600590233523	445.80872781896	-1.32778671567927	7.70822438088116e-16	3.46440868867863e-14	FERMT2	14	52857268	52952435	-	8510	protein_coding	fermitin family member 2 [Source:HGNC Symbol;Acc:HGNC:15767]	-	172	196	177	498	428	407	1.36410167747389	1.52537573947067	1.44091983610363	3.99459122763207	3.43296476284073	3.52349184941158
ENSG00000118515	768.962886630375	910.637505259548	568.666621917239	1839.97008807998	1725.34133332003	1708.54077249049	749.422337935721	1757.95073129684	-1.22976787368408	8.86257980657545e-16	3.95743154691307e-14	SGK1	6	134169246	134318112	-	9992	protein_coding	serum/glucocorticoid regulated kinase 1 [Source:HGNC Symbol;Acc:HGNC:10810]	-	781	952	572	1879	1744	1631	5.2752915239235	6.31007972747403	3.96588135174715	12.8365085966952	11.9137694617879	12.0256887097839
ENSG00000118816	2289.1660837588	1531.43975411821	1628.45441730846	4756.1121435894	3639.63920027775	4277.11341145228	1816.35341839516	4224.28825177315	-1.21772083224607	1.17638818562943e-15	5.21460309927405e-14	CCNI	4	77047158	77076005	-	3741	protein_coding	cyclin I [Source:HGNC Symbol;Acc:HGNC:1595]	-	2325	1601	1638	4857	3679	4083	41.9452807125925	28.3435306179395	30.3334845738794	88.6243282851277	67.1269966016875	80.4081543793327
ENSG00000183291	744.3481975577	691.587096956569	619.36941513014	1750.86030733742	1240.58373393539	1651.97351208921	685.10156988147	1547.80585112067	-1.17572983907527	1.30456186773618e-15	5.73031019045749e-14	SELENOF	1	86862445	86914424	-	2201	protein_coding	selenoprotein F [Source:HGNC Symbol;Acc:HGNC:17705]	-	756	723	623	1788	1254	1577	23.1819310147843	21.7554754182082	19.6093915263625	55.4523598881689	38.8895242872243	52.7861603692567
ENSG00000125378	504.108832208389	437.144264604636	440.418380261079	933.204626897405	1012.05515136834	914.504043154015	460.557159024701	953.254607139922	-1.04965400176864	1.33538518134679e-15	5.85243130042279e-14	BMP4	14	53949736	53958761	-	3082	protein_coding	bone morphogenetic protein 4 [Source:HGNC Symbol;Acc:HGNC:1071]	-	512	457	443	953	1023	873	11.212054051573	9.82050654078188	9.95788727277792	21.10730703074	22.6567773117388	20.8684422288759
ENSG00000169100	5541.25880404065	5039.11594296985	4396.23042328327	8709.25703213591	9932.58428126899	11349.0685034715	4992.20172343126	9996.96993895879	-1.00176371318152	1.36137676963341e-15	5.92611896731884e-14	SLC25A6	X	1386152	1392724	-	2164	protein_coding	solute carrier family 25 member 6 [Source:HGNC Symbol;Acc:HGNC:10992]	-	5628	5268	4422	8894	10040	10834	175.527306477572	161.227393658694	141.56555488053	280.551393338179	316.687989664148	368.841684599259
ENSG00000136010	8.86128806616309	9.56552001323055	21.871793150663	112.611261377966	136.523568806287	95.3263091947484	13.4328670766856	114.820379793	-3.09964964275361	1.63685573995477e-15	7.05023708389809e-14	ALDH1L2	12	105019784	105084577	-	8507	protein_coding	aldehyde dehydrogenase 1 family member L2 [Source:HGNC Symbol;Acc:HGNC:26777]	-	9	10	22	115	138	91	0.0714025846551303	0.0778527379786598	0.17916053958576	0.922771066615615	1.10728085342167	0.788085580946006
ENSG00000097033	475.555792884086	424.709088587436	445.389242340775	1016.43903748112	840.906039748869	986.784431444539	448.551374604099	948.043169558176	-1.07972445370594	1.84687871488764e-15	7.88015145068027e-14	SH3GLB1	1	86704570	86748184	+	6881	protein_coding	SH3 domain containing GRB2 like, endophilin B1 [Source:HGNC Symbol;Acc:HGNC:10833]	-	483	444	448	1038	850	942	4.73743679762884	4.27348059062781	4.51047801056079	10.297181243019	8.43184286814716	10.0857399703203
ENSG00000175061	1859.88590633134	1578.31080218304	1363.01038225268	3372.46247118013	2969.88227214836	3609.82924708904	1600.40236358902	3317.39133013918	-1.05153263883771	1.95154021278507e-15	8.29019418023236e-14	LRRC75A-AS1	17	16438822	16478678	+	3759	processed_transcript	LRRC75A antisense RNA 1 [Source:HGNC Symbol;Acc:HGNC:28619]	-	1889	1650	1371	3444	3002	3446	33.9162234900534	29.0711319306825	25.2674399835674	62.5407922296159	54.512173559524	67.5384935550226
ENSG00000188508	5.90752537744206	9.56552001323055	0.99417241593923	68.545985186588	85.0799051981209	121.514855676822	5.48907260220395	91.7135820205103	-4.05229570360516	2.86620912399932e-15	1.19916494472982e-13	KRTDAP	19	35487324	35495558	-	661	protein_coding	keratinocyte differentiation associated protein [Source:HGNC Symbol;Acc:HGNC:16313]	-	6	10	1	70	86	116	0.61262913531134	1.00195649316862	0.104808053242749	7.22884881219408	8.88080079507337	12.9290004871821
ENSG00000077585	218.578438965356	208.528336288426	228.659655666023	496.468778422859	482.778996938174	540.531599390002	218.588810306602	506.593124917012	-1.21257107945549	3.57189774919286e-15	1.48154207229145e-13	GPR137B	1	236142505	236221865	+	2309	protein_coding	G protein-coupled receptor 137B [Source:HGNC Symbol;Acc:HGNC:11862]	-	222	218	230	507	488	516	6.48898690442159	6.25292017118285	6.90080915309448	14.9884453126534	14.4261693417327	16.4639557733835
ENSG00000184602	279.622867865591	224.789720310918	194.857793524089	542.492511333854	576.762613145401	627.477573710487	233.090127233533	582.244232729914	-1.32045714264666	3.62942082684782e-15	1.4990514037712e-13	SNN	16	11668414	11679159	+	3312	protein_coding	stannin [Source:HGNC Symbol;Acc:HGNC:11149]	-	284	235	196	554	583	599	5.78729829897273	4.6992425080419	4.09979231458865	11.4180515093711	12.0152652679188	13.3243157689238
ENSG00000164211	54.1523159598856	56.4365680780602	64.6212070360499	217.388695877465	182.031425075049	232.554292760815	58.4033636913319	210.658137904443	-1.85074867365969	4.18531911007424e-15	1.71766560341627e-13	STARD4	5	111496033	111512590	-	5684	protein_coding	StAR related lipid transfer domain containing 4 [Source:HGNC Symbol;Acc:HGNC:18058]	-	55	59	65	222	184	222	0.65306510128559	0.687461317330807	0.792237510129261	2.66606949934398	2.2096266056904	2.87744696166201
ENSG00000169469	42.3372652050014	43.0448400595375	36.7843793897515	159.614222648769	171.149111619476	166.559155625989	40.7221615514301	165.774163298078	-2.02476261422397	4.73700503421899e-15	1.93180051616539e-13	SPRR1B	1	153031202	153032900	+	620	protein_coding	small proline rich protein 1B [Source:HGNC Symbol;Acc:HGNC:11260]	-	43	45	37	163	173	159	4.68084890133178	4.80696707891946	4.13433960993212	17.9460335846135	19.0462530629975	18.8935626001439
ENSG00000248498	7.87670050325608	9.56552001323055	9.9417241593923	89.1097807425644	86.0692064213548	86.9459743204848	9.12798155862631	87.374987161468	-3.2587301446134	4.95642274619561e-15	2.01703497933939e-13	ASNSP1	8	46579213	46638886	-	2835	transcribed_unprocessed_pseudogene	asparagine synthetase pseudogene 1 [Source:HGNC Symbol;Acc:HGNC:754]	-	8	10	10	91	87	83	0.190451667697023	0.233613136502455	0.244367277578332	2.19109339834863	2.09469755679539	2.15691708851265
ENSG00000253719	1534.97201057203	1040.72857743948	1182.07100255174	3001.33492281275	2552.39715594363	2618.85464820737	1252.59053018775	2724.19557565458	-1.12106267675355	5.25402599321508e-15	2.13366326026351e-13	ATXN7L3B	12	74537827	74545430	+	7604	protein_coding	ataxin 7 like 3B [Source:HGNC Symbol;Acc:HGNC:37931]	-	1559	1088	1189	3065	2580	2500	13.8373161342539	9.47626311519057	10.8326786529485	27.5144560828826	23.1596896063	24.2217949095172
ENSG00000186474	26.5838641984893	34.43587204763	50.7027932129007	153.738852489919	164.224003056838	209.50837185659	37.2408431530067	175.823742467782	-2.23951241062645	8.84286304887065e-15	3.49581836978925e-13	KLK12	19	51029092	51035230	-	1769	protein_coding	kallikrein related peptidase 12 [Source:HGNC Symbol;Acc:HGNC:6360]	-	27	36	51	157	166	200	1.03011043696076	1.34779857046018	1.99727771784416	6.05821079853884	6.40523977572548	8.32933989788441
ENSG00000204323	161.47236031675	131.047624181259	136.201620983674	338.813012493706	382.859573391544	425.301994868878	142.907201827228	382.324860251376	-1.41952495683792	9.64506218852195e-15	3.79744917995648e-13	SMIM5	17	75633434	75641404	+	5117	protein_coding	small integral membrane protein 5 [Source:HGNC Symbol;Acc:HGNC:40030]	-	164	137	137	346	387	406	2.16309845561496	1.77319081789859	1.85481783808943	4.61565397258901	5.16238850204138	5.8454646525495
ENSG00000164713	2472.2993704595	2413.38069933807	1848.16652123103	4149.969788868	4749.63517274626	5990.89189323919	2244.61553034287	4963.49895161782	-1.1447531153153	9.95452984729798e-15	3.91134275196773e-13	BRI3	7	98252379	98310441	+	5139	protein_coding	brain protein I3 [Source:HGNC Symbol;Acc:HGNC:1109]	-	2511	2523	1859	4238	4801	5719	32.977365004373	32.5153891715662	25.0609128267439	56.2930650679061	63.7687971416354	81.9879260903344
ENSG00000105855	94.520406039073	78.4372641084905	70.5862415316853	345.667611012365	244.357402138789	239.887085775795	81.1813038930829	276.637366308983	-1.76926545827773	1.10905789076398e-14	4.34011321252304e-13	ITGB8	7	20330702	20415754	+	15156	protein_coding	integrin subunit beta 8 [Source:HGNC Symbol;Acc:HGNC:6163]	-	96	82	71	353	247	229	0.42749839898738	0.358327037758812	0.3245412210831	1.58987386409501	1.11241668309215	1.11316439758936
ENSG00000091490	178.210348886169	189.397296261965	245.56058673699	645.311489113736	518.393840974597	467.203669240196	204.389410628374	543.636333109509	-1.41208028533237	1.20134060448389e-14	4.66356089167483e-13	SEL1L3	4	25747427	25863760	-	7489	protein_coding	SEL1L family member 3 [Source:HGNC Symbol;Acc:HGNC:29108]	-	181	198	247	659	524	446	1.63118267632047	1.75102232491551	2.28491072623634	6.00667514972994	4.77598103044898	4.38752344544896
ENSG00000116044	699.057169663977	493.580832682696	659.136311767709	1578.51611601114	1236.62652904245	1354.47162405285	617.258104704794	1389.87142303548	-1.17135241216476	1.34130814602094e-14	5.16550300130648e-13	NFE2L2	2	177227595	177392697	-	5979	protein_coding	nuclear factor, erythroid 2 like 2 [Source:HGNC Symbol;Acc:HGNC:7782]	TF_bZIP	710	516	663	1612	1250	1293	8.01452248126679	5.71572692530491	7.68212003299249	18.4038652726323	14.2704147791094	15.932296995492
ENSG00000175390	1031.84776592655	930.725097287333	775.454484432599	1876.20153739289	1701.59810396242	2162.12639756001	912.675782548826	1913.30867963844	-1.0676773394711	1.35479946289386e-14	5.2071072213724e-13	EIF3F	11	7970251	8001862	+	9431	protein_coding	eukaryotic translation initiation factor 3 subunit F [Source:HGNC Symbol;Acc:HGNC:3275]	-	1048	973	780	1916	1720	2064	7.4998295628946	6.83290557152877	5.72971435594281	13.8678878596003	12.4487526784933	16.1235389166546
ENSG00000148346	11870.1876584069	12400.7401451521	8480.29070796163	22255.9021617253	20973.18593256	23942.6167357711	10917.0728371735	22390.5682766855	-1.03627854361302	1.65642258660708e-14	6.29148273042464e-13	LCN2	9	128149071	128153455	+	1598	protein_coding	lipocalin 2 [Source:HGNC Symbol;Acc:HGNC:6526]	-	12056	12964	8530	22728	21200	22856	509.18349826473	537.294717715051	369.801245832409	970.860891347618	905.553727781253	1053.73613797558
ENSG00000117595	268.792404673614	189.397296261965	254.508138480443	558.160165090788	579.730516815103	576.148022605622	237.565946472007	571.346234837171	-1.26662561377507	1.66237992803779e-14	6.30175373503326e-13	IRF6	1	209785623	209806175	-	4965	protein_coding	interferon regulatory factor 6 [Source:HGNC Symbol;Acc:HGNC:6121]	IRF	273	198	256	570	586	550	3.71100252951787	2.64116942422805	3.57204421702418	7.83660873822576	8.05626048565186	8.16115936923125
ENSG00000118217	234.331839971868	174.092464240796	227.665483250084	616.913866679292	482.778996938174	505.962718033665	212.029929154249	535.218527217044	-1.33662005561151	2.23221614103189e-14	8.41250172527798e-13	ATF6	1	161766294	161964070	+	7890	protein_coding	activating transcription factor 6 [Source:HGNC Symbol;Acc:HGNC:791]	TF_bZIP	238	182	229	630	488	483	2.03585953335254	1.52772332118088	2.01073386708513	5.45049703216002	4.22180291635751	4.51002084976532
ENSG00000104368	319.990957944778	245.833864340025	197.840310771907	672.729883188371	606.44164984242	650.523494614712	254.555044352237	643.231675881834	-1.33725939480728	2.32998948070985e-14	8.76392742346224e-13	PLAT	8	42175233	42207724	-	6618	protein_coding	plasminogen activator, tissue type [Source:HGNC Symbol;Acc:HGNC:9051]	-	325	257	199	687	613	621	3.31439644387173	2.57191543049268	2.08315903830432	7.08602263860254	6.32250015208375	6.91310669045106
ENSG00000112715	1074.18503113155	1190.9072416472	1488.27610666103	2572.43290121667	2950.09624768368	2334.97080434169	1251.12279314659	2619.16665108068	-1.06605001778502	2.81000338400714e-14	1.04879721679388e-12	VEGFA	6	43770184	43786487	+	14431	protein_coding	vascular endothelial growth factor A [Source:HGNC Symbol;Acc:HGNC:12680]	-	1091	1245	1497	2627	2982	2229	5.10241971633876	5.71377649692087	7.18656714161218	12.4261389997604	14.1047810581957	11.3794707507061
ENSG00000146072	695.118819412349	540.451880747526	618.375242714201	1514.8662726236	1176.27915442518	1251.81252184312	617.981980958025	1314.3193162973	-1.08896883368368	3.13035637792263e-14	1.16387971970709e-12	TNFRSF21	6	47231532	47309905	-	3595	protein_coding	TNF receptor superfamily member 21 [Source:HGNC Symbol;Acc:HGNC:13469]	-	706	565	622	1547	1189	1195	13.2542043606491	10.4087811327182	11.9863679071851	29.3740601761926	22.5755373680215	24.4893598384315
ENSG00000136167	160.487772753843	168.353152232858	133.219103735857	390.712115563552	362.084247703631	417.969201853897	154.020009574186	390.255188373693	-1.34055717058934	3.66624903860455e-14	1.35016939404579e-12	LCP1	13	46125920	46211871	-	5061	protein_coding	lymphocyte cytosolic protein 1 [Source:HGNC Symbol;Acc:HGNC:6528]	-	163	176	134	399	366	399	2.17369758696732	2.30317349514453	1.83427553999669	5.38157156089777	4.93628112182287	5.80824571177994
ENSG00000143013	136.857671244074	126.264864174643	152.108379638702	358.397579689874	324.49080122074	426.349536728161	138.41030501914	369.745972546258	-1.4174972027628	3.78994226685833e-14	1.39307346586931e-12	LMO4	1	87328468	87348923	+	5833	protein_coding	LIM domain only 4 [Source:HGNC Symbol;Acc:HGNC:6644]	-	139	132	153	366	328	407	1.60831339857336	1.4987606367555	1.81717004090501	4.28313408375711	3.83828310211401	5.14056499888437
ENSG00000173221	233.347252408961	234.355240324148	153.102552054641	508.21951874056	513.447334858427	613.859529539808	206.93501492925	545.175461046265	-1.39668567085859	4.26892937109063e-14	1.56616346301887e-12	GLRX	5	95751319	95823005	-	6508	protein_coding	glutaredoxin [Source:HGNC Symbol;Acc:HGNC:4330]	-	237	245	154	519	519	586	2.4578119865414	2.4932674291056	1.6393409606319	5.44367733045589	5.44345892703984	6.63374073117971
ENSG00000261455	303.252969375359	283.139392391624	269.420724719531	567.952448688872	629.195577976801	772.038350291534	285.271028828838	656.395458985736	-1.20171488609749	4.86860359625132e-14	1.77607759440648e-12	LINC01003	7	152463786	152465549	+	1764	lincRNA	long intergenic non-protein coding RNA 1003 [Source:HGNC Symbol;Acc:HGNC:48957]	-	308	296	271	580	636	737	11.7841969387533	11.1133106364739	10.6430676788134	22.4440885780609	24.6101166155517	30.7806175733744
ENSG00000159720	1427.65196621516	927.855441283363	1144.29245074605	2566.55753105782	2284.29652444722	2708.94324810571	1166.59995274819	2519.93243453692	-1.11116749106714	5.44134761391466e-14	1.9775674414473e-12	ATP6V0D1	16	67438014	67481237	-	8212	protein_coding	ATPase H+ transporting V0 subunit d1 [Source:HGNC Symbol;Acc:HGNC:13724]	-	1450	970	1151	2621	2309	2586	11.9169994061364	7.82299616080035	9.71007303892709	21.7866592773621	19.1924372340533	23.2000009098993
ENSG00000095585	49.2293781453505	55.4800160767372	61.6386897882322	186.053388363596	187.967232414453	197.985411404477	55.4493613367733	190.668677394176	-1.78183784822371	6.12155244176017e-14	2.21232448412941e-12	BLNK	10	96191702	96271587	-	3655	protein_coding	B cell linker [Source:HGNC Symbol;Acc:HGNC:14211]	-	50	58	62	190	190	189	0.923273731055166	1.05097149206836	1.17516925800119	3.54845074193259	3.54830837608012	3.80963041148915
ENSG00000159348	851.668241914564	666.716744922169	839.08151905271	1430.65263368007	1599.70007796932	1712.73093992762	785.822168629814	1581.027883859	-1.0086744926603	6.17139223475358e-14	2.22618322121809e-12	CYB5R1	1	202961869	202967280	-	4504	protein_coding	cytochrome b5 reductase 1 [Source:HGNC Symbol;Acc:HGNC:13397]	-	865	697	844	1461	1617	1635	12.961807931886	10.2490761470508	12.9819573657366	22.1423848761763	24.5056809435639	26.7440882845799
ENSG00000185634	153.595659813494	155.917976215658	132.224931319918	387.774430484126	357.137741587461	354.069148437637	147.246189116356	366.327106836408	-1.31471090309362	6.74145590291261e-14	2.41831004250593e-12	SHC4	15	48823735	48963444	-	6063	protein_coding	SHC adaptor protein 4 [Source:HGNC Symbol;Acc:HGNC:16743]	-	156	163	133	396	361	338	1.73654037926121	1.78053436324372	1.51970812876955	4.45841179445506	4.06419718253148	4.10712153259347
ENSG00000073282	64.9827791518627	66.0020880912908	91.4638622664091	279.080082545394	220.614172781174	229.411667182966	74.1495765031875	243.035307503178	-1.71375134949479	7.78657091634204e-14	2.76759018753141e-12	TP63	3	189631416	189897279	+	7454	protein_coding	tumor protein p63 [Source:HGNC Symbol;Acc:HGNC:15979]	P53	66	69	92	285	223	219	0.597588736631172	0.613069944954758	0.855055987898855	2.60992503255238	2.04206993528712	2.16452770269607
ENSG00000174804	251.069828541288	327.140784452485	206.78786251536	579.703189006573	784.515870024533	664.14153878539	261.666158503044	676.120199272165	-1.36888481413477	8.08172052266887e-14	2.86723458323477e-12	FZD4	11	86945679	86955391	-	7383	protein_coding	frizzled class receptor 4 [Source:HGNC Symbol;Acc:HGNC:4042]	-	255	342	208	592	793	634	2.33106921085383	3.06791668371509	1.95176075094665	5.47345308023701	7.33154417463751	6.32651892530995
ENSG00000188959	57.1060786486066	47.8276000661527	59.6503449563538	231.097892914782	196.870943423559	163.41653004814	54.8613412237044	197.12845546216	-1.84677894699884	1.23737432083075e-13	4.28786725739042e-12	C9orf152	9	110190048	110208189	-	2947	protein_coding	chromosome 9 open reading frame 152 [Source:HGNC Symbol;Acc:HGNC:31455]	-	58	50	60	236	199	156	1.32829859685365	1.12367363757119	1.41048096084406	5.46643802078156	4.60922678870572	3.89989473291444
ENSG00000169122	138.826846369888	121.482104168028	127.254069240221	350.563752811407	304.704776756061	335.213394970544	129.187673259379	330.160641512671	-1.35389970518118	1.2734825457528e-13	4.39726031974643e-12	FAM110B	8	57994509	58204279	+	4943	protein_coding	family with sequence similarity 110 member B [Source:HGNC Symbol;Acc:HGNC:28587]	-	141	127	128	358	308	320	1.92520224021014	1.70162334072479	1.79397122572578	4.9438464935117	4.25319449225213	4.76944439550314
ENSG00000166920	447.002753559783	403.664944558329	257.49065572826	914.599288061046	845.852545865039	1248.66989626528	369.386117948791	1003.04057673045	-1.44065152201805	1.47979550955015e-13	5.07347235672496e-12	C15orf48	15	45430529	45448761	+	1405	protein_coding	chromosome 15 open reading frame 48 [Source:HGNC Symbol;Acc:HGNC:29898]	-	454	422	259	934	855	1192	21.8085798021496	19.8923664140528	12.7708426385092	45.3777662082309	41.5379373776354	62.5040779964205
ENSG00000111911	400.727138103153	346.271824478946	271.40906955141	791.216514725187	694.489458710242	891.45812224979	339.469344044503	792.388031895073	-1.22252508501203	1.92427036306219e-13	6.51661559490868e-12	HINT3	6	125956781	125980244	+	3314	protein_coding	histidine triad nucleotide binding protein 3 [Source:HGNC Symbol;Acc:HGNC:18468]	-	407	362	273	808	702	851	8.28876374901448	7.23446450206319	5.7069787663892	16.6429925183512	14.4590495099421	18.9184468010459
ENSG00000119979	192.979162329774	221.920064306949	216.729586674752	531.720999375961	425.399525990604	505.962718033665	210.542937770492	487.694414466743	-1.21165941617834	1.99198737487033e-13	6.72243683599533e-12	FAM45A	10	119104086	119137984	+	6291	protein_coding	family with sequence similarity 45 member A [Source:HGNC Symbol;Acc:HGNC:31793]	-	196	232	218	543	430	483	2.10273354141885	2.44241030266086	2.40067252522233	5.89186389222502	4.66556137779645	5.65634469951493
ENSG00000124275	363.312810712687	347.228376480269	344.977828330913	816.676452080206	696.46806115671	669.379248081805	351.839671841289	727.507920439574	-1.04833905721668	2.05334794236536e-13	6.90545190825683e-12	MTRR	5	7851186	7906025	+	6498	protein_coding	5-methyltetrahydrofolate-homocysteine methyltransferase reductase [Source:HGNC Symbol;Acc:HGNC:7473]	-	369	363	347	834	704	639	3.83260900186349	3.69979142567495	3.69952427641269	8.76110539527212	7.39516875529254	7.24485292129075
ENSG00000258289	601.583000936183	444.796680615221	500.068725217432	1107.5072749433	967.536596322816	1163.81900566336	515.482802256279	1079.62095897649	-1.06661114290326	2.41202376384955e-13	8.04187819785365e-12	CHURC1	14	64914361	64944591	+	5404	protein_coding	churchill domain containing 1 [Source:HGNC Symbol;Acc:HGNC:20099]	-	611	465	503	1131	978	1111	7.6308642211734	5.69885931759388	6.44835232537176	14.286301978315	12.3531766313961	15.1463204407533
ENSG00000162236	381.035386845013	284.095944392947	341.995311083095	713.857474300324	699.435964826412	728.04159220165	335.708880773685	713.778343776129	-1.08860010988558	2.55658800378002e-13	8.48871834162612e-12	STX5	11	62806897	62832088	-	2257	protein_coding	syntaxin 5 [Source:HGNC Symbol;Acc:HGNC:11440]	-	387	297	344	729	707	695	11.5725019359465	8.71515697250262	10.5590050414485	22.0479659996401	21.3817374017746	22.6861953570081
ENSG00000205189	257.961941481637	238.181448329441	251.525621232625	642.373804034311	490.693406724046	546.8168505457	249.223003681234	559.961353768019	-1.16816359422596	2.6768245941743e-13	8.83352116077518e-12	ZBTB10	8	80485619	80526265	+	10216	protein_coding	zinc finger and BTB domain containing 10 [Source:HGNC Symbol;Acc:HGNC:30953]	-	262	249	253	656	496	522	1.73088519497991	1.61424253381098	1.71567787470093	4.38324268171544	3.31402613487003	3.76441972877086
ENSG00000124102	17.7225761323262	22.9572480317533	17.8951034869061	103.79820613969	92.0050137607586	149.798485877462	19.5249758836619	115.200568592637	-2.55831924767387	2.77232796366283e-13	9.13312329661782e-12	PI3	20	45174876	45176544	+	577	protein_coding	peptidase inhibitor 3 [Source:HGNC Symbol;Acc:HGNC:8947]	-	18	24	18	106	93	143	2.10544813747381	2.7547725836442	2.16118928506452	12.5401465926019	11.001762671306	18.2586492716475
ENSG00000188021	422.388064487107	350.098032484238	332.053586923703	874.450925308901	694.489458710242	812.892482803569	368.179894631683	793.944288940904	-1.10864653966174	3.35134141196037e-13	1.09290967156708e-11	UBQLN2	X	56563639	56567868	+	4230	protein_coding	ubiquilin 2 [Source:HGNC Symbol;Acc:HGNC:12509]	-	429	366	334	893	702	776	6.84486332825459	5.73048053348255	5.47018750510986	14.4106527352929	11.3279645569617	13.5154271498599
ENSG00000147044	408.603838606409	341.489064472331	370.826311145333	830.385649117523	681.628542808201	831.748236270662	373.639738074691	781.254142732129	-1.06420154291723	3.87241839695704e-13	1.25229744186068e-11	CASK	X	41514934	41923645	-	19939	protein_coding	calcium/calmodulin dependent serine protein kinase [Source:HGNC Symbol;Acc:HGNC:1497]	-	415	357	373	848	689	794	1.40472910086539	1.18581015792393	1.29598976634533	2.90312035064197	2.35869064909571	2.93376654040069
ENSG00000196843	278.638280302684	237.224896328118	261.467345392017	505.281833661134	629.195577976801	571.95785516849	259.110174007606	568.811755602142	-1.13455625814111	4.77378580993779e-13	1.52093758099186e-11	ARID5A	2	96536743	96552638	+	3565	protein_coding	AT-rich interaction domain 5A [Source:HGNC Symbol;Acc:HGNC:17361]	ARID	283	248	263	516	636	546	5.35765516310169	4.60725733554406	5.11084050487496	9.88013158672774	12.1773480251987	11.2834401746553
ENSG00000153094	405.650075917688	335.749752464392	303.222586861465	736.379726575917	817.162810391254	691.377627126747	348.207471747849	748.306721364639	-1.1038348353684	5.00630464108944e-13	1.58718702459155e-11	BCL2L11	2	111119378	111168447	+	6658	protein_coding	BCL2 like 11 [Source:HGNC Symbol;Acc:HGNC:994]	-	412	351	305	752	826	660	4.17639225186763	3.49151288579971	3.17359981586129	7.70986211383713	8.46820559092913	7.30312218712524
ENSG00000166033	372.17409877885	305.140088422055	372.814655977211	719.732844459174	704.382470942582	714.423548030972	350.042947726039	712.846287810909	-1.02643822458094	5.29064572273164e-13	1.67459310939599e-11	HTRA1	10	122458551	122514908	+	2279	protein_coding	HtrA serine peptidase 1 [Source:HGNC Symbol;Acc:HGNC:9476]	-	378	319	375	735	712	682	11.194258482567	9.27036174607469	11.3994279059002	22.014842115416	21.3250866852402	22.0469476843392
ENSG00000170523	107.320044356864	65.0455360899677	96.4347243461053	262.433200428651	255.239715594363	302.739597332772	89.6001015976457	273.470837785262	-1.61060070831319	5.57644032361102e-13	1.75644269119787e-11	KRT83	12	52314301	52321398	-	1875	protein_coding	keratin 83 [Source:HGNC Symbol;Acc:HGNC:6460]	-	109	68	97	268	258	289	3.92349480622638	2.40191682426364	3.58398823987485	9.75677035720043	9.39233492086959	11.3554668232915
ENSG00000140284	183.133286700704	180.788328250057	168.01513829373	481.780353025733	350.212633024823	568.815229590642	177.312251081497	466.936071880399	-1.39633233319667	5.86319771335038e-13	1.83483041850259e-11	SLC27A2	15	50182196	50236395	+	2802	protein_coding	solute carrier family 27 member 2 [Source:HGNC Symbol;Acc:HGNC:10996]	-	186	189	169	492	354	543	4.48015118189317	4.46728846306434	4.17844497490873	11.9858691746266	8.62363304135915	14.2771039216473
ENSG00000178913	1373.49965025528	1076.12100148844	1019.02672633771	2489.19849063295	2003.33497704878	2472.19878790776	1156.21579269381	2321.57741852983	-1.00567297334274	7.48208848484314e-13	2.31526415399196e-11	TAF7	5	141260225	141320821	-	2723	protein_coding	TATA-box binding protein associated factor 7 [Source:HGNC Symbol;Acc:HGNC:11541]	-	1395	1125	1025	2542	2025	2360	34.5759739579453	27.3624640922701	26.0778833174049	63.7236239592615	50.7612751164737	63.851746932214
ENSG00000236552	689.211294034907	619.84569685734	551.765690846272	1297.47757674613	1078.33833332502	1518.93569596028	620.274227246173	1298.25053534381	-1.06530789594813	9.58794919569922e-13	2.93873677009319e-11	RPL13AP5	10	96750288	96750899	+	612	processed_pseudogene	ribosomal protein L13a pseudogene 5 [Source:HGNC Symbol;Acc:HGNC:23736]	-	700	648	555	1325	1090	1450	77.1959425132236	70.1251667983544	62.8257489744587	147.787266828662	121.571062563505	174.552069485853
ENSG00000097021	696.103406975256	538.53877674488	475.214414818952	1177.0324884897	1118.89968347761	1355.51916591214	569.952199513029	1217.15044595982	-1.09442681120616	1.01514941342756e-12	3.0967652421268e-11	ACOT7	1	6264269	6394391	-	4124	protein_coding	acyl-CoA thioesterase 7 [Source:HGNC Symbol;Acc:HGNC:24157]	-	707	563	478	1202	1131	1294	11.5704063982235	9.04149115512246	8.02981156316017	19.8956609947418	18.7197086459006	23.1166044489435
ENSG00000204103	522.815995903622	578.713960800448	401.645656039449	1115.34110182177	980.397512224858	1052.77956857936	501.058537581173	1049.50606087533	-1.06631220293355	1.02711268126427e-12	3.1283332938318e-11	MAFB	20	40685848	40689240	-	3393	protein_coding	MAF bZIP transcription factor B [Source:HGNC Symbol;Acc:HGNC:6408]	TF_bZIP	531	605	404	1139	991	1005	10.5623004633099	11.8092369997229	8.2488540436654	22.9146076581022	19.9363170467707	21.8218026683677
ENSG00000174080	67.9365418405837	62.1758800859986	91.4638622664091	199.762585400914	242.378799692321	255.60021366504	73.8587613976638	232.580532919425	-1.65546845300787	1.08909780646655e-12	3.31191736406021e-11	CTSF	11	66563463	66568841	-	2896	protein_coding	cathepsin F [Source:HGNC Symbol;Acc:HGNC:2531]	-	69	65	92	204	245	244	1.60804570858741	1.48650071578003	2.20082435559325	4.8084396666905	5.77461006664427	6.20725648508846
ENSG00000157303	76.7978299067468	61.2193280846755	54.6794828766576	216.409467517656	175.106316512412	251.410046227908	64.2322136226933	214.308610085992	-1.73771660215643	1.22870562648969e-12	3.72476630527884e-11	SUSD3	9	93058688	93085138	+	1263	protein_coding	sushi domain containing 3 [Source:HGNC Symbol;Acc:HGNC:28391]	-	78	64	55	221	177	240	4.16810939012696	3.35603859754595	3.01686205513867	11.9443214945608	9.56588273233901	13.9996221181544
ENSG00000162645	361.343635586873	320.444920443223	288.310000622377	802.967255042888	676.682036692031	618.04969697694	323.366185550824	699.232996237286	-1.11287616480037	1.3381692146674e-12	4.02510494678918e-11	GBP2	1	89106132	89150456	-	6276	protein_coding	guanylate binding protein 2 [Source:HGNC Symbol;Acc:HGNC:4183]	-	367	335	290	820	684	590	3.94667155427481	3.53518540574878	3.20118797420373	8.91873949099844	7.4392354385695	6.92592044679807
ENSG00000156587	261.900291733265	144.439352199781	141.172483063371	544.450968053471	479.811093268472	538.436515671436	182.504042332139	520.89952566446	-1.51331431661449	1.36431207305879e-12	4.09103547480213e-11	UBE2L6	11	57551656	57568284	-	2197	protein_coding	ubiquitin conjugating enzyme E2 L6 [Source:HGNC Symbol;Acc:HGNC:12490]	-	266	151	142	556	485	514	8.17145579921497	4.55194717977484	4.47769389780197	17.2749697643691	15.0683888330207	17.2361983877783
ENSG00000121691	146.703546873145	142.526248197135	109.358965753315	334.896099054473	333.394512229846	329.975685674129	132.862920274532	332.755432319483	-1.32406604166624	1.54132579813485e-12	4.59905338175331e-11	CAT	11	34438925	34472062	+	3590	protein_coding	catalase [Source:HGNC Symbol;Acc:HGNC:1516]	-	149	149	110	342	337	315	2.80117135133141	2.74879367843132	2.12272800871317	6.50285722316839	6.40752912712366	6.46434501113874
ENSG00000217128	221.532201654077	171.222808236827	203.805345267542	464.154242549182	529.27615443017	408.54132512035	198.853451719482	467.323907366568	-1.23350575574008	1.75768926692018e-12	5.20614660390073e-11	FNIP1	5	131641714	131797063	-	7942	protein_coding	folliculin interacting protein 1 [Source:HGNC Symbol;Acc:HGNC:29418]	-	225	179	205	474	535	390	1.91205548873456	1.49270322733843	1.78821647628541	4.07399995816774	4.59810660598316	3.61778827055492
ENSG00000141579	54.1523159598856	35.392424048953	19.8834483187846	199.762585400914	141.470074922457	168.654239344555	36.4760627758744	169.962299889308	-2.21973634365819	2.06842151221186e-12	6.05997748628543e-11	ZNF750	17	82829435	82840578	-	3713	protein_coding	zinc finger protein 750 [Source:HGNC Symbol;Acc:HGNC:25843]	-	55	37	20	204	143	161	0.999736610747992	0.65997441296593	0.373165220541111	3.75040163607209	2.62885253431601	3.19454749121541
ENSG00000197977	254.023591230009	329.053888455131	245.56058673699	707.002875781665	566.869600913061	589.766066776301	276.212688807376	621.212847823676	-1.1689497256039	2.19999035063026e-12	6.3988007630719e-11	ELOVL2	6	10980759	11044314	-	3997	protein_coding	ELOVL fatty acid elongase 2 [Source:HGNC Symbol;Acc:HGNC:14416]	-	258	344	247	722	573	563	4.35645682085419	5.69999687872539	4.28113495841479	12.3303558555671	9.78533302167446	10.3772592985718
ENSG00000205426	9645.01976623707	7568.23943446801	8584.67881163525	14294.775596483	16340.2883041554	22067.5168076546	8599.31267078011	17567.5269027643	-1.03060051831058	2.84796982172759e-12	8.1851666790334e-11	KRT81	12	52285913	52291534	-	1929	protein_coding	keratin 81 [Source:HGNC Symbol;Acc:HGNC:6458]	-	9796	7912	8635	14598	16517	21066	342.739694253157	271.646663067965	310.117466965009	516.575367020887	584.459036674032	804.559698333192
ENSG00000081277	436.172290367806	386.447008534514	289.304173038316	775.548860968253	805.291195712446	816.035108381418	370.641157313545	798.958388354039	-1.10781725509444	2.88472237522224e-12	8.27851216747112e-11	PKP1	1	201283452	201332993	+	6211	protein_coding	plakophilin 1 [Source:HGNC Symbol;Acc:HGNC:9023]	-	443	404	291	792	814	779	4.81382228544176	4.30794509357143	3.24584347919756	8.70434735462278	8.94577585714843	9.24026338401184
ENSG00000163220	9266.93814208078	7252.5772740314	4161.60573312162	32997.0580404637	39403.8677214088	53541.9595116701	6893.7070497446	41980.9617578475	-2.60637814803005	3.25250767330131e-12	9.26534207934112e-11	S100A9	1	153357854	153361027	+	577	protein_coding	S100 calcium binding protein A9 [Source:HGNC Symbol;Acc:HGNC:10499]	-	9412	7582	4186	33697	39830	51112	1100.91543721686	870.278572049595	502.596574848894	3986.46528048024	4711.83018492599	6526.12644456258
ENSG00000147852	171.31823594582	197.049712272549	180.93937970094	434.77739175493	391.763284400649	395.970822808955	183.10244263977	407.503832988178	-1.15403278079869	3.34411757376894e-12	9.49837265710823e-11	VLDLR	9	2621834	2660053	+	9339	protein_coding	very low density lipoprotein receptor [Source:HGNC Symbol;Acc:HGNC:12698]	-	174	206	182	444	396	378	1.25746738352962	1.46088883016167	1.35010369645671	3.24530228809748	2.8943426701669	2.98194649405565
ENSG00000138172	372.17409877885	340.532512471008	277.374104047045	709.94056086109	746.922423541642	628.52511556977	330.026905098968	695.129366657501	-1.07474446049409	4.31522175024274e-12	1.21145160179641e-10	CALHM2	10	103446786	103452402	-	3108	protein_coding	calcium homeostasis modulator family member 2 [Source:HGNC Symbol;Acc:HGNC:23493]	-	378	356	279	725	755	600	8.20840253596208	7.58611306777565	6.21898210134316	15.9231709506513	16.5813955014267	14.2225890727389
ENSG00000155876	766.993711504561	688.7174409526	542.818139102819	1424.77726352122	1197.0544801131	1392.18313098704	666.176430519993	1338.00495820712	-1.00594115113624	5.18119139879964e-12	1.44409868469277e-10	RRAGA	9	19049395	19050983	+	1589	protein_coding	Ras related GTP binding A [Source:HGNC Symbol;Acc:HGNC:16963]	-	779	720	546	1455	1210	1329	33.0873066630354	30.0095112793461	23.8048176611879	62.5045535320661	51.9776463470343	61.6182707025366
ENSG00000041353	357.405285335245	176.962120244765	298.251724781769	792.195743084996	634.142084092971	799.274438632891	277.539710120593	741.870755270286	-1.4189868851499	5.45710968146635e-12	1.51229859284241e-10	RAB27B	18	54717860	54895516	+	7432	protein_coding	RAB27B, member RAS oncogene family [Source:HGNC Symbol;Acc:HGNC:9767]	-	363	185	300	809	641	763	3.29646736217279	1.64860400655442	2.79647967680801	7.43045454688599	5.88718204382272	7.56357746175309
ENSG00000128283	392.850437599897	344.3587204763	246.554759152929	678.605253347221	748.90102598811	804.512147929305	327.921305743042	744.006142421546	-1.18153486155435	5.52124297093912e-12	1.52788567985802e-10	CDC42EP1	22	37560447	37569405	+	2573	protein_coding	CDC42 effector protein 1 [Source:HGNC Symbol;Acc:HGNC:17014]	-	399	360	248	693	757	768	10.4660056689906	9.26644256177245	6.67740946442961	18.3851005604807	20.0821973238931	21.9902342606813
ENSG00000070731	117.165919985934	72.6979521005522	109.358965753315	358.397579689874	302.726174309593	238.839543916513	99.7409459466006	299.987765971993	-1.5902620473887	5.97666307100922e-12	1.64218355104283e-10	ST6GALNAC2	17	76565379	76586956	-	3098	protein_coding	ST6 N-acetylgalactosaminide alpha-2,6-sialyltransferase 2 [Source:HGNC Symbol;Acc:HGNC:10867]	-	119	76	110	366	306	228	2.59246799841052	1.62473487381597	2.45984297975477	8.06440319901717	6.74209938000627	5.42202924417933
ENSG00000126262	42.3372652050014	20.0875920277842	29.8251724781769	132.195828574134	136.523568806287	131.990274269652	30.7500099036542	133.569890550024	-2.12079966157396	7.92316250219871e-12	2.14957396120576e-10	FFAR2	19	35443907	35451767	+	2149	protein_coding	free fatty acid receptor 2 [Source:HGNC Symbol;Acc:HGNC:4501]	-	43	21	30	135	138	126	1.35045431308781	0.647192093144422	0.967121310285582	4.28814946324628	4.38326580737932	4.31959024476279
ENSG00000114529	137.842258806981	123.395208170674	84.5046553548345	311.394618419071	293.822463300487	320.547808940583	115.24737411083	308.588296886714	-1.42027638974306	9.93687089256828e-12	2.65133782451708e-10	C3orf52	3	112086335	112131004	+	6021	protein_coding	chromosome 3 open reading frame 52 [Source:HGNC Symbol;Acc:HGNC:26255]	-	140	129	85	318	297	306	1.56930466095641	1.41896409593083	0.978017019007451	3.60521404281579	3.36699877886007	3.74421881538233
ENSG00000168216	293.407093746289	218.093856301657	239.595552241354	600.266984562549	473.875285929068	614.907071399091	250.3655007631	563.016447296903	-1.16921962232232	1.04090606982282e-11	2.76210842171752e-10	LMBRD1	6	69675793	69867236	-	8791	protein_coding	LMBR1 domain containing 1 [Source:HGNC Symbol;Acc:HGNC:23038]	-	298	228	241	613	479	587	2.28784100814009	1.71769831842176	1.89921825612822	4.75986631905903	3.71922429511066	4.91935589693031
ENSG00000036672	105.35086923105	78.4372641084905	81.5221381070168	273.204712386544	234.464389906449	226.269041605117	88.4367571488525	244.646047966037	-1.46869052986511	1.29942167836808e-11	3.41534563523312e-10	USP2	11	119355215	119381726	-	4538	protein_coding	ubiquitin specific peptidase 2 [Source:HGNC Symbol;Acc:HGNC:12618]	-	107	82	82	279	237	216	1.59135525389912	1.19673966158496	1.25183034417441	4.19674201692382	3.56483137268187	3.50669247723802
ENSG00000172183	1027.90941567492	1121.07894555062	777.442829264477	1707.77425950585	1975.63454279822	2324.49538574887	975.477063496672	2002.63472935098	-1.03738793068286	1.33654348017931e-11	3.50340781523051e-10	ISG20	15	88636153	88656483	+	7363	protein_coding	interferon stimulated exonuclease gene 20 [Source:HGNC Symbol;Acc:HGNC:6130]	-	1044	1172	782	1744	1997	2219	9.5695949162975	10.5420029825585	7.35780148543848	16.1682956270083	18.5130682057528	22.2029624187793
ENSG00000187479	47.2602030195365	40.1751840555683	24.8543103984807	135.133513653559	148.395183485094	156.08373703316	37.4298991578618	146.537478057271	-1.96775865775017	1.35081264390111e-11	3.53602590878493e-10	C11orf96	11	43942505	43944338	+	1834	protein_coding	chromosome 11 open reading frame 96 [Source:HGNC Symbol;Acc:HGNC:38675]	-	48	42	25	138	150	149	1.76640287215178	1.51670208088044	0.944358276900997	5.13632287701137	5.58273565742388	5.98543004259616
ENSG00000152484	273.715342488149	238.181448329441	243.572241905111	524.866400857303	534.22266054634	481.869255270157	251.823010907567	513.6527722246	-1.02873946710246	1.56389539766951e-11	4.05545083644659e-10	USP12	13	27066142	27171896	-	5195	protein_coding	ubiquitin specific peptidase 12 [Source:HGNC Symbol;Acc:HGNC:20485]	-	278	249	245	536	540	460	3.61166200341807	3.17441804146545	3.26720696485024	7.04290449268558	7.09517880742549	6.52350052791575
ENSG00000205420	106.335456793957	48.7841520674758	77.5454484432599	276.142397465969	239.410896022619	239.887085775795	77.5550191015643	251.813459754795	-1.70051710899864	1.85177500496515e-11	4.73228675741161e-10	KRT6A	12	52487174	52493257	-	2928	protein_coding	keratin 6A [Source:HGNC Symbol;Acc:HGNC:6443]	-	108	51	78	282	242	229	2.4894335559885	1.15358454034178	1.8455237735962	6.57431633631245	5.64156284463371	5.76199440227608
ENSG00000128274	364.297398275594	268.791112371778	280.356621294863	606.1423547214	670.746229352627	627.477573710487	304.481710647412	634.788719261505	-1.06014369918523	1.93685967079484e-11	4.93669851091668e-10	A4GALT	22	42692112	42721298	-	3407	protein_coding	alpha 1,4-galactosyltransferase (P blood group) [Source:HGNC Symbol;Acc:HGNC:18149]	-	370	281	282	619	678	599	7.32955227585826	5.46241270905879	5.73420332860432	12.4019814296135	13.5835315892673	12.9527836297845
ENSG00000143556	942.250297702009	1012.98856940112	391.703931880056	5408.27823122179	4866.37271708787	6546.08907865915	782.314266327727	5606.91334232294	-2.84131857170674	2.07631393936389e-11	5.2782516167215e-10	S100A7	1	153457744	153460701	-	536	protein_coding	S100 calcium binding protein A7 [Source:HGNC Symbol;Acc:HGNC:10497]	-	957	1059	394	5523	4919	6249	120.502207875573	130.852340160735	50.9245905563846	703.368338092307	626.422242110996	858.922851153966
ENSG00000197043	403.680900791874	320.444920443223	290.298345454255	773.590404248636	650.960204887948	690.330085267464	338.141388896451	704.960231468016	-1.06000989457623	2.51659237711193e-11	6.314625769046e-10	ANXA6	5	151100712	151157882	-	5427	protein_coding	annexin A6 [Source:HGNC Symbol;Acc:HGNC:544]	-	410	335	292	790	658	659	5.09884595420202	4.08822988879295	3.72751280126949	9.9366462956109	8.27601385023123	8.94610549299485
ENSG00000100554	1063.35456793957	803.503681111366	714.809967060306	1860.53388363596	1492.85554586005	1948.42785826629	860.556072037081	1767.2724292541	-1.03810566771863	3.17973426465567e-11	7.87655146299807e-10	ATP6V1D	14	67294371	67360265	-	4251	protein_coding	ATPase H+ transporting V1 subunit D [Source:HGNC Symbol;Acc:HGNC:13527]	-	1080	840	719	1900	1509	1860	17.1466983108312	13.0869518529039	11.717471318771	30.5094976752849	24.2299920463178	32.2351920014173
ENSG00000117143	257.961941481637	197.049712272549	196.846138355967	472.967297787457	447.164152901751	489.202048285137	217.285930703384	469.777832991449	-1.11243648532329	3.51657309217261e-11	8.66660780769409e-10	UAP1	1	162561506	162599842	+	3437	protein_coding	UDP-N-acetylglucosamine pyrophosphorylase 1 [Source:HGNC Symbol;Acc:HGNC:12457]	-	262	206	198	483	452	467	5.14481325339387	3.96952015853356	3.99100040509297	9.5926844770253	8.97664477250191	10.0102695147803
ENSG00000122035	46.2756154566295	29.6531120410147	50.7027932129007	159.614222648769	140.480773699223	152.941111455311	42.210506903515	151.012035934434	-1.84080712744184	4.06314913431998e-11	9.87544063750469e-10	RASL11A	13	27270327	27273690	+	1624	protein_coding	RAS like family 11 member A [Source:HGNC Symbol;Acc:HGNC:23802]	-	47	31	51	163	142	146	1.95325834839054	1.26422971068462	2.17560608550882	6.85131824043126	5.96839360341374	6.62331260094273
ENSG00000111341	192.979162329774	237.224896328118	108.364793337376	468.071155988415	451.121357794687	628.52511556977	179.522950665089	515.905876450958	-1.5217475088621	5.13512070695702e-11	1.23568227595608e-09	MGP	12	14881181	14885926	-	2639	protein_coding	matrix Gla protein [Source:HGNC Symbol;Acc:HGNC:7060]	-	196	248	109	478	456	600	5.01261716902842	6.22390011413966	2.86143062830119	12.3640589671586	11.794528637732	16.7502110034379
ENSG00000167994	156.549422502215	236.268344326795	147.137517559006	420.088966357804	453.099960241155	427.397078587443	179.985094796005	433.528668395467	-1.26728873177178	6.03652537343986e-11	1.44184381022076e-09	RAB3IL1	11	61897301	61920269	-	3006	protein_coding	RAB3A interacting protein like 1 [Source:HGNC Symbol;Acc:HGNC:9780]	-	159	247	148	429	458	408	3.56989961699304	5.44199703160883	3.41089894631792	9.74183741481352	10.3999592717624	9.99953048898515
ENSG00000181885	731.548559239909	530.886360734296	610.421863386687	1081.06810922847	1240.58373393539	1577.59804008012	624.28559445363	1299.74996108133	-1.05783237759708	6.23764001916872e-11	1.48075152955046e-09	CLDN7	17	7259903	7263983	-	2492	protein_coding	claudin 7 [Source:HGNC Symbol;Acc:HGNC:2049]	-	743	555	614	1104	1254	1506	20.1228102475596	14.7501103250953	17.0693289088213	30.2408223320669	34.3482515875525	44.523095972537
ENSG00000070190	65.9673667147697	37.3055280515991	53.6853104607184	185.074160003788	172.13841284271	160.273904470291	52.3194017423624	172.49549243893	-1.72280074825006	7.0303978015595e-11	1.65676199287116e-09	DAPP1	4	99816833	99870154	+	4548	protein_coding	dual adaptor of phosphotyrosine and 3-phosphoinositides 1 [Source:HGNC Symbol;Acc:HGNC:16500]	-	67	39	54	189	174	153	0.994265117103977	0.567929561068467	0.822563467996194	2.83670327069542	2.61146331289135	2.4784456340608
ENSG00000187840	1287.84053228237	1474.04663403883	1280.49407172973	2045.60804363975	2768.06482260863	3334.32573809763	1347.46041268364	2715.999534782	-1.01101460848025	7.10997958038485e-11	1.67348012699435e-09	EIF4EBP1	8	38030341	38060365	+	1073	protein_coding	eukaryotic translation initiation factor 4E binding protein 1 [Source:HGNC Symbol;Acc:HGNC:3288]	-	1308	1541	1288	2089	2798	3183	82.2727242684935	95.1159259923626	83.1595737867408	132.895807169393	177.99308278106	218.547246296342
ENSG00000106617	375.127861467571	370.185624512022	269.420724719531	676.646796627605	676.682036692031	707.090755015991	338.244736899708	686.806529445209	-1.02140498273961	7.29382214924526e-11	1.71466782588629e-09	PRKAG2	7	151556111	151877125	-	6740	protein_coding	protein kinase AMP-activated non-catalytic subunit gamma 2 [Source:HGNC Symbol;Acc:HGNC:9386]	-	381	387	271	691	684	675	3.81516157433094	3.8027816713351	2.7855150423482	6.99827029211203	6.92709816208638	7.37823185353585
ENSG00000140519	35.4451522646524	22.9572480317533	42.7494138853869	114.569718097583	131.577062690117	158.178820751725	33.7172713939309	134.775200513142	-2.00036305329623	7.90351971964612e-11	1.84902271122301e-09	RHCG	15	89471398	89496613	-	2607	protein_coding	Rh family C glycoprotein [Source:HGNC Symbol;Acc:HGNC:18140]	-	36	24	43	117	133	151	0.931985865226227	0.609706091585232	1.14267713744483	3.06349652358295	3.48229650180322	4.26721316490791
ENSG00000150938	189.040812078146	174.092464240796	239.595552241354	494.510321703242	404.624200302691	441.015122758122	200.909609520099	446.716548254685	-1.15346330004348	7.91387497046007e-11	1.84921196686106e-09	CRIM1	2	36355926	36551135	+	7122	protein_coding	cysteine rich transmembrane BMP regulator 1 [Source:HGNC Symbol;Acc:HGNC:2359]	-	192	182	241	505	409	421	1.81947928532792	1.69246517889879	2.34428920101421	4.84018509598918	3.91991342604849	4.35500390312378
ENSG00000170786	140.796021495702	71.7414000992291	73.568758779503	303.560791540604	243.368100915555	367.687192608315	95.3687267914782	304.872028354825	-1.67665886958419	9.55408706800771e-11	2.2058667532107e-09	SDR16C5	8	56300010	56320776	-	3279	protein_coding	short chain dehydrogenase/reductase family 16C member 5 [Source:HGNC Symbol;Acc:HGNC:30311]	-	143	75	74	310	246	351	2.94335385569959	1.51485188011084	1.5634587118987	6.45346320788868	5.12092985696043	7.88631503515476
ENSG00000156299	135.873083681167	130.091072179935	123.277379576464	324.12458709658	282.940149844914	284.931385724962	129.747178479189	297.332040888819	-1.19653221766055	1.26092660452806e-10	2.85677301243428e-09	TIAM1	21	31118416	31559977	-	9216	protein_coding	T cell lymphoma invasion and metastasis 1 [Source:HGNC Symbol;Acc:HGNC:11805]	-	138	136	124	331	286	272	1.01061205991084	0.977342457789566	0.932127525606412	2.45164784918892	2.11825726126635	2.17437707247463
ENSG00000106541	1086.98466944934	503.146352695927	797.326277583262	3266.70580832082	2892.71677673611	3500.88489372362	795.81909990951	3220.10249292685	-2.01667095285483	1.48867003991636e-10	3.34536280083757e-09	AGR2	7	16791811	16833433	-	2845	protein_coding	anterior gradient 2, protein disulphide isomerase family member [Source:HGNC Symbol;Acc:HGNC:328]	-	1104	526	802	3336	2924	3342	26.189949368403	12.2448592366898	19.5293689986477	80.0417052491785	70.153643960801	86.5431297321842
ENSG00000172818	263.869466859079	265.921456367809	188.892759028454	539.554826254429	524.329648314001	471.393836677327	239.561227418447	511.759437081919	-1.0948504540606	1.83197488346708e-10	4.05567833915895e-09	OVOL1	11	65787022	65797219	+	3849	protein_coding	ovo like transcriptional repressor 1 [Source:HGNC Symbol;Acc:HGNC:8525]	zf-C2H2	268	278	190	551	530	450	4.69931696813602	4.78351575140763	3.41980862737253	9.77183778620798	9.39903128731127	8.61336844077798
ENSG00000111696	220.54761409117	198.962816275195	175.968517621244	415.192824558762	498.607816509918	380.257694919711	198.492982662536	431.352778662797	-1.12000530003622	2.26890677623766e-10	4.94386874718781e-09	NT5DC3	12	103770453	103841197	-	8722	protein_coding	5'-nucleotidase domain containing 3 [Source:HGNC Symbol;Acc:HGNC:30826]	-	224	208	177	424	504	363	1.73332416668077	1.57941979285448	1.40589633171772	3.31835110476097	3.94429683302038	3.06618930715821
ENSG00000135446	723.671858736653	468.710480648297	559.719070173786	1248.51615875571	1048.659296628	1218.29118234607	584.033803186245	1171.82221257659	-1.00482053918461	2.35991726160657e-10	5.12488310253148e-09	CDK4	12	57747727	57756013	-	3168	protein_coding	cyclin dependent kinase 4 [Source:HGNC Symbol;Acc:HGNC:1773]	-	735	490	563	1275	1060	1163	15.6584951575118	10.243803300896	12.3117371710595	27.4724614795133	22.8389339803416	27.0459950298182
ENSG00000169474	17.7225761323262	16.2613840224919	20.8776207347238	82.2551822239056	104.8659296628	80.6607231647871	18.2871936298473	89.260611683831	-2.28856503260613	2.41510558622295e-10	5.21549724757243e-09	SPRR1A	1	152985231	152985500	+	270	protein_coding	small proline rich protein 1A [Source:HGNC Symbol;Acc:HGNC:11259]	-	18	17	21	84	106	77	4.49942064934218	4.16999448656881	5.38829847060223	21.236751399379	26.7976825369341	21.0104513983431
ENSG00000122644	192.979162329774	166.440048230212	138.189965815553	412.255139479336	314.5977889884	465.10858552163	165.869725458513	397.320504663122	-1.25966277125175	2.60635225245492e-10	5.57258824307994e-09	ARL4A	7	12686856	12690934	+	3561	protein_coding	ADP ribosylation factor like GTPase 4A [Source:HGNC Symbol;Acc:HGNC:695]	-	196	174	139	421	318	444	3.71477020754451	3.23614221020207	2.70420082108693	8.07017000162948	6.09551329820742	9.18585146312095
ENSG00000164171	136.857671244074	99.4814081375977	109.358965753315	309.436161699454	289.865258407551	248.267420650059	115.232681711662	282.522946919022	-1.29473524628366	2.74579499992586e-10	5.85779679995195e-09	ITGA2	5	52989326	53094779	+	7910	protein_coding	integrin subunit alpha 2 [Source:HGNC Symbol;Acc:HGNC:6137]	-	139	104	110	316	293	237	1.18600405232344	0.870777461016229	0.963412585496876	2.72698758261848	2.52840286417582	2.20739616953713
ENSG00000213553	905.82055787445	611.236728845432	627.322794457654	1448.27874415662	1257.40185473037	1622.64234002929	714.793360392512	1442.77431297209	-1.01321896182811	3.16224628398355e-10	6.68002974558837e-09	RPLP0P6	2	38481851	38482804	+	954	processed_pseudogene	ribosomal protein lateral stalk subunit P0 pseudogene 6 [Source:HGNC Symbol;Acc:HGNC:36404]	-	920	639	631	1479	1271	1549	65.0859590785346	44.3611511140534	45.8223225734502	105.825995012404	90.9394477690724	119.622111796252
ENSG00000012223	67.9365418405837	49.7407040687989	14.9125862390884	217.388695877465	167.19190672654	213.698539293722	44.196610716157	199.426380632575	-2.17261572638474	3.19895907994996e-10	6.75022182328003e-09	LTF	3	46435645	46485234	-	4247	protein_coding	lactotransferrin [Source:HGNC Symbol;Acc:HGNC:6720]	-	69	52	15	222	169	204	1.09651527479848	0.810907666192415	0.244683740970534	3.56815140905844	2.7161864627202	3.53880252529896
ENSG00000133985	368.235748527222	271.660768375748	276.379931631106	641.394575674502	589.623529047442	604.431652806262	305.425482844692	611.816585842735	-1.00251339255526	3.26319357301296e-10	6.87079594596022e-09	TTC9	14	70641787	70675360	+	5217	protein_coding	tetratricopeptide repeat domain 9 [Source:HGNC Symbol;Acc:HGNC:20267]	-	374	284	278	655	596	577	4.83836493057497	3.60535328203156	3.69164620429003	8.57024079926473	7.79795203967335	8.14823223614078
ENSG00000105856	279.622867865591	202.789024280488	213.747069426934	627.685378637184	483.768298161408	447.300373913819	232.052987191004	519.584683570804	-1.163528691732	3.28483061712985e-10	6.90135074668355e-09	HBP1	7	107168961	107202529	+	6351	protein_coding	HMG-box transcription factor 1 [Source:HGNC Symbol;Acc:HGNC:23200]	HMG	284	212	215	641	489	427	3.01803369015866	2.21077259172894	2.34526790845431	6.88951227157802	5.25559490757868	4.95329489315514
ENSG00000016402	8.86128806616309	6.69586400926138	5.96503449563538	61.6913866679292	57.3794709475699	58.6623441198452	7.17406219035329	59.2444005784481	-3.04597512936258	3.36174836105833e-10	7.04766531407586e-09	IL20RA	6	136999971	137045180	-	4730	protein_coding	interleukin 20 receptor subunit alpha [Source:HGNC Symbol;Acc:HGNC:6003]	-	9	7	6	63	58	56	0.128418982592219	0.0980137990251841	0.0878792260382121	0.909184388662633	0.83699331550598	0.872238612731523
ENSG00000073792	22.6455139468612	18.174488025138	10.9358965753315	99.8812927004568	91.0157125375246	76.4705557276553	17.2519661824436	89.1225203218789	-2.36856020064535	3.37809674381553e-10	7.07428238102168e-09	IGF2BP2	3	185643739	185825056	-	4735	protein_coding	insulin like growth factor 2 mRNA binding protein 2 [Source:HGNC Symbol;Acc:HGNC:28867]	-	23	19	11	102	92	73	0.327835295464213	0.26575652793463	0.160941785665898	1.47045842394252	1.3262426216203	1.13582467412154
ENSG00000171791	135.873083681167	159.74418422095	99.417241593923	328.041500535814	326.469403667208	301.69205547349	131.678169832014	318.734319892171	-1.27456907680128	3.39738027775401e-10	7.09931535710602e-09	BCL2	18	63123346	63320128	-	11765	protein_coding	BCL2, apoptosis regulator [Source:HGNC Symbol;Acc:HGNC:990]	-	138	167	100	335	330	288	0.791653271919958	0.940101754453078	0.588849325911238	1.94368300252346	1.91459599069901	1.80347023223755
ENSG00000106078	142.765196621517	130.091072179935	113.335655417072	301.602334820987	268.100631496404	321.595350799866	128.730641406175	297.099439039086	-1.20609836511704	3.57217255799041e-10	7.40862469173792e-09	COBL	7	51016212	51316818	-	14349	protein_coding	cordon-bleu WH2 repeat protein [Source:HGNC Symbol;Acc:HGNC:22199]	-	145	136	114	308	271	307	0.682015465350842	0.62772235633066	0.550401146006978	1.46521596525091	1.28914803820888	1.57625022641395
ENSG00000185920	28.5530393243033	25.8269040357225	42.7494138853869	121.424316616242	122.673351681011	119.419771958256	32.3764524151375	121.17248008517	-1.90578171535552	3.79804452584329e-10	7.84348832730387e-09	PTCH1	9	95442980	95517057	-	16591	protein_coding	patched 1 [Source:HGNC Symbol;Acc:HGNC:9585]	-	29	27	43	124	124	114	0.117970464858287	0.107780830170456	0.179552727220702	0.510177948494171	0.510157479866076	0.50622164421878
ENSG00000151690	288.484155931754	198.962816275195	241.583897073233	589.495472604657	433.313935776476	611.764445821243	243.010289760061	544.857951400792	-1.16501239956275	3.82815252295587e-10	7.89263472934351e-09	MFSD6	2	190408355	190509205	+	6031	protein_coding	major facilitator superfamily domain containing 6 [Source:HGNC Symbol;Acc:HGNC:24711]	-	293	208	243	602	438	584	3.27888472125002	2.28414847177528	2.79134205538221	6.81364847584123	4.95723969681462	7.13398087476769
ENSG00000249641	157.534010065122	152.091768210366	149.125862390884	285.934681064053	356.148440364227	389.685571653257	152.917213555457	343.922897693846	-1.16876057123304	3.88653031671893e-10	7.97520961495364e-09	HOXC13-AS	12	53935328	53939643	-	1408	antisense	HOXC13 antisense RNA [Source:HGNC Symbol;Acc:HGNC:43753]	-	160	159	150	292	360	372	7.66946701592416	7.47902169570518	7.38048187430297	14.1563977976786	17.4523929472422	19.4647444883558
ENSG00000115902	78.7670050325608	58.3496720807064	35.7902069738123	179.198789844937	193.903039753857	188.557534670931	57.6356280290265	187.219788089908	-1.6990964582339	4.26262758191203e-10	8.71005895455886e-09	SLC1A4	2	64988477	65023865	+	6939	protein_coding	solute carrier family 1 member 4 [Source:HGNC Symbol;Acc:HGNC:10942]	-	80	61	36	183	196	180	0.778109926388617	0.58221484019386	0.359419575582138	1.80022489627866	1.92803236812242	1.91110275996855
ENSG00000132554	222.516789216984	197.049712272549	163.044276214034	414.213596198953	377.913067275374	470.346294818044	194.203592567856	420.824319430791	-1.11508223636319	4.40146477816229e-10	8.97481833871387e-09	RGS22	8	99960936	100131268	-	6363	protein_coding	regulator of G protein signaling 22 [Source:HGNC Symbol;Acc:HGNC:24499]	-	226	206	164	423	382	449	2.39714537187961	2.14415225284926	1.7855747609189	4.53785908362161	4.09785489943243	5.19867705754481
ENSG00000077380	636.043565637929	394.099424545099	505.039587297129	1135.90489737774	945.771969411669	1051.73202672008	511.727525826719	1044.46963116983	-1.02963003815655	4.50623848969763e-10	9.15953261111572e-09	DYNC1I2	2	171687409	171748420	+	4695	protein_coding	dynein cytoplasmic 1 intermediate chain 2 [Source:HGNC Symbol;Acc:HGNC:2964]	-	646	412	508	1160	956	1004	9.28634421557523	5.81181716075819	7.49590768525586	16.8653342925237	13.8988040597855	15.754569423296
ENSG00000141682	240.239365349311	199.919368276518	185.910241780636	450.445045511864	383.848874614778	508.057801752231	208.689658468822	447.450573959624	-1.09999133854918	5.42397934922882e-10	1.08947187274438e-08	PMAIP1	18	59899948	59904306	+	2235	protein_coding	phorbol-12-myristate-13-acetate-induced protein 1 [Source:HGNC Symbol;Acc:HGNC:9108]	-	244	209	187	460	388	485	7.36817878147309	6.193256714754	5.7964246251349	14.0492410983428	11.8497540102538	15.9872082896832
ENSG00000147255	380.050799282106	308.009744426024	204.799517683481	679.58448170703	635.131385316205	691.377627126747	297.62002046387	668.697831383327	-1.1675910027378	6.78563671171626e-10	1.34401399532368e-08	IGSF1	X	131273506	131578899	-	7051	protein_coding	immunoglobulin superfamily member 1 [Source:HGNC Symbol;Acc:HGNC:5948]	-	386	322	206	694	642	660	3.69474479643897	3.02451317428727	2.02400983943443	6.71863916164483	6.21497591797786	6.8960697095277
ENSG00000111816	162.456947879657	132.004176182582	126.259896824282	307.477704979838	337.351717122782	293.311720599226	140.240340295507	312.713714233948	-1.15725093724208	8.4438030836401e-10	1.65719259912049e-08	FRK	6	115931149	116060758	-	13230	protein_coding	fyn related Src family tyrosine kinase [Source:HGNC Symbol;Acc:HGNC:3955]	-	165	138	127	314	341	280	0.841728352768094	0.690827417942973	0.66502809112389	1.62010202609451	1.7593395735646	1.55921717241879
ENSG00000197442	113.227569734306	100.437960138921	107.370620921437	250.68246011095	243.368100915555	245.12479507221	107.012050264888	246.391785366239	-1.20347749323964	9.80460622594463e-10	1.90879424324395e-08	MAP3K5	6	136557047	136792518	-	5303	protein_coding	mitogen-activated protein kinase kinase kinase 5 [Source:HGNC Symbol;Acc:HGNC:6857]	-	115	105	108	256	246	234	1.46360562325387	1.31134811254701	1.41090652553147	3.2952692023497	3.1664207054447	3.25089282799327
ENSG00000184330	357.405285335245	327.140784452485	90.4696898504699	3554.59894610449	2977.79668193423	2459.62828559637	258.338586546066	2997.34130454503	-3.53625198354588	1.01337802551084e-09	1.96497955276983e-08	S100A7A	1	153416524	153423225	+	4457	protein_coding	S100 calcium binding protein A7A [Source:HGNC Symbol;Acc:HGNC:21657]	-	363	342	91	3630	3010	2348	5.49682419467537	5.08198987567164	1.41447368422809	55.5951046682356	46.0976725138035	38.811808561736
ENSG00000137970	409.588426169316	329.053888455131	309.1876213571	618.872323398909	662.831819566755	862.126950189868	349.276645327183	714.610364385177	-1.03237041659487	1.0718590618862e-09	2.07215388101772e-08	RPL7P9	1	96678874	96679620	-	747	processed_pseudogene	ribosomal protein L7 pseudogene 9 [Source:HGNC Symbol;Acc:HGNC:37028]	-	416	344	311	632	670	823	37.5855218900873	30.4991800860313	28.8426992144112	57.7522671446108	61.2222572166829	81.1685252738369
ENSG00000121898	7.87670050325608	4.78276000661528	7.95337932751384	64.6290717473544	55.4008685011019	49.2344673862986	6.87094661246173	56.421469211585	-3.04120475964857	1.33156790065612e-09	2.54376743625342e-08	CPXM2	10	123706207	123940267	-	4859	protein_coding	carboxypeptidase X, M14 family member 2 [Source:HGNC Symbol;Acc:HGNC:26977]	-	8	5	8	66	56	47	0.111119670286285	0.0681511876913417	0.114061532320983	0.927191833360123	0.786676659065737	0.712622254712702
ENSG00000198142	78.7670050325608	68.87174409526	85.4988277707737	260.474743709034	163.234701833604	221.031332308702	77.7125256328648	214.913592617114	-1.4681231024408	1.36378370811193e-09	2.60274425712672e-08	SOWAHC	2	109614334	109618990	+	4657	protein_coding	sosondowah ankyrin repeat domain family member C [Source:HGNC Symbol;Acc:HGNC:26149]	-	80	72	86	266	165	211	1.15939548619511	1.02394488775781	1.2793469174656	3.89895264042712	2.41842622187823	3.3379869883449
ENSG00000214485	771.916649319096	577.757408799125	447.377587172653	1472.75945315183	1042.7234892886	1337.71095430433	599.017215096958	1284.39796558159	-1.10036073946517	1.39315258094964e-09	2.65095860958501e-08	RPL7P1	5	150094302	150095048	+	747	processed_pseudogene	ribosomal protein L7 pseudogene 1 [Source:HGNC Symbol;Acc:HGNC:10367]	-	784	604	450	1504	1054	1277	70.8342527928568	53.5508859650084	41.7338091526851	137.435774977049	96.3108344871399	125.944358170947
ENSG00000142867	201.840450395937	218.093856301657	177.956862453122	383.857517044893	393.741886847117	425.301994868878	199.297056383572	400.967132920296	-1.007895068993	1.52448480240911e-09	2.88386670971355e-08	BCL10	1	85265776	85276904	-	4618	protein_coding	B cell CLL/lymphoma 10 [Source:HGNC Symbol;Acc:HGNC:989]	-	205	228	179	392	398	406	2.99604125091537	3.26987568584791	2.68531486609546	5.79434966721905	5.88280266189509	6.47709887983884
ENSG00000109321	1037.75529130399	1168.90654561677	576.620001244753	3239.28741424619	3115.30955196375	3549.07181925063	927.760612721838	3301.22292848686	-1.83108171578365	1.66420484291169e-09	3.12680038914087e-08	AREG	4	74445134	74455009	+	1648	protein_coding	amphiregulin [Source:HGNC Symbol;Acc:HGNC:651]	-	1054	1222	580	3308	3149	3388	43.1649517391382	49.1093653947214	24.3818637452701	137.019019300952	130.427926493963	151.4588365366
ENSG00000185885	583.860424803857	510.798768706511	329.071069675885	1114.36187346196	937.857559625797	960.595884962465	474.576754395418	1004.27177268341	-1.08129671145474	1.69750619705056e-09	3.18627834719636e-08	IFITM1	11	313506	315272	+	1080	protein_coding	interferon induced transmembrane protein 1 [Source:HGNC Symbol;Acc:HGNC:5412]	-	593	534	331	1138	948	917	37.0577284036099	32.7467214092316	21.2324618305873	71.9268544419445	59.9155732193716	62.5538439359761
ENSG00000102575	14.7688134436052	39.2186320542453	17.8951034869061	122.40354497605	99.9194235466303	106.849269646861	23.9608496615855	109.724079389847	-2.19162458502786	1.80604440823929e-09	3.37691952046365e-08	ACP5	19	11574660	11579008	-	2919	protein_coding	acid phosphatase 5, tartrate resistant [Source:HGNC Symbol;Acc:HGNC:124]	-	15	41	18	125	101	102	0.346820707811576	0.930250870892868	0.427203226270034	2.92313235015678	2.36179617852519	2.57439094295044
ENSG00000165188	25.5992766355823	45.9144960635066	19.8834483187846	123.382773335858	126.630556573947	112.086978943276	30.4657403392912	120.700102951027	-1.98336821866412	1.9304145468763e-09	3.58868139995593e-08	RNF183	9	113297093	113303376	-	3646	protein_coding	ring finger protein 183 [Source:HGNC Symbol;Acc:HGNC:28721]	-	26	48	20	126	128	107	0.481287452891785	0.87191650069265	0.380022617627302	2.35899185868034	2.39634002752161	2.16209879853436
ENSG00000144824	142.765196621517	140.613144194489	114.329827833011	317.269988577922	285.908053514615	274.455967132133	132.569389549672	292.544669741557	-1.14182233898359	2.32604938270591e-09	4.29122881832344e-08	PHLDB2	3	111732497	111976517	+	12309	protein_coding	pleckstrin homology like domain family B member 2 [Source:HGNC Symbol;Acc:HGNC:29573]	-	145	147	115	324	289	262	0.795047519077036	0.790942453259529	0.64724869341519	1.79677956549184	1.60261870694167	1.56814761442508
ENSG00000101928	233.347252408961	242.007656334733	169.009310709669	518.991030698452	385.827477061246	493.392215722269	214.788073151121	466.070241160656	-1.11706337232757	2.42561800518818e-09	4.46641125270914e-08	MOSPD1	X	134887626	134915267	-	2675	protein_coding	motile sperm domain containing 1 [Source:HGNC Symbol;Acc:HGNC:25235]	-	237	253	170	530	390	471	5.97960389099493	6.26393234475021	4.40272184780849	13.524606698937	9.95166979770468	12.971958268369
ENSG00000155158	122.088857800469	190.353848263288	134.213276151796	334.896099054473	319.54429510457	372.92490190473	148.885327405184	342.455098687924	-1.20052365824949	2.45137758891784e-09	4.50955700616596e-08	TTC39B	9	15163622	15307360	-	12208	protein_coding	tetratricopeptide repeat domain 39B [Source:HGNC Symbol;Acc:HGNC:23704]	-	124	199	135	342	323	356	0.685527720165174	1.07959006516143	0.766099822339181	1.91229172929018	1.80598084000441	2.14839384479492
ENSG00000139547	113.227569734306	79.3938161098136	39.7668966375692	215.430239157848	248.314607031725	292.264178739943	77.4627608272297	252.003008309839	-1.70096706106504	2.76427328182127e-09	5.04681788333268e-08	RDH16	12	56951431	56959374	-	3464	protein_coding	retinol dehydrogenase 16 [Source:HGNC Symbol;Acc:HGNC:29674]	-	115	83	40	220	251	279	2.24061796192704	1.58690355325375	0.799978327869021	4.33528206148657	4.94596427275705	5.93382510961424
ENSG00000204387	398.757962977339	365.402864505407	365.855449065636	555.222480011363	897.296209473205	1055.92219415721	376.672092182794	836.146961213927	-1.15006540158743	2.88376683866118e-09	5.24520633161556e-08	C6orf48	6	31834608	31839766	+	1801	protein_coding	chromosome 6 open reading frame 48 [Source:HGNC Symbol;Acc:HGNC:19078]	-	405	382	368	567	907	1008	15.1771129621065	14.04753017424	14.155663151134	21.4902717520091	34.3754752415838	41.2339786163031
ENSG00000170293	128.980970740818	154.961424214335	130.236586488039	272.225484026735	292.833162077253	404.351157683219	138.059660481064	323.136601262402	-1.22558865628473	2.90546124850297e-09	5.27476006042652e-08	CMTM8	3	32238679	32370325	+	1174	protein_coding	CKLF like MARVEL transmembrane domain containing 8 [Source:HGNC Symbol;Acc:HGNC:19179]	-	131	162	131	278	296	386	7.53097238156506	9.13896977866118	7.73035275838406	16.164015575945	17.2099160132411	24.2229833042249
ENSG00000096080	197.902100144309	147.30900820375	149.125862390884	364.272949848725	324.49080122074	370.829818186164	164.778990246315	353.197856418543	-1.10002342179876	3.00669087042317e-09	5.44323447205301e-08	MRPS18A	6	43671303	43687791	-	1284	protein_coding	mitochondrial ribosomal protein S18A [Source:HGNC Symbol;Acc:HGNC:14515]	-	201	154	150	372	328	354	10.5652283938993	7.94339246616874	8.09323869082444	19.7765475314645	17.4366863976877	20.311718095376
ENSG00000135604	12.7996383177911	10.5220720145536	4.97086207969615	74.4213553454384	52.4329648314001	64.9475952755429	9.4308574706803	63.9339718174605	-2.75920408820189	3.22561710364344e-09	5.81782392129209e-08	STX11	6	144150526	144188370	+	1926	protein_coding	syntaxin 11 [Source:HGNC Symbol;Acc:HGNC:11429]	-	13	11	5	76	53	62	0.455548819637448	0.378256784103273	0.179849748684988	2.69357995052204	1.87834223389725	2.37161303561829
ENSG00000178597	49.2293781453505	44.0013920608605	57.6620001244753	131.216600214326	140.480773699223	185.414909093082	50.2975901102288	152.37076100221	-1.59886530292924	3.22990113566138e-09	5.82013161850201e-08	PSAPL1	4	7430294	7434973	-	4680	protein_coding	prosaposin like 1 (gene/pseudogene) [Source:HGNC Symbol;Acc:HGNC:33131]	-	50	46	58	134	142	177	0.721061001497144	0.650971989984724	0.858575031030025	1.95448124142637	2.07108359229571	2.78635107205799
ENSG00000133134	75.8132423438398	73.6545041018752	75.5571036113815	186.053388363596	167.19190672654	228.364125323683	75.0082833523655	193.869806804606	-1.36929046097744	3.70763575246763e-09	6.61941125908299e-08	BEX2	X	103309346	103311046	-	1176	protein_coding	brain expressed X-linked 2 [Source:HGNC Symbol;Acc:HGNC:30933]	-	77	77	76	190	169	218	4.4190738520325	4.33644384632681	4.47715762134587	11.0285607668058	9.80922100950058	13.657071840561
ENSG00000160862	102.397106542329	135.830384187874	68.5978966998068	243.827861592292	259.196920487298	314.262557784885	102.275129143337	272.429113288158	-1.41166838806565	4.34815239022641e-09	7.68625423836998e-08	AZGP1	7	99966720	99976157	-	2699	protein_coding	alpha-2-glycoprotein 1, zinc-binding [Source:HGNC Symbol;Acc:HGNC:910]	-	104	142	69	249	262	300	2.60062845979022	3.48446240688378	1.77109688786534	6.2975122910613	6.62603222249582	8.18892308967628
ENSG00000137975	104.366281668143	111.916584154797	75.5571036113815	261.453972068843	212.699762995302	240.934627635078	97.2799898114407	238.362787566408	-1.2921390112033	4.70097386675719e-09	8.26339063275441e-08	CLCA2	1	86424086	86456558	+	4496	protein_coding	chloride channel accessory 2 [Source:HGNC Symbol;Acc:HGNC:2016]	-	106	117	76	267	215	230	1.59120970472733	1.72349442420333	1.17107147746947	4.05375521199064	3.26412885094723	3.76885956878584
ENSG00000137692	177.225761323262	130.091072179935	151.114207222763	349.584524451599	281.95084862168	395.970822808955	152.810346908653	342.502065294078	-1.16433023228266	4.76563900774287e-09	8.34676249719594e-08	DCUN1D5	11	103062076	103092215	-	1700	protein_coding	defective in cullin neddylation 1 domain containing 5 [Source:HGNC Symbol;Acc:HGNC:28409]	-	180	136	152	357	285	378	7.14613867836699	5.29834593587567	6.19427925023852	14.3348071945809	11.4432945128584	16.3814107694034
ENSG00000274180	168.364473257099	126.264864174643	133.219103735857	314.332303498496	369.998657489502	273.40842527285	142.616147055866	319.24646208695	-1.163278170235	5.6725438343405e-09	9.78475927114959e-08	NATD1	17	21238870	21253410	-	4931	protein_coding	N-acetyltransferase domain containing 1 [Source:HGNC Symbol;Acc:HGNC:30770]	-	171	132	134	321	374	261	2.34050171680444	1.77292046120358	1.88263405149529	4.44367810012501	5.17716178083899	3.89954491473567
ENSG00000085117	116.181332423027	78.4372641084905	91.4638622664091	194.866443601872	247.325305808491	275.503508991416	95.360819599309	239.231752800593	-1.32689273933028	7.68310857182801e-09	1.28856706618944e-07	CD82	11	44564427	44620363	+	4054	protein_coding	CD82 molecule [Source:HGNC Symbol;Acc:HGNC:6210]	-	118	82	92	199	250	263	1.96447324847944	1.33961632567157	1.57217250463692	3.35074897423073	4.20931474910187	4.77947755238163
ENSG00000167995	35.4451522646524	31.5662160436608	36.7843793897515	97.92283598084	146.416581038627	107.896811506144	34.5985825660216	117.412076175203	-1.7635621656494	8.42042928897739e-09	1.4001041695861e-07	BEST1	11	61949821	61965515	+	8930	protein_coding	bestrophin 1 [Source:HGNC Symbol;Acc:HGNC:12703]	-	36	33	37	100	148	103	0.27208142784376	0.244744423129755	0.287042615695175	0.764400746258244	1.13126771554004	0.849755898529577
ENSG00000179046	3.93835025162804	2.86965600396916	12.92424140721	44.065276191378	63.3152782869737	64.9475952755429	6.5774158876024	57.4427165846315	-3.1325663259328	8.85643315123396e-09	1.46505522265203e-07	TRIML2	4	188091273	188109603	-	3050	protein_coding	tripartite motif family like 2 [Source:HGNC Symbol;Acc:HGNC:26378]	-	4	3	13	45	64	62	0.0885131931018133	0.0651435975722418	0.295283803775391	1.00712931109467	1.43230421972849	1.49761531363962
ENSG00000165714	161.47236031675	121.482104168028	107.370620921437	289.851594503286	260.186221710532	385.495404216125	130.108361802071	311.844406809981	-1.26044839821337	9.23262134641885e-09	1.5207917355568e-07	BORCS5	12	12357079	12469694	+	4980	protein_coding	BLOC-1 related complex subunit 5 [Source:HGNC Symbol;Acc:HGNC:17950]	-	164	127	108	296	263	368	2.22260538100035	1.68898075767121	1.50241712949666	4.05727952724797	3.60480305551961	5.44411007912005
ENSG00000174951	70.8903045293047	110.960032153474	103.39393125768	247.744775031525	214.67836544177	233.601834620098	95.0814226468197	232.008325031131	-1.28646004455407	9.44924602482581e-09	1.5551516121232e-07	FUT1	19	48748011	48755390	-	4343	protein_coding	fucosyltransferase 1 (H blood group) [Source:HGNC Symbol;Acc:HGNC:4012]	-	72	116	104	253	217	223	1.11889806615002	1.76896191734279	1.6589741681141	3.97652075066495	3.41055487216247	3.78288775995479
ENSG00000168874	36.4297398275594	41.1317360568914	51.6969656288399	119.465859896625	128.609159020415	143.513234721764	43.0861471710969	130.529417879601	-1.5991349845484	1.10080045006064e-08	1.78739358911355e-07	ATOH8	2	85751344	85788066	+	6076	protein_coding	atonal bHLH transcription factor 8 [Source:HGNC Symbol;Acc:HGNC:24126]	bHLH	37	43	52	122	130	137	0.410990530017266	0.468706540574913	0.592900330161253	1.37061230582374	1.46042992697279	1.66115907856483
ENSG00000164543	170.333648382913	156.874528216981	153.102552054641	337.833784133898	287.886655961083	346.736355422656	160.103576218178	324.152265172546	-1.01743820433203	1.51134472225734e-08	2.38794931605603e-07	STK17A	7	43582758	43650713	+	5099	protein_coding	serine/threonine kinase 17a [Source:HGNC Symbol;Acc:HGNC:11395]	-	173	164	154	345	291	331	2.28986008728044	2.13014496343305	2.09233790386201	4.61856057875997	3.8954991487915	4.78246063391581
ENSG00000068079	186.087049389425	171.222808236827	132.224931319918	351.542981171216	314.5977889884	347.783897281939	163.178262982056	337.974889147185	-1.05003722711309	1.9044458104108e-08	2.96313411995724e-07	IFI35	17	43006725	43014456	+	1973	protein_coding	interferon induced protein 35 [Source:HGNC Symbol;Acc:HGNC:5399]	-	189	179	133	359	318	332	6.46520909320074	6.0086411715772	4.67004074238713	12.4205241784436	11.0015827951934	12.3970804783241
ENSG00000100764	331.806008699663	195.136608269903	248.543103984807	565.993991969255	500.586418956385	531.103722656455	258.495240318124	532.561377860699	-1.04330821828169	2.08359534267611e-08	3.21348132030087e-07	PSMC1	14	90256495	90275429	+	6161	protein_coding	proteasome 26S subunit, ATPase 1 [Source:HGNC Symbol;Acc:HGNC:9547]	-	337	204	250	578	506	507	3.69170124694444	2.19295278956062	2.81115578613282	6.40396855679561	5.60601744417247	6.06268735240567
ENSG00000117280	220.54761409117	158.787632219627	179.945207285001	374.065233446809	352.191235471291	394.923280949672	186.426817865266	373.726583289257	-1.00358549849071	2.28530294862388e-08	3.50503590006281e-07	RAB29	1	205767986	205775460	-	3882	protein_coding	RAB29, member RAS oncogene family [Source:HGNC Symbol;Acc:HGNC:9789]	-	224	166	181	382	356	377	3.89439808907514	2.83206280704328	3.23012372437294	6.71707802596831	6.25964355430995	7.15474634121302
ENSG00000117305	309.160494752801	209.484888289749	215.735414258813	425.964336516654	507.511527519023	623.287406273355	244.793599100454	518.921090103011	-1.08367440871729	2.44688530987474e-08	3.72499307855642e-07	HMGCL	1	23801885	23838620	-	5658	protein_coding	3-hydroxy-3-methylglutaryl-CoA lyase [Source:HGNC Symbol;Acc:HGNC:5005]	-	314	219	217	435	513	595	3.74554104955844	2.56348921870973	2.65700825962888	5.24806100897395	6.18884432826911	7.74751533776752
ENSG00000170545	181.16411157489	143.482800198458	158.073414134337	333.916870694665	294.811764523721	349.878981000505	160.906775302562	326.20253873963	-1.01961999879625	2.57638106156254e-08	3.91428059164925e-07	SMAGP	12	51244558	51270890	-	3558	protein_coding	small cell adhesion glycoprotein [Source:HGNC Symbol;Acc:HGNC:26918]	-	184	150	159	341	298	334	3.49027571449815	2.79213002522959	3.09590263849345	6.54215751673234	5.71696399535917	6.91590382420659
ENSG00000116954	152.611072250587	131.047624181259	143.160827895249	370.148320007575	236.442992352917	346.736355422656	142.273174775698	317.77588926105	-1.15939203455736	2.79554265004096e-08	4.22735805417201e-07	RRAGC	1	38838198	38859823	-	5167	protein_coding	Ras related GTP binding C [Source:HGNC Symbol;Acc:HGNC:19902]	-	155	137	144	378	239	331	2.02460867228964	1.75603201377726	1.93072377392255	4.993739684584	3.1572907422437	4.71952134165603
ENSG00000172575	91.566643350352	91.8289921270133	84.5046553548345	215.430239157848	188.956533637687	204.270662560175	89.3000969440666	202.885811785237	-1.18375675335859	3.10973338999978e-08	4.64804363408069e-07	RASGRP1	15	38488103	38565575	-	6097	protein_coding	RAS guanyl releasing protein 1 [Source:HGNC Symbol;Acc:HGNC:9878]	-	93	96	85	220	191	195	1.02947216759592	1.04281041873886	0.965825893298977	2.46308300163842	2.13831808472106	2.35627968220003
ENSG00000122557	149.657309561866	125.30831217332	157.079241718398	316.290760218113	265.132727826702	312.167474066319	144.014954484528	297.863654037045	-1.04883457967254	3.42190643869636e-08	5.05639906399305e-07	HERPUD2	7	35632659	35695571	-	3246	protein_coding	HERPUD family member 2 [Source:HGNC Symbol;Acc:HGNC:21915]	-	152	131	158	323	268	298	3.16040637107214	2.67284087184116	3.37213292192429	6.7924518438072	5.63561628353199	6.7635728269386
ENSG00000166199	63.9981915889557	58.3496720807064	45.7319311332046	167.448049527236	126.630556573947	166.559155625989	56.0265982676222	153.545920575724	-1.4537553648421	3.51299521765093e-08	5.17492246092138e-07	ALKBH3	11	43880811	43920266	+	2372	protein_coding	alkB homolog 3, alpha-ketoglutaratedependent dioxygenase [Source:HGNC Symbol;Acc:HGNC:30141]	-	65	61	46	171	128	159	1.84946675088896	1.70319931539005	1.3435049185915	4.92100704704354	3.6834130439898	4.9384522816565
ENSG00000165118	174.271998634541	121.482104168028	140.178310647431	308.456933339646	283.929451068148	324.737976377714	145.310804483333	305.708120261836	-1.07328405790257	3.56353818946627e-08	5.24538740639447e-07	C9orf64	9	83938311	83956986	-	2729	protein_coding	chromosome 9 open reading frame 64 [Source:HGNC Symbol;Acc:HGNC:28144]	-	177	127	141	315	287	310	4.37741364016251	3.08212684983607	3.57941200816323	7.87915382626284	7.17849658035989	8.36886534738152
ENSG00000253125	250.085240978381	277.400080383686	160.061758966216	431.839706675504	561.923094796891	479.774171551591	229.182360109428	491.178991007996	-1.09913970494852	3.70272626803155e-08	5.42963743664187e-07	AC055854.1	8	22690150	22798616	+	2191	processed_transcript	novel transcript	-	254	290	161	441	568	458	7.82418652395878	8.76609037770393	5.09072470750644	13.7394318158922	17.6954289583641	15.4003830304558
ENSG00000162772	80.7361801583749	67.9151920939369	60.644517372293	169.406506246853	187.967232414453	160.273904470291	69.7652965415349	172.549214377199	-1.30664775071653	4.40399101294772e-08	6.38545732872832e-07	ATF3	1	212565334	212620777	+	4040	protein_coding	activating transcription factor 3 [Source:HGNC Symbol;Acc:HGNC:785]	TF_bZIP	82	71	61	173	190	153	1.36987311848784	1.16393119259645	1.04603106802002	2.92305710120519	3.21016512736951	2.79009176824468
ENSG00000189001	11.8150507548841	12.4351760171997	2.98251724781769	49.9406463502284	57.3794709475699	71.2328464312406	9.07758133996718	59.5176545763463	-2.70813102080358	4.40732265510745e-08	6.38550838833855e-07	SBSN	19	35523367	35528351	-	1986	protein_coding	suprabasin [Source:HGNC Symbol;Acc:HGNC:24950]	-	12	13	3	51	58	68	0.407802475771194	0.433525284279857	0.10464973292063	1.75292563881366	1.99344329423126	2.52254016867148
ENSG00000187678	57.1060786486066	50.6972560701219	61.6386897882322	163.531136088003	139.491472475989	140.370609143915	56.4806748356536	147.797739235969	-1.38872902272273	4.50512031123749e-08	6.51258847380458e-07	SPRY4	5	142310427	142326455	-	6565	protein_coding	sprouty RTK signaling antagonist 4 [Source:HGNC Symbol;Acc:HGNC:15533]	-	58	53	62	167	141	134	0.596267473713281	0.534676950878542	0.654264072809497	1.73641809124506	1.46601873023191	1.50375986704791
ENSG00000169814	118.150507548841	104.264168144213	93.4522070982876	243.827861592292	235.453691129683	211.603455575156	105.288960930447	230.29500276571	-1.129409264508	4.92260337926438e-08	7.07386869879305e-07	BTD	3	15601341	15647640	+	5840	protein_coding	biotinidase [Source:HGNC Symbol;Acc:HGNC:1122]	-	120	109	94	249	238	202	1.38680773438629	1.23612950986825	1.1150930787988	2.91044275232439	2.78175736595921	2.54827881886149
ENSG00000124688	274.699930051056	152.091768210366	189.886931444393	428.902021596079	407.592103972393	503.867634315099	205.559543235271	446.787253294524	-1.12022914278996	4.93250997121662e-08	7.08285030781594e-07	MAD2L1BP	6	43629540	43640952	+	1880	protein_coding	MAD2L1 binding protein [Source:HGNC Symbol;Acc:HGNC:21059]	-	279	159	191	438	412	481	10.0159975624984	5.60130986571962	7.03836251593102	15.9033575259028	14.9587224277828	18.8493183414122
ENSG00000156535	56.1214910856996	38.2620800529222	37.7785518056907	136.112742013368	123.662652904245	123.609939395388	44.0540409814375	127.795111437667	-1.53707203350747	5.69479721080674e-08	8.10535758784257e-07	CD109	6	73695785	73828316	+	9782	protein_coding	CD109 molecule [Source:HGNC Symbol;Acc:HGNC:21685]	-	57	40	38	139	125	118	0.393273835124469	0.270821198930468	0.269123766239151	0.969973128509477	0.872242996977049	0.888715533103756
ENSG00000162407	48.2447905824435	29.6531120410147	30.8193448941161	108.694347938732	100.908724769864	144.560776581047	36.2390825058581	118.054616429881	-1.7035375522949	6.14083595920312e-08	8.70183857832653e-07	PLPP3	1	56494747	56645301	-	5286	protein_coding	phospholipid phosphatase 3 [Source:HGNC Symbol;Acc:HGNC:9229]	-	49	31	31	111	102	138	0.625628864409099	0.388405041648093	0.406284869276802	1.43340323820197	1.31712850796187	1.9233589808469
ENSG00000198959	62.0290164631417	51.653808071445	42.7494138853869	119.465859896625	168.181207949774	145.60831844033	52.1440794733245	144.418462095576	-1.46930164148843	7.72153696587529e-08	1.07684587880468e-06	TGM2	20	38127387	38166578	-	8036	protein_coding	transglutaminase 2 [Source:HGNC Symbol;Acc:HGNC:11778]	-	63	54	43	122	170	139	0.529113055454002	0.445045234782986	0.370701754270615	1.03631662147649	1.4439898152245	1.27433406970551
ENSG00000131236	240.239365349311	108.090376149505	206.78786251536	547.388653132896	530.265455653404	332.070769392695	185.039201338058	469.908292726332	-1.345697716713	7.90222846233992e-08	1.10125228448911e-06	CAP1	1	40040233	40072649	+	3814	protein_coding	cyclase associated actin cytoskeleton regulatory protein 1 [Source:HGNC Symbol;Acc:HGNC:20040]	-	244	113	208	559	536	317	4.31774503843533	1.96222171851714	3.77814620457239	10.0046910152704	9.59266410925267	6.12332055919813
ENSG00000234975	75.8132423438398	46.8710480648297	28.8310000622377	157.655765929152	133.555665136585	194.842785826629	50.5050968236357	162.018072297455	-1.68084277899481	8.15698972871756e-08	1.13268134792106e-06	FTH1P2	1	228687415	228687826	+	412	processed_pseudogene	ferritin heavy chain 1 pseudogene 2 [Source:HGNC Symbol;Acc:HGNC:3989]	-	77	49	29	161	135	186	12.6136671116267	7.87678855758215	4.87637274905402	26.674803031987	22.3661734857861	33.2601459218507
ENSG00000151729	319.006370381871	235.311792325472	230.648000497901	429.881249955888	513.447334858427	629.572657429053	261.655387735081	524.300414081122	-1.0023354354556	8.25930627143876e-08	1.14442790975708e-06	SLC25A4	4	185143241	185150382	+	4844	protein_coding	solute carrier family 25 member 4 [Source:HGNC Symbol;Acc:HGNC:10990]	-	324	246	232	439	519	601	4.5142824846827	3.36342150140745	3.31802737012429	6.1863280626214	7.31338371122528	9.14068535290449
ENSG00000090432	177.225761323262	89.9158881243672	178.951034869061	336.85455577409	350.212633024823	349.878981000505	148.697561438897	345.648723266473	-1.21796289245162	9.26802123990324e-08	1.26608490435942e-06	MUL1	1	20499448	20508161	-	2438	protein_coding	mitochondrial E3 ubiquitin protein ligase 1 [Source:HGNC Symbol;Acc:HGNC:25762]	-	180	94	180	344	354	334	4.98295149845114	2.55355064587937	5.11487373864737	9.63157481725031	9.91116479979013	10.0930212496009
ENSG00000229644	75.8132423438398	56.4365680780602	40.7610690535084	193.887215242063	159.277496940668	131.990274269652	57.6702931584695	161.718328817461	-1.48802223293891	1.15967081921745e-07	1.55783518994877e-06	NAMPTP1	10	36521721	36524234	-	2514	processed_pseudogene	nicotinamide phosphoribosyltransferase pseudogene 1 [Source:HGNC Symbol;Acc:HGNC:17633]	-	77	59	41	198	161	126	2.06715626491258	1.55430792669384	1.12983414913753	5.37616362565255	4.37135160039825	3.69244209864568
ENSG00000233476	235.316427534775	185.571088256673	183.921896948757	402.462855881252	329.43730733691	511.200427330079	201.603137580069	414.366863516081	-1.03889935035128	1.20910888723067e-07	1.61640084572432e-06	EEF1A1P6	7	22510616	22511999	-	1384	processed_pseudogene	eukaryotic translation elongation factor 1 alpha 1 pseudogene 6 [Source:HGNC Symbol;Acc:HGNC:3201]	-	239	194	185	411	333	488	11.6549299334478	9.28359024168966	9.26044276791155	20.2711455992731	16.4234079295435	25.9771889896187
ENSG00000169926	72.8594796551188	71.7414000992291	92.4580346823483	190.949530162638	206.763955655898	160.273904470291	79.0196381455654	185.995796762943	-1.23617312881818	1.38329490543413e-07	1.83156566050339e-06	KLF13	15	31326855	31435665	+	9409	protein_coding	Kruppel like factor 13 [Source:HGNC Symbol;Acc:HGNC:13672]	zf-C2H2	74	75	93	195	209	153	0.530806347196282	0.527920003707455	0.684755601763367	1.41469788446891	1.51620510426508	1.19799880366761
ENSG00000075643	94.520406039073	100.437960138921	122.283207160525	246.765546671717	244.357402138789	197.985411404477	105.74719111284	229.702786738328	-1.12012430126857	1.59806379570303e-07	2.08178169378369e-06	MOCOS	18	36187519	36272157	+	6281	protein_coding	molybdenum cofactor sulfurase [Source:HGNC Symbol;Acc:HGNC:18234]	-	96	105	123	252	247	189	1.0315500294623	1.10716112734227	1.3566644089787	2.73869903415014	2.6842520695661	2.21687615889076
ENSG00000164695	236.301015097682	162.613840224919	140.178310647431	371.127548367384	334.38381345308	447.300373913819	179.697721990011	384.270578578094	-1.09618673647096	1.6189915306401e-07	2.10762667607724e-06	CHMP4C	8	81732434	81759515	+	1866	protein_coding	charged multivesicular body protein 4C [Source:HGNC Symbol;Acc:HGNC:30599]	-	240	170	141	379	338	427	8.68055430741256	6.03375408024426	5.23484210625802	13.8643697410967	12.3640341984702	16.8587223292756
ENSG00000254726	162.456947879657	207.571784287103	130.236586488039	339.792240853515	336.362415899548	332.070769392695	166.755106218266	336.075142048586	-1.01020374472315	2.32906143161224e-07	2.94108533192703e-06	MEX3A	1	156072013	156081998	-	6124	protein_coding	mex-3 RNA binding family member A [Source:HGNC Symbol;Acc:HGNC:33482]	-	165	217	131	347	340	317	1.81843012853068	2.34679349298869	1.48194548307363	3.86782533709648	3.7896479931888	3.81357684728636
ENSG00000156603	119.135095111748	69.828296096583	87.4871726026522	212.492554078423	199.838847093261	227.3165834644	92.1501879369945	213.215994878695	-1.21079456911923	2.50438634043639e-07	3.13793452785209e-06	MED19	11	57703714	57712323	-	1877	protein_coding	mediator complex subunit 19 [Source:HGNC Symbol;Acc:HGNC:29600]	-	121	73	88	217	202	217	4.35079833700375	2.57578085587989	3.2479887272372	7.891653756562	7.34585300491746	8.51733802509478
ENSG00000079156	77.7824174696538	88.0027841217211	72.5745863635638	205.637955559764	170.159810396242	167.606697485272	79.4532626516462	181.134821147093	-1.18875964418591	2.57882330031079e-07	3.22078569634561e-06	OSBPL6	2	178194481	178402891	+	11486	protein_coding	oxysterol binding protein like 6 [Source:HGNC Symbol;Acc:HGNC:16388]	-	79	92	73	210	172	160	0.464201068210907	0.530480395808551	0.440301496876404	1.24802430738123	1.02215032657905	1.0262651770404
ENSG00000006757	112.242982171399	78.4372641084905	77.5454484432599	213.471782438231	179.063521405347	222.078874167985	89.4085649077165	204.871392670521	-1.19622384689212	2.7161854379056e-07	3.3814413957371e-06	PNPLA4	X	7898247	7927739	-	3441	protein_coding	patatin like phospholipase domain containing 4 [Source:HGNC Symbol;Acc:HGNC:24887]	-	114	82	78	218	181	212	2.23598061911512	1.57826346535093	1.57038465826494	4.32458444862184	3.59045128823886	4.53899401805259
ENSG00000184557	102.397106542329	88.0027841217211	97.4288967620445	222.284837676507	187.967232414453	205.318204419458	95.9429291420315	205.190091503473	-1.09712596405794	2.72997301197212e-07	3.3920658893465e-06	SOCS3	17	78356778	78360077	-	2734	protein_coding	suppressor of cytokine signaling 3 [Source:HGNC Symbol;Acc:HGNC:19391]	-	104	92	98	227	190	196	2.56733584966123	2.22863856117667	2.48326849779035	5.66760935167355	4.74362367028999	5.28160579143027
ENSG00000169604	91.566643350352	76.5241601058444	94.4463795142268	194.866443601872	214.67836544177	172.844406781687	87.5123943234744	194.129738608443	-1.15054297500239	2.77426698589277e-07	3.44445893005918e-06	ANTXR1	2	69013178	69249327	+	8185	protein_coding	ANTXR cell adhesion molecule 1 [Source:HGNC Symbol;Acc:HGNC:21014]	-	93	80	95	199	217	165	0.76685300010169	0.647323877321401	0.804083286912454	1.65961348094458	1.80965666582793	1.48516150036285
ENSG00000137767	170.333648382913	132.004176182582	95.440551930166	289.851594503286	268.100631496404	302.739597332772	132.59279216522	286.897274444154	-1.11311425802072	3.13876363679061e-07	3.86283293572242e-06	SQOR	15	45631148	45691294	+	3088	protein_coding	sulfide quinone oxidoreductase [Source:HGNC Symbol;Acc:HGNC:20390]	-	173	138	96	296	271	289	3.78108697702168	2.95973016171811	2.1537240371023	6.54315156920172	5.99028018143107	6.89491589820972
ENSG00000167617	199.871275270123	283.139392391624	146.143345143067	352.522209531024	468.928779812899	664.14153878539	209.718004268271	495.197509376438	-1.23834477873452	3.18076243659957e-07	3.90707350408182e-06	CDC42EP5	19	54465026	54473264	-	903	protein_coding	CDC42 effector protein 5 [Source:HGNC Symbol;Acc:HGNC:17408]	-	203	296	147	360	474	634	15.1724649803399	21.7097231038095	11.2778340082372	27.2136823817387	35.8299108953053	51.7261231733813
ENSG00000023445	226.455139468612	159.74418422095	148.131689974945	386.795202124318	300.747571863125	412.731492557482	178.110337888169	366.758088848308	-1.04186202707287	3.61929286288996e-07	4.41216627105358e-06	BIRC3	11	102317450	102339403	+	7518	protein_coding	baculoviral IAP repeat containing 3 [Source:HGNC Symbol;Acc:HGNC:591]	-	230	167	149	395	304	394	2.06477803142199	1.4711754643709	1.37303010851624	3.58647109911415	2.76011005364679	3.86102241159009
ENSG00000120328	24.6146890726753	18.174488025138	17.8951034869061	62.6706150277376	75.1868929657812	87.9935161797678	20.2280935282398	75.2836747244289	-1.89545056770283	4.02111046406878e-07	4.85616775557833e-06	PCDHB12	5	141208697	141212571	+	3875	protein_coding	protocadherin beta 12 [Source:HGNC Symbol;Acc:HGNC:8683]	-	25	19	18	64	76	84	0.435427804775049	0.32473733155367	0.321808056124446	1.12740726322971	1.33874241182687	1.59704076318198
ENSG00000147872	101.412518979422	89.9158881243672	60.644517372293	182.136474924362	188.956533637687	216.841164871571	83.9909748253608	195.978057811207	-1.2213614748967	4.11385971930148e-07	4.95890333681325e-06	PLIN2	9	19108375	19149290	-	5086	protein_coding	perilipin 2 [Source:HGNC Symbol;Acc:HGNC:248]	-	103	94	61	186	191	207	1.36681181738766	1.2240575058305	0.83090159551728	2.49637111977982	2.56337502212825	2.99848866675876
ENSG00000166780	160.487772753843	101.394512140244	92.4580346823483	341.750697573132	282.940149844914	211.603455575156	118.113439858812	278.7647676644	-1.2397237758639	4.70613881922822e-07	5.63427781627132e-06	C16orf45	16	15434295	15625028	+	3688	protein_coding	chromosome 16 open reading frame 45 [Source:HGNC Symbol;Acc:HGNC:19213]	-	163	106	93	349	286	202	2.98294020814578	1.90355432891412	1.7469808722862	6.45962156661078	5.29334569409726	4.03523543984574
ENSG00000116985	141.780609058609	115.74279216009	132.224931319918	359.376808049683	288.875957184317	205.318204419458	129.916110846206	284.523656551153	-1.13219719034935	5.10272450553203e-07	6.07761470450786e-06	BMP8B	1	39757182	39788861	-	4822	protein_coding	bone morphogenetic protein 8b [Source:HGNC Symbol;Acc:HGNC:1075]	-	144	121	133	367	292	196	2.01550157664436	1.66191377602902	1.9108233896163	5.19530943533722	4.1334318555909	2.99458943047913
ENSG00000238103	52.1831408340716	45.9144960635066	46.7261035491438	112.611261377966	112.780339448672	160.273904470291	48.2745801489073	128.55516843231	-1.41207866173876	5.4960315439782e-07	6.47983122570917e-06	RPL9P7	X	23836742	23837321	-	580	processed_pseudogene	ribosomal protein L9 pseudogene 7 [Source:HGNC Symbol;Acc:HGNC:30335]	-	53	48	47	115	114	153	6.16730933832246	5.48104751987138	5.61391687946981	13.5345059718949	13.4162763254202	19.4344323167388
ENSG00000165591	98.458756290701	105.220720145536	90.4696898504699	223.264066036315	176.095617735645	227.3165834644	98.049722095569	208.892089078787	-1.0904784627546	5.61008267579708e-07	6.60625601901916e-06	FAAH2	X	57286706	57489196	+	2019	protein_coding	fatty acid amide hydrolase 2 [Source:HGNC Symbol;Acc:HGNC:26440]	-	100	110	91	228	178	217	3.34280880337457	3.60833366113375	3.12249094135939	7.70852152259354	6.01781482858623	7.91829790644027
ENSG00000243649	293.407093746289	265.921456367809	169.009310709669	487.655723184583	679.649940361733	398.065906527521	242.779286941256	521.790523357946	-1.10387446762682	6.30437074127535e-07	7.34789203545396e-06	CFB	6	31945650	31952084	+	4997	protein_coding	complement factor B [Source:HGNC Symbol;Acc:HGNC:1037]	-	298	278	170	498	687	380	4.02489699871113	3.68456116213087	2.356870310764	6.80287599502679	9.38431385959106	5.60251037237929
ENSG00000043039	94.520406039073	61.2193280846755	78.5396208591991	205.637955559764	157.2988944942	182.272283515233	78.0931183276492	181.736377856399	-1.21946691409605	6.3835637589443e-07	7.43571939714432e-06	BARX2	11	129375940	129452279	+	3660	protein_coding	BARX homeobox 2 [Source:HGNC Symbol;Acc:HGNC:956]	Homeobox	96	64	79	210	159	174	1.77026386203627	1.1581084012843	1.49534746783692	3.9166139875904	2.96531732990664	3.50248742706039
ENSG00000121350	98.458756290701	101.394512140244	60.644517372293	178.219561485129	199.838847093261	224.173957886551	86.832595267746	200.74412215498	-1.20765740301003	7.2852075548398e-07	8.3702108864058e-06	PYROXD1	12	21437615	21471252	+	5725	protein_coding	pyridine nucleotide-disulphide oxidoreductase domain 1 [Source:HGNC Symbol;Acc:HGNC:26162]	-	100	106	61	182	202	214	1.17888750637786	1.2262547362507	0.738159915249064	2.17004359277498	2.40841329086988	2.75389073168778
ENSG00000185633	36.4297398275594	20.0875920277842	25.84848281442	89.1097807425644	80.133399081951	98.4689347725973	27.4552715565878	89.2373715323709	-1.70138357784539	7.43279008768263e-07	8.51845327136615e-06	NDUFA4L2	12	57234903	57240715	-	2806	protein_coding	NDUFA4, mitochondrial complex associated like 2 [Source:HGNC Symbol;Acc:HGNC:29836]	-	37	21	26	91	81	94	0.889942430643232	0.495657807614884	0.641921312555198	2.21373834081196	1.97039133488464	2.46801962626445
ENSG00000150540	122.088857800469	169.309704234181	118.306517496768	301.602334820987	236.442992352917	305.882222910621	136.568359843806	281.309183361509	-1.0414496868117	7.43622140409899e-07	8.51845327136615e-06	HNMT	2	137964020	138016364	+	4756	protein_coding	histamine N-methyltransferase [Source:HGNC Symbol;Acc:HGNC:5028]	-	124	177	119	308	239	292	1.75965567867461	2.46480033286899	1.73340972666556	4.42060216261254	3.43013483287914	4.52323787381455
ENSG00000165983	92.551230913259	89.9158881243672	107.370620921437	243.827861592292	174.117015289178	205.318204419458	96.6125799863543	207.754360433642	-1.10515047238767	8.15996462855641e-07	9.26533850057246e-06	PTER	10	16436943	16513745	+	4003	protein_coding	phosphotriesterase related [Source:HGNC Symbol;Acc:HGNC:9590]	-	94	94	108	249	176	196	1.58485713604109	1.55522270163725	1.86910749560164	4.24606187198962	3.00111207668567	3.60727210436432
ENSG00000204421	62.0290164631417	42.0882880582144	31.8135173100553	137.091970373176	107.833833332502	136.180441706783	45.3102739438038	127.035415137487	-1.48698088443029	8.18233534415419e-07	9.2798605358086e-06	LY6G6C	6	31718648	31721845	-	1103	protein_coding	lymphocyte antigen 6 family member G6C [Source:HGNC Symbol;Acc:HGNC:13936]	-	63	44	32	140	109	130	3.85489801779543	2.64196760175124	2.00988208720819	8.66413248388084	6.74537536617092	8.68312917641196
ENSG00000128849	54.1523159598856	61.2193280846755	78.5396208591991	164.510364447811	169.170509173008	131.990274269652	64.6370883012534	155.22371596349	-1.26508838334004	8.39814318246233e-07	9.4802116309719e-06	CGNL1	15	57375967	57550727	+	8663	protein_coding	cingulin like 1 [Source:HGNC Symbol;Acc:HGNC:25931]	-	55	64	79	168	171	126	0.428491519763049	0.489285091619593	0.631764023119372	1.32377302962769	1.34735777480267	1.07154558882549
ENSG00000188488	99.4433438536081	86.089680119075	80.5279656910776	182.136474924362	188.956533637687	191.70016024878	88.6869965545869	187.597722936943	-1.08071488161157	8.51028744785471e-07	9.59203298066209e-06	SERPINA5	14	94561442	94593120	+	3775	protein_coding	serpin family A member 5 [Source:HGNC Symbol;Acc:HGNC:8723]	-	101	90	81	186	191	183	1.80572775728567	1.57897726565831	1.48649747779339	3.36332278548349	3.45359612252828	3.57143340016215
ENSG00000174327	131.934733429539	119.569000165382	104.388103673619	232.077121274591	270.079233942872	215.793623012288	118.630612422847	239.316659409917	-1.01265468670161	8.6325115864724e-07	9.70518757641073e-06	SLC16A13	17	7036075	7040121	+	2087	protein_coding	solute carrier family 16 member 13 [Source:HGNC Symbol;Acc:HGNC:31037]	-	134	125	105	237	273	206	4.33341423343449	3.96677792276269	3.4854829589425	7.75172680109444	8.92884604513753	7.27198866686068
ENSG00000107518	49.2293781453505	26.7834560370455	33.8018621419338	116.5281748172	92.9943149839926	114.182062661842	36.6048987747766	107.901517487678	-1.56053387357797	8.65581938205182e-07	9.72010882607106e-06	ATRNL1	10	115093365	115948992	+	9950	protein_coding	attractin like 1 [Source:HGNC Symbol;Acc:HGNC:29063]	-	50	28	34	119	94	109	0.339152310251923	0.186373977643868	0.236729265183673	0.816387679423365	0.644851789880903	0.807071180125613
ENSG00000177108	34.4605647017454	30.6096640423378	36.7843793897515	74.4213553454384	135.534267583053	102.659102209729	33.9515360446115	104.204908379407	-1.61831366579352	8.99224499309708e-07	1.00803690834076e-05	ZDHHC22	14	77131270	77142734	-	3862	protein_coding	zinc finger DHHC-type containing 22 [Source:HGNC Symbol;Acc:HGNC:20106]	-	35	32	37	76	137	98	0.611650916857753	0.548767057055999	0.663721014541149	1.34330268894496	2.42138269603489	1.86948604787291
ENSG00000117226	49.2293781453505	31.5662160436608	25.84848281442	97.92283598084	102.887327216332	115.229604521124	35.5480256678104	105.346589239432	-1.56696234995118	1.03944949694954e-06	1.15586545381226e-05	GBP3	1	89006666	89022894	-	4297	protein_coding	guanylate binding protein 3 [Source:HGNC Symbol;Acc:HGNC:4184]	-	50	33	26	100	104	110	0.785330576450229	0.50862641343931	0.419183431005326	1.58857311242404	1.65204975309038	1.88597422705298
ENSG00000120324	52.1831408340716	67.9151920939369	77.5454484432599	153.738852489919	144.437978592159	163.41653004814	65.8812604570895	153.864453710073	-1.22356733338588	1.13815183699047e-06	1.25624724982008e-05	PCDHB10	5	141192353	141195642	+	3290	protein_coding	protocadherin beta 10 [Source:HGNC Symbol;Acc:HGNC:8681]	-	53	71	78	157	146	156	1.08724602316931	1.42926505109108	1.64246006355309	3.2574391801262	3.02908942365643	3.49330996288719
ENSG00000070669	7.87670050325608	7.65241601058444	12.92424140721	48.96141799042	58.3687721708038	39.8065906527521	9.48445264035017	49.0455936046586	-2.37340248496692	1.29874085819001e-06	1.42215427721869e-05	ASNS	7	97852118	97872542	-	4455	protein_coding	asparagine synthetase (glutamine-hydrolyzing) [Source:HGNC Symbol;Acc:HGNC:753]	-	8	8	13	50	59	38	0.121196515807197	0.118930324037613	0.202158384178438	0.766116572849172	0.903981286265931	0.628411769489995
ENSG00000168621	21.6609263839542	21.0441440291072	18.8892759028454	69.5252135463964	80.133399081951	62.852511556977	20.5314487719689	70.8370413951081	-1.78689595163081	1.4216770607899e-06	1.54454886957719e-05	GDNF	5	37812677	37839686	-	4273	protein_coding	glial cell derived neurotrophic factor [Source:HGNC Symbol;Acc:HGNC:4232]	-	22	22	19	71	81	60	0.347486265921582	0.340988797651722	0.30804688525057	1.13422187023196	1.29391951455331	1.03449114996659
ENSG00000162366	114.212157297213	96.6117521336286	66.6095518679284	169.406506246853	210.721160548834	260.837922961454	92.4778204329234	213.655196585714	-1.20689725050451	1.6057330142431e-06	1.72134223679597e-05	PDZK1IP1	1	47183593	47191044	-	1438	protein_coding	PDZK1 interacting protein 1 [Source:HGNC Symbol;Acc:HGNC:16887]	-	116	101	67	173	213	249	5.44436156457259	4.65171192214397	3.22784023224036	8.21220492967245	10.1105749776884	12.7570096229486
ENSG00000227081	79.7515925954678	73.6545041018752	59.6503449563538	151.780395770302	146.416581038627	184.367367233799	71.0188138845656	160.854781347576	-1.17843905431464	1.66161887038071e-06	1.77633659702786e-05	AC005912.1	12	3211663	3211917	-	255	processed_pseudogene	ribosomal protein S27 (RPS27) pseudogene	-	81	77	60	155	148	176	21.438416035101	19.9986586795307	16.3007348690487	41.491972271896	39.6165517638138	50.8488235522926
ENSG00000120693	59.0752537744206	79.3938161098136	68.5978966998068	176.261104765512	172.13841284271	128.847648691803	69.0223221946803	159.082388766675	-1.20490915832494	1.95579555601822e-06	2.06254628480114e-05	SMAD9	13	36844831	36920765	-	5723	protein_coding	SMAD family member 9 [Source:HGNC Symbol;Acc:HGNC:6774]	MH1	60	83	69	180	174	123	0.707579693239203	0.960516146858467	0.835259566721745	2.14694698503495	2.07529882002968	1.58339689005851
ENSG00000163216	0	0.956552001323055	0.99417241593923	33.2937642334856	26.711133027317	29.3311720599226	0.650241472420761	29.7786897735751	-5.51365914624543	2.14115289988182e-06	2.2407494772345e-05	SPRR2D	1	153039725	153041931	-	1057	protein_coding	small proline rich protein 2D [Source:HGNC Symbol;Acc:HGNC:11264]	-	0	1	1	34	27	28	0	0.062657828002314	0.0655422168339236	2.1957176402926	1.74358816956364	1.95160295090828
ENSG00000261305	3.93835025162804	7.65241601058444	14.9125862390884	53.857559789462	41.5506513758265	50.2820092455816	8.83445083376697	48.5634068036234	-2.46093738550621	2.21797903058016e-06	2.31240429501444e-05	AC005586.2	7	150337483	150343346	+	1693	sense_overlapping	novel transcript, overlapping LRRC61	-	4	8	15	55	42	48	0.159459680425594	0.31295605055379	0.613804989900684	2.21757487610595	1.69335287347921	2.08878000416173
ENSG00000135477	25.5992766355823	14.3482800198458	38.77272422163	112.611261377966	89.0371100910567	71.2328464312406	26.240093625686	90.9604059667544	-1.79705393137502	2.24337126380487e-06	2.33510718705879e-05	KRT87P	12	52250466	52258867	-	1778	transcribed_unprocessed_pseudogene	keratin 87 pseudogene [Source:HGNC Symbol;Acc:HGNC:30198]	-	26	15	39	115	90	68	0.986937037819712	0.558740080414335	1.51959887769676	4.41508068824468	3.45514191081509	2.81764048086702
ENSG00000181458	17.7225761323262	5.73931200793833	13.9184138231492	63.649843387546	48.4757599384642	58.6623441198452	12.4601006544712	56.9293158152851	-2.19522266241665	2.25397836512246e-06	2.34488801883927e-05	TMEM45A	3	100492619	100577444	+	6005	protein_coding	transmembrane protein 45A [Source:HGNC Symbol;Acc:HGNC:25480]	-	18	6	14	65	49	56	0.202305341435868	0.0661741790492382	0.161514358819051	0.738878290034301	0.556978209925123	0.687042237838486
ENSG00000130303	150.641897124773	74.6110561031983	94.4463795142268	229.139436195166	217.646269111472	280.741218287831	106.566444247399	242.508974531489	-1.18652800657223	2.26219233793987e-06	2.35034062508808e-05	BST2	19	17402939	17405648	-	1119	protein_coding	bone marrow stromal cell antigen 2 [Source:HGNC Symbol;Acc:HGNC:1119]	-	153	78	95	234	220	268	9.22803430763208	4.61652125780052	5.88152073581629	14.2744154369629	13.4198521480929	17.6446533104013
ENSG00000158828	79.7515925954678	56.4365680780602	52.6911380447792	176.261104765512	131.577062690117	140.370609143915	62.9597662394358	149.402925533181	-1.24725928374126	2.93845449367335e-06	2.97081430046693e-05	PINK1	1	20633455	20651511	+	4836	protein_coding	PTEN induced putative kinase 1 [Source:HGNC Symbol;Acc:HGNC:14581]	-	81	59	53	180	133	134	1.13043757008907	0.808008711271362	0.759251556917542	2.54073151268714	1.87724296530211	2.04139444316988
ENSG00000160200	129.965558303725	130.091072179935	169.009310709669	208.575640639189	312.619186541932	400.160990246087	143.021980397777	307.118605809069	-1.10204922919585	2.94464058919747e-06	2.97283238068425e-05	CBS	21	43053191	43076943	-	6786	protein_coding	cystathionine-beta-synthase [Source:HGNC Symbol;Acc:HGNC:1550]	-	132	136	170	213	316	382	1.31282830617411	1.32731919996885	1.73552622205831	2.14258622966452	3.17854499837515	4.14722816881416
ENSG00000110195	97.474168727794	145.395904201104	99.417241593923	234.035577994208	196.870943423559	306.929764769904	114.095771507607	245.945428729224	-1.10645053170826	3.05558945003355e-06	3.06524201121698e-05	FOLR1	11	72189558	72196323	+	1648	protein_coding	folate receptor 1 [Source:HGNC Symbol;Acc:HGNC:3791]	-	99	152	100	239	199	293	4.05439300016574	6.1085299017984	4.20376961125347	9.89949988298897	8.24234911791005	13.0984176815891
ENSG00000145362	1.96917512581402	0	0.99417241593923	47.0029612708032	21.7646269111472	16.7606697485272	0.98778251391775	28.5094193101592	-4.86387416225068	3.08395391102249e-06	3.09209478314786e-05	ANK2	4	112818109	113383740	+	18224	protein_coding	ankyrin 2 [Source:HGNC Symbol;Acc:HGNC:493]	-	2	0	1	48	22	16	0.00740686015585301	0	0.00380147734819234	0.179791887552751	0.0824013090085377	0.0646821873545106
ENSG00000130958	104.366281668143	108.090376149505	91.4638622664091	186.053388363596	186.977931191219	252.457588087191	101.306840028019	208.496302547335	-1.04002322493465	3.1566854332872e-06	3.15521948029961e-05	SLC35D2	9	96313444	96383710	-	3830	protein_coding	solute carrier family 35 member D2 [Source:HGNC Symbol;Acc:HGNC:20799]	-	106	113	92	190	189	241	1.86790570037965	1.95402444763039	1.66412201926842	3.38631526416805	3.36835740642334	4.63582134376653
ENSG00000153982	58.0906662115136	32.5227680449839	41.7552414694476	98.9020643406484	121.684050457777	129.895190551086	44.1228919086484	116.827101783171	-1.4052497142217	3.44720148275343e-06	3.42791272702345e-05	GDPD1	17	59220467	59275967	+	2970	protein_coding	glycerophosphodiester phosphodiesterase domain containing 1 [Source:HGNC Symbol;Acc:HGNC:20883]	-	59	34	42	101	123	124	1.34073645611711	0.758180815739784	0.979690631018587	2.32133321573299	2.82685673417058	3.07591024013524
ENSG00000155961	59.0752537744206	72.6979521005522	70.5862415316853	136.112742013368	146.416581038627	164.464071907423	67.4531491355527	148.997798319806	-1.14251520171906	3.62471322163046e-06	3.58419192527839e-05	RAB39B	X	155258241	155264589	-	3505	protein_coding	RAB39B, member RAS oncogene family [Source:HGNC Symbol;Acc:HGNC:16499]	-	60	76	71	139	148	157	1.15534339070127	1.43607093839711	1.40335142560213	2.70706908504414	2.88223129808061	3.3000464448775
ENSG00000196683	242.208540475125	165.483496228889	189.886931444393	299.64387810137	372.966561159204	588.718524917018	199.192989382802	420.442988059197	-1.07720790433697	3.64407639213272e-06	3.59782893944969e-05	TOMM7	7	22812628	22822852	-	1751	protein_coding	translocase of outer mitochondrial membrane 7 [Source:HGNC Symbol;Acc:HGNC:21648]	-	246	173	191	306	377	562	9.48193157971024	6.54350261926393	7.55689407764153	11.9291044615097	14.6963789178934	23.6460493460849
ENSG00000141504	76.7978299067468	69.828296096583	80.5279656910776	124.362001695667	181.042123851815	212.650997434439	75.7180305648025	172.685040993974	-1.18875708231706	4.0068202484095e-06	3.93192072096963e-05	SAT2	17	7626234	7627876	-	1643	protein_coding	spermidine/spermine N1-acetyltransferase family member 2 [Source:HGNC Symbol;Acc:HGNC:23160]	-	78	73	81	127	183	203	3.20409139362772	2.94262974223162	3.41541569000002	5.27641223578172	7.60271416845574	9.10263013606079
ENSG00000184454	7.87670050325608	5.73931200793833	7.95337932751384	40.1483627521444	43.5292538222944	35.6164232156203	7.18979727956942	39.7646799300197	-2.46966139447937	4.19932840254691e-06	4.10006000432138e-05	NCMAP	1	24556111	24609328	+	4122	protein_coding	non-compact myelin associated protein [Source:HGNC Symbol;Acc:HGNC:29332]	-	8	6	8	41	44	34	0.130987500708651	0.0964036742335456	0.134455357968864	0.678966630828556	0.728617882276367	0.607686168726535
ENSG00000258279	63.9981915889557	46.8710480648297	48.7144483810222	117.507403177008	124.651954127479	135.132899847501	53.1945626782692	125.764085717329	-1.24136611937498	4.53280288749949e-06	4.41230777556546e-05	LINC00592	12	52164115	52223804	+	1457	lincRNA	long intergenic non-protein coding RNA 592 [Source:HGNC Symbol;Acc:HGNC:27474]	-	65	49	49	120	126	129	3.01093694791257	2.22734171978301	2.32987511083006	5.62204419828644	5.90290957062521	6.52286785874097
ENSG00000168386	13.7842258806981	8.60896801190749	13.9184138231492	68.545985186588	52.4329648314001	37.7115069341862	12.103869238585	52.8968189840581	-2.13113208562381	5.36298828427422e-06	5.16334224923837e-05	FILIP1L	3	99830141	100114513	-	5903	protein_coding	filamin A interacting protein 1 like [Source:HGNC Symbol;Acc:HGNC:24589]	-	14	9	14	70	53	36	0.160067480325573	0.100976438723702	0.164305221871659	0.809464520559086	0.612855690748112	0.449301780498789
ENSG00000163221	126.027208052097	148.265560205074	53.6853104607184	250.68246011095	248.314607031725	285.978927584245	109.326026239296	261.658664908973	-1.25771205449946	5.39866262791051e-06	5.19510649603847e-05	S100A12	1	153373706	153375649	-	518	protein_coding	S100 calcium binding protein A12 [Source:HGNC Symbol;Acc:HGNC:10489]	-	128	155	54	256	251	273	16.677389279415	19.8176549242454	7.22204373059206	33.7351594209661	33.0749425498657	38.8276681685773
ENSG00000150782	96.489581164887	90.8724401256902	83.5104829388953	173.323419686087	158.288195717434	245.12479507221	90.2908347431575	192.245470158577	-1.08909306163593	5.67435503177125e-06	5.43341232429267e-05	IL18	11	112143251	112164117	-	2628	protein_coding	interleukin 18 [Source:HGNC Symbol;Acc:HGNC:5986]	-	98	95	84	177	160	234	2.516799221664	2.39413462665615	2.21436923449407	4.59748654316303	4.15575330115287	6.5599256723167
ENSG00000004799	31.5068020130243	29.6531120410147	29.8251724781769	79.3174971444804	92.9943149839926	79.6131813055042	30.3283621774053	83.9749978113257	-1.46958948264548	6.50900229971814e-06	6.16255540312023e-05	PDK4	7	95583499	95596491	-	4519	protein_coding	pyruvate dehydrogenase kinase 4 [Source:HGNC Symbol;Acc:HGNC:8812]	-	32	31	30	81	94	76	0.477920316814394	0.454328181047095	0.459912302678406	1.22353173664743	1.4198440604813	1.23902386947463
ENSG00000240376	44.3064403308155	47.8276000661527	36.7843793897515	105.756662859307	101.898025993098	109.99189522471	42.9728065955732	105.882194692372	-1.30000748122207	6.62976209312327e-06	6.26769748686632e-05	AC010343.1	5	33162179	33162807	+	629	processed_pseudogene	ribosomal protein S8 (RPS8) pseudogene	-	45	50	37	108	103	105	4.82847207997769	5.26465216203862	4.07518371726219	11.7204873723577	11.1774237536692	12.298356433486
ENSG00000253958	88.6128806616309	60.2627760833525	74.5629311954422	129.258143494709	174.117015289178	197.985411404477	74.4795293134752	167.120190062788	-1.16580374201009	6.80280122504573e-06	6.41250912556501e-05	CLDN23	8	8701938	8704106	+	2169	protein_coding	claudin 23 [Source:HGNC Symbol;Acc:HGNC:17591]	-	90	63	75	132	176	189	2.80046928382293	1.92367331696731	2.39550910074195	4.15419559086846	5.53870522958632	6.41963999723045
ENSG00000232187	81.7207677212819	35.392424048953	66.6095518679284	164.510364447811	139.491472475989	150.846027736745	61.2409145460544	151.615954886848	-1.30943892367848	6.9020562881832e-06	6.49027826982509e-05	FTH1P7	13	22696023	22696574	-	552	processed_pseudogene	ferritin heavy chain 1 pseudogene 7 [Source:HGNC Symbol;Acc:HGNC:3994]	-	83	37	67	168	141	144	10.1481498341141	4.43928441185235	8.40875770645223	20.7750828906969	17.4355307318342	19.2190464513359
ENSG00000070526	7.87670050325608	4.78276000661528	16.9009310709669	56.7952448688872	36.6041452596566	54.4721766827134	9.85346386027942	49.2905222704191	-2.32679643598281	7.23028401142686e-06	6.75628710011335e-05	ST6GALNAC1	17	76624761	76643838	-	3448	protein_coding	ST6 N-acetylgalactosaminide alpha-2,6-sialyltransferase 1 [Source:HGNC Symbol;Acc:HGNC:23614]	-	8	5	17	58	37	52	0.156592365986387	0.0960402033040108	0.34156847282157	1.14824165463166	0.732469598301372	1.1110778980954
ENSG00000219507	52.1831408340716	31.5662160436608	25.84848281442	100.860521060265	96.9515198769284	103.706644069012	36.5326132307174	100.506228335402	-1.460063284109	7.75017722594134e-06	7.17975528664322e-05	FTH1P8	X	148052233	148052746	+	514	processed_pseudogene	ferritin heavy chain 1 pseudogene 8 [Source:HGNC Symbol;Acc:HGNC:3995]	-	53	33	26	103	98	99	6.95922065413819	4.25207723453057	3.50434086192585	13.6787580233632	13.0142184848263	14.1899379927665
ENSG00000117228	14.7688134436052	3.82620800529222	3.97668966375692	54.8367881492704	43.5292538222944	33.5213394970544	7.5239037042181	43.9624604895397	-2.54974672789277	9.21411076088227e-06	8.37178890943013e-05	GBP1	1	89052319	89065360	-	4992	protein_coding	guanylate binding protein 1 [Source:HGNC Symbol;Acc:HGNC:4182]	-	15	4	4	56	44	32	0.202798406671072	0.0530683687487547	0.055511316661424	0.765748247573763	0.601635198466183	0.472262893569151
ENSG00000073464	21.6609263839542	20.0875920277842	29.8251724781769	74.4213553454384	80.133399081951	63.9000534162599	23.8578969633051	72.8182692812165	-1.61169403212627	9.22306241742557e-06	8.37599353436244e-05	CLCN4	X	10156945	10237660	+	6789	protein_coding	chloride voltage-gated channel 4 [Source:HGNC Symbol;Acc:HGNC:2022]	-	22	21	30	76	81	61	0.218708029795687	0.204863132739338	0.306133995552175	0.764153039432236	0.814393590467862	0.661961068670503
ENSG00000143546	3340.70560094349	4047.17151759785	1690.09310709669	7947.41736820498	9988.97445099333	13877.8345517805	3025.99007521267	10604.7421236596	-1.80920520250113	9.37919592570814e-06	8.5058241702665e-05	S100A8	1	153390032	153391188	-	1006	protein_coding	S100 calcium binding protein A8 [Source:HGNC Symbol;Acc:HGNC:10498]	-	3393	4231	1700	8116	10097	13248	227.632220624523	278.545000679547	117.07038710624	550.701955842176	685.092971935973	970.19886181376
ENSG00000250565	65.9673667147697	84.1765761164288	60.644517372293	154.718080849727	140.480773699223	153.988653314594	70.2628200678305	149.729169287848	-1.09043278415801	1.05397375924566e-05	9.46524139561787e-05	ATP6V1E2	2	46490750	46542557	-	5283	protein_coding	ATPase H+ transporting V1 subunit E2 [Source:HGNC Symbol;Acc:HGNC:18125]	-	67	88	61	158	142	147	0.855937488659642	1.10319525448859	0.799917757865018	2.04149837010336	1.83469074615633	2.04995886339727
ENSG00000159403	50.2139657082575	50.6972560701219	42.7494138853869	126.320458415284	96.9515198769284	116.277146380407	47.8868785545888	113.18304155754	-1.24049716486961	1.10637734304138e-05	9.87632972905739e-05	C1R	12	7080199	7092607	-	5885	protein_coding	complement C1r [Source:HGNC Symbol;Acc:HGNC:1246]	-	51	53	43	129	98	111	0.584886456541506	0.59645780501574	0.506195292662474	1.49629010648617	1.13667090929494	1.38958441207195
ENSG00000152086	5.90752537744206	12.4351760171997	5.96503449563538	36.2314493129108	37.5934464828906	50.2820092455816	8.10257863009238	41.3689683471277	-2.34701163699184	1.19799377127232e-05	0.000106207493562088	TUBA3E	2	130191743	130198461	-	1542	protein_coding	tubulin alpha 3e [Source:HGNC Symbol;Acc:HGNC:20765]	-	6	13	6	37	38	48	0.262612100156158	0.558353576251489	0.269564681686604	1.63790953677812	1.68210987218844	2.29332331196226
ENSG00000024862	102.397106542329	109.046928150828	88.4813450185914	227.180979475549	153.341689601264	227.3165834644	99.9751265705829	202.613084180404	-1.01828916608545	1.29545702755879e-05	0.000113909659922112	CCDC28A	6	138773509	138793319	+	1507	protein_coding	coiled-coil domain containing 28A [Source:HGNC Symbol;Acc:HGNC:21098]	-	104	114	89	232	155	217	4.65766172061964	5.01004841315383	4.09140873538002	10.5086588591107	7.02058953919879	10.6085225435321
ENSG00000156273	104.366281668143	111.916584154797	78.5396208591991	235.994034713824	164.224003056838	196.937869545195	98.2741622273799	199.051969105286	-1.01775102352552	1.55218769666781e-05	0.000133930636401568	BACH1	21	29194071	29630751	+	7717	protein_coding	BTB domain and CNC homolog 1 [Source:HGNC Symbol;Acc:HGNC:935]	TF_bZIP	106	117	79	241	166	188	0.927054403583525	1.00412478051291	0.709209761861231	2.13177371782397	1.4682997490292	1.79480706784969
ENSG00000166401	70.8903045293047	75.5676081045213	53.6853104607184	163.531136088003	130.587761466883	137.227983566066	66.7144076981815	143.782293706984	-1.10734038309162	1.63767056112884e-05	0.00014024931514785	SERPINB8	18	63969925	64019779	+	5868	protein_coding	serpin family B member 8 [Source:HGNC Symbol;Acc:HGNC:8952]	-	72	79	54	167	132	131	0.828114229940278	0.891635414396255	0.637528741044085	1.94266952437352	1.5354616108094	1.64471105878991
ENSG00000186862	25.5992766355823	32.5227680449839	32.8076897259946	75.4005837052468	93.9836162072265	76.4705557276553	30.3099114688536	81.9515852133762	-1.43501439103471	1.70125844860546e-05	0.000145244273086024	PDZD7	10	101007683	101032295	-	6609	protein_coding	PDZ domain containing 7 [Source:HGNC Symbol;Acc:HGNC:26257]	-	26	34	33	77	95	73	0.265512793651604	0.340716753328364	0.34591890836497	0.795293686086596	0.981167129261071	0.813758485696095
ENSG00000111339	11.8150507548841	10.5220720145536	5.96503449563538	62.6706150277376	44.5185550455284	28.2836302006396	9.43405242169104	45.1576000913019	-2.25930197509462	1.7895150128928e-05	0.000151971483186087	ART4	12	14825569	14843533	-	5252	protein_coding	ADP-ribosyltransferase 4 (Dombrock blood group) [Source:HGNC Symbol;Acc:HGNC:726]	-	12	11	6	64	45	27	0.154207105270676	0.138713359897735	0.0791448475172778	0.831817049698232	0.584847897698899	0.378745488901993
ENSG00000236829	44.3064403308155	45.9144960635066	43.7435863013261	108.694347938732	102.887327216332	99.5164766318802	44.6548408985494	103.699383928982	-1.21560501774217	1.87668610203288e-05	0.000158540281214474	Z97634.1	16	382097	392960	+	2291	transcribed_processed_pseudogene	uncharacterized LOC100134368 [Source:NCBI gene;Acc:100134368]	-	45	48	44	111	104	95	1.32566954967524	1.38760696705605	1.33052702772244	3.3072760877938	3.09858480533799	3.05496991824305
ENSG00000198879	93.535818476166	149.222112206397	89.4755174345307	238.93171979325	224.57137767411	202.175578841609	110.744482705698	221.89289210299	-1.00176614842638	1.91493015674708e-05	0.00016141911256026	SFMBT2	10	7158624	7411486	-	9953	protein_coding	Scm like with four mbt domains 2 [Source:HGNC Symbol;Acc:HGNC:20256]	-	95	156	90	244	227	193	0.644195159782237	1.03805632221014	0.62644741157552	1.6734332101246	1.55677909067778	1.42860355667437
ENSG00000167768	0	1.91310400264611	0	30.3560791540604	37.5934464828906	8.3803348742636	0.63770133421537	25.4432868370715	-5.29394781169155	1.99683233520607e-05	0.000167739111731469	KRT1	12	52674736	52680407	-	2488	protein_coding	keratin 1 [Source:HGNC Symbol;Acc:HGNC:6412]	-	0	2	0	31	38	8	0	0.0532390065903906	0	0.850518724222949	1.04252951081775	0.236890711886777
ENSG00000197479	29.5376268872103	44.0013920608605	27.8368276462984	94.0059225416064	108.823134555736	71.2328464312406	33.7919488647898	91.353967842861	-1.43413642563967	2.06678492539187e-05	0.00017294034898387	PCDHB11	5	141199582	141203779	+	4198	protein_coding	protocadherin beta 11 [Source:HGNC Symbol;Acc:HGNC:8682]	-	30	46	28	96	110	68	0.482310455503568	0.725714367110174	0.462074189951596	1.56099445391202	1.78856771721247	1.19336940804706
ENSG00000173930	15.7534010065122	22.0006960304303	17.8951034869061	83.234410583714	64.3045795102076	41.901674371318	18.5497335079495	63.1468881550799	-1.76792022477239	2.33519422241557e-05	0.00019257150822653	SLCO4C1	5	102233986	102296549	-	5334	protein_coding	solute carrier organic anion transporter family member 4C1 [Source:HGNC Symbol;Acc:HGNC:23612]	-	16	23	18	85	65	40	0.202448623142505	0.285578263322882	0.233784442722578	1.08777350290086	0.831793422974004	0.5524785256602
ENSG00000139597	47.2602030195365	45.9144960635066	64.6212070360499	114.569718097583	107.833833332502	136.180441706783	52.598635373031	119.527997712289	-1.18444063315678	2.37774101624507e-05	0.000195663641570447	N4BP2L1	13	32400723	32428311	-	6053	protein_coding	NEDD4 binding protein 2 like 1 [Source:HGNC Symbol;Acc:HGNC:25037]	-	48	48	65	117	109	130	0.535202852722017	0.525195367838328	0.743941517854736	1.31943423706935	1.22916719459549	1.58227184562736
ENSG00000145103	89.5974682245379	84.1765761164288	68.5978966998068	192.907986882255	139.491472475989	161.321446329574	80.7906470135912	164.573635229273	-1.02634523102121	2.51145311705161e-05	0.00020535820316761	ILDR1	3	121987323	122022258	-	3006	protein_coding	immunoglobulin like domain containing receptor 1 [Source:HGNC Symbol;Acc:HGNC:28741]	-	91	88	69	197	141	154	2.04315009526017	1.93884914486468	1.59021640064822	4.47352440726868	3.20173418628492	3.77433258652871
ENSG00000214313	15.7534010065122	15.3048320211689	25.84848281442	62.6706150277376	53.422266054634	68.0902208533917	18.9689052807003	61.3943673119211	-1.69566352054012	2.63297078871917e-05	0.000214119551420147	AZGP1P1	7	99980762	99987535	+	1735	transcribed_unprocessed_pseudogene	alpha-2-glycoprotein 1, zinc-binding pseudogene 1 [Source:HGNC Symbol;Acc:HGNC:911]	-	16	16	26	64	54	65	0.622398245442145	0.610760338429472	1.03817360405181	2.51798452162255	2.12446420199282	2.76008400045602
ENSG00000176907	40.3680900791874	33.4793200463069	50.7027932129007	102.818977779882	113.769640671906	85.8984324612019	41.5167344461317	100.829016970997	-1.28201285471612	2.8491077762634e-05	0.000229004426282151	TCIM	8	40153455	40155308	+	1854	protein_coding	transcriptional and immune response regulator [Source:HGNC Symbol;Acc:HGNC:1357]	-	41	35	51	105	115	82	1.49252626717661	1.25028389802891	1.90570889043491	3.86591348289667	4.23392584504592	3.25846112973926
ENSG00000135116	21.6609263839542	15.3048320211689	17.8951034869061	60.7121583081208	51.4436636081661	62.852511556977	18.2869539640097	58.3361111577546	-1.67409357055104	3.04079641805823e-05	0.000242599948163945	HRK	12	116856144	116881441	-	6853	protein_coding	harakiri, BCL2 interacting protein [Source:HGNC Symbol;Acc:HGNC:5185]	-	22	16	18	62	52	60	0.216665520835097	0.15462851118855	0.181965010576715	0.61756620045723	0.517937967972373	0.645028554473553
ENSG00000150676	56.1214910856996	46.8710480648297	42.7494138853869	154.718080849727	103.876628439566	91.1361417576166	48.5806510119721	116.57695034897	-1.26389640972752	3.0669003086332e-05	0.000244581827412655	CCDC83	11	85855101	85920021	+	2359	protein_coding	coiled-coil domain containing 83 [Source:HGNC Symbol;Acc:HGNC:28535]	-	57	49	43	158	105	87	1.63077772581075	1.37568329195585	1.2628059759723	4.57195247530991	3.0382009482835	2.71706315876241
ENSG00000182489	18.7071636952332	10.5220720145536	5.96503449563538	66.5875284669712	45.5078562687623	36.6639650749032	11.7314234018074	49.5864499368789	-2.08041923830856	3.69690779673228e-05	0.000288994354037534	XKRX	X	100913445	100929433	-	3372	protein_coding	XK related X-linked [Source:HGNC Symbol;Acc:HGNC:29845]	-	19	11	6	68	46	35	0.380289111821625	0.216050583091016	0.123270681838892	1.37655607698059	0.931162338874868	0.76469614439133
ENSG00000128692	28.5530393243033	26.7834560370455	19.8834483187846	73.44212698563	61.3366758405057	76.4705557276553	25.0733145600445	70.4164528512637	-1.4886795244826	3.7983049688862e-05	0.000296084368419697	EIF2S2P4	2	170751805	170752788	+	984	processed_pseudogene	eukaryotic translation initiation factor 2 subunit 2 beta pseudogene 4 [Source:HGNC Symbol;Acc:HGNC:37626]	-	29	28	20	75	62	73	1.98907315291041	1.88457426580943	1.40809193482637	5.20281910372418	4.30082456730592	5.46557909752591
ENSG00000273445	31.5068020130243	46.8710480648297	22.8659655666023	94.9851509014148	89.0371100910567	82.755806883353	33.7479385481521	88.9260226252749	-1.39597837183417	3.89632330057208e-05	0.000302629024279799	AC133644.2	2	87477495	87478034	-	540	antisense	novel transcript	-	32	49	23	97	90	79	3.99948502163749	6.00969793652564	2.95073487675836	12.261695748451	11.376374661906	10.7780887043449
ENSG00000179833	65.9673667147697	82.2634721137827	47.720275965083	167.448049527236	111.791038225438	155.036195173877	65.3170382645451	144.758427642184	-1.1467558295459	4.19476894380912e-05	0.000323217459071307	SERTAD2	2	64631621	64751005	-	6274	protein_coding	SERTA domain containing 2 [Source:HGNC Symbol;Acc:HGNC:30784]	-	67	86	48	171	113	148	0.720739201879006	0.907829435936618	0.53002070661236	1.8604763652514	1.22938827235771	1.73790336096981
ENSG00000277117	37.4143273904664	26.7834560370455	26.8426552303592	69.5252135463964	77.1654954122491	92.1836836168996	30.346812885957	79.6247975251817	-1.39119659661447	4.59121532448512e-05	0.000349867946697881	FP565260.3	21	5022493	5040666	+	3357	protein_coding	Homo sapiens ICOS ligand (LOC102723996), mRNA. [Source:RefSeq mRNA;Acc:NM_001363770]	-	38	28	27	71	78	88	0.763976696492416	0.552404253070147	0.557196701287859	1.4437086837954	1.58598252659279	1.93125558621308
ENSG00000106538	32.4913895759313	22.9572480317533	16.9009310709669	66.5875284669712	68.2617844031435	73.3279301498065	24.1165228928839	69.3924143399737	-1.52420373863823	4.63011047907571e-05	0.000352415992495778	RARRES2	7	150338317	150341674	-	1921	protein_coding	retinoic acid receptor responder 2 [Source:HGNC Symbol;Acc:HGNC:9868]	-	33	24	17	68	69	70	1.15940303041352	0.82743559644076	0.613080736225285	2.41631811118093	2.45175383135298	2.68459697958102
ENSG00000148090	116.181332423027	55.4800160767372	106.376448505498	191.928758522446	190.935136084155	195.890327685912	92.6792656684207	192.918074097504	-1.05890041796871	4.7236639732145e-05	0.000358970169097267	AUH	9	91213815	91361913	-	2258	protein_coding	AU RNA binding methylglutaconyl-CoA hydratase [Source:HGNC Symbol;Acc:HGNC:890]	-	118	58	107	196	193	187	3.52700378624254	1.7011961043002	3.28288714867136	5.92522293251054	5.83429666009174	6.10135213959224
ENSG00000100167	39.3835025162804	47.8276000661527	37.7785518056907	131.216600214326	78.1547966354831	95.3263091947484	41.6632181293746	101.565902014852	-1.28530328743822	4.73592016256793e-05	0.000359480836477678	SEPT3	22	41969475	41998221	+	7153	protein_coding	septin 3 [Source:HGNC Symbol;Acc:HGNC:10750]	-	40	50	38	134	79	91	0.377415404670111	0.462947883394701	0.368037002845152	1.27876026979944	0.753865733222905	0.937263251378117
ENSG00000236404	10.8304631919771	1.91310400264611	11.9300689912708	44.065276191378	30.6683379202529	48.1869255270157	8.22454539529799	40.9735132128822	-2.32145516419979	5.21568248457738e-05	0.00039069213228441	VLDLR-AS1	9	2421597	2643359	-	5989	antisense	VLDLR antisense RNA 1 [Source:HGNC Symbol;Acc:HGNC:49621]	-	11	2	12	45	31	46	0.123961330295785	0.0221169892130392	0.138810732730253	0.51289771227897	0.353315359344551	0.56586383774457
ENSG00000258352	21.6609263839542	10.5220720145536	21.871793150663	60.7121583081208	48.4757599384642	67.0426789941088	18.0182638497236	58.7435324135646	-1.70688585781007	5.35849944022905e-05	0.000398921954868089	AC119044.1	12	47135498	47138370	-	603	transcribed_processed_pseudogene	interferon induced transmembrane protein 3 (1-8U) (IFITM3) pseudogene	-	22	11	22	62	49	64	2.46236950959025	1.20816345967314	2.52756005017588	7.01854257335555	5.54669013366561	7.81935776018973
ENSG00000132932	16.7379885694192	31.5662160436608	6.95920691157461	68.545985186588	64.3045795102076	61.804969697694	18.4211371748849	64.8851781314966	-1.81263797554977	6.00072156117064e-05	0.000440803858025925	ATP8A2	13	25372071	26025851	+	10415	protein_coding	ATPase phospholipid transporting 8A2 [Source:HGNC Symbol;Acc:HGNC:13533]	-	17	33	7	70	65	59	0.11016344364688	0.209848074752637	0.0465623487618051	0.458787236184377	0.425999627282126	0.417350712665432
ENSG00000171227	136.857671244074	119.569000165382	72.5745863635638	175.281876405704	229.51788379028	259.790381102172	109.66708592434	221.530047099385	-1.01324500083419	6.04137592853023e-05	0.000442950390278422	TMEM37	2	119429901	119438520	+	2292	protein_coding	transmembrane protein 37 [Source:HGNC Symbol;Acc:HGNC:18216]	-	139	125	73	179	232	248	4.09305936033091	3.61198321326603	2.20650217850016	5.33102818879326	6.90921183655024	7.97159983699971
ENSG00000203785	0	0	0	11.7507403177008	11.8716146788076	10.4754185928295	0	11.3659245297793	-5.98127447815126	6.55200998923189e-05	0.000476422618248539	SPRR2E	1	153093135	153106184	-	734	protein_coding	small proline rich protein 2E [Source:HGNC Symbol;Acc:HGNC:11265]	-	0	0	0	12	12	10	0	0	0	1.11598343282062	1.11593865893356	1.00371950131863
ENSG00000163347	8.86128806616309	7.65241601058444	7.95337932751384	46.0237329109948	25.721831804083	38.7590487934691	8.15569446808712	36.8348711695157	-2.17549463483873	6.65516539095648e-05	0.000482787745428243	CLDN1	3	190305701	190322475	-	3663	protein_coding	claudin 1 [Source:HGNC Symbol;Acc:HGNC:2032]	-	9	8	8	47	26	37	0.16582631385782	0.144644988694394	0.151303572358083	0.875857595446485	0.484497528598781	0.744171832290784
ENSG00000165949	413.526776420944	254.442832351933	162.050103798094	698.189820543389	936.868258402563	1262.28794043595	276.673237523657	965.782006460636	-1.80342451719983	6.69965746307658e-05	0.000485518386521723	IFI27	14	94104836	94116698	+	4147	protein_coding	interferon alpha inducible protein 27 [Source:HGNC Symbol;Acc:HGNC:5397]	-	420	266	163	713	947	1205	6.83538704867512	4.24813123626395	2.72301279974283	11.7362149686361	15.5873066865083	21.4072772445452
ENSG00000139988	2.95376268872103	4.78276000661528	1.98834483187846	18.6053388363596	25.721831804083	30.3787139192055	3.24162250907159	24.9019615198827	-2.93550305208623	6.88818954482398e-05	0.000497135319198157	RDH12	14	67701886	67734452	+	2356	protein_coding	retinol dehydrogenase 12 [Source:HGNC Symbol;Acc:HGNC:19977]	-	3	5	2	19	26	29	0.085939698310865	0.140554592950861	0.0588099517771283	0.550491827748881	0.753274383385966	0.906840972201545
ENSG00000172059	94.520406039073	58.3496720807064	80.5279656910776	169.406506246853	166.202605503306	134.085357988218	77.7993479369523	156.564823246126	-1.0104808487962	7.61119118677308e-05	0.000545656493260479	KLF11	2	10042849	10054836	+	4589	protein_coding	Kruppel like factor 11 [Source:HGNC Symbol;Acc:HGNC:11811]	zf-C2H2	96	61	81	173	168	128	1.4118905502403	0.880363647004837	1.22282152509698	2.573360359309	2.49888552172614	2.05494562187597
ENSG00000101336	36.4297398275594	32.5227680449839	34.796034557873	94.9851509014148	71.2296880728454	83.803348742636	34.5828474768054	83.3393959056321	-1.26932756030364	8.31349126763933e-05	0.000590541398406459	HCK	20	32052188	32101856	+	3092	protein_coding	HCK proto-oncogene, Src family tyrosine kinase [Source:HGNC Symbol;Acc:HGNC:4840]	-	37	34	35	97	72	80	0.807625634018405	0.728265531289508	0.784196090482213	2.1414345744384	1.58945467462593	1.90615812152102
ENSG00000233426	79.7515925954678	47.8276000661527	50.7027932129007	113.590489737774	122.673351681011	151.893569596028	59.4273286248404	129.385803671605	-1.1222314658832	8.37963460446349e-05	0.000594585721329899	EIF3FP3	2	58251440	58252525	+	1086	processed_pseudogene	eukaryotic translation initiation factor 3 subunit F pseudogene 3 [Source:HGNC Symbol;Acc:HGNC:37625]	-	81	50	51	116	124	145	5.03388221818669	3.04923223749751	3.25339252565959	7.29122877563527	7.79375943688587	9.83663595997625
ENSG00000105141	8.86128806616309	11.4786240158767	0.99417241593923	44.065276191378	39.5720489293585	28.2836302006396	7.11136149932633	37.3069851071254	-2.38693007600829	9.8023513618947e-05	0.000682045072669764	CASP14	19	15049384	15058293	+	3497	protein_coding	caspase 14 [Source:HGNC Symbol;Acc:HGNC:1502]	-	9	12	1	45	40	27	0.173697966159907	0.227266768767901	0.0198107301096532	0.878394166096298	0.780763488377878	0.568822221250576
ENSG00000116014	16.7379885694192	15.3048320211689	13.9184138231492	46.0237329109948	51.4436636081661	49.2344673862986	15.3204114712458	48.9006213018198	-1.67414055768538	0.000100285340332364	0.000695285371359423	KISS1R	19	917287	921015	+	1680	protein_coding	KISS1 receptor [Source:HGNC Symbol;Acc:HGNC:4510]	-	17	16	14	47	52	47	0.682947777132295	0.630755468556627	0.57731769327881	1.90968236435743	2.11275529435397	2.06109019979108
ENSG00000254612	61.0444289002346	36.3489760502761	49.7086207969615	173.323419686087	84.0906039748869	101.611560350446	49.0340085824907	119.675194670473	-1.28885132531907	0.000102135573468146	0.000707125315963108	AP001000.1	11	127940913	127941654	-	742	processed_pseudogene	similar to DnaJ (Hsp40) homolog, subfamily B, member 6 pseudogene	-	62	38	50	177	85	97	5.63943558475502	3.39179827431394	4.66833714241625	16.2832811798281	7.81934107489496	9.63110795887924
ENSG00000174808	63.9981915889557	49.7407040687989	40.7610690535084	102.818977779882	102.887327216332	131.990274269652	51.4999882370876	112.565526421955	-1.12714431813603	0.000106559499850214	0.000733533785216241	BTC	4	74744759	74794686	-	2816	protein_coding	betacellulin [Source:HGNC Symbol;Acc:HGNC:1121]	-	65	52	41	105	104	126	1.5578604876096	1.22298467980085	1.00866585615474	2.54524275471961	2.52090120349053	3.29644866335058
ENSG00000275896	22.6455139468612	17.217936023815	11.9300689912708	57.7744732286956	44.5185550455284	60.7574278384111	17.264506320649	54.350152037545	-1.65345614406029	0.000106727085042595	0.000734426417179432	PRSS2	7	142760398	142774564	+	1259	protein_coding	serine protease 2 [Source:HGNC Symbol;Acc:HGNC:9483]	-	23	18	12	59	45	58	1.23296276729392	0.946884698627502	0.66031570954844	3.19888658602924	2.43973086474553	3.39399099365662
ENSG00000151715	22.6455139468612	23.9138000330764	53.6853104607184	89.1097807425644	69.2510856263774	118.372230098973	33.414874813552	92.2443654893051	-1.4658035336419	0.000111641287904246	0.000765252437364881	TMEM45B	11	129815819	129860003	+	3027	protein_coding	transmembrane protein 45B [Source:HGNC Symbol;Acc:HGNC:25194]	-	23	25	54	91	70	113	0.512818012561299	0.546988141711644	1.2358832680696	2.0521142333394	1.57848607796515	2.75026438316386
ENSG00000279692	48.2447905824435	53.5669120740911	51.6969656288399	102.818977779882	108.823134555736	107.896811506144	51.1695560951248	106.512974613921	-1.05737747614748	0.000119791464818543	0.000814489457704457	AC110285.7	17	81395609	81397144	-	1536	TEC	TEC	-	49	56	52	105	110	103	2.15304308415788	2.41461077806834	2.34535312894517	4.66627838365262	4.88828598753773	4.94031261319604
ENSG00000134070	9.8458756290701	7.65241601058444	10.9358965753315	38.1899060325276	32.6469403667208	40.854132512035	9.47806273832869	37.2303263037611	-1.97488600719867	0.000129066309510644	0.000870826708997102	IRAK2	3	10164865	10243743	+	3483	protein_coding	interleukin 1 receptor associated kinase 2 [Source:HGNC Symbol;Acc:HGNC:6113]	-	10	8	11	39	33	39	0.193773499110344	0.152120181908575	0.218793957831763	0.764334906400685	0.646718973028248	0.824934666802962
ENSG00000173210	23.6301015097682	9.56552001323055	17.8951034869061	54.8367881492704	69.2510856263774	41.901674371318	17.0302416699683	55.3298493823219	-1.70316005447994	0.000137696815154656	0.000923130571265362	ABLIM3	5	149141483	149260542	+	7225	protein_coding	actin binding LIM protein family member 3 [Source:HGNC Symbol;Acc:HGNC:29132]	-	24	10	18	56	70	40	0.224192585987984	0.0916668847037313	0.172596016260516	0.529081695763076	0.661325585882425	0.407878263788443
ENSG00000115844	55.1369035227926	47.8276000661527	25.84848281442	110.652804658349	109.81243577897	83.803348742636	42.9376621344551	101.422863059985	-1.2398679977156	0.000153553506624145	0.00101001187667787	DLX2	2	172099439	172102900	-	2970	protein_coding	distal-less homeobox 2 [Source:HGNC Symbol;Acc:HGNC:2915]	Homeobox	56	50	26	113	111	80	1.27256341597556	1.11497178785262	0.606475152535315	2.59713518195869	2.55106583327589	1.98445821944209
ENSG00000109265	31.5068020130243	27.7400080383686	55.6736552925969	114.569718097583	106.844532109268	67.0426789941088	38.3068217813299	96.1523097336532	-1.33046816347686	0.000163103369373321	0.00106630960787398	KIAA1211	4	56049073	56328625	+	6745	protein_coding	KIAA1211 [Source:HGNC Symbol;Acc:HGNC:29219]	-	32	29	56	117	108	64	0.320195983941326	0.28475172746552	0.575177894563914	1.18406752216171	1.09294155387918	0.699047105914664
ENSG00000129988	13.7842258806981	16.2613840224919	6.95920691157461	46.0237329109948	36.6041452596566	49.2344673862986	12.3349389382549	43.95411518565	-1.8301722612121	0.000164446283230269	0.00107436389627438	LBP	20	38346356	38377023	+	1961	protein_coding	lipopolysaccharide binding protein [Source:HGNC Symbol;Acc:HGNC:6517]	-	14	17	7	47	37	47	0.48183494970008	0.574145084841193	0.247295697273942	1.636035885834	1.28789147115917	1.7657478509174
ENSG00000075886	55.1369035227926	28.6965600396917	26.8426552303592	107.715119578924	76.1761941890152	90.0885998983337	36.8920395976145	91.3266378887576	-1.30839519286318	0.000182299984282032	0.00117281069263608	TUBA3D	2	131476093	131482934	+	1598	protein_coding	tubulin alpha 3d [Source:HGNC Symbol;Acc:HGNC:24071]	-	56	30	27	110	77	86	2.36515228125621	1.24335402124742	1.17053149325616	4.69881635199921	3.28903948297908	3.96488046315628
ENSG00000137819	29.5376268872103	25.8269040357225	19.8834483187846	76.3798120650552	53.422266054634	68.0902208533917	25.0826597472391	65.9640996576937	-1.39449014132775	0.000188222614989655	0.00120810479621094	PAQR5	15	69298947	69407780	+	6224	protein_coding	progestin and adipoQ receptor family member 5 [Source:HGNC Symbol;Acc:HGNC:29645]	-	30	27	20	78	54	65	0.325311582937657	0.287305872968837	0.222616077099798	0.85545580944524	0.59221487635886	0.769400022620693
ENSG00000227615	80.7361801583749	58.3496720807064	60.644517372293	114.569718097583	117.726845564842	178.082116078101	66.5767898704581	136.792893246842	-1.03793168255593	0.000196680830264866	0.00125532268964109	AP001324.1	11	74745716	74746114	-	399	processed_pseudogene	ribosomal protein S12 (RPS12) pseudogene	-	82	61	61	117	119	170	13.8703944829345	10.1252851531459	10.5913922676714	20.0163795413052	20.3577230792002	31.3895036026413
ENSG00000107242	44.3064403308155	43.0448400595375	36.7843793897515	138.071198732984	58.3687721708038	106.849269646861	41.3785532600348	101.096413516883	-1.28852787709638	0.000199057695808022	0.00126756956788205	PIP5K1B	9	68705414	69009176	+	4918	protein_coding	phosphatidylinositol-4-phosphate 5-kinase type 1 beta [Source:HGNC Symbol;Acc:HGNC:8995]	-	45	45	37	141	59	102	0.617549601119554	0.606002356431489	0.521205888198031	1.95705553403038	0.818876907343376	1.52798844295899
ENSG00000111863	0	0	0	11.7507403177008	7.91440978587171	9.42787673354655	0	9.69767561237302	-5.75219532908138	0.000206312432425023	0.00130983591066914	ADTRP	6	11712054	11807046	-	4150	protein_coding	androgen dependent TFPI regulating protein [Source:HGNC Symbol;Acc:HGNC:21214]	-	0	0	0	12	8	9	0	0	0	0.197381166190442	0.131582164764214	0.159772795800262
ENSG00000185640	0.98458756290701	0	0	13.7091970373176	13.8502171252755	13.6180441706783	0.328195854302337	13.7258194444238	-5.2913771376356	0.000221904783636511	0.0013965294229444	KRT79	12	52821410	52834295	-	2542	protein_coding	keratin 79 [Source:HGNC Symbol;Acc:HGNC:28930]	-	1	0	0	14	14	13	0.0265504759009176	0	0	0.37594563846265	0.37593055531082	0.376769924531172
ENSG00000164867	13.7842258806981	34.43587204763	10.9358965753315	71.4836702660132	66.2831819566755	49.2344673862986	19.7186648345532	62.3337732029958	-1.65748476106375	0.00022394069417124	0.0014079698756219	NOS3	7	150990995	151014588	+	5953	protein_coding	nitric oxide synthase 3 [Source:HGNC Symbol;Acc:HGNC:7876]	-	14	36	11	73	67	47	0.158723053311248	0.400513299369066	0.128012658345041	0.837065685332247	0.768234942732439	0.581661605182096
ENSG00000145757	31.5068020130243	33.4793200463069	24.8543103984807	57.7744732286956	77.1654954122491	85.8984324612019	29.9468108192707	73.6128003673822	-1.29577660905734	0.000229090734199223	0.00143429754756727	SPATA9	5	95652181	95698711	-	2811	protein_coding	spermatogenesis associated 9 [Source:HGNC Symbol;Acc:HGNC:22988]	-	32	35	25	59	78	82	0.768310889962378	0.824626946618856	0.616134144374397	1.43272793020662	1.89403889782	2.14912377607136
ENSG00000118292	14.7688134436052	22.9572480317533	22.8659655666023	61.6913866679292	58.3687721708038	48.1869255270157	20.1973423473203	56.0823614552496	-1.47368599773843	0.000259299178055788	0.00159254419090636	C1orf54	1	150268200	150280916	+	1351	protein_coding	chromosome 1 open reading frame 54 [Source:HGNC Symbol;Acc:HGNC:26258]	-	15	24	23	63	59	46	0.749348368691332	1.17653869782583	1.17942030603221	3.18315481744949	2.98093014827145	2.50848151314007
ENSG00000146859	68.9211294034907	45.9144960635066	60.644517372293	105.756662859307	130.587761466883	116.277146380407	58.4933809464301	117.540523568866	-1.00767332402513	0.000265330984281029	0.00162752580636726	TMEM140	7	135148072	135166215	+	2313	protein_coding	transmembrane protein 140 [Source:HGNC Symbol;Acc:HGNC:21870]	-	70	48	61	108	132	111	2.04253855677012	1.37440880308059	1.8270495092092	3.18728342291959	3.89541233559427	3.53554010594182
ENSG00000171124	18.7071636952332	19.1310400264611	27.8368276462984	56.7952448688872	58.3687721708038	59.7098859791281	21.8916771226642	58.2913010062731	-1.41385434053416	0.000274839393459782	0.00167682327266439	FUT3	19	5842888	5851474	-	3109	protein_coding	fucosyltransferase 3 (Lewis blood group) [Source:HGNC Symbol;Acc:HGNC:4014]	-	19	20	28	58	59	57	0.412458953059672	0.426049045985499	0.623926487429013	1.27344394505306	1.29534790296389	1.35071137009228
ENSG00000171823	92.551230913259	44.9579440621836	67.6037242838676	161.572679368386	140.480773699223	119.419771958256	68.3709664197701	140.491075008622	-1.04071358192151	0.000290544942245331	0.00175760502178097	FBXL14	12	1565993	1594165	-	2287	protein_coding	F-box and leucine rich repeat protein 14 [Source:HGNC Symbol;Acc:HGNC:28624]	-	94	47	68	165	142	114	2.77401972696654	1.3610748742138	2.05986549066685	4.92481976202103	4.23815969039961	3.6723757320655
ENSG00000282034	39.3835025162804	42.0882880582144	18.8892759028454	93.026694181798	75.1868929657812	77.5180975869383	33.4536888257801	81.9105615781725	-1.29056452043655	0.000295418455572903	0.00178217094453525	AC106886.5	16	30704067	30745169	+	11692	protein_coding	novel transcript	-	40	44	19	95	76	74	0.230897399042534	0.249237963114233	0.112579912818653	0.554635112117842	0.443690287874541	0.466284882258149
ENSG00000254248	3.93835025162804	3.82620800529222	4.97086207969615	25.4599373550184	20.7753256879132	24.0934627635078	4.24514011220547	23.4429086021465	-2.46634962159927	0.00035400987692626	0.00208943489516715	AC068189.1	8	95071732	95087924	-	794	antisense	novel transcript, antisense to NDUFAF6	-	4	4	5	26	21	23	0.340006598187066	0.333648988405269	0.436260221621267	2.23524641393248	1.80531890100775	2.13410486413868
ENSG00000226744	0	0	0	5.8753701588504	12.8609159020415	8.3803348742636	0	9.03887364505184	-5.65050311786931	0.000359565246451629	0.00211706334012599	AC005326.1	7	97870167	97870289	+	123	processed_pseudogene	pseudogene similar to asparagine synthetase ASNS	-	0	0	0	6	13	8	0	0	0	3.32980422638347	7.21428637096478	4.79174057865285
ENSG00000099998	18.7071636952332	6.69586400926138	5.96503449563538	31.3353075138688	35.6148440364227	55.5197185419963	10.4560207333767	40.8232900307626	-1.96467122457993	0.000361277524030633	0.00212430582434463	GGT5	22	24219654	24245142	-	6054	protein_coding	gamma-glutamyltransferase 5 [Source:HGNC Symbol;Acc:HGNC:4260]	-	19	7	6	32	36	53	0.211816135623145	0.0765783398396302	0.0686601815594224	0.360811293773961	0.405896420048182	0.644973505786215
ENSG00000242960	13.7842258806981	14.3482800198458	20.8776207347238	39.169134392336	51.4436636081661	53.4246348234304	16.3367088784226	48.0124776079775	-1.5557167951949	0.000396739712988919	0.00230580407449995	FTH1P23	3	72929044	72929593	+	550	processed_pseudogene	ferritin heavy chain 1 pseudogene 23 [Source:HGNC Symbol;Acc:HGNC:37641]	-	14	15	21	40	52	51	1.71796061156701	1.80625429632125	2.64516470375018	4.96443539206263	6.45350708093577	6.8314974204294
ENSG00000128294	41.3526776420944	23.9138000330764	58.6561725404145	94.9851509014148	98.9301223233963	89.0410580390507	41.3075500718618	94.318777087954	-1.19343627288328	0.000425116338110549	0.00244214963983969	TPST2	22	26521983	26596717	-	6957	protein_coding	tyrosylprotein sulfotransferase 2 [Source:HGNC Symbol;Acc:HGNC:12021]	-	42	25	59	97	100	85	0.407450770315592	0.237995271663238	0.58752469001207	0.951748699750401	0.981144860880206	0.900130224051595
ENSG00000243479	45.2910278937225	38.2620800529222	19.8834483187846	88.130552382756	80.133399081951	76.4705557276553	34.4788520884764	81.5781690641208	-1.24177594252046	0.000426946319965574	0.00245120840665475	MNX1-AS1	7	157010805	157016426	+	1041	lincRNA	MNX1 antisense RNA 1 (head to head) [Source:HGNC Symbol;Acc:HGNC:48954]	-	46	40	20	90	81	73	2.98232492607695	2.54483474345613	1.33099180006642	5.90152622255284	5.31116050498205	5.16631107777665
ENSG00000100604	12.7996383177911	9.56552001323055	15.9067586550277	45.0445045511864	35.6148440364227	41.901674371318	12.7573056620165	40.8536743196424	-1.68096650455225	0.00043674499434336	0.00250079434981532	CHGA	14	92923080	92935293	+	3102	protein_coding	chromogranin A [Source:HGNC Symbol;Acc:HGNC:1929]	-	13	10	16	46	36	40	0.282845592076636	0.213505235971779	0.357333968760579	1.01225189731774	0.792165353633686	0.950006594413767
ENSG00000104892	36.4297398275594	22.0006960304303	31.8135173100553	85.1928673033308	72.2189892960793	58.6623441198452	30.0813177226817	72.0247335730851	-1.26189987598447	0.000443717053881248	0.00253248174741711	KLC3	19	45333434	45351520	+	3654	protein_coding	kinesin light chain 3 [Source:HGNC Symbol;Acc:HGNC:20717]	-	37	23	32	87	73	56	0.683409540335224	0.416878614275932	0.606704965022066	1.62526158668717	1.3636705259756	1.12908829726878
ENSG00000170465	20.6763388210472	17.217936023815	5.96503449563538	58.753701588504	35.6148440364227	50.2820092455816	14.6197697801659	48.2168516235028	-1.71982041897987	0.00045515496949882	0.00259089242261582	KRT6C	12	52468516	52473785	-	2896	protein_coding	keratin 6C [Source:HGNC Symbol;Acc:HGNC:20406]	-	21	18	6	60	36	48	0.489405215657039	0.411646352062163	0.143532023190864	1.41424696079132	0.848514132241608	1.22109963641084
ENSG00000116141	24.6146890726753	34.43587204763	37.7785518056907	101.839749420074	58.3687721708038	70.1853045719576	32.276370975332	76.7979420542784	-1.2511630983538	0.00051408188945968	0.00287811568807036	MARK1	1	220528183	220664461	+	5417	protein_coding	microtubule affinity regulating kinase 1 [Source:HGNC Symbol;Acc:HGNC:6896]	-	25	36	38	104	59	67	0.311479184696939	0.440143192014778	0.485982773001915	1.31053029548635	0.743444089037239	0.91122240420616
ENSG00000069667	19.6917512581402	20.0875920277842	30.8193448941161	56.7952448688872	72.2189892960793	51.3295511048645	23.5328960600135	60.1145950899437	-1.35486128820526	0.000534947919751614	0.00297857894610765	RORA	15	60488284	61229319	-	17040	protein_coding	RAR related orphan receptor A [Source:HGNC Symbol;Acc:HGNC:10258]	THR-like	20	21	31	58	73	49	0.079215152277151	0.0816206460192115	0.126034144307346	0.232343733871476	0.292420897999696	0.211853143101091
ENSG00000249364	60.0598413373276	74.6110561031983	40.7610690535084	130.237371854517	101.898025993098	120.467313817539	58.4773221646781	117.534237221718	-1.00575864142437	0.000536001088115289	0.00298358536720726	AC112206.2	5	67379378	67805238	+	3250	lincRNA	uncharacterized LOC101928858 [Source:NCBI gene;Acc:101928858]	-	61	78	41	133	103	115	1.26675996743018	1.5895037807627	0.87397016951746	2.79344960714909	2.16326139724859	2.60689117250172
ENSG00000076053	71.8748920922118	38.2620800529222	47.720275965083	114.569718097583	97.9408211001624	111.039437083993	52.6190827034057	107.849992093913	-1.03617428216209	0.000591764476200514	0.00324640885541777	RBM7	11	114400030	114414203	+	7885	protein_coding	RNA binding motif protein 7 [Source:HGNC Symbol;Acc:HGNC:9904]	-	73	40	48	117	99	106	0.624840280409598	0.335976280017481	0.421731124069238	1.0128770370299	0.857015415240604	0.990404465194608
ENSG00000106772	5.90752537744206	14.3482800198458	8.94755174345307	43.0860478315696	33.6362415899548	29.3311720599226	9.73445238024699	35.351153827149	-1.85870483154492	0.000595714477373584	0.00326530422784485	PRUNE2	9	76611376	76906087	-	14656	protein_coding	prune homolog 2 [Source:HGNC Symbol;Acc:HGNC:25209]	-	6	15	9	44	34	28	0.0276301759307312	0.0677838334454618	0.0425425156073359	0.204932001378131	0.158350193165176	0.140750840550631
ENSG00000103528	21.6609263839542	19.1310400264611	21.871793150663	58.753701588504	43.5292538222944	59.7098859791281	20.8879198536928	53.9976137966422	-1.37026769815038	0.00061539620573711	0.00336177098176355	SYT17	16	19167971	19268334	+	7538	protein_coding	synaptotagmin 17 [Source:HGNC Symbol;Acc:HGNC:24119]	-	22	20	22	60	44	57	0.196976494333101	0.175721210396513	0.202191391649782	0.543334995814761	0.398429677731916	0.557092285701365
ENSG00000182700	27.5684517613963	34.43587204763	45.7319311332046	84.2136389435224	104.8659296628	58.6623441198452	35.9120849807436	82.5806375753892	-1.20306665711855	0.000626633732627988	0.00341257296450288	IGIP	5	140125935	140129392	+	3458	protein_coding	IgA inducing protein [Source:HGNC Symbol;Acc:HGNC:33847]	-	28	36	46	86	106	56	0.546488337976782	0.689489783442467	0.921571332243791	1.69764165734935	2.09235809282019	1.19308520480628
ENSG00000133216	46.2756154566295	36.3489760502761	70.5862415316853	93.026694181798	119.70544801131	105.801727787578	51.0702776795303	106.177956660229	-1.05735610572992	0.000631887524467218	0.00343249950545555	EPHB2	1	22710839	22921500	+	12516	protein_coding	EPH receptor B2 [Source:HGNC Symbol;Acc:HGNC:3393]	-	47	38	71	95	121	101	0.253442917688258	0.201079763466039	0.392996703957771	0.51812030448081	0.659895174540089	0.594516950389545
ENSG00000177868	44.3064403308155	42.0882880582144	28.8310000622377	73.44212698563	76.1761941890152	100.564018491163	38.4085761504225	83.3941132219361	-1.11670909948504	0.000701164999621568	0.00376971057664985	SVBP	1	42807052	42817252	-	1208	protein_coding	small vasohibin binding protein [Source:HGNC Symbol;Acc:HGNC:29204]	-	45	44	29	75	77	96	2.51416302839898	2.41232637808909	1.66313375216081	4.23805794541771	4.35089825645743	5.85480885272484
ENSG00000139269	0.98458756290701	0.956552001323055	3.97668966375692	16.6468821167428	12.8609159020415	21.9983790449419	1.97260974266233	17.1687256879088	-3.12753660801244	0.000711294857499492	0.00381464360039387	INHBE	12	57452323	57459280	+	3015	protein_coding	inhibin subunit beta E [Source:HGNC Symbol;Acc:HGNC:24029]	-	1	1	4	17	13	21	0.0223851773599113	0.0219666083576935	0.0919112745518503	0.384887818538853	0.294314170357767	0.513145353012451
ENSG00000213144	12.7996383177911	5.73931200793833	7.95337932751384	44.065276191378	32.6469403667208	23.0459209042249	8.8307765510811	33.2527124874412	-1.91622163504609	0.000755328925566224	0.00402074103246588	AC084880.1	12	119194850	119195394	+	545	processed_pseudogene	PDGFA associated protein 1 (PDAP1) pseudogene	-	13	6	8	45	33	22	1.60988445251693	0.729130174661789	1.01692657898653	5.63622825475001	4.13306822579337	2.97395642335656
ENSG00000162851	63.9981915889557	36.3489760502761	50.7027932129007	134.154285293751	70.2403868496114	119.419771958256	50.3499869507108	107.938148033873	-1.10082488968633	0.000805014932083855	0.00423978908357704	TFB2M	1	246540560	246566324	-	1848	protein_coding	transcription factor B2, mitochondrial [Source:HGNC Symbol;Acc:HGNC:18559]	-	65	38	51	137	71	114	2.37388264778605	1.36185839801999	1.91189625696229	5.06047357673051	2.62247597725755	4.54476369006157
ENSG00000223729	44.3064403308155	66.0020880912908	17.8951034869061	80.2967255042888	95.9622186536944	134.085357988218	42.7345439696708	103.4481007154	-1.27245402062987	0.000931412154746482	0.00479086161699259	LINC02247	9	134293931	134295397	-	743	lincRNA	long intergenic non-protein coding RNA 2247 [Source:HGNC Symbol;Acc:HGNC:53140]	-	45	69	18	82	97	128	4.08762979583576	6.15050251641018	1.67833945825334	7.53351400343286	8.91123829505961	12.6919858126364
ENSG00000101695	23.6301015097682	22.9572480317533	21.871793150663	55.8160165090788	53.422266054634	55.5197185419963	22.8197142307282	54.9193337019031	-1.26688887408378	0.000939928532908663	0.00482825659267401	RNF125	18	32018372	32073213	+	6508	protein_coding	ring finger protein 125 [Source:HGNC Symbol;Acc:HGNC:21150]	-	24	24	22	57	54	53	0.248892353067484	0.244238442034834	0.234191565804557	0.59786051606163	0.566371449056168	0.599979963741509
ENSG00000197565	10.8304631919771	21.0441440291072	19.8834483187846	41.1275911119528	60.3473746172718	42.9492162306009	17.2526851799563	48.1413939866085	-1.4800197287943	0.000941866019522465	0.00483564449090105	COL4A6	X	108155607	108439497	-	9282	protein_coding	collagen type IV alpha 6 chain [Source:HGNC Symbol;Acc:HGNC:2208]	-	11	22	20	42	61	41	0.0799832371408596	0.156975342853459	0.149274128837443	0.308873242718829	0.448583616274251	0.325424851030844
ENSG00000227471	4.92293781453505	0	2.98251724781769	23.5014806354016	10.8823134555736	24.0934627635078	2.63515168745091	19.4924189514943	-2.8938201223325	0.000964922121764239	0.00493179588936546	AKR1B15	7	134549136	134579875	+	3325	protein_coding	aldo-keto reductase family 1 member B15 [Source:HGNC Symbol;Acc:HGNC:37281]	-	5	0	3	24	11	23	0.101490691338545	0	0.062506577317405	0.492710881016742	0.225816760206254	0.509617823195824
ENSG00000261572	5.90752537744206	4.78276000661528	2.98251724781769	21.5430239157848	32.6469403667208	14.6655860299613	4.55760087729168	22.9518501041556	-2.33269228429815	0.00103360818653314	0.00523451612583881	AC097639.1	3	32236688	32238578	-	1891	sense_intronic	novel transcript, intronic to CMTM8	-	6	5	3	22	33	14	0.214144822020516	0.175117197774844	0.109907122993322	0.794152144949205	1.19118042467339	0.545437419119527
ENSG00000144843	2.95376268872103	4.78276000661528	7.95337932751384	35.2522209531024	18.7967232414453	19.903295326376	5.22996734095005	24.6507465069746	-2.23955405129012	0.00106034215153565	0.0053524335159166	ADPRH	3	119579268	119589945	+	4615	protein_coding	ADP-ribosylarginine hydrolase [Source:HGNC Symbol;Acc:HGNC:269]	-	3	5	8	36	19	19	0.0438730074150375	0.0717544140828233	0.120092087875982	0.532480069137812	0.281019872471784	0.3033125062923
ENSG00000224090	0.98458756290701	1.91310400264611	0.99417241593923	16.6468821167428	12.8609159020415	12.5705023113954	1.29728799383078	14.0261001100599	-3.43003675895705	0.00106048422043714	0.0053524335159166	AC097468.1	2	219002215	219015721	+	1992	antisense	uncharacterized LOC100129175 [Source:NCBI gene;Acc:100129175]	-	1	2	1	17	13	12	0.03388117958842	0.0664953054201264	0.0347781742939042	0.582548580770402	0.445460453628849	0.443813321667395
ENSG00000235770	9.8458756290701	2.86965600396916	8.94755174345307	35.2522209531024	23.7432293576151	27.2360883413567	7.22102779216411	28.7438462173581	-1.99736287557183	0.00117499635691637	0.00584961563346877	LINC00607	2	215611563	215843722	-	5628	lincRNA	long intergenic non-protein coding RNA 607 [Source:HGNC Symbol;Acc:HGNC:43944]	-	10	3	9	36	24	26	0.119920592999525	0.0353034777177217	0.110785911290177	0.436637441199539	0.291079948705484	0.340351509651115
ENSG00000124107	42.3372652050014	22.9572480317533	22.8659655666023	47.9821896306116	71.2296880728454	95.3263091947484	29.3868262677857	71.5127289660685	-1.28209021848406	0.00117553852028282	0.00585081106793382	SLPI	20	45252239	45254564	-	596	protein_coding	secretory leukocyte peptidase inhibitor [Source:HGNC Symbol;Acc:HGNC:11092]	-	43	24	23	49	72	91	4.86933946111695	2.66695265228641	2.67348461988174	5.61206098221845	8.2459628421869	11.2487316058854
ENSG00000166250	18.7071636952332	6.69586400926138	13.9184138231492	52.8783314296536	25.721831804083	47.1393836677327	13.1071471758813	41.9131823004898	-1.67915217184224	0.00119769744909331	0.00594243757429389	CLMP	11	123069865	123195281	-	5097	protein_coding	CXADR like membrane protein [Source:HGNC Symbol;Acc:HGNC:24039]	-	19	7	14	54	26	45	0.251586204642441	0.090956497820114	0.190287173770532	0.723188793134492	0.348188041447388	0.650438593850391
ENSG00000162894	33.4759771388384	25.8269040357225	33.8018621419338	64.6290717473544	66.2831819566755	71.2328464312406	31.0349144388315	67.3817000450902	-1.1190391767157	0.00120559850264623	0.00597334425251451	FCMR	1	206904386	206923247	-	2348	protein_coding	Fc fragment of IgM receptor [Source:HGNC Symbol;Acc:HGNC:14315]	-	34	27	34	66	67	68	0.97730175943974	0.761580814888432	1.00317554879793	1.91875005038196	1.94774387312019	2.13363065374002
ENSG00000267801	20.6763388210472	22.9572480317533	17.8951034869061	58.753701588504	40.5613501525925	54.4721766827134	20.5095634465689	51.2624094746033	-1.32062372168666	0.00127923154084888	0.00630053246320461	AC087289.5	17	75876372	75879546	+	3175	antisense	novel transcript, antisense to TRIM47	-	21	24	18	60	41	52	0.446399214029224	0.500631112051244	0.392757863773931	1.28997140108714	0.881445091914606	1.20661310004188
ENSG00000262172	0	1.91310400264611	0	10.7715119578924	9.89301223233963	17.8082116078101	0.63770133421537	12.8242452660141	-4.30399955362464	0.00129727793785934	0.00637482773573649	AC116025.2	17	79991944	79992841	-	443	sense_intronic	novel transcript	-	0	2	0	11	10	17	0	0.299003720986212	0	1.69496806557443	1.54081823863287	2.82718102425596
ENSG00000248373	6.89211294034907	1.91310400264611	12.92424140721	47.0029612708032	19.7860244646793	26.1885464820737	7.24315278340172	30.9925107391854	-2.10326007980646	0.00138482719762226	0.00672586653755475	AC096577.1	4	104907357	105120000	+	1038	lincRNA	novel transcript	-	7	2	13	48	20	25	0.455143707303399	0.127609487858277	0.867645088164685	3.15657741691844	1.31518782218566	1.7743981550286
ENSG00000066382	49.2293781453505	33.4793200463069	33.8018621419338	80.2967255042888	73.2082905193133	85.8984324612019	38.8368534445304	79.8011494949347	-1.0390050395003	0.00138771200275667	0.0067354971699823	MPPED2	11	30384493	30586872	-	8197	protein_coding	metallophosphoesterase domain containing 2 [Source:HGNC Symbol;Acc:HGNC:1180]	-	50	35	34	82	74	82	0.411682992193075	0.282789599480981	0.287355884906374	0.682859693125609	0.616214511392737	0.73699974802203
ENSG00000277738	0.98458756290701	1.91310400264611	0.99417241593923	5.8753701588504	15.8288195717434	19.903295326376	1.29728799383078	13.8691616856566	-3.41131044024245	0.00164863622014077	0.007812067568578	AC126175.1	12	91634887	91635644	+	758	lincRNA	novel transcript	-	1	2	1	6	16	19	0.0890386672033412	0.174747557251836	0.0913959408884659	0.540324432513413	1.4408073450435	1.84668498224138
ENSG00000100027	20.6763388210472	5.73931200793833	4.97086207969615	36.2314493129108	31.6576391434868	41.901674371318	10.4621709695606	36.5969209425719	-1.80730402782505	0.00171411713521148	0.00807297909705364	YPEL1	22	21697544	21735834	-	4713	protein_coding	yippee like 1 [Source:HGNC Symbol;Acc:HGNC:12845]	-	21	6	5	37	32	40	0.300725122966855	0.0843148621240558	0.0734968419196448	0.535891471612956	0.463455110351358	0.625274868633886
ENSG00000168992	0.98458756290701	3.82620800529222	0.99417241593923	19.584567196168	18.7967232414453	8.3803348742636	1.93498932804615	15.5872084372923	-3.00301557929342	0.00178050123488304	0.00834504946066281	OR7E102P	2	95546531	95547545	+	1015	unprocessed_pseudogene	olfactory receptor family 7 subfamily E member 102 pseudogene [Source:HGNC Symbol;Acc:HGNC:15043]	-	1	4	1	20	19	8	0.0664939012218056	0.261002262851018	0.0682543085649825	1.34504407174111	1.27774060242097	0.580673981452513
ENSG00000266869	26.5838641984893	33.4793200463069	26.8426552303592	75.4005837052468	61.3366758405057	53.4246348234304	28.9686131583851	63.387298123061	-1.129864064636	0.00184367129690248	0.00859536863833887	AC005993.1	14	71848606	71908430	+	397	lincRNA	novel transcript	-	27	35	27	77	62	51	4.59008907552539	5.8388572970922	4.71161039350968	13.2395364517539	10.6599782726172	9.46429113661503
ENSG00000251129	48.2447905824435	33.4793200463069	7.95337932751384	85.1928673033308	68.2617844031435	79.6131813055042	29.8924966520881	77.6892776706595	-1.37681353131434	0.00193021079562006	0.00893858793257381	LINC02506	4	31997397	32155406	+	734	lincRNA	long intergenic non-protein coding RNA 2506 [Source:HGNC Symbol;Acc:HGNC:53495]	-	49	35	8	87	69	76	4.50555065022684	3.15807404216023	0.755074912190269	8.09087988794949	6.41664728886796	7.6282682100216
ENSG00000144130	2.95376268872103	9.56552001323055	3.97668966375692	30.3560791540604	23.7432293576151	17.8082116078101	5.49865745523617	23.9691733731619	-2.12029309821161	0.0019619082391161	0.00906370725015932	NT5DC4	2	112721486	112742879	+	4225	protein_coding	5'-nucleotidase domain containing 4 [Source:HGNC Symbol;Acc:HGNC:27678]	-	3	10	4	31	24	17	0.0479228234841179	0.156755796919398	0.0655887556861133	0.500849842808686	0.387739160074429	0.296435785501867
ENSG00000283462	0	0	0	7.8338268784672	3.95720489293585	8.3803348742636	0	6.72378888188888	-5.22280576755108	0.0020908873207125	0.00957281453309429	AC008505.1	5	103880129	103891393	-	6686	processed_transcript	uncharacterized LOC101930276 [Source:NCBI gene;Acc:101930276]	-	0	0	0	8	4	8	0	0	0	0.0816763226333966	0.0408365228665486	0.0881519729545769
ENSG00000269378	60.0598413373276	26.7834560370455	56.6678277085361	94.9851509014148	92.9943149839926	100.564018491163	47.8370416943031	96.1811614588568	-1.00916075080349	0.00209801278164705	0.00960089902983344	AC022149.1	19	14621634	14622242	-	609	processed_pseudogene	integrin beta 1 pseudogene 1	-	61	28	57	97	94	96	6.76021329088356	3.04502639992855	6.48415931367333	10.8724395799073	10.5357558445238	11.6134796290503
ENSG00000198734	1.96917512581402	5.73931200793833	0.99417241593923	24.48070899521	17.8074220182113	11.5229604521124	2.90088651656386	17.9370304885113	-2.62170269497924	0.00214758043151906	0.00981150484409331	F5	1	169514166	169586588	-	7158	protein_coding	coagulation factor V [Source:HGNC Symbol;Acc:HGNC:3542]	-	2	6	1	25	18	11	0.0188575886393218	0.0555149406525112	0.00967841899880654	0.238408028223181	0.171646893473854	0.113216418743317
ENSG00000140092	10.8304631919771	14.3482800198458	6.95920691157461	30.3560791540604	28.6897354737849	40.854132512035	10.7126500411325	33.2999823799601	-1.63258561342292	0.00219584529356371	0.00999664375596302	FBLN5	14	91869412	91947987	-	4973	protein_coding	fibulin 5 [Source:HGNC Symbol;Acc:HGNC:3602]	-	11	15	7	31	29	39	0.14928703139784	0.199766712844699	0.0975159586475368	0.425515903049808	0.398047293619876	0.57776944389196
ENSG00000151689	36.4297398275594	37.3055280515991	41.7552414694476	56.7952448688872	83.1013027516529	93.2312254761825	38.4968364495354	77.7092576989075	-1.01239724612301	0.00248480400491566	0.0111026318457689	INPP1	2	190343470	190371665	+	3676	protein_coding	inositol polyphosphate-1-phosphatase [Source:HGNC Symbol;Acc:HGNC:6071]	-	37	39	42	58	84	89	0.679319494119942	0.702650610375242	0.791534595790316	1.07702318421381	1.5597640994561	1.78370457407892
ENSG00000116678	19.6917512581402	16.2613840224919	24.8543103984807	48.96141799042	43.5292538222944	52.3770929641475	20.2691485597043	48.2892549256206	-1.25331764672208	0.00253685109873727	0.0112968603755493	LEPR	1	65420652	65641559	+	11370	protein_coding	leptin receptor [Source:HGNC Symbol;Acc:HGNC:6554]	-	20	17	25	50	44	50	0.118718222937788	0.0990236157760404	0.152326568147443	0.30018024028523	0.264148013257976	0.323979821445856
ENSG00000117151	30.5222144501173	7.65241601058444	18.8892759028454	57.7744732286956	36.6041452596566	60.7574278384111	19.0213021211824	51.7120154422544	-1.44465633061964	0.00265666789703407	0.0117601265615738	CTBS	1	84549606	84574480	-	6939	protein_coding	chitobiase [Source:HGNC Symbol;Acc:HGNC:2496]	-	31	8	19	59	37	58	0.301517596475589	0.0763560446155883	0.189693664890573	0.580400376395851	0.363965293982293	0.615799778212088
ENSG00000089127	404.665488354781	190.353848263288	164.038448629973	583.620102445807	573.794709475699	606.526736524828	253.019261749347	587.980516148778	-1.21656490297544	0.00278261490449242	0.0122116070038339	OAS1	12	112906777	112933222	+	4947	protein_coding	2'-5'-oligoadenylate synthetase 1 [Source:HGNC Symbol;Acc:HGNC:8086]	-	411	199	165	596	580	579	5.60722221612988	2.66416727622614	2.31067117989093	8.22388276489858	8.00278629946086	8.62273571836265
ENSG00000265125	0	0	0	4.896141799042	8.90371100910567	5.23770929641475	0	6.34585403485414	-5.14062044996412	0.0027905478513048	0.012238103334305	AC011824.2	17	33565764	33624122	+	1324	antisense	novel transcript, antisense ASIC2	-	0	0	0	5	9	5	0	0	0	0.257783182178479	0.463991111588311	0.278221342132884
ENSG00000162009	32.4913895759313	25.8269040357225	21.871793150663	60.7121583081208	67.2724831799095	47.1393836677327	26.7300289207723	58.374675051921	-1.12776444115952	0.00303340492469923	0.0131190191552464	SSTR5	16	1078781	1080142	+	1362	protein_coding	somatostatin receptor 5 [Source:HGNC Symbol;Acc:HGNC:11334]	-	33	27	22	62	68	45	1.63525199810894	1.31291611847139	1.11902989005584	3.10732831992173	3.40790077977801	2.43413033249298
ENSG00000280184	1.96917512581402	0	0	15.6676537569344	7.91440978587171	9.42787673354655	0.656391708604674	11.0033134254509	-4.07478917301742	0.00312665333351047	0.0134711747605497	AL023806.3	6	145789270	145791973	-	2704	TEC	TEC	-	2	0	0	16	8	9	0.0499196077959561	0	0	0.403911163555392	0.201947479205432	0.245213425507059
ENSG00000226360	21.6609263839542	15.3048320211689	6.95920691157461	36.2314493129108	34.6255428131887	51.3295511048645	14.6416551055659	40.7288477436547	-1.47375948721546	0.00329788891767062	0.0140743349249168	RPL10AP6	3	61742455	61743106	-	652	processed_pseudogene	ribosomal protein L10a pseudogene 6 [Source:HGNC Symbol;Acc:HGNC:36504]	-	22	16	7	37	35	49	2.27731413233576	1.62525948953241	0.743783531218099	3.87370629710409	3.66416975306788	5.53677539638434
ENSG00000167754	14.7688134436052	8.60896801190749	5.96503449563538	20.5637955559764	34.6255428131887	38.7590487934691	9.78093865038268	31.3161290542114	-1.67748618470774	0.00336473162133838	0.0142966036931226	KLK5	19	50943303	50953093	-	1653	protein_coding	kallikrein related peptidase 5 [Source:HGNC Symbol;Acc:HGNC:6366]	-	15	9	6	21	35	37	0.612443827042946	0.360595231570486	0.251463242081514	0.867199467306767	1.44527445795539	1.64906317101097
ENSG00000274276	9.8458756290701	5.73931200793833	11.9300689912708	178.219561485129	18.7967232414453	28.2836302006396	9.1717522094264	75.0999716424046	-3.03484142598321	0.0033750402709315	0.0143372598877663	CBSL	21	6444869	6468040	-	4004	protein_coding	cystathionine-beta-synthase like [Source:HGNC Symbol;Acc:HGNC:51829]	-	10	6	12	182	19	27	0.168559714635696	0.0992447415561127	0.207626742837534	3.10277212003915	0.323902775089232	0.496796030897419
ENSG00000198915	30.5222144501173	24.8703520343994	23.8601379825415	53.857559789462	56.3901697243359	58.6623441198452	26.4175681556861	56.303357877881	-1.09157375453811	0.00339120176234982	0.014393288636827	RASGEF1A	10	43194535	43266919	-	6073	protein_coding	RasGEF domain family member 1A [Source:HGNC Symbol;Acc:HGNC:24246]	-	31	26	24	55	57	56	0.344513519174067	0.283543953426575	0.273781484709859	0.618204226123393	0.640658675180611	0.679349355873556
ENSG00000180574	14.7688134436052	12.4351760171997	10.9358965753315	66.5875284669712	36.6041452596566	15.7131278892442	12.7132953453788	39.6349338719574	-1.64285271460432	0.00339963917336658	0.0144227793314245	EIF2S3B	12	10505602	10523135	+	2423	protein_coding	eukaryotic translation initiation factor 2 subunit gamma B [Source:HGNC Symbol;Acc:HGNC:43863]	-	15	13	11	68	37	15	0.417816610029711	0.355336861155508	0.31451067070905	1.91570247279346	1.0423257015861	0.456085501837315
ENSG00000014257	16.7379885694192	40.1751840555683	21.871793150663	64.6290717473544	49.4650611616982	65.9951371348258	26.2616552585502	60.0297566812928	-1.1900347213666	0.00351003122997118	0.014804383619074	ACPP	3	132317367	132368298	+	4193	protein_coding	acid phosphatase, prostate [Source:HGNC Symbol;Acc:HGNC:125]	-	17	42	22	66	50	63	0.273635169468699	0.663398906829174	0.363491225913679	1.0744634195795	0.81395478143854	1.10694007107026
ENSG00000265519	10.8304631919771	6.69586400926138	13.9184138231492	30.3560791540604	35.6148440364227	27.2360883413567	10.4815803414626	31.0690038439466	-1.57073694661079	0.0037530317101145	0.0156748549496826	AC015922.2	17	15787787	15788205	-	347	lincRNA	novel transcript	-	11	7	14	31	36	26	2.13949396870738	1.33603824031447	2.79508278013948	6.0982437633046	7.08154733997607	5.52016800091204
ENSG00000132837	0.98458756290701	4.78276000661528	3.97668966375692	15.6676537569344	15.8288195717434	18.8557534670931	3.24801241109307	16.7840755985903	-2.36611937221629	0.00398236616197337	0.0164693456284343	DMGDH	5	78997606	79236038	-	5254	protein_coding	dimethylglycine dehydrogenase [Source:HGNC Symbol;Acc:HGNC:24475]	-	1	5	4	16	16	18	0.0128457003692677	0.063027525883561	0.0527431467022894	0.207875102065813	0.207866761999044	0.252400876502127
ENSG00000176597	15.7534010065122	13.3917280185228	16.9009310709669	44.065276191378	29.6790366970189	42.9492162306009	15.3486866986673	38.897843039666	-1.34196624627283	0.00410549671701611	0.0169135637825008	B3GNT5	3	183253244	183298504	+	8140	protein_coding	UDP-GlcNAc:betaGal beta-1,3-N-acetylglucosaminyltransferase 5 [Source:HGNC Symbol;Acc:HGNC:15684]	-	16	14	17	45	30	41	0.132661051086256	0.113907928596836	0.144684041067417	0.377364176761518	0.251566024464752	0.371080278534188
ENSG00000259319	6.89211294034907	2.86965600396916	0	9.792283598084	20.7753256879132	24.0934627635078	3.25392298143941	18.220357349835	-2.48253241138613	0.0047060907288714	0.0189446557583059	AF111167.2	14	75423683	75427741	-	4059	antisense	uncharacterized LOC101928377 [Source:NCBI gene;Acc:101928377]	-	7	3	0	10	21	23	0.116392995363619	0.0489499809301152	0	0.168171930625428	0.353146885291982	0.417462247382635
ENSG00000114450	31.5068020130243	31.5662160436608	36.7843793897515	49.9406463502284	67.2724831799095	82.755806883353	33.2857991488122	66.6563121378303	-1.00077580869978	0.00494679390812315	0.0197984183459201	GNB4	3	179396089	179451590	-	7035	protein_coding	G protein subunit beta 4 [Source:HGNC Symbol;Acc:HGNC:20731]	-	32	33	37	51	68	79	0.306996718078784	0.310670603915951	0.364362552687692	0.49485576669281	0.659781217065764	0.827315977305788
ENSG00000204021	11.8150507548841	10.5220720145536	5.96503449563538	36.2314493129108	19.7860244646793	30.3787139192055	9.43405242169104	28.7987292322652	-1.60875312553226	0.00521190666003089	0.0207097115715812	LIPK	10	88724544	88752786	+	1230	protein_coding	lipase family member K [Source:HGNC Symbol;Acc:HGNC:23444]	-	12	11	6	37	20	29	0.658451802342757	0.592294769254394	0.337942064358328	2.05337927293647	1.10989021091766	1.73700595976166
ENSG00000151490	0	1.91310400264611	0	5.8753701588504	15.8288195717434	8.3803348742636	0.63770133421537	10.0281748682858	-3.95279013497294	0.00536566812364488	0.0211859676361853	PTPRO	12	15322397	15597399	+	7519	protein_coding	protein tyrosine phosphatase, receptor type O [Source:HGNC Symbol;Acc:HGNC:9678]	-	0	2	0	6	16	8	0	0.0176165245906227	0	0.0544707966278983	0.145249629943207	0.078385967705054
ENSG00000106366	22.6455139468612	37.3055280515991	22.8659655666023	71.4836702660132	59.3580733940378	45.0442999491668	27.6056691883542	58.6286812030726	-1.08623168760599	0.00557544220060689	0.0218715858379822	SERPINE1	7	101127089	101139266	+	3190	protein_coding	serpin family E member 1 [Source:HGNC Symbol;Acc:HGNC:8583]	-	23	39	23	73	60	43	0.486614458941395	0.809700201799181	0.499497439952826	1.5620852742266	1.28385419382011	0.993084479643219
ENSG00000213839	4.92293781453505	5.73931200793833	9.9417241593923	16.6468821167428	30.6683379202529	23.0459209042249	6.86799132728856	23.4537136470735	-1.77347360792623	0.00609254698402347	0.0235754549795283	TMX2P1	9	37885683	37886390	+	708	processed_pseudogene	thioredoxin related transmembrane protein 2 pseudogene 1 [Source:HGNC Symbol;Acc:HGNC:49916]	-	5	6	10	17	31	22	0.476633543362519	0.561265459308863	0.978504564879339	1.63903498996418	2.98870859761937	2.2892743654369
ENSG00000273033	5.90752537744206	7.65241601058444	1.98834483187846	25.4599373550184	19.7860244646793	15.7131278892442	5.18276207330165	20.3196965696473	-1.96827190181253	0.00614388836181399	0.0237361909566611	LINC02035	3	122886941	122892416	+	5476	lincRNA	long intergenic non-protein coding RNA 2035 [Source:HGNC Symbol;Acc:HGNC:52875]	-	6	8	2	26	20	15	0.0739495723960547	0.0967557694644936	0.0253024555125848	0.32410256622761	0.249299663883988	0.201807007113187
ENSG00000255471	8.86128806616309	3.82620800529222	4.97086207969615	13.7091970373176	26.711133027317	24.0934627635078	5.88611938371715	21.5045976093808	-1.87012257403495	0.00658941495335375	0.0251415318222209	AP001528.2	11	86892214	86925037	-	1218	antisense	novel transcript	-	9	4	5	14	27	23	0.498704259163542	0.217501885709182	0.284392952354094	0.784609041848979	1.51311387128799	1.39119808056331
ENSG00000168589	7.87670050325608	0.956552001323055	3.97668966375692	26.4391657148268	10.8823134555736	19.903295326376	4.26998072277869	19.0749248322588	-2.16384268236782	0.00682952796105722	0.0258388254167264	DYNLRB2	16	80540734	80550760	+	1464	protein_coding	dynein light chain roadblock-type 2 [Source:HGNC Symbol;Acc:HGNC:15467]	-	8	1	4	27	11	19	0.368804971257555	0.0452386094251679	0.18928448959961	1.25891163886834	0.512869349512156	0.956138809111315
ENSG00000174099	10.8304631919771	5.73931200793833	0.99417241593923	26.4391657148268	20.7753256879132	19.903295326376	5.85464920528489	22.372595576372	-1.93325836452665	0.00712341643702091	0.0267625484487067	MSRB3	12	65278643	65491430	+	7405	protein_coding	methionine sulfoxide reductase B3 [Source:HGNC Symbol;Acc:HGNC:27375]	-	11	6	1	27	21	19	0.100257178547125	0.0536631931385112	0.00935558719695573	0.248892186266476	0.19357504488861	0.189032709863466
ENSG00000147573	5.90752537744206	11.4786240158767	3.97668966375692	28.3976224344436	18.7967232414453	24.0934627635078	7.12094635235855	23.7626028131323	-1.73448510275011	0.00712868886501195	0.0267771634679361	TRIM55	8	66126896	66175487	+	3081	protein_coding	tripartite motif containing 55 [Source:HGNC Symbol;Acc:HGNC:14215]	-	6	12	4	29	19	23	0.131433904070365	0.257952577209137	0.0899423864893959	0.642508475360264	0.420936939778411	0.549977040612176
ENSG00000205572	10.8304631919771	14.3482800198458	25.84848281442	83.234410583714	30.6683379202529	25.1410046227908	17.009075342081	46.3479177089192	-1.4492409538747	0.00714636299271035	0.0268331454800915	SERF1B	5	70025247	70043113	+	3051	protein_coding	small EDRK-rich factor 1B [Source:HGNC Symbol;Acc:HGNC:10756]	-	11	15	26	85	31	24	0.243331500210246	0.325611230080855	0.590374042291015	1.90173184676277	0.693544964639303	0.579532046385743
ENSG00000164056	29.5376268872103	20.0875920277842	28.8310000622377	64.6290717473544	62.3259770637397	37.7115069341862	26.1520729924107	54.8888519150934	-1.07233020184468	0.00749653259571863	0.0278884833707827	SPRY1	4	123396795	123403760	+	3963	protein_coding	sprouty RTK signaling antagonist 1 [Source:HGNC Symbol;Acc:HGNC:11269]	-	30	21	29	66	63	36	0.510910747465046	0.35095024177829	0.50695573368919	1.13682188198255	1.08510462331579	0.669247643271348
ENSG00000232040	35.4451522646524	31.5662160436608	19.8834483187846	63.649843387546	58.3687721708038	52.3770929641475	28.9649388756993	58.1319028408324	-1.00478484260875	0.00782634447893232	0.0289344720540264	ZBED9	6	28570535	28616212	-	8198	protein_coding	zinc finger BED-type containing 9 [Source:HGNC Symbol;Acc:HGNC:13851]	-	36	33	20	65	59	50	0.296375597785408	0.266597669986425	0.169012254680305	0.541225192931932	0.491246234485817	0.449335273217782
ENSG00000105852	0	2.86965600396916	2.98251724781769	10.7715119578924	10.8823134555736	15.7131278892442	1.95072441726228	12.4556511009034	-2.67134908232746	0.00829073648408076	0.0303684751874703	PON3	7	95359944	95396368	-	4040	protein_coding	paraoxonase 3 [Source:HGNC Symbol;Acc:HGNC:9206]	-	0	3	3	11	11	15	0	0.0491801912364697	0.0514441508862306	0.185859122041949	0.185851665268761	0.273538408651439
ENSG00000178462	2.95376268872103	8.60896801190749	4.97086207969615	17.6261104765512	19.7860244646793	21.9983790449419	5.51119759344156	19.8035046620575	-1.84119551427846	0.0086874244262978	0.0315967139620381	TUBAL3	10	5393098	5404830	-	1798	protein_coding	tubulin alpha like 3 [Source:HGNC Symbol;Acc:HGNC:23534]	-	3	9	5	18	20	21	0.112610639165961	0.331514970959963	0.192653290304386	0.683369165481369	0.759268609248453	0.86047454912822
ENSG00000169627	6.89211294034907	10.5220720145536	17.8951034869061	390.712115563552	11.8716146788076	27.2360883413567	11.7697628139363	143.273272861239	-3.60600296334266	0.00888348690120991	0.0321889309321618	BOLA2B	16	30192934	30194306	-	1365	protein_coding	bolA family member 2B [Source:HGNC Symbol;Acc:HGNC:32479]	-	7	11	18	399	12	26	0.346109280718629	0.533716165701762	0.91355766848515	19.9532114796364	0.600072509638998	1.40329545517691
ENSG00000136689	5.90752537744206	3.82620800529222	3.97668966375692	18.6053388363596	14.8395183485095	18.8557534670931	4.57014101549707	17.4335368839874	-1.93195153738945	0.00889551044244446	0.0322080585377278	IL1RN	2	113107214	113134016	+	3256	protein_coding	interleukin 1 receptor antagonist [Source:HGNC Symbol;Acc:HGNC:6000]	-	6	4	4	19	15	18	0.124369735393365	0.0813628061405969	0.0851082594514216	0.398328853248269	0.31445753058094	0.407283232537524
ENSG00000141622	1.96917512581402	0.956552001323055	2.98251724781769	13.7091970373176	24.7325305808491	2.0950837185659	1.96941479165159	13.5122704455775	-2.78592400039071	0.00896339203059531	0.0323836596555094	RNF165	18	46326809	46463140	+	11419	protein_coding	ring finger protein 165 [Source:HGNC Symbol;Acc:HGNC:31696]	-	2	1	3	14	25	2	0.0118208791908455	0.00579992330313038	0.0182007504667985	0.0836897988415848	0.149440073499072	0.012903583745825
ENSG00000230798	4.92293781453505	5.73931200793833	2.98251724781769	20.5637955559764	8.90371100910567	25.1410046227908	4.54825569009702	18.2028370626243	-1.99694492356103	0.00920717708987593	0.0331201907907125	FOXD3-AS1	1	63320884	63324441	-	1208	antisense	FOXD3 antisense RNA 1 [Source:HGNC Symbol;Acc:HGNC:40241]	-	5	6	3	21	9	24	0.279351447599887	0.328953597012148	0.172048319189049	1.18665622471696	0.508546549456063	1.46370221318121
ENSG00000255423	11.8150507548841	6.69586400926138	9.9417241593923	24.48070899521	46.4971574919963	14.6655860299613	9.4842129745126	28.5478175057225	-1.59314913444812	0.00923994852173345	0.0332195699358758	EBLN2	3	73061659	73063337	+	1679	protein_coding	endogenous Bornavirus like nucleoprotein 2 [Source:HGNC Symbol;Acc:HGNC:25493]	-	12	7	10	25	47	14	0.482367907612622	0.276119874561716	0.412615385309453	1.01639348780317	1.91074309389964	0.614307420818956
ENSG00000285679	0	0	0	1.9584567196168	5.93580733940378	7.33279301498065	0	5.07568569133374	-4.81597970615904	0.00928925925084069	0.033347338945151	AC097626.1	X	8045186	8231386	+	1293	antisense		-	0	0	0	2	6	7	0	0	0	0.105585439506359	0.316743610076269	0.398848476239376
ENSG00000135218	26.5838641984893	11.4786240158767	21.871793150663	46.0237329109948	43.5292538222944	42.9492162306009	19.978093788343	44.1674009879634	-1.14673692645239	0.00981166524933668	0.0348801188373832	CD36	7	80369575	80679277	+	10880	protein_coding	CD36 molecule [Source:HGNC Symbol;Acc:HGNC:1663]	-	27	12	22	47	44	41	0.167487625274226	0.0730470487482859	0.140084440280888	0.294877423908132	0.276044385178601	0.277628076035689
ENSG00000256196	0.98458756290701	0	1.98834483187846	5.8753701588504	8.90371100910567	13.6180441706783	0.99097746492849	9.46570844621147	-3.26529401677502	0.00993048428635294	0.0351991603130728	AP003721.1	11	60918469	60925397	-	864	antisense	novel transcript	-	1	0	2	6	9	13	0.0781149418288572	0	0.160366025910781	0.474034629450425	0.711023416369125	1.10850595851648
ENSG00000123405	1.96917512581402	13.3917280185228	3.97668966375692	37.2106776727192	19.7860244646793	14.6655860299613	6.44586426936457	23.8874293891199	-1.88577779714244	0.00994301347485504	0.0352306775235809	NFE2	12	54292111	54301121	-	2469	protein_coding	nuclear factor, erythroid 2 [Source:HGNC Symbol;Acc:HGNC:7780]	TF_bZIP	2	14	4	38	20	14	0.054670967792736	0.375540922955951	0.112236732593693	1.05059436709304	0.552922219290692	0.41774895081208
ENSG00000267296	23.6301015097682	23.9138000330764	26.8426552303592	46.0237329109948	57.3794709475699	46.0918418084498	24.7955189244013	49.8316818890048	-1.00761641881007	0.00995709158035269	0.0352418821492804	CEBPA-DT	19	33302857	33305054	+	2198	antisense	CEBPA divergent transcript [Source:HGNC Symbol;Acc:HGNC:25710]	-	24	25	27	47	58	44	0.73693877787224	0.753290766588329	0.851005152967855	1.45962983262988	1.80117305839094	1.47480095607764
ENSG00000220771	5.90752537744206	0.956552001323055	1.98834483187846	14.688425397126	15.8288195717434	12.5705023113954	2.95080740354786	14.3625824267549	-2.2874293176421	0.0101608276505965	0.0358777601931651	BOLA2P3	6	21602128	21602383	+	256	processed_pseudogene	bolA family member 2 pseudogene 3 [Source:HGNC Symbol;Acc:HGNC:51439]	-	6	1	2	15	16	12	1.58182757203436	0.258708297650179	0.541235337448884	3.99966718598796	4.26614049821475	3.45342240922442
ENSG00000122877	22.6455139468612	23.9138000330764	21.871793150663	49.9406463502284	48.4757599384642	40.854132512035	22.8103690435336	46.4235129335759	-1.02562695333803	0.0109489002197594	0.0381664830226668	EGR2	10	62811996	62919900	-	3689	protein_coding	early growth response 2 [Source:HGNC Symbol;Acc:HGNC:3239]	zf-C2H2	23	25	22	51	49	39	0.420791576043115	0.448829792616196	0.413152266266213	0.943700276140938	0.906656045161389	0.778868919619061
ENSG00000268812	12.7996383177911	19.1310400264611	13.9184138231492	30.3560791540604	45.5078562687623	31.4262557784885	15.2830307224671	35.7633970671037	-1.22570585232347	0.0113452488494253	0.0392935482678737	AC004264.1	22	30246205	30246998	+	794	antisense	uncharacterized LOC91370 [Source:NCBI gene;Acc:91370]	-	13	20	14	31	46	30	1.10502144410797	1.66824494202634	1.22152862053955	2.66510149353488	3.95450806887412	2.78361504018089
ENSG00000170296	11.8150507548841	17.217936023815	8.94755174345307	25.4599373550184	34.6255428131887	34.5688813563373	12.6601795073841	31.5514538415148	-1.31450446682642	0.0116905938055568	0.0402116223616853	GABARAP	17	7240014	7242770	-	2266	protein_coding	GABA type A receptor-associated protein [Source:HGNC Symbol;Acc:HGNC:4067]	-	12	18	9	26	35	33	0.357412055111029	0.526093484365413	0.275155829100227	0.783224030301143	1.05429774007072	1.07290793296293
ENSG00000199165	0	0	0	5.8753701588504	2.96790366970189	5.23770929641475	0	4.69366104165568	-4.70476526083108	0.0118894904115722	0.0407919445204683	MIRLET7A1	9	94175957	94176036	+	80	miRNA	microRNA let-7a-1 [Source:HGNC Symbol;Acc:HGNC:31476]	-	0	0	0	6	3	5	0	0	0	5.11957399806459	2.55968429892885	4.60456321229923
ENSG00000279863	34.4605647017454	31.5662160436608	16.9009310709669	45.0445045511864	60.3473746172718	60.7574278384111	27.6425706054577	55.3831023356231	-1.0008521056774	0.0120790317937489	0.041295962738565	AC069547.1	10	50334538	50336123	+	1586	TEC	TEC	-	35	33	17	46	61	58	1.48940469161705	1.37803764095127	0.742577613044623	1.97982685086987	2.62531722967061	2.69422109773876
ENSG00000179277	17.7225761323262	6.69586400926138	26.8426552303592	50.9198747100368	45.5078562687623	28.2836302006396	17.0870317906489	41.5704537264796	-1.28711247510378	0.0123363990229142	0.0420163194575412	MEIS3P1	17	15786618	15787575	+	958	processed_pseudogene	Meis homeobox 3 pseudogene 1 [Source:HGNC Symbol;Acc:HGNC:7002]	-	18	7	27	52	46	27	1.26810394083757	0.48393034382998	1.95251495430412	3.70518925399247	3.27753591512114	2.07637923560884
ENSG00000226798	0	0	0	3.9169134392336	6.92510856263774	3.14262557784885	0	4.66154919324006	-4.69620386141109	0.0124073020693357	0.0421726352667315	AL138749.1	9	80869758	80871295	-	791	lincRNA	uncharacterized LOC105376105 [Source:NCBI gene;Acc:105376105]	-	0	0	0	4	7	3	0	0	0	0.345188301597275	0.604055291782619	0.279417236650269
ENSG00000183171	2.95376268872103	0.956552001323055	3.97668966375692	13.7091970373176	11.8716146788076	12.5705023113954	2.629001451267	12.7171046758402	-2.27985945827235	0.0131090283060319	0.0441089086878834	BX322650.1	X	150114378	150116520	+	2143	processed_pseudogene	nucleolar protein 11, pseudogene	-	3	1	4	14	12	12	0.0944815348671946	0.0309049576287661	0.129310542591614	0.445942049916965	0.382220707259557	0.412541361064606
ENSG00000267034	20.6763388210472	22.9572480317533	15.9067586550277	48.96141799042	30.6683379202529	47.1393836677327	19.8467818359427	42.2563798594685	-1.08881830917885	0.0137759940049019	0.0460015135095594	AC010980.2	2	222317242	222318653	-	1412	lincRNA	novel transcript	-	21	24	16	50	31	45	1.00376593806146	1.12571089289143	0.785021225988183	2.41717374790585	1.4985875971066	2.34793591562
ENSG00000228218	2.95376268872103	1.91310400264611	5.96503449563538	15.6676537569344	14.8395183485095	13.6180441706783	3.61063372900084	14.7084054253741	-2.03111023399343	0.0140474740802017	0.0467308295393419	ATF4P3	17	76225751	76226806	-	1056	processed_pseudogene	activating transcription factor 4 pseudogene 3 [Source:HGNC Symbol;Acc:HGNC:788]	-	3	2	6	16	15	13	0.191736675398104	0.12543432613342	0.393625699962825	1.03425737334638	0.969577385957897	0.906959420604393
ENSG00000117862	24.6146890726753	20.0875920277842	17.8951034869061	50.9198747100368	45.5078562687623	33.5213394970544	20.8657948624552	43.3163568252845	-1.05508454143962	0.0141003088563848	0.0468743921155019	TXNDC12	1	52020131	52056171	-	3844	protein_coding	thioredoxin domain containing 12 [Source:HGNC Symbol;Acc:HGNC:24626]	-	25	21	18	52	46	32	0.438939319329687	0.361814726370282	0.324403282383514	0.923405646546509	0.816826068336643	0.613302904447764
ENSG00000274184	0	0	0	8.8130552382756	1.97860244646793	3.14262557784885	0	4.64476108753079	-4.69156673385294	0.0142046944754856	0.0471485840789292	AC011815.2	18	35268218	35270238	+	2021	lincRNA	novel transcript, antisense to ZSCAN30	-	0	0	0	9	2	3	0	0	0	0.303982622349209	0.0675489836431826	0.109361224240655
ENSG00000170689	30.5222144501173	25.8269040357225	10.9358965753315	53.857559789462	36.6041452596566	53.4246348234304	22.4283383537238	47.9621132908497	-1.09492525259651	0.014891847550162	0.0490345026167241	HOXB9	17	48621159	48626356	-	2581	protein_coding	homeobox B9 [Source:HGNC Symbol;Acc:HGNC:5120]	Homeobox	31	27	11	55	37	51	0.810627896917517	0.69282904043318	0.295257402219306	1.45461226859642	0.978518084053906	1.45576272035497
