# Supplementary material for: Investigation of ribociclib, abemaciclib and palbociclib resistance in ER+ breast cancer cells reveal potential therapeutic opportunities
Source: Sci Rep. 2025 Aug 5;15:28579. doi: 10.1038/s41598-025-11052-4 (PMC12325956; doi:10.1038/s41598-025-11052-4)
Supplement: Supplementary file 12 — Supplementary Material 12 [file 41598_2025_11052_MOESM12_ESM.xls]

gene_id	MCF7_Abema1	MCF7_Abema2	MCF7_Abema3	MCF7_c1	MCF7_c2	MCF7_c3	MCF7_RA	MCF7_WT	log2FoldChange	pvalue	padj	gene_name	gene_chr	gene_start	gene_end	gene_strand	gene_length	gene_biotype	gene_description	tf_family	MCF7_Abema1_count	MCF7_Abema2_count	MCF7_Abema3_count	MCF7_c1_count	MCF7_c2_count	MCF7_c3_count	MCF7_Abema1_fpkm	MCF7_Abema2_fpkm	MCF7_Abema3_fpkm	MCF7_c1_fpkm	MCF7_c2_fpkm	MCF7_c3_fpkm
ENSG00000215182	1075.09249086312	974.089578260346	1178.86644386943	184.309884837409	200.014141405479	241.672770196821	1076.01617099763	208.665598813236	2.36719772228326	9.42083405297537e-63	1.34830976966183e-58	MUC5AC	11	1157953	1201138	+	17448	protein_coding	mucin 5AC, oligomeric mucus/gel-forming [Source:HGNC Symbol;Acc:HGNC:7515]	-	1134	1045	1056	191	203	234	4.30230170008496	3.91134909300133	4.75488877522251	0.747240282462431	0.794155452670879	0.98804932753601
ENSG00000189058	1485.59958834436	1571.59332913583	1421.1145672782	473.801850550617	424.660566235279	425.509321885001	1492.76916158613	441.323912890299	1.75807278780182	1.02057346843931e-54	7.30322374015172e-51	APOD	3	195568702	195584205	-	2197	protein_coding	apolipoprotein D [Source:HGNC Symbol;Acc:HGNC:612]	-	1567	1686	1273	491	431	412	47.2141743787424	50.1168140074972	45.5219066257081	15.2554139465921	13.3906713134679	13.8157854781413
ENSG00000243566	1969.10679322989	1834.45769379556	1956.96295085522	736.274566130592	737.98321139263	777.690581017976	1920.17581262689	750.649452847066	1.3550587214623	3.93014593128705e-41	1.87494161895268e-37	UPK3B	7	76510428	76516521	+	2660	protein_coding	uroplakin 3B [Source:HGNC Symbol;Acc:HGNC:21444]	-	2077	1968	1753	763	749	753	51.6878324286317	48.3169374184928	51.7752704775769	19.5801251154049	19.2200856130096	20.8555554818726
ENSG00000142156	401.974617395028	415.735839142693	414.166146473067	102.287161218667	151.734865893812	122.901964330862	410.625534336929	125.641330481114	1.70886538530946	2.67974610787838e-22	7.67050525919107e-19	COL6A1	21	45981737	46005050	+	5343	protein_coding	collagen type VI alpha 1 chain [Source:HGNC Symbol;Acc:HGNC:2211]	-	424	446	371	106	154	119	5.25308154544407	5.45136957136789	5.45520194556467	1.35423256296674	1.96739101396241	1.64085501707238
ENSG00000064787	2214.6526090443	2247.39710352698	2030.64210359706	1117.43898765298	1149.83499024726	954.297605392576	2164.23060538945	1073.85719443094	1.01103387897689	9.7807815697128e-21	2.33304243042883e-17	BCAS1	20	53936777	54070594	-	8186	protein_coding	breast carcinoma amplified sequence 1 [Source:HGNC Symbol;Acc:HGNC:974]	-	2336	2411	1819	1158	1167	924	18.8901131052414	19.2345225829571	17.4575403957653	9.65626954924472	9.73092785031344	8.31588841077837
ENSG00000205420	614.338566207495	546.235878335467	611.76023791709	272.122447770415	238.440503547419	236.508822115692	590.778227486684	249.023924477842	1.24535378529383	8.6363622320105e-19	1.54504520330668e-15	KRT6A	12	52487174	52493257	-	2928	protein_coding	keratin 6A [Source:HGNC Symbol;Acc:HGNC:6443]	-	648	586	548	282	242	229	14.6499922059099	13.0702075715634	14.7038675833143	6.57431633631245	5.64156284463371	5.76199440227608
ENSG00000183778	499.624111715046	502.425150892179	453.238424442224	194.924590246893	215.778802797044	175.574234758374	485.09589568315	195.425875934104	1.3117633553391	5.12268727791714e-18	8.14621114683889e-15	B3GALT5	21	39556442	39673137	+	14319	protein_coding	beta-1,3-galactosyltransferase 5 [Source:HGNC Symbol;Acc:HGNC:920]	-	527	539	406	202	219	170	2.43630348407004	2.45828378912058	2.22759093237883	0.962966638833296	1.04396649945838	0.874670852535365
ENSG00000135451	460.753924655621	467.935854819803	472.216388027243	207.469242094466	221.690550818881	217.918609023629	466.968722500889	215.692800645659	1.11438475735153	7.16199580026664e-15	6.40640524333851e-12	TROAP	12	49323236	49331731	+	3954	protein_coding	trophinin associated protein [Source:HGNC Symbol;Acc:HGNC:12327]	-	486	502	423	215	225	211	8.13641448765254	8.29130694984982	8.40476934200811	3.71171272832199	3.88419468729719	3.93146317772438
ENSG00000086548	782.144007903061	729.868076342441	638.552657095941	346.425385636805	314.307936494324	380.066578771069	716.854913780481	346.933300300733	1.04841956818777	2.74655662727971e-14	1.96543592248136e-11	CEACAM6	19	41750977	41772208	+	3052	protein_coding	carcinoembryonic antigen related cell adhesion molecule 6 [Source:HGNC Symbol;Acc:HGNC:1818]	-	825	783	572	359	319	368	17.8938123819818	16.7545656647394	14.724264028384	8.02938866450497	7.13446300880999	8.88324645937675
ENSG00000163362	756.546567644415	717.750215560255	823.866889749658	350.285278512981	427.616440246197	369.738682608812	766.054557651443	382.546800455997	1.00110660882515	3.4309985638521e-14	2.3383072117072e-11	INAVA	1	200891048	200915735	+	5413	protein_coding	innate immunity activator [Source:HGNC Symbol;Acc:HGNC:25599]	-	798	770	738	363	434	358	9.7588428488246	9.28984866496466	10.7112568018702	4.57763498071912	5.47276549410737	4.87251765750046
ENSG00000134258	262.610775986846	247.95007446627	213.223002631687	93.6024022472705	78.8233069578243	82.6231692980585	241.261284361601	85.0162928343844	1.50574209473458	9.11586286174719e-14	5.43609288655524e-11	VTCN1	1	117143587	117210960	-	3027	protein_coding	V-set domain containing T cell activation inhibitor 1 [Source:HGNC Symbol;Acc:HGNC:28873]	-	277	266	191	97	80	80	6.05760301247438	5.73885374445518	4.95727536010055	2.18741846850464	1.80398408910303	1.94708982878857
ENSG00000152377	513.844911858738	614.282327343127	473.332738826362	251.858010170491	252.234582265038	257.164614440207	533.819992676076	253.752402291912	1.07429683956897	6.10773811651929e-13	3.23755362680089e-10	SPOCK1	5	136975298	137598379	-	6222	protein_coding	SPARC (osteonectin), cwcv and kazal like domains proteoglycan 1 [Source:HGNC Symbol;Acc:HGNC:11251]	-	542	659	424	261	256	249	5.76637311227535	6.91689764277073	5.35374826562925	2.86340686487701	2.80843964652646	2.94834134326585
ENSG00000166851	437.052591082801	395.228690126686	438.72586405368	187.204804494541	218.734676807962	150.787283968957	423.669048421056	185.57558842382	1.18943883224119	1.44152512516976e-12	6.541441100334e-10	PLK1	16	23677656	23690367	+	4760	protein_coding	polo like kinase 1 [Source:HGNC Symbol;Acc:HGNC:9077]	-	461	424	393	194	222	146	6.41102444479291	5.8172113797731	6.48645925734148	2.78206542191745	3.18347290959218	2.25971841679222
ENSG00000019582	228.480855641985	350.485819546306	332.672538137396	117.726732723371	119.220251773709	111.541278552379	303.879737775229	116.16275434982	1.3862832012293	6.39950994618564e-12	2.69381724558261e-09	CD74	5	150401637	150412929	-	3184	protein_coding	CD74 molecule [Source:HGNC Symbol;Acc:HGNC:1697]	-	241	376	298	122	121	108	5.01045820349622	7.71206581185905	7.35301246000497	2.61552775445511	2.59398492605017	2.49895892928802
ENSG00000102886	308.11733644666	305.742948965927	337.137941333871	142.816036418516	106.411464393063	155.951232050085	316.999408915486	135.059577620555	1.23094531084457	2.6710595409261e-11	9.32395223164253e-09	GDPD3	16	30104810	30113856	-	1891	protein_coding	glycerophosphodiester phosphodiesterase domain containing 3 [Source:HGNC Symbol;Acc:HGNC:28638]	-	325	328	302	148	108	151	11.3769354048285	11.3276091603376	12.5469310388347	5.34247806602192	3.89840866256747	5.88293216336062
ENSG00000125740	755.598514301502	727.071646931168	816.052434155827	258.612822703799	455.204597681435	223.082557104758	766.240865129499	312.299992496664	1.29406946837797	6.66464078397632e-11	2.11965197556154e-08	FOSB	19	45467995	45475179	+	5553	protein_coding	FosB proto-oncogene, AP-1 transcription factor subunit [Source:HGNC Symbol;Acc:HGNC:3797]	TF_bZIP	797	780	731	268	462	216	9.50088602189969	9.17324241308522	10.3421730515771	3.29442543125352	5.67896822668889	2.86572491656872
ENSG00000197191	393.442137308812	460.478709723073	533.615681978776	188.169777713585	234.499338199527	241.672770196821	462.512176336887	221.447295369978	1.0618688941132	2.13795170745808e-10	6.37465934107083e-08	CYSRT1	9	137224635	137226311	+	1297	protein_coding	cysteine rich tail 1 [Source:HGNC Symbol;Acc:HGNC:30529]	-	415	494	478	195	238	234	21.1807620259064	24.8738444430065	28.9540964940505	10.2628314533292	12.5254148166552	13.2918154717412
ENSG00000163141	323.286189933265	310.403664651383	285.785804574407	136.061223885208	161.58777926354	128.065912411991	306.491886386352	141.904971853579	1.11127894159286	2.53613792082068e-10	7.25944118455713e-08	BNIPL	1	151036321	151047720	+	3809	protein_coding	BCL2 interacting protein like [Source:HGNC Symbol;Acc:HGNC:16976]	-	341	333	256	141	164	124	5.92620767334931	5.70938332118738	5.28020871461259	2.52685721091138	2.93892167690089	2.39838629908156
ENSG00000188263	122.298881235751	114.653605862223	126.147640300422	35.704009104629	45.323401500749	20.6557923245146	121.033375799465	33.8944009766309	1.83209918752577	1.2214564370175e-09	3.1216936654633e-07	IL17REL	22	49994513	50012659	-	3696	protein_coding	interleukin 17 receptor E like [Source:HGNC Symbol;Acc:HGNC:33808]	-	129	123	113	37	46	20	2.31042144998206	2.17334709032046	2.40197552497359	0.683348621675288	0.849534471505967	0.398663481584349
ENSG00000188257	78.6884274617625	81.0964529269379	64.7483463488891	14.4745982856604	11.8234960436736	19.6230027082889	74.8444089125298	15.3070323458743	2.29514215656407	1.45369596640465e-09	3.65005204757602e-07	PLA2G2A	1	19975431	19980416	-	1685	protein_coding	phospholipase A2 group IIA [Source:HGNC Symbol;Acc:HGNC:9031]	-	83	87	58	15	12	19	3.26070603532352	3.37190467581832	2.70427084024862	0.607664569503215	0.48611215172536	0.830734253138851
ENSG00000150201	120.402774549926	112.78931958804	138.427499090729	29.9141697903648	35.4704881310209	52.6722704275123	123.873197742898	39.3523094496327	1.65649587093031	7.61657419534037e-09	1.55726299833873e-06	FXYD4	10	43371642	43376335	+	827	protein_coding	FXYD domain containing ion transport regulator 4 [Source:HGNC Symbol;Acc:HGNC:4028]	-	127	121	124	31	36	51	10.1655685090406	9.55511243838299	11.7798096435297	2.55875524288597	2.9713384848509	4.54331751056369
ENSG00000133687	120.402774549926	96.0107431203978	100.47157192069	30.8791430094088	33.4999054570753	36.1476365679006	105.628363197005	33.5088950114616	1.6580404386099	1.29743532224056e-08	2.57901310165374e-06	TMTC1	12	29500840	29784759	-	14636	protein_coding	transmembrane and tetratricopeptide repeat containing 1 [Source:HGNC Symbol;Acc:HGNC:24099]	-	127	103	90	32	34	35	0.574400461668256	0.459590205862766	0.483105748842842	0.149245119739516	0.158566577687129	0.176178969587836
ENSG00000129538	91.9611742625417	89.4857411607591	88.1917131303835	21.2294108189686	20.6911180764289	33.0492677192234	89.8795428512281	24.9899322048736	1.85074715282559	1.58532970018273e-08	3.02523182253536e-06	RNASE1	14	20801228	20803278	-	1506	protein_coding	ribonuclease A family member 1, pancreatic [Source:HGNC Symbol;Acc:HGNC:10044]	-	97	96	79	22	21	32	4.26363700173965	4.16295965838081	4.12120498351072	0.997172447608862	0.951808238645521	1.56542919302603
ENSG00000068489	223.740588927421	200.410774474617	188.663285051074	100.357214780579	93.6026770124164	76.4264316007041	204.27154948437	90.1287744645664	1.17999234266131	1.66171021332022e-08	3.12926270697882e-06	PRR11	17	59155499	59204705	+	4080	protein_coding	proline rich 11 [Source:HGNC Symbol;Acc:HGNC:25619]	-	236	215	169	104	95	74	3.82899941532823	3.44139273842709	3.2542329522625	1.73998593398274	1.58934646011922	1.3362261870986
ENSG00000057593	113.766401149536	136.092898015321	136.194797492491	32.8090894474969	57.1468975444226	40.2787950328035	128.684698885783	43.411594008241	1.56729586747958	1.90385595006944e-08	3.52144738203999e-06	F7	13	113105788	113120681	+	3795	protein_coding	coagulation factor VII [Source:HGNC Symbol;Acc:HGNC:3544]	-	120	146	122	34	58	39	2.09316240564603	2.5124476225465	2.52563244118808	0.611560881630904	1.043209059906	0.757113951113232
ENSG00000077942	172.54570841013	192.953629377887	183.08153105548	75.267911085434	79.8085982947971	85.7215381467357	182.860289614499	80.2660158423223	1.18869493176642	1.9483973902357e-08	3.52980549988018e-06	FBLN1	22	45502238	45601135	+	7285	protein_coding	fibulin 1 [Source:HGNC Symbol;Acc:HGNC:3600]	-	182	207	164	78	81	83	1.6537706954423	1.85565283948603	1.76862756252645	0.730865745777237	0.758945516223241	0.839376794225583
ENSG00000149922	179.182081810519	181.767911732792	189.779635850192	84.9176432758743	85.720346316634	69.196904287124	183.576543131168	79.9449646265441	1.19753022184848	2.03342902056496e-08	3.5490775783324e-06	TBX6	16	30085793	30091887	-	3137	protein_coding	T-box 6 [Source:HGNC Symbol;Acc:HGNC:11605]	T-box	189	195	170	88	87	67	3.98823504744885	4.05953260438813	4.2575180668397	1.9148762589722	1.89304034858621	1.57350709709428
ENSG00000122966	253.130242557718	255.407219563	218.804756627281	108.077000532931	136.95549583922	101.213382390122	242.447406249333	115.415292920757	1.07154017829096	4.93721014702075e-08	7.98438275461079e-06	CIT	12	119685790	119877291	-	13230	protein_coding	citron rho-interacting serine/threonine kinase [Source:HGNC Symbol;Acc:HGNC:1985]	-	267	274	196	112	139	98	1.33593361360351	1.35252923065704	1.16390711770598	0.577870786377661	0.717150148755072	0.545726010346575
ENSG00000204385	132.727468007792	141.685756837869	138.427499090729	61.7582860188177	45.323401500749	59.9017977410924	137.613574645463	55.661161753553	1.30606513768172	1.38557946595673e-07	1.96340725908641e-05	SLC44A4	6	31863192	31879046	-	3372	protein_coding	solute carrier family 44 member 4 [Source:HGNC Symbol;Acc:HGNC:13941]	-	140	152	124	64	46	58	2.74836196648808	2.94382482366816	2.88905770320257	1.29558219009938	0.931162338874868	1.26721075356278
ENSG00000163209	87.2209075479777	58.7250176367482	80.377257536552	27.9842233522768	13.7940787176193	11.360685778483	75.4410609070926	17.7129959494597	2.0837825300144	1.54359682645499e-07	2.10399597906893e-05	SPRR3	1	153001747	153003856	+	1441	protein_coding	small proline rich protein 3 [Source:HGNC Symbol;Acc:HGNC:11268]	-	92	63	72	29	14	11	4.22627065872806	2.85517353738618	3.92546050801601	1.37374643482649	0.663161326578837	0.562389399975478
ENSG00000170465	112.818347806623	148.210758797507	120.565886304828	57.8983931426416	35.4704881310209	49.5739015788351	127.198330969653	47.6475942841659	1.41708050486873	2.53375948884252e-07	3.29665143675583e-05	KRT6C	12	52468516	52473785	-	2896	protein_coding	keratin 6C [Source:HGNC Symbol;Acc:HGNC:20406]	-	119	159	108	60	36	48	2.72008117000972	3.58553947268473	2.92986287571706	1.41424696079132	0.848514132241608	1.22109963641084
ENSG00000196188	235.117229042375	295.489374457923	269.040542587626	159.220581142264	130.05845648041	100.180592773896	266.549048695974	129.819876798857	1.03610117701617	3.30503417930604e-07	4.08736188219182e-05	CTSE	1	206009264	206023909	-	2671	protein_coding	cathepsin E [Source:HGNC Symbol;Acc:HGNC:2530]	-	248	317	241	165	132	97	6.14626460033015	7.75070692480312	7.08867803717037	4.21679625448974	3.37330165938957	2.67550808891366
ENSG00000090889	164.961281666827	186.428627418248	180.848829457242	100.357214780579	73.8968502729603	68.1641146708983	177.412912847439	80.8060599081458	1.13255065595226	5.22816137739436e-07	5.98603565066145e-05	KIF4A	X	70290090	70420832	+	4533	protein_coding	kinesin family member 4A [Source:HGNC Symbol;Acc:HGNC:13339]	-	174	200	162	104	75	66	2.54095509103656	2.88137787958743	2.80770446329471	1.5661024951797	1.12935552566903	1.07267124469181
ENSG00000249853	164.013228323915	130.500039192774	147.358305483679	61.7582860188177	69.9556849250691	65.0657458222211	147.290524333456	65.5932389220359	1.16700634805157	7.35414205669514e-07	8.15910706321091e-05	HS3ST5	6	114055586	114343045	-	4104	protein_coding	heparan sulfate-glucosamine 3-sulfotransferase 5 [Source:HGNC Symbol;Acc:HGNC:19419]	-	173	140	132	64	71	63	2.79043693143035	2.22780218073072	2.52690361080904	1.06449881701148	1.1808809956072	1.13094535038928
ENSG00000162572	207.623682097903	228.375068587354	228.85191381935	92.6374290282265	138.926078513165	87.7871173791872	221.616888168202	106.45020830686	1.05683293964753	8.76845040820554e-07	9.36522852554012e-05	SCNN1D	1	1280436	1292029	+	4025	protein_coding	sodium channel epithelial 1 delta subunit [Source:HGNC Symbol;Acc:HGNC:10601]	-	219	245	205	96	141	85	3.60173445371521	3.97517397813864	4.00138254441156	1.62808812857706	2.39115850036583	1.55582756987005
ENSG00000053747	119.454721207013	134.228611741139	123.914938702184	44.3887680760252	66.0145195771779	40.2787950328035	125.866090550112	50.2273608953355	1.32451079289171	9.18360366842374e-07	9.73598042240596e-05	LAMA3	18	23689443	23956222	+	14678	protein_coding	laminin subunit alpha 3 [Source:HGNC Symbol;Acc:HGNC:6483]	-	126	144	111	46	67	39	0.568246961159425	0.640695317364917	0.594125499346782	0.213925969851452	0.311575324573253	0.195751971963123
ENSG00000012779	67.3117873468089	113.721462725131	75.9118543400769	27.0192501332327	25.6175747612929	29.9508988705462	85.648368137339	27.5292412550239	1.64021828695169	1.28954206842841e-06	0.000131828043452482	ALOX5	10	45374176	45446119	+	3730	protein_coding	arachidonate 5-lipoxygenase [Source:HGNC Symbol;Acc:HGNC:435]	-	71	122	68	28	26	29	1.26003606878752	2.1360279936149	1.43226103760602	0.512414913121746	0.475794757977838	0.572792850001834
ENSG00000106991	84.3767475192393	137.025041152412	111.635079911878	30.8791430094088	54.1910235335042	30.9836884867719	111.012289527843	38.6846183432283	1.52027447735937	1.49253637018226e-06	0.000148341531458671	ENG	9	127815012	127854756	-	3935	protein_coding	endoglin [Source:HGNC Symbol;Acc:HGNC:3349]	-	89	147	100	32	55	30	1.49719624802833	2.43965569433413	1.99653698717036	0.555108404703318	0.954054291849804	0.561674800992027
ENSG00000102854	91.0131209196289	81.0964529269379	78.1445559383145	15.4395715047044	15.7646613915649	40.2787950328035	83.4180432616271	23.8276759763576	1.81522991804968	1.54801688017215e-06	0.000152794604062233	MSLN	16	760762	768865	+	2560	protein_coding	mesothelin [Source:HGNC Symbol;Acc:HGNC:7371]	-	96	87	70	16	16	39	2.48235979044584	2.21939819482573	2.14822700435967	0.426631166505382	0.426614049821475	1.12236228299794
ENSG00000166147	107.130027749147	117.450035273496	108.286027514521	49.2136341712453	51.2351495225858	34.0820573354491	110.955363512388	44.8436136764268	1.3051411840039	2.34198810952659e-06	0.000223456892156964	FBN1	15	48408306	48645849	-	16057	protein_coding	fibrillin 1 [Source:HGNC Symbol;Acc:HGNC:3603]	-	113	126	97	51	52	33	0.46585149790601	0.512462485815967	0.474601846744717	0.216809511034684	0.221051808838181	0.151411183664071
ENSG00000178826	116.610561178275	117.450035273496	132.845745095135	55.0034734855095	56.1616062074498	49.5739015788351	122.302113848968	53.5796604239315	1.18853769871138	2.55679810998745e-06	0.000237616198377535	TMEM139	7	143279957	143288048	+	2564	protein_coding	transmembrane protein 139 [Source:HGNC Symbol;Acc:HGNC:22058]	-	123	126	119	57	57	48	3.17556166640498	3.20928632400428	3.64628858150285	1.51750243312367	1.51744155006702	1.37921394190554
ENSG00000101298	111.870294463711	145.414329386234	155.17276107751	52.1085538283774	60.102771555341	69.196904287124	137.485794975818	60.4694098902808	1.18479391082689	2.97435191202655e-06	0.000266055778530775	SNPH	20	1266280	1309328	+	5709	protein_coding	syntaphilin [Source:HGNC Symbol;Acc:HGNC:15931]	-	118	156	139	54	61	67	1.36821839328597	1.78451620668636	1.91283211278269	0.645663562551498	0.729331428666596	0.864615828268483
ENSG00000189280	36.0260270306864	33.5571529352847	33.4905239735633	2.89491965713208	3.94116534789122	9.29510654603158	34.3579013131781	5.37706385035163	2.68795378156608	5.77737677491922e-06	0.000469805775015022	GJB5	1	34755047	34758512	+	1355	protein_coding	gap junction protein beta 5 [Source:HGNC Symbol;Acc:HGNC:4287]	-	38	36	30	3	4	9	1.85642650995212	1.73507857348381	1.73941838623957	0.151131335736224	0.201500363015309	0.489341035107814
ENSG00000173432	83.4286941763265	77.367880378573	99.3552211215713	21.2294108189686	29.5587401091841	42.344374265255	86.7172652254902	31.0441750644692	1.48400540712509	7.53561956270539e-06	0.000602512777549941	SAA1	11	18266174	18269977	+	796	protein_coding	serum amyloid A1 [Source:HGNC Symbol;Acc:HGNC:10513]	-	88	83	89	22	30	41	7.31817961672476	6.80959002536491	8.78413569047574	1.88661018354139	2.57254703409935	3.79471541114107
ENSG00000221963	109.974187777885	98.8071725316715	118.33318470659	44.3887680760252	45.323401500749	53.705060043738	109.038181672049	47.8057432068374	1.18934298174698	9.42867460226961e-06	0.000733386907106971	APOL6	22	35648395	35668409	+	10121	protein_coding	apolipoprotein L6 [Source:HGNC Symbol;Acc:HGNC:14870]	-	116	106	106	46	46	52	0.758696402046485	0.683972091881236	0.822819427644136	0.310246555229682	0.310234107962262	0.37851957243681
ENSG00000101194	62.5715206322449	65.2500195963868	61.3992939515328	22.1943840380126	20.6911180764289	19.6230027082889	63.0736113933882	20.8361682742435	1.59757575645268	9.57687856610665e-06	0.000740888032638477	SLC17A9	20	62952647	62969585	+	5521	protein_coding	solute carrier family 17 member 9 [Source:HGNC Symbol;Acc:HGNC:16192]	-	66	70	55	23	21	19	0.79133367708471	0.8280112434087	0.782649008238264	0.284369261499693	0.259631082666212	0.253538709751669
ENSG00000006534	126.091094607403	113.721462725131	108.286027514521	57.8983931426416	53.2057321965314	47.5083223463836	116.032861615685	52.8708158951855	1.13387720245244	1.12858117455341e-05	0.000841263217198358	ALDH3B1	11	68008578	68029282	+	6626	protein_coding	aldehyde dehydrogenase 3 family member B1 [Source:HGNC Symbol;Acc:HGNC:410]	-	133	122	97	60	54	46	1.32872060420283	1.20244256205608	1.15011799776334	0.618119408157512	0.556285147971256	0.511463707252072
ENSG00000244257	63.5195739751577	32.6250097981934	62.5156447506516	12.5446518475723	18.7205354024833	6.19673769735439	52.8867428413342	12.4873083158033	2.07527336444948	1.36711971509143e-05	0.000998276396040231	PKD1P1	16	16310341	16334190	+	6805	unprocessed_pseudogene	polycystin 1, transient receptor potential channel interacting pseudogene 1 [Source:HGNC Symbol;Acc:HGNC:30065]	-	67	35	56	13	19	6	0.651748639568441	0.335889057667849	0.646520044809495	0.130403060445437	0.190581441801217	0.0649578351771823
ENSG00000140955	60.6754139464193	62.4535901851131	78.1445559383145	19.2994643808805	29.5587401091841	18.5902130920632	67.091186689949	22.4828058607093	1.57377294524958	1.60046696311225e-05	0.00113395461267636	ADAD2	16	84191138	84197168	+	4111	protein_coding	adenosine deaminase domain containing 2 [Source:HGNC Symbol;Acc:HGNC:30714]	-	64	67	70	20	30	18	1.03054261956399	1.06434706541885	1.33774291684767	0.332089450940702	0.498114190985911	0.322577038468056
ENSG00000285906	36.9740803735992	40.0821548949233	35.7232255718009	6.75481253330818	11.8234960436736	5.16394808112866	37.5931536134412	7.9140855527035	2.24554205194859	1.84480467065939e-05	0.00128794363153547	AC083855.2	3	11193439	11225877	-	996	antisense		-	39	43	32	7	12	5	2.59202227114827	2.8194542917234	2.52413591791659	0.479745890046213	0.822388529776337	0.369844434722829
ENSG00000168477	113.766401149536	104.400031354219	111.635079911878	37.633955542717	66.0145195771779	24.7869507894176	109.933837471878	42.8118086364375	1.35794006291593	2.30422419416967e-05	0.0015557690959757	TNXB	6	32041153	32115334	-	15909	protein_coding	tenascin XB [Source:HGNC Symbol;Acc:HGNC:11976]	-	120	112	100	39	67	24	0.499311793917072	0.459759891870959	0.493831984695165	0.167337889181821	0.287466378407581	0.111141635145069
ENSG00000157873	26.5454936015584	41.9464411691058	30.141471576207	0.964973219044026	10.8382047067008	3.09836884867719	32.8778021156238	4.96718225814069	2.72756859436727	3.39760387616052e-05	0.00217082619087542	TNFRSF14	1	2555639	2565382	+	6219	protein_coding	TNF receptor superfamily member 14 [Source:HGNC Symbol;Acc:HGNC:11912]	-	28	45	27	1	11	3	0.298037515709851	0.472550142119023	0.341087107576645	0.0109761998136133	0.120733353864897	0.0355393205001387
ENSG00000101443	34.1299203448608	50.335729402927	29.0251207770882	9.64973219044026	11.8234960436736	4.13115846490293	37.8302568416253	8.53479556633894	2.14557999842739	6.20382132145076e-05	0.00350945022737562	WFDC2	20	45469706	45481532	+	1382	protein_coding	WAP four-disulfide core domain 2 [Source:HGNC Symbol;Acc:HGNC:15939]	-	36	54	26	10	12	4	1.72435991232128	2.55177076744272	1.47804413283213	0.493928991612599	0.592691009882223	0.213235923000832
ENSG00000203685	106.181974406234	108.128603902584	75.9118543400769	47.2836877331573	49.2645668486402	24.7869507894176	96.7408108829649	40.4450684570717	1.25779040752881	8.12682131138737e-05	0.00438909685315381	STUM	1	226548800	226609214	+	7791	protein_coding	stum, mechanosensory transduction mediator homolog [Source:HGNC Symbol;Acc:HGNC:30491]	-	112	116	68	49	50	24	0.95160842520835	0.97234576284668	0.685705772079381	0.429314381389064	0.438058323523527	0.226948052050174
ENSG00000038427	40.7662937452504	41.0142980320146	40.188628768276	16.4045447237484	9.85291336972804	5.16394808112866	40.6564068485137	10.4738020582017	1.94927832333232	8.75767153171477e-05	0.00465947193166921	VCAN	5	83471465	83582303	+	14831	protein_coding	versican [Source:HGNC Symbol;Acc:HGNC:2464]	-	43	44	36	17	10	5	0.191924969751055	0.19374842587805	0.190701523567226	0.078244000599733	0.0460240361212568	0.0248375063707058
ENSG00000146205	1412.59948094007	1294.74681741973	1310.59583816545	537.490083007522	793.159526263107	353.2140487492	1339.31404550842	561.28788600661	1.25451238449453	0.000136759163062695	0.00676096251991883	ANO7	2	241188509	241225377	+	5695	protein_coding	anoctamin 7 [Source:HGNC Symbol;Acc:HGNC:31677]	-	1490	1389	1174	557	805	342	17.3191271302982	15.9281177824652	16.1955784973855	6.67627209112549	9.6484441820906	4.42426161504853
ENSG00000164418	63.5195739751577	69.910735281843	58.0502415541765	25.0893036951447	18.7205354024833	30.9836884867719	63.8268502703924	24.9311758614666	1.35985037843516	0.000145879479464426	0.00711617996625402	GRIK2	6	101181257	102070083	+	7585	protein_coding	glutamate ionotropic receptor kainate type subunit 2 [Source:HGNC Symbol;Acc:HGNC:4580]	-	67	75	52	26	19	30	0.584726366811238	0.645745843515316	0.538604348470402	0.233986242935055	0.170983086546774	0.291389629782944
ENSG00000108771	60.6754139464193	82.0285960640292	82.6099591347896	40.5288751998491	29.5587401091841	19.6230027082889	75.104656381746	29.9035393391074	1.32352072147783	0.000156482047403189	0.00748509887651929	DHX58	17	42101404	42112733	-	3843	protein_coding	DExH-box helicase 58 [Source:HGNC Symbol;Acc:HGNC:29517]	-	64	88	74	42	30	19	1.10240976035066	1.49543736882506	1.51280667523845	0.74602171192198	0.532851272220421	0.364243355851929
ENSG00000275896	123.246934578664	106.264317628401	96.0061687242149	56.9334199235975	44.3381101637762	59.9017977410924	108.505806977093	53.7244426094887	1.01653156480266	0.0001576051250471	0.00749383571320299	PRSS2	7	142760398	142774564	+	1259	protein_coding	serine protease 2 [Source:HGNC Symbol;Acc:HGNC:9483]	-	130	114	86	59	45	58	6.83519772852443	5.913370118393	5.36654552683338	3.19888658602924	2.43973086474553	3.39399099365662
ENSG00000005844	46.4546138027273	54.9964450883832	54.7011891568201	12.5446518475723	22.6617007503745	21.6885819407404	52.0507493493102	18.9649781795624	1.45850100256412	0.000288677337426113	0.0121516178036545	ITGAL	16	30472658	30523185	+	6472	protein_coding	integrin subunit alpha L [Source:HGNC Symbol;Acc:HGNC:6148]	-	49	59	49	13	23	21	0.501176883938386	0.595346005687591	0.594811927041492	0.137112612226699	0.242574119799603	0.239050253296128
ENSG00000185567	413.351257509981	465.139425408529	456.58747683958	153.430741828	226.617007503745	76.4264316007041	445.026053252697	152.158060310816	1.54773100417311	0.00031065486485504	0.0127761276603602	AHNAK2	14	104937244	104978357	-	18771	protein_coding	AHNAK nucleoprotein 2 [Source:HGNC Symbol;Acc:HGNC:20125]	-	436	499	409	159	230	74	1.53756165522616	1.73607737418271	1.71181960215587	0.578205576468858	0.836364446935713	0.29043752828098
ENSG00000100033	6.63637340038961	56.8607313625657	51.3521367594638	2.89491965713208	11.8234960436736	5.16394808112866	38.283080507473	6.62745459397813	2.52827745101521	0.000319820574302775	0.0130110174425052	PRODH	22	18912777	18936553	-	8776	protein_coding	proline dehydrogenase 1 [Source:HGNC Symbol;Acc:HGNC:9453]	-	7	61	46	3	12	5	0.0528001170863595	0.4539302880688	0.411797128586722	0.023334430255536	0.0933339762599398	0.0419741404949793
ENSG00000164116	44.5585071169017	54.9964450883832	32.3741731744446	16.4045447237484	6.89703935880963	17.5574234758374	43.9763751265765	13.6196691861318	1.69664003390529	0.000339273215787317	0.0135255661959557	GUCY1A1	4	155666711	155732349	+	5766	protein_coding	guanylate cyclase 1 soluble subunit alpha 1 [Source:HGNC Symbol;Acc:HGNC:4685]	-	47	59	29	17	7	17	0.539581038968457	0.668241302256346	0.395134960615584	0.201255076811419	0.0828664127298043	0.21721144532525
ENSG00000163216	50.2468271743785	88.5535980236678	71.4464511436018	32.8090894474969	26.6028660982657	28.9181092543205	70.0822921138827	29.443354933361	1.25066803009744	0.00035687558565053	0.0141094016072663	SPRR2D	1	153039725	153041931	-	1057	protein_coding	small proline rich protein 2D [Source:HGNC Symbol;Acc:HGNC:11264]	-	53	95	64	34	27	28	3.31920703610545	5.8695466564623	4.75693353688727	2.1957176402926	1.74358816956364	1.95160295090828
ENSG00000139910	67.3117873468089	54.064301951292	71.4464511436018	26.0542769141887	30.5440314461569	25.8197404056433	64.2741801472342	27.4726829219963	1.22382851370599	0.00039472876734897	0.0151457322206393	NOVA1	14	26443093	26597754	-	10046	protein_coding	NOVA alternative splicing regulator 1 [Source:HGNC Symbol;Acc:HGNC:7886]	-	71	58	64	27	31	25	0.467841383294591	0.377042894601756	0.500505549322103	0.183460744505599	0.210631663061369	0.183339168317708
ENSG00000186185	80.5845341475881	103.467888217128	100.47157192069	52.1085538283774	50.249858185613	39.2460054165778	94.8413314284686	47.2014724768561	1.00427266726618	0.000415521200314824	0.0157162186593357	KIF18B	17	44924709	44947711	-	4655	protein_coding	kinesin family member 18B [Source:HGNC Symbol;Acc:HGNC:27102]	-	85	111	90	54	51	38	1.20873946115515	1.55725320948104	1.51895504620061	0.791856773062622	0.747834725358375	0.60141233793296
ENSG00000215644	33.181867001948	27.032150975646	50.235785960345	11.5796786285283	12.8087873806465	7.22952731358012	36.8166013126463	10.539331107585	1.79555247192312	0.000421559244055555	0.0158593025759524	GCGR	17	81804132	81814013	+	3241	protein_coding	glucagon receptor [Source:HGNC Symbol;Acc:HGNC:4192]	-	35	29	45	12	13	7	0.71486243065395	0.584352502185937	1.09082624808143	0.252740462724571	0.273791182853646	0.159120974939066
ENSG00000116774	90.0650675767161	98.8071725316715	87.0753623312647	55.0034734855095	36.4557794679938	45.4427431139322	91.9825341465508	45.6339986891451	1.01150388668194	0.000451490080153569	0.0166936955732113	OLFML3	1	113979391	114035572	+	2821	protein_coding	olfactomedin like 3 [Source:HGNC Symbol;Acc:HGNC:24956]	-	95	106	78	57	37	44	2.22922538194357	2.45391050759659	2.17226904456646	1.37925424974445	0.895269470025924	1.14910049679499
ENSG00000185479	47.4026671456401	75.5035941043905	46.8867335629887	21.2294108189686	26.6028660982657	18.5902130920632	56.5976649376731	22.1408300030991	1.3558402237383	0.000524247614707794	0.0182555519749342	KRT6B	12	52446651	52452126	-	2282	protein_coding	keratin 6B [Source:HGNC Symbol;Acc:HGNC:6444]	-	50	81	42	22	27	18	1.45040011127423	2.31806345350954	1.44595822905191	0.658081378658609	0.807612925165982	0.581119283585529
ENSG00000159763	61.6234672893321	70.8428784189343	37.9559271700385	22.1943840380126	18.7205354024833	25.8197404056433	56.8074242927683	22.2448866153797	1.3590116408331	0.000550207420712202	0.0189748641089953	PIP	7	143132077	143139746	+	585	protein_coding	prolactin induced protein [Source:HGNC Symbol;Acc:HGNC:8993]	-	65	76	34	23	19	25	7.35514011983954	8.48425410718722	4.56609715407731	2.68376528673471	2.21693454949963	3.14841929046101
ENSG00000136542	49.2987738314657	30.7607235240109	45.7703827638699	16.4045447237484	14.7793700545921	11.360685778483	41.9432933731155	14.1815335189412	1.56014554398137	0.000573155920648467	0.0195775836189042	GALNT5	2	157257598	157314211	+	6818	protein_coding	polypeptide N-acetylgalactosaminyltransferase 5 [Source:HGNC Symbol;Acc:HGNC:4127]	-	52	33	41	17	15	11	0.50487028103328	0.316091548569671	0.472442497543459	0.170201932076069	0.150172150127829	0.118862294714676
ENSG00000024526	67.3117873468089	71.7750215560255	65.8646971480079	38.598928761761	28.5734487722113	24.7869507894176	68.3171686836141	30.65310944113	1.15438222718849	0.000577401116301297	0.0196288949560669	DEPDC1	1	68474152	68497221	-	5904	protein_coding	DEP domain containing 1 [Source:HGNC Symbol;Acc:HGNC:22949]	-	71	77	59	40	29	24	0.796059372726535	0.851726809340341	0.785105029855026	0.462472809219927	0.335279334548043	0.299483786165803
ENSG00000108602	45.5065604598145	38.2178686207409	50.235785960345	7.71978575235221	15.7646613915649	21.6885819407404	44.6534050136334	15.0576763615525	1.57205442661089	0.000578790767207888	0.0196295105693822	ALDH3A1	17	19737984	19748943	-	3918	protein_coding	aldehyde dehydrogenase 3 family member A1 [Source:HGNC Symbol;Acc:HGNC:405]	-	48	41	45	8	16	21	0.810980227608647	0.683400616456051	0.902339936200082	0.139379247862912	0.278747311777176	0.394878315296718
ENSG00000144278	20.8571735440816	35.4214392094671	11.1635079911878	0	4.92645668486402	5.16394808112866	22.4807069149122	3.36346825533089	2.75773315181571	0.00059153529703484	0.0198733642515555	GALNT13	2	153871913	154453849	+	6520	protein_coding	polypeptide N-acetylgalactosaminyltransferase 13 [Source:HGNC Symbol;Acc:HGNC:23242]	-	22	38	10	0	5	5	0.223361617136231	0.380620295452801	0.120496519087659	0	0.052345282186684	0.0564977081263709
ENSG00000026103	65.4156806609833	73.639307830208	74.7955035409581	44.3887680760252	18.7205354024833	29.9508988705462	71.2834973440498	31.0200674496849	1.19811735542617	0.000757660952577609	0.0239903618435636	FAS	10	88990582	89015785	+	4253	protein_coding	Fas cell surface death receptor [Source:HGNC Symbol;Acc:HGNC:11920]	-	69	79	67	46	19	29	1.07395768032456	1.21307499215309	1.23766046081009	0.738303641072094	0.304939269094118	0.502355356338312
ENSG00000198183	10.4285867720408	33.5571529352847	27.9087699779695	5.78983931426416	1.97058267394561	6.19673769735439	23.964836561765	4.65238656185472	2.36577364691663	0.000904437813892044	0.0270236200259351	BPIFA1	20	33235995	33243311	+	1081	protein_coding	BPI fold containing family A member 1 [Source:HGNC Symbol;Acc:HGNC:15749]	-	11	36	25	6	2	6	0.673597476285027	2.17486722208193	1.81692253573436	0.378876891623651	0.126287230289428	0.408915881943317
ENSG00000137825	54.0390405460297	65.2500195963868	49.1194351612262	17.3695179427925	32.5146141201025	19.6230027082889	56.1361651012142	23.169044923728	1.27847375362317	0.000969648559375438	0.0284377257823387	ITPKA	15	41493393	41503551	+	2092	protein_coding	inositol-trisphosphate 3-kinase A [Source:HGNC Symbol;Acc:HGNC:6178]	-	57	70	44	18	33	19	1.80362661638513	2.18520558071675	1.65239203613134	0.58733162501697	1.07673144505611	0.669114348249983
ENSG00000188404	20.8571735440816	27.032150975646	33.4905239735633	6.75481253330818	8.86762203275524	6.19673769735439	27.1266161644303	7.27305742113927	1.89420658635853	0.00105924535883302	0.0301042955800021	SELL	1	169690667	169711698	-	2725	protein_coding	selectin L [Source:HGNC Symbol;Acc:HGNC:10720]	-	22	29	30	7	9	6	0.534428529808524	0.695004205352154	0.864921803065913	0.175349323481111	0.225440085043275	0.162215804910358
ENSG00000117650	111.870294463711	90.4178842978503	87.0753623312647	66.5831521140378	33.4999054570753	44.4099534977064	96.4545136976085	48.1643370229399	1.0015124003223	0.00106223234124518	0.0301042955800021	NEK2	1	211658657	211675630	-	3095	protein_coding	NIMA related kinase 2 [Source:HGNC Symbol;Acc:HGNC:7745]	-	118	97	78	69	34	43	2.52379929152491	2.04676047662758	1.97995831170339	1.52181198003859	0.749848281430961	1.02356687885682
ENSG00000124920	27.4935469444712	24.2357215643723	54.7011891568201	5.78983931426416	11.8234960436736	13.4262650109345	35.4768192218879	10.3465334562908	1.77480114283715	0.00108828285566077	0.0306604413980649	MYRF	11	61752642	61788518	+	10680	protein_coding	myelin regulatory factor [Source:HGNC Symbol;Acc:HGNC:1181]	NDT80/PhoG	29	26	49	6	12	13	0.179746401805067	0.158985690136898	0.360451572267091	0.0383488688993602	0.0766946606420629	0.0896768865316703
ENSG00000198788	37.922133716512	27.032150975646	43.5376811656323	12.5446518475723	16.7499527285377	5.16394808112866	36.1639886192635	11.4861842190796	1.64632379775564	0.00143264493524484	0.0375531397678098	MUC2	11	1074875	1110511	+	12667	protein_coding	mucin 2, oligomeric mucus/gel-forming [Source:HGNC Symbol;Acc:HGNC:7512]	-	40	29	39	13	17	5	0.209035323529031	0.149513417508851	0.24188722565414	0.0700554848291778	0.0916073431368447	0.0290806865859271
ENSG00000186891	72.0520540613729	79.2321666527554	104.936975117165	25.0893036951447	42.3675274898306	55.7706392761895	85.4070652770978	41.0758234870549	1.05644206128504	0.00152468027956209	0.0393884912655101	TNFRSF18	1	1203508	1206691	-	1370	protein_coding	TNF receptor superfamily member 18 [Source:HGNC Symbol;Acc:HGNC:11914]	-	76	85	94	26	43	54	3.67220134450383	4.05185877333735	5.39050413273318	1.29546398004554	2.14241216260711	2.90389971928944
ENSG00000238117	28.441600287384	64.3178764592956	44.6540319647511	12.5446518475723	21.6764094134017	16.5246338596117	45.8045029038102	16.9152317068619	1.43874125016986	0.00159080548853086	0.0407291737958027	AP000844.2	11	131877680	131897108	-	509	antisense	novel transcript	-	30	69	40	13	22	16	3.90154780423708	8.85293446997757	6.17396702908871	1.74340437393162	2.9502582620267	2.31585104587152
ENSG00000111846	48.3507204885529	28.8964372498285	26.7924191788507	15.4395715047044	6.89703935880963	11.360685778483	34.6798589724107	11.232432213999	1.62800517925598	0.00172631622266922	0.0432381837294467	GCNT2	6	10492223	10629368	+	9072	protein_coding	glucosaminyl (N-acetyl) transferase 2 (I blood group) [Source:HGNC Symbol;Acc:HGNC:4204]	-	51	31	24	16	7	11	0.372135065587119	0.223159095994965	0.207840556733211	0.120389747162013	0.0526684012125278	0.0893301505031596
ENSG00000060140	41.7143470881632	34.4892960723759	44.6540319647511	11.5796786285283	14.7793700545921	19.6230027082889	40.2858917084301	15.3273504638031	1.39569778062728	0.00174042873822601	0.0433954984346526	STYK1	12	10618939	10674318	-	3424	protein_coding	serine/threonine/tyrosine kinase 1 [Source:HGNC Symbol;Acc:HGNC:18889]	-	44	37	40	12	15	19	0.850652887691722	0.705706161422726	0.917800589312544	0.239232429816102	0.299028539594492	0.408816359970492
ENSG00000104953	32.2338136590352	36.3535823465584	15.6289111876629	4.82486609522013	11.8234960436736	6.19673769735439	28.0721023977522	7.61503327874939	1.88817492046873	0.00178325269525101	0.0442180459790641	TLE6	19	2977446	2995184	+	3652	protein_coding	transducin like enhancer of split 6 [Source:HGNC Symbol;Acc:HGNC:30788]	-	34	39	14	5	12	6	0.61628501551777	0.697412583787818	0.301175308387775	0.0934569915674441	0.224287780848092	0.121039996818381
ENSG00000167656	120.402774549926	83.8928823382116	131.729394296016	28.9491965713208	44.3381101637762	86.7543277629614	112.008350394718	53.3472114993528	1.07224585443202	0.00179001905853338	0.0442180459790641	LY6D	8	142784880	142786592	-	1553	protein_coding	lymphocyte antigen 6 family member D [Source:HGNC Symbol;Acc:HGNC:13348]	-	127	90	118	30	45	84	5.41334523952131	3.78466108672016	5.9694270396189	1.31862820297865	1.97786294830304	3.9848892191437
ENSG00000169607	68.2598406897217	55.9285882254744	58.0502415541765	26.0542769141887	22.6617007503745	36.1476365679006	60.7462234897909	28.2878714108213	1.10570423138758	0.00182231507072391	0.0444882843015365	CKAP2L	2	112736607	112764677	-	5219	protein_coding	cytoskeleton associated protein 2 like [Source:HGNC Symbol;Acc:HGNC:26877]	-	72	60	52	27	23	35	0.913226824613148	0.750792446532083	0.782777157146579	0.353141720502635	0.300812359329954	0.494070779629731
ENSG00000204019	50.2468271743785	70.8428784189343	58.0502415541765	16.4045447237484	19.7058267394561	40.2787950328035	59.7133157158297	25.4630554986693	1.2354862769865	0.0019320432207837	0.0457804678408217	CT83	X	116461682	116463003	-	548	protein_coding	cancer/testis antigen 83 [Source:HGNC Symbol;Acc:HGNC:33494]	-	53	76	52	17	20	39	6.40219313350996	9.0570960815776	7.4549525239927	2.11758535199752	2.49117693326409	5.24315227093926
ENSG00000144045	53.0909872031169	52.2000156771095	31.2578223753258	21.2294108189686	16.7499527285377	17.5574234758374	45.516275085184	18.5122623411146	1.30197705260861	0.00210141142690143	0.0482751209338897	DQX1	2	74518131	74526336	-	2940	protein_coding	DEAQ-box RNA dependent ATPase 1 [Source:HGNC Symbol;Acc:HGNC:20410]	-	56	56	28	22	17	17	1.26088116340106	1.24393199315903	0.74822600423956	0.510796498673111	0.394690549494698	0.426000406035847
