# Supplementary material for: Investigation of ribociclib, abemaciclib and palbociclib resistance in ER+ breast cancer cells reveal potential therapeutic opportunities
Source: Sci Rep. 2025 Aug 5;15:28579. doi: 10.1038/s41598-025-11052-4 (PMC12325956; doi:10.1038/s41598-025-11052-4)
Supplement: Supplementary file 13 — Supplementary Material 13 [file 41598_2025_11052_MOESM13_ESM.xls]

gene_id	MCF7_Abema1	MCF7_Abema2	MCF7_Abema3	MCF7_c1	MCF7_c2	MCF7_c3	MCF7_RA	MCF7_WT	log2FoldChange	pvalue	padj	gene_name	gene_chr	gene_start	gene_end	gene_strand	gene_length	gene_biotype	gene_description	tf_family	MCF7_Abema1_count	MCF7_Abema2_count	MCF7_Abema3_count	MCF7_c1_count	MCF7_c2_count	MCF7_c3_count	MCF7_Abema1_fpkm	MCF7_Abema2_fpkm	MCF7_Abema3_fpkm	MCF7_c1_fpkm	MCF7_c2_fpkm	MCF7_c3_fpkm
ENSG00000139352	2561.64013255039	2606.27221130711	2349.91843214503	5646.0583046266	4725.45725212157	4823.12750777416	2505.94359200084	5064.88102150744	-1.01495105081513	1.34945038039576e-23	4.82833346105601e-20	ASCL1	12	102957686	102960516	+	2472	protein_coding	achaete-scute family bHLH transcription factor 1 [Source:HGNC Symbol;Acc:HGNC:738]	bHLH	2702	2796	2105	5851	4796	4670	72.3552983148292	73.8660102248438	66.8999403669291	161.567569917346	132.429837083741	139.180001303802
ENSG00000145824	179.182081810519	167.785764676423	170.801672265173	481.521636302969	365.54308601691	466.820906534031	172.589839584039	437.961876284637	-1.34322829161832	4.48446935652505e-16	4.93705580235281e-13	CXCL14	5	135570679	135579279	-	1975	protein_coding	C-X-C motif chemokine ligand 14 [Source:HGNC Symbol;Acc:HGNC:10640]	-	189	180	153	499	371	452	6.33473080701116	5.951978397647	6.08620291549799	17.2466999158429	12.8221822771659	16.8608613424547
ENSG00000073282	85.3248008621521	67.1143058705693	69.2137495453643	275.017367427547	219.719968144935	226.180925953435	73.8842854260286	240.306087175306	-1.7003950465006	1.0766226210363e-15	1.10061592516225e-12	TP63	3	189631416	189897279	+	7454	protein_coding	tumor protein p63 [Source:HGNC Symbol;Acc:HGNC:15979]	P53	90	72	62	285	223	219	0.799257244039445	0.630810696826017	0.6534681094177	2.60992503255238	2.04206993528712	2.16452770269607
ENSG00000069188	198.143148668775	158.464333305511	195.361389845786	468.976984455397	474.910424420892	370.771472225038	183.989623940024	438.219627033775	-1.25402785403512	8.90199222023443e-14	5.43609288655524e-11	SDK2	17	73334384	73644089	-	11607	protein_coding	sidekick cell adhesion molecule 2 [Source:HGNC Symbol;Acc:HGNC:19308]	-	209	170	175	486	482	359	1.19195473123272	0.956499787967979	1.18451389919031	2.858175196645	2.83453739314484	2.27867761621838
ENSG00000186474	74.8962140901113	74.5714509672992	70.330100344483	151.500795389912	163.558361937485	206.557923245146	73.2659218006312	173.872360190848	-1.24476590556393	4.52879162580152e-08	7.45012249982429e-06	KLK12	19	51029092	51035230	-	1769	protein_coding	kallikrein related peptidase 12 [Source:HGNC Symbol;Acc:HGNC:6360]	-	79	80	63	157	166	200	2.95619255240583	2.95337160614354	2.79791691240514	6.05821079853884	6.40523977572548	8.32933989788441
ENSG00000157303	105.233921063321	111.857176450949	72.5628019427206	213.25908140873	174.396566644186	247.869507894176	96.5512998189968	211.84171864903	-1.12761927329859	5.91191991024792e-07	6.71519029805303e-05	SUSD3	9	93058688	93085138	+	1263	protein_coding	sushi domain containing 3 [Source:HGNC Symbol;Acc:HGNC:28391]	-	111	120	65	221	177	240	5.81772365773531	6.20488642668399	4.04326403716152	11.9443214945608	9.56588273233901	13.9996221181544
ENSG00000150551	75.8442674330241	71.7750215560255	82.6099591347896	158.25560792322	148.778991882893	190.033289385535	76.7430827079464	165.689296397216	-1.11182751413585	7.45229791368191e-07	8.20440674927812e-05	LYPD1	2	132644853	132671579	-	2412	protein_coding	LY6/PLAUR domain containing 1 [Source:HGNC Symbol;Acc:HGNC:28431]	-	80	77	74	164	151	184	2.19556421487747	2.08482383181815	2.41033003853291	4.64129428238028	4.27321535807912	5.62016339013637
ENSG00000133216	53.0909872031169	31.6928666611022	43.5376811656323	91.6724558091825	119.220251773709	104.311751238799	42.7738450099505	105.068152940564	-1.29752045130554	9.1480387130024e-06	0.000723352099781714	EPHB2	1	22710839	22921500	+	12516	protein_coding	EPH receptor B2 [Source:HGNC Symbol;Acc:HGNC:3393]	-	56	34	39	95	121	101	0.296180139053941	0.177406408420331	0.244805487964286	0.51812030448081	0.659895174540089	0.594516950389545
ENSG00000179046	22.7532802299072	13.0500039192774	16.7452619867817	43.4237948569812	63.0586455662595	64.0329562059953	17.5161820453221	56.8384655430787	-1.69667277841654	2.95023334585371e-05	0.00192802464136339	TRIML2	4	188091273	188109603	-	3050	protein_coding	tripartite motif family like 2 [Source:HGNC Symbol;Acc:HGNC:26378]	-	24	14	15	45	64	62	0.520888611765685	0.299767218023569	0.386379002189281	1.00712931109467	1.43230421972849	1.49761531363962
ENSG00000165029	55.9351472318553	51.2678725400182	46.8867335629887	106.147054094843	106.411464393063	112.574068168605	51.3632511116207	108.377528885503	-1.07458084052649	3.99991527215476e-05	0.00243603350532251	ABCA1	9	104781002	104928237	-	11350	protein_coding	ATP binding cassette subfamily A member 1 [Source:HGNC Symbol;Acc:HGNC:29]	-	59	55	42	110	108	109	0.344103912214519	0.316462874911603	0.290720412219952	0.661560222951078	0.649505795675338	0.70752054997796
ENSG00000164867	27.4935469444712	17.7107196047336	16.7452619867817	70.4430449902139	66.0145195771779	48.5411119626094	20.6498428453288	61.6662255100004	-1.57405440947939	4.19328095679166e-05	0.00253645649683894	NOS3	7	150990995	151014588	+	5953	protein_coding	nitric oxide synthase 3 [Source:HGNC Symbol;Acc:HGNC:7876]	-	29	19	15	73	67	47	0.322474646611476	0.208436446023204	0.197960012880448	0.837065685332247	0.768234942732439	0.581661605182096
ENSG00000176907	37.922133716512	61.5214470480219	33.4905239735633	101.322187999623	113.308503751872	84.68874853051	44.3113682460324	99.7731467606684	-1.16470421822754	0.000134099594249975	0.00666400483647793	TCIM	8	40153455	40155308	+	1854	protein_coding	transcriptional and immune response regulator [Source:HGNC Symbol;Acc:HGNC:1357]	-	40	66	30	105	115	82	1.42818254754166	2.32482435614673	1.27125777419343	3.86591348289667	4.23392584504592	3.25846112973926
ENSG00000130598	65.4156806609833	43.8107274432883	50.235785960345	82.9876968377862	119.220251773709	121.869174714636	53.1540646882055	108.025707775377	-1.02134077482325	0.00032864916244228	0.0132460516389713	TNNI2	11	1838989	1841680	+	1082	protein_coding	troponin I2, fast skeletal type [Source:HGNC Symbol;Acc:HGNC:11946]	-	69	47	45	86	121	118	4.22138818338295	2.83678576073928	3.26743795751564	5.42554976997603	7.63331608553027	8.03457980112841
ENSG00000121898	17.0649601724304	27.9642941127372	24.5597175806131	63.6882324569057	55.176314870477	48.5411119626094	23.1963239552603	55.8018864299974	-1.26839330392859	0.000802832731490733	0.02503298922243	CPXM2	10	123706207	123940267	-	4859	protein_coding	carboxypeptidase X, M14 family member 2 [Source:HGNC Symbol;Acc:HGNC:26977]	-	18	30	22	66	56	47	0.245221794487344	0.403209073724114	0.35571147762778	0.927191833360123	0.786676659065737	0.712622254712702
ENSG00000106366	15.1688534866048	30.7607235240109	24.5597175806131	70.4430449902139	59.1174802183682	44.4099534977064	23.4964315304096	57.9901595687629	-1.30505561597743	0.000874773940598226	0.0264512910346062	SERPINE1	7	101127089	101139266	+	3190	protein_coding	serpin family E member 1 [Source:HGNC Symbol;Acc:HGNC:8583]	-	16	33	22	73	60	43	0.332018864343854	0.675583754905335	0.541818830656233	1.5620852742266	1.28385419382011	0.993084479643219
ENSG00000226054	6.63637340038961	13.9821470563686	23.4433667814943	72.3729914283019	47.2939841746946	23.7541611731918	14.6872957460842	47.8070455920628	-1.71988454060076	0.000883400599598183	0.0266173250135772	MEMO1P1	21	36130489	36131376	+	888	processed_pseudogene	mediator of cell motility 1 pseudogene 1 [Source:HGNC Symbol;Acc:HGNC:23274]	-	7	15	21	75	48	23	0.521817373366994	1.10314914933867	1.85792605782458	5.76528603385652	3.68963502548303	1.90819736725914
ENSG00000197959	27.4935469444712	44.7428705803795	21.2106651832568	80.0927771806542	60.102771555341	71.2624835195755	31.1490275693692	70.4860107518569	-1.1691602225761	0.000980151701396095	0.0286284309191447	DNM3	1	171841498	172418466	+	11329	protein_coding	dynamin 3 [Source:HGNC Symbol;Acc:HGNC:29125]	-	29	48	19	83	61	69	0.169449339860369	0.276697733494638	0.131760162278923	0.500102559024758	0.367530508099355	0.448710193872217
ENSG00000132932	30.3377069732096	35.4214392094671	24.5597175806131	67.5481253330818	64.0439369032323	60.9345873573182	30.1062879210966	64.1755498645441	-1.08653232333469	0.00131180344547305	0.0355425039329607	ATP8A2	13	25372071	26025851	+	10415	protein_coding	ATPase phospholipid transporting 8A2 [Source:HGNC Symbol;Acc:HGNC:13533]	-	32	38	22	70	65	59	0.203387456026288	0.238275979486535	0.165953151204357	0.458787236184377	0.425999627282126	0.417350712665432
ENSG00000101098	35.0779736877736	25.1678647014635	37.9559271700385	69.4780717711699	77.8380156208515	56.8034288924152	32.7339218530919	68.0398387614789	-1.06132636102375	0.00162712370089393	0.0414702005734647	RIMS4	20	44751808	44810338	-	5206	protein_coding	regulating synaptic membrane exocytosis 4 [Source:HGNC Symbol;Acc:HGNC:16183]	-	37	27	34	72	79	55	0.470469008818011	0.338700268978664	0.513093898412453	0.944062819466386	1.03580514593612	0.778335694741321
ENSG00000169181	45.5065604598145	24.2357215643723	36.8395763709197	68.5130985521258	77.8380156208515	72.2952731358012	35.5272861317021	72.8821291029262	-1.03833875451743	0.00172873942709859	0.0432381837294467	GSG1L	16	27787535	28063509	-	5213	protein_coding	GSG1 like [Source:HGNC Symbol;Acc:HGNC:28283]	-	48	26	33	71	79	70	0.609518613422344	0.325717853570319	0.497334184671029	0.929700758009044	1.03441427004478	0.989278879296975
ENSG00000168621	43.6104537739889	29.8285803869197	29.0251207770882	68.5130985521258	79.8085982947971	61.9673769735439	34.1547183126656	70.0963579401556	-1.03407313083557	0.00180474869858153	0.044380693082644	GDNF	5	37812677	37839686	-	4273	protein_coding	glial cell derived neurotrophic factor [Source:HGNC Symbol;Acc:HGNC:4232]	-	46	32	26	71	81	60	0.712620643485506	0.489072255676847	0.47803814452937	1.13422187023196	1.29391951455331	1.03449114996659
