# Supplementary material for: Investigation of ribociclib, abemaciclib and palbociclib resistance in ER+ breast cancer cells reveal potential therapeutic opportunities
Source: Sci Rep. 2025 Aug 5;15:28579. doi: 10.1038/s41598-025-11052-4 (PMC12325956; doi:10.1038/s41598-025-11052-4)
Supplement: Supplementary file 14 — Supplementary Material 14 [file 41598_2025_11052_MOESM14_ESM.xlsx]

## Sheet: Cell cycle
MCF7_RRvsMCF7_WT	MCF7_RPvsMCF7_WT	MCF7_RAvsMCF7_WT	T47D_RRvsT47D_WT	T47D_RPvsT47D_WT	T47D_RAvsT47D_WT
PLK1	ESPL1	PLK1	TGFB2	TGFB2	CDK4
CDC20	AURKB		CDKN2B	CDKN2B	CDKN2B
CCNA2	CDK1				CDK6
ESPL1	PLK1
CDCA5	CDT1
AURKB	PKMYT1
CCNB2	CDC20
BUB1	TICRR
MAD2L1	PTTG1
CDKN2C	BUB1
PTTG1	CCNB1
NDC80	MCM5
TICRR	TRIP13
SGO1	PCNA
CDC25C	NDC80
KNL1	E2F1
ESCO2	CCNA2
ORC1	CDCA5
	CCNA1
	CDC6
	SGO1
	ORC6
	TTK
	MAD2L1
	DBF4B
	CDC7
	CDC45
	AC009533.1
	KNL1
	DDX11
	CCNB2
	E2F2
	BUB1B
	CCNE1
	CDC25A
	ORC1
	CDC25C

## Sheet: p53 signaling pathway
MCF7_RRvsMCF7_WT	MCF7_RPvsMCF7_WT	MCF7_RAvsMCF7_WT	T47D_RRvsT47D_WT	T47D_RPvsT47D_WT	T47D_RAvsT47D_WT
RRM2	CDK1	FAS	CCNG2	0	CDK6
CCNB2	RRM2				ADGRB1
CASP9	ADGRB1
TP73	GTSE1
GTSE1	CCNB1
RPRM	PIDD1
	DDB2
	CCNB2
	CCNE1
	TP73
	CHEK1
	FAS
	TP53I3
	CCNE2
