# Supplementary material for: Investigation of ribociclib, abemaciclib and palbociclib resistance in ER+ breast cancer cells reveal potential therapeutic opportunities
Source: Sci Rep. 2025 Aug 5;15:28579. doi: 10.1038/s41598-025-11052-4 (PMC12325956; doi:10.1038/s41598-025-11052-4)
Supplement: Supplementary file 15 — Supplementary Material 15 [file 41598_2025_11052_MOESM15_ESM.csv]

gene_id	gene_name	gene_type	T47D_c1	T47D_c2	T47D_c3	T47D_Abema1	T47D_Abema2	T47D_Abema3	T47D_Palbo1	T47D_Palbo2	T47D_Palbo3	T47D_Ribo1	T47D_Ribo2	T47D_Ribo3	MCF7_c1	MCF7_c2	MCF7_c3	MCF7_Abema1	MCF7_Abema2	MCF7_Abema3	MCF7_Palbo1	MCF7_Palbo2	MCF7_Palbo3	MCF7_Ribo1	MCF7_Ribo2	MCF7_Ribo3
ENSG00000198804	MT-CO1	protein_coding	101090	96029	125086	290273	326989	270067	338819	202096	190719	206281	209087	201287	728899	672529	511716	592739	783778	583875	828254	1255901	1218341	745703	681558	656580
ENSG00000198886	MT-ND4	protein_coding	79968	76471	102878	161552	186035	162739	201862	110859	94365	117319	107994	105090	336739	289355	180795	252899	323845	238750	483936	691635	689597	314248	298163	252907
ENSG00000170421	KRT8	protein_coding	71335	83649	83048	151006	142335	127217	174744	130421	169311	117961	125721	131757	328830	343014	373607	306405	315639	292120	263312	301825	231271	373530	321857	334837
ENSG00000210082	MT-RNR2	Mt_rRNA	25189	24740	28693	55928	61803	48411	75110	44880	47621	46893	46823	46526	289152	268714	255072	284592	379816	287373	289924	426766	421323	272621	255170	256441
ENSG00000198938	MT-CO3	protein_coding	63269	61438	71292	114180	128182	106380	136540	75811	84037	87814	85893	87247	222212	223099	192368	200893	269188	196608	285051	439551	415194	229109	222995	218271
ENSG00000198727	MT-CYB	protein_coding	47244	45383	57756	98147	114804	94290	120171	65159	57808	70874	67284	62242	186648	167884	111918	144140	188625	138153	250793	381727	372260	173573	162211	147508
ENSG00000198712	MT-CO2	protein_coding	56794	59360	68053	113525	119436	99403	128235	70222	63962	75023	68560	71083	184951	163377	139666	126393	169183	119619	189568	273854	274023	181108	169041	162777
ENSG00000156508	EEF1A1	protein_coding	100920	111349	111331	151178	154354	134942	204369	144413	178192	160409	158491	161732	125388	112647	138071	102692	102431	86130	65442	61251	52953	141020	109713	111047
ENSG00000198899	MT-ATP6	protein_coding	51139	52417	62622	93324	108886	93814	117679	62568	54384	66907	61263	58909	147538	134455	92094	110880	137631	105842	213910	290194	293788	153539	142853	125960
ENSG00000075624	ACTB	protein_coding	82583	92762	90304	141077	143767	130166	167977	121847	155878	119025	125861	130332	99508	88949	92348	81561	88119	72909	88438	95122	79483	88678	72768	74032
ENSG00000106211	HSPB1	protein_coding	27205	29363	30821	50286	45992	41452	49364	37666	50234	35700	35842	35636	124296	124824	142400	124369	136747	118039	135914	162810	109973	140434	121980	126086
ENSG00000198763	MT-ND2	protein_coding	44068	43542	53043	63953	69916	62647	81317	46284	43071	51830	51579	52040	114509	100283	70804	81884	106529	81567	133777	198786	194019	93281	91426	83989
ENSG00000198786	MT-ND5	protein_coding	16824	15404	21147	41326	48273	40339	54001	29184	24548	28736	27178	27019	103538	90299	41040	81030	104026	78458	185562	256002	275800	101620	89867	75443
ENSG00000111057	KRT18	protein_coding	19004	21426	21641	35653	33205	30859	48788	35360	44492	32583	34354	35247	127401	126673	139513	112278	131953	110693	111527	143736	107398	120320	107899	112753
ENSG00000171345	KRT19	protein_coding	39620	46919	46536	83858	77877	67619	92794	68823	89647	65018	69050	73090	73183	73878	81840	76202	81457	71713	73210	78574	59670	112117	94145	95450
ENSG00000198888	MT-ND1	protein_coding	18530	17253	22439	37526	41225	36601	40166	21553	20020	25018	23554	23432	89352	81495	54041	71463	93851	71711	151321	210784	213334	99609	99154	81556
ENSG00000167658	EEF2	protein_coding	65124	72584	69907	107717	103442	89084	119057	90007	113991	90019	90859	96992	51433	47841	43379	44001	42507	41597	33867	30821	27605	62819	50280	49158
ENSG00000184009	ACTG1	protein_coding	49927	56100	56085	80209	77787	68786	83277	61206	76068	64709	67721	67311	80752	75818	82322	72763	74997	64245	47228	42439	36144	69527	55511	55251
ENSG00000160182	TFF1	protein_coding	64	84	94	62	60	37	24	17	27	23	27	20	128873	117539	143873	175787	204131	170017	78457	94012	60391	70598	65042	64255
ENSG00000167526	RPL13	protein_coding	37995	43785	45048	57033	51311	43278	66222	48469	62957	45536	45374	47504	67084	69296	86572	59243	64215	58196	56457	65488	51269	70429	63809	66048
ENSG00000089157	RPLP0	protein_coding	39473	44904	45405	61594	58727	51349	76973	54580	70150	55814	54591	57770	44684	41467	49182	37659	40714	35145	34018	32903	28103	48600	40404	39943
ENSG00000087460	GNAS	protein_coding	24010	25050	26121	31451	30614	26093	37940	26757	34202	27844	28173	28440	67791	56403	59208	53540	64269	50519	65766	87547	71693	63277	56943	56611
ENSG00000140988	RPS2	protein_coding	28363	34368	34044	46001	43520	37660	48630	37965	49827	36057	37247	38822	31994	40679	49043	38613	38603	37084	46658	49838	41535	47391	42668	45263
ENSG00000161016	RPL8	protein_coding	28400	34247	34588	45912	43783	37541	46178	36312	46139	34512	34900	37317	36496	44226	52573	39593	38182	36354	39425	39157	30665	50679	43572	45872
ENSG00000148303	RPL7A	protein_coding	34055	35757	36975	51253	49486	40668	60445	43245	57326	44472	44721	47587	34475	34153	38779	29297	30555	26035	25053	27510	20494	37301	32149	32445
ENSG00000211459	MT-RNR1	Mt_rRNA	12173	9305	12394	16103	18580	15168	25905	14734	17044	15434	16925	16435	49671	50552	51297	51351	73361	58083	55783	80653	77864	52548	49832	53135
ENSG00000096384	HSP90AB1	protein_coding	39149	43174	41921	53886	54253	45757	66701	47267	57395	50832	52251	53155	26854	22816	24189	22535	23156	18095	25029	22528	20344	28198	22571	21580
ENSG00000070756	PABPC1	protein_coding	30746	30904	31377	42508	42572	37653	54133	38003	45867	42324	41479	41952	48613	36218	35947	34588	33920	27500	25767	20494	20077	44057	32820	30967
ENSG00000198840	MT-ND3	protein_coding	24857	26560	29234	35543	36701	28022	43735	31169	35619	31669	33157	34336	28415	34126	37333	28759	35813	28601	44665	62595	64391	33999	32582	35395
ENSG00000198695	MT-ND6	protein_coding	5846	6185	7479	15681	19623	14898	20432	10317	9964	10627	9986	10173	43915	40995	29902	38932	47404	36932	79790	116478	118657	45949	42687	39283
ENSG00000080824	HSP90AA1	protein_coding	45424	49851	50503	44540	44825	40134	50603	34769	43328	46919	46734	44994	23744	19435	23819	19288	20192	14748	19682	18031	17541	21098	15706	16382
ENSG00000117984	CTSD	protein_coding	12014	13777	13913	26459	23543	21434	26581	21027	27314	21680	22839	24101	41197	48965	54526	52377	50676	49592	32770	27089	25354	43541	34827	35146
ENSG00000174444	RPL4	protein_coding	24553	26639	25881	36326	37169	29887	47307	33286	40577	32934	32332	34539	32997	27065	31346	22048	26392	20520	22358	26937	22075	27159	23373	23999
ENSG00000100316	RPL3	protein_coding	24025	27423	26471	43316	43053	34187	49987	36050	45171	36159	35444	37991	24917	25156	28130	21838	21282	19559	16907	16211	13101	28021	23872	23943
ENSG00000100219	XBP1	protein_coding	19449	21656	22156	23558	23361	19331	31811	22401	27606	24168	23803	23985	37628	32432	37990	35839	36615	29898	20304	17739	16017	43433	34549	34717
ENSG00000142541	RPL13A	protein_coding	18912	21656	21406	32361	31440	25476	36456	26466	34088	25699	26052	29020	30792	30086	37403	27591	26732	24455	19079	17772	15080	36427	30525	30723
ENSG00000167996	FTH1	protein_coding	17498	18800	19364	27270	25358	23822	27460	21405	27816	21427	22344	22819	43651	37236	37261	44344	41178	36482	18600	12222	11477	37551	29051	25973
ENSG00000089009	RPL6	protein_coding	21696	22355	22574	32239	32288	26525	40817	27860	35055	28868	28635	30324	29200	26568	32330	23789	27954	21889	20509	24710	17986	26450	22955	23762
ENSG00000173801	JUP	protein_coding	24874	27398	26631	41193	39261	36617	42613	33552	41099	34471	36656	38948	17690	17910	18355	18503	18442	17717	15284	14774	12755	23468	18839	18713
ENSG00000133112	TPT1	protein_coding	8339	9466	9430	12488	12461	10662	17164	11327	14291	13405	12619	12666	42976	41281	53504	36564	42963	31933	29323	34399	26512	50347	42206	46414
ENSG00000111799	COL12A1	protein_coding	43033	44308	42496	51560	53419	45317	73721	52286	56162	51286	49618	51880	390	404	423	362	346	305	742	733	720	970	876	791
ENSG00000139644	TMBIM6	protein_coding	24833	27947	27769	27654	27990	24829	35652	25921	31649	29705	29891	30492	22983	21171	23263	26232	25795	21104	17891	17387	15270	30823	24704	23993
ENSG00000109971	HSPA8	protein_coding	26790	28946	29456	40645	41825	40010	65175	46208	55346	59962	58391	60008	5390	5470	5116	4741	4100	3649	3099	1942	3480	6224	4089	4922
ENSG00000169710	FASN	protein_coding	27578	31074	28293	31237	32140	29282	49526	39707	46563	36345	36722	42370	12098	14398	11116	13957	13941	13711	14247	16520	16196	13894	10363	9670
ENSG00000174748	RPL15	protein_coding	17537	19942	20010	25822	25862	21286	32165	22392	28328	23986	23527	24292	26690	26359	30361	23675	25711	20667	21752	24332	18678	27571	24330	24339
ENSG00000101210	EEF1A2	protein_coding	15683	17401	17342	29880	28462	25007	32035	24882	31354	20656	20846	21489	21933	20441	22323	20509	20962	18685	26671	25002	22175	34619	28232	27435
ENSG00000196262	PPIA	protein_coding	24351	27570	27591	33970	34059	28160	38695	28058	34824	29073	29327	31989	14809	16341	19870	14669	15349	12067	16922	20676	15329	19611	17495	19341
ENSG00000107485	GATA3	protein_coding	18230	19356	18901	19645	19991	17056	29777	22105	26253	21526	22359	23239	28859	26041	24316	26604	28280	22976	19643	19513	17755	32742	26101	25040
ENSG00000149273	RPS3	protein_coding	18508	21685	22506	28913	30330	24034	34854	25907	32619	25602	26393	28344	18944	19287	26188	17414	18420	16078	17012	15799	13055	23237	20762	21593
ENSG00000074800	ENO1	protein_coding	20817	24525	23818	37785	36292	32412	37782	27897	35160	30444	31221	33122	12233	11914	12994	12660	12161	11463	12355	10643	9775	22399	17408	16963
ENSG00000204628	RACK1	protein_coding	16574	18207	18383	25511	24798	20378	30410	21755	27395	22638	22655	23047	25453	23066	25808	20667	22011	19175	17354	18621	15029	26251	22514	23033
ENSG00000272398	CD24	protein_coding	7343	7586	8037	20072	20476	19107	28605	19018	23009	19424	19491	18928	38598	30139	34905	28828	30033	23153	15025	13378	11519	31660	25777	25742
ENSG00000212907	MT-ND4L	protein_coding	9379	8771	11872	18517	21464	17309	21481	13237	11484	13321	12442	12767	28906	25579	11872	20989	23339	19521	38878	52966	56042	24621	24172	19528
ENSG00000197958	RPL12	protein_coding	11711	13129	13081	19372	19343	15137	21553	15883	20003	15991	15684	16885	28506	27480	32948	24343	26807	21985	22500	26168	19045	29814	25961	26852
ENSG00000205542	TMSB4X	protein_coding	14485	15894	16188	25250	23800	22076	27684	19430	24204	18822	19182	19835	25025	22218	26391	23353	27588	20810	15121	16988	13008	21772	19753	18344
ENSG00000231500	RPS18	protein_coding	13781	14747	15279	22774	21032	17197	28134	19692	25183	20177	20745	21476	19596	21537	29925	18850	21713	18280	16495	18696	15440	22296	19379	21255
ENSG00000164924	YWHAZ	protein_coding	12524	12712	13885	15610	15631	14231	19929	12753	16477	15994	15976	15191	30786	24302	25933	25014	28317	20120	24328	23047	20648	29724	24709	23381
ENSG00000125534	PPDPF	protein_coding	9134	9604	9891	12749	11960	11328	14123	10887	14548	10021	10751	10660	24823	25690	23890	27526	31867	28141	30218	37473	29208	30244	26841	26606
ENSG00000099194	SCD	protein_coding	18594	19893	19765	15277	16411	14599	23736	17093	19672	17579	17616	18179	34237	30580	30468	27513	27121	22664	9488	11486	8793	15084	11270	11622
ENSG00000188157	AGRN	protein_coding	19378	23465	20863	31360	30811	27586	34311	27019	30700	23962	25006	27619	8619	10656	7973	11038	10303	9894	12639	13044	13788	15399	11602	10933
ENSG00000185624	P4HB	protein_coding	21254	23606	23249	31694	30247	26207	34715	26218	33203	26293	27816	29076	10100	9289	9075	11096	10669	9997	9578	9718	8801	12470	10245	9955
ENSG00000067225	PKM	protein_coding	18013	19943	19621	25591	23989	21868	27187	20263	25742	20546	21008	22763	14252	13742	13965	14690	14334	13456	20268	18346	16514	17796	13980	13851
ENSG00000109062	SLC9A3R1	protein_coding	21198	24453	24033	24260	23458	20163	25626	19994	25279	22715	23552	24705	15641	15313	14848	15465	15531	13979	11955	9891	9268	19244	14871	14360
ENSG00000196924	FLNA	protein_coding	17462	19067	17157	36312	36502	33826	34012	26193	28312	21369	19413	21255	13722	15837	11907	10738	9606	9844	12461	11059	12157	12004	9587	8813
ENSG00000196208	GREB1	protein_coding	10836	11302	10671	12587	13367	11685	14289	10382	11621	12281	11866	12541	30878	32538	23654	30932	31230	26760	21267	23349	18872	26481	19669	18415
ENSG00000178209	PLEC	protein_coding	12948	15258	13755	18961	21198	17578	25128	20261	22555	16403	16734	20049	12161	15759	9675	15912	15496	14899	25147	28870	30843	22852	17375	15318
ENSG00000147403	RPL10	protein_coding	13355	14415	14454	19354	19115	16209	24244	16870	21990	17041	17833	18280	23418	20534	22708	20398	20737	17655	14144	13019	10558	25789	20726	19905
ENSG00000150991	UBC	protein_coding	15719	16750	16241	22102	20729	16312	21924	16000	20201	16671	17899	18848	22469	20157	19981	19961	20965	18158	14307	15079	12757	19882	15243	16091
ENSG00000111640	GAPDH	protein_coding	9711	10686	10868	15526	15095	13539	15843	11493	14574	12532	12530	13112	22273	19564	18840	18603	19287	17567	28716	28928	20976	29029	24817	23791
ENSG00000075223	SEMA3C	protein_coding	18621	17187	19158	19313	20582	17532	30779	19211	23259	27718	26844	24452	16130	13148	13961	15996	15706	11480	10396	9558	8908	14385	10953	11208
ENSG00000178719	GRINA	protein_coding	13715	14545	14543	17939	17544	16078	22266	17152	21441	16402	17455	17662	19757	19002	18352	19319	19891	18361	11789	10654	9415	24289	19102	18423
ENSG00000168028	RPSA	protein_coding	14761	16797	17227	23428	22465	19618	28195	19846	25227	20682	20949	21272	13834	13463	17035	12694	13164	11249	13677	13201	11497	16111	14116	14186
ENSG00000181163	NPM1	protein_coding	14227	15772	16347	20669	21091	18138	25735	16881	21971	20316	20256	20513	16860	13867	17655	12546	14186	10822	16149	17606	14146	16873	14065	14976
ENSG00000187514	PTMA	protein_coding	12051	13359	13537	9408	9260	7466	10833	8325	10198	9030	9215	9927	24017	20218	22566	20760	23688	17670	24711	31028	24575	27702	24998	24382
ENSG00000204580	DDR1	protein_coding	19246	21687	20418	24985	24029	20716	28881	21763	26916	23233	23700	25635	10729	11604	10377	11396	10490	10005	7387	7070	7732	15366	11875	11399
ENSG00000044574	HSPA5	protein_coding	18987	21598	20918	26290	26236	21540	32113	23322	27522	25265	26451	26881	10667	8651	9448	8810	9389	7321	8082	7846	7189	10766	8724	8988
ENSG00000108298	RPL19	protein_coding	17670	18811	18978	27546	26265	21210	28329	20074	24132	21812	21983	23435	12138	11334	13238	10011	11028	9070	9819	11654	8959	11438	10568	10795
ENSG00000110955	ATP5F1B	protein_coding	22103	24891	24660	28492	27511	25047	31608	22902	28276	25358	25783	26130	6923	6382	7236	7506	7321	6453	6645	5686	5748	9777	7439	7541
ENSG00000103257	SLC7A5	protein_coding	9821	11301	11372	12153	12489	12771	15163	12255	14961	12185	13903	15598	30962	31351	27297	27795	26525	26344	10009	10715	10841	15958	12377	12347
ENSG00000162244	RPL29	protein_coding	11270	12604	11637	18516	16805	14151	21308	15346	19369	14817	15720	15327	17116	19349	22255	15972	17923	15417	14988	18203	13680	17893	17567	17773
ENSG00000172757	CFL1	protein_coding	11684	13644	13667	16747	16184	13590	18312	14405	17368	13647	14569	15825	16914	18462	21519	17017	18529	15548	18419	18254	15498	18691	15972	16836
ENSG00000163191	S100A11	protein_coding	8111	8484	8624	11777	10989	9617	14777	10682	13153	10624	11151	11450	26513	25712	29494	21549	25985	20743	17815	22455	17198	16617	15013	16527
ENSG00000144713	RPL32	protein_coding	10968	12159	12668	17259	17338	13631	20760	15035	18821	15460	14891	15760	18169	18383	23596	15374	16576	14993	14113	14472	11078	17444	16231	16474
ENSG00000114867	EIF4G1	protein_coding	19201	20437	19180	25758	25762	22764	30731	23285	27791	23684	23660	26451	7272	7615	6962	7643	7000	6819	7257	6504	7291	9683	7553	6746
ENSG00000163220	S100A9	protein_coding	4214	5003	4932	5917	6231	5506	8297	6433	8021	7296	8054	8655	33697	39830	51112	42699	41175	38277	9412	7582	4186	11431	9463	9556
ENSG00000009307	CSDE1	protein_coding	4875	5129	5137	6376	6997	5980	8183	5589	6548	6712	6636	7002	33040	26841	26463	26700	25224	20542	19066	16103	15955	33059	24881	24412
ENSG00000179218	CALR	protein_coding	18797	21031	20229	25702	25892	19722	28095	21874	26481	23620	23765	25529	7534	6959	6998	7086	6933	6297	6617	6182	5561	8848	7249	7175
ENSG00000137818	RPLP1	protein_coding	10504	12312	12504	17067	16843	13590	20194	15157	19989	13947	14140	15455	15757	16336	20894	12582	13703	12401	13480	14645	11843	16316	14299	15220
ENSG00000137154	RPS6	protein_coding	9313	10495	10462	14667	14744	11660	19278	13079	15793	13779	13501	13745	19922	17730	22511	15366	17282	13360	12742	15437	11985	18999	16253	15861
ENSG00000132475	H3F3B	protein_coding	6890	7210	7470	6670	6828	5617	8096	5683	6945	5785	5986	5791	27424	26070	28716	24215	26413	20975	16872	17400	14614	23914	20689	20648
ENSG00000103335	PIEZO1	protein_coding	10384	11551	10367	18886	19475	17628	24877	17946	19485	16124	16627	18605	8826	11344	7633	10736	10594	9843	13536	14920	17187	16544	12073	11234
ENSG00000125730	C3	protein_coding	20991	22676	21288	33255	32959	27506	33214	24680	28421	26524	27773	30194	1728	1534	1441	1609	1468	1349	1239	1155	827	1275	1061	1020
ENSG00000130702	LAMA5	protein_coding	10859	11637	10646	15918	16568	13712	19652	13314	13519	10768	10516	11705	8037	11581	6685	13009	12369	11693	24434	30411	31992	15136	11224	9550
ENSG00000063177	RPL18	protein_coding	7117	7937	7783	10283	9846	8273	12105	9188	11924	8956	8900	9352	18149	19300	24417	17977	19880	18287	16156	20743	16671	20484	18232	18875
ENSG00000105640	RPL18A	protein_coding	9249	10597	10893	14669	13698	11521	16209	11912	15797	11735	11817	12082	15877	16826	20504	16260	17759	15818	12581	12681	10016	18201	15597	16153
ENSG00000130707	ASS1	protein_coding	13294	15501	15360	16948	16698	14381	20318	14202	19143	14443	15043	15936	18364	18298	19802	15725	16642	14668	4664	5499	3197	10354	8712	9141
ENSG00000147604	RPL7	protein_coding	13310	14967	15349	21137	22815	17918	26979	18376	23188	20159	20239	20398	10020	9213	11311	8470	8971	7085	5623	4585	3690	10768	8917	8712
ENSG00000110321	EIF4G2	protein_coding	12975	13623	13657	17921	17954	16713	26222	17194	20679	19845	19956	19275	12417	9903	10111	9130	9488	7465	8644	7476	6925	12110	9041	9075
ENSG00000172270	BSG	protein_coding	9284	10820	10483	13055	12693	10492	12531	9978	12887	9142	9388	10081	14555	14912	15936	14867	16167	14970	17439	20947	16318	17894	15471	16383
ENSG00000108107	RPL28	protein_coding	7449	8491	8390	12541	12356	10076	13419	10213	13634	9764	9921	10501	16308	16428	20686	14566	17467	14674	14423	17526	14782	18091	16633	17735
ENSG00000164587	RPS14	protein_coding	11784	12540	12692	18272	17197	14298	22786	17145	22572	17209	17721	18687	8887	9643	13796	10699	11491	9401	8948	8792	7081	11215	10278	10034
ENSG00000113739	STC2	protein_coding	10745	11646	11710	18421	17835	14743	20362	15121	17125	12282	12112	12895	13089	14161	12021	13255	12441	11140	8439	8023	8359	18328	14548	13569
ENSG00000105372	RPS19	protein_coding	8933	9535	10053	13369	12503	10035	14033	10853	13858	10202	10219	10899	15374	15101	20419	14436	16017	13873	14565	15626	12810	17087	15889	16435
ENSG00000167767	KRT80	protein_coding	1312	1474	1395	4800	4603	4579	5700	3962	4447	3332	3359	3491	31474	31457	26464	24581	23716	22187	12754	10415	10597	32982	25874	24721
ENSG00000141367	CLTC	protein_coding	10915	11201	11116	13248	14102	12598	17350	11592	13909	14885	14813	14865	16805	13144	14707	14729	16270	11808	10792	10072	9091	16024	12360	12447
ENSG00000124942	AHNAK	protein_coding	20503	20391	19067	20551	22425	19172	29337	22486	23787	23491	22471	25317	4250	5119	3278	5341	5110	4453	2855	3276	3293	5105	3459	3193
ENSG00000100345	MYH9	protein_coding	11416	12186	11331	18004	18220	16140	17879	13627	15969	13080	13578	14636	14343	13573	11041	10356	10569	9904	11664	11083	11145	15269	11856	10797
ENSG00000135486	HNRNPA1	protein_coding	11880	13110	12669	13402	13990	11026	16515	11641	13934	13357	13561	13918	14011	13106	13791	11276	12688	9882	13535	15887	12858	15533	13154	12895
ENSG00000127022	CANX	protein_coding	13960	14609	15254	18288	19776	16806	23439	15388	18541	20239	20216	19431	9542	7517	8319	7833	8483	6692	8155	8478	8114	9944	7671	8288
ENSG00000108654	DDX5	protein_coding	8394	8429	8546	12783	13056	10823	15518	10159	11603	11017	11552	11376	18020	17912	15543	16523	16883	13414	13395	13637	12443	17809	13463	12485
ENSG00000188229	TUBB4B	protein_coding	16757	19010	18676	15462	13968	12807	12348	9824	12591	11650	11852	12305	10122	9851	9758	10144	11610	10145	16136	17888	13923	13763	12100	11585
ENSG00000039068	CDH1	protein_coding	12355	13019	12429	13341	13839	12005	20084	14529	16506	15602	15788	16601	13023	11003	11277	12839	13315	10701	10066	10720	10312	13307	9976	9908
ENSG00000062716	VMP1	protein_coding	2012	2050	2032	3389	3597	2920	3863	2472	2776	2768	2934	2717	27261	29686	25141	22612	25242	17892	20879	25414	23185	23140	18982	19343
ENSG00000229117	RPL41	protein_coding	13186	14712	14654	18374	17671	15225	23115	16033	20923	17204	17160	18320	8693	7467	10261	9480	8908	7916	7578	6059	5486	11661	8975	9117
ENSG00000166598	HSP90B1	protein_coding	18101	19228	19128	22786	22311	18521	27035	18149	21673	21540	22361	20793	5339	4172	4498	4962	5057	4304	4622	4640	4182	5294	4260	3972
ENSG00000030582	GRN	protein_coding	9487	11053	10975	18384	17290	13832	16760	13600	17280	14157	14828	15355	11238	11195	11458	13041	12096	11697	6914	6201	5887	16597	13357	13646
ENSG00000135404	CD63	protein_coding	4458	5112	5185	7301	7602	5807	6634	4960	6249	5129	5040	5683	18495	21513	25982	25356	24474	21292	12712	12020	10432	23438	20502	20799
ENSG00000167978	SRRM2	protein_coding	11615	10897	10508	14165	15554	12786	22461	14275	13695	13530	13209	14294	9328	11562	5216	12004	11165	9813	14810	13954	15810	15031	10477	7963
ENSG00000198034	RPS4X	protein_coding	6556	6920	7463	10452	10741	8835	12921	9381	11508	10005	9649	10003	17707	16594	19882	14317	15769	12918	13584	14330	11335	18271	16641	16495
ENSG00000084234	APLP2	protein_coding	19343	20492	19784	22482	22180	18818	26865	19097	23115	19983	20351	20660	3834	3274	3524	4164	4138	3414	4123	3864	4172	4929	3885	3799
ENSG00000143761	ARF1	protein_coding	13527	14695	14693	16745	15823	13937	20595	15267	19741	15568	16101	17079	8863	8236	8398	8662	9451	8169	9887	10806	8780	9155	7637	7838
ENSG00000196230	TUBB	protein_coding	16503	17702	17989	18561	17944	17121	17525	13029	16020	15810	16081	16186	6242	5723	5824	5733	6150	4867	12897	14383	11797	9427	7926	7818
ENSG00000087086	FTL	protein_coding	3415	3643	3797	6772	6312	5551	6825	5008	6446	5636	5688	5697	25093	23141	27367	23289	26373	23037	11892	11366	8507	19706	16576	16591
ENSG00000165215	CLDN3	protein_coding	6763	7793	7555	8938	8143	7336	12359	9568	12458	8329	8640	8908	14284	14012	15483	14806	15602	14323	11286	12285	10177	20988	18326	18640
ENSG00000138326	RPS24	protein_coding	9874	10908	10966	14402	14409	11546	20480	13280	16884	13668	13629	14936	11442	10379	13112	8567	10507	7809	9901	11438	9477	10228	9025	9506
ENSG00000116133	DHCR24	protein_coding	13479	14931	14494	22577	22906	20440	30395	22364	27296	22268	23140	25448	2812	2659	2439	2580	2336	2161	1726	1494	1673	2359	1880	1706
ENSG00000196542	SPTSSB	protein_coding	841	815	975	1789	1731	1501	1716	1027	1250	1130	1061	854	31679	25011	31141	22727	24594	17355	14657	14581	12488	27844	22248	23855
ENSG00000122566	HNRNPA2B1	protein_coding	13375	13925	14736	11874	12193	10222	14546	9702	12145	12276	12449	12044	9252	8812	9091	8916	9471	7243	14970	17754	16166	11891	9972	9805
ENSG00000141753	IGFBP4	protein_coding	19359	22029	21846	15278	13497	11045	12943	9608	12879	11030	10580	10862	10462	10212	11245	11042	9902	9938	6680	5796	5462	10703	7848	8252
ENSG00000170099	SERPINA6	protein_coding	19767	20624	21142	29136	28038	20390	26984	19493	24592	23094	22180	22261	1	1	0	2	0	0	11	0	5	0	0	0
ENSG00000198755	RPL10A	protein_coding	10666	11529	11688	16835	15861	12473	20618	14615	17945	15159	15041	15807	8753	8913	11061	9780	9150	8256	5203	4064	3708	11893	9315	9210
ENSG00000196531	NACA	protein_coding	7886	8848	9121	11844	12219	10018	15301	10899	12775	11403	11559	11955	13639	12032	14720	11188	14664	10665	10640	13657	10828	11197	9702	10532
ENSG00000196576	PLXNB2	protein_coding	12260	13348	12443	14570	14499	12827	20257	15238	18081	14705	15236	16690	7505	8180	6111	8243	8580	7604	7729	9074	9225	9372	7554	7327
ENSG00000131149	GSE1	protein_coding	10493	10476	10358	10418	10805	8944	16480	11906	13499	11409	11645	12754	12316	11608	8873	10641	10734	9183	12025	13267	13884	14024	10798	9478
ENSG00000142192	APP	protein_coding	15582	16268	15818	23036	22596	19492	25787	18314	22027	18921	19667	19902	3852	3111	3134	3296	3138	2588	2978	2609	2509	4178	3124	3086
ENSG00000183779	ZNF703	protein_coding	14747	16355	15880	13866	14013	12526	16276	12679	16014	13190	14230	14738	9477	9491	8097	9738	9778	9334	7805	7915	6202	8877	6999	6768
ENSG00000142937	RPS8	protein_coding	8692	9617	9426	13077	13497	10485	15863	11058	13717	11206	11049	12076	11902	12295	14948	10791	11221	9992	9433	10057	8469	12536	11162	11492
ENSG00000004478	FKBP4	protein_coding	11583	12760	13027	14127	13641	11500	17194	12337	15515	13668	14000	14559	9965	9912	10107	9290	9288	8090	8023	7141	6248	11255	9082	8953
ENSG00000113494	PRLR	protein_coding	17104	16565	16955	16605	18680	16449	30042	20146	23849	27579	26799	25289	1878	1608	1554	1593	1504	1256	668	629	566	1431	1003	934
ENSG00000161203	AP2M1	protein_coding	11120	11955	11254	14816	14599	12910	18139	13031	16256	13389	13653	14103	9073	8686	8480	8676	9048	8067	8601	7490	6736	11348	9533	9228
ENSG00000108639	SYNGR2	protein_coding	10327	12008	11613	15906	14263	13005	19525	14751	18880	14980	15887	16828	6723	7020	8079	8264	8587	8092	6630	6844	6153	9388	7491	7965
ENSG00000142534	RPS11	protein_coding	6152	7034	6867	9116	9185	7504	11348	7925	10075	8030	7961	8421	13488	15261	17992	13158	14026	12354	12754	14096	10985	16099	14033	14594
ENSG00000141424	SLC39A6	protein_coding	2001	1981	2194	2225	2379	2063	2881	1952	2365	2485	2346	2366	21398	18095	19202	22686	21462	16182	11001	8810	9494	38615	27287	26816
ENSG00000115677	HDLBP	protein_coding	11100	10617	10407	13589	13932	11903	16997	12017	14608	13193	13095	14256	10368	9703	8867	9788	10362	9853	7486	7892	7599	11055	8605	8595
ENSG00000089597	GANAB	protein_coding	15615	17444	16575	17409	17371	14742	21494	15828	18348	16906	17537	18622	4525	4447	4017	4545	4644	3984	4961	5165	4972	6168	4906	4859
ENSG00000136942	RPL35	protein_coding	8229	9708	9618	12501	12236	9307	12350	9010	11829	8820	8705	9963	9271	12149	15722	11093	11845	10188	11589	13300	11105	11998	10712	12289
ENSG00000148180	GSN	protein_coding	7242	8237	7716	13845	13153	10394	13931	10923	13763	10676	11754	12570	11121	10467	11086	13078	12879	11684	8692	8370	7316	12861	10476	10108
ENSG00000034510	TMSB10	protein_coding	2838	3456	3403	6150	6067	4669	5553	3792	4510	4145	4086	4314	18322	20812	27821	20011	22389	18086	13661	16821	11718	13063	12800	13670
ENSG00000063046	EIF4B	protein_coding	11470	12332	12072	15467	16083	13759	19406	13856	16172	16165	15772	16719	8306	7630	8168	6489	6588	5343	5497	6317	5501	8514	6853	7216
ENSG00000006118	TMEM132A	protein_coding	9102	10574	9734	14759	13893	11971	19261	14455	17250	13195	14093	14972	8231	9359	8330	9272	8379	8565	7754	7396	7623	9170	7068	7032
ENSG00000197746	PSAP	protein_coding	9816	11103	10548	16590	16135	13793	16593	12103	14406	13491	13791	14312	8607	8382	9522	9555	8921	8331	6058	5451	5993	11088	8426	8377
ENSG00000130985	UBA1	protein_coding	13567	13997	13538	18816	17528	15927	22148	16207	19374	16384	16637	17705	5639	4634	4161	4803	4665	4285	4709	4873	5203	6672	4999	4878
ENSG00000163347	CLDN1	protein_coding	10134	10932	11826	24253	24902	23112	37938	25955	30501	20570	20104	18677	47	26	37	47	25	30	9	8	8	30	18	6
ENSG00000136238	RAC1	protein_coding	9593	10441	10262	15296	15010	13039	17291	11830	14687	13720	13465	13846	9858	8471	9474	9151	9718	7500	7319	7216	6147	9591	7904	7807
ENSG00000170889	RPS9	protein_coding	7895	9479	9534	12642	12349	10082	13932	10653	13958	10258	10510	11173	10092	11353	14253	10386	10378	9577	8016	8203	6483	13769	11520	11762
ENSG00000149418	ST14	protein_coding	15825	17587	16601	22063	20385	18863	23565	17974	22719	18038	18333	19744	2059	2284	2181	2226	2027	2301	1904	1808	1833	2823	2082	2230
ENSG00000153395	LPCAT1	protein_coding	3475	3626	3556	4865	4745	4513	3830	2831	3419	3739	3749	3716	23354	20796	19759	20555	19740	17868	9768	9198	9195	21951	16931	16281
ENSG00000196562	SULF2	protein_coding	29	28	25	74	82	64	50	38	45	28	27	24	20117	19032	17216	18018	18659	16251	21977	24221	22063	27758	22503	22546
ENSG00000160789	LMNA	protein_coding	12543	14278	13843	14003	12813	10869	13617	10836	13207	10156	10483	11441	8240	8861	9395	10224	10144	9628	6910	7499	5837	9596	7941	8054
ENSG00000115648	MLPH	protein_coding	2628	2709	2558	3329	3281	2653	4222	3040	3361	3273	3292	3526	16714	19080	14530	20569	21536	17885	14996	17196	18725	20122	15376	14623
ENSG00000140264	SERF2	protein_coding	6713	7870	8148	9832	9696	8325	11502	9215	11976	8761	9127	9740	8372	10833	14515	11097	12420	11343	11909	13608	11487	10646	9697	11162
ENSG00000158710	TAGLN2	protein_coding	12198	13509	13768	18054	17705	16088	17743	13144	16117	14043	14175	15043	4630	4775	4994	4755	4785	4156	5538	5317	4463	7676	6539	6397
ENSG00000169100	SLC25A6	protein_coding	9754	11291	10796	14609	14150	11758	14577	10895	14195	10816	11003	11441	8894	10040	10834	8901	8624	7849	5628	5268	4422	11253	8815	8957
ENSG00000107331	ABCA2	protein_coding	10899	11123	10054	10710	10529	9320	15496	11503	12932	10584	10979	11990	7948	9848	6025	8141	8050	7236	8312	9993	10036	13231	10170	8952
ENSG00000143321	HDGF	protein_coding	10010	11770	11839	11432	11159	10019	13020	10210	12608	11416	11310	12231	9556	9475	10025	9580	9781	8571	7385	6828	5841	11311	8858	8709
ENSG00000197102	DYNC1H1	protein_coding	11039	10948	10369	17768	18558	16441	18924	14416	15873	14351	14153	15049	5796	5896	4908	5569	5797	5312	4834	5306	5045	6601	5229	4698
ENSG00000167106	FAM102A	protein_coding	6066	6484	6170	11298	11391	10451	13319	10196	12372	10940	11590	12543	11135	10935	9391	11079	10705	9944	9749	9857	8958	10609	8291	7993
ENSG00000172354	GNB2	protein_coding	4224	4639	4577	5047	4733	4102	5854	4597	6071	4567	4533	4822	14371	15149	15602	16461	16455	15653	12885	12054	10292	19569	16694	16077
ENSG00000115461	IGFBP5	protein_coding	13116	14166	13059	19873	20210	14807	21906	17174	19991	22777	23356	25063	1075	1094	739	793	770	735	1650	1330	1262	1576	1127	1134
ENSG00000163399	ATP1A1	protein_coding	3735	4091	3834	4425	4631	3935	5363	3764	4432	4211	4199	4490	19658	17133	17027	15911	16724	14323	11616	11747	10378	20312	16506	16206
ENSG00000235123	DSCAM-AS1	antisense	2214	2139	2220	3422	3498	2501	4105	2544	2876	2758	2755	2779	17494	16398	18408	18608	18871	14485	13292	13846	11944	23031	18398	19582
ENSG00000148346	LCN2	protein_coding	1897	2142	2140	4432	4448	3867	3550	2656	3063	2914	3090	3378	22728	21200	22856	22332	24997	20199	12056	12964	8530	11313	10005	10252
ENSG00000120885	CLU	protein_coding	7433	8282	8236	18161	16887	13808	22465	16094	19239	16621	17284	16389	3757	3164	3549	4049	3991	3519	4457	4013	4186	7683	6339	6216
ENSG00000107281	NPDC1	protein_coding	6102	6848	6367	9707	9148	8005	12635	8614	11312	8299	8822	8821	9963	11133	10695	11053	12002	10741	8814	10473	9552	13925	11333	11180
ENSG00000096696	DSP	protein_coding	8856	8877	8343	9634	10726	8673	12913	9724	10852	10171	10168	11076	12650	10990	10176	9696	9921	8426	6210	5645	4809	12634	9891	9573
ENSG00000019582	CD74	protein_coding	14943	15628	15931	28640	25912	20450	18258	13948	17962	17781	18196	19294	122	121	108	241	376	298	311	345	153	116	105	112
ENSG00000171863	RPS7	protein_coding	4931	4943	5145	7147	6879	5772	9376	6411	7885	6813	6985	6959	13047	12472	16764	12127	13955	10896	10577	12360	9099	13327	11999	12180
ENSG00000160932	LY6E	protein_coding	4118	4715	4735	5194	4716	4029	4398	3467	4576	3386	3312	3479	12797	13436	15009	17026	16581	15347	12263	11060	9835	19870	16392	16604
ENSG00000051523	CYBA	protein_coding	12	6	2	6	15	13	16	7	3	12	5	5	13069	16463	21126	16555	18768	16838	20758	26025	20506	18662	17007	19682
ENSG00000072274	TFRC	protein_coding	12433	13092	13189	14626	15750	14466	22979	15963	18232	19564	19684	18906	2406	1925	2142	2279	2223	1743	1433	1169	1655	3167	2206	2069
ENSG00000204469	PRRC2A	protein_coding	12655	13580	13062	14215	14457	12652	17791	14108	16133	13424	13438	15203	3965	4162	3140	4277	4123	3896	4708	4707	4660	5961	4572	4185
ENSG00000231925	TAPBP	protein_coding	7717	8328	8065	10603	11298	9554	12370	9395	11688	9402	10458	10826	9322	8792	8192	9393	10644	9364	6647	7119	6199	10123	8482	8206
ENSG00000104904	OAZ1	protein_coding	6610	6985	7164	7662	7075	6696	9485	7227	9270	7057	7131	7203	11116	10778	12880	11083	12045	11037	9439	9557	8038	13409	11213	11445
ENSG00000156976	EIF4A2	protein_coding	9179	9263	9672	13801	14258	11822	19523	12386	14758	14195	13952	13735	6111	4924	5753	4709	5032	3723	5282	6045	5497	6737	5271	5343
ENSG00000122406	RPL5	protein_coding	7336	8461	8468	11166	11469	9327	14420	9953	12077	10439	10383	10671	9885	8856	10787	7387	8071	6457	6628	7042	6149	9183	7918	8274
ENSG00000165119	HNRNPK	protein_coding	8879	9319	9507	9891	9912	8521	12478	8440	10283	9640	10016	10122	9376	9240	9267	8813	8365	6901	8187	7205	6740	11231	9105	9037
ENSG00000129514	FOXA1	protein_coding	8621	8783	8684	9598	9419	7905	13307	9919	12096	9884	10206	10891	8743	8269	6510	8862	8882	7346	7759	7527	6697	11728	9082	8232
ENSG00000092199	HNRNPC	protein_coding	7265	7855	8235	8225	8982	7154	10862	7476	9492	8532	8844	8800	9993	9311	10928	8988	10425	8256	10147	11118	9061	10430	8772	9491
ENSG00000115268	RPS15	protein_coding	6499	7712	7467	9168	9305	7432	10144	7577	10325	7068	7109	7948	9026	8995	10770	8832	9325	8386	10639	12496	9666	10816	9833	10787
ENSG00000101439	CST3	protein_coding	2663	2926	2845	3651	3271	2834	3816	2998	3907	2881	3088	3088	14670	13822	15706	16420	19226	16482	11326	13449	10019	16532	14911	15098
ENSG00000132341	RAN	protein_coding	8214	9482	9617	10877	11333	9856	13823	9331	11401	11302	10780	11468	7289	6580	7943	7365	8261	6088	8184	7453	6001	8374	7060	6919
ENSG00000092841	MYL6	protein_coding	5963	7805	7588	11404	11498	9182	12207	8265	10875	8727	8668	8709	7772	9695	11850	9585	7898	7851	8044	7602	5668	9748	8709	9642
ENSG00000112306	RPS12	protein_coding	5369	5752	6068	8717	8811	7012	10816	7596	9626	8022	8140	8425	10052	10992	14657	10917	11869	8845	7665	6527	5606	12543	10273	10637
ENSG00000168003	SLC3A2	protein_coding	4620	5151	4902	7309	6834	6040	7477	5645	6964	5703	6279	6942	15307	15608	17329	16662	16089	14647	5731	5351	5367	10856	8993	8805
ENSG00000100906	NFKBIA	protein_coding	4490	4876	4910	6151	5799	5084	6847	4625	5947	5432	5299	5795	15143	14307	14250	15402	15451	13283	8110	8058	7036	14867	11898	11355
ENSG00000163468	CCT3	protein_coding	9053	9629	9421	12380	12375	10399	14097	10316	12770	11093	11009	11397	6476	6597	7178	6169	6276	5482	6983	7342	6484	7851	6784	6367
ENSG00000185499	MUC1	protein_coding	7717	8137	7599	11585	12714	10218	15660	11901	14161	11246	12157	12454	6613	7093	6743	10168	9680	9430	4860	5001	3827	5740	4555	4163
ENSG00000172216	CEBPB	protein_coding	4100	4417	4393	4410	3632	3615	5238	3906	5418	3533	3625	3769	18537	17464	18338	17200	18581	16380	8140	8638	5509	11865	10356	10163
ENSG00000182718	ANXA2	protein_coding	6534	6974	6851	16016	15755	13508	15467	10237	12995	10324	10458	10315	7763	6746	7657	6396	6885	5378	5791	4918	4509	6979	5667	5674
ENSG00000245532	NEAT1	lincRNA	4857	4344	4310	9118	11225	6802	11094	5526	4913	6800	6666	6352	7800	11527	6189	10571	9625	7659	14260	15105	17177	11496	8289	6711
ENSG00000008988	RPS20	protein_coding	6508	7381	7384	10509	10836	8362	13272	9182	11682	9444	9432	9733	7358	7731	11002	7387	8826	6638	7568	8305	6524	8358	6903	7640
ENSG00000167642	SPINT2	protein_coding	6285	7493	7489	8143	7844	6579	9561	7031	8889	7109	7385	7681	8382	8937	10589	10944	9979	8980	8835	7992	7732	12747	10544	10516
ENSG00000145632	PLK2	protein_coding	11049	12380	11993	14257	13989	12294	20319	14497	17080	16328	16336	17849	3007	2705	2507	3115	3419	2601	1565	1799	1626	2429	2029	1844
ENSG00000075415	SLC25A3	protein_coding	9009	9708	9992	12470	13017	11110	15133	10817	13539	11793	11832	12229	5318	5232	6052	5763	5653	4714	5739	5263	4848	6672	5446	5604
ENSG00000071082	RPL31	protein_coding	4315	5016	4714	6531	7058	5403	8877	6037	7577	6260	5994	6359	11049	11131	14806	10559	11877	9392	9382	10665	8681	12299	11198	11690
ENSG00000149115	TNKS1BP1	protein_coding	10770	12028	11108	16666	17128	14100	18835	14706	17421	13654	14578	16757	2593	2914	2498	2700	2450	2469	2008	2263	2124	2616	2100	2149
ENSG00000071553	ATP6AP1	protein_coding	7611	8463	8276	10976	10253	8725	12948	9734	11843	9490	9792	10485	7713	7324	7559	8614	8465	7600	5507	4651	4781	9645	7547	7378
ENSG00000184640	Sep-09	protein_coding	9875	10935	10626	12622	12065	10391	13459	10414	13287	10978	11169	12045	5944	6285	5560	6963	6239	6190	4578	4065	4225	6963	5090	4917
ENSG00000145425	RPS3A	protein_coding	5953	6569	6834	9339	8806	7883	12677	8668	10809	9722	9308	9474	10301	8723	12225	7814	8571	6420	6137	5665	4574	10502	8636	9136
ENSG00000169583	CLIC3	protein_coding	2859	2976	3099	4651	3947	3619	7310	5636	7547	4560	4847	4785	10194	9419	11059	12425	15203	13500	12090	16620	11239	12221	10801	11270
ENSG00000188846	RPL14	protein_coding	5508	5781	5880	8406	8435	6732	9961	6842	9057	7189	7322	7779	10650	9690	11158	8066	10277	7595	8131	11427	8492	9079	8995	8989
ENSG00000182899	RPL35A	protein_coding	8895	10505	10345	14126	14844	11143	17738	12105	14968	12466	11935	13083	3648	4101	5349	3956	3584	3251	4046	4104	3463	4825	3949	4005
ENSG00000164919	COX6C	protein_coding	1481	1615	1488	2272	2324	1711	2376	1705	2135	1825	1857	1816	12933	13623	18092	14359	15944	12317	12916	15585	12826	17274	15366	16137
ENSG00000183255	PTTG1IP	protein_coding	5885	6535	6736	8538	8546	7371	9936	7424	9097	7830	8105	8132	11400	9414	9993	9700	10081	8661	6917	6613	5746	10541	8469	8257
ENSG00000130726	TRIM28	protein_coding	7267	8326	7966	8102	7616	6983	8834	7003	8857	7276	7212	7649	7564	7881	8196	7628	8006	7558	9662	11182	9937	10595	9099	8864
ENSG00000118680	MYL12B	protein_coding	2981	3378	3418	4794	4743	3932	5995	3993	5194	4659	4610	4368	13640	12101	14492	11108	11750	9161	11794	12603	10575	14381	12714	12831
ENSG00000125691	RPL23	protein_coding	8368	9171	9176	13092	13214	10000	14889	9872	12641	11608	11117	11598	6884	5609	6879	4939	5788	4015	4470	5032	4073	5764	5230	5006
ENSG00000106263	EIF3B	protein_coding	7597	8923	8495	11324	11046	9795	12655	9126	10941	9349	9854	10098	6702	6998	7046	6544	6122	6079	6141	6125	6035	7467	6045	5918
ENSG00000065978	YBX1	protein_coding	6212	6687	7071	9127	8981	7701	10084	6815	8903	7454	7531	7822	8993	8930	9305	7720	8982	7183	9079	9752	7323	8908	7611	7913
ENSG00000118705	RPN2	protein_coding	11805	11891	11513	13347	12972	12050	16766	11523	14179	13408	13561	13844	3567	2619	2775	3415	3471	2739	3211	2791	2908	4594	3378	3238
ENSG00000174437	ATP2A2	protein_coding	12146	12587	12336	12625	13199	11899	16633	12395	14337	14245	14062	14871	3232	2755	2536	3384	3187	2724	2437	2493	2513	3521	2651	2442
ENSG00000182095	TNRC18	protein_coding	9106	10320	9445	11267	11530	9885	14575	11491	13210	9918	9773	11217	4478	5247	3413	5211	5016	4695	5179	6058	6234	6828	5186	4556
ENSG00000160211	G6PD	protein_coding	2746	3058	3000	4435	4212	3788	4325	3349	4218	3495	3473	3667	15924	14674	13505	12422	12169	10807	13122	11359	10790	13929	10762	10177
ENSG00000170348	TMED10	protein_coding	7409	8132	8218	9141	9435	8256	11371	7798	9698	9651	9601	9661	6000	5747	7201	7823	8635	6331	6385	6365	5569	9176	7477	7507
ENSG00000131143	COX4I1	protein_coding	4871	5500	5329	6963	6769	5603	8235	5549	7264	5675	5596	5958	9224	9260	11540	9007	9850	8258	10090	12001	9931	10612	9568	9863
ENSG00000083845	RPS5	protein_coding	6782	7069	7314	10264	9709	8484	12458	9084	12222	9509	9617	9789	7192	6883	8704	7087	6660	6226	5215	4507	3883	8869	7121	7073
ENSG00000166441	RPL27A	protein_coding	5234	5622	5626	8857	8725	7028	9793	7477	10020	7574	7680	8425	8269	9145	12438	7663	8083	7596	6941	7404	6023	9161	7887	8708
ENSG00000108518	PFN1	protein_coding	6286	7209	7188	8297	8255	7124	9117	7017	8773	7238	7123	7401	7650	8088	9488	7451	7839	6859	9561	9461	7390	9262	8076	8397
ENSG00000188643	S100A16	protein_coding	3844	4246	4339	5991	5740	5446	8975	6257	8079	5744	6039	6040	10803	10534	12037	11449	12632	10855	8713	8952	7237	9536	7990	8190
ENSG00000135821	GLUL	protein_coding	10313	11425	10822	10172	10483	7943	12397	8900	11080	9990	9799	10172	7117	6567	6105	7758	7302	6477	4100	3924	2877	5310	4233	4168
ENSG00000179010	MRFAP1	protein_coding	6916	7847	7857	8144	8209	6871	9150	6285	8018	7630	7789	8430	7224	6583	7732	7652	7702	6252	8253	7851	7040	11222	9162	8736
ENSG00000163041	H3F3A	protein_coding	8316	8756	8992	9678	8974	7422	12214	8507	11079	9223	9326	9716	6328	5518	6483	5529	6339	4962	7648	8461	6242	6769	5801	5784
ENSG00000163931	TKT	protein_coding	5823	6875	6641	9054	8699	7811	9092	6588	8309	6589	6829	7323	8904	8444	7778	7194	7416	6916	8777	8595	7505	10284	8350	8255
ENSG00000180921	FAM83H	protein_coding	7280	7995	7581	8458	8310	7593	9720	7901	9335	7440	7964	8452	7537	7981	6221	7082	6987	6406	8086	8103	8203	9353	7027	6659
ENSG00000102316	MAGED2	protein_coding	9320	9770	9519	11748	11337	9010	16087	11566	14562	13153	13589	14320	3737	3553	3707	3850	3792	3384	2948	2850	2289	5068	4060	4039
ENSG00000104447	TRPS1	protein_coding	12704	11817	11968	12747	14167	11858	20463	13295	15397	16988	16308	16044	1230	1037	770	1086	1205	923	864	701	723	1290	957	835
ENSG00000116299	KIAA1324	protein_coding	5182	5299	5251	4821	4667	3982	6408	4817	5984	5780	5872	6059	10818	8974	8636	10885	11142	9839	6030	6787	6282	16278	12403	12338
ENSG00000142949	PTPRF	protein_coding	10330	10773	10240	10399	10754	9482	15012	11633	12903	11381	11315	12605	3866	4161	2932	4150	3947	3625	3608	3779	4208	5288	3936	3850
ENSG00000124126	PREX1	protein_coding	6370	7026	6714	10959	11244	9353	11341	8362	9709	7532	7399	8050	6501	6989	5878	6113	6150	5862	7055	7571	7620	7974	6109	5889
ENSG00000073350	LLGL2	protein_coding	3745	3877	3785	4396	3902	3559	4597	3366	4194	3461	3423	3679	9298	11676	9881	12524	12652	11770	10688	12930	13078	12972	10125	10121
ENSG00000187109	NAP1L1	protein_coding	7649	8070	9219	11119	11478	9556	13778	8618	11069	11557	11203	10559	6249	4800	5649	4366	4622	3496	4891	4965	4536	6138	4902	5194
ENSG00000175166	PSMD2	protein_coding	11255	12654	12223	12951	13064	11588	14971	11021	13531	12187	12178	13307	2459	2837	2758	2727	2577	2544	2676	2248	2633	3545	2972	2747
ENSG00000166145	SPINT1	protein_coding	8564	9511	9118	14537	13543	12058	17385	13462	16577	12197	13049	13879	2660	2554	2483	2877	2540	2460	1996	1546	1769	3551	2650	2642
ENSG00000143947	RPS27A	protein_coding	5123	5629	5583	7929	8015	6682	10040	6900	8152	7007	7344	7693	8262	8441	11578	8625	8502	7237	5887	4979	4523	10485	8384	8438
ENSG00000169813	HNRNPF	protein_coding	8199	8598	8647	8020	7976	6603	9822	7245	8971	8409	8280	8644	6955	7048	7263	7076	7283	5979	6083	6602	5339	8132	6868	6586
ENSG00000119335	SET	protein_coding	7615	8539	8691	8934	9184	7908	10980	7622	8978	8887	8799	8847	8289	6712	7523	6401	6429	5000	5689	5112	4556	7745	5968	6118
ENSG00000185825	BCAP31	protein_coding	4430	4924	4622	6165	6189	5235	7565	5556	7156	5505	5910	5940	9356	9491	10839	9518	10319	8672	8802	8169	7182	10924	8787	9204
ENSG00000118181	RPS25	protein_coding	6040	6609	6766	9391	9449	7318	11278	7400	9135	7970	8230	8401	6054	7208	9448	6666	7220	5827	6391	7179	5631	7401	6633	6621
ENSG00000153187	HNRNPU	protein_coding	9918	10704	10470	10244	10646	8866	12904	9098	10797	10435	10361	10739	4755	4307	4311	4268	4232	3428	5445	4909	4733	5550	4306	4393
ENSG00000143549	TPM3	protein_coding	9139	10233	9702	11355	11324	9849	12335	9188	10823	10126	10114	10427	5344	4500	5251	4631	4793	4099	4731	4287	3775	5159	4347	4003
ENSG00000130175	PRKCSH	protein_coding	7140	8084	7892	9280	9182	7421	10120	8085	9913	7491	8346	8708	5997	5944	5921	6013	6422	5724	6402	7464	7286	7565	6493	6525
ENSG00000106682	EIF4H	protein_coding	8808	9624	9481	9501	9723	8742	12035	9117	10874	9503	9463	10173	5139	5144	4948	5237	5099	4464	5257	5300	4755	6631	5127	5119
ENSG00000159377	PSMB4	protein_coding	5462	5713	5931	7062	6818	5873	8176	5983	7487	6162	6334	6420	7890	7574	9140	7721	8212	6786	8870	9743	7579	9723	8374	8746
ENSG00000110958	PTGES3	protein_coding	9470	9842	11082	9108	9161	7602	10979	7118	9543	9894	9550	8805	6553	5351	6392	5784	6017	4461	5082	4188	3731	7096	5370	5582
ENSG00000158106	RHPN1	protein_coding	5401	6217	5088	8427	8719	6506	10603	6657	7609	6298	6677	7027	4657	6706	4594	6066	5795	5530	10617	13267	13930	8402	6661	6292
ENSG00000110092	CCND1	protein_coding	4852	4915	4762	7323	7329	6577	9435	6943	8142	6230	6340	6474	10054	8526	7439	8748	8665	7495	7654	6854	6792	10580	8171	7388
ENSG00000197756	RPL37A	protein_coding	4604	5248	5225	7268	7178	5153	6992	5367	6430	5623	5354	6037	8684	9468	12171	10480	9933	8767	7174	6995	6141	9831	8830	8332
ENSG00000189143	CLDN4	protein_coding	6028	6919	6810	6746	6268	5673	9494	7479	9471	6969	7144	7492	8249	8390	8897	10010	8069	8304	3853	3277	3836	11035	8192	8143
ENSG00000125868	DSTN	protein_coding	4696	5042	5579	9709	10271	9187	13853	9019	11273	9986	10431	9586	6448	5330	6714	5770	6152	4831	5539	5083	4622	6467	5458	5412
ENSG00000138119	MYOF	protein_coding	8176	7767	7670	8247	8276	7106	12518	8864	9715	9712	9256	10011	6104	5760	4368	5568	5998	4578	6671	6835	7183	6512	4676	4408
ENSG00000163636	PSMD6	protein_coding	733	794	881	984	1032	827	1224	797	1034	1000	925	1013	16425	13528	15009	13689	14903	11066	12791	12563	11362	16388	13406	12665
ENSG00000182809	CRIP2	protein_coding	5227	6018	6038	7955	7271	6239	8365	6590	8869	6101	6200	6588	5718	6447	7125	7135	7634	7176	8183	9520	7973	9107	7651	7922
ENSG00000130522	JUND	protein_coding	2734	3324	3366	4891	4082	3932	4767	3522	4710	3123	3410	3496	10227	10615	10905	11908	13501	11555	8939	11966	8540	11026	9082	9415
ENSG00000145741	BTF3	protein_coding	5163	6113	6436	7882	8078	6352	9602	6697	8387	7258	7367	7655	7964	7597	10090	7164	7698	5898	5859	6197	4928	7969	7032	7183
ENSG00000180879	SSR4	protein_coding	2452	2707	2780	3935	3891	3500	4845	3504	4694	3382	3648	3743	8592	9471	12305	10557	12119	10650	10849	12973	10295	11285	9312	11063
ENSG00000145592	RPL37	protein_coding	4680	4843	4776	7236	7202	5161	7942	5103	6182	5714	5534	6168	6454	9034	12475	8482	9627	7255	7640	9000	7781	8150	7691	8097
ENSG00000143126	CELSR2	protein_coding	2216	2291	2250	1401	1499	1327	1746	1314	1602	1474	1463	1599	14411	16626	10871	16755	15046	14345	9349	10157	8893	14748	10704	9466
ENSG00000143878	RHOB	protein_coding	3893	4208	4558	7416	7303	6804	10758	7742	9846	8048	8027	8117	8837	7750	7838	7360	7124	6423	6410	6030	5406	8335	6388	6386
ENSG00000134287	ARF3	protein_coding	6893	8035	7468	8830	9212	8032	11893	8701	10349	9323	9336	10028	4994	4869	4489	5167	5524	4479	5435	5795	5223	5962	4678	4767
ENSG00000148248	SURF4	protein_coding	7890	8615	8793	9778	9762	8488	12045	9053	11171	9731	9702	10223	5041	4769	4797	4837	4604	4376	3557	3033	3105	6322	5046	4697
ENSG00000085733	CTTN	protein_coding	4729	4946	4596	7600	7582	6459	8160	5847	6708	5797	5700	6446	8305	8924	7956	9128	8499	7804	6750	6744	6828	9182	7267	7261
ENSG00000148341	SH3GLB2	protein_coding	4926	5368	4703	6889	6808	5284	7240	4782	5861	4800	4990	5269	7278	9483	7460	9197	9397	8554	7021	8585	8260	10444	8296	8077
ENSG00000171298	GAA	protein_coding	6908	7739	7390	12877	12214	10100	14042	11009	13246	10520	10686	11770	2964	3324	3138	3720	3641	3453	2864	2675	2808	4644	3662	3568
ENSG00000214530	STARD10	protein_coding	4384	5121	5313	5278	5034	4280	6250	4721	6015	4866	4997	5268	8824	9528	10555	7455	7968	7017	8931	9507	9547	9911	8465	8819
ENSG00000105193	RPS16	protein_coding	4804	5370	5494	6611	6379	4991	7399	5138	6504	5311	5272	5682	9139	8856	11859	8207	8407	7250	6768	6584	5202	9382	8198	8326
ENSG00000180900	SCRIB	protein_coding	4829	5371	5069	5651	5352	4873	5932	4856	5778	4498	4690	5073	6604	7972	6715	8130	7731	7915	10081	11253	11411	10618	8100	7993
ENSG00000104408	EIF3E	protein_coding	5007	5484	5815	8113	8401	6971	10557	6991	8610	8335	8323	8041	7993	6814	8357	5751	6391	5014	4883	5259	4454	7616	6537	6683
ENSG00000111341	MGP	protein_coding	11514	11923	12078	12914	13347	9485	17247	12030	15916	15544	15113	14869	478	456	600	524	506	456	196	248	109	111	95	122
ENSG00000214022	REPIN1	protein_coding	5410	5778	5540	6502	6100	5315	7096	5243	6728	5349	5396	5553	9914	9620	8580	7688	7294	6625	5233	5484	5036	11791	9154	8687
ENSG00000014216	CAPN1	protein_coding	4689	5389	5136	7046	6401	6041	7536	5858	7318	5676	5591	6130	7300	7076	6647	7661	7657	7098	7659	7768	7633	9681	7813	7637
ENSG00000173812	EIF1	protein_coding	6422	7636	7691	8855	8724	7117	9177	6599	7796	6882	7059	7391	7604	7190	8240	7133	7411	5967	3582	3530	2949	7041	6133	6067
ENSG00000114391	RPL24	protein_coding	4982	5610	5661	7779	7710	5789	8716	5714	7514	6309	6441	6692	7520	7188	9553	6942	7496	5958	6233	6957	5407	7543	6717	7213
ENSG00000115053	NCL	protein_coding	6959	6902	6891	8631	8702	6986	10227	7034	8509	7654	8043	8444	6505	5711	5535	5567	5465	4576	6158	5162	5138	7406	5827	5466
ENSG00000142676	RPL11	protein_coding	5583	6134	6031	9412	9290	7168	10655	7353	9101	7827	7816	8010	5635	6510	7307	5539	5725	4864	4885	5264	4223	7055	6064	6009
ENSG00000058262	SEC61A1	protein_coding	6047	6592	6380	8350	8320	7487	10087	7357	8763	7932	8318	8645	5791	6046	5871	6183	6216	5574	5024	4968	5038	6934	5634	5799
ENSG00000126247	CAPNS1	protein_coding	3943	4264	4295	6077	5901	4892	7592	5455	6839	5219	5693	5803	6925	6669	7103	7467	8534	7111	9058	10435	9323	8884	7704	7888
ENSG00000172037	LAMB2	protein_coding	9673	10437	9642	13306	13020	10485	17294	12751	14564	11563	11979	12987	654	786	668	1401	1285	1319	1318	1354	1432	2036	1524	1525
ENSG00000165280	VCP	protein_coding	6175	6903	6809	8126	7888	6840	9419	7000	8388	7388	7648	8230	6756	5969	6109	6663	6251	5845	4727	4714	4382	8124	6248	6105
ENSG00000143320	CRABP2	protein_coding	9833	11349	11393	12393	12317	9946	12894	9503	12488	10394	10656	11705	1523	1518	1696	2507	2856	2510	3513	3882	3105	1552	1367	1569
ENSG00000086062	B4GALT1	protein_coding	8744	9341	9274	10039	10825	9413	11564	8572	10361	10247	10198	10795	4470	4081	4047	4570	3592	3562	2382	1934	2184	5016	3517	3446
ENSG00000089220	PEBP1	protein_coding	5502	6160	5885	8656	8173	6785	9123	6435	8262	6724	7274	7530	5949	6013	6275	5578	5742	4798	7073	7572	6257	7081	6470	6652
ENSG00000159763	PIP	protein_coding	8353	8421	8552	12082	12462	7509	18517	12641	16845	17915	18281	18233	23	19	25	65	76	34	34	48	41	20	17	13
ENSG00000166710	B2M	protein_coding	6894	7393	7658	9355	9940	7883	9851	6954	8840	7775	7942	7721	5378	4828	6611	6531	7107	5171	4650	3888	3518	5183	4157	4347
ENSG00000149257	SERPINH1	protein_coding	6281	6971	6853	8902	8283	7067	9818	7596	9433	7031	7738	7402	5690	5303	5399	5339	4893	4576	6211	6387	5494	6376	5014	5162
ENSG00000165458	INPPL1	protein_coding	5468	5873	5324	6729	6712	5839	8744	5834	6714	5698	5742	6337	5639	7252	4691	6543	6450	5830	7797	9206	9474	8359	6078	5831
ENSG00000184292	TACSTD2	protein_coding	5009	5406	4880	5949	5652	5495	7839	5716	7038	6278	6444	6263	8204	7443	8687	8487	9515	7595	4720	5083	4696	8151	6545	6769
ENSG00000132470	ITGB4	protein_coding	4454	4918	4608	6381	6205	5414	7133	5611	6589	5097	5344	5891	6808	7573	6315	8542	8711	8034	6546	6911	6974	9234	7190	7205
ENSG00000144381	HSPD1	protein_coding	5955	6322	6716	8097	8305	7313	8784	6108	7622	7357	7456	7484	6839	5693	6738	5819	5971	4737	6410	5552	4973	6997	5279	5085
ENSG00000166913	YWHAB	protein_coding	6348	6944	6969	8753	8848	7909	10614	7602	9171	8864	9087	9083	5872	5004	5232	5128	5589	4054	4139	4012	3738	5437	4199	4358
ENSG00000146701	MDH2	protein_coding	7465	8201	8155	10235	9714	8629	12260	8678	11281	9360	9266	9774	4084	3623	3886	4082	3896	3248	2987	2288	2161	5512	4315	3776
ENSG00000129625	REEP5	protein_coding	5613	5756	6303	7967	8038	6771	13923	9148	11592	10207	10559	10040	5146	4248	5277	4114	4599	3292	3459	3524	3073	5249	4115	4385
ENSG00000072310	SREBF1	protein_coding	4918	5435	4997	5903	5618	4879	6663	5228	6195	4844	5135	5644	7833	8506	7857	8327	8226	7879	6026	6548	6505	9067	7037	6782
ENSG00000221983	UBA52	protein_coding	3696	3960	4116	5892	5438	4945	6900	4976	6465	4890	5028	5301	7514	7199	9210	7991	7976	6401	7944	8443	6598	9183	7762	7709
ENSG00000143537	ADAM15	protein_coding	7891	9274	8749	9751	9355	8272	12880	9553	12308	8868	9393	10290	2613	2878	2770	3373	3616	3203	3685	4129	4340	3168	2559	2604
ENSG00000135387	CAPRIN1	protein_coding	7965	8505	8512	9920	10005	8868	12158	8064	9953	10074	10098	10088	4297	3300	3379	3144	3406	2683	3127	3138	2889	4522	3420	3621
ENSG00000135390	ATP5MC2	protein_coding	5823	6684	6676	7866	7360	6256	9415	6681	8680	7283	6862	7198	5627	5461	6343	6362	6385	5590	4926	5074	3993	6774	5869	5807
ENSG00000069275	NUCKS1	protein_coding	8707	8685	8910	5795	6133	5615	7980	5166	6623	7825	7182	7051	5545	4585	5095	5010	5420	4131	6946	7685	7055	6805	5361	5600
ENSG00000143933	CALM2	protein_coding	4069	4250	4961	5242	5256	4826	5273	3358	4382	4792	4700	4364	9797	8495	10612	9114	9925	6955	7950	7317	6034	8843	6897	7385
ENSG00000171940	ZNF217	protein_coding	3048	3113	2951	3089	3232	2909	5359	3611	3996	3730	3869	3953	10298	9062	8767	8266	7998	6417	8370	7872	8095	14366	10938	11192
ENSG00000074410	CA12	protein_coding	9289	9731	9852	11054	10964	10031	13518	10426	12147	11021	11177	11774	1593	1567	1425	1728	1731	1480	2751	3208	2739	1941	1372	1384
ENSG00000101144	BMP7	protein_coding	46	47	42	113	85	79	49	25	63	35	38	48	11938	10985	10659	11292	11033	10293	9164	9154	7698	23810	18941	18236
ENSG00000168439	STIP1	protein_coding	6813	7241	7102	8169	8034	7032	9737	7116	8926	7520	7533	8121	5732	5221	4989	5033	5117	4554	5150	4781	4308	6014	4660	4821
ENSG00000251562	MALAT1	lincRNA	3315	2006	2816	4846	6368	4654	9280	4216	3549	4561	4194	3839	6553	10565	4473	4866	6224	6483	10897	10025	19123	9552	5622	5189
ENSG00000177731	FLII	protein_coding	7185	7547	7113	11269	11123	9595	12692	9346	10951	8859	9261	9890	3089	3442	2653	3327	3018	2932	3296	3105	3512	4093	3028	2848
ENSG00000177600	RPLP2	protein_coding	4257	4936	5175	6756	6456	4919	6604	5246	6865	4918	4909	5545	6357	7898	10057	6551	7198	6243	6734	8248	6388	6998	6420	7288
ENSG00000108953	YWHAE	protein_coding	6378	7362	7129	7925	8585	6987	10490	7013	8768	8302	8158	8285	5394	4326	5303	4468	4981	3569	4929	5244	4268	5411	4454	4755
ENSG00000196557	CACNA1H	protein_coding	4917	5351	4858	5700	5603	5044	7511	5601	6601	5552	5545	6021	4788	6218	4090	6591	6176	5872	8778	9694	10806	8854	6410	5854
ENSG00000075785	RAB7A	protein_coding	3722	4093	4133	5210	5376	4305	5795	4328	5220	4756	4963	5229	10094	8969	8829	8678	9190	7477	6167	6041	5129	9116	7613	7955
ENSG00000197879	MYO1C	protein_coding	6990	7970	7123	10966	10667	9202	12198	9109	11368	9226	9458	10275	2688	3123	2812	3248	3153	3039	3068	3093	3279	3834	2953	3032
ENSG00000011304	PTBP1	protein_coding	8188	8828	8519	7181	7241	6422	8582	6628	8095	6714	7016	7665	5133	5111	4277	5288	4985	4501	5375	5488	4411	6248	4983	4829
ENSG00000130402	ACTN4	protein_coding	5244	5518	5631	6607	6371	5497	7415	5534	6952	5723	5716	6366	7611	7231	5523	7019	6366	6074	5847	5666	5827	8506	6736	6582
ENSG00000136240	KDELR2	protein_coding	5313	5735	6034	6454	6667	6013	9584	6353	7985	7314	7343	7330	6220	5522	6746	6580	7147	5612	5052	5387	4408	6174	4879	5254
ENSG00000108604	SMARCD2	protein_coding	5784	6062	6036	5377	4920	4416	7282	5217	6757	5753	5933	6236	6590	6591	6380	6818	6783	6127	6361	5814	5618	9200	7272	7234
ENSG00000086598	TMED2	protein_coding	6768	7550	8055	8264	8859	7865	11789	7976	10165	9775	9969	9742	3986	3462	3833	4232	4235	3232	3066	2619	2320	4918	3696	3842
ENSG00000197070	ARRDC1	protein_coding	3408	4033	3755	5924	5698	4762	7394	5288	6386	4954	5133	5598	5321	7212	6200	7608	7782	7383	7474	9005	8539	8023	6626	6496
ENSG00000106153	CHCHD2	protein_coding	7828	8637	8909	9495	9190	8090	11833	8763	11661	8815	9413	9590	3100	2910	3834	3459	3448	2962	3273	2662	2076	3574	3097	3238
ENSG00000131469	RPL27	protein_coding	6380	7056	7315	10094	10066	8400	11821	8942	11255	9270	9361	9898	3590	3208	4437	3180	3269	3040	2763	2770	2342	4143	3347	3447
ENSG00000167004	PDIA3	protein_coding	7432	8163	8127	9281	9688	8059	12534	8865	10715	9569	10084	9640	3719	2843	3133	3035	3222	2706	3000	2735	2476	3454	2920	3012
ENSG00000163902	RPN1	protein_coding	6502	7256	7059	7685	7665	6402	8328	6077	7640	6940	6890	7379	5733	5056	5562	5201	5380	4691	4903	5063	4278	6215	5081	5141
ENSG00000136068	FLNB	protein_coding	7549	7938	7450	8402	8727	7224	9934	7490	8388	8758	8200	9429	4230	4144	3765	4359	4250	3938	2973	3291	2926	5943	4453	4175
ENSG00000167986	DDB1	protein_coding	7027	7601	7118	9210	9673	8305	12450	8866	10444	9701	9896	11019	3316	3218	3168	3226	2967	2731	2800	2451	2536	4041	3087	3023
ENSG00000086758	HUWE1	protein_coding	9044	8938	8472	8970	9782	8562	11854	8875	9480	9341	8904	9912	3569	3101	2449	3074	3176	2546	3027	2951	2955	3760	2733	2352
ENSG00000123159	GIPC1	protein_coding	2952	3287	3341	5281	5079	4528	5374	4069	5351	3811	3986	4544	7398	8599	9064	8549	8322	7831	6523	6507	5789	9996	8512	8690
ENSG00000248527	MTATP6P1	unprocessed_pseudogene	3422	3365	3782	6365	7321	4956	7303	3339	2773	4023	2976	3137	7078	6427	4181	6059	7251	4968	10676	13368	15608	7001	6567	5392
ENSG00000172725	CORO1B	protein_coding	4463	5074	4820	7436	7258	5927	8854	6731	8840	6397	7170	7757	4823	5484	5587	6126	6112	5779	4807	5205	4528	6734	5586	5734
ENSG00000044115	CTNNA1	protein_coding	6349	6624	6632	8752	8392	7309	9454	6935	8156	7673	7592	7827	5512	4833	4876	4898	5220	4130	3910	4202	3582	5360	4483	4505
ENSG00000122218	COPA	protein_coding	7929	8166	8157	9932	10082	8658	13708	9462	11203	10440	10756	11100	2719	2329	2204	2571	2695	2156	1963	2113	1840	2787	2122	2097
ENSG00000135535	CD164	protein_coding	3317	3031	3752	3903	3848	3590	5598	3406	4515	4942	4943	4115	9481	7831	9917	9242	9980	7057	6656	6567	5575	9741	7632	8390
ENSG00000205426	KRT81	protein_coding	6	5	0	12	12	22	11	7	20	5	8	12	14598	16517	21066	11581	11021	10412	9796	7912	8635	12660	10790	11824
ENSG00000147140	NONO	protein_coding	6022	6570	6450	7126	7113	5907	8404	5713	7133	6830	6731	7043	6447	5841	5617	5164	5357	4400	4680	4496	4089	7724	5965	5904
ENSG00000065361	ERBB3	protein_coding	8035	7894	7724	7453	7302	6028	10784	7967	9276	8673	8933	9420	4102	3956	3789	4651	4535	3909	2841	3029	2989	5024	4117	4154
ENSG00000143420	ENSA	protein_coding	4737	5406	5358	6793	6618	5564	7716	5964	7410	6398	6424	6852	5694	5704	6262	5809	5887	5018	5873	5648	5015	7386	6417	6541
ENSG00000130203	APOE	protein_coding	7128	8032	8191	19956	18154	14275	14074	10742	14054	9601	10041	10461	90	128	122	109	100	114	115	162	130	99	99	101
ENSG00000196405	EVL	protein_coding	559	526	473	620	650	547	802	535	613	567	588	572	10872	13914	8691	12051	11791	9814	6961	8081	7521	20309	15177	13427
ENSG00000111371	SLC38A1	protein_coding	3888	3813	4051	5008	5585	5006	6672	4470	5084	6108	6190	5875	6927	5828	5971	6692	6747	5090	7231	7454	7613	9577	7222	7379
ENSG00000198668	CALM1	protein_coding	4637	4915	4935	5170	5685	4726	6304	4279	5552	5069	5191	5215	7832	6289	7291	7582	8019	6068	7203	7556	6315	7116	5886	5905
ENSG00000143384	MCL1	protein_coding	3903	4109	4528	6311	6584	5694	7959	5090	6404	6104	5986	5859	7896	8330	7023	7434	7599	5485	4534	4067	3887	7976	6088	5889
ENSG00000180370	PAK2	protein_coding	5797	6071	6336	9840	10222	9172	13673	9190	10607	10846	10677	10684	2991	2359	2724	2334	2586	1995	2555	2757	2414	3296	2479	2787
ENSG00000131981	LGALS3	protein_coding	1653	2162	2087	4183	4120	3456	4439	3133	4137	3396	3297	3440	9519	10748	11963	11813	11748	10484	4895	4919	4131	8582	7435	8495
ENSG00000204463	BAG6	protein_coding	6561	7300	6888	8158	8243	6825	9762	7232	8708	7361	7869	8300	4322	4607	3895	4549	4401	4131	3424	3487	3521	5756	4292	4288
ENSG00000197747	S100A10	protein_coding	2557	2784	2992	5353	5071	4484	6762	4611	5683	4326	4617	4642	7257	7089	8391	7317	9183	6759	7200	8911	6922	7101	6491	7123
ENSG00000150687	PRSS23	protein_coding	69	78	80	250	237	232	104	52	68	82	86	68	10171	9335	10341	17038	17190	13990	14900	13577	11380	9234	7395	7052
ENSG00000164880	INTS1	protein_coding	6624	7238	6686	8015	7861	7010	9300	7097	8193	6756	7048	7552	3675	4408	3306	4273	4231	4049	4927	5132	5584	5609	4478	3948
ENSG00000002834	LASP1	protein_coding	5935	6478	6190	11983	12352	10664	10655	8040	9727	8574	8715	9214	2424	2326	2195	3076	2952	2447	3400	3139	3039	3673	2868	2792
ENSG00000125968	ID1	protein_coding	1003	1129	997	2008	1969	1696	1579	1316	1547	1120	1218	1341	10707	11241	11331	11508	11758	10612	6737	7781	6702	13686	11796	11560
ENSG00000102144	PGK1	protein_coding	4601	5682	5332	5812	5639	5100	6645	4626	6073	5549	5751	5905	6659	6291	7239	6688	6593	5382	6103	5078	4222	8005	6611	6378
ENSG00000105701	FKBP8	protein_coding	3149	3758	3450	4524	4147	3454	4843	3661	4942	3528	3591	3722	6005	6649	7261	7535	7663	7838	7891	8949	7457	10152	8735	9047
ENSG00000205581	HMGN1	protein_coding	4052	4495	4891	5253	5582	4599	6147	4144	5124	4759	4867	4863	7277	7022	8197	6792	7450	5624	7349	7275	6332	7172	6246	6297
ENSG00000155366	RHOC	protein_coding	3489	3853	3905	6133	6029	4909	6679	4803	6278	4672	4588	5007	6517	7268	8450	6638	6752	6090	6017	5670	5107	8202	6926	7648
ENSG00000164292	RHOBTB3	protein_coding	1003	913	1060	1076	1159	1007	1058	644	736	1019	917	811	13521	11019	10896	10413	10308	7689	5896	6034	5100	19530	14676	14982
ENSG00000160710	ADAR	protein_coding	8326	8583	7943	9059	9281	8292	10709	7881	8874	8904	9041	9515	3445	3317	2661	3302	3031	2780	2312	1925	2417	3832	2682	2574
ENSG00000134294	SLC38A2	protein_coding	3592	3834	4067	5086	5411	4885	8603	5188	6053	5960	5924	5513	7226	6541	7047	7852	7772	5455	4657	5221	4822	7945	5837	6192
ENSG00000006125	AP2B1	protein_coding	10036	10697	10262	11430	11389	10282	11815	8414	9765	10637	10197	10739	1526	1282	1228	1316	1326	1189	1012	814	870	1579	1185	1212
ENSG00000013306	SLC25A39	protein_coding	5526	6248	6166	7390	6958	5809	7916	5813	7396	5974	6123	6811	4613	5563	5477	4810	4333	4391	5343	5988	5466	6023	4957	4964
ENSG00000198561	CTNND1	protein_coding	6633	6843	6320	9442	9368	8361	13106	8990	10387	9728	9803	10245	2601	2677	2321	2996	3040	2330	2219	2069	2182	3224	2636	2522
ENSG00000136888	ATP6V1G1	protein_coding	1706	1706	1934	2468	2749	2139	3246	2124	2789	2555	2745	2653	9212	9680	12123	9879	11379	8234	7184	8635	7096	9612	8614	9557
ENSG00000090861	AARS	protein_coding	5262	5850	5622	5429	5276	4414	6660	4867	5931	4997	4941	5290	7695	7568	7630	8299	7963	7220	3577	3496	3317	7064	5816	5354
ENSG00000143368	SF3B4	protein_coding	3956	4350	4453	5324	5236	4704	5949	4600	5892	4786	5084	5189	5946	5815	5553	5930	6472	5734	7560	9329	7128	7156	6229	6548
ENSG00000113013	HSPA9	protein_coding	6494	6638	6463	7934	8072	6980	9526	6484	7708	7505	7803	7847	4861	3966	3933	3830	4261	3065	4430	4387	4217	4806	3931	3738
ENSG00000177169	ULK1	protein_coding	3171	3351	2972	3664	3492	3196	4796	3347	3903	3454	3472	3685	7079	9416	6112	8524	8268	7474	8790	9302	10375	8626	6591	5619
ENSG00000131473	ACLY	protein_coding	8738	9154	8809	10628	10460	9445	12245	9084	10482	10254	10442	11520	1739	1574	1485	1468	1477	1206	1492	1451	1404	1580	1200	1175
ENSG00000105281	SLC1A5	protein_coding	3170	3731	3678	3096	3049	2517	3383	2770	3379	2702	2927	3195	8924	9534	10204	10448	10036	9567	4884	5040	4386	10504	8461	8601
ENSG00000173402	DAG1	protein_coding	7588	8463	8166	10711	10934	9931	12393	9632	11030	9749	10162	11208	1393	1252	1233	1371	1115	1101	1441	1417	1802	2161	1596	1531
ENSG00000167468	GPX4	protein_coding	3835	4476	4399	4653	4585	3707	4744	3530	4668	3784	3750	4110	8429	8181	9360	7784	8671	7651	5730	6031	4664	7408	6456	6509
ENSG00000075461	CACNG4	protein_coding	1828	1948	1933	4648	4542	4512	4028	3154	3724	3036	3050	3125	8712	8603	7596	6359	7029	6472	7169	8787	8230	10871	8925	8745
ENSG00000168610	STAT3	protein_coding	6828	7243	7021	12066	12102	10949	11609	8460	9696	9777	10188	11140	2091	1983	1740	2204	2198	1831	1073	1091	1071	1920	1445	1255
ENSG00000100605	ITPK1	protein_coding	4959	5675	5540	6741	6768	5440	6482	5261	6180	5445	5330	5699	6559	7080	6596	5001	4965	4827	4172	4560	4170	7362	5915	5891
ENSG00000185551	NR2F2	protein_coding	2697	2804	2869	3753	3803	3549	7149	5117	5945	4808	4804	4985	7076	6325	6133	6332	6646	5066	6782	6589	6196	10934	7857	7695
ENSG00000115457	IGFBP2	protein_coding	6748	8745	8590	11870	11148	10226	11343	8749	11081	7684	8262	8924	1096	1131	1493	1874	1669	1727	2752	2209	2390	2195	1795	1911
ENSG00000128272	ATF4	protein_coding	3642	3891	3684	4110	3996	3113	4651	3223	4006	3388	3423	3559	8912	9073	9659	8462	9884	7831	4810	5690	5176	7765	6642	6782
ENSG00000117592	PRDX6	protein_coding	4114	4683	4779	6237	6299	5139	7006	5032	6173	5626	5777	5838	6285	5921	7036	5641	6037	4973	5158	5607	4401	6516	5466	5549
ENSG00000155506	LARP1	protein_coding	6198	6659	6276	7467	8199	7006	9611	6874	7523	7630	7520	8308	3689	3989	3120	3737	3628	3410	3715	4118	4160	4938	3822	3506
ENSG00000143612	C1orf43	protein_coding	5884	6519	6655	7622	7411	6453	9275	6635	8271	7256	7166	7769	4348	4229	4370	4084	4559	3631	3201	2793	2553	5349	4431	4232
ENSG00000105568	PPP2R1A	protein_coding	5300	5642	5787	6424	6077	5564	7689	5878	7292	6038	6120	6734	4715	4719	4994	4815	4498	4606	4683	4748	4506	6607	5204	5266
ENSG00000071894	CPSF1	protein_coding	4174	4656	3842	4598	4723	3679	5839	4006	4595	3950	3951	4428	5245	7005	4752	6540	6785	5744	7125	8755	8721	8145	6454	6158
ENSG00000111229	ARPC3	protein_coding	3514	3749	3889	5170	5091	4491	7084	4819	5991	5278	5447	5165	7204	5533	6673	5757	6908	5263	5903	7532	5593	6478	5767	5564
ENSG00000141959	PFKL	protein_coding	4944	5890	5451	5651	5417	4597	6412	4683	5715	4731	4989	5458	4813	5984	5388	6433	5864	6079	5067	4986	5240	7860	6113	5846
ENSG00000152234	ATP5F1A	protein_coding	6595	7301	7206	9153	9356	8347	11088	8166	9841	8749	8877	9432	2479	2224	2564	2295	2097	1874	2249	1835	1913	3855	2975	2912
ENSG00000142208	AKT1	protein_coding	4843	5351	5065	5264	5257	4150	6467	4804	5592	4903	4746	5291	5256	5753	4842	5730	5682	5207	6050	6947	7179	7537	5890	5520
ENSG00000176978	DPP7	protein_coding	3277	3716	3472	5959	5441	4537	5828	4195	5344	3531	3683	4046	5814	7323	7065	6678	6966	6597	5028	6119	5672	8354	7095	7513
ENSG00000100201	DDX17	protein_coding	5855	6028	5859	6754	7289	5920	9493	6383	6821	6961	7139	7581	4521	5014	3687	5031	4782	3569	3675	3645	3476	5367	4282	3969
ENSG00000148396	SEC16A	protein_coding	6002	6177	6007	6518	6754	6034	8874	6796	7467	7068	7058	7877	4266	4249	3597	4646	4547	3918	3881	4293	4246	4969	3863	3518
ENSG00000124193	SRSF6	protein_coding	4593	4569	4712	6912	7097	5655	8345	5531	6387	5866	6364	6124	5543	5154	4759	4731	5132	3851	4880	5175	4557	6310	4936	4843
ENSG00000107223	EDF1	protein_coding	3590	4018	4012	5794	5406	4429	5731	4180	5578	3931	4233	4465	5092	6747	7746	6617	6943	6458	5383	6841	5456	6639	6190	6527
ENSG00000163682	RPL9	protein_coding	4942	5520	5878	8191	8283	6764	10946	7635	9388	8199	8429	8042	3646	3485	5067	3293	3374	2657	2943	2820	2560	3719	3015	3146
ENSG00000101444	AHCY	protein_coding	6346	7263	7015	9540	9406	8661	10695	7901	9971	8403	8412	8793	2622	2434	2500	2234	2424	2032	2222	2006	1852	3641	2824	2661
ENSG00000183283	DAZAP2	protein_coding	3969	4247	4216	4862	4833	4143	6038	4230	5063	4875	4959	5056	7640	6580	6929	7249	7632	5827	4615	3859	3179	8484	6746	6451
ENSG00000105323	HNRNPUL1	protein_coding	6282	6846	6290	6387	6288	5146	7475	5424	6756	5965	6059	6394	4945	4626	3782	4507	4564	4292	4833	4578	4231	6058	4912	4707
ENSG00000127948	POR	protein_coding	2897	3326	3097	3977	3728	3246	4360	3287	4097	3209	3410	3566	8126	8417	9034	8795	8915	8381	5222	5364	5065	8267	6546	6934
ENSG00000160213	CSTB	protein_coding	1398	1727	1823	2859	3067	2520	2680	1964	2360	2055	2343	2340	9458	10677	12186	10437	11890	10004	6731	7874	6198	6383	6111	6175
ENSG00000105373	NOP53	protein_coding	3731	4573	4351	5568	5658	4128	5085	4285	5453	3824	3890	4449	6474	7464	8554	6443	6521	6097	3973	4313	3572	8139	6703	7850
ENSG00000072778	ACADVL	protein_coding	5062	5408	4738	6501	6354	5029	6638	4764	5503	4671	4665	5244	4781	6855	5190	6071	6085	5206	4869	6006	6147	6018	4456	4578
ENSG00000082175	PGR	protein_coding	8564	8352	8626	9187	10047	8496	11807	8129	9493	10389	9369	8726	2149	1901	1666	1429	1402	1154	1410	1208	1094	2536	1719	1706
ENSG00000171302	CANT1	protein_coding	8106	8980	8499	9216	9261	7889	12543	9644	11786	10290	10482	11170	988	925	939	1267	1034	999	929	717	1039	1499	1099	1072
ENSG00000178952	TUFM	protein_coding	5006	5703	5711	7689	7169	6446	8183	6095	7985	6330	6701	6933	3743	3802	4197	4034	4018	3649	4273	4273	3964	5306	4081	4349
ENSG00000149809	TM7SF2	protein_coding	3836	4695	4592	7020	6759	5804	9203	7282	9244	6384	7065	7759	2832	3360	3590	3329	3215	3325	4577	4706	4704	5910	5040	5346
ENSG00000086232	EIF2AK1	protein_coding	5976	6118	6025	6259	6308	5390	8313	5697	6774	6354	6417	6442	4788	3907	3544	3938	4672	3534	4824	6250	5224	4491	4172	4094
ENSG00000140943	MBTPS1	protein_coding	6624	7129	7022	7370	7181	6309	9551	6979	8410	6978	7255	7724	3297	3298	3135	3752	3447	3207	3175	3275	3013	4434	3427	3511
ENSG00000198830	HMGN2	protein_coding	6376	7350	7513	4240	4234	3629	5085	3777	4901	4553	4313	4689	5272	5046	5968	5422	6240	4654	5983	6324	4810	6896	5934	6182
ENSG00000167702	KIFC2	protein_coding	3463	3423	2899	6085	6203	4750	6423	3845	4232	3566	3776	3951	3962	5995	3383	5263	5307	5034	8419	10796	10956	7178	5460	4916
ENSG00000185896	LAMP1	protein_coding	6277	6719	6314	9079	8779	7726	9580	7447	8684	7703	7984	8235	3643	3082	2747	3381	2940	2725	2256	1550	2106	4164	3036	2887
ENSG00000137331	IER3	protein_coding	5627	5988	6012	7298	6682	6118	8352	6009	8053	6022	6267	6213	6402	5331	5190	4464	5440	4499	2779	2895	2360	4249	3385	3402
ENSG00000104964	AES	protein_coding	5078	5479	5174	5520	5069	4299	6329	4703	6032	4470	4434	4815	4743	5726	5945	5742	5838	5456	4948	5747	5098	6727	5652	5951
ENSG00000119383	PTPA	protein_coding	5900	7125	6728	7048	6941	5690	7436	5732	7365	6010	6126	6754	3803	4300	4674	4173	3734	3966	3521	3366	3207	5694	4716	4879
ENSG00000130202	NECTIN2	protein_coding	3063	3430	3367	4100	3937	3563	4914	3691	4838	3553	3624	3960	7667	6983	6708	7360	7091	7043	5215	4962	4391	9969	7647	7744
ENSG00000112378	PERP	protein_coding	1448	1577	1684	1939	1925	1882	2437	1535	1986	2036	1936	1747	10878	9572	11985	10544	11011	8162	6160	5577	5193	10707	8002	8565
ENSG00000130741	EIF2S3	protein_coding	6440	6786	6845	8341	8723	7462	11016	7519	9027	8992	9031	8874	3057	2606	2617	2489	2672	1887	2190	2117	1884	3040	2368	2221
ENSG00000106537	TSPAN13	protein_coding	6045	6240	6796	6567	6537	6073	9116	5925	7671	7593	7361	6723	3834	3003	3978	4452	4619	3271	3658	3866	3665	4225	3268	3474
ENSG00000156860	FBRS	protein_coding	5257	6063	5721	6457	6790	5790	8981	6911	8240	6502	6846	7600	3365	3808	2928	3897	3885	3597	4273	4844	4688	4585	3310	3275
ENSG00000171604	CXXC5	protein_coding	3322	3505	3623	3143	2927	2568	3535	2818	3533	2860	3061	3020	9268	7761	7910	7144	7534	6506	6660	6975	5695	9384	7463	7360
ENSG00000182481	KPNA2	protein_coding	8206	8711	8900	5885	5790	5754	5538	3837	4900	5740	5795	5907	3488	2981	3376	3764	3895	2739	6316	7104	5743	5058	4020	4083
ENSG00000136830	FAM129B	protein_coding	5489	6316	5804	6726	6503	5847	8193	6296	7816	6075	6126	6538	3728	4278	4369	4374	3990	4102	3911	3936	4013	5128	3965	3965
ENSG00000198931	APRT	protein_coding	3794	4233	4394	6011	5110	4575	6677	5193	6731	5039	4845	5385	4460	5472	6053	5080	5329	4873	5846	5760	4983	6307	5488	5657
ENSG00000137497	NUMA1	protein_coding	6846	7150	6485	6857	6919	5544	8750	6554	7547	6384	6633	7499	3228	3517	2248	3702	3405	3200	3818	3663	3762	5516	4205	3700
ENSG00000124664	SPDEF	protein_coding	3805	4405	4240	4847	4596	3863	7134	5707	6976	5259	5678	6147	5204	5587	5519	6475	6253	6104	3987	3805	3463	6927	5437	5683
ENSG00000197111	PCBP2	protein_coding	3542	3896	4019	4264	4326	3518	5336	3833	4622	4102	4136	4154	6543	6394	7424	6500	7395	5541	5289	5564	4861	8312	6542	6727
ENSG00000179431	FJX1	protein_coding	6116	7392	7145	12729	11556	11328	12955	10018	12532	9401	10362	11233	344	326	343	354	299	247	383	318	313	446	311	292
ENSG00000134352	IL6ST	protein_coding	9191	8271	9568	9096	10166	8275	10804	6494	7971	11843	11409	10219	1368	1052	1036	1273	1204	970	1087	977	881	1303	1009	963
ENSG00000008283	CYB561	protein_coding	5448	6014	5792	7481	7392	6173	7767	5921	7196	6117	6297	6786	3760	3768	3715	4075	3933	3505	4278	3913	4022	5096	3904	3752
ENSG00000116560	SFPQ	protein_coding	6840	7298	7133	6486	6438	6124	8285	5886	7256	6665	6735	6713	3590	3302	3116	3439	3377	2761	4139	4288	3941	4598	3550	3730
ENSG00000170525	PFKFB3	protein_coding	9070	10128	9558	11531	11497	9621	12764	9573	10968	8721	8295	9282	372	395	271	336	296	260	379	395	487	539	387	410
ENSG00000167861	HID1	protein_coding	4031	4554	4431	6396	6168	5145	8516	6423	7682	6499	6791	7151	3728	4347	3314	4211	4098	3771	4362	4647	4725	5495	4368	4268
ENSG00000130723	PRRC2B	protein_coding	8524	8695	7820	8323	8962	8256	11300	8442	9431	8763	8431	9654	1392	1587	897	1447	1375	1470	1711	1420	1909	2340	1518	1447
ENSG00000172893	DHCR7	protein_coding	3914	4091	4204	5221	5063	4678	6562	4781	5939	4884	5065	5407	6181	6309	6108	6643	6379	5742	4486	4984	4125	5643	4354	4236
ENSG00000123989	CHPF	protein_coding	1513	1787	1688	2351	2093	1961	2835	2168	2959	2027	2016	2301	6078	6264	6175	8493	8397	8212	8715	8125	8216	11838	9517	9230
ENSG00000119318	RAD23B	protein_coding	5063	5407	5262	6905	6903	6001	7971	5261	6781	6434	6630	6643	5069	4451	4067	4252	4339	3567	3966	3643	3170	5182	3969	3974
ENSG00000175567	UCP2	protein_coding	2856	2984	3081	3504	3416	3047	3968	2948	3874	3293	3327	3533	7819	6645	6684	6810	8230	6767	6682	7216	6063	8402	6937	6610
ENSG00000091527	CDV3	protein_coding	6689	7221	7419	7676	7491	6972	9791	7003	7835	7860	7616	7110	3267	3052	2998	3934	4070	3225	1348	1526	1095	3667	2806	2972
ENSG00000136156	ITM2B	protein_coding	2730	2850	3079	3817	3862	3102	4398	2932	3819	3602	3601	3321	6839	5426	6461	6640	7206	5462	5921	5963	5366	10306	8514	9237
ENSG00000127663	KDM4B	protein_coding	6873	7652	7180	9675	9363	7919	11210	8351	10111	8792	8991	9569	1382	1615	1313	1367	1355	1269	1719	1873	1874	1877	1476	1457
ENSG00000133318	RTN3	protein_coding	6164	6642	6687	6637	6727	5810	9240	6772	8332	7167	7548	7378	3644	2999	3589	3167	3651	2749	2996	3058	2658	4026	3059	3361
ENSG00000047644	WWC3	protein_coding	6096	6190	6025	7514	7576	6615	10568	7879	8987	8563	8842	9020	2431	2595	2055	2262	2232	1872	2444	2895	3214	3025	2250	2256
ENSG00000106541	AGR2	protein_coding	5763	6367	6736	7419	7687	6083	9161	6241	8205	7035	7409	7207	3336	2924	3342	5866	5621	4341	1104	526	802	3900	3272	3049
ENSG00000108828	VAT1	protein_coding	5148	5842	5577	10105	9794	8795	8691	6496	7873	7039	6864	7504	3921	3959	3798	3643	3785	3269	1503	1396	1222	2709	2332	2032
ENSG00000140443	IGF1R	protein_coding	2925	2988	2824	3084	3486	2847	4076	3002	3404	3154	3078	3376	7335	7389	6189	6975	6660	5812	5975	6341	5733	10649	8301	7523
ENSG00000170027	YWHAG	protein_coding	4968	5234	5398	7157	7528	6525	9312	6209	7716	7234	7128	7213	4392	3636	3864	3318	3176	2584	3555	3211	3076	4105	3247	3211
ENSG00000147677	EIF3H	protein_coding	4439	4673	4757	6277	6771	5556	8637	5771	6906	6419	6230	6607	5008	4176	4729	4351	4963	3602	3454	3221	2739	4926	4229	4280
ENSG00000167552	TUBA1A	protein_coding	4743	4937	5098	13024	11868	11867	10231	7424	9121	7953	8135	8102	2583	2128	2536	1755	1783	1576	1180	886	748	1876	1557	1516
ENSG00000111540	RAB5B	protein_coding	4065	4388	4210	6070	6134	5367	7830	5465	6705	6010	6115	6349	5522	4862	4408	4815	5191	3915	3634	3450	3064	5836	4608	4404
ENSG00000159069	FBXW5	protein_coding	3978	4618	4263	5291	4883	4103	6005	4445	5563	3934	4105	4375	4768	5603	4983	6188	6052	5783	4518	5273	4565	7221	6034	5780
ENSG00000144028	SNRNP200	protein_coding	6374	6533	6354	6646	6600	6003	8098	5778	6884	6834	6788	7421	3659	3265	2793	3636	3653	3386	3265	3662	3787	4247	3317	3229
ENSG00000072110	ACTN1	protein_coding	6222	6597	6300	7709	7370	6629	6736	4996	6430	5262	5386	6006	5375	4899	4097	4179	4188	3831	3123	3310	2933	4175	3113	3214
ENSG00000181019	NQO1	protein_coding	2287	2610	2605	4005	4136	3667	5048	3531	4312	3686	4009	4191	5725	5191	6089	6153	6316	4957	7385	6829	6431	8423	6706	6898
ENSG00000068697	LAPTM4A	protein_coding	1986	2193	2220	2941	2857	2617	3293	2239	2892	2669	2730	2685	9539	7828	9594	9239	9409	7067	4332	3009	2978	10702	7818	8335
ENSG00000197858	GPAA1	protein_coding	4497	5086	4759	4567	4291	3886	5156	4225	5214	4230	4299	4527	4517	4802	4754	5157	5200	4978	5763	5840	5493	7678	6141	6072
ENSG00000123066	MED13L	protein_coding	8022	7555	7597	7659	8599	7492	12109	8025	8662	9109	8775	9147	1789	1514	1052	1529	1424	1043	1536	1615	1639	1851	1390	1380
ENSG00000103260	METRN	protein_coding	2583	3444	3549	4470	4120	3866	4287	3487	4647	3072	3230	3265	4575	4874	5297	6157	6318	5962	8062	7394	6910	7742	6669	6412
ENSG00000135677	GNS	protein_coding	5195	5639	5569	7670	8187	7093	8951	6503	7517	7897	7992	8216	3260	2749	2904	3409	3371	2974	1947	1681	1862	3878	2979	2906
ENSG00000143569	UBAP2L	protein_coding	5453	5476	5339	6890	6882	6093	8220	6132	7216	6537	6761	7280	4260	3695	2744	3548	3537	2963	3353	3666	3320	4347	3496	3081
ENSG00000149806	FAU	protein_coding	3791	4350	4313	5257	5022	4194	5680	4178	5588	3951	4284	4459	4470	4927	6564	4580	4876	4287	5958	7550	5757	5443	5041	5542
ENSG00000121068	TBX2	protein_coding	240	291	226	203	193	195	349	229	306	222	227	247	8340	9430	8121	9343	9582	9168	10343	11865	11318	11354	9190	8674
ENSG00000132507	EIF5A	protein_coding	4505	5736	5714	6578	6438	5298	6721	5215	6367	5295	5247	5829	3894	4500	4906	3861	3822	3250	4963	5447	4451	4143	3562	3873
ENSG00000170540	ARL6IP1	protein_coding	7757	8083	9081	4233	4375	4223	5315	3613	4502	5320	5236	4958	3516	2907	3483	4039	4510	2963	5945	6376	5910	4921	3760	4189
ENSG00000283041	AC008038.1	processed_pseudogene	5206	5968	5803	7549	7729	7285	9512	6800	8225	7797	7331	7346	2944	2884	3103	2505	2752	2229	2174	2020	1729	3943	3067	3225
ENSG00000179222	MAGED1	protein_coding	4502	4868	4799	7051	6891	5729	9427	6779	8502	6967	7113	7439	3312	2988	3389	4315	3981	3497	2603	2130	2238	4262	3130	3165
ENSG00000134333	LDHA	protein_coding	4510	5580	5436	4068	4201	3676	4754	3404	4009	4019	3844	3984	6406	5788	6735	5544	6068	4430	5913	5588	4417	6198	5053	5305
ENSG00000161202	DVL3	protein_coding	5812	5942	5901	6543	6497	5856	9169	6672	7561	6214	6327	6480	2955	3176	2245	3050	3076	2792	3748	4510	4064	3825	3143	2828
ENSG00000149923	PPP4C	protein_coding	3292	3989	3673	4242	4385	3414	4758	3251	4417	3431	3407	3698	5658	5928	6882	6375	6360	5999	5883	6368	5150	6435	5740	5540
ENSG00000177954	RPS27	protein_coding	4230	4679	4588	6272	6438	4078	6828	4804	5956	5348	5149	6040	4550	5282	6838	4728	4513	3721	3591	2789	2702	5634	4480	4994
ENSG00000125520	SLC2A4RG	protein_coding	4205	4960	4552	5015	5206	3927	4908	3851	4785	3661	3618	4252	4120	4794	4857	4881	5119	4724	6436	7743	6487	5783	4703	5516
ENSG00000175334	BANF1	protein_coding	3898	4214	4329	4250	4006	3203	5004	3763	4824	3858	3893	4238	4300	4813	5725	4510	5568	4444	7379	9204	7119	5377	4830	5316
ENSG00000188486	H2AFX	protein_coding	8547	9480	9523	4205	3595	4110	3488	2983	3930	4018	3785	4053	3717	3364	3450	4062	4013	4056	6028	5745	4669	6599	5439	5128
ENSG00000171314	PGAM1	protein_coding	6080	6819	6889	7170	7118	6357	9016	6691	8303	7095	6973	7409	3041	2674	2786	2727	2646	2313	2328	1681	1648	4094	3151	2906
ENSG00000171858	RPS21	protein_coding	3607	4019	4042	5301	5399	4227	6392	4890	6249	4767	4621	4934	4090	4413	7021	5254	5274	4541	5184	4753	3841	5362	4760	4952
ENSG00000141736	ERBB2	protein_coding	4369	4762	4369	7996	7661	6836	11292	8908	10298	8551	8948	10088	1882	1994	1848	2150	1676	1878	1692	1895	2182	2615	1886	1936
ENSG00000197451	HNRNPAB	protein_coding	3967	4364	4374	4396	4143	3464	4035	3217	4021	3560	3715	4013	5467	5882	5898	5085	5476	4744	6866	7916	6268	6194	5209	5382
ENSG00000198242	RPL23A	protein_coding	5095	5646	5779	7801	7309	6336	8136	6074	7405	7048	7143	7553	3471	3342	3798	3252	3299	2621	2276	2157	1753	3748	3368	3156
ENSG00000115738	ID2	protein_coding	470	459	525	521	539	437	668	450	593	516	558	529	10426	9558	11396	7454	8939	6512	6454	7565	6282	13399	11410	11839
ENSG00000131165	CHMP1A	protein_coding	4061	4733	4429	5351	4949	4604	6442	4666	6117	4779	4904	5125	4255	4694	4680	4721	4847	4570	4824	4700	4628	5725	4887	4780
ENSG00000260032	NORAD	lincRNA	7069	6905	7212	7238	7559	6801	9826	6503	8011	8686	8356	8171	2647	2167	2064	2313	2090	1695	1401	1093	1257	3308	2222	2291
ENSG00000179091	CYC1	protein_coding	4641	5528	5457	5987	5803	4929	6461	4728	6124	4753	4630	5206	3574	4046	3885	4238	4058	3822	4559	4240	3824	5777	4680	4920
ENSG00000100097	LGALS1	protein_coding	5575	6636	6897	10492	9818	8667	9643	7340	9534	6990	7008	7632	653	785	951	1358	1465	1176	3057	3580	2476	1342	1207	1262
ENSG00000078808	SDF4	protein_coding	4532	4710	4730	6315	5711	5054	6873	4922	6661	4753	5089	5344	3421	3438	3475	4454	4575	4102	4478	4842	4377	5101	4301	4051
ENSG00000129351	ILF3	protein_coding	5519	5584	5461	5695	5710	4927	6627	4862	5514	5111	5104	5475	3904	4229	3495	3932	3980	3596	4264	4958	4635	5038	3826	3746
ENSG00000075275	CELSR1	protein_coding	5994	6267	5795	6096	5959	5497	6806	5505	6093	6016	5767	6424	3324	3544	2558	3345	3160	2771	3402	3633	3693	5557	4119	3734
ENSG00000181789	COPG1	protein_coding	4399	4618	4702	5731	5604	4746	7428	5430	6689	5474	5867	6272	4792	3963	3839	4411	4455	3867	3332	3389	3156	4829	3800	3932
ENSG00000169223	LMAN2	protein_coding	4145	4485	4351	5231	4866	4138	5729	4071	5539	4165	4333	4544	4033	4396	4534	5225	5379	4826	4425	4458	3945	6609	5510	5710
ENSG00000074181	NOTCH3	protein_coding	6060	6887	6111	6889	7130	6695	9037	7182	8058	6791	6700	7367	2287	2375	1796	2536	2284	2203	2663	2380	2809	3257	2549	2386
ENSG00000168159	RNF187	protein_coding	4663	5934	5676	6632	6291	6126	8408	6357	8251	6375	6360	6564	3575	3487	3787	3377	3437	3223	2296	1993	2021	3945	2745	2881
ENSG00000188483	IER5L	protein_coding	1134	1129	1121	871	693	684	813	594	893	700	694	713	10749	9011	10237	9627	11984	10555	5594	7695	5084	8799	7488	7532
ENSG00000104522	TSTA3	protein_coding	1943	2167	2237	3185	3032	2583	3567	2534	3274	2377	2485	2805	6775	7461	7014	7053	7417	6802	5943	6731	6035	7361	6403	6957
ENSG00000112081	SRSF3	protein_coding	4243	4417	4516	4396	4444	3936	5362	3518	4484	4606	4493	4487	5612	4943	5686	4764	5675	3967	4785	5434	4524	6006	4917	4890
ENSG00000182934	SRPRA	protein_coding	5636	5841	5667	8135	8320	7095	9930	7184	8654	7603	7859	8235	2192	2003	1817	1975	2099	1692	1985	2213	2047	2167	1693	1828
ENSG00000213719	CLIC1	protein_coding	3269	3765	3828	4437	4388	3738	4580	3195	4227	3339	3423	3592	5874	5776	6879	6146	6259	5219	5292	4440	3494	6979	5843	5803
ENSG00000125991	ERGIC3	protein_coding	4971	5272	5116	7487	7219	6079	8682	6088	7504	6330	6485	6522	2685	2825	3069	2900	2962	2856	2720	2415	2596	4052	3341	3454
ENSG00000022840	RNF10	protein_coding	4601	4942	4692	5614	5477	5043	7178	5350	6435	5404	5564	5632	4726	4051	3894	4003	4265	3710	3443	3714	3352	4812	3753	3815
ENSG00000130255	RPL36	protein_coding	3200	3442	3574	4764	4476	3565	5370	3843	5102	3648	3833	4294	4049	5444	6942	4729	5220	4654	5475	6633	5288	5389	5071	5359
ENSG00000187244	BCAM	protein_coding	3726	3974	3893	5287	4889	3967	7188	5622	6915	4746	4770	5059	2879	2842	2695	3297	3053	2899	4536	4660	4431	8257	6573	6718
ENSG00000088247	KHSRP	protein_coding	5413	5992	5915	5769	5823	4995	6434	5366	6562	5207	5502	6149	3534	3630	2937	3522	3551	3359	4014	4259	3644	4278	3507	3508
ENSG00000174231	PRPF8	protein_coding	6780	6970	6592	6313	6537	5970	8166	6037	6946	6842	6609	7310	2703	2848	2087	2796	2469	2391	2619	2727	2756	3474	2536	2362
ENSG00000103363	ELOB	protein_coding	2257	2380	2433	3299	3003	2563	3697	2583	3700	2532	2635	2863	5759	5830	7464	7125	7863	7191	6687	7776	5430	6297	5525	5769
ENSG00000237441	RGL2	protein_coding	3410	3747	3474	4913	4883	3788	6215	4014	4334	4148	4272	4460	4283	5892	4336	5582	5669	4660	4709	5524	5553	5652	4819	4321
ENSG00000108946	PRKAR1A	protein_coding	3598	3679	3800	4020	4315	3764	5655	3487	4622	5028	4888	4280	5015	4582	4960	5176	5565	3732	5075	4789	4472	6846	5369	5417
ENSG00000185215	TNFAIP2	protein_coding	7052	7479	6948	10385	10112	8476	10218	7229	8612	7671	7997	8538	682	768	617	859	919	774	1374	1431	1601	931	678	650
ENSG00000101294	HM13	protein_coding	4059	4492	4493	6199	5870	5161	7371	5569	7008	5522	6112	6101	3495	3631	3711	3903	3844	3462	3277	3248	2949	4676	4015	3740
ENSG00000115919	KYNU	protein_coding	3601	3821	3941	5793	5803	5190	9023	5779	7099	6497	6532	6278	5484	4587	5036	4289	4711	3559	2459	2429	1890	2899	2568	2549
ENSG00000163479	SSR2	protein_coding	4211	4638	4720	5747	5934	5062	7098	5382	6339	5461	5554	5570	4183	3879	4554	4203	4303	3760	3001	2574	2419	4968	4055	4075
ENSG00000196498	NCOR2	protein_coding	4060	4414	3977	4695	4739	4112	5818	4694	5123	4233	4296	4767	3841	4111	2494	4323	4238	3772	5942	6257	6853	6465	4635	3823
ENSG00000162522	KIAA1522	protein_coding	5681	6073	5814	6958	6974	6287	9417	7050	8278	6915	6851	7419	2064	2427	2061	2211	2064	1993	2561	2408	2599	2930	2296	2300
ENSG00000203485	INF2	protein_coding	3212	3433	3206	4022	4089	3388	3989	3116	3645	3050	3058	3477	5031	5909	4719	6290	6459	5946	6122	6306	6499	6534	5105	5017
ENSG00000101224	CDC25B	protein_coding	2658	2732	2765	2077	2040	1894	2486	1878	2258	2272	2230	2405	8737	8556	7744	8461	8508	7354	4113	3781	3514	9304	7286	6520
ENSG00000175356	SCUBE2	protein_coding	4484	5084	4719	5454	5440	4287	8197	6115	6989	6160	6248	6732	3081	2873	2567	3098	2858	2572	2820	2911	2922	6383	4657	4586
ENSG00000062485	CS	protein_coding	5585	5819	5926	6917	7212	6280	8475	5945	7042	6895	7057	6977	3050	2795	2408	2882	2787	2243	2504	2044	2048	3344	2542	2442
ENSG00000082641	NFE2L1	protein_coding	5661	5870	5517	6911	6492	5604	7364	5593	6614	5680	5636	6315	4224	4098	3351	4048	3700	3728	2054	2015	2115	3352	2501	2537
ENSG00000089154	GCN1	protein_coding	5959	6098	5689	6513	7115	6322	8280	6124	7035	6682	6433	7282	2186	2638	1695	2710	2617	2223	2753	3124	3573	3260	2340	2194
ENSG00000155660	PDIA4	protein_coding	5035	5228	5125	5674	5387	4672	6277	4736	5629	5153	5356	5615	4006	3457	3568	3894	3953	3434	3908	4049	3589	5047	3958	4049
ENSG00000142089	IFITM3	protein_coding	1080	1165	1140	1352	1201	862	830	586	919	634	624	620	9415	9794	11268	9538	10762	9497	5726	6013	4140	8138	7396	7380
ENSG00000165527	ARF6	protein_coding	3604	4302	4221	3708	3738	3143	4390	3175	4043	3627	3798	3937	5508	5109	5632	6186	6262	4816	3793	3511	3064	7790	6142	6192
ENSG00000057608	GDI2	protein_coding	5164	5700	5791	6743	6975	6103	8528	5819	7098	7216	7048	7206	3431	2669	2821	2751	2492	2105	2118	1736	1695	3415	2546	2463
ENSG00000184897	H1FX	protein_coding	5072	6235	6606	3459	3092	2846	3480	3028	3951	3046	3207	3290	3592	4731	5153	4763	5229	4854	5567	6699	4783	5921	5282	5743
ENSG00000064601	CTSA	protein_coding	2858	3035	2993	4831	4591	3907	4625	3584	4623	3648	3860	4133	5662	5311	5442	5651	6439	5530	4414	4703	3946	5790	4909	4985
ENSG00000113648	H2AFY	protein_coding	3798	4129	4018	4561	4603	3898	5466	3897	4534	4119	4254	4479	5472	4780	5041	4237	4677	3702	4614	5119	4407	5974	4708	4945
ENSG00000233927	RPS28	protein_coding	3903	4085	4334	6081	5877	4590	6104	4589	6395	4568	4792	5109	4414	3980	5045	4087	4307	3913	3403	3550	3046	4941	4176	4081
ENSG00000184575	XPOT	protein_coding	4855	5081	5263	5050	5309	4597	6580	4258	5047	5152	5112	5112	5830	4858	4792	4844	5153	3841	2551	2694	2564	4149	3291	3233
ENSG00000117335	CD46	protein_coding	5113	5080	5348	6493	6816	5935	9842	6363	7606	7472	7665	7082	2595	2312	2723	2715	2967	2182	1934	1927	1784	2626	2168	2256
ENSG00000087365	SF3B2	protein_coding	5544	6029	5582	6199	5754	4738	6736	5084	6067	5445	5470	5737	3423	3288	2819	3520	3617	2799	3291	3264	3097	4357	3547	3468
ENSG00000069011	PITX1	protein_coding	8388	9184	9480	9137	8168	7586	8398	6194	8355	7172	7866	7818	699	746	744	1083	1171	1143	896	887	802	1073	899	877
ENSG00000240342	RPS2P5	processed_pseudogene	4617	5698	5562	7515	7830	5722	6866	5234	6734	4766	4718	5571	2836	3162	3503	3662	2930	2737	3086	2458	2400	4134	3421	3480
ENSG00000255302	EID1	protein_coding	1697	1683	2013	2668	2872	2265	3205	2020	2672	2552	2383	2083	6594	5979	7393	6551	7295	5190	5682	6041	4830	9033	7661	8254
ENSG00000161011	SQSTM1	protein_coding	3804	4251	4154	7818	7370	6551	6359	4782	6037	5147	5344	5786	3764	3849	3439	4153	3619	3519	2333	1545	1924	5493	3806	3712
ENSG00000117362	APH1A	protein_coding	3876	4461	4390	5020	4769	4285	5955	4360	5407	4644	4756	5133	4460	4627	5053	4513	4364	3933	3188	2852	2809	5923	4751	4717
ENSG00000196419	XRCC6	protein_coding	5367	6106	5708	5927	5829	5320	7332	4899	6246	5802	5878	6233	2697	2663	2991	2739	2963	2521	3613	4070	3354	3824	3031	3034
ENSG00000197728	RPS26	protein_coding	3353	3696	3695	4920	5036	4255	6078	4433	6146	4576	4909	4979	3957	3769	4989	3866	4417	3450	5088	5239	4024	4733	4075	4239
ENSG00000168066	SF1	protein_coding	5415	5770	5443	5928	6359	5484	7587	5550	6452	6246	6227	6301	2660	2729	2075	3113	3080	2619	3138	3220	3253	3815	2691	2544
ENSG00000101608	MYL12A	protein_coding	978	1209	1242	2100	1944	1640	2228	1399	1755	1541	1461	1551	8949	8648	10437	7662	7916	5884	6080	6416	5307	7763	6607	6894
ENSG00000117983	MUC5B	protein_coding	26	15	22	28	27	22	6	11	16	6	18	11	9218	10632	7625	17051	16381	16401	3450	3955	3080	8155	6005	5337
ENSG00000172531	PPP1CA	protein_coding	4446	4981	4933	4390	4261	3551	4825	3662	4668	3877	4057	4379	4843	4573	4996	4821	5108	4452	3944	3433	3036	5983	4988	4925
ENSG00000048828	FAM120A	protein_coding	4372	4275	4277	5145	5151	4580	5958	4166	4971	5193	5029	5021	4552	3827	3853	4217	3978	3280	4061	4124	3943	5261	3898	3816
ENSG00000166226	CCT2	protein_coding	4428	4953	5036	6075	6190	5293	7490	5185	6523	6093	5884	6117	3661	3224	3369	3295	3358	2510	3114	2744	2335	3940	3095	2907
ENSG00000169714	CNBP	protein_coding	3151	3357	3494	3923	4234	3424	5019	3255	4238	3751	3736	3837	5922	4778	5857	4897	5438	3941	4841	5053	4752	6085	4750	5079
ENSG00000146242	TPBG	protein_coding	3907	3966	3956	4247	4119	3468	4911	3547	4412	3923	4037	4169	5139	4884	4337	5724	5579	4671	3922	4524	3964	6352	4602	4428
ENSG00000161013	MGAT4B	protein_coding	3102	3630	3314	4306	4125	3685	4824	3561	4265	3415	3501	3688	4361	5221	5294	4895	5099	4760	4649	5368	5192	6365	5031	5093
ENSG00000213853	EMP2	protein_coding	4071	4074	4177	2583	2873	2520	4778	3664	4614	4039	4389	4529	5853	5218	5610	5351	5992	4776	4435	5081	4216	5209	4301	4387
ENSG00000206053	JPT2	protein_coding	5227	5978	5828	5975	5957	5081	7660	5532	6788	6297	6283	6846	3035	2670	2847	2895	2719	2450	2606	2428	2413	3536	2794	2609
ENSG00000234745	HLA-B	protein_coding	6115	7649	7314	11027	11264	8299	10900	7825	9913	7698	7828	7857	204	230	222	343	298	289	183	111	102	217	197	183
ENSG00000134910	STT3A	protein_coding	7043	7603	7439	7845	8227	7216	9631	6972	8308	7999	8214	8361	1087	890	950	1120	1015	851	805	622	772	1342	957	955
ENSG00000110917	MLEC	protein_coding	5871	6422	6107	6630	6935	6168	8397	6115	7149	6857	6694	7589	2106	1889	1815	2036	2115	1841	2268	2144	2280	2680	2034	1923
ENSG00000179950	PUF60	protein_coding	4517	5177	5092	5936	5561	4912	6140	4644	5845	4961	5203	5564	3569	3561	3578	3565	3478	3281	3381	2962	3228	4655	3687	3543
ENSG00000117139	KDM5B	protein_coding	3572	3874	3640	4501	4898	4245	6573	4647	5288	5081	5003	5446	4774	4238	3923	4232	4339	3347	3765	3983	3719	5058	4061	3829
ENSG00000197694	SPTAN1	protein_coding	4937	4992	4674	7918	7606	6815	8785	6368	7104	6078	5968	6649	2526	2344	1797	2344	2264	2110	2188	2409	2365	3207	2258	2192
ENSG00000173457	PPP1R14B	protein_coding	3076	3815	3809	4189	3664	3408	4348	3062	4323	3071	2969	3128	4249	5212	6037	4597	5061	4518	6149	6544	5692	5243	4595	4876
ENSG00000182154	MRPL41	protein_coding	2071	2477	2440	3426	3346	2592	3490	2755	3502	2298	2390	2712	4413	5891	6939	5711	6146	5829	5617	7249	6284	6070	5651	6185
ENSG00000125970	RALY	protein_coding	4809	5257	5160	5854	5511	4726	5943	4545	5790	4621	4623	4938	3541	3807	4062	3757	3557	3446	3330	3966	3333	3750	3482	3617
ENSG00000197043	ANXA6	protein_coding	5355	6034	6001	11189	10821	8891	9590	7042	8624	7786	7640	8421	790	658	659	699	555	488	410	335	292	1179	893	938
ENSG00000078369	GNB1	protein_coding	4653	5061	5032	5945	5878	5417	7123	5169	6218	5625	5454	5954	3242	2913	2895	3299	3246	2804	2838	2454	2599	4399	3481	3537
ENSG00000109475	RPL34	protein_coding	2529	2853	2778	4148	4317	3350	5517	3429	4437	3838	3676	3941	5103	5243	7645	5065	5603	4238	4087	4568	3580	5290	4767	4815
ENSG00000165678	GHITM	protein_coding	3961	4599	4688	5463	5788	4996	7192	5028	6401	5622	5614	5682	3621	3079	3751	3242	3513	2571	3205	3049	2583	4003	3275	3517
ENSG00000180694	TMEM64	protein_coding	408	392	406	538	589	519	583	368	469	532	566	520	3909	3461	4164	3737	3724	2669	9764	6447	8911	21040	14833	15886
ENSG00000120742	SERP1	protein_coding	3757	3904	4152	4849	4835	4194	6024	4009	5003	4752	4584	4255	4384	3996	4654	4659	4770	3894	3934	3569	3181	4692	4116	4022
ENSG00000184007	PTP4A2	protein_coding	5368	5841	6046	6108	6309	5396	8353	5326	6910	6672	6748	6720	3072	2731	2940	2840	3101	2303	1826	1718	1610	2396	1891	1781
ENSG00000186350	RXRA	protein_coding	3571	4191	3948	4030	4025	3602	5278	4388	5152	4307	4316	4952	4093	4412	3830	4602	4129	4241	3601	3532	3779	6215	4927	4778
ENSG00000149547	EI24	protein_coding	6296	6755	6656	7691	8002	7226	9419	6810	8513	7957	7862	8149	1095	972	924	1055	1081	889	1102	963	965	1293	1126	1020
ENSG00000244038	DDOST	protein_coding	5036	5294	5341	7062	6504	5566	7763	5684	7026	6026	6201	6315	2474	2264	2283	2748	2673	2461	2431	1952	1884	3467	2699	2619
ENSG00000012660	ELOVL5	protein_coding	6370	6697	7207	7949	8796	7286	9244	6348	7611	9243	9293	9222	955	816	854	794	733	626	567	487	451	841	659	660
ENSG00000101182	PSMA7	protein_coding	3915	4436	4515	4986	4917	4102	5232	3773	4846	3989	4140	4379	4187	4260	5318	4521	4471	3648	3949	3047	3085	5423	4080	4450
ENSG00000253729	PRKDC	protein_coding	8337	8210	7962	6876	7508	6573	8694	6531	7011	8224	8035	8244	968	855	861	914	960	681	1021	868	880	1289	901	900
ENSG00000119888	EPCAM	protein_coding	2651	2711	2974	3323	3241	2991	3940	2600	3425	2877	2948	3013	5905	5313	6465	5189	5610	4226	5044	5242	4878	7084	5777	5816
ENSG00000115468	EFHD1	protein_coding	4530	4831	4916	5301	5230	4609	7822	6137	7448	6415	6443	6775	3649	3032	2812	3693	4021	3158	1678	1880	1503	2840	2303	2208
ENSG00000147676	MAL2	protein_coding	3828	3825	4174	4600	4839	4142	5544	3671	4852	4974	4749	4245	4839	4286	5293	4881	5106	3726	2900	2764	2625	5058	3910	4192
ENSG00000225630	MTND2P28	unprocessed_pseudogene	2403	2106	2636	3078	3377	3049	3942	2209	1923	2529	2499	2537	6186	5145	2983	4397	5987	4071	7173	10630	10259	4671	4924	4221
ENSG00000079246	XRCC5	protein_coding	4566	4739	5040	4806	4864	4195	6075	4046	4978	5186	5139	5227	4416	3383	3690	3816	3982	3036	3498	3237	2967	4706	3523	3381
ENSG00000138434	ITPRID2	protein_coding	652	598	568	547	654	521	673	492	577	683	744	630	8813	8156	7756	12441	11836	8549	5663	5144	5012	8634	6311	6670
ENSG00000146731	CCT6A	protein_coding	5457	6169	6070	6561	6766	5802	8141	5523	7059	6708	6558	6900	2207	2066	2082	1838	2067	1495	2405	2526	2387	2046	1701	1755
ENSG00000197119	SLC25A29	protein_coding	1914	2027	1980	3253	3267	2639	3693	2402	2681	2286	2371	2357	4650	6875	4679	6790	6972	6085	5505	6743	6830	6232	5046	4886
ENSG00000170144	HNRNPA3	protein_coding	3390	3402	3735	3286	3553	2877	4124	2938	3411	3284	3391	3394	5024	4773	4904	4820	5252	4156	5637	6154	5557	5662	4839	4594
ENSG00000135624	CCT7	protein_coding	3613	3957	3817	4569	4519	3887	5334	4001	4830	4335	4269	4542	4003	4104	4753	4278	3996	3796	4107	3431	3232	5602	4820	4338
ENSG00000112787	FBRSL1	protein_coding	3197	3372	3419	4462	4193	4024	5320	4088	4992	3901	3970	4010	3494	3915	3123	4037	4392	3791	5348	6068	6137	5156	4017	3664
ENSG00000105438	KDELR1	protein_coding	2714	2979	2955	3170	3239	2863	4276	3211	3800	3193	3399	3428	5347	5102	5252	5225	5453	4778	4782	4982	4144	6756	5561	5454
ENSG00000234741	GAS5	processed_transcript	1806	1736	1988	3324	3329	2394	4351	2862	3595	2820	2942	3053	5900	5901	8302	5285	6140	5184	3862	4915	4239	6366	5485	6052
ENSG00000077150	NFKB2	protein_coding	3840	4350	4096	5804	5557	4513	6672	4792	5860	4520	4464	4991	3067	3407	3224	3457	3783	3470	3157	3799	3190	4625	3460	3663
ENSG00000204389	HSPA1A	protein_coding	1641	1805	1752	2585	2337	2065	3740	3018	3891	2989	3235	3293	6114	6788	7225	6575	6245	5951	4964	5696	4800	5856	4578	4617
ENSG00000189091	SF3B3	protein_coding	4428	4707	4553	4173	4272	3747	6112	4563	5288	4896	4913	5099	3948	3151	3031	3226	3501	2899	4646	4772	4157	4558	3595	3514
ENSG00000141232	TOB1	protein_coding	2964	3109	3092	3148	3331	2616	5042	3225	4042	3879	4045	3882	4926	4350	4615	5115	5561	4241	4728	4850	4344	6291	5141	5202
ENSG00000198355	PIM3	protein_coding	1648	1798	1748	1706	1643	1481	2143	1534	1920	1447	1572	1633	6646	7758	7145	8500	8707	7655	4171	4701	4024	8220	7037	6859
ENSG00000127616	SMARCA4	protein_coding	4684	4826	4374	5464	5490	4564	6338	4937	5520	4725	4938	5426	3548	3397	3283	3374	3345	3091	3148	3307	3381	4133	3138	3245
ENSG00000138071	ACTR2	protein_coding	2960	3093	3353	3968	4231	3607	5347	3455	4268	4430	4503	4234	5084	4385	4781	4454	4591	3280	4637	4571	4202	5313	4458	4425
ENSG00000135506	OS9	protein_coding	5197	5785	5439	7300	7069	5554	8279	5983	7204	5986	6247	6954	1751	1826	1676	2479	2165	2080	1737	1294	1680	3229	2267	2242
ENSG00000168350	DEGS2	protein_coding	5263	5694	5980	7998	7299	6503	6984	5290	7222	5943	6339	6454	1601	1581	1660	2059	2006	1856	1507	1386	1216	3609	2927	2964
ENSG00000140319	SRP14	protein_coding	3313	3624	3520	4702	4806	3843	5858	4146	5466	4332	4327	4342	4015	3480	4256	3455	4226	3282	4573	5676	4236	3968	3803	4010
ENSG00000131669	NINJ1	protein_coding	1928	2285	2340	3875	3420	2912	3589	2748	3663	2833	2919	3167	5856	6095	6250	5352	5016	5151	4809	4755	3977	6809	5619	5868
ENSG00000177106	EPS8L2	protein_coding	3403	3612	3206	4980	4810	4102	5525	4036	4734	3307	3633	4038	2815	4067	2648	4125	4103	3662	5145	6518	6907	4638	3649	3567
ENSG00000196642	RABL6	protein_coding	3853	4336	4025	4881	4849	4127	5352	3964	4936	3845	4032	4134	3384	4346	4065	4205	3624	3855	3910	3955	3969	5144	4166	4148
ENSG00000065000	AP3D1	protein_coding	4182	4421	4001	6009	5903	5272	6732	5246	6014	5073	5276	5811	2831	3074	2771	3178	3025	2666	3058	3474	3453	3472	3055	2829
ENSG00000134308	YWHAQ	protein_coding	4341	4581	4931	4982	4941	4476	5782	3883	4979	5139	4946	4800	3934	3674	4191	3549	3659	2729	3300	2624	2517	5115	3738	3925
ENSG00000064961	HMG20B	protein_coding	4168	4363	4354	4126	3870	3484	4773	3565	4564	3564	3776	4048	3502	3855	3556	4009	4055	3644	4845	5458	4938	5545	4329	4150
ENSG00000204592	HLA-E	protein_coding	3560	3939	3861	5385	5116	4132	4841	3593	4436	3706	3719	3983	4324	4598	4899	4630	4890	4317	2846	2568	2250	5566	4651	4646
ENSG00000179051	RCC2	protein_coding	5582	5862	5693	5290	5234	4389	6852	5129	6216	5745	5806	6473	3045	2866	2606	2840	2706	2496	2437	2418	2306	3360	2496	2374
ENSG00000123562	MORF4L2	protein_coding	2577	2724	2812	3092	3179	2667	4072	2702	3566	3171	3214	3103	6408	5472	5751	5327	5985	4549	5173	5621	4480	5230	4702	4545
ENSG00000127838	PNKD	protein_coding	1606	1759	1650	2038	2055	1818	1890	1463	1686	1401	1528	1594	7085	6805	6026	8896	9464	8211	4634	5676	4210	7116	5799	5676
ENSG00000246705	H2AFJ	protein_coding	2112	2333	2467	2404	2296	1749	2426	1861	2467	1783	1899	1960	3978	5175	6555	5976	6116	5583	7206	7985	6088	6684	6288	6670
ENSG00000073060	SCARB1	protein_coding	3202	3682	3582	7036	6549	6432	6607	4743	5975	4811	5191	5307	2927	3032	3169	3306	3045	3008	2859	3045	2671	3791	2984	3037
ENSG00000111669	TPI1	protein_coding	2189	2764	2640	2661	2526	2246	2986	2146	2749	2264	2347	2411	5383	5549	6601	5187	5327	4524	6232	5569	5009	7763	6628	6195
ENSG00000119333	WDR34	protein_coding	6357	7276	7033	4154	3674	3466	3992	3127	4144	3798	3637	3760	2653	2835	2924	3012	3377	3112	4865	5338	4750	4818	3930	3825
ENSG00000110047	EHD1	protein_coding	4364	4889	4758	7859	7466	6503	8815	6686	8346	6245	6484	7100	1534	1524	1606	1724	1691	1592	1727	1606	1527	2310	1679	1774
ENSG00000177733	HNRNPA0	protein_coding	4251	4978	4774	5865	5786	4835	6215	4733	5820	4719	4970	5341	3321	3071	3506	3158	3164	2713	2776	2612	2099	4105	3474	3411
ENSG00000090060	PAPOLA	protein_coding	4377	4256	4414	4401	4635	4164	5893	3799	4685	4870	4913	4482	4663	3857	4025	3791	4079	3127	3458	3440	3029	4660	3418	3249
ENSG00000150753	CCT5	protein_coding	4350	4804	4715	4527	4614	3995	5349	3724	4679	4384	4369	4498	4832	3988	4237	3972	3893	3242	3848	3405	2754	4580	3484	3413
ENSG00000167460	TPM4	protein_coding	4	3	5	8	8	11	12	16	12	11	6	15	10751	9483	9402	8757	9711	7660	7386	7995	6991	8249	6432	6638
ENSG00000204256	BRD2	protein_coding	3483	3582	3480	3849	3819	3298	5274	3870	4387	3900	3831	4150	4711	4689	3529	4428	4249	3732	4109	4378	4493	5833	4262	4078
ENSG00000131051	RBM39	protein_coding	3255	3153	3318	4236	4654	3467	6277	3673	4060	4334	4362	4130	4462	4329	3684	4499	4424	3280	4140	4487	4649	5134	3762	3635
ENSG00000130827	PLXNA3	protein_coding	2422	2352	2273	3796	4001	3312	4548	2900	3272	2801	2746	3008	4652	6613	3530	5933	5480	4847	5183	6397	5747	5836	4141	3457
ENSG00000141376	BCAS3	protein_coding	479	522	496	616	609	535	877	663	745	696	708	707	6002	6133	6710	6876	6830	5832	9123	7221	7790	11134	8610	9093
ENSG00000174903	RAB1B	protein_coding	4757	5634	5207	6297	6054	5398	7197	5786	7350	5751	5747	6377	2607	2354	2161	2430	2151	2035	1762	1244	1422	3755	2661	2758
ENSG00000131844	MCCC2	protein_coding	3209	3298	3384	4471	4351	3841	5675	4011	4732	4481	4803	4903	4902	4090	4098	3747	4112	3300	3362	3885	2950	5013	4096	4120
ENSG00000204386	NEU1	protein_coding	2755	3051	3036	5273	5394	4471	5286	4119	4957	4274	4482	4951	4657	4449	5094	4806	4912	4234	2299	2538	2064	4419	3583	3714
ENSG00000149428	HYOU1	protein_coding	6086	6545	6168	7417	7286	6368	8895	6601	7771	6941	6941	7387	1473	1355	1027	1222	1113	1102	1020	1015	1122	1548	1167	1233
ENSG00000129250	KIF1C	protein_coding	3951	4281	4070	6396	6478	5606	6373	4915	6163	4859	4911	5469	3145	3469	2895	2911	2735	2819	2586	2625	2620	3474	2905	3020
ENSG00000113719	ERGIC1	protein_coding	3072	3055	3185	4680	4592	4062	6031	4358	5230	4395	4643	4976	4900	4298	3717	4356	4471	3740	2790	2467	2418	5195	3930	3704
ENSG00000105699	LSR	protein_coding	3333	3674	3690	4685	4149	3863	4395	3566	4558	3277	3376	3554	3809	4296	4784	4558	4256	4221	4337	4601	4059	4984	4095	4103
ENSG00000110651	CD81	protein_coding	2654	2929	2842	3892	3402	3037	3937	3187	3991	3115	3197	3182	5060	4973	5230	5198	5179	4661	4663	3643	3878	6208	5095	5063
ENSG00000123933	MXD4	protein_coding	2573	3018	2836	5492	5080	4400	5513	4201	5317	4123	4295	4584	3681	3999	3789	3883	3955	3938	3699	3575	3342	4914	3885	4042
ENSG00000118816	CCNI	protein_coding	3917	4075	4144	4860	4779	4388	6424	4442	5326	5270	5286	4753	4857	3679	4083	3651	3810	2670	2325	1601	1638	4827	3519	3578
ENSG00000129353	SLC44A2	protein_coding	3431	3826	3705	3128	3266	2861	4529	3453	4107	3512	3654	3977	4149	4279	4036	4814	4741	4207	4379	4988	4831	5290	4372	4343
ENSG00000008394	MGST1	protein_coding	3544	3603	4148	5020	5088	4401	6381	4106	5041	4968	4954	4448	3931	3639	4463	4005	4592	3254	3429	3634	3125	2981	2381	2726
ENSG00000100075	SLC25A1	protein_coding	3125	3342	3448	4084	3783	3491	4640	3395	4467	3307	3228	3631	4085	4415	4677	4192	4513	4134	4573	5305	4484	5084	4286	4113
ENSG00000104853	CLPTM1	protein_coding	3220	3625	3492	4138	4151	3691	5387	4083	5054	3949	4235	4520	4002	3799	3286	4039	3928	3742	4141	4006	4017	4996	4154	4046
ENSG00000184432	COPB2	protein_coding	4510	5024	4813	6191	6342	5089	8235	5583	6909	6381	6526	6966	2463	2044	2216	2273	2435	1899	2062	1876	1627	2295	1819	1954
ENSG00000168036	CTNNB1	protein_coding	5830	6083	5848	7398	7489	6584	8782	6298	7583	6921	7150	7255	1351	1298	1134	1201	1112	891	872	718	984	1888	1345	1353
ENSG00000181222	POLR2A	protein_coding	5751	6032	5773	5517	5820	4999	7937	6303	7001	6193	6061	6804	1708	1655	1121	2013	1854	1695	2351	1953	1915	2991	2048	1832
ENSG00000205336	ADGRG1	protein_coding	3359	3548	3554	4112	3960	3612	6299	4751	5940	4370	4655	5122	5060	4863	4150	4488	4265	3927	2319	2287	2315	4151	3121	2882
ENSG00000167880	EVPL	protein_coding	4298	4658	4091	5755	5860	4668	6605	5149	5936	4449	4656	5426	2509	3499	2254	3099	2873	2781	2700	3444	3417	3375	2599	2660
ENSG00000105220	GPI	protein_coding	2888	3316	3272	3999	3815	3532	4248	3181	4004	3461	3478	3771	5007	4363	4370	4141	4382	3667	4681	4262	3777	5688	4902	4494
ENSG00000013588	GPRC5A	protein_coding	485	555	499	943	1069	933	1679	1218	1428	1281	1352	1405	9043	7702	7242	8249	8814	7105	5011	4781	4335	8358	6429	6725
ENSG00000145901	TNIP1	protein_coding	5173	5456	5029	7214	7106	5953	6940	5032	6643	5685	5644	6342	2360	2324	2158	2286	2330	2113	1632	1515	1309	2387	1874	1850
ENSG00000133687	TMTC1	protein_coding	6480	6664	6590	4536	4906	4365	12641	8636	10190	10229	9871	10112	32	34	35	127	103	90	93	87	78	74	55	72
ENSG00000115524	SF3B1	protein_coding	3232	3214	3173	3916	3798	3483	5296	3320	3810	3988	3993	4173	4477	4309	3829	4305	4778	3399	3774	4145	4196	5286	3996	4105
ENSG00000115310	RTN4	protein_coding	3144	3392	3406	4377	4371	3948	4896	3517	4201	3840	3948	3923	4460	4123	4607	4090	4537	3355	4018	4174	3689	4518	3591	3811
ENSG00000169727	GPS1	protein_coding	3924	4073	3974	5326	5194	4375	5845	4285	5539	4293	4498	4797	3083	3187	3139	3083	3173	2995	3583	3971	3570	3693	3063	3217
ENSG00000166986	MARS	protein_coding	3962	4288	4268	4530	4220	3792	5316	3911	4648	3888	4047	4071	4489	4866	4392	4772	4859	4388	2138	2294	2433	3920	3166	3164
ENSG00000257923	CUX1	protein_coding	1105	998	994	1288	1209	1131	1452	1094	1181	1106	1061	1171	8780	7723	6774	7064	7008	6451	4949	4610	4747	9644	7420	6845
ENSG00000143153	ATP1B1	protein_coding	709	732	780	897	884	790	980	625	854	879	885	919	11001	8496	9107	7416	8295	5947	4510	4646	3844	8642	6704	7259
ENSG00000137575	SDCBP	protein_coding	1427	1328	1722	2733	2668	2525	2551	1541	2131	2277	2162	1976	7703	6231	7640	7493	8478	5792	4360	4475	3395	5639	4668	4552
ENSG00000168488	ATXN2L	protein_coding	3896	4084	3737	4463	4437	3879	5562	4237	4692	4032	4070	4342	3888	4039	2468	4195	3763	3650	3720	3538	3566	4601	3462	3002
ENSG00000108679	LGALS3BP	protein_coding	2563	2778	2659	5198	4819	3791	4033	3185	4128	3237	3375	3572	4971	4234	4085	4475	5017	4346	3953	3965	2730	5464	4475	4269
ENSG00000173156	RHOD	protein_coding	2179	2319	2431	3042	2896	2425	2998	2276	2984	2133	2111	2408	4273	5492	5939	5487	5802	5286	5771	6166	4800	5572	5159	5274
ENSG00000189403	HMGB1	protein_coding	3222	3300	3569	2300	2334	1964	2896	1888	2490	2583	2598	2466	4670	3863	4687	4037	4784	3310	6890	7979	6347	6453	5129	5414
ENSG00000089280	FUS	protein_coding	4101	4287	4149	4103	4313	3460	5376	3395	3785	3594	3817	4039	3111	3818	2912	3770	3513	2895	4922	4981	4838	4823	3774	3324
ENSG00000162923	WDR26	protein_coding	3954	3850	4065	7255	7668	6677	10444	6742	7816	7169	7209	6908	1248	1123	1080	1206	1317	872	1674	1510	1527	1519	1054	1057
ENSG00000108395	TRIM37	protein_coding	1134	1074	993	1364	1365	1314	1432	983	1170	1292	1261	1269	8033	7009	6944	7238	6683	5622	5100	4534	5103	9930	7118	6958
ENSG00000088986	DYNLL1	protein_coding	3425	3766	3795	4118	4468	3497	5020	3525	4159	3964	3899	4067	3595	3778	4537	3795	4182	3010	4328	4894	3786	3940	3494	3853
ENSG00000137409	MTCH1	protein_coding	4057	4824	4660	5113	5006	4461	5578	4293	5354	4621	4540	4912	3153	3504	3508	3735	3277	2913	2239	2008	1999	4344	3398	3344
ENSG00000112308	C6orf62	protein_coding	4204	4367	4449	5115	5620	4863	6659	4414	5288	5468	5359	5260	3682	2872	3388	3054	2870	2308	2321	2312	2122	3368	2802	2614
ENSG00000205937	RNPS1	protein_coding	3625	3876	3692	4227	4081	3675	4751	3498	4303	3593	3754	3900	3927	3892	3931	3810	4010	3665	4295	4441	3629	4544	3886	3595
ENSG00000132471	WBP2	protein_coding	3543	4065	3905	4928	4754	4020	5834	4506	5616	4324	4395	4771	3878	3712	3940	3843	3921	3411	2481	2375	2068	3883	3268	3157
ENSG00000100644	HIF1A	protein_coding	1558	1526	1546	1855	1932	1739	2195	1507	1859	2121	2099	1899	9635	7611	7869	7868	7762	5634	4140	3872	3237	6064	4591	4447
ENSG00000104341	LAPTM4B	protein_coding	4584	5206	5169	5573	5591	5389	6957	4989	6164	5991	5893	5914	2641	2258	2725	2097	2123	1527	2184	1617	1986	3226	2294	2424
ENSG00000136810	TXN	protein_coding	2693	2808	2975	3631	3531	3264	4350	2831	3484	3252	3442	3570	4296	3801	5197	4610	5009	3981	4784	6260	4491	4229	3888	4032
ENSG00000067560	RHOA	protein_coding	4103	4492	4372	4941	5027	4459	6471	4440	5380	5065	4915	5009	3563	2976	3546	3088	3281	2545	2608	2306	2117	3749	2944	2894
ENSG00000215301	DDX3X	protein_coding	4334	4353	4591	5079	5235	4613	6175	4370	5014	5625	5386	5337	3403	3010	2584	3087	2823	2476	2793	2415	2406	3729	2827	2501
ENSG00000179195	ZNF664	protein_coding	4129	4240	4419	4822	5244	4296	6489	4265	5229	5385	5301	5171	3466	3172	2945	2852	2897	2203	2657	2635	2543	3781	2998	2877
ENSG00000077235	GTF3C1	protein_coding	3579	3781	3549	4819	4762	4376	5851	4288	5206	4132	4462	4861	2874	2963	2829	3232	3171	3071	3618	3822	3688	4255	3396	3293
ENSG00000148344	PTGES	protein_coding	6217	7039	7026	6380	6372	5241	9047	6665	8580	7581	7594	8295	773	789	925	663	607	548	515	540	495	747	542	536
ENSG00000114554	PLXNA1	protein_coding	1917	2074	1828	3598	3686	3574	4285	3354	3416	3012	3000	3471	3933	4873	3211	4249	3994	3974	4798	6135	6194	6192	4713	4128
ENSG00000063244	U2AF2	protein_coding	3664	4065	3994	4471	4336	3640	4737	3697	4552	3821	3889	4207	3293	3850	3493	3683	3624	3214	3794	3937	3701	4704	3623	3607
ENSG00000124207	CSE1L	protein_coding	5313	5853	5812	5675	5768	5662	7865	5189	6289	6649	6719	6563	1951	1519	1548	1477	1658	1221	1966	1996	1796	2014	1556	1467
ENSG00000184840	TMED9	protein_coding	4312	4758	4579	5695	5341	4476	5931	4441	5473	4454	4616	4923	2891	2932	2981	3364	3129	2781	2671	2316	2148	3388	2784	2968
ENSG00000156515	HK1	protein_coding	3697	3910	3716	4669	4567	4055	5891	4187	5026	4591	4491	4952	3576	3539	3362	3523	3566	3335	2783	2754	2456	4129	3247	3215
ENSG00000173726	TOMM20	protein_coding	4600	5118	5214	6167	6215	5426	8527	5443	7163	6396	6331	6541	1784	1735	2065	1650	1752	1424	1590	1509	1331	1790	1584	1651
ENSG00000185650	ZFP36L1	protein_coding	4002	4112	4056	5562	5728	5151	7020	4847	5943	5572	5711	5485	2893	2851	1958	2203	2230	1823	2994	2873	3527	2655	1893	1764
ENSG00000124151	NCOA3	protein_coding	1671	1811	1797	1723	1915	1650	2754	1892	2047	2284	2240	2376	6434	6379	5100	6240	5851	4453	6228	5117	5681	7149	5111	4950
ENSG00000179632	MAF1	protein_coding	2671	2962	2985	3622	3228	2729	3659	2762	3689	3006	2917	3254	4236	4874	5107	4748	4565	4460	3784	3699	3415	6079	5183	5117
ENSG00000182054	IDH2	protein_coding	4756	5574	5205	5462	5000	4407	6926	5295	6595	4999	4892	5459	2549	2554	2768	2153	2068	1938	2224	1946	1782	2974	2616	2493
ENSG00000213585	VDAC1	protein_coding	2640	2798	2811	3550	3674	3223	4374	3041	3814	3411	3493	3520	5095	4413	4706	4169	4501	3411	4351	4931	3943	4630	3868	4018
ENSG00000164828	SUN1	protein_coding	4076	4138	4089	4689	4915	4074	5882	3957	4570	4187	4192	4479	3123	3399	2678	3043	3356	2560	3006	3746	3546	4164	3167	3267
ENSG00000124762	CDKN1A	protein_coding	1656	1776	1720	1650	1489	1205	899	661	869	775	769	834	8749	8088	8071	8619	7474	7089	3962	3026	2981	7670	6028	5949
ENSG00000182871	COL18A1	protein_coding	511	597	443	1022	1025	779	1183	873	1009	643	720	691	4822	5878	4589	5565	5354	5316	8014	9445	10082	9146	7135	6902
ENSG00000108424	KPNB1	protein_coding	5844	5659	5727	6405	6405	5804	7225	5205	5948	6394	6327	6598	1544	1313	1295	1359	1400	1180	1752	1883	1821	1807	1310	1296
ENSG00000171223	JUNB	protein_coding	1072	1262	1188	1704	1507	1252	1725	1235	1725	1238	1332	1393	6578	7865	8008	7793	7126	6890	4049	4677	3744	6946	5519	5651
ENSG00000185122	HSF1	protein_coding	2690	3093	2935	3834	3694	3195	4373	3271	4190	3206	3336	3474	4330	4372	3967	4117	3986	4021	4135	4297	3901	5071	4134	3847
ENSG00000095139	ARCN1	protein_coding	4279	4423	4461	4662	4799	4217	6605	4766	5597	5235	5430	5542	3068	2622	2482	3023	3200	2500	2182	1994	1880	3249	2760	2437
ENSG00000065054	SLC9A3R2	protein_coding	2275	2367	2580	2949	2864	2496	3577	2822	3678	2746	2742	2947	3997	4129	4267	5123	5707	4940	4518	4954	4145	5670	5024	4844
ENSG00000084733	RAB10	protein_coding	1904	2015	2177	2658	2807	2563	3357	2282	2881	2810	2734	2650	5622	4885	5196	5678	6205	4895	3735	3772	3349	6393	5261	5480
ENSG00000173113	TRMT112	protein_coding	2469	3325	3273	3269	3317	2475	3557	2592	3339	2716	2631	3205	3386	4630	5763	4269	4501	3844	4964	5645	4422	4598	4207	4798
ENSG00000138449	SLC40A1	protein_coding	4944	5274	5496	6509	6920	6002	12066	8003	9671	8925	9006	8316	0	0	0	0	1	0	0	0	2	0	0	0
ENSG00000049656	CLPTM1L	protein_coding	4502	4796	4817	6262	6033	5558	6617	4909	5893	5600	5700	5574	1927	2012	2075	2197	2094	1861	2110	2080	1983	2618	1985	1921
ENSG00000113732	ATP6V0E1	protein_coding	1649	1943	1902	3087	3247	2783	3816	2572	3377	2731	2716	3004	5473	4698	5823	5303	6015	4425	4175	4041	3392	5523	4506	4749
ENSG00000170515	PA2G4	protein_coding	3554	3531	3610	3577	3548	2937	4513	3063	3856	3587	3613	3762	3790	3229	3500	3258	3903	3010	4997	6507	5203	3592	3333	3323
ENSG00000130066	SAT1	protein_coding	821	919	897	1992	2062	1514	1592	1038	1217	1330	1316	1462	5661	5501	6288	7522	8509	6300	7141	6884	5971	5494	4662	4580
ENSG00000099624	ATP5F1D	protein_coding	2188	2528	2620	3542	2973	2838	3512	2627	3580	2644	2603	2722	3454	4010	4606	4056	4638	4211	5238	6505	4851	4935	4717	4935
ENSG00000177885	GRB2	protein_coding	2837	3165	3246	3689	3663	3092	4375	3323	3882	3495	3402	3757	4184	3977	4256	4281	4332	3640	3827	3723	3384	4898	4165	3905
ENSG00000184363	PKP3	protein_coding	3003	3183	3128	4396	3922	3679	4076	3323	4147	3028	3161	3412	3355	3400	3308	3938	3964	3765	4467	4821	4249	4837	3983	3910
ENSG00000087191	PSMC5	protein_coding	2449	2555	2640	2815	2893	2258	3182	2252	2952	2696	2513	2655	4466	4429	5011	4679	4869	3983	5268	6181	5247	5212	4643	4548
ENSG00000100280	AP1B1	protein_coding	3523	3873	3604	4913	4660	4325	6087	4663	5865	4642	4732	5265	2477	2884	2640	2838	2476	2666	2558	2780	2618	4073	3050	3127
ENSG00000124155	PIGT	protein_coding	4077	4345	4341	4739	4675	4210	5813	4335	5291	4506	4691	4895	2744	2184	2132	3164	3316	2936	2821	2381	2029	4095	3261	3213
ENSG00000116489	CAPZA1	protein_coding	1986	1918	2199	2574	2665	2280	3255	1991	2541	2624	2698	2597	5785	4866	5107	4620	5394	3718	5525	5751	5165	5654	4379	4860
ENSG00000100401	RANGAP1	protein_coding	3712	4054	3790	4750	4257	3928	5207	3923	4625	3909	4026	4503	3220	3676	3323	3130	3193	2871	3096	3258	3605	3827	3118	2943
ENSG00000122565	CBX3	protein_coding	4734	4826	5553	5148	5323	4743	6555	4018	5208	5481	5209	4938	2777	2316	2584	2324	2448	1805	2369	2078	1830	2936	2318	2335
ENSG00000168528	SERINC2	protein_coding	4894	5197	5229	7762	7651	6641	9258	7287	9131	7055	7529	8166	162	205	194	177	228	199	643	691	709	319	248	240
ENSG00000164754	RAD21	protein_coding	5444	5733	6123	3884	3877	3481	4784	3068	3729	4302	4226	4091	3052	2606	2951	2660	2933	2101	3829	3832	3429	3616	2791	3100
ENSG00000143621	ILF2	protein_coding	4830	5140	5391	4999	5028	4303	6113	4262	5364	5326	5093	5239	2903	2473	2894	2689	2436	2105	1924	1398	1540	3259	2381	2352
ENSG00000173020	GRK2	protein_coding	2891	3185	3087	3051	2796	2510	3777	2673	3438	2721	2656	3044	4057	4523	3770	4850	4617	4736	4237	5164	4945	4891	4074	3740
ENSG00000103342	GSPT1	protein_coding	4173	4332	4379	4817	4776	4539	6202	4415	5311	5040	5253	5012	2963	2391	2729	2766	2920	2383	2670	2173	2285	3172	2390	2336
ENSG00000090621	PABPC4	protein_coding	3651	3875	3935	5362	5337	4897	6196	4676	5779	4875	4910	5075	2844	2538	2526	2363	2328	1945	2752	3090	2730	2944	2360	2377
ENSG00000064932	SBNO2	protein_coding	2765	2997	2945	3380	3381	2935	4293	3067	3840	2857	2869	3180	4030	5090	3777	4789	4738	4531	4092	4683	4671	4052	3290	3038
ENSG00000130787	HIP1R	protein_coding	2561	2842	2616	3209	2961	2735	2924	2344	2755	2374	2415	2707	4041	5160	3713	5229	4980	4894	4254	5173	4860	5634	4408	4418
ENSG00000124145	SDC4	protein_coding	3468	4114	4236	4885	5216	4617	5826	4089	4966	4801	4705	5211	3017	3133	3534	3362	3185	2695	1940	1920	1840	3284	2505	2550
ENSG00000159352	PSMD4	protein_coding	3498	3597	3530	4207	4030	3226	4637	3167	4299	3372	3507	3698	3615	3597	4035	3618	3641	3160	3717	3768	3227	4422	3813	3695
ENSG00000011347	SYT7	protein_coding	4379	4694	4353	4065	3950	3529	6288	4744	5900	5348	5291	5914	2386	2577	2059	2518	2239	2448	2436	2649	2773	3487	2523	2480
ENSG00000099783	HNRNPM	protein_coding	4795	5616	5299	5191	5031	4551	5773	4550	5527	4731	4936	5156	2100	2101	2269	2367	2225	2082	2469	2148	2120	3215	2463	2280
ENSG00000138074	SLC5A6	protein_coding	2040	2263	2117	4367	4321	3859	5384	3711	4392	3893	3980	4316	3828	4100	3398	3730	3970	3109	3407	3641	3480	4762	3600	3298
ENSG00000123416	TUBA1B	protein_coding	9986	10594	10754	5389	5012	4998	4304	3487	4695	4813	4966	5340	1190	973	804	1016	860	916	1636	851	1162	2239	1473	1491
ENSG00000189159	JPT1	protein_coding	4231	4720	4729	5506	5532	4618	5781	4224	5193	4242	4540	4805	2381	2222	2667	2236	2426	1980	3367	4030	3230	2258	1939	2051
ENSG00000151929	BAG3	protein_coding	1979	2203	2162	3364	3192	2985	2960	2310	2978	2740	2886	2966	4606	3874	3627	3695	3945	3334	5085	4607	4390	7409	5911	5699
ENSG00000101150	TPD52L2	protein_coding	2861	3128	3018	3990	3739	3250	4624	3234	3847	3454	3578	3619	4322	4244	4133	4391	4023	3548	3584	3314	3008	4725	3550	3700
ENSG00000109736	MFSD10	protein_coding	3259	3626	3499	4553	4170	3603	4408	3242	4067	3212	3484	3581	3038	3559	3350	3735	3541	3411	3971	4485	4283	4218	3341	3192
ENSG00000007202	KIAA0100	protein_coding	5332	5279	5307	6173	6567	6276	7407	5723	6360	6778	6510	7446	1096	1110	867	1083	987	990	1100	1134	1380	1501	1165	1102
ENSG00000182944	EWSR1	protein_coding	3357	3424	3305	3829	3895	3153	4450	2963	3523	3348	3310	3478	3783	3931	3549	3747	3701	3226	4091	4409	4287	4489	3578	3713
ENSG00000050820	BCAR1	protein_coding	1907	2149	2113	3541	3214	3071	3654	3116	3730	2675	2742	2763	3958	4055	3391	4011	3530	3485	5105	5022	5437	6231	4847	4784
ENSG00000092010	PSME1	protein_coding	2478	2638	2689	3472	3467	2694	3543	2605	3286	2787	2780	3046	4967	4347	5347	4197	4576	3573	3969	3702	2888	5709	4842	4908
ENSG00000092820	EZR	protein_coding	4138	4391	4510	4436	4572	3755	5796	4081	5111	4536	4618	5046	3219	2730	2856	2850	3100	2482	2645	2209	2328	3487	2959	2537
ENSG00000179918	SEPHS2	protein_coding	3956	4306	4280	4719	4633	3984	5310	3881	5014	4396	4572	4974	3433	3072	3393	3388	3323	2790	2414	2013	1740	3416	2545	2575
ENSG00000140740	UQCRC2	protein_coding	4671	4641	4779	6065	5868	5233	7232	5033	6126	5819	5805	5820	1887	1672	1691	1746	2024	1416	1704	1540	1401	2372	1701	1774
ENSG00000123144	TRIR	protein_coding	2175	2545	2612	2899	2726	2071	2953	2072	2739	2125	2127	2402	4153	4954	5781	4639	5061	4374	4659	5681	4589	5009	4529	5064
ENSG00000077147	TM9SF3	protein_coding	4051	3836	4535	4681	4943	4621	7296	4460	5559	6156	5837	5381	2432	2172	2477	2195	2246	1593	2224	2237	2134	2725	1898	2090
ENSG00000160285	LSS	protein_coding	2440	2782	2659	3875	3964	3482	4145	3061	3570	3081	3172	3368	3605	4083	3567	4761	4670	4501	2969	3536	3454	5159	4001	3865
ENSG00000100380	ST13	protein_coding	3730	4064	4034	4972	5186	4275	6166	4145	5372	5127	5326	5103	3209	2697	3063	2530	2629	2087	2120	1937	1658	3252	2544	2510
ENSG00000105401	CDC37	protein_coding	2192	2211	2233	3327	3353	2735	3834	2650	3195	2533	2570	2844	4109	4901	4349	4407	4691	4239	4650	5082	4562	4722	4219	4087
ENSG00000005022	SLC25A5	protein_coding	3223	3719	3696	3301	3420	3097	3884	2881	3670	3292	3347	3431	3916	3791	4479	3829	3660	2894	4036	3270	2766	5478	4306	4292
ENSG00000175130	MARCKSL1	protein_coding	2724	2910	3050	3891	3975	3213	4037	3112	3740	3333	3208	3458	4294	4368	4974	3449	3591	3178	3974	4328	3657	3902	3611	3596
ENSG00000164054	SHISA5	protein_coding	3374	3530	3569	4283	4100	3527	4843	3600	4575	3674	3700	3880	3295	3214	3192	3547	3575	3257	3348	3006	2808	4459	3506	3710
ENSG00000101199	ARFGAP1	protein_coding	2281	2658	2251	3437	3597	2854	4454	3051	3576	3020	3042	3305	3434	4393	3575	4549	4323	4162	4003	5095	4901	4643	3583	3339
ENSG00000169251	NMD3	protein_coding	1066	1010	1085	1674	1729	1416	2226	1391	1686	1671	1663	1567	6216	5428	6483	5586	5727	4264	5406	5275	5084	7647	6025	6163
ENSG00000125817	CENPB	protein_coding	2939	3280	3255	3177	2829	2985	3346	2519	3387	2770	2637	3106	4015	4296	4178	4192	4223	4256	4245	4426	4001	4925	4205	4273
ENSG00000160862	AZGP1	protein_coding	5250	5858	5716	7501	7691	5779	8828	6584	8739	6912	7385	8195	249	262	300	558	582	475	104	142	69	83	93	86
ENSG00000196126	HLA-DRB1	protein_coding	1060	1278	1274	2398	2195	1856	1468	1190	1414	1444	1476	1475	4505	4771	5706	3934	4001	3594	8144	7030	6643	7438	6425	6671
ENSG00000131759	RARA	protein_coding	3159	3508	3277	4089	4189	3401	4301	3352	4173	3428	3507	3748	3624	3827	3210	3389	3633	3335	3722	4227	3271	4184	3453	3339
ENSG00000197136	PCNX3	protein_coding	4201	4220	4045	4558	4548	4431	6196	4608	5276	4682	4791	5025	2176	2656	2033	2643	2345	2401	2726	2796	3050	3347	2357	2123
ENSG00000111907	TPD52L1	protein_coding	1063	1219	1225	1918	1876	1679	1926	1294	1562	1458	1442	1456	6288	5570	6111	5502	6155	4721	5792	5669	4416	7079	5866	5809
ENSG00000085063	CD59	protein_coding	1981	2205	2111	3277	3465	2953	3879	2527	3209	3257	3132	3254	4336	3771	4237	4271	4626	3656	3379	3183	2906	6656	5338	5314
ENSG00000182199	SHMT2	protein_coding	3637	4285	4087	4175	3986	3459	4583	3323	4017	3306	3221	3706	4253	4336	4856	4586	4414	3960	1497	1323	1247	4177	3195	3261
ENSG00000179889	PDXDC1	protein_coding	3882	3911	3765	3973	3976	3502	5657	3957	4739	4371	4493	4914	3209	3027	2695	3509	3642	2978	2949	3038	2760	3179	2402	2346
ENSG00000149091	DGKZ	protein_coding	3655	3902	3729	4219	3985	3616	4314	3140	4003	3288	3393	3715	3143	3602	2993	3112	3305	3165	3893	4428	3950	4078	3074	3141
ENSG00000101161	PRPF6	protein_coding	3622	4040	3843	4667	4296	3724	4971	3654	4409	3765	3831	4340	2930	3140	3102	3243	2886	3035	2926	2739	2689	4169	3407	3390
ENSG00000136636	KCTD3	protein_coding	6460	6463	6805	5706	5746	4763	8347	5646	6876	6729	6280	6184	913	730	732	751	775	598	963	1120	1063	1087	912	913
ENSG00000182087	TMEM259	protein_coding	3743	4085	3791	4743	4576	4016	5562	3874	4696	3683	3904	3939	2592	3492	2321	3369	3248	3184	2622	2720	2905	3653	2972	2688
ENSG00000168056	LTBP3	protein_coding	4616	5042	4901	5453	5302	4570	7307	5598	7056	4866	4767	5124	1194	1319	1316	1674	1816	1689	1967	2486	2384	2100	1940	1831
ENSG00000128567	PODXL	protein_coding	216	269	232	394	371	356	411	286	368	363	336	378	7363	6290	5557	4288	4428	3504	5286	4915	5625	14460	10554	10051
ENSG00000131653	TRAF7	protein_coding	3359	3545	3562	4643	4187	3938	5214	4031	5006	4031	4269	4306	2725	2918	2685	3013	2853	2823	3367	3111	3258	3636	2850	2958
ENSG00000167770	OTUB1	protein_coding	3094	3409	3467	4346	4202	3502	4931	3569	4652	3620	3747	4026	3206	3460	3410	3281	3356	3073	3141	2871	2645	4254	3345	3531
ENSG00000103769	RAB11A	protein_coding	3047	3180	3421	4040	4270	3553	5606	3787	4682	4717	4628	4416	3653	2852	3438	3218	3508	2760	2809	2884	2606	3443	2691	2838
ENSG00000178035	IMPDH2	protein_coding	4237	4777	4732	6456	6535	5397	7552	5634	6597	5992	6042	6265	1202	1174	1237	1132	1021	1009	1537	1412	1423	1765	1393	1477
ENSG00000198918	RPL39	protein_coding	1452	1768	1728	2338	2386	1956	3226	2270	2975	2257	2334	2671	4862	5168	8620	4732	5491	4137	4117	4034	3142	4965	4428	4863
ENSG00000142864	SERBP1	protein_coding	4042	4311	4399	4989	4958	4487	5902	4016	5140	5017	4973	4783	2840	2305	2488	2348	2295	1706	2691	2339	2072	3062	2398	2296
ENSG00000099814	CEP170B	protein_coding	3501	3860	3478	4514	4729	4195	5204	3815	4292	3537	3542	4114	2192	3080	1592	2861	2778	2385	4016	4751	5625	3227	2343	2114
ENSG00000116260	QSOX1	protein_coding	2166	2604	2382	2784	2728	2453	2293	1724	2131	2094	2089	2311	4285	4406	4484	5054	4525	4658	4292	3633	4987	7146	5312	5172
ENSG00000167553	TUBA1C	protein_coding	5251	5559	5599	4858	4709	4467	4663	3506	4325	4510	4530	4766	2669	2044	2331	2550	2555	2019	2860	1794	1743	3303	2585	2505
ENSG00000103067	ESRP2	protein_coding	2865	3096	2889	3306	3568	3007	4795	3672	4088	3551	3671	4004	3087	3819	2611	3846	3643	3017	3544	4180	4242	4504	3485	3207
ENSG00000100596	SPTLC2	protein_coding	4748	4997	4832	5189	5956	4727	8203	5917	6906	6949	6750	6939	1516	1252	1322	1327	1417	1177	770	788	717	1299	1009	942
ENSG00000160111	CPAMD8	protein_coding	4619	4837	4658	7574	7515	6527	10162	7148	8204	7055	7438	8451	91	82	68	101	99	82	185	202	219	102	74	65
ENSG00000126457	PRMT1	protein_coding	2469	2696	2706	3403	3121	2785	3582	2502	3200	2526	2611	2681	4458	4213	4350	3709	4312	3775	4482	4748	3950	5048	4060	4163
ENSG00000100813	ACIN1	protein_coding	2433	2513	2298	3006	3153	2401	3873	2518	2934	2436	2477	2936	3728	4711	3014	4628	4350	3788	4718	5476	5856	4938	3837	3515
ENSG00000221869	CEBPD	protein_coding	1627	1731	1790	2615	2223	2120	2461	1747	2500	1827	2034	2110	5522	5872	6357	6373	7507	6716	2590	3299	2043	5189	4377	4751
ENSG00000170315	UBB	protein_coding	3550	4018	4171	4246	4284	3366	4925	3453	4751	3842	4031	4092	3681	3391	3715	3044	2734	2622	2748	2117	1725	4164	3267	3396
ENSG00000164032	H2AFZ	protein_coding	3345	3789	3911	2167	2119	2011	2351	1804	2269	2444	2454	2491	3397	3804	4608	3933	4539	3476	5797	6030	4843	4826	4201	4455
ENSG00000062725	APPBP2	protein_coding	910	918	976	1124	1281	1104	1642	1073	1304	1354	1364	1271	6150	5497	5760	5992	5989	4620	5642	5411	5493	7781	6079	6176
ENSG00000126934	MAP2K2	protein_coding	2332	2435	2481	3275	3116	2850	3547	2706	3472	2665	2692	2752	4187	4229	4536	3906	4430	4086	3836	4337	3797	4964	4182	4039
ENSG00000204394	VARS	protein_coding	3769	4234	4047	5701	5480	4856	6205	4774	5811	4452	4781	5215	1937	2175	2087	1977	2054	1798	2247	2667	2658	2298	1697	1872
ENSG00000169045	HNRNPH1	protein_coding	3309	3029	3446	3858	3971	3222	5023	2970	3395	3502	3429	3634	3196	3971	2631	3473	3009	2453	3993	4185	4400	4556	3279	2788
ENSG00000103202	NME4	protein_coding	1886	2139	2194	2708	2663	2200	3020	2093	2706	2095	2173	2279	3301	3788	3758	3673	3930	3223	6514	7742	6592	4835	4365	4717
ENSG00000111481	COPZ1	protein_coding	3712	4189	4117	4967	4811	4064	6592	4397	5564	4989	4894	5077	2489	2248	2513	2601	2749	2234	1894	1627	1589	2640	2229	2273
ENSG00000071127	WDR1	protein_coding	3242	3434	3477	4228	4250	3898	4719	3261	4131	3498	3630	3811	3429	3246	3342	3147	3201	2788	3342	3305	3042	3829	3060	3027
ENSG00000105669	COPE	protein_coding	1477	1780	1660	2191	2039	1671	2197	1673	2205	1633	1826	1859	4557	5182	5653	4818	5236	4780	5133	6280	5127	5296	4802	5175
ENSG00000101158	NELFCD	protein_coding	2966	3297	3151	3824	3846	3329	5141	3592	4306	3878	3958	4112	3412	3314	3048	3277	3280	2673	3228	3434	3297	3802	3068	2965
ENSG00000164855	TMEM184A	protein_coding	2606	2751	2539	5368	5645	4318	7651	4722	4558	3820	4339	4749	1850	2627	1991	2468	2364	2296	2670	3103	3513	3231	2424	2499
ENSG00000175215	CTDSP2	protein_coding	4562	5057	4674	4704	4851	4200	6356	4643	5362	5096	5034	5287	2085	2193	1930	2486	2310	2073	1400	1306	1249	2963	2256	2016
ENSG00000160948	VPS28	protein_coding	2360	2433	2374	3354	3160	2680	3970	2693	3533	2691	2690	2791	3859	4147	4177	4181	4434	3963	3432	3838	3023	5351	4349	4474
ENSG00000198911	SREBF2	protein_coding	3778	3985	3757	4368	4271	3902	5431	4110	4707	4234	4271	4744	3275	3270	2871	3317	3043	2967	1956	1983	1995	3083	2410	2203
ENSG00000126461	SCAF1	protein_coding	2966	3370	3209	4225	3993	3495	4573	3763	4587	3200	3484	3667	2963	2875	2732	3072	2970	3019	3793	4199	3927	3820	3022	3004
ENSG00000108443	RPS6KB1	protein_coding	747	667	730	848	853	782	1110	674	887	925	922	873	7196	5986	6046	6299	6575	4622	5961	5972	5812	7709	5857	5868
ENSG00000197157	SND1	protein_coding	2945	3148	3039	4467	4630	3837	4894	3610	4496	3972	3937	4157	3440	3148	3256	3222	3127	2848	2618	2525	2190	3977	3289	3063
ENSG00000186174	BCL9L	protein_coding	4164	4610	4416	5051	5573	5297	7315	5982	6298	5310	5277	6248	1268	1664	780	1617	1393	1528	1593	1250	1958	2229	1540	1429
ENSG00000004399	PLXND1	protein_coding	3479	3732	3536	3026	2998	2729	5287	4082	4634	4732	4872	5754	2285	2424	1777	2591	2590	2369	4032	4258	4856	3221	2410	2059
ENSG00000142186	SCYL1	protein_coding	3489	3687	3549	4452	4091	3540	4797	3616	4498	3654	3833	4140	2848	3021	2831	3119	3029	2987	2933	3392	3231	3283	2936	2773
ENSG00000172053	QARS	protein_coding	4482	4734	4401	5435	5456	4565	7137	5210	6374	5235	5476	5999	1470	1431	1449	1413	1506	1418	1593	1679	1705	2072	1723	1659
ENSG00000159335	PTMS	protein_coding	1758	2062	1953	1845	1797	1532	2116	1592	2148	1640	1625	1616	5138	5126	5844	4395	5403	4588	4667	6081	4647	5638	5149	5256
ENSG00000110107	PRPF19	protein_coding	4961	5114	5266	5752	5091	4596	6157	4581	5758	5157	4963	5554	2292	1911	1735	1845	1697	1575	1467	1072	1184	2348	1819	1671
ENSG00000166557	TMED3	protein_coding	2631	3017	3039	4537	4208	3663	5833	4289	5650	3934	4252	4578	2724	2746	3080	3193	3065	2980	2556	2351	2087	3475	2868	2796
ENSG00000137207	YIPF3	protein_coding	2615	2776	2759	3632	3435	2945	4784	3628	4364	3711	3729	3839	3817	3600	3736	3936	4253	3581	2391	2159	1898	4653	3629	3620
ENSG00000261236	BOP1	protein_coding	2006	2415	2140	3404	3427	2773	3636	2634	3074	2419	2430	2653	3176	4695	3255	3792	3569	3340	5151	6118	5697	4770	3526	3354
ENSG00000112473	SLC39A7	protein_coding	4081	4651	4456	5525	5491	4411	6396	4922	5703	5038	5037	5700	1879	2081	1919	2287	1796	1878	1363	1038	1186	2579	1952	1958
ENSG00000168385	Sep-02	protein_coding	3055	3232	3305	3861	4297	3606	5222	3294	4042	4346	4073	4274	3403	2828	3136	3272	3451	2619	2846	2812	2732	3702	2829	3054
ENSG00000148175	STOM	protein_coding	2452	2542	2598	3362	3395	3159	3491	2359	2957	2918	3057	2880	5330	4752	4923	5126	5699	4338	2872	2985	2239	3737	3071	3033
ENSG00000197226	TBC1D9B	protein_coding	3226	3407	3138	4297	4286	3590	5197	3956	4557	3960	3936	4421	2675	2904	2080	2850	2697	2487	2970	3072	3677	3940	3168	2759
ENSG00000100811	YY1	protein_coding	3572	3771	3981	3658	3523	3391	4710	3208	4116	3617	3671	3630	3454	3287	3306	3369	3327	2684	2875	2847	2657	4104	3153	3299
ENSG00000140983	RHOT2	protein_coding	2453	2768	2368	3262	3248	2519	3650	2482	3001	2457	2428	2481	2724	4007	3265	3889	4132	3810	4527	5877	5775	4798	3528	3664
ENSG00000133639	BTG1	protein_coding	2871	3040	3265	4487	4668	3817	7626	5377	6401	5354	5651	5301	2813	2353	2748	2370	2669	1960	1175	1148	964	2568	2176	2245
ENSG00000099875	MKNK2	protein_coding	3547	4184	3913	5164	4978	4393	6819	5320	6740	4819	5111	5575	1685	2268	1574	2272	2190	1980	1676	1644	1590	2276	1761	1547
ENSG00000064666	CNN2	protein_coding	4690	5127	5141	7180	6894	6097	8554	6438	8320	5699	5903	6263	578	546	571	513	509	488	804	774	646	410	389	381
ENSG00000145907	G3BP1	protein_coding	3750	4086	4188	4688	5005	4577	6034	4021	4947	5090	5242	5037	2688	2195	2400	2117	2070	1669	1978	1837	1637	3055	2265	2287
ENSG00000131238	PPT1	protein_coding	3301	3576	3750	5441	5404	4770	8378	5797	6821	7122	7103	7429	1292	1029	1305	981	1205	1016	1073	1075	1141	1466	1155	1199
ENSG00000160877	NACC1	protein_coding	3492	3904	3605	4067	4075	3689	4981	3853	4786	3922	3911	4338	2226	2720	2350	2512	2276	2409	3408	3982	3742	3203	2623	2720
ENSG00000089248	ERP29	protein_coding	2463	2945	2838	3337	3215	2557	3173	2400	2990	2491	2610	2866	3553	4204	4796	4824	4394	3948	3304	3205	2873	5057	4285	4428
ENSG00000253719	ATXN7L3B	protein_coding	3412	3901	3738	4649	4786	4045	5800	4260	4947	4724	5006	4959	3065	2580	2500	2817	2551	2135	1559	1088	1189	3720	2693	2617
ENSG00000110700	RPS13	protein_coding	2393	2667	2802	3917	3842	3068	4753	3257	3939	3580	3526	3687	3092	3460	4864	3685	3809	2842	3265	3421	2686	3720	3084	3263
ENSG00000163683	SMIM14	protein_coding	1298	1158	1308	1438	1499	1202	1954	1319	1684	1762	1771	1699	6519	5193	6848	6087	6494	4899	3908	4054	3682	6431	5012	5290
ENSG00000073578	SDHA	protein_coding	4058	4500	4260	5515	5250	4622	5410	4062	5056	4526	4696	5000	2083	1911	2067	2175	2086	1741	1906	1702	1710	3236	2376	2300
ENSG00000173120	KDM2A	protein_coding	4320	4505	4348	4802	4723	4360	6343	4750	5386	5130	5168	5571	1770	1917	1504	1818	1810	1562	2113	2219	2325	2219	1809	1634
ENSG00000203879	GDI1	protein_coding	2991	3290	3093	3084	2900	2359	3725	2734	3241	2764	2692	2881	3722	3953	3725	3816	3745	3337	3989	4107	4313	4452	3567	3554
ENSG00000183044	ABAT	protein_coding	2801	2708	2750	4043	3987	3279	3851	2923	3384	3032	3237	3341	4518	4012	3305	3889	3691	3204	3145	2763	2751	4484	3477	3255
ENSG00000065427	KARS	protein_coding	2515	2598	2504	3034	3129	2689	3957	2884	3354	2965	3058	3111	4737	3875	4062	3589	3971	3208	4011	4170	3549	4085	3285	3397
ENSG00000121774	KHDRBS1	protein_coding	3948	4381	4426	4560	4469	3822	5176	3698	4419	4171	4165	4418	2646	2548	2813	2402	2527	2023	2453	2374	2129	3099	2427	2515
ENSG00000114354	TFG	protein_coding	2658	2562	2731	3680	3426	3131	4220	2978	3725	3335	3527	3437	4254	3358	3686	3632	4095	3163	3541	3801	3185	3463	2961	2924
ENSG00000167815	PRDX2	protein_coding	3254	3870	3662	4582	4523	3776	4811	3794	4809	3858	4028	4245	3056	2779	3130	2426	2233	2070	2378	1870	1606	4016	3368	3320
ENSG00000138095	LRPPRC	protein_coding	3646	3949	3966	5011	4960	4790	6489	4326	5120	5532	5606	5598	2276	1848	2001	1946	1972	1602	1649	1750	1683	2315	1641	1724
ENSG00000089159	PXN	protein_coding	2520	2958	2750	4871	4936	4455	6343	4543	5356	4174	4260	4762	1864	2274	2091	2085	2002	1899	2804	3063	3297	3320	2231	2466
ENSG00000170275	CRTAP	protein_coding	4080	4656	4369	4841	4791	4433	5632	4028	4823	4533	4620	4894	1989	1873	1890	2182	2106	1824	2094	1976	1887	2946	2425	2398
ENSG00000125844	RRBP1	protein_coding	2709	2725	2628	3624	3763	2936	3887	2942	3507	2843	3062	3357	3558	3574	2818	4378	4142	3904	3860	4053	3527	3689	3000	2804
ENSG00000124006	OBSL1	protein_coding	949	1108	948	1447	1441	1082	1678	1293	1571	1214	1223	1292	3649	4418	3601	5374	5113	4734	5180	6073	6310	8326	6550	6681
ENSG00000171490	RSL1D1	protein_coding	2796	2910	3096	4616	4406	3691	5730	3757	4571	4285	4226	4461	3585	2891	3248	2695	2975	2481	2331	2347	1934	3254	2456	2479
ENSG00000124214	STAU1	protein_coding	3624	3855	3973	4565	4284	3859	5672	3953	4784	4770	4517	4747	2876	2461	2443	2456	2553	2090	2170	1990	1922	2982	2451	2184
ENSG00000125505	MBOAT7	protein_coding	2780	3176	3154	3940	3736	3189	4214	3463	4411	3332	3419	3481	3050	3500	3187	3136	2942	2757	3357	3128	3149	4081	3417	3139
ENSG00000087087	SRRT	protein_coding	2586	2796	2606	2870	2633	2174	2870	2207	2602	2298	2230	2575	3115	4062	2917	3765	3936	3412	5062	6364	6404	4441	3644	3549
ENSG00000175115	PACS1	protein_coding	2111	2172	2056	2330	2332	2135	3031	2244	2780	2325	2458	2502	4027	3920	3059	3989	4292	4008	4823	4844	4846	5943	4575	4293
ENSG00000132361	CLUH	protein_coding	3946	4551	4093	5704	5497	4853	6691	4882	5685	4729	4894	5440	1314	1729	1360	1435	1374	1329	1919	2198	2320	2036	1575	1486
ENSG00000123143	PKN1	protein_coding	2302	2684	2696	3022	2878	2474	2756	1981	2719	2051	2115	2219	4055	4198	4217	4075	4039	4072	3498	3817	3875	5781	4689	4808
ENSG00000163874	ZC3H12A	protein_coding	2142	2206	2057	2788	2570	2161	3199	2405	2883	2338	2399	2784	5177	5687	4297	5696	5669	4862	3138	3096	2462	4281	3502	3216
ENSG00000136930	PSMB7	protein_coding	3161	3546	3352	3826	4046	3321	4708	3436	4206	3704	3809	3801	3037	2911	3463	2896	3092	2597	3015	3342	2425	3296	2972	3026
ENSG00000139641	ESYT1	protein_coding	4578	5143	4687	6171	5891	5627	6215	4841	5423	5017	4983	5430	1628	1609	1517	1525	1304	1280	1153	1152	1206	1833	1434	1332
ENSG00000010278	CD9	protein_coding	889	994	979	1162	1203	1026	1467	1015	1378	1252	1320	1419	5313	4954	5784	6203	6100	5067	3587	3251	3028	8767	7455	7320
ENSG00000079805	DNM2	protein_coding	2502	2739	2525	2736	2683	2326	2863	2264	2688	2254	2237	2449	3866	4363	3526	4688	4393	4342	4509	4532	4501	4701	3637	3572
ENSG00000171206	TRIM8	protein_coding	3127	3443	3476	4540	4105	3800	5411	4139	5081	3596	3747	3985	2841	2642	2355	2635	2699	2320	3023	2887	2262	3556	2780	2432
ENSG00000143799	PARP1	protein_coding	6045	6083	6062	6126	5947	5103	6748	5109	5897	6093	6298	6597	575	480	450	638	515	515	1129	1038	1032	878	628	654
ENSG00000143546	S100A8	protein_coding	287	326	315	396	413	295	527	420	473	457	527	555	8116	10097	13248	10506	11197	8780	3393	4231	1700	1455	1424	1461
ENSG00000170248	PDCD6IP	protein_coding	3728	3886	3948	4480	4625	4104	5737	4126	4901	4686	4788	4697	2701	2254	2182	2347	2704	1974	2011	2130	1655	2704	2054	2058
ENSG00000164733	CTSB	protein_coding	4381	4711	5007	4896	4791	3900	5091	4017	4927	4216	4305	4484	2346	2130	2287	2513	2452	2231	1788	1514	1422	2690	1967	2078
ENSG00000159346	ADIPOR1	protein_coding	2769	3155	2995	3255	3335	2895	4307	3124	3680	3314	3419	3489	3651	3282	3542	3631	3904	3154	2849	3153	2823	3854	3295	3258
ENSG00000124766	SOX4	protein_coding	1735	1805	1840	3216	3391	3121	3849	2607	3206	2843	2857	2905	6489	5636	5361	4213	4509	3547	1911	1939	1738	4319	3561	3381
ENSG00000172890	NADSYN1	protein_coding	1446	1509	1375	2545	2642	1981	2898	1844	2079	1963	2137	2097	4745	5589	4212	4508	5113	4346	4256	5245	4971	4880	3824	3747
ENSG00000129103	SUMF2	protein_coding	4527	5304	5177	5996	6189	4984	6940	5125	6282	5280	5707	5739	918	989	856	1107	1150	920	903	763	755	1733	1264	1233
ENSG00000105655	ISYNA1	protein_coding	4818	5008	4914	4276	3894	3359	4582	3682	4621	3641	3611	3952	1516	1567	1411	1562	1674	1539	3695	4937	4390	2757	2216	2190
ENSG00000177697	CD151	protein_coding	2398	2971	2903	4613	4179	3517	4267	3289	3982	3029	3173	3446	2678	3384	3517	3241	2856	2851	3104	3309	3097	3603	3106	3187
ENSG00000102225	CDK16	protein_coding	4291	4909	4477	4800	4931	4352	5545	3969	4933	4191	4040	4460	2058	2087	1782	2064	1887	1696	2050	2203	2198	2647	2060	1996
ENSG00000108175	ZMIZ1	protein_coding	4319	4332	4185	3595	3754	3516	6115	4764	5116	4897	4915	5594	2011	1816	1464	1789	1852	1514	2938	2846	2925	2161	1638	1544
ENSG00000077549	CAPZB	protein_coding	2604	2690	2818	3855	3624	2841	4193	3025	3765	3311	3443	3643	3639	2833	3017	2716	3155	2415	3570	4051	3243	4210	3439	3464
ENSG00000151892	GFRA1	protein_coding	161	185	171	218	238	176	127	105	99	104	145	126	5242	4599	4665	4085	4288	3573	4839	4490	4876	14358	11434	11186
ENSG00000132182	NUP210	protein_coding	6126	6675	6112	3992	3921	3698	4542	3578	3878	4145	3987	4319	1586	1784	1253	1913	2017	1738	2217	2610	2959	2570	1990	1839
ENSG00000160014	CALM3	protein_coding	4949	5837	5578	3886	3831	3249	4070	3070	3971	3507	3478	3576	2163	2190	2084	2481	2341	2214	2879	2591	2260	3529	2859	2823
ENSG00000105953	OGDH	protein_coding	3900	4239	3970	5471	5277	4897	5451	4216	5262	4655	4876	5050	1993	1984	1859	2039	1926	1977	1345	1368	1255	2491	2017	1870
ENSG00000173327	MAP3K11	protein_coding	3115	3730	3597	4575	4444	3806	4916	3600	4775	3598	3779	4176	2481	2604	2197	2527	2444	2540	2655	2613	2528	3429	2544	2660
ENSG00000138363	ATIC	protein_coding	2393	2673	2636	2780	2689	2426	3695	2535	3081	2926	3125	3225	5378	4439	4648	4393	4580	3783	2285	2020	1759	4682	3666	3470
ENSG00000122515	ZMIZ2	protein_coding	2693	2670	2591	4437	4390	3676	4829	3135	3437	3258	3384	3560	3532	3936	2298	3176	3202	2696	2613	3135	3030	3971	2993	2590
ENSG00000114416	FXR1	protein_coding	4103	4284	4314	4746	4921	4042	6682	4381	5407	5283	5289	4784	2127	1600	1779	1681	1704	1356	1665	1826	1563	2221	1774	1664
ENSG00000067704	IARS2	protein_coding	5303	5857	5686	5889	5869	5333	7193	4986	5905	6220	6232	6271	720	617	730	684	706	590	796	605	720	892	705	657
ENSG00000134202	GSTM3	protein_coding	3077	3616	3689	5401	5458	4862	6271	4459	5413	5021	5145	5152	1968	1906	2115	1840	1768	1520	1313	1207	869	2663	2112	2297
ENSG00000240849	TMEM189	protein_coding	500	464	463	612	586	506	617	434	550	469	555	515	6831	6810	7387	6201	6703	5837	4413	5188	4036	6985	6237	6123
ENSG00000144476	ACKR3	protein_coding	0	0	0	1	1	0	1	2	2	2	0	0	6279	5355	5586	3725	4027	3061	6234	5551	5935	13354	10204	9679
ENSG00000210135	MT-TN	Mt_tRNA	317	248	307	1025	1009	904	958	686	955	701	846	841	4665	4373	5170	4848	6827	5196	6318	9248	8980	5231	4470	4851
ENSG00000099797	TECR	protein_coding	2293	2607	2475	1988	1859	1562	2184	1757	2051	1627	1682	1809	3906	3630	3775	4163	5025	4235	4939	6237	4738	5244	4313	4628
ENSG00000156482	RPL30	protein_coding	2648	3168	3139	4036	4281	2979	4133	3033	3706	3150	3237	3521	3239	3656	4202	3328	3199	2704	2488	2095	1864	3969	3406	3525
ENSG00000079459	FDFT1	protein_coding	3925	4437	4551	4653	4605	4183	6112	4200	5252	4614	4906	4872	2787	2353	2572	2419	2458	1964	1234	1119	1027	1773	1359	1296
ENSG00000156261	CCT8	protein_coding	3546	3977	4041	4864	4750	4268	6234	4177	5083	4891	4908	4855	2197	1780	2034	1644	1862	1332	2257	2442	2143	2031	1698	1616
ENSG00000143742	SRP9	protein_coding	3593	3476	4467	4486	4599	4012	6081	3413	4575	5143	4828	4146	2261	1786	2671	2044	2198	1541	2455	1963	2026	2469	1995	2133
ENSG00000182670	TTC3	protein_coding	3737	3505	3593	4626	5182	4438	7172	4864	5886	5508	5451	5518	1961	1857	1553	1592	1599	1298	1263	1459	1372	1982	1430	1431
ENSG00000173432	SAA1	protein_coding	4411	3598	5139	9948	11164	9261	5948	4256	5661	5307	6258	6688	22	30	41	88	83	89	75	82	67	25	10	14
ENSG00000160209	PDXK	protein_coding	2254	2421	2336	2642	2690	2475	2870	2075	2568	2179	2184	2443	4005	4022	4163	4559	4450	4196	3716	3334	3427	4946	4070	4155
ENSG00000100994	PYGB	protein_coding	2830	3202	3061	3974	3748	3089	4079	3270	3953	3725	3837	4193	3116	3256	3327	3596	3109	3229	2370	2290	2349	3397	2608	2520
ENSG00000143418	CERS2	protein_coding	3199	3340	3435	4547	4464	3898	5364	3986	4776	4211	4365	4398	2424	2095	1451	2456	2013	1904	1906	1234	1879	4582	3266	2914
ENSG00000196205	EEF1A1P5	processed_pseudogene	3257	4201	4425	4483	3706	3298	6582	3361	3725	4031	3724	3666	3308	2901	3277	2731	2722	1885	1632	1445	1377	2950	2757	2501
ENSG00000196411	EPHB4	protein_coding	2231	2704	2608	2853	2740	2533	3271	2640	3033	2506	2607	2802	3897	4071	3931	4143	3584	3834	3012	2840	3213	5158	3745	3897
ENSG00000184216	IRAK1	protein_coding	2496	2915	2641	3647	3617	3010	3409	2664	3252	2692	2913	3106	3600	3786	3232	3527	3193	3097	3267	2620	3017	4829	3593	3685
ENSG00000143061	IGSF3	protein_coding	2064	2261	2185	2861	3002	2655	4169	3099	3451	3406	3270	3548	3299	3134	2906	2978	2880	2587	3496	3894	3927	5072	3805	3839
ENSG00000104852	SNRNP70	protein_coding	2454	2872	2743	3037	3006	2429	3187	2284	2916	2175	2489	2590	3201	4178	3757	3848	3749	3524	3745	4127	3865	4565	3534	3490
ENSG00000198900	TOP1	protein_coding	2585	2521	2654	3101	3216	2751	4025	2758	3429	3242	3131	3296	4600	3578	3555	3378	3489	2686	3034	2978	2879	4237	3321	3217
ENSG00000108344	PSMD3	protein_coding	4568	4864	4832	5387	5100	4320	5591	4000	5066	4423	4578	4979	1836	1696	1554	1799	1615	1484	1619	1367	1124	2115	1848	1646
ENSG00000109332	UBE2D3	protein_coding	2548	2874	3005	3017	3172	2707	4044	2810	3524	3389	3165	3222	3856	3340	3853	3586	3616	2935	2857	2616	2400	4281	3248	3289
ENSG00000087510	TFAP2C	protein_coding	3014	3151	3013	3074	2915	2603	3499	2537	3095	2981	2923	2992	3865	3603	3222	3348	3565	2697	3682	3757	3287	4196	3129	3174
ENSG00000105223	PLD3	protein_coding	2988	3169	3173	4063	3932	3377	4609	3486	4614	3387	3351	3637	2458	2660	2551	3288	3477	3550	2147	2387	2085	3310	2698	2790
ENSG00000165629	ATP5F1C	protein_coding	2603	2731	2824	3503	3376	2944	4325	3055	3937	3336	3528	3683	3406	2722	3560	2653	3144	2398	3235	3486	3127	3377	3165	2974
ENSG00000147649	MTDH	protein_coding	4349	4421	4597	4528	4599	4270	5313	3616	4476	5036	4930	4572	1995	1659	1969	2012	1990	1456	1860	1643	1718	2361	1681	2004
ENSG00000198792	TMEM184B	protein_coding	3274	3541	3473	5058	4958	4652	5763	4537	5498	4828	4863	5137	1937	2057	1722	2135	1820	1973	1304	1097	1210	2485	1665	1687
ENSG00000163634	THOC7	protein_coding	345	336	392	414	467	386	551	393	441	388	484	406	6506	5100	7260	5556	6888	4628	5940	7098	6095	5886	5131	5572
ENSG00000005007	UPF1	protein_coding	2747	2941	2727	2808	2810	2620	3164	2634	2829	2656	2786	2935	3129	3461	2886	3395	3263	3069	3811	3974	4107	4597	3617	3689
ENSG00000124422	USP22	protein_coding	4347	4472	4308	5072	5100	4376	5896	4307	4911	5197	4578	5101	1955	1789	1465	1721	1575	1462	1227	953	1139	2366	1648	1601
ENSG00000159140	SON	protein_coding	4827	4681	4623	4570	4909	4416	6687	4423	5095	5537	5372	5563	1414	1332	1204	1342	1368	1010	1428	1304	1414	1596	1259	1185
ENSG00000164889	SLC4A2	protein_coding	1809	2131	1994	2296	2319	1994	2477	2072	2368	1834	2117	2203	4482	5220	3584	4855	4179	4533	3028	3359	3673	5620	4206	4152
ENSG00000117318	ID3	protein_coding	1176	1357	1312	3383	3203	2781	2267	1600	2138	1747	1776	1854	4158	4656	5047	4130	4177	3552	2515	2206	2186	7318	5947	5833
ENSG00000141522	ARHGDIA	protein_coding	3009	3303	3185	4169	4061	3499	4400	3356	4378	3393	3436	3661	3001	2961	2351	3013	2931	2680	2504	1913	1900	3617	2809	2673
ENSG00000100823	APEX1	protein_coding	2371	2551	2506	3447	3494	2969	3909	2668	3403	2930	2940	3071	3996	3662	4140	3096	3045	2521	2715	2407	2204	4693	3683	3751
ENSG00000182979	MTA1	protein_coding	2462	2709	2476	3402	3336	2885	3852	2742	3200	2581	2681	2667	2956	3354	2482	3071	3005	2673	3679	5058	4809	3929	3148	2846
ENSG00000167792	NDUFV1	protein_coding	3141	3533	3345	4663	4613	3742	4729	3511	4410	3558	3594	3942	1849	2307	2368	2374	2344	2199	2534	2597	2744	3001	2400	2467
ENSG00000074071	MRPS34	protein_coding	2435	2694	2717	3016	2726	2493	3208	2271	3182	2447	2434	2727	3541	3647	4005	3956	3941	3493	3327	3053	2608	4437	3819	3734
ENSG00000122026	RPL21	protein_coding	2480	2774	2806	3433	3432	2781	4424	2811	3561	3521	3434	3362	3353	3309	4188	2862	3330	2222	2312	2247	1801	4490	3311	3548
ENSG00000148358	GPR107	protein_coding	4695	4867	4579	5013	5314	4626	6671	4824	5672	5410	5240	5610	1190	1048	1036	1280	1180	1016	978	847	1003	1554	1048	1069
ENSG00000178464	RPL10P16	processed_pseudogene	2168	2250	2226	2989	2931	2414	3757	2765	3465	2715	2735	2858	4250	3742	4319	3627	3758	3318	2720	2713	2063	4571	3758	3639
ENSG00000160796	NBEAL2	protein_coding	2447	2591	2420	2998	3071	2732	4867	3241	3412	3031	2907	3336	2259	2794	1720	2520	2554	2395	4119	5173	5514	3973	2849	2776
ENSG00000129354	AP1M2	protein_coding	2134	2563	2563	3011	2910	2418	3775	2790	3341	2771	2929	3061	3549	3454	3621	3545	3399	3189	3011	2960	2585	4595	3714	3747
ENSG00000175274	TP53I11	protein_coding	4667	4896	4514	4596	4524	3748	5904	4369	5409	4648	4616	5191	1760	1787	1420	1620	1596	1482	1123	1098	1165	2233	1655	1554
ENSG00000063245	EPN1	protein_coding	2651	3063	3046	3420	3300	3018	3747	2925	3750	2618	2899	3120	2629	3095	3038	3154	3237	3181	3076	3162	2693	3885	3411	3410
ENSG00000171222	SCAND1	protein_coding	1959	2174	2280	2483	2229	1994	3009	2215	3212	2078	2109	2163	3451	3311	4093	3571	4385	4005	3849	5079	3758	4331	3772	4013
ENSG00000114503	NCBP2	protein_coding	3466	3398	3720	4808	5054	4149	6416	4278	5062	5011	4803	4699	1993	1852	2017	1657	1841	1346	1526	1489	1281	2135	1694	1792
ENSG00000107581	EIF3A	protein_coding	3426	3641	3591	4214	4637	3998	5508	3931	4506	4372	4369	4343	2575	2470	2296	2176	2100	1894	1730	1409	1564	2829	1956	1949
ENSG00000109501	WFS1	protein_coding	2562	2766	2810	4693	4507	4313	4546	3416	4291	3488	3748	4147	2889	2583	2366	2795	2871	2587	2192	2129	2051	3006	2405	2301
ENSG00000137076	TLN1	protein_coding	4090	4283	3978	5485	5215	4687	5875	4538	5462	4579	4252	5060	1501	1567	1223	1364	1420	1465	1411	1743	1688	1708	1411	1451
ENSG00000197324	LRP10	protein_coding	3442	3907	3487	3459	3421	3192	4376	3506	3973	3832	3710	4003	2129	2575	2572	3037	2841	2877	1825	1467	2055	3710	2759	3177
ENSG00000198431	TXNRD1	protein_coding	3071	3248	3194	5387	5632	5254	5718	3704	4474	4609	4516	4482	1966	1747	1701	2146	2128	1673	1774	1747	1742	2026	1526	1622
ENSG00000117523	PRRC2C	protein_coding	4113	3449	3498	3715	4198	3550	5618	3960	4377	4463	4543	4743	2445	2307	1791	1958	2159	1642	2099	2077	2112	2542	2072	1632
ENSG00000124222	STX16	protein_coding	1126	1135	1149	1402	1490	1106	1876	1204	1294	1362	1293	1391	4268	4971	4313	5336	5275	4459	4778	5999	5959	5453	4299	4073
ENSG00000186480	INSIG1	protein_coding	1594	1765	1894	954	948	815	1357	907	1112	1135	1149	1189	7442	6305	7115	6449	6396	5115	2166	2189	1894	5906	4623	4555
ENSG00000108829	LRRC59	protein_coding	3743	4005	4048	4305	4238	3714	5218	3663	4578	4322	4348	4626	2259	2125	2094	2268	2468	2051	1963	1832	1465	2237	1708	1671
ENSG00000130513	GDF15	protein_coding	54	89	76	159	129	141	124	83	99	58	65	55	6304	6611	6944	9010	9425	8358	4690	4782	4451	4759	4196	4177
ENSG00000125304	TM9SF2	protein_coding	3362	3674	3842	4403	4346	3876	5679	3798	4537	4907	5036	4797	2116	1687	2042	2085	1958	1521	1534	1520	1606	2658	1890	1957
ENSG00000103249	CLCN7	protein_coding	2260	2582	2388	3416	3373	2910	3769	2833	3332	2872	2961	3309	3345	4327	2680	4034	3756	3444	2517	2585	2721	3913	2904	2538
ENSG00000136026	CKAP4	protein_coding	3270	3833	3698	4982	4599	4163	4825	3284	4103	3991	4296	4422	2104	1997	2156	2735	2479	2210	1656	1407	1653	2875	2069	1954
ENSG00000142657	PGD	protein_coding	2790	2975	3052	3951	3689	3287	4604	3257	4054	3660	3593	3807	2653	2373	2429	3133	3151	2761	2560	2232	2200	3390	2604	2537
ENSG00000004059	ARF5	protein_coding	1435	1511	1605	1744	1680	1423	1953	1298	1868	1525	1565	1554	4596	4295	5069	4452	4937	4179	4426	4797	3738	5406	4750	4899
ENSG00000115216	NRBP1	protein_coding	1347	1383	1423	1844	1721	1587	2045	1534	1734	1670	1700	1779	4458	4012	4096	4300	4079	3835	4260	3734	3656	7168	5714	5586
ENSG00000176788	BASP1	protein_coding	0	0	0	2	0	1	0	2	0	0	0	0	6248	5729	5643	8761	9187	7194	4354	3959	3412	7558	6084	6507
ENSG00000106077	ABHD11	protein_coding	1095	1117	1123	1608	1446	1260	1880	1377	1764	1327	1431	1529	4574	4831	4851	4328	4622	4034	4297	4715	4482	6297	5167	5474
ENSG00000129925	TMEM8A	protein_coding	2640	2824	2781	2983	2783	2711	3363	2728	3287	2681	2605	2854	3341	3588	3311	4011	3719	3586	2833	2633	2883	4020	3195	3148
ENSG00000173898	SPTBN2	protein_coding	4568	4654	4383	5629	5672	5016	6829	5513	6244	5088	5054	5928	739	859	500	660	570	590	1053	1059	1440	948	769	708
ENSG00000149480	MTA2	protein_coding	3510	3762	3632	3894	3893	3403	4735	3377	4090	3483	3488	3912	2563	2580	2105	2314	2311	2074	2589	2824	2456	2927	2347	2164
ENSG00000179295	PTPN11	protein_coding	3613	3758	3806	4034	4397	4066	5522	3784	4268	4575	4438	4413	2507	2149	2005	1989	2075	1530	1922	1955	1806	2262	1893	1665
ENSG00000159461	AMFR	protein_coding	4297	4479	4414	4805	5042	4185	6677	4756	5731	4925	5058	5048	1278	1228	1281	1461	1313	1227	991	942	882	1702	1283	1326
ENSG00000169564	PCBP1	protein_coding	2601	3149	3136	2978	2948	2667	3322	2654	3474	2703	2822	3007	3386	3675	3083	3846	3255	3406	2502	1816	1493	4843	3808	3720
ENSG00000168264	IRF2BP2	protein_coding	3326	3614	3667	3549	3351	3232	4898	3457	4289	3663	4097	3778	3072	2934	2600	3067	2977	2660	1965	1808	1639	2725	2014	1889
ENSG00000165502	RPL36AL	protein_coding	1916	2102	2162	3095	2986	2352	3269	2339	2885	2569	2374	2502	3391	3680	4465	3608	4251	3149	3432	3976	3401	3603	3254	3405
ENSG00000128989	ARPP19	protein_coding	2078	2038	2269	2368	2573	2423	3193	2066	2550	2692	2573	2181	4040	3496	3770	3818	4112	2887	3790	3591	3359	4558	3725	3971
ENSG00000146540	C7orf50	protein_coding	2412	3108	2945	3735	3688	2870	3255	2549	3360	2333	2442	2673	2492	3282	3803	3103	2956	2820	2857	2712	2425	4361	3777	4054
ENSG00000108588	CCDC47	protein_coding	2374	2470	2567	3161	3353	2822	3929	2578	3339	3499	3465	3228	3000	2441	2734	2800	2911	2161	3269	3217	3133	4402	3580	3555
ENSG00000197912	SPG7	protein_coding	2336	2497	2301	3617	3669	3012	4679	3271	3539	2848	2878	3107	1901	2715	1877	2682	2778	2548	3575	4505	4547	3720	2677	2654
ENSG00000139211	AMIGO2	protein_coding	1664	1758	1763	1437	1517	1396	3689	2447	2960	2194	2283	2120	5425	5031	5016	4759	4510	3722	2092	2084	1778	5839	4173	4241
ENSG00000126432	PRDX5	protein_coding	2496	3211	3016	4327	4497	3257	4093	3216	3952	2907	2997	3513	2328	2960	3783	3053	3111	2757	2103	2113	1566	3035	2632	2956
ENSG00000135829	DHX9	protein_coding	3969	4156	4120	4103	4108	3572	5251	3589	4228	4485	4374	4343	2008	1870	1874	1810	1777	1575	2147	1981	1953	2672	1884	1948
ENSG00000052344	PRSS8	protein_coding	2018	2175	2218	3017	2900	2419	3110	2383	2826	2093	2214	2380	4551	4356	4372	4804	4539	4416	2023	1595	1680	4605	3501	3556
ENSG00000167972	ABCA3	protein_coding	4204	4648	4417	5464	5228	4522	6307	4747	5565	4430	4453	5005	1001	1093	850	1068	1063	1046	1389	1269	1562	1701	1366	1351
ENSG00000004142	POLDIP2	protein_coding	3603	4284	4078	5314	5199	4368	5277	3908	4984	4298	4508	4872	1765	1622	1644	1603	1640	1458	1448	1286	1328	2063	1532	1636
ENSG00000015532	XYLT2	protein_coding	5127	5556	5161	5500	5296	4532	6255	4720	5924	4993	5296	5793	698	724	682	719	657	705	779	794	908	1090	899	883
ENSG00000116774	OLFML3	protein_coding	4285	4872	4896	8969	8591	6820	5716	4201	5300	5713	6129	6147	57	37	44	95	106	78	429	356	361	129	167	132
ENSG00000086061	DNAJA1	protein_coding	1830	1924	2021	2325	2395	1979	2623	1950	2272	2308	2284	2416	4624	3897	4622	4327	4435	3357	3623	3359	2734	4712	3939	3672
ENSG00000266412	NCOA4	protein_coding	2952	3229	3238	4141	4367	3613	6084	4091	4935	4544	4598	4635	2271	1916	2022	1849	1935	1448	1690	1603	1432	2804	2077	2122
ENSG00000237550	RPL9P9	transcribed_processed_pseudogene	178	170	157	212	212	198	297	255	272	238	208	201	6568	6102	9415	5972	6119	5006	4570	4555	3352	6952	6005	6354
ENSG00000167110	GOLGA2	protein_coding	3374	3382	3354	4326	4273	3436	5440	3875	4594	3800	3889	4230	2181	2383	1837	2528	2296	2228	1827	2009	2023	2393	1950	1919
ENSG00000141551	CSNK1D	protein_coding	2983	3305	3195	4260	4108	3532	4805	3672	4098	3614	3578	3778	2031	2458	2088	2295	2289	2238	2356	2801	2807	2958	2109	2181
ENSG00000178950	GAK	protein_coding	2583	2789	2633	3398	3315	2815	3486	2514	2898	2696	2648	2925	2794	3235	2539	3241	3103	3033	3478	4073	3834	3725	2929	2800
ENSG00000103197	TSC2	protein_coding	2537	2495	2416	3164	3178	2668	3800	2749	3113	2674	2776	3126	2225	2910	1835	3065	3119	2756	3978	4684	4685	3805	3026	2692
ENSG00000089693	MLF2	protein_coding	1508	1754	1654	1882	1792	1467	2071	1531	1991	1520	1678	1600	4038	4434	4684	4312	4543	4003	4370	5018	4068	4781	4389	4375
ENSG00000100591	AHSA1	protein_coding	1989	2021	2177	2753	2799	2112	3309	2264	2921	2503	2595	2611	3805	3944	4022	3572	3518	3062	3888	4059	3615	3507	3173	3091
ENSG00000177156	TALDO1	protein_coding	2270	2506	2572	3233	3153	2558	3675	2681	3612	2836	2942	3062	3304	2897	3307	3115	3163	2810	3498	3605	2781	3623	3030	3072
ENSG00000127884	ECHS1	protein_coding	1778	2026	2101	3201	3277	2789	3422	2600	3222	2714	2835	2781	3078	3066	3527	3016	3270	2674	3954	3879	3298	4055	3340	3377
ENSG00000149476	TKFC	protein_coding	3722	4476	4366	5184	4881	3949	6159	4564	5696	4322	4415	4866	1314	1285	1194	1474	1298	1286	1270	1314	1298	1785	1579	1515
ENSG00000175216	CKAP5	protein_coding	5640	5703	5591	4160	4158	3788	5367	3632	4072	4613	4370	4873	1514	1270	1221	1337	1376	1008	1572	1748	1728	1705	1365	1373
ENSG00000108091	CCDC6	protein_coding	3400	3421	3317	3817	4062	3907	6657	4814	5607	5411	5470	5280	1908	1638	1555	1425	1597	1229	1541	1384	1151	1800	1330	1420
ENSG00000185803	SLC52A2	protein_coding	1831	2079	2071	2566	2261	1994	2703	2000	2729	1968	2033	2183	3756	4100	4617	4004	3964	3740	3624	3777	3318	4374	3622	3806
ENSG00000118046	STK11	protein_coding	2110	2289	2229	2398	2315	2163	2899	2065	2665	1917	2008	2183	3209	3767	3615	3739	3720	3639	3676	4513	4106	4558	3567	3684
ENSG00000140575	IQGAP1	protein_coding	3958	3902	3928	3994	4054	3613	4589	3304	3609	3940	3986	4010	2910	2112	2169	2200	2225	1699	2061	2175	1727	2827	2065	1957
ENSG00000172809	RPL38	protein_coding	2250	2782	2760	3884	4344	2666	4116	2904	3754	3160	2902	3430	2382	3023	4132	2803	2917	2480	2667	3095	2691	2612	2481	2691
ENSG00000171552	BCL2L1	protein_coding	2628	2853	2808	4683	4438	3840	5450	4108	5135	4355	4430	4469	1866	2014	2149	1949	1901	1800	1881	1794	1723	2424	2052	2120
ENSG00000117450	PRDX1	protein_coding	2531	2874	3035	3869	3696	3248	4601	3089	3960	3364	3688	3755	2859	2192	2613	2276	2463	1787	3225	3141	2262	3038	2734	2565
ENSG00000221978	CCNL2	protein_coding	2085	2264	2074	3150	3402	2375	4220	2707	2862	2403	2594	2817	3035	3817	2729	3348	3586	3096	3152	4133	4217	3455	2640	2645
ENSG00000101152	DNAJC5	protein_coding	2537	2980	2746	3652	3668	3084	4399	3374	3972	3421	3409	3701	2559	2761	2490	2731	2543	2539	2440	2584	2656	3288	2480	2701
ENSG00000170017	ALCAM	protein_coding	3050	2907	3167	2620	2928	2563	4924	3220	4105	4525	4724	4537	2772	2198	2373	2698	3033	2050	2100	1879	1994	3412	2490	2420
ENSG00000071859	FAM50A	protein_coding	2031	2178	1985	3140	2954	2285	3063	2152	2482	2081	2184	2225	3628	3923	3997	3546	3890	3267	3384	3729	3635	3925	3390	3554
ENSG00000115380	EFEMP1	protein_coding	3784	3667	3864	7435	7360	6401	8398	5707	6804	5883	5848	5737	151	118	129	166	170	141	81	51	85	243	164	218
ENSG00000230989	HSBP1	protein_coding	2073	2318	2445	2580	2677	2085	3425	2302	2880	2749	2567	2565	3509	3399	4074	3524	3818	2853	3571	3960	3311	3584	2961	3368
ENSG00000147274	RBMX	protein_coding	2881	3002	3323	3105	3152	2558	3918	2491	3086	3095	3131	2986	3140	2763	3034	2655	2770	2098	3203	2975	2695	3947	3229	3296
ENSG00000104529	EEF1D	protein_coding	2420	2743	2618	4012	3661	3285	4540	2891	3492	2939	3071	3023	2620	2765	2274	2478	2544	2172	3090	3118	3428	3666	2966	2717
ENSG00000158769	F11R	protein_coding	2901	3113	2930	4111	4271	3564	5138	3561	4418	3826	3914	4224	2382	2077	2302	2265	2336	1943	1987	2127	1964	2868	2190	2094
ENSG00000161714	PLCD3	protein_coding	2427	2722	2460	4109	3764	3658	3564	2800	3481	2575	2621	2808	2901	2862	2468	3419	3433	3356	3416	3240	3009	2814	2303	2295
ENSG00000174938	SEZ6L2	protein_coding	2790	3272	3053	4091	4104	3349	5365	4427	5188	3658	4160	4176	1709	1720	1701	2520	2346	2417	1774	1614	1512	2979	2263	2314
ENSG00000159202	UBE2Z	protein_coding	3312	3716	3668	4386	4497	3735	4833	3499	4247	3781	4121	4373	2416	2124	2368	2121	1961	1765	1694	1359	1502	2842	2135	1981
ENSG00000123349	PFDN5	protein_coding	1902	2210	2162	3145	3086	2432	3832	2566	3196	2576	2726	2730	2907	3275	3959	2922	3304	2784	3220	3966	3508	3525	3121	3340
ENSG00000109111	SUPT6H	protein_coding	3338	3441	3268	4912	4878	4264	5413	4049	4768	4289	4486	4876	1570	1796	1301	1745	1799	1512	1730	1684	1740	2191	1722	1593
ENSG00000172830	SSH3	protein_coding	2301	2538	2325	3655	3477	2841	4285	3166	3927	3023	3219	3568	2144	2695	1900	3097	3065	2819	2905	3187	3067	3627	2841	2632
ENSG00000160691	SHC1	protein_coding	3754	4168	4049	5578	5401	4643	6538	4907	5638	4157	4351	4570	1372	1253	1111	1372	1231	1219	1162	1047	989	1487	1146	1155
ENSG00000179403	VWA1	protein_coding	3471	4161	4062	5347	4946	4224	5827	4783	6287	4386	4805	5155	1254	1529	1398	1437	1415	1468	885	937	839	1361	1093	1216
ENSG00000099282	TSPAN15	protein_coding	1719	1981	2041	2884	2624	2176	2479	1778	2252	1989	2017	2236	3818	4213	4358	4202	3679	3531	2987	2674	2438	5294	4394	4515
ENSG00000151208	DLG5	protein_coding	4031	4004	3792	4251	4745	4002	5789	4110	4473	4058	3857	4569	1333	1781	850	1693	1563	1480	1807	1812	2098	2610	1840	1684
ENSG00000182446	NPLOC4	protein_coding	3518	3843	3771	4296	4107	3907	5096	3700	4336	3840	3922	4089	1851	2004	1716	2188	2094	1819	1695	1970	1952	2595	1920	1931
ENSG00000132698	RAB25	protein_coding	2165	2303	2315	3481	3159	2736	4240	3127	4074	3057	3080	3399	3156	2875	3330	3226	3569	3089	2340	2323	1873	3267	2964	3009
ENSG00000196961	AP2A1	protein_coding	3496	3532	3364	4442	3942	3928	5143	3970	4577	3893	4028	4272	1902	1930	1828	2107	1968	1914	2009	1747	1665	2617	1998	1881
ENSG00000136628	EPRS	protein_coding	4361	4618	4546	4792	5060	4516	6335	4357	5122	5033	5313	5454	1291	1212	1170	1297	1315	999	816	756	789	1262	850	887
ENSG00000198952	SMG5	protein_coding	3507	3645	3492	4498	4433	3876	4937	3592	3892	3706	3555	4078	2240	2744	1972	2394	2262	2177	1548	1413	1494	2637	2109	1876
ENSG00000155096	AZIN1	protein_coding	3064	3141	3319	3272	3601	3128	4007	2604	3216	3374	3203	3009	3382	2775	3206	2841	2974	2199	2687	2559	2550	3024	2372	2532
ENSG00000089053	ANAPC5	protein_coding	3359	3428	3369	4089	4102	3384	5079	3532	4118	3740	3833	4014	1900	1985	1804	2201	2355	1800	2359	2658	2483	2569	1936	1941
ENSG00000060237	WNK1	protein_coding	4677	4592	4490	4568	4660	4203	5712	4170	4529	4737	4536	4799	1563	1407	1138	1237	1250	1074	1337	1500	1556	1744	1297	1206
ENSG00000160113	NR2F6	protein_coding	3309	4045	4037	3639	3517	3395	4239	3328	4395	3159	3472	3410	2177	2314	2205	2623	2503	2455	2070	1901	1954	3181	2362	2277
ENSG00000254999	BRK1	protein_coding	2316	2505	2427	3310	3311	2589	4225	2956	3579	3139	3097	3223	3184	3013	3539	3407	3629	2743	2299	1914	1623	3759	3125	3025
ENSG00000061938	TNK2	protein_coding	4665	5030	4745	3813	3713	3012	5015	3646	3881	3193	3020	3135	1457	1894	1354	1952	1796	1825	2585	3380	3213	2398	1742	1468
ENSG00000083307	GRHL2	protein_coding	3478	3591	3492	3702	3741	3203	4661	3427	3891	3971	3683	4100	2247	2102	1693	2020	2000	1813	2433	2701	2762	2894	2153	2038
ENSG00000162434	JAK1	protein_coding	3492	3653	3687	5343	5392	4874	5124	3756	4285	4416	4276	4228	1775	1512	1463	1620	1693	1374	1625	1535	1524	1998	1681	1435
ENSG00000145495	Mar-06	protein_coding	2512	2615	2597	2962	3224	2700	4379	2846	3234	3408	3390	3054	3293	3214	2683	2948	3189	2254	2828	2949	2876	3511	2452	2604
ENSG00000169718	DUS1L	protein_coding	2243	2498	2342	2993	2940	2393	3472	2330	2931	2335	2393	2569	3210	3612	3346	3188	3198	3010	3516	3897	3533	3582	3002	3177
ENSG00000177239	MAN1B1	protein_coding	3444	3755	3641	4869	4663	4046	5557	4203	4996	3980	4215	4534	1314	1637	1663	1854	1665	1680	1464	1470	1587	2086	1623	1644
ENSG00000150459	SAP18	protein_coding	1213	1311	1319	1671	1604	1354	1980	1162	1674	1424	1522	1453	4340	3983	4766	4184	4854	3486	4678	5796	4722	4380	4125	4386
ENSG00000162889	MAPKAPK2	protein_coding	2075	2317	2102	3378	3327	3020	3655	2714	3202	2630	2719	2802	2964	3344	3500	2995	2911	2768	2703	2843	2714	4178	3316	3202
ENSG00000163527	STT3B	protein_coding	3099	3314	3371	3251	3387	3065	4434	3046	3605	3758	3779	3642	2612	2175	2219	2177	2441	1851	2370	2345	2448	3495	2725	2769
ENSG00000092929	UNC13D	protein_coding	3038	3289	3180	5658	5463	5129	6781	5122	6076	4276	4485	4734	651	909	709	906	789	771	1705	1804	2263	1467	1036	1122
ENSG00000117298	ECE1	protein_coding	2957	3151	2941	4082	4001	3254	4319	3243	3867	3304	3124	3654	2764	2936	2734	2097	2070	1841	1944	2038	2112	3370	2755	2769
ENSG00000130508	PXDN	protein_coding	3294	3263	3033	4410	4738	4309	5142	3816	4471	3994	4383	4576	1868	1762	1389	1707	1607	1390	1683	1551	1943	2793	2074	2019
ENSG00000196235	SUPT5H	protein_coding	2229	2328	2224	3198	3088	2635	3517	2547	2980	2519	2646	2764	3022	3154	2755	3262	3235	3051	3244	3743	3611	3874	2798	2679
ENSG00000101367	MAPRE1	protein_coding	3617	4003	3904	4099	4500	3848	5246	3725	4413	4394	4422	4547	1913	1554	1702	1718	1820	1300	1757	1834	1564	2066	1558	1506
ENSG00000136938	ANP32B	protein_coding	2006	2075	2244	1785	1675	1413	1887	1413	1730	1723	1740	1879	5049	4254	5042	4405	4815	3727	3076	2636	2437	5649	4267	4058
ENSG00000142168	SOD1	protein_coding	2927	3220	3363	3765	4042	3334	4584	2987	4171	3476	3479	3634	1919	1866	2448	1986	2071	1562	3112	3575	2938	2235	2080	2130
ENSG00000166197	NOLC1	protein_coding	4061	4065	4037	4536	4621	3806	5695	4273	4984	4618	4713	4831	1546	1352	1324	1129	1225	923	1927	1854	1626	1453	1164	1118
ENSG00000160007	ARHGAP35	protein_coding	3246	3381	3065	4542	4724	4299	5953	4416	5109	4188	4107	4574	1667	1538	1241	1660	1509	1543	1586	1638	1759	2022	1556	1524
ENSG00000127184	COX7C	protein_coding	2034	2397	2426	3427	3467	2544	3767	2533	2960	2820	2632	2898	2767	3068	3956	2943	2904	2478	3057	3377	2765	3277	3058	3209
ENSG00000111321	LTBR	protein_coding	680	725	759	964	868	755	1028	807	1001	745	756	758	5561	6110	5724	5543	5875	5067	3902	4449	4239	5228	4515	4687
ENSG00000094916	CBX5	protein_coding	5509	5475	5296	2984	3805	3496	5019	3702	4124	5004	4722	4992	900	906	719	1190	1203	1079	2096	2174	2162	1643	1290	1176
ENSG00000146223	RPL7L1	protein_coding	3011	2911	2947	3874	3778	3331	4963	3673	4264	3758	4084	4206	2634	2118	2194	2194	2265	1823	1921	1827	1761	2905	2216	1951
ENSG00000214078	CPNE1	protein_coding	2233	2497	2582	3965	3706	3108	4357	3023	3833	3145	3089	3426	2454	2430	2368	2347	2393	2168	2839	3721	3043	2988	2448	2426
ENSG00000137501	SYTL2	protein_coding	412	424	385	957	1014	861	772	511	588	517	437	563	5700	5748	4508	6025	5601	4463	4329	4274	5498	6895	5116	4841
ENSG00000204525	HLA-C	protein_coding	4004	4679	4487	6958	6894	5248	5988	4374	5796	4041	4379	4623	718	698	714	991	743	801	600	425	455	1103	879	805
ENSG00000116459	ATP5PB	protein_coding	2187	2258	2436	2965	2942	2544	3682	2423	3222	2821	2980	2863	3569	2875	3815	3281	3623	2720	2761	2305	2080	3731	3090	3172
ENSG00000138107	ACTR1A	protein_coding	3235	3417	3444	4665	4322	3746	5708	4350	5236	4171	4499	4618	1602	1776	1836	1520	1613	1420	1390	1371	1292	1878	1585	1638
ENSG00000116857	TMEM9	protein_coding	2864	3185	3289	3665	3620	3049	4488	3195	4097	3204	3402	3356	2112	2093	2303	2299	2193	2113	2071	2141	1920	3593	2987	2996
ENSG00000139613	SMARCC2	protein_coding	4009	3970	3760	3864	3631	3116	4803	3560	4156	3694	3836	4154	1868	1861	1117	2001	1959	1745	2073	2226	2246	2707	2032	1750
ENSG00000165916	PSMC3	protein_coding	3543	3995	3860	3649	3475	2843	3726	2668	3334	2872	2871	3098	2132	2386	2618	2527	2569	2311	2659	2716	2151	3069	2493	2553
ENSG00000203499	IQANK1	protein_coding	3075	3273	3167	3383	3425	3008	5216	3638	4357	4028	4009	4297	2149	2237	1934	2140	2005	1866	2089	2055	1851	2759	2043	2057
ENSG00000124767	GLO1	protein_coding	2441	2616	2902	3152	3201	2797	4248	2861	3558	3407	3357	3179	3258	2732	3136	2529	2934	2127	2518	2833	2056	2950	2567	2701
ENSG00000100664	EIF5	protein_coding	3122	3135	3277	3609	3429	2967	4477	3100	3515	3484	3674	3608	2782	2567	2450	2346	2393	1876	2506	2092	2289	2933	2179	2240
ENSG00000157637	SLC38A10	protein_coding	2864	3120	2991	4229	3695	3127	4113	3235	3894	3043	3156	3403	1957	2562	2140	2443	2240	2407	2324	2718	2722	2973	2210	2415
ENSG00000180891	CUEDC1	protein_coding	3219	3476	3104	4011	3998	3072	4720	3195	3806	3146	3390	3672	2157	2743	2229	3073	2805	2645	1838	1825	1789	2516	1801	1746
ENSG00000143850	PLEKHA6	protein_coding	3104	3162	2962	4189	4297	3642	5047	3690	4458	3929	3996	4335	2119	2370	1904	2215	2208	2070	1470	1407	1369	2401	1910	1705
ENSG00000149639	SOGA1	protein_coding	5955	5735	5265	3695	4208	3842	5116	4124	4368	4615	4509	5248	969	979	686	857	883	935	1323	1495	1559	1476	1159	924
ENSG00000063660	GPC1	protein_coding	1108	1335	1234	1306	1338	1098	1400	1040	1234	999	1041	1069	3640	4826	3279	5854	5885	5160	4129	4744	4837	5373	4213	3710
ENSG00000143774	GUK1	protein_coding	2248	2676	2538	4062	3956	2950	4323	2827	3816	2978	2916	3148	2160	2170	2778	2639	2863	2506	3242	2912	2452	2836	2551	2248
ENSG00000225733	FGD5-AS1	antisense	3462	3626	3652	2840	3033	2542	3825	2776	3212	3324	3442	3263	2782	2281	2445	2575	2803	2150	2461	2468	2198	3343	2575	2692
ENSG00000170606	HSPA4	protein_coding	2868	3055	3003	4219	4174	3944	5229	3513	4290	3939	4212	4212	2327	1807	1791	1691	1910	1511	2263	2216	1994	2098	1688	1730
ENSG00000103024	NME3	protein_coding	1800	1901	2069	2514	2210	1873	2597	1999	2764	1827	1921	1948	2254	2811	2958	3089	3518	3275	4577	5664	4720	4021	3559	3782
ENSG00000144224	UBXN4	protein_coding	2072	2079	2112	2498	2669	2148	3374	2208	2684	2607	2701	2558	3936	3483	3202	3496	3850	2760	2848	3184	3008	4041	3093	3029
ENSG00000164050	PLXNB1	protein_coding	2191	2321	1924	3013	3169	2411	3821	2502	2652	2426	2562	2873	2306	3446	2027	2921	3002	2768	3369	4000	4405	3792	2979	2740
ENSG00000189060	H1F0	protein_coding	4271	4798	4588	2651	2695	2115	3393	2551	3134	2698	2914	3144	2472	2526	2359	2755	2688	2344	2572	2381	2208	3164	2623	2510
ENSG00000047849	MAP4	protein_coding	2964	2968	2731	4484	4175	3828	4403	3232	3758	3159	3316	3578	2495	2555	2162	2354	2276	2167	2056	2028	1827	2706	2204	2123
ENSG00000084623	EIF3I	protein_coding	2542	2668	2711	3933	4026	3290	4503	3183	4090	3170	3464	3629	2486	2240	2476	2064	2296	1936	2521	2888	2255	2627	2167	2266
ENSG00000065911	MTHFD2	protein_coding	2854	2996	3292	2695	2658	2350	3449	2203	2952	3002	2927	2794	4110	3715	4296	3764	4154	3059	1511	1728	1596	2805	2083	2381
ENSG00000186298	PPP1CC	protein_coding	4300	4600	4968	4101	4133	3877	5456	3456	4687	4420	4516	4182	1435	1263	1418	1354	1309	1089	1562	1419	1170	1812	1323	1472
ENSG00000179364	PACS2	protein_coding	2020	2017	1995	3091	2972	2517	3114	2396	2699	2240	2496	2414	3316	3560	2588	3317	3300	3195	2956	3427	3279	4162	3182	3021
ENSG00000187720	THSD4	protein_coding	3890	4038	3986	3314	3461	2958	4570	3350	3818	3804	3542	3918	2387	2271	1832	2441	2170	2035	1875	1791	2090	2440	1763	1422
ENSG00000264364	DYNLL2	protein_coding	2800	3212	2985	3765	4073	3255	4786	3403	3953	3889	3727	4276	2222	2252	2184	2161	1921	1684	2061	1609	1934	2694	2297	2020
ENSG00000177606	JUN	protein_coding	907	981	982	2409	2238	2028	2559	1655	2219	1708	1793	1776	5519	5512	4513	4653	4867	4455	2820	3164	2798	3658	3009	2820
ENSG00000085719	CPNE3	protein_coding	2242	2328	2576	3445	3601	3346	4661	3213	3938	4060	4015	3739	2674	2035	2320	2178	2222	1765	2449	2277	2315	2959	2198	2366
ENSG00000165731	RET	protein_coding	183	164	170	191	184	139	238	142	181	222	221	252	3823	3907	3636	3303	3283	2961	6126	6506	6767	10385	8072	7851
ENSG00000168374	ARF4	protein_coding	1839	2017	2140	2833	2896	2673	4009	2670	3443	3191	3199	3137	3040	2956	3492	3200	3647	2610	2647	2688	2238	3093	2585	2643
ENSG00000233913	RPL10P9	processed_pseudogene	1875	1814	1813	2483	2293	1737	2990	2043	2645	2185	1936	2072	3884	4051	4741	3595	3745	3392	2869	3170	2760	4041	3325	3425
ENSG00000100632	ERH	protein_coding	1986	2085	2227	2234	2252	1822	2790	1938	2478	2240	2297	2418	3344	3055	4141	3120	3541	2717	3752	4563	3833	3411	3169	3408
ENSG00000197249	SERPINA1	protein_coding	3220	3302	3303	5324	4952	3751	4191	2998	3862	3582	3615	3588	3558	3195	3330	2367	2520	2083	666	574	511	1752	1280	1236
ENSG00000169242	EFNA1	protein_coding	1287	1351	1394	2847	2723	2141	3426	2502	2932	2302	2409	2418	3901	4225	4189	3302	3306	2943	2573	2653	2323	4333	3500	3756
ENSG00000170004	CHD3	protein_coding	4199	4186	4003	3644	3938	3224	5170	3825	4335	3793	3940	4163	1383	1799	1184	1708	1492	1550	2136	2094	2247	1994	1457	1262
ENSG00000100650	SRSF5	protein_coding	2124	1978	2038	2790	2878	2040	3370	1996	2396	2286	2224	2134	3538	3264	3176	3437	3671	2842	3295	3765	3435	3759	3190	3064
ENSG00000060138	YBX3	protein_coding	1096	1176	1144	1514	1465	1262	1474	1118	1426	1217	1221	1198	5264	4813	4876	4019	4685	3830	3778	4743	3568	5329	4216	4247
ENSG00000076108	BAZ2A	protein_coding	3631	3489	3410	3718	3994	3569	5296	3678	3996	3859	3825	4304	1655	1885	1167	2010	1864	1613	1922	1931	2054	2444	1764	1574
ENSG00000113758	DBN1	protein_coding	3047	3270	3237	6056	5743	4935	5326	4052	5039	3996	3926	4498	1273	1444	1307	964	950	892	1226	1153	1368	1967	1510	1470
ENSG00000101126	ADNP	protein_coding	2746	2600	2621	2673	2874	2539	3933	2754	3069	3125	3176	3074	3078	2828	2702	2618	2956	2197	2673	2616	2729	3683	2630	2662
ENSG00000108883	EFTUD2	protein_coding	4019	4398	4075	5242	4994	4517	5990	4430	5453	5013	5142	5300	843	804	861	869	798	731	896	767	742	1046	825	763
ENSG00000197622	CDC42SE1	protein_coding	2973	3135	3012	2925	2880	2487	4152	3161	3656	3334	3457	3627	2651	2809	2558	2948	2751	2269	2018	1770	1867	3185	2455	2364
ENSG00000261150	EPPK1	protein_coding	1747	2040	1717	2519	2860	2382	2711	2111	2201	1935	1777	2406	3247	4295	2476	4265	4215	3591	3374	3271	3369	4201	3100	2608
ENSG00000124226	RNF114	protein_coding	1960	2229	2299	3263	3323	2821	4034	2841	3455	2873	2969	3045	3476	3058	3111	2892	3083	2433	2669	2271	2173	3105	2563	2443
ENSG00000105993	DNAJB6	protein_coding	1122	1226	1162	1446	1560	1391	1911	1364	1644	1503	1536	1559	5488	4558	4769	4658	4875	3813	2912	3161	2699	5519	4286	4215
ENSG00000106009	BRAT1	protein_coding	2183	2467	2293	2678	2566	2321	3077	2319	2951	2290	2313	2516	2672	2888	2890	2946	3027	2898	3407	3830	3587	3891	3253	3084
ENSG00000153786	ZDHHC7	protein_coding	2294	2329	2318	3916	4051	3695	5398	3993	4487	3751	3840	3932	1955	2184	1960	2178	2024	1809	1772	1599	2007	2677	2111	2015
ENSG00000007384	RHBDF1	protein_coding	1779	1989	1776	3094	2939	2453	3664	2507	2905	2407	2481	2689	2588	2832	2140	3312	3082	2895	3496	4118	4038	3618	2887	2587
ENSG00000126012	KDM5C	protein_coding	3249	3458	3305	3757	3680	2892	4482	3421	3899	3433	3438	3873	1871	2405	1732	2221	2061	2102	1873	2328	2204	2596	2008	1978
ENSG00000141582	CBX4	protein_coding	1932	2105	1984	2215	2023	1595	2264	1672	2162	1550	1603	1875	3955	4310	3765	5430	5203	4455	2823	2896	2674	3870	3032	2869
ENSG00000031698	SARS	protein_coding	1361	1471	1557	1869	1886	1546	2206	1495	1798	1642	1639	1615	6007	5345	5556	6005	5410	4813	1683	1261	1312	4375	3217	3191
ENSG00000071537	SEL1L	protein_coding	3361	3418	3489	4349	4782	3989	6171	4063	4860	5519	5410	5033	1285	1119	1253	1189	1124	884	999	920	1069	1605	1133	1234
ENSG00000138674	SEC31A	protein_coding	2253	2248	2258	2886	2849	2585	4127	2872	3360	3017	3125	3031	3543	2766	2458	2853	3259	2544	2861	2936	2633	2906	2435	2449
ENSG00000113645	WWC1	protein_coding	2810	2876	2804	4214	4263	3656	4644	3320	4064	3482	3532	3695	2306	2148	1803	1672	1721	1519	1703	1616	1627	3543	2688	2539
ENSG00000177732	SOX12	protein_coding	3392	4050	4043	5214	4937	4399	5450	4216	5544	4103	4173	4714	920	1079	881	1131	1045	968	1184	1117	1050	1880	1418	1330
ENSG00000167470	MIDN	protein_coding	1904	2023	1925	2414	2505	2170	3123	2492	2934	2327	2390	2399	3311	3621	2674	3904	3838	3550	3100	2975	2822	3920	3119	2743
ENSG00000115884	SDC1	protein_coding	883	1140	1098	808	796	700	798	677	779	723	693	775	4666	4763	4869	4909	4596	4469	4002	3269	3721	7468	5760	5792
ENSG00000104805	NUCB1	protein_coding	2570	2934	2734	3339	3544	2736	3734	2964	3830	2805	2941	3237	2283	2533	2315	2566	2615	2479	2082	2365	2229	3596	2841	2880
ENSG00000114942	EEF1B2	protein_coding	2259	2489	2402	3048	3241	2674	3975	2578	3334	2973	3081	3018	3275	2899	3607	2753	2604	2342	2373	2153	2089	3433	2675	2823
ENSG00000101474	APMAP	protein_coding	2219	2540	2326	3582	3405	2967	3779	2722	3439	3149	3271	3522	2947	2941	3320	2976	2753	2431	2137	1949	1872	2967	2372	2381
ENSG00000166888	STAT6	protein_coding	3713	3967	3601	4924	4654	3971	4985	3525	4391	4075	4258	4537	1270	1484	1073	1943	1903	1694	1142	1184	1114	1854	1435	1253
ENSG00000131467	PSME3	protein_coding	3482	3976	3914	4837	4845	4503	5960	4208	4995	5043	4973	5162	1268	1005	1005	982	1166	866	963	723	658	1328	989	1048
ENSG00000143162	CREG1	protein_coding	2946	3139	3228	4731	4677	4142	6025	4135	5279	4499	4570	4478	1481	1230	1508	1422	1436	1191	1143	962	1036	1793	1392	1442
ENSG00000178252	WDR6	protein_coding	2969	3154	2785	4190	4266	3563	4874	3407	3829	3496	3638	3748	1803	2151	1599	2133	1862	1862	1829	1928	2012	2738	2064	1946
ENSG00000176087	SLC35A4	protein_coding	3491	3641	3770	4275	4065	3775	5519	3984	4859	4300	4340	4511	1410	1280	1196	1408	1496	1445	1419	1561	1465	1833	1380	1423
ENSG00000167969	ECI1	protein_coding	1817	2042	2014	1856	1874	1521	1641	1293	1880	1339	1248	1443	3686	4089	4828	4404	4379	4111	2461	2583	2079	5341	4715	5140
ENSG00000082898	XPO1	protein_coding	3155	3141	3392	3326	3536	3119	4656	2922	3567	3780	3848	3713	2353	1900	1976	2186	2209	1579	2230	2281	2033	2767	2101	1941
ENSG00000111530	CAND1	protein_coding	3216	3436	3393	3236	3543	3127	4240	2885	3311	4149	4096	4020	2294	1897	2046	2303	2193	1685	1980	1641	1668	2835	2190	2324
ENSG00000167522	ANKRD11	protein_coding	2623	2482	2445	2795	2655	2187	3448	2659	3002	2399	2292	2659	2993	3240	2129	3077	2985	2817	3163	3591	3935	3328	2489	2282
ENSG00000125835	SNRPB	protein_coding	3505	3922	4051	3208	2965	2569	3551	2856	3668	2791	2968	3227	1895	2227	2783	2184	2326	2012	2446	2984	2185	2526	2259	2526
ENSG00000106628	POLD2	protein_coding	4116	4611	4589	4671	4431	3945	5235	3986	4877	4325	4245	4727	1303	1227	1163	1102	1149	966	987	907	901	1586	1307	1269
ENSG00000171159	C9orf16	protein_coding	1404	1621	1666	2143	1785	1606	1997	1659	2055	1503	1518	1641	3981	4292	5110	4178	4516	4297	3232	4138	3038	3449	3254	3483
ENSG00000159176	CSRP1	protein_coding	1550	1706	1595	3424	3310	2873	2810	2054	2512	1930	1759	1928	4396	4274	4406	3406	3547	3249	2193	2051	2008	4069	3227	3209
ENSG00000132155	RAF1	protein_coding	3064	3166	3100	3491	3457	3148	4273	3150	3888	3402	3290	3608	2231	2157	1807	2246	2182	1917	2434	2611	2518	2517	1962	1850
ENSG00000188612	SUMO2	protein_coding	2700	2913	3181	3064	3037	2629	3987	2731	3469	3286	3327	3166	2466	2266	2838	2449	2565	1857	2394	2424	2169	3233	2619	2616
ENSG00000010256	UQCRC1	protein_coding	3584	3804	3754	4396	4078	3659	4573	3495	4396	3584	3693	3723	1476	1607	1783	1596	1629	1460	1875	1639	1418	2206	1990	1943
ENSG00000131037	EPS8L1	protein_coding	2457	2965	2757	4072	3834	3284	4294	3218	3797	2732	2768	3053	2061	2601	2151	2867	2896	2867	1959	2393	1998	2388	1969	1965
ENSG00000213281	NRAS	protein_coding	944	1037	1065	1028	1264	989	1525	857	1107	1332	1270	1181	5638	4502	5194	4830	4799	3753	3751	3171	3129	5943	4285	4675
ENSG00000185787	MORF4L1	protein_coding	2693	2915	3012	3001	3200	2846	4382	2838	3659	3195	3288	3192	2607	2376	2737	2827	2790	2196	2164	1630	1485	3242	2467	2478
ENSG00000113575	PPP2CA	protein_coding	2289	2421	2517	2673	2725	2501	3347	2214	2917	2860	2820	2612	3335	2745	3346	2814	3102	2453	2873	2965	2789	3283	2621	2907
ENSG00000141510	TP53	protein_coding	3542	3830	3897	4117	4284	3799	4999	3969	4599	4213	4327	4667	1394	1499	1404	1367	1205	1146	1482	1567	1425	1657	1329	1402
ENSG00000101193	GID8	protein_coding	2654	3004	2964	3472	3469	3027	4373	3066	3824	3429	3522	3597	2512	2225	2340	2280	2294	1924	2125	1988	1861	2835	2220	2108
ENSG00000182149	IST1	protein_coding	1797	2084	1896	2271	2348	1911	3289	2350	2632	2299	2360	2588	3348	3294	3323	3442	3689	2738	2864	3040	3108	3944	3177	3287
ENSG00000088832	FKBP1A	protein_coding	2255	2381	2473	3523	3480	2995	4208	3015	3811	3440	3370	3455	2708	2279	2775	2213	2721	1971	2336	2490	2053	2705	2058	2297
ENSG00000218336	TENM3	protein_coding	4237	4509	4170	5778	5837	4981	7331	5427	6070	5654	5464	5794	115	115	105	132	107	109	141	127	165	233	163	168
ENSG00000175582	RAB6A	protein_coding	2231	2338	2552	2896	2875	2628	3935	2446	3160	3151	3178	2782	3483	2706	3145	2673	3055	2109	2474	2249	2021	3505	2520	2818
ENSG00000174243	DDX23	protein_coding	3252	3335	3310	3499	3577	3053	4037	2980	3486	3299	3369	3453	1989	2116	1914	2134	2307	1896	2496	2416	2175	2753	2054	1966
ENSG00000006282	SPATA20	protein_coding	1984	2230	1986	3359	3215	2707	3509	2505	3010	2527	2429	2650	2218	2530	2283	2857	3025	2663	2833	3403	3438	3510	2958	2995
ENSG00000152558	TMEM123	protein_coding	4460	4253	4780	4195	4522	3750	4522	2873	3734	4673	4237	3794	1945	1527	1881	1536	1403	1111	1112	1087	947	1714	1325	1440
ENSG00000124181	PLCG1	protein_coding	1368	1455	1367	1737	1508	1380	1647	1157	1280	1372	1293	1458	3529	4689	2527	3672	3559	3008	4880	6325	6365	4797	3387	3031
ENSG00000089737	DDX24	protein_coding	3275	3309	3303	4371	4233	3675	5025	3685	4375	4010	4179	4411	2099	1572	1631	1705	1592	1431	1279	1141	1168	2026	1703	1585
ENSG00000082781	ITGB5	protein_coding	2532	2900	2843	3544	3505	2926	3370	2493	2926	2791	2710	2818	2136	1966	2002	2922	2933	2392	1922	1941	2060	4433	3280	3419
ENSG00000125971	DYNLRB1	protein_coding	2068	2244	2266	2872	2915	2502	3326	2496	3139	2439	2772	2720	3054	2751	2863	2712	3243	2502	2707	3762	2978	2872	2689	2786
ENSG00000141524	TMC6	protein_coding	3405	3507	3275	4422	4247	3627	5218	3801	4591	3420	3688	3961	1115	1546	1282	1861	1794	1780	1586	1823	1948	1877	1447	1431
ENSG00000148154	UGCG	protein_coding	2595	2613	2795	3509	3667	3206	4109	2674	3255	3400	3521	3343	2832	2376	2716	2550	2684	2039	1651	1607	1451	3107	2480	2462
ENSG00000136193	SCRN1	protein_coding	3722	4019	3843	4107	4449	3712	4861	3596	4376	4165	4002	4016	1583	1552	1338	1373	1453	1220	1427	1196	1315	2059	1687	1491
ENSG00000175416	CLTB	protein_coding	1213	1319	1360	1936	1811	1489	1750	1339	1784	1327	1288	1358	3632	3825	4203	4179	4403	3851	4040	4114	3823	4719	3912	3862
ENSG00000101421	CHMP4B	protein_coding	2363	2614	2604	3626	3384	2995	3987	3039	3787	3013	3078	3400	2778	2435	2619	2800	2807	2306	2054	1951	1644	2727	2296	2227
ENSG00000005486	RHBDD2	protein_coding	1750	1946	1876	2248	2067	1826	2838	2063	2688	2000	2173	2081	3710	3298	3445	3586	3456	3473	2697	2490	2469	4680	3779	3860
ENSG00000175203	DCTN2	protein_coding	2720	2911	3019	4352	4238	3505	4837	3287	4316	3598	3776	3846	2112	2018	1923	2051	1975	1867	1428	1217	1179	2450	1934	1900
ENSG00000178913	TAF7	protein_coding	2818	3007	3216	4031	4093	3386	4631	3115	3930	3637	3703	3785	2542	2025	2360	1962	2256	1766	1395	1125	1025	2598	2008	1991
ENSG00000162783	IER5	protein_coding	2248	2481	2515	2344	2042	1754	2117	1612	1919	1508	1584	1755	3376	3975	3942	4485	4753	4120	2730	2700	2413	3791	2974	3167
ENSG00000125826	RBCK1	protein_coding	2515	2932	2964	3822	3733	3193	4147	2982	3841	2810	2758	3050	2116	2535	2312	2670	2537	2515	1976	2149	2127	2484	2077	2051
ENSG00000010244	ZNF207	protein_coding	2957	2843	3098	3421	3460	2873	4423	2765	3464	3555	3525	3488	2492	2154	2334	2216	2346	1879	2174	2095	1715	2738	2025	2226
ENSG00000023191	RNH1	protein_coding	2174	2422	2380	3414	3226	2809	3494	2635	3420	2631	2656	2938	2454	2878	2951	2905	2825	2879	2246	2167	2071	3209	2720	2669
ENSG00000099622	CIRBP	protein_coding	2126	2465	2163	3128	3149	2359	3762	2457	2854	2407	2627	2801	2532	2967	2840	2821	2838	2430	2601	2659	2485	3726	2974	2962
ENSG00000100353	EIF3D	protein_coding	2937	3392	3432	4249	4265	3548	4836	3683	4189	3904	3748	3823	1992	1929	1899	1821	1795	1500	1275	1000	1056	2120	1763	1744
ENSG00000182220	ATP6AP2	protein_coding	2789	2836	3358	3865	3924	3241	4903	3297	3740	4225	4190	3707	1912	1596	1911	1801	1778	1324	1835	1607	1757	2409	1924	1953
ENSG00000049323	LTBP1	protein_coding	3300	3682	3545	4548	4559	4079	5068	3830	4084	4093	3902	4212	1589	1241	1428	1255	1234	997	1603	1803	1492	1600	1352	1258
ENSG00000137312	FLOT1	protein_coding	2630	2810	2788	2164	2002	1527	2543	1835	2344	1890	1948	2009	3026	3351	3190	3542	3645	3229	2706	3137	2620	3852	3458	3503
ENSG00000104549	SQLE	protein_coding	1742	1936	2003	2003	2035	1832	2603	1916	2248	2154	2221	2185	4948	4037	4498	4028	4061	3158	2756	3164	3020	2749	2160	2236
ENSG00000122068	FYTTD1	protein_coding	3229	3309	3520	3907	4188	3568	5756	3542	4513	4727	4465	4105	1672	1439	1664	1483	1600	1129	1249	1144	1055	1681	1351	1360
ENSG00000206527	HACD2	protein_coding	1666	1869	1909	2105	2167	2080	2658	1795	2142	2314	2283	2220	4203	3711	4007	3458	3450	2747	3174	3199	2812	3928	2732	2992
ENSG00000134291	TMEM106C	protein_coding	4032	4344	4462	3828	3953	3329	4794	3534	4347	4166	4222	4310	1165	1066	1103	1414	1429	1163	1609	1300	1391	1757	1439	1419
ENSG00000187555	USP7	protein_coding	2748	2813	2661	3039	3198	2543	3957	2836	3160	3220	3117	3340	2807	2256	2238	2490	2611	2114	2273	2484	2293	2908	2309	2153
ENSG00000149357	LAMTOR1	protein_coding	2134	2470	2368	3647	3471	2952	3703	2785	3654	2901	2946	3238	2938	2844	3415	2939	2778	2562	1456	1096	1115	3206	2469	2429
ENSG00000135316	SYNCRIP	protein_coding	1966	1999	2182	2363	2422	2144	3301	2074	2551	2748	2630	2421	3724	2926	3334	3019	2963	2355	3026	2987	2779	3694	2986	2895
ENSG00000105357	MYH14	protein_coding	1809	2046	1935	2520	2660	2195	2295	1808	2231	1827	1750	2120	3381	4049	3042	3799	3356	3568	2477	2315	2573	4738	3568	3415
ENSG00000113558	SKP1	protein_coding	2444	2620	2780	3538	3266	3050	4452	3045	3871	3909	3712	3816	2195	2036	2630	2080	2288	1727	1777	1451	1510	2990	2101	2140
ENSG00000140941	MAP1LC3B	protein_coding	1228	1318	1421	2133	2183	1802	2798	1841	2336	2051	2171	2036	4526	3697	4262	3756	4412	3194	2874	2860	2174	3833	3227	3278
ENSG00000090863	GLG1	protein_coding	2879	2994	2732	3293	3291	2826	4534	3275	3792	3420	3488	3628	2116	1867	1658	2136	1993	1925	2065	1933	2039	3025	2241	2180
ENSG00000154380	ENAH	protein_coding	3638	3694	3964	5251	5282	4799	6305	4081	5007	5229	5051	4763	763	639	624	617	621	454	958	912	933	669	521	523
ENSG00000197903	HIST1H2BK	protein_coding	2565	2450	2553	3130	3101	2718	4003	2860	3780	3002	3135	3176	2490	2262	2208	2685	2985	2337	2157	1789	1423	3208	2696	2563
ENSG00000149136	SSRP1	protein_coding	5642	5789	5528	4530	4438	3835	5111	3573	4276	4277	4362	4534	869	733	757	745	697	643	913	692	685	1118	796	732
ENSG00000141279	NPEPPS	protein_coding	3329	3415	3436	4944	4971	4513	5553	3754	4684	5209	5143	5080	1030	969	916	995	1038	739	788	666	680	1454	990	916
ENSG00000084754	HADHA	protein_coding	2432	2657	2602	3912	3713	3149	4377	3150	3755	3495	3538	3640	2354	2101	2178	2232	2167	2037	1620	1319	1317	2960	2181	2282
ENSG00000150593	PDCD4	protein_coding	3313	3366	3712	4208	4558	3653	6017	3922	4926	5294	5307	4929	1235	1101	1119	1046	1005	773	961	916	791	1216	896	888
ENSG00000143416	SELENBP1	protein_coding	1936	1986	1924	2921	2845	2089	3295	2359	2814	2261	2316	2585	1967	2657	2268	3738	3657	3137	2478	2740	2751	4020	3162	3138
ENSG00000140105	WARS	protein_coding	2551	2665	2589	3589	3505	3055	4304	3059	3486	3314	3250	3445	3344	2954	2891	2817	2932	2504	1211	1104	1021	2129	1568	1573
ENSG00000147123	NDUFB11	protein_coding	2315	2679	2798	3144	3151	2649	3662	2883	3773	2904	2854	3044	1950	2171	2717	2299	2314	2245	2534	2688	2060	2825	2537	2524
ENSG00000107862	GBF1	protein_coding	3263	3241	3131	4152	4031	3820	5699	4270	4736	4241	4303	4816	1160	1323	984	1372	1309	1153	1351	1251	1273	1609	1188	1040
ENSG00000103168	TAF1C	protein_coding	1687	1948	1707	2369	2428	1925	3383	2000	2204	1942	1999	2181	2350	3269	1885	2988	3113	2835	3674	4719	4693	3866	2994	2549
ENSG00000273749	CYFIP1	protein_coding	3283	3641	3367	4505	4534	4058	5661	4170	5098	4570	4570	4854	1237	1064	1117	1080	1111	940	828	782	837	1290	1140	962
ENSG00000177565	TBL1XR1	protein_coding	3475	3360	3736	4301	4665	4090	6954	4339	5202	5736	5437	4616	862	695	716	774	828	642	736	619	635	920	597	668
ENSG00000184743	ATL3	protein_coding	3472	3514	3633	3438	3715	3348	5133	3360	4045	4589	4583	4011	1593	1337	1550	1525	1531	1160	1324	1563	1375	1882	1457	1459
ENSG00000196700	ZNF512B	protein_coding	2320	2676	2417	3490	3630	2965	4020	2810	3479	2831	2926	3225	1767	2328	1608	2241	2084	1995	2541	2875	3244	2919	2189	1967
ENSG00000185359	HGS	protein_coding	3111	3294	3154	4031	3788	3245	4178	3024	3769	2942	3317	3236	1714	1917	1177	1874	1912	1638	2240	2643	2535	2329	1785	1611
ENSG00000184900	SUMO3	protein_coding	2304	2478	2600	2531	2702	2403	3529	2461	3083	2761	2715	2926	2778	2344	2697	2734	2810	2199	2657	2008	1990	4026	2936	2786
ENSG00000119487	MAPKAP1	protein_coding	2342	2520	2337	3202	3104	2863	3648	2616	3135	2804	2804	2966	3344	2905	2861	2488	2613	2271	2036	2096	1702	2945	2498	2315
ENSG00000151176	PLBD2	protein_coding	2066	2067	2046	3193	3387	3207	4181	3214	3558	3119	3481	3165	2783	2300	1597	2348	2455	2049	2366	2474	2189	2818	2235	2098
ENSG00000171148	TADA3	protein_coding	2282	2589	2424	2799	2597	2219	3019	2376	2946	2412	2375	2542	2710	2784	3078	3122	3188	2930	2232	2382	2125	3490	2857	2894
ENSG00000103653	CSK	protein_coding	2297	2480	2448	2756	2655	2570	3613	2803	3483	2779	2847	2845	2392	2215	2388	2457	2433	2220	2954	3052	2967	3054	2334	2330
ENSG00000111676	ATN1	protein_coding	1793	1841	1877	2105	2085	1891	3008	2174	2593	2002	2096	2172	3081	3058	2144	2753	2775	2579	3994	4223	4054	4057	3266	2728
ENSG00000176046	NUPR1	protein_coding	2372	2669	2678	4865	4726	3550	5313	3759	4868	3664	3979	4378	2566	2826	3108	1952	2342	2142	154	224	167	653	623	674
ENSG00000141543	EIF4A3	protein_coding	3260	3663	3424	4086	3849	3362	5348	3656	4458	4132	4376	4512	1352	1377	1426	1611	1472	1175	1161	865	835	1847	1545	1407
ENSG00000133243	BTBD2	protein_coding	1973	2098	2045	2689	2562	2345	3361	2426	3068	2293	2347	2427	2307	2671	2528	2756	2701	2637	2735	3394	2777	3745	3075	3035
ENSG00000153714	LURAP1L	protein_coding	3718	3700	3763	4649	4558	3859	6530	4212	5286	4411	4417	4424	1269	1121	1164	1035	1124	880	581	579	416	880	663	691
ENSG00000003249	DBNDD1	protein_coding	1114	1239	1218	2066	2036	1678	2389	1834	2110	1561	1647	1769	3359	3539	3159	2912	3020	2749	4938	4823	4309	3878	3286	3203
ENSG00000172534	HCFC1	protein_coding	3995	4325	4089	3432	3723	3387	4652	3909	4092	3820	3565	4017	1191	1568	932	1322	1158	1177	1702	1445	1639	1984	1458	1225
ENSG00000067167	TRAM1	protein_coding	2656	2840	3422	3550	3821	3344	4774	2793	3599	4108	3806	3475	1898	1647	1921	1853	2052	1398	1684	1915	1624	2074	1680	1815
ENSG00000130669	PAK4	protein_coding	2587	2822	2856	2807	2675	2359	3218	2780	3406	2531	2586	2759	2353	2549	2216	2884	2666	2475	2494	2592	2226	3041	2578	2277
ENSG00000164976	MYORG	protein_coding	4089	4205	4062	4872	4871	4599	6222	4835	5838	5259	5293	5600	339	346	281	359	375	332	281	265	319	454	286	343
ENSG00000179832	MROH1	protein_coding	1121	1105	1148	1946	1871	1516	2457	1461	1625	1387	1414	1619	3363	4489	2800	4138	4067	3683	3567	4081	4544	4225	3167	2834
ENSG00000138069	RAB1A	protein_coding	1427	1578	1822	2165	2203	1752	2670	1755	2184	2187	1962	2035	4043	3470	4038	3830	3976	2953	2895	2426	2192	3713	2993	3259
ENSG00000213676	ATF6B	protein_coding	3438	3500	3694	3754	3378	2983	4157	3265	4033	3500	3715	4049	1822	1798	1465	1776	1568	1522	1367	1507	1458	2272	1818	1659
ENSG00000164896	FASTK	protein_coding	1489	1694	1683	2142	2089	1679	2250	1672	2197	1687	1681	1833	2841	3473	3443	3102	3217	3067	3217	4008	3680	4292	3525	3502
ENSG00000071626	DAZAP1	protein_coding	2644	3012	2818	2546	2404	2023	2905	2089	2548	2100	2111	2316	2660	2865	2584	2727	2779	2463	3049	3554	3070	3138	2550	2500
ENSG00000159692	CTBP1	protein_coding	2196	2479	2352	2870	2547	2226	2766	1960	2395	2158	2159	2348	2912	2810	2519	2691	2811	2394	3188	3663	3304	3262	2810	2625
ENSG00000126267	COX6B1	protein_coding	1250	1361	1408	1828	1792	1455	2019	1429	1872	1439	1516	1525	3150	3312	4064	3350	3941	3111	3761	5279	4255	3437	3314	3544
ENSG00000132824	SERINC3	protein_coding	3036	3294	3241	3134	3181	2805	4399	3059	3536	3963	3581	3770	2187	1829	1837	1985	2024	1749	1468	1423	1380	2485	2103	1881
ENSG00000175390	EIF3F	protein_coding	2658	2929	2989	4045	3825	3353	4793	3488	4437	3769	3652	3824	1916	1720	2064	1811	1803	1438	1048	973	780	2352	1772	1852
ENSG00000176058	TPRN	protein_coding	2077	2740	2458	3957	3686	3174	3695	2879	3744	2522	2744	2945	1969	2316	2268	2245	2064	1929	1593	1430	1356	3681	2730	3051
ENSG00000181444	ZNF467	protein_coding	1243	1287	1304	1744	1642	1451	2187	1556	2017	1428	1518	1514	3049	2821	2548	3596	3760	3399	3817	4543	4065	4963	3976	3735
ENSG00000102054	RBBP7	protein_coding	4212	4600	4770	3915	4137	3398	4262	2943	3582	3896	3930	4108	1244	1078	1331	1146	1142	891	1460	1623	1376	1561	1229	1287
ENSG00000173848	NET1	protein_coding	977	1013	1130	888	891	813	1225	808	981	1084	1079	1117	5976	5243	5210	4973	5375	3956	2770	2847	2745	4687	3677	3652
ENSG00000160685	ZBTB7B	protein_coding	2820	3295	2807	3309	2993	2661	4300	3366	4136	3150	3274	3687	1811	1937	1772	2174	1970	1914	1830	1763	1922	2546	1804	1859
ENSG00000137710	RDX	protein_coding	2494	2513	2665	2428	2588	2129	3038	2006	2434	2597	2623	2395	2656	2316	2492	2467	2397	1844	3360	2824	2886	3980	3025	2941
ENSG00000175061	LRRC75A-AS1	processed_transcript	1790	1986	2072	3049	2935	2432	3614	2490	3122	2747	2672	2845	3444	3002	3446	2667	2648	2066	1889	1650	1371	3330	2876	2938
ENSG00000169047	IRS1	protein_coding	3307	3786	3435	3371	3288	2946	3224	2617	3106	3329	3201	3554	2310	2362	1672	2297	2108	2016	1145	1036	1103	3167	2310	2370
ENSG00000122705	CLTA	protein_coding	2032	2280	2369	2990	2872	2441	3142	2262	2819	2434	2470	2699	3186	2966	3365	2958	2895	2530	1756	1763	1466	3576	2874	2825
ENSG00000124783	SSR1	protein_coding	2186	2250	2522	2854	3208	2837	3970	2596	3183	3399	3477	3103	2616	2244	2513	2350	2470	1903	2131	1900	1727	3010	2196	2270
ENSG00000131584	ACAP3	protein_coding	1118	1368	1095	2003	2260	1719	2741	1648	1815	1487	1430	1496	2208	3451	2191	3176	3282	3044	4599	5897	6293	3486	2729	2341
ENSG00000082153	BZW1	protein_coding	1524	1458	1591	1637	1716	1551	2219	1437	1659	1875	1763	1690	4234	3339	3776	4005	4024	3047	3424	3044	2990	4156	3275	3419
ENSG00000141568	FOXK2	protein_coding	3443	3697	3498	3874	3751	3378	4379	2999	3694	3426	3347	3663	1733	1839	1569	1699	1726	1562	1625	1613	1441	1925	1442	1471
ENSG00000102898	NUTF2	protein_coding	1535	1714	1646	2120	1912	1652	2507	1858	2286	1908	1857	2034	3545	3103	3612	2869	3172	2615	3642	4173	3179	3588	3060	3204
ENSG00000171603	CLSTN1	protein_coding	2918	3278	3204	3241	3117	2833	3830	3063	3574	3191	3160	3400	1731	1681	1665	1960	1810	1566	2127	1949	2271	2860	2192	2154
ENSG00000126254	RBM42	protein_coding	1928	2243	2118	2517	2195	1878	2361	1813	2480	1751	1859	1969	2898	3053	3229	3163	3330	3172	2949	3388	2869	3432	2966	3196
ENSG00000198231	DDX42	protein_coding	2123	2229	2140	3088	3170	2478	3612	2491	2592	2576	2661	2872	2251	2589	1988	2329	2656	1971	2991	3111	3207	3068	2360	2174
ENSG00000165637	VDAC2	protein_coding	2859	3123	3191	3561	3681	3093	4693	3265	4258	3608	3486	3606	1805	1583	1987	1670	1724	1324	1779	1748	1471	1993	1602	1556
ENSG00000277791	PSMB3	protein_coding	2769	3100	3070	3626	3596	2809	3914	2852	3741	3048	3329	3392	1889	1801	2373	1825	1910	1809	2044	2542	1754	1876	1690	1837
ENSG00000151239	TWF1	protein_coding	1931	1897	2205	2457	2744	2352	3606	2133	2826	2941	2953	2418	3149	2415	2659	2647	2897	2031	2783	2881	2394	3104	2549	2620
ENSG00000278540	ACACA	protein_coding	3834	3782	3591	4549	4981	4272	5816	4271	4589	4736	4748	5089	893	883	674	890	889	745	550	493	528	708	560	509
ENSG00000116698	SMG7	protein_coding	2770	2819	2797	3109	3403	2892	4551	3325	3696	3585	3582	3970	2109	1817	1676	1762	1719	1427	1890	1961	1832	2390	1810	1674
ENSG00000156599	ZDHHC5	protein_coding	3756	3713	3603	4114	4028	3463	5063	3681	4588	4197	4051	4330	1201	1229	1105	1198	1296	1040	1138	1162	1179	1339	1083	984
ENSG00000187446	CHP1	protein_coding	2469	2708	2702	3644	3837	3448	5684	4168	4738	4303	4512	4598	1681	1367	1452	1400	1547	1155	1107	1111	1036	1476	1194	1161
ENSG00000101337	TM9SF4	protein_coding	2762	3124	2946	4018	3860	3289	4817	3464	4240	3720	3774	4108	1682	1525	1356	1535	1418	1314	1440	1616	1575	1883	1501	1436
ENSG00000047410	TPR	protein_coding	3735	3227	3222	3562	3536	3124	4631	2996	3443	3685	3487	3795	1877	1670	1302	1518	1739	1396	1666	1717	1917	2005	1581	1502
ENSG00000132002	DNAJB1	protein_coding	1458	1677	1659	1889	1794	1576	2792	1902	2474	2219	2341	2430	4205	3768	3738	3379	3406	3023	2346	2073	2046	3940	3134	2994
ENSG00000152137	HSPB8	protein_coding	1755	1883	1932	4621	4476	4154	3090	2252	2657	2421	2311	2295	4057	3467	3335	2221	2593	2116	1741	1364	1241	2356	1919	1983
ENSG00000070614	NDST1	protein_coding	3169	3406	3281	4506	4502	4068	5793	4483	5133	4746	4874	5351	794	804	601	748	574	590	728	682	822	1080	754	745
ENSG00000110717	NDUFS8	protein_coding	2247	2299	2418	3121	2902	2492	3453	2641	3428	2414	2453	2738	2100	2197	2561	2381	2606	2265	2477	2934	2344	2765	2381	2615
ENSG00000177666	PNPLA2	protein_coding	2076	2277	2211	3166	2986	2656	4176	2904	3708	2698	2774	2911	1723	1938	1730	2548	2584	2383	2391	2718	2405	2785	2272	2201
ENSG00000126777	KTN1	protein_coding	2967	2723	2892	3365	3367	3010	4144	2630	3107	3471	3398	3151	2903	2296	2282	2125	2355	1530	1655	1541	1506	2330	1735	1714
ENSG00000128928	IVD	protein_coding	3140	3403	3335	4777	4762	4068	5641	4117	5030	4134	4104	4668	864	892	879	843	852	744	1006	967	916	1189	928	857
ENSG00000131747	TOP2A	protein_coding	9204	9263	9519	2526	2600	2754	1780	1537	1878	3606	3622	3455	477	406	409	738	780	561	1390	1527	1356	1053	803	865
ENSG00000068137	PLEKHH3	protein_coding	3409	4216	3748	4434	4478	3623	4876	3566	4181	3350	3654	3957	1007	1326	1094	1281	1143	1143	1148	1244	1184	1617	1180	1214
ENSG00000005893	LAMP2	protein_coding	1944	1970	2059	2398	2443	2079	2668	1779	2140	2361	2282	2143	4002	3234	3388	3498	3545	2712	2010	1805	1546	3876	3153	3013
ENSG00000148411	NACC2	protein_coding	2188	2342	2226	3647	3493	3260	4320	3086	3777	2925	3028	3177	2230	2327	1997	2281	2087	1932	1579	1618	1560	2817	2076	2058
ENSG00000160445	ZER1	protein_coding	2540	2640	2520	3381	3274	2685	4291	3125	3867	3212	3204	3493	2263	2133	1965	1962	2042	1935	1481	1711	1488	2576	2009	2201
ENSG00000133935	ERG28	protein_coding	1594	1748	1804	2341	2194	2171	3025	2158	2763	2390	2430	2350	3462	3086	3240	3223	3789	2899	2487	3019	2212	2737	2435	2421
ENSG00000197081	IGF2R	protein_coding	3185	3364	3060	4710	5043	4470	5278	3928	3968	4326	4148	4602	1110	1166	970	1167	991	955	764	761	873	1216	921	981
ENSG00000176340	COX8A	protein_coding	2441	3192	3232	2966	2877	2447	2727	2526	3148	2282	2186	2591	1584	2202	2869	2439	2140	2202	2752	2798	2366	2742	2395	2852
ENSG00000107562	CXCL12	protein_coding	4811	4919	5012	4891	4946	4128	6338	4601	5415	5076	5118	5032	90	100	108	148	168	135	202	264	110	126	88	111
ENSG00000102109	PCSK1N	protein_coding	2	1	1	4	0	1	0	1	0	1	0	0	4787	4946	5681	5127	5486	5147	3981	5162	4057	6141	5606	5785
ENSG00000015171	ZMYND11	protein_coding	2364	2356	2471	3934	4049	3601	4849	2954	3567	3658	3779	3514	2018	1600	1660	1689	1823	1342	1489	1602	1310	2559	1895	1830
ENSG00000164713	BRI3	protein_coding	494	655	695	1101	1010	897	921	706	950	743	722	741	4238	4801	5719	5766	6131	5420	2511	2523	1859	4772	4109	4391
ENSG00000133612	AGAP3	protein_coding	1012	1154	1039	1144	1210	976	1419	1100	1337	1039	1071	1147	4090	4606	4221	3972	3802	3557	3183	3954	3687	5082	3935	4133
ENSG00000108179	PPIF	protein_coding	2304	2666	2576	3262	3061	2933	3614	2907	3653	3093	3213	3294	2260	1998	2220	2186	2126	1918	2121	1936	1514	2714	2211	2075
ENSG00000008952	SEC62	protein_coding	2835	2724	3127	3383	3763	2936	4796	3057	3802	3915	3905	3532	1906	1631	1928	1655	1874	1348	1553	1555	1419	2007	1575	1628
ENSG00000100726	TELO2	protein_coding	2088	2271	2013	2357	2282	1926	2503	1707	2294	1871	2004	2144	2197	2777	2227	2764	2867	2600	3536	4171	4111	3560	2816	2764
ENSG00000141258	SGSM2	protein_coding	2116	2129	2014	2729	2824	2236	3523	2637	2762	2378	2586	2724	1752	2719	1743	2542	2504	2377	2823	3523	3853	2949	2246	2124
ENSG00000162704	ARPC5	protein_coding	2299	2428	2686	3061	3038	2755	3520	2427	3039	2963	3009	2841	2704	2222	2863	2494	2457	1985	2119	2107	1601	2832	2153	2162
ENSG00000120438	TCP1	protein_coding	2880	3249	3343	3438	3482	3087	4181	3029	3781	3678	3626	3599	1924	1684	1907	1657	1730	1372	1751	1766	1573	1845	1571	1571
ENSG00000227500	SCAMP4	protein_coding	2090	2193	2336	2628	2516	2194	3382	2628	3165	2534	2616	2907	2695	2642	2169	2726	3016	2622	1992	2124	1965	3415	2742	2409
ENSG00000106244	PDAP1	protein_coding	1477	1569	1640	1956	1963	1600	2127	1664	1943	1685	1583	1793	3223	3539	3492	3400	3436	3059	3280	3394	2968	3993	3417	3491
ENSG00000249915	PDCD6	protein_coding	1768	1856	1843	2578	2674	2259	2814	1955	2478	2201	2294	2372	2883	2907	3340	2771	2964	2325	2974	2844	2536	3408	2810	2805
ENSG00000127837	AAMP	protein_coding	1830	2231	2160	2827	2772	2293	2924	2299	2810	2275	2352	2598	2236	2666	2871	3082	2942	2727	2487	2346	2215	3237	2741	2693
ENSG00000214160	ALG3	protein_coding	2704	3059	2965	3240	3233	2847	4601	3357	4373	3349	3575	3646	1778	1628	1666	1754	1852	1609	1877	1747	1608	1911	1675	1510
ENSG00000143252	SDHC	protein_coding	2793	3269	3317	4037	4210	3637	5428	4091	4546	4293	4441	4640	1041	995	1213	1115	1057	790	997	847	759	1595	1182	1233
ENSG00000108819	PPP1R9B	protein_coding	3646	4108	3762	3327	3408	2900	3944	3353	3924	3186	3181	3491	1415	1541	1301	1464	1444	1293	1761	2063	2012	1885	1564	1530
ENSG00000150093	ITGB1	protein_coding	3097	3187	3240	3657	3640	3482	4174	2608	3274	3683	3555	3441	2199	1751	1945	1656	1573	1268	1579	1505	1617	2145	1503	1679
ENSG00000143294	PRCC	protein_coding	2302	2604	2612	3106	2883	2427	3366	2690	3228	2630	2665	2940	2493	2239	2385	2228	2471	2094	2342	2379	1884	2925	2323	2235
ENSG00000183010	PYCR1	protein_coding	3234	3890	3772	4504	4233	3604	5209	4009	5135	4024	4133	4419	1097	1199	1029	1185	1070	1051	620	595	493	1119	809	932
ENSG00000138061	CYP1B1	protein_coding	1493	1507	1620	2438	2791	2791	2223	1450	1966	2084	2130	2094	4194	3525	3873	3558	3890	2826	2168	1765	2081	3725	2544	2628
ENSG00000104824	HNRNPL	protein_coding	3406	3803	3674	3341	3421	2957	4174	2968	3705	3452	3502	3717	1596	1765	1270	1462	1363	1210	1631	1684	1733	2283	1582	1609
ENSG00000071564	TCF3	protein_coding	2663	2813	2853	3006	2936	2552	3041	2357	2858	2311	2351	2510	2328	2518	2048	2177	2135	2053	2720	2933	2822	2856	2144	2294
ENSG00000123136	DDX39A	protein_coding	2283	2507	2533	2041	2035	1732	2037	1543	1994	1779	1885	1992	2608	2824	2744	3026	3222	2791	3243	4224	3678	3114	2638	2700
ENSG00000178372	CALML5	protein_coding	2	0	0	0	0	5	6	1	4	0	1	0	4231	5298	6564	6125	5975	5935	4364	4527	3768	4681	4599	5034
ENSG00000160803	UBQLN4	protein_coding	3666	3803	3779	4086	4003	3691	4974	3664	4233	3938	3907	4320	1187	1270	912	976	952	870	1181	1081	1267	1437	1042	853
ENSG00000065518	NDUFB4	protein_coding	2088	2202	2198	2979	2691	2161	2906	2343	2811	2393	2554	2697	2754	2506	3223	2612	2960	2358	2449	2565	2040	2716	2419	2455
ENSG00000124486	USP9X	protein_coding	2649	2823	2784	3324	3675	3091	4445	2865	3615	3615	3630	3522	2040	1845	1796	1841	1847	1411	1549	1445	1448	2369	1716	1734
ENSG00000135480	KRT7	protein_coding	2285	2681	2693	5701	5295	4931	5611	4057	5249	3930	3978	4210	796	1217	1379	871	937	828	569	638	618	869	799	915
ENSG00000104413	ESRP1	protein_coding	3238	3190	3263	2786	3006	2512	3846	2520	3026	3030	3216	2982	2502	2113	2143	2145	2402	1639	1941	1964	1956	2148	1711	1742
ENSG00000100241	SBF1	protein_coding	2612	3041	2898	2926	3059	2488	3411	2499	3108	2588	2653	2883	2031	2482	1780	2413	2405	2330	1840	2289	2339	2806	2178	1959
ENSG00000162736	NCSTN	protein_coding	2975	2985	3069	3856	3924	3431	4930	3681	4465	4077	4117	4226	1253	1091	1067	1295	1511	1215	1180	1309	1191	1543	1281	1298
ENSG00000124171	PARD6B	protein_coding	1206	1155	1281	1327	1487	1226	2153	1377	1660	1721	1609	1584	4182	3974	4590	4022	3980	2932	3206	3049	2698	3954	3175	3414
ENSG00000042753	AP2S1	protein_coding	1728	2032	2076	2463	2230	1996	2768	2169	2693	2026	2005	2145	2643	2492	3420	2731	3069	2786	2785	2981	2462	3334	3020	2888
ENSG00000141985	SH3GL1	protein_coding	1749	1990	1897	2382	2104	2010	2770	2029	2792	2014	1988	2301	2770	2739	2700	2345	2536	2352	3229	3555	3014	3582	3033	3040
ENSG00000068120	COASY	protein_coding	3671	4274	3984	5390	5163	4341	5551	4103	5090	4388	4434	4854	478	497	476	512	501	399	438	482	438	535	489	415
ENSG00000165688	PMPCA	protein_coding	2825	2976	2951	4268	4204	3634	4575	3224	4197	3410	3486	3849	1321	1483	1405	1421	1533	1324	1356	1488	1353	1777	1322	1492
ENSG00000128050	PAICS	protein_coding	2837	3002	3089	3039	3098	2687	3762	2691	3132	3255	3188	3052	2142	1823	1809	1652	1782	1392	2563	2622	2331	2266	1842	1772
ENSG00000101040	ZMYND8	protein_coding	1440	1352	1308	1366	1375	1132	2956	2135	2389	1952	2063	2246	3075	3169	2719	3607	4030	3102	3405	4112	3944	2976	2387	2491
ENSG00000114353	GNAI2	protein_coding	2008	2279	2186	2893	2671	2204	3110	2283	2839	2416	2431	2654	2575	2393	2338	2466	2496	2313	2548	2989	2476	3184	2497	2438
ENSG00000274523	RCC1L	protein_coding	2867	3127	2916	3779	3666	3164	4020	3142	4014	3168	3234	3444	1411	1464	1627	1482	1485	1642	1739	1808	1620	2209	1813	1844
ENSG00000197586	ENTPD6	protein_coding	2198	2520	2350	3572	3260	2861	3781	2642	3446	2724	2831	3041	2018	2320	1892	2332	2290	2244	1840	1961	2038	2604	2037	1797
ENSG00000112514	CUTA	protein_coding	2046	2238	2290	3202	2792	2520	3077	2297	3168	2425	2531	2593	2536	2314	2874	2478	2788	2386	2002	2272	1623	3100	2492	2553
ENSG00000152332	UHMK1	protein_coding	3410	3265	3615	3497	4020	3709	5406	3272	4013	4858	4531	3914	1432	1111	1104	1187	1108	734	1101	951	928	1388	973	1063
ENSG00000119314	PTBP3	protein_coding	3044	2944	3219	2456	2673	2455	3626	2250	2694	3197	3294	2938	2532	2256	2244	2272	2489	1806	1906	1837	1574	2926	2014	1941
ENSG00000103222	ABCC1	protein_coding	1386	1496	1419	2407	2391	2243	2600	2054	2139	1838	1836	2175	2641	2839	2267	2702	2553	2321	3561	4074	4742	3593	2802	2481
ENSG00000110237	ARHGEF17	protein_coding	3549	3716	3515	4901	4934	4409	6511	4990	5419	4491	4572	4920	312	429	261	412	378	374	319	408	400	553	423	349
ENSG00000163349	HIPK1	protein_coding	1426	1419	1410	1230	1359	1217	1732	1163	1408	1636	1324	1521	4076	3563	3400	3690	3702	2940	3622	3408	3469	4719	3595	3455
ENSG00000175662	TOM1L2	protein_coding	907	983	936	1761	1747	1507	2731	1907	2360	1894	1902	2171	2209	2530	1884	2543	2408	2340	4045	4764	5345	4572	3675	3354
ENSG00000115091	ACTR3	protein_coding	1358	1493	1573	2049	2142	1832	2522	1589	1914	2041	2086	2021	3812	3224	3910	3357	3723	2707	2918	2689	2618	3292	2765	2771
ENSG00000149823	VPS51	protein_coding	2909	3462	3415	3906	3870	3198	4121	3319	4113	3194	3253	3595	1516	1558	1378	1582	1430	1486	1071	955	1053	2374	1765	1759
ENSG00000166508	MCM7	protein_coding	2890	3104	3063	2349	2213	1890	2145	1672	1982	2167	1999	2268	2239	2503	2265	2404	2297	2083	3197	3238	3294	3515	2698	2780
ENSG00000087274	ADD1	protein_coding	3063	3091	2889	3923	3800	3378	4152	2952	3844	3465	3311	3657	1575	1622	1438	1589	1486	1436	1551	1441	1696	1949	1514	1394
ENSG00000198752	CDC42BPB	protein_coding	3095	3262	3110	3723	3748	3391	4683	3427	3828	3509	3404	4001	1534	1510	957	1483	1358	1325	1426	1272	1499	1962	1454	1186
ENSG00000137801	THBS1	protein_coding	4973	4947	4822	5907	6430	5305	4261	2884	3251	3382	3209	3141	636	816	579	509	523	417	502	419	518	1145	784	781
ENSG00000108582	CPD	protein_coding	4388	4705	4701	4018	4453	3952	5369	3583	4290	5453	5331	5312	381	371	346	399	457	339	339	373	389	513	343	329
ENSG00000181090	EHMT1	protein_coding	2324	2323	2309	2714	2642	2367	3474	2518	3095	2518	2580	2747	2045	2093	1877	2237	2404	2129	2477	3041	3246	2761	2149	2040
ENSG00000136813	ECPAS	protein_coding	3049	2934	2827	3427	3633	3092	4480	2991	3544	3485	3633	3662	2072	1719	1462	1701	1808	1438	1396	1673	1546	1847	1363	1324
ENSG00000164442	CITED2	protein_coding	1172	1271	1255	2939	3046	2826	4227	2911	3665	2925	2839	2843	2701	2374	2285	3351	3351	2563	964	794	836	3746	2622	2538
ENSG00000078401	EDN1	protein_coding	2301	2586	2541	5956	5953	4905	7700	5310	5918	5003	5176	5187	149	122	136	119	148	114	150	158	149	103	80	76
ENSG00000092621	PHGDH	protein_coding	2085	2424	2330	1044	961	832	1098	929	1166	1120	1108	1170	5709	5771	6504	5033	5141	4568	562	602	538	3499	2972	2860
ENSG00000121270	ABCC11	protein_coding	5176	5387	5064	3823	3770	3175	6422	4851	5678	5370	5292	5854	2	17	2	8	20	7	8	2	5	4	2	6
ENSG00000196305	IARS	protein_coding	2775	2922	2885	2878	2958	2824	3905	2660	3201	3304	3214	3345	2672	2382	2356	2364	2555	1865	1191	1038	1184	2215	1601	1641
ENSG00000113384	GOLPH3	protein_coding	1912	2075	2165	2191	2348	2047	2901	2079	2628	2549	2499	2482	2865	2672	2918	2912	3099	2277	2374	2279	2123	3312	2605	2614
ENSG00000174695	TMEM167A	protein_coding	2640	2440	2940	3440	3702	3149	5238	3174	3913	4284	4063	3700	1548	1404	1634	1538	1559	1086	1443	1332	1184	1717	1348	1429
ENSG00000149930	TAOK2	protein_coding	2257	2583	2292	3022	2961	2600	3313	2522	2926	2473	2647	2775	2063	2315	1835	2491	2207	2179	2334	2642	2503	2827	1983	2081
ENSG00000114850	SSR3	protein_coding	2516	2628	2895	3449	3758	3005	4238	2786	3457	3575	3662	3556	1954	1703	2161	1758	1879	1522	1521	1497	1162	1919	1554	1654
ENSG00000124225	PMEPA1	protein_coding	632	647	634	2193	2210	1968	2680	2048	2285	1815	1738	1737	3830	3839	3900	2836	2767	2435	3285	3390	2989	3840	3070	3037
ENSG00000158615	PPP1R15B	protein_coding	2230	2201	2364	2154	2190	2115	3143	2066	2614	2704	2680	2547	3392	2937	3025	2681	2811	2208	1936	1755	1710	3333	2433	2567
ENSG00000140374	ETFA	protein_coding	2362	2352	2554	4087	3981	3465	5330	3539	4356	3752	3755	3856	1571	1469	1669	1447	1342	1084	1139	873	1020	1858	1529	1394
ENSG00000023734	STRAP	protein_coding	2328	2542	2679	3528	3579	3117	4211	2866	3655	3558	3451	3362	1908	1765	2286	1547	1652	1220	1835	1896	1737	1915	1474	1662
ENSG00000196776	CD47	protein_coding	1611	1840	1886	2620	2750	2253	2697	1752	2204	2327	2322	2232	3859	3466	4098	3207	3290	2680	1998	2105	1633	2539	2060	2324
ENSG00000265808	SEC22B	protein_coding	914	980	1101	1385	1533	1190	1840	1224	1621	1625	1578	1493	4471	3596	3795	3940	4365	3066	3225	3287	2893	3949	3317	3313
ENSG00000088888	MAVS	protein_coding	2363	2366	2395	2728	3143	2628	3853	2884	3260	3093	2990	3481	2076	2134	1715	2065	2073	1869	1935	1989	2125	2668	2079	1788
ENSG00000106397	PLOD3	protein_coding	948	1072	1072	1441	1469	1286	1492	1189	1462	1029	1190	1138	3015	3143	3122	3576	3802	3436	4036	4241	3902	4841	3807	3967
ENSG00000115241	PPM1G	protein_coding	1836	1968	1972	2029	1951	1644	2125	1619	2072	1830	1833	1914	2520	2625	2735	2439	2514	2173	3509	3489	3570	4238	3523	3505
ENSG00000111897	SERINC1	protein_coding	1606	1703	1739	2235	2413	2032	3075	2052	2399	2556	2385	2392	3364	2634	2946	2988	3060	2240	2258	2158	1915	3774	2858	2807
ENSG00000078304	PPP2R5C	protein_coding	2518	2654	2809	2814	2856	2420	3582	2326	2792	2994	2879	2910	2636	2131	2255	2099	2406	1852	2058	2291	1879	2398	1904	2017
ENSG00000162298	SYVN1	protein_coding	2312	2473	2312	2811	2747	2324	3926	2837	3394	2830	2936	3170	2218	2263	1830	2170	2183	1958	2057	2428	2271	2320	1899	1774
ENSG00000105289	TJP3	protein_coding	2833	3319	3160	3612	3460	3012	3956	3083	3961	2824	3197	3305	1412	1360	1329	1679	1824	1539	1741	1971	1756	1992	1547	1521
ENSG00000104881	PPP1R13L	protein_coding	2624	2698	2696	3961	3842	3690	5071	3850	4697	3433	3626	3677	1539	1386	1131	1512	1322	1287	1127	1132	910	1708	1247	1195
ENSG00000151502	VPS26B	protein_coding	3375	3877	3671	4527	4589	3795	5464	4119	4719	4290	4374	4717	642	675	512	637	674	603	638	642	620	845	689	629
ENSG00000135127	BICDL1	protein_coding	2244	2177	2148	2389	2406	2083	2744	2026	2367	2391	2395	2735	2453	2876	2318	3169	3167	3118	2254	2393	2356	2570	2182	2276
ENSG00000130193	THEM6	protein_coding	1356	1519	1468	1512	1393	1211	1733	1542	1861	1500	1569	1580	3245	3473	3489	3663	3217	3249	2932	2555	2578	4911	3824	3823
ENSG00000170345	FOS	protein_coding	24	24	26	37	32	32	72	26	39	27	44	57	4814	5432	4250	7209	7841	6651	3171	3950	2552	4943	3917	4016
ENSG00000205903	ZNF316	protein_coding	2132	2336	2228	3151	2977	2806	3930	2618	3000	2393	2452	2723	1924	2337	1498	2234	2043	2066	2406	2462	2667	2800	2078	1891
ENSG00000134107	BHLHE40	protein_coding	2139	2480	2248	2945	3017	2531	4195	2975	3686	3247	3376	3529	3219	3155	2479	2388	2508	1978	1146	1365	1076	1405	1043	1003
ENSG00000134759	ELP2	protein_coding	742	768	774	1009	1064	928	1406	980	1083	1013	1009	1027	3874	3434	3226	4028	4293	3368	2548	2540	2455	7120	5299	5118
ENSG00000054148	PHPT1	protein_coding	1047	1255	1164	1836	1739	1367	2059	1445	1805	1237	1377	1524	2358	3103	3755	3471	3475	3274	3512	4421	3666	3467	3288	3369
ENSG00000196781	TLE1	protein_coding	1879	2038	1977	3082	2899	2869	3962	2772	3298	2872	2935	3052	2227	2245	2016	2283	2197	1889	1490	1516	1594	3286	2215	2358
ENSG00000104969	SGTA	protein_coding	2775	3027	2930	3491	3420	2935	3920	3021	3944	2890	3191	3276	1718	1740	1734	1626	1670	1496	1674	1680	1685	1933	1623	1544
ENSG00000134440	NARS	protein_coding	1972	2058	2247	2827	2854	2491	3414	2140	2715	2673	2673	2679	3117	2487	2808	2468	2655	1830	1868	2130	1911	2598	2088	2174
ENSG00000099246	RAB18	protein_coding	2415	2340	2725	3243	3603	2904	6052	3604	4576	4379	4296	3856	1357	1166	1442	1131	1365	888	1300	1181	1129	1477	1199	1234
ENSG00000146535	GNA12	protein_coding	1964	2180	2095	2789	2707	2470	3307	2601	2978	2740	2595	2948	2648	2503	2325	2732	2421	2348	2098	1740	1597	2911	2108	2039
ENSG00000148337	CIZ1	protein_coding	3129	3177	2983	3661	3500	3084	3999	3184	3773	2976	3208	3428	1559	1443	1165	1708	1528	1500	1645	1651	1675	1985	1497	1343
ENSG00000213639	PPP1CB	protein_coding	1543	1579	1952	1832	1899	1801	2636	1625	2031	2359	2202	1840	3525	2863	3555	3007	3173	2290	2759	2851	2653	3215	2713	2854
ENSG00000138279	ANXA7	protein_coding	2690	2887	2967	3451	3437	3019	4490	3155	3763	3503	3486	3491	1829	1586	1736	1671	1657	1243	1426	1404	1255	1739	1372	1466
ENSG00000140497	SCAMP2	protein_coding	2040	2090	2057	2635	2577	2455	3777	2656	3283	2710	2699	2938	2253	2344	2267	2657	2641	2319	1816	1559	1492	2823	2335	2284
ENSG00000162337	LRP5	protein_coding	2880	3249	2851	3207	3126	2846	3860	3222	3715	2891	2853	3088	1653	1685	1415	1937	2093	1796	1506	1535	1542	2260	1689	1674
ENSG00000167930	FAM234A	protein_coding	1326	1452	1323	2087	1796	1553	2166	1724	2134	1617	1783	1819	2614	2816	2885	2999	3206	2975	3156	3305	3139	3959	3275	3414
ENSG00000136279	DBNL	protein_coding	2608	2906	2845	3922	3730	3127	4146	3009	3813	3342	3315	3626	1491	1764	1691	1691	1462	1394	1071	1025	1007	2207	1692	1637
ENSG00000115484	CCT4	protein_coding	2688	3052	3176	3311	3301	2960	4201	2834	3655	3306	3325	3463	1832	1540	1844	1677	1633	1389	1478	965	1087	2373	1781	1601
ENSG00000164897	TMUB1	protein_coding	848	952	1027	1072	997	903	1147	929	1166	844	832	859	3433	3566	3921	3844	4419	3922	3321	3921	3474	4753	3975	4332
ENSG00000106105	GARS	protein_coding	2864	3125	3106	3494	3378	2811	3818	2675	3102	2659	2860	3126	2966	2353	2337	2425	2419	1872	723	628	671	2004	1511	1462
ENSG00000103253	HAGHL	protein_coding	1103	1308	1220	1727	1601	1379	1579	1118	1424	1096	1031	1149	2532	3186	3185	2805	3232	2840	4022	5247	4696	3969	3386	3526
ENSG00000120451	SNX19	protein_coding	3503	3560	3489	4334	4427	3969	5474	3901	4561	4595	4464	4832	717	624	551	655	687	488	478	534	501	774	631	587
ENSG00000103194	USP10	protein_coding	2501	2700	2851	2857	2953	2532	4192	2987	3543	3220	3298	3178	2218	1810	1819	1608	1760	1362	1922	1715	1624	2184	1758	1736
ENSG00000101166	PRELID3B	protein_coding	1457	1544	1648	1978	2077	1739	2655	1625	2111	2017	1974	1818	3240	3032	3683	2846	3164	2186	2907	2870	2652	3432	2724	2949
ENSG00000100911	PSME2	protein_coding	1440	1566	1583	2143	2112	1715	2174	1538	1878	1606	1610	1755	2639	3125	3164	2786	2865	2414	3680	4067	3675	3134	2780	2859
ENSG00000102393	GLA	protein_coding	266	315	316	535	579	486	631	414	531	458	469	544	5035	4760	5110	6070	6669	5127	3435	4156	2841	3430	3175	2946
ENSG00000178951	ZBTB7A	protein_coding	1935	2155	1995	2319	2239	2038	2991	2398	2836	2101	2414	2597	2555	2486	1869	2657	2635	2546	2250	2189	1906	3729	2778	2599
ENSG00000144674	GOLGA4	protein_coding	3474	2984	3294	3904	4080	3297	5351	3443	3952	4420	4400	4160	1305	999	942	1116	1078	842	786	668	627	1289	939	802
ENSG00000130811	EIF3G	protein_coding	1554	1843	1840	2463	2451	1945	2397	1860	2456	1855	1947	1925	2571	2846	3100	2719	2732	2628	2334	2654	2111	3522	3042	3347
ENSG00000188895	MSL1	protein_coding	3577	4058	3890	3789	3894	3328	4321	3131	3481	3679	3625	3910	1274	1190	994	1141	1119	874	1070	1075	1059	1437	1123	1086
ENSG00000077097	TOP2B	protein_coding	2846	2830	2817	3140	3305	2810	4224	2909	3255	3457	3224	3277	2117	1859	1804	1653	1650	1399	1422	1215	1316	2236	1777	1564
ENSG00000006327	TNFRSF12A	protein_coding	977	1304	1197	2201	2185	1870	1922	1398	1555	1126	1107	1265	3365	4123	3934	3319	3205	2709	3427	3475	2993	3310	2901	3226
ENSG00000148672	GLUD1	protein_coding	2704	2806	2840	2714	2711	2403	3896	2716	3353	3229	3163	3216	2043	1624	1770	1964	2167	1607	1779	1649	1583	2366	1818	1945
ENSG00000196586	MYO6	protein_coding	1324	1358	1414	1731	1763	1497	2286	1417	1706	1834	1800	1629	3604	3200	3321	2903	3259	2431	2817	2690	2589	4552	3419	3494
ENSG00000185324	CDK10	protein_coding	1385	1571	1315	1810	1706	1295	2341	1482	1697	1364	1407	1485	2206	3240	2396	2688	2997	2588	3948	4762	4857	3703	2862	2913
ENSG00000109919	MTCH2	protein_coding	2433	2624	2588	3551	3664	3122	4228	2878	3589	3442	3287	3281	1960	1702	1804	1543	1771	1356	1446	1310	1236	1945	1650	1581
ENSG00000114019	AMOTL2	protein_coding	1901	2197	2128	4489	4464	4070	5178	3774	4508	3513	3467	3848	1526	1569	1191	1364	1224	1142	847	774	812	1679	1113	1147
ENSG00000174851	YIF1A	protein_coding	2174	2538	2561	3429	3315	2883	3847	2971	3732	2732	2915	3039	1904	2159	2280	2101	2368	2010	1393	1201	1220	1852	1619	1617
ENSG00000103502	CDIPT	protein_coding	1750	1872	1729	2149	1958	1751	2362	1852	2279	1935	1897	2022	2687	2795	3034	3037	2976	2703	2419	2188	2040	3922	3218	3281
ENSG00000186187	ZNRF1	protein_coding	1637	1869	1921	2322	2174	2229	2934	2138	2779	1959	1974	2081	2514	2470	2402	2485	2553	2249	2884	2949	2757	3292	2627	2573
ENSG00000137693	YAP1	protein_coding	4106	4019	4317	3959	4064	3621	5260	3623	4312	4870	4694	4546	573	523	525	562	585	472	468	469	418	727	530	526
ENSG00000161057	PSMC2	protein_coding	1183	1357	1357	1349	1469	1118	1628	1199	1424	1345	1490	1381	4064	3219	3655	3442	4000	2943	3363	3340	3055	3791	3235	3310
ENSG00000152291	TGOLN2	protein_coding	2786	2726	2577	3132	3159	2650	3872	2707	3153	3188	3170	3397	1935	1843	1757	2073	1976	1719	1321	1220	1368	2439	1748	1796
ENSG00000169504	CLIC4	protein_coding	2323	2212	2491	2895	3137	2691	3754	2142	2701	3262	3135	2705	3064	2413	2951	2503	2399	1757	1192	1132	886	2300	1752	1914
ENSG00000104960	PTOV1	protein_coding	1617	1841	1777	1995	1784	1724	2593	1753	2233	1727	1866	1729	2952	3110	2554	2892	2815	2808	2530	2682	2556	4007	3151	2982
ENSG00000135052	GOLM1	protein_coding	3861	3898	4048	4636	4617	3663	4226	2923	3986	4282	4322	4199	783	755	713	1391	1364	1083	525	467	414	572	495	403
ENSG00000132676	DAP3	protein_coding	2399	2789	2648	3567	3599	3016	4286	2854	3567	3221	3289	3236	1943	1675	1793	1567	1731	1368	1369	1370	1269	1899	1610	1530
ENSG00000110911	SLC11A2	protein_coding	2237	2341	2152	3312	3605	3264	4875	3191	3818	3817	3901	3912	1789	1723	1614	1881	1895	1530	987	1027	936	1483	1179	1079
ENSG00000072518	MARK2	protein_coding	2719	2865	2719	2858	2927	2558	3824	3130	3651	2886	3066	3282	1685	1945	1497	1968	1736	1845	1618	1593	1573	2281	1544	1738
ENSG00000167797	CDK2AP2	protein_coding	2178	2331	2484	2435	2377	1874	2563	1947	2595	1855	2098	2160	2305	2377	2560	2592	3277	2663	2364	2968	2377	2489	2181	2446
ENSG00000171219	CDC42BPG	protein_coding	1738	2077	1707	2117	1971	1607	2487	1805	2048	1617	1755	2007	2256	2864	2142	2801	2581	2660	3040	3175	3362	3896	2846	2850
ENSG00000169241	SLC50A1	protein_coding	2591	2666	2754	3205	3004	2577	4101	2843	3428	2943	2975	3102	1810	1516	1743	1725	1882	1423	1872	1933	1678	1991	1862	1778
ENSG00000172115	CYCS	protein_coding	2371	2138	2752	3312	3501	2983	3767	2075	3038	3190	2916	2369	1971	1640	2297	1763	1894	1315	2301	2418	2202	1911	1554	1719
ENSG00000146830	GIGYF1	protein_coding	1045	1314	1054	1194	1436	1004	1607	1006	1095	1057	1054	1141	2597	4450	2492	3737	3301	2976	3639	4478	4585	4692	3316	3096
ENSG00000179862	CITED4	protein_coding	833	958	979	1346	1073	1248	1526	1152	1655	1121	1080	1106	2611	2914	3293	3559	4295	3929	4334	5483	3573	3431	2862	2965
ENSG00000102265	TIMP1	protein_coding	366	430	415	453	439	331	392	344	470	299	242	321	4332	3853	4575	4661	5692	4516	3696	4873	3467	4533	4263	4349
ENSG00000166886	NAB2	protein_coding	1589	1736	1626	1168	1158	946	1250	912	1227	1005	1080	1138	4341	5187	4553	4452	4291	3949	1595	1944	1075	4171	3477	3438
ENSG00000163702	IL17RC	protein_coding	2120	2382	2371	2969	2648	2382	4100	2934	3898	2818	2939	3126	1404	1633	1734	2110	2269	2180	1603	2055	1777	2187	1851	1815
ENSG00000092148	HECTD1	protein_coding	2820	2975	2967	2999	3129	2882	4001	2745	3145	3398	3346	3378	1854	1754	1497	1758	1712	1353	1424	1446	1500	2121	1618	1478
ENSG00000156467	UQCRB	protein_coding	1166	1384	1369	1990	2168	1681	2558	1504	2015	1811	1662	1707	2849	2504	3725	2659	3200	2335	3164	3956	3462	2970	2645	2814
ENSG00000108312	UBTF	protein_coding	3034	3196	2896	3252	3146	2582	3411	2674	3257	2777	2805	3083	1666	1832	1706	1826	1586	1632	1754	1723	1828	2235	1643	1703
ENSG00000253352	TUG1	bidirectional_promoter_lncRNA	2678	2888	2820	2904	3159	2923	4231	2796	3048	3358	3389	3405	1856	1650	1281	1634	1703	1321	1659	1911	1923	1846	1438	1273
ENSG00000176393	RNPEP	protein_coding	3165	3426	3267	3392	3168	2776	4012	3113	3837	3109	3090	3290	1227	1243	1302	1368	1490	1227	1628	1944	1462	1676	1421	1455
ENSG00000090372	STRN4	protein_coding	1783	1858	1820	2306	2005	1786	2424	1847	2241	1742	1898	2005	2530	2733	2348	2601	2766	2502	2875	3316	3169	3189	2583	2723
ENSG00000070214	SLC44A1	protein_coding	2841	2936	3000	3391	3400	3006	3558	2355	2969	3119	3052	3034	1951	1660	1907	1778	1795	1443	1386	1507	1385	2127	1756	1619
ENSG00000157020	SEC13	protein_coding	1653	1835	1751	2326	2298	1852	2703	2000	2546	1935	2019	2281	2972	2794	2989	3041	3173	2712	2270	2087	1796	2973	2518	2449
ENSG00000111786	SRSF9	protein_coding	2591	3539	3268	3391	3701	2842	3440	2769	3283	2555	2781	3090	1451	1782	1857	1986	1676	1430	1445	1049	1012	2279	1949	1801
ENSG00000174233	ADCY6	protein_coding	3272	3483	3306	3828	3874	3566	5293	3934	4362	4014	3809	4373	608	822	516	962	774	732	911	989	1114	1024	700	670
ENSG00000133657	ATP13A3	protein_coding	3616	3591	3892	3507	3812	3550	5123	3157	3545	4407	4234	3881	1039	817	835	940	944	649	744	864	807	1262	850	857
ENSG00000090615	GOLGA3	protein_coding	2393	2494	2332	2811	3034	2650	3849	2950	3332	3038	2860	3250	1515	1944	1465	2045	1938	1746	1954	2110	2351	1963	1457	1396
ENSG00000115307	AUP1	protein_coding	1509	1563	1532	1808	1774	1458	2273	1513	1824	1582	1726	1655	2705	2890	2652	2760	3081	2394	3297	4388	4029	2952	2598	2884
ENSG00000164062	APEH	protein_coding	2807	2960	3060	3744	3624	3191	4155	3238	3876	3282	3374	3730	1421	1371	1328	1331	1269	1158	1179	1034	1159	1782	1413	1352
ENSG00000013275	PSMC4	protein_coding	1849	2014	2005	2430	2414	2014	2698	2059	2457	2081	2203	2305	2758	2478	2719	2750	2701	2293	2541	2527	2143	2813	2195	2348
ENSG00000173821	RNF213	protein_coding	3204	2966	2847	3262	3574	3022	3674	2768	2825	3025	2695	3277	1437	1716	1008	1754	1594	1392	1742	1796	2095	2216	1482	1421
ENSG00000106052	TAX1BP1	protein_coding	2485	2555	2624	3415	3537	2906	4143	2682	3225	3172	3136	3044	2302	1717	1834	1828	2067	1439	1299	1217	1043	2001	1643	1470
ENSG00000013364	MVP	protein_coding	754	829	727	2039	2011	1615	1509	1115	1468	1123	1167	1163	3512	3599	3500	4958	4759	4584	2322	2154	1787	3942	3104	3036
ENSG00000074370	ATP2A3	protein_coding	424	431	413	457	390	368	645	427	634	528	529	611	2756	2884	2653	4500	4369	3964	5383	4948	6040	5370	4082	3969
ENSG00000210140	MT-TC	Mt_tRNA	204	204	210	678	588	508	533	368	448	343	405	471	2884	3643	3598	3629	4598	3756	4490	7025	6721	3968	3804	3690
ENSG00000095906	NUBP2	protein_coding	1953	2169	2222	2556	2444	2010	2797	2076	2793	2064	2095	2332	2059	2393	2722	2476	2400	2317	2405	2461	2187	2825	2388	2619
ENSG00000183207	RUVBL2	protein_coding	2631	2871	3007	3080	2944	2339	3041	2421	3039	2420	2405	2672	1740	2097	2240	1925	1922	1650	2161	2202	1774	2402	1883	1856
ENSG00000113504	SLC12A7	protein_coding	2499	2702	2344	3234	3071	2746	3233	2401	2642	2531	2762	2998	1819	2374	1696	1969	1963	1884	1726	2058	2232	2329	1818	1660
ENSG00000141002	TCF25	protein_coding	1577	1603	1481	2173	2197	1640	2678	1751	2140	1734	1793	2012	2622	2776	2532	2883	2719	2729	2592	2662	3068	3745	2859	2710
ENSG00000111331	OAS3	protein_coding	5365	5940	5301	3466	3590	2774	2903	2130	2803	2898	2433	2934	1304	1279	1075	1491	1530	1225	1254	969	907	1237	913	878
ENSG00000119396	RAB14	protein_coding	2199	2345	2447	2740	2710	2622	3753	2511	3005	3239	3148	3168	2161	1853	1951	2105	2237	1605	1554	1372	1451	2506	1928	1951
ENSG00000101191	DIDO1	protein_coding	2892	2903	2842	3062	3229	2635	3674	2670	3252	2823	3028	3137	1698	1635	1302	1694	1710	1467	1721	1781	1974	2173	1656	1576
ENSG00000099817	POLR2E	protein_coding	2626	2754	2846	3245	3248	2678	3417	2722	3580	2691	2639	2976	1724	1868	1939	1895	1827	1611	1690	1540	1359	2079	1733	1832
ENSG00000141905	NFIC	protein_coding	3184	3360	3112	3204	3535	2934	4593	3489	3924	3502	3639	3833	1047	1111	828	1084	941	923	1367	1460	1529	1600	1174	1140
ENSG00000143183	TMCO1	protein_coding	2189	2361	2489	3143	3196	2762	4125	2888	3244	3251	3259	3268	1789	1591	2063	1854	1895	1462	1591	1509	1328	1803	1684	1713
ENSG00000006831	ADIPOR2	protein_coding	1776	1824	1784	2142	2058	2007	2558	1817	2187	2130	2050	2182	3059	2651	2648	2327	2437	2050	1623	1633	1401	4818	3732	3559
ENSG00000129083	COPB1	protein_coding	2186	2434	2449	2943	3069	2662	4055	2773	3315	3429	3398	3293	1928	1490	1823	1785	1860	1425	1528	1565	1543	2045	1696	1692
ENSG00000003989	SLC7A2	protein_coding	3	1	1	6	3	1	2	0	1	3	0	3	5042	4481	4521	4446	4805	3812	3337	3483	3098	7535	5888	5890
ENSG00000105698	USF2	protein_coding	1495	1626	1467	1977	1820	1441	1805	1365	1792	1390	1447	1516	3211	3244	3248	3297	3332	2979	2472	2538	2237	3979	3355	3308
ENSG00000103326	CAPN15	protein_coding	1393	1603	1533	1716	1725	1527	1984	1588	1832	1363	1595	1502	2085	2629	1975	2802	2809	2453	4180	5118	5195	3066	2425	2217
ENSG00000147475	ERLIN2	protein_coding	3192	3244	3414	3942	4147	3590	5228	3449	4238	4272	4323	4245	881	739	720	823	872	665	720	782	590	880	679	660
ENSG00000120694	HSPH1	protein_coding	1358	1389	1470	1801	1765	1582	2232	1582	1921	2000	1909	2021	3867	3012	3138	3080	3048	2263	3084	2893	2824	3241	2436	2366
ENSG00000158864	NDUFS2	protein_coding	3365	3795	3656	4647	4448	3859	4972	3546	4362	3935	3788	4188	642	624	673	703	659	571	532	387	434	961	756	708
ENSG00000188554	NBR1	protein_coding	2978	3112	3246	3985	3944	3290	5173	3458	4230	4059	4159	4184	1000	795	839	902	858	705	717	834	680	1228	880	939
ENSG00000146278	PNRC1	protein_coding	1187	1265	1346	2015	1984	1708	2516	1736	2124	1938	2002	1959	3655	3146	3556	3225	3487	2774	1815	1564	1309	3865	3026	2941
ENSG00000120705	ETF1	protein_coding	2190	2392	2383	3211	3291	2904	4029	2708	3192	3235	3134	3169	2102	1693	1776	1869	1882	1494	1510	1297	1312	2129	1613	1619
ENSG00000054793	ATP9A	protein_coding	1620	1688	1540	1940	2179	1902	2548	1830	2088	2328	2200	2378	3132	2732	2238	2899	2779	2274	2161	1934	2273	3900	2904	2618
ENSG00000179526	SHARPIN	protein_coding	2032	2240	2173	2681	2371	2029	2783	2039	2608	2029	2107	2246	2274	2550	2380	2306	2613	2242	2173	2496	2248	2747	2327	2386
ENSG00000173039	RELA	protein_coding	2409	2663	2642	3431	3386	2990	4179	3115	3936	3065	3186	3439	1584	1695	1333	1537	1508	1429	1333	1338	1397	1860	1297	1321
ENSG00000110367	DDX6	protein_coding	2176	2326	2469	2523	2917	2622	3734	2523	2728	3078	2966	2849	2436	1933	1903	1948	1915	1471	1833	1694	1754	2411	1939	1856
ENSG00000167700	MFSD3	protein_coding	2022	2388	2260	3111	2667	2523	3205	2585	3181	2106	2307	2374	1630	1985	2082	1829	1778	1680	1966	1768	1815	3356	2750	2621
ENSG00000102858	MGRN1	protein_coding	1367	1584	1551	2095	2126	1857	2577	1974	2310	1839	1988	2071	2507	2464	1949	2801	2840	2601	2893	3289	2826	3222	2591	2569
ENSG00000061676	NCKAP1	protein_coding	1848	1864	1900	1975	1998	1846	2447	1595	1962	2170	2079	2134	3399	2759	2911	2908	2894	2158	2494	2310	2259	3164	2389	2391
ENSG00000138668	HNRNPD	protein_coding	2335	2984	2856	2707	2636	2175	3024	1998	2482	2286	2389	2442	1736	1819	1994	1748	1738	1348	2838	3265	2832	2237	1917	1992
ENSG00000130303	BST2	protein_coding	4048	4735	4562	5655	5562	4345	4823	3675	4873	3614	3506	3812	234	220	268	371	302	294	153	78	95	229	191	133
ENSG00000189067	LITAF	protein_coding	2262	2540	2357	2933	2934	2561	2657	2022	2446	2538	2407	2346	2331	2311	2479	2477	2355	1804	1722	1258	1456	3119	2154	2196
ENSG00000107929	LARP4B	protein_coding	2489	2594	2458	2554	2756	2314	3622	2675	3026	2824	2795	3165	2005	1847	1622	1854	1785	1569	1813	1767	1859	2509	1901	1838
ENSG00000069399	BCL3	protein_coding	875	980	947	1529	1464	1238	2204	1633	2179	1457	1567	1517	2984	2845	2392	3700	3525	3380	3227	3461	3059	3824	2880	2739
ENSG00000100243	CYB5R3	protein_coding	2340	2555	2567	2983	2844	2513	3131	2485	3213	2342	2331	2626	1749	2109	1983	1967	1899	1928	1957	1730	1518	2435	2198	2170
ENSG00000181788	SIAH2	protein_coding	2816	3124	3174	3953	3701	3472	3691	2740	3328	3080	2954	3154	1358	1205	1344	1515	1502	1287	1222	1004	1121	1896	1508	1417
ENSG00000168906	MAT2A	protein_coding	2784	2842	2740	3114	3182	2586	3710	2494	2679	3055	3122	3211	2092	1966	1425	2059	1876	1453	1328	1087	1117	2355	1684	1593
ENSG00000167615	LENG8	protein_coding	1918	1871	1725	2803	3059	2208	3908	2232	2186	2190	2060	2307	1783	2545	1271	2441	2251	1886	2672	3025	3209	2551	1931	1485
ENSG00000144579	CTDSP1	protein_coding	1251	1489	1466	1566	1545	1176	1795	1454	1737	1344	1357	1664	2530	3050	2934	3765	3633	3415	2510	2554	2625	4134	3174	3326
ENSG00000176845	METRNL	protein_coding	996	1212	1215	2253	2049	1678	2093	1599	1964	1421	1569	1508	2722	3270	3625	3515	3499	3441	1996	2325	1855	3539	3097	3019
ENSG00000008710	PKD1	protein_coding	2103	2317	1997	1961	2268	1936	2694	1904	2023	1746	1668	1931	2043	3188	1455	3131	3149	2892	2296	2860	2896	2941	2267	1790
ENSG00000104517	UBR5	protein_coding	2564	2581	2439	2328	2653	2218	3402	2295	2546	3034	2671	2845	2082	1893	1613	1891	1992	1574	2220	2391	2464	2330	1757	1629
ENSG00000139629	GALNT6	protein_coding	3438	3487	3542	3882	3629	3334	4303	3251	3827	3508	3662	4201	1136	912	881	1161	1143	1044	1118	1168	977	717	575	513
ENSG00000169439	SDC2	protein_coding	1651	1799	1903	8821	9220	7791	4686	3147	3902	3487	3424	3197	100	101	120	118	108	113	379	361	320	245	201	209
ENSG00000204574	ABCF1	protein_coding	2606	2769	2728	3634	3502	3071	3989	2915	3410	3084	3269	3465	1477	1547	1444	1521	1404	1264	1203	1147	1112	1993	1444	1396
ENSG00000041357	PSMA4	protein_coding	1681	1876	1911	2091	2166	1705	2926	1782	2342	2094	2050	2040	2944	2477	3022	2439	2621	2006	2654	2750	2197	2804	2357	2443
ENSG00000106367	AP1S1	protein_coding	1035	1121	1092	1334	1342	1215	1714	1158	1488	1209	1345	1315	3331	3409	3708	3242	3298	2838	2909	2777	2318	4463	3835	3880
ENSG00000205531	NAP1L4	protein_coding	2493	2803	2764	3054	3169	2651	3652	2676	3355	2791	2883	3043	1879	1627	1704	1654	1654	1396	1678	1762	1495	1935	1575	1637
ENSG00000105726	ATP13A1	protein_coding	1499	1627	1561	1816	1849	1633	2481	1846	2223	1713	1792	2002	2393	2349	1835	2594	2598	2331	3108	3898	3773	3286	2655	2465
ENSG00000182704	TSKU	protein_coding	3269	3751	3516	3309	3151	2730	3101	2418	3004	3142	3324	3532	1880	1843	1737	1530	1355	1298	1300	1039	1266	1550	1145	1127
ENSG00000107262	BAG1	protein_coding	874	1044	998	1423	1370	1129	1420	994	1308	1084	1069	1162	4067	3765	4077	4410	4405	3878	1931	1610	1762	4585	3396	3513
ENSG00000159720	ATP6V0D1	protein_coding	1800	1941	1957	2500	2506	2183	3155	2363	2937	2497	2577	2732	2621	2309	2586	2710	2433	2245	1450	970	1151	3141	2273	2237
ENSG00000167703	SLC43A2	protein_coding	2271	2477	2404	4627	4468	4183	5297	4050	4927	3751	4103	4471	600	553	449	625	633	619	668	785	694	1006	828	747
ENSG00000215030	RPL13P12	processed_pseudogene	1479	1651	1871	2092	1882	1639	2490	2032	2598	1747	1754	1756	2750	2968	3446	2320	2508	2346	2432	2847	2068	2888	2686	2946
ENSG00000162191	UBXN1	protein_coding	1867	2333	2210	2682	2622	1923	2960	2023	2814	2024	2158	2273	2682	2574	2913	2268	2422	2118	1670	1721	1468	2704	2367	2357
ENSG00000130520	LSM4	protein_coding	2247	2645	2558	2323	2232	1885	2308	1821	2412	1938	2004	2155	1912	1962	2480	2234	2302	1964	2841	2838	2356	2883	2380	2410
ENSG00000164111	ANXA5	protein_coding	1920	2119	2376	2176	2170	1868	2685	1779	2227	2207	2273	2283	2425	2148	2446	2294	2734	2018	2617	2864	2354	2693	2143	2245
ENSG00000112977	DAP	protein_coding	2181	2228	2158	2382	2361	2121	3096	2443	2963	2550	2633	2672	2346	2049	2155	2472	2395	2181	1852	1587	1555	2561	2145	1969
ENSG00000125977	EIF2S2	protein_coding	2663	2839	2846	3233	3387	2783	3794	2569	3172	2992	3150	2967	2011	1689	1885	2050	1909	1465	960	851	824	2002	1512	1436
ENSG00000159212	CLIC6	protein_coding	2592	2839	2754	7346	7643	5887	4807	3522	4305	4332	4283	4350	12	7	10	26	33	28	64	63	32	9	20	17
ENSG00000163444	TMEM183A	protein_coding	1578	1704	1680	1980	1926	1743	2847	1887	2413	2196	2028	2186	2951	2491	2624	2645	2659	2187	2213	2217	2026	3315	2585	2672
ENSG00000105221	AKT2	protein_coding	2277	2595	2439	3022	2955	2552	3018	2356	2876	2408	2402	2864	1646	1927	1739	1982	1756	1725	1770	1567	1901	2666	2184	2123
ENSG00000164877	MICALL2	protein_coding	1394	1444	1352	1470	1552	1128	1755	1123	1274	1051	1109	1332	2196	2962	2035	2722	2635	2200	4201	4985	5406	3988	2824	2602
ENSG00000029364	SLC39A9	protein_coding	2881	3115	2972	2899	3246	2871	4460	3087	3691	3840	3786	3758	1311	1076	1297	1325	1334	1051	975	879	969	1518	1239	1141
ENSG00000188986	NELFB	protein_coding	2850	3143	3129	3336	2973	2776	3559	2686	3298	2728	2788	3020	1700	1676	1519	1544	1492	1435	1228	1167	1183	2172	1669	1581
ENSG00000205339	IPO7	protein_coding	2597	2753	2784	3080	3214	2874	4163	2656	3292	3707	3598	3449	1937	1475	1506	1257	1305	885	1401	1286	1284	1661	1217	1247
ENSG00000167508	MVD	protein_coding	1659	1929	1838	1940	1898	1635	2699	1884	2220	1726	1696	1947	2985	3915	3689	3675	3211	3354	1571	1760	1697	2124	1815	1756
ENSG00000113441	LNPEP	protein_coding	2731	2821	2924	4064	4536	3790	5957	3805	4346	4850	4913	4433	509	476	405	469	456	327	446	389	376	641	508	447
ENSG00000176248	ANAPC2	protein_coding	2147	2402	2340	2899	3016	2371	3380	2402	3136	2285	2582	2646	1606	1950	1540	1889	1798	1760	1869	2226	2145	2478	1880	1861
ENSG00000275023	MLLT6	protein_coding	3246	3512	3237	3278	3281	2870	4076	2996	3359	3245	3253	3738	1035	1345	889	1272	1061	1095	1276	1445	1457	1453	1147	1007
ENSG00000159216	RUNX1	protein_coding	3012	2973	2979	4122	4289	3628	4965	3258	3860	3815	3803	3646	1116	1081	886	967	984	857	789	818	824	783	545	567
ENSG00000103512	NOMO1	protein_coding	2361	2347	2308	3082	3344	2844	3679	2675	3308	3010	3316	3421	1495	1346	1278	1856	1786	1579	1527	1434	1468	2018	1564	1488
ENSG00000124172	ATP5F1E	protein_coding	1205	1465	1492	2228	2400	1728	2274	1437	1876	1634	1557	1739	2549	2645	3610	3205	3269	2334	2755	2526	2067	3147	2661	2633
ENSG00000168710	AHCYL1	protein_coding	2505	2759	2604	2987	3120	2602	3645	2357	2714	2999	2987	3035	2168	1826	1720	1946	1961	1514	1315	1260	1197	2085	1585	1535
ENSG00000135940	COX5B	protein_coding	1067	1174	1218	1431	1398	1203	1481	1237	1605	1248	1187	1296	2303	3023	4029	3015	3313	2942	3300	4056	3235	3297	2953	3386
ENSG00000119669	IRF2BPL	protein_coding	2216	2512	2516	2458	2200	2057	3240	2459	3161	2271	2347	2626	2230	2114	1856	2170	2070	1975	1396	1243	1214	3352	2427	2278
ENSG00000125755	SYMPK	protein_coding	2531	2455	2413	2887	2649	2363	3322	2534	2885	2422	2488	2851	1588	1956	1515	1738	1873	1643	1910	2160	2344	2341	1719	1766
ENSG00000115415	STAT1	protein_coding	2247	2390	2179	2790	2776	2370	2786	1803	2350	2309	2227	2161	3255	2656	2738	2654	2630	2024	1488	1057	1090	2591	1923	1856
ENSG00000130204	TOMM40	protein_coding	1887	2154	2051	2292	2030	1870	2351	1617	2275	1903	1967	1943	2105	2220	2233	2008	2236	2106	3150	3581	3211	2643	2221	2295
ENSG00000116288	PARK7	protein_coding	1743	2015	2124	2697	2617	2071	3018	2097	2679	2398	2349	2495	2052	2011	2582	2206	2257	1933	2220	2272	1738	2447	2104	2198
ENSG00000149658	YTHDF1	protein_coding	1832	2008	1986	2341	2238	2094	3028	2217	2666	2353	2318	2568	2531	2417	2282	2284	2335	1935	1959	1931	1995	2722	2154	2129
ENSG00000106609	TMEM248	protein_coding	2191	2088	2317	2570	2642	2324	3292	2394	2848	2661	2657	2816	2348	2078	2008	2162	2141	1812	1638	1433	1311	2570	2046	1972
ENSG00000074696	HACD3	protein_coding	2302	2483	2405	2714	2744	2423	3470	2357	2882	2953	2806	2808	2180	1859	1874	1769	1911	1444	1563	1398	1315	2589	2044	1981
ENSG00000149187	CELF1	protein_coding	2897	2872	2801	2970	3155	2843	4338	3004	3353	3448	3350	3453	1358	1369	1365	1252	1151	1110	1393	1408	1383	1607	1199	1180
ENSG00000133313	CNDP2	protein_coding	2391	2741	2695	4163	4147	3504	4696	3537	4337	3522	3854	3919	950	884	870	1041	903	927	778	765	747	1184	839	806
ENSG00000108106	UBE2S	protein_coding	3081	3943	3764	1575	1449	1382	1186	904	1378	1252	1105	1437	1525	1878	2215	2580	2627	2520	3415	3844	3002	2803	2533	2753
ENSG00000160972	PPP1R16A	protein_coding	1707	1821	1785	2129	1981	1635	1948	1384	1832	1470	1429	1465	2243	2779	2474	2529	2808	2531	2979	4162	3634	2855	2226	2281
ENSG00000115414	FN1	protein_coding	3887	3756	3629	2916	2917	2460	2426	1811	2072	3006	2912	3043	2715	2208	2210	1915	1983	1665	1084	1112	853	1406	1033	1047
ENSG00000161204	ABCF3	protein_coding	2235	2391	2326	3643	3431	2914	4170	2841	3621	3053	3026	3242	1391	1398	1364	1321	1379	1161	1348	1603	1537	1846	1469	1337
ENSG00000140332	TLE3	protein_coding	2894	3263	2962	2744	2872	2448	3731	2941	3652	3084	3102	3426	1360	1479	1360	1537	1508	1431	1361	1450	1383	1694	1275	1082
ENSG00000143624	INTS3	protein_coding	1837	1827	1784	3045	2981	2546	3596	2502	2625	2534	2665	2865	1647	1934	1287	1967	2004	1539	2207	2142	2441	2437	1872	1696
ENSG00000141349	G6PC3	protein_coding	2693	3090	3126	3670	3717	3107	4258	3304	4075	3261	3320	3554	831	881	971	882	1041	892	1228	1334	1056	1397	1145	1147
ENSG00000161642	ZNF385A	protein_coding	1712	1962	1784	2433	2431	2042	3731	3006	3616	2654	2781	2990	1147	1294	1166	1771	1925	1823	2550	3035	2589	2026	1712	1793
ENSG00000076604	TRAF4	protein_coding	1914	1974	1947	2747	2599	2207	2910	2159	2638	2189	2283	2257	1861	2050	1967	2308	2328	1970	2329	2170	2223	2816	2090	1980
ENSG00000104388	RAB2A	protein_coding	2081	2123	2374	2766	2781	2458	3400	2236	2846	2876	2872	2677	2227	1794	2176	1936	1928	1649	1724	1801	1587	2121	1648	1796
ENSG00000149792	MRPL49	protein_coding	2848	3311	3200	2978	2953	2657	3740	2758	3461	3009	3202	3418	1215	1298	1364	1425	1324	1288	1380	1152	1092	1853	1530	1420
ENSG00000188976	NOC2L	protein_coding	2445	2540	2387	3367	3100	2604	3576	2712	3240	2703	2929	3054	1618	1727	1638	1510	1462	1422	1722	1665	1553	1883	1561	1426
ENSG00000198728	LDB1	protein_coding	2765	2931	2706	3915	4051	3222	5313	3569	4092	3292	3449	3608	916	1100	662	973	861	808	729	759	817	1373	999	910
ENSG00000175756	AURKAIP1	protein_coding	1805	2134	2143	2368	2020	1858	2464	1760	2460	1827	1794	1942	1791	2184	2638	2395	2535	2186	2698	2935	2371	2759	2322	2406
ENSG00000114978	MOB1A	protein_coding	1907	1862	2123	1945	2017	1757	2619	1678	2088	2313	2273	2038	2806	2299	2469	2488	2609	2017	2248	2177	1846	3179	2457	2563
ENSG00000119689	DLST	protein_coding	2498	2919	2617	3527	3631	3186	3979	2771	3425	3352	3157	3510	1362	1348	1281	1372	1245	1151	1028	1099	1081	1677	1303	1228
ENSG00000187017	ESPN	protein_coding	1663	1697	1598	2491	2355	2067	2933	1858	2332	1791	1937	2047	1806	2283	1615	2091	2097	1914	2968	3705	3303	2888	2147	2097
ENSG00000163956	LRPAP1	protein_coding	2235	2411	2145	3013	2885	2345	2548	2008	2460	2185	2146	2360	1791	1918	1858	2235	2083	2113	2144	1880	1935	2631	2188	2148
ENSG00000130589	HELZ2	protein_coding	2630	3127	2528	3020	3141	2555	2782	2053	2555	1930	1874	1958	1864	2272	1523	2279	2030	2110	1910	1713	1768	2484	1774	1752
ENSG00000134108	ARL8B	protein_coding	1618	1641	1770	2154	2154	1971	2778	1774	2199	2356	2420	2358	3571	2782	3053	2746	2795	2173	1600	1363	1284	2836	2073	2150
ENSG00000196365	LONP1	protein_coding	2202	2480	2392	2938	2843	2410	3018	2412	2993	2346	2458	2538	2104	2250	2208	2263	2085	2123	1359	1396	1276	2186	1728	1599
ENSG00000102172	SMS	protein_coding	1623	1828	1800	2007	2095	1712	2393	1692	2172	2140	2070	2075	2869	2457	2794	2511	2899	2186	2364	2593	1920	2732	2332	2288
ENSG00000130706	ADRM1	protein_coding	1636	1903	1873	2172	2150	1739	1937	1649	1951	1483	1539	1688	2439	2559	2492	2613	2645	2428	2943	2903	2694	2976	2402	2720
ENSG00000189241	TSPYL1	protein_coding	1776	1919	1904	2261	2448	2329	3012	2169	2650	2621	2664	2709	2145	2070	2460	2363	2232	1668	1610	1210	1225	3097	2425	2529
ENSG00000129968	ABHD17A	protein_coding	1972	2351	2340	2808	2622	2344	3074	2151	3000	2044	2343	2213	1800	1897	1905	2063	2101	1988	2090	2253	1934	2261	1801	2141
ENSG00000176903	PNMA1	protein_coding	3152	3289	3225	4043	3813	3327	3546	2601	3229	3054	3183	3177	1470	1229	1277	1259	1119	992	934	754	699	1619	1266	1218
ENSG00000136997	MYC	protein_coding	1856	2067	2032	2967	2942	2651	3464	2493	3082	2817	2995	3000	1849	2371	1741	2027	1964	1667	1472	1652	1493	2042	1397	1370
ENSG00000104866	PPP1R37	protein_coding	1597	1809	1735	1945	1826	1526	2102	1584	2098	1777	1645	1852	2598	2812	2482	2653	2363	2549	2286	2376	2489	3643	2779	2859
ENSG00000140553	UNC45A	protein_coding	2069	2364	2191	3072	2856	2407	3539	2509	3191	2403	2634	2666	1547	1876	1701	1856	1667	1685	1594	1578	1577	2528	1955	1878
ENSG00000168137	SETD5	protein_coding	2397	2346	2282	2441	2515	2164	3443	2412	2460	2509	2522	2574	2172	2324	1397	2002	2047	1686	1911	1952	2048	2522	1704	1506
ENSG00000103855	CD276	protein_coding	2407	2626	2461	3381	3144	2824	3271	2513	3119	2514	2338	2546	1758	1922	1893	1910	1615	1693	1371	1177	1091	2316	1727	1716
ENSG00000110048	OSBP	protein_coding	3114	3466	3301	3672	3982	3480	5166	3643	4174	3999	4106	4453	661	592	507	676	667	451	482	493	459	707	507	572
ENSG00000169957	ZNF768	protein_coding	2384	2583	2439	2225	2134	1944	2797	2088	2692	2219	2206	2270	2018	2075	1943	2225	2202	1993	1999	2199	1876	2549	2063	2116
ENSG00000137309	HMGA1	protein_coding	3478	3605	3567	2568	2515	2267	3203	2560	3379	2835	2928	2934	1675	1591	1478	1435	1223	1251	1174	850	951	2218	1603	1674
ENSG00000160216	AGPAT3	protein_coding	2214	2572	2439	3032	3130	2931	3490	2699	3233	2885	2936	3133	1492	1309	1181	1607	1578	1482	1558	1693	1509	1907	1482	1456
ENSG00000115806	GORASP2	protein_coding	1440	1507	1510	1992	1946	1661	2478	1872	2270	1952	2050	2032	2816	2416	2415	2671	2926	2365	2301	2451	1998	3011	2521	2282
ENSG00000136848	DAB2IP	protein_coding	2843	3189	2840	4076	3913	3516	4558	3609	4233	3457	3513	3869	631	747	647	717	632	633	833	909	914	1022	782	722
ENSG00000134001	EIF2S1	protein_coding	2411	2608	2588	2996	3116	2711	3817	2617	3263	3340	3094	3212	1502	1490	1516	1575	1583	1199	1312	1234	1091	1740	1384	1372
ENSG00000242802	AP5Z1	protein_coding	1474	1606	1446	2558	2481	2042	2665	1952	2172	1805	1988	2174	2188	2768	2037	2579	2630	2349	2083	2583	2609	2544	2032	1931
ENSG00000133030	MPRIP	protein_coding	1946	1948	1888	2629	2706	2139	3155	2125	2508	2236	2129	2430	1576	1815	1281	1877	1883	1683	2566	3054	3446	2274	1779	1606
ENSG00000103485	QPRT	protein_coding	2666	2914	2927	5231	4918	4142	5601	3897	4787	3974	4055	4304	229	248	253	332	273	262	424	402	385	154	143	132
ENSG00000205352	PRR13	protein_coding	1757	1943	1888	2041	2083	1816	2682	1950	2296	2237	2167	2236	2254	2108	2602	2173	2375	2025	2383	2612	2041	2518	2242	2206
ENSG00000187954	CYHR1	protein_coding	1571	1853	1677	2242	2264	1758	2497	1852	2207	1719	1827	1940	2161	2532	2358	2314	2382	2043	2477	2636	2593	2916	2408	2404
ENSG00000125912	NCLN	protein_coding	2348	2631	2505	3126	3153	2781	3670	2756	3579	2732	2808	2937	1211	1394	1417	1615	1377	1474	1421	1506	1499	1765	1480	1440
ENSG00000125166	GOT2	protein_coding	2258	2397	2475	3062	2938	2707	4190	2904	3643	3248	3381	3598	1290	1184	1158	1241	1321	1081	1332	1348	1311	1778	1410	1355
ENSG00000166987	MBD6	protein_coding	1724	1848	1819	2301	2396	1908	2987	2185	2607	2227	2418	2478	1785	2158	1663	2221	2201	2053	2222	2523	2522	2576	1949	1815
ENSG00000189043	NDUFA4	protein_coding	2347	2615	2711	3671	3821	3112	4380	3185	3801	3328	3552	3489	953	942	1071	1057	965	777	1085	1278	996	1281	1008	1159
ENSG00000162734	PEA15	protein_coding	2687	2743	2799	3399	3132	2755	3326	2452	2944	2743	2713	2886	1700	1736	1634	1472	1479	1281	1350	1433	1331	1729	1474	1385
ENSG00000169221	TBC1D10B	protein_coding	2270	2593	2469	2733	2507	2340	3040	2438	2996	2504	2470	2743	1633	1593	1583	1831	1696	1632	1904	1870	2013	2309	1699	1698
ENSG00000103353	UBFD1	protein_coding	2336	2624	2627	2976	3088	2724	4022	2853	3425	3101	3378	3523	1322	1281	1225	1451	1269	1214	1329	1273	1140	1638	1367	1328
ENSG00000204569	PPP1R10	protein_coding	2246	2455	2382	2752	2875	2478	3664	2555	3087	2649	2725	2995	1577	1569	1410	1479	1592	1330	1774	2187	1831	1878	1489	1533
ENSG00000119655	NPC2	protein_coding	1451	1513	1575	2443	2538	2079	2385	1833	2363	2037	2051	2091	2953	2720	3432	2670	3051	2422	1415	1521	1250	2396	2167	2127
ENSG00000106636	YKT6	protein_coding	2184	2447	2358	3236	3085	2764	3311	2542	2943	2484	2561	2891	2016	2212	2025	1650	1622	1620	1068	983	1030	2063	1639	1724
ENSG00000116649	SRM	protein_coding	1179	1223	1189	2129	1979	1931	2778	2065	2823	1987	2088	2178	2212	2108	2163	1889	2213	1961	3172	3612	2983	2415	2035	2139
ENSG00000159840	ZYX	protein_coding	573	668	709	1515	1553	1396	1487	1109	1344	1086	998	1000	3610	3918	3702	3292	3219	3086	3155	3155	2967	3310	2803	2750
ENSG00000165929	TC2N	protein_coding	1927	1920	2309	1824	2039	1756	3158	1802	2497	2861	2728	2537	3005	2371	2534	2638	2859	2013	1291	1497	1254	2196	1575	1811
ENSG00000101558	VAPA	protein_coding	1779	1850	2005	2236	2280	1916	2818	1789	2381	2229	2297	2251	2742	2097	2586	2012	2481	1760	2084	2065	1683	2511	2229	2301
ENSG00000162909	CAPN2	protein_coding	2313	2416	2518	4326	4289	3725	4821	3217	3866	3788	3788	3950	958	912	786	1042	1134	899	698	757	655	604	452	445
ENSG00000136527	TRA2B	protein_coding	2363	2460	2699	2421	2638	2291	3244	2144	2565	2700	2566	2531	1908	1820	1928	1861	1801	1430	1829	1765	1663	2242	1642	1812
ENSG00000156381	ANKRD9	protein_coding	2170	2451	2394	2405	2090	1955	2749	1954	2617	2007	2037	2071	1738	1974	1723	2241	2530	2262	2176	2612	2172	2262	1917	1790
ENSG00000130382	MLLT1	protein_coding	2498	2595	2641	3174	3012	2587	3446	2741	3248	2637	2806	2985	1366	1618	1468	1441	1409	1428	1377	1583	1491	1839	1483	1401
ENSG00000090316	MAEA	protein_coding	1879	1978	1955	2642	2276	2108	2671	1805	2463	2120	2112	2118	2227	2100	2098	2275	2299	1941	2132	2150	2085	2585	2160	2059
ENSG00000110090	CPT1A	protein_coding	3298	3067	3203	3028	2958	2601	3484	2484	2975	2762	2890	2995	1368	1421	1422	1378	1405	1194	1120	1186	1211	1842	1460	1483
ENSG00000012171	SEMA3B	protein_coding	176	192	175	394	331	284	302	239	258	200	203	173	3501	4309	3706	5095	5481	4794	2413	2947	2392	5661	4604	4372
ENSG00000116521	SCAMP3	protein_coding	2518	2682	2775	3235	3055	2701	3898	2903	3734	3031	3005	3240	1588	1314	1349	1470	1475	1216	1070	826	758	1722	1368	1255
ENSG00000059573	ALDH18A1	protein_coding	2233	2345	2282	3010	2999	2529	3742	2817	3319	3033	2992	3192	1659	1516	1603	1568	1699	1427	1236	1356	1218	1690	1342	1361
ENSG00000136485	DCAF7	protein_coding	2277	2399	2283	2309	2403	2196	2901	2112	2396	2521	2542	2605	2076	1913	1741	1954	1943	1632	1923	1910	1774	2465	2022	1862
ENSG00000155363	MOV10	protein_coding	1223	1273	1306	1670	1665	1333	1838	1292	1561	1415	1410	1483	2376	2661	2240	2711	2739	2291	3227	3827	3825	3447	2714	2613
ENSG00000197956	S100A6	protein_coding	2332	2881	2888	4260	4061	3120	3350	2772	3650	2791	2759	3210	797	1016	1375	1547	1577	1449	1197	1423	1155	830	771	920
ENSG00000170759	KIF5B	protein_coding	2733	2633	2804	2164	2257	2009	2950	1944	2196	2549	2606	2390	2253	1901	1994	2041	1990	1541	1900	1721	1647	2364	1738	1794
ENSG00000140632	GLYR1	protein_coding	2409	2511	2435	2817	2836	2471	3747	2694	3328	2928	3018	3220	1538	1463	1194	1469	1469	1344	1499	1515	1407	1902	1452	1440
ENSG00000196396	PTPN1	protein_coding	2235	2236	2180	2717	2665	2459	3122	2429	2785	2674	2688	2861	2055	1944	1647	1880	1867	1599	1668	1453	1405	2258	1643	1614
ENSG00000143393	PI4KB	protein_coding	2119	2201	2128	2887	2704	2491	3380	2404	2913	2474	2539	2823	1621	1787	1676	1829	1776	1608	1572	1545	1688	2376	1818	1709
ENSG00000106400	ZNHIT1	protein_coding	676	750	773	1139	1093	975	1344	936	1225	919	919	1003	3189	3344	4063	3361	3692	3305	3100	3546	2957	3417	3058	3276
ENSG00000128016	ZFP36	protein_coding	467	491	481	551	525	478	786	501	636	607	579	587	4270	4636	3243	4604	4825	4149	3337	3736	2837	3857	2958	2886
ENSG00000122034	GTF3A	protein_coding	1135	1218	1204	1328	1357	1160	1697	1209	1496	1259	1175	1272	3816	3213	3455	2968	3354	2583	2919	3154	2411	3210	2641	2787
ENSG00000152795	HNRNPDL	protein_coding	2134	2171	2315	2608	2748	2232	3263	2164	2440	2651	2494	2515	1679	1701	1633	1624	1644	1220	2329	2466	2255	2170	1864	1699
ENSG00000124702	KLHDC3	protein_coding	2149	2763	2670	2347	2279	1964	2568	2098	2594	2107	2119	2616	1811	2119	2250	1994	1897	1751	1567	1653	1352	2751	2191	2408
ENSG00000104738	MCM4	protein_coding	4238	4214	4032	3259	2983	3019	2978	2352	2821	3386	3346	3602	822	727	714	829	759	637	1477	1441	1304	1216	908	932
ENSG00000158545	ZC3H18	protein_coding	2004	2060	2001	2084	2162	1802	2784	2018	2418	1834	1972	2246	2343	2073	1704	2115	2324	1850	2449	2796	2341	2600	2040	1957
ENSG00000235552	RPL6P27	transcribed_processed_pseudogene	1518	1834	1686	2471	2572	2039	2985	2176	2680	2236	2312	2154	2457	2101	2737	2104	2500	1817	1801	2236	1528	2046	1914	2049
ENSG00000160446	ZDHHC12	protein_coding	1749	1870	1930	1795	1602	1430	1827	1537	1901	1400	1460	1665	1927	2016	2375	2354	2724	2418	2843	3438	2536	3257	2999	2897
ENSG00000090487	SPG21	protein_coding	1812	1928	2033	2379	2248	1956	2878	1989	2538	2264	2355	2316	2829	2319	2688	2291	2431	1780	1706	1543	1315	2404	1995	1930
ENSG00000146083	RNF44	protein_coding	2149	2292	2101	2412	2454	2063	3170	2208	2513	2251	2285	2365	2240	2361	1705	1945	1883	1709	1925	1924	1842	2519	1934	1658
ENSG00000176619	LMNB2	protein_coding	3813	4233	3988	2770	2790	2523	2634	2093	2590	2529	2401	2726	1049	1250	1037	1195	1275	1167	1703	2071	1647	1699	1347	1360
ENSG00000123064	DDX54	protein_coding	2664	2793	2649	3347	3187	2977	3626	2744	3444	2764	2772	3043	1370	1488	1224	1398	1179	1327	1224	992	1171	1764	1398	1335
ENSG00000196821	C6orf106	protein_coding	2601	2808	2788	2817	2797	2394	3103	2366	2914	2551	2741	2675	1727	1746	1702	1675	1582	1599	1335	1173	1227	2103	1766	1667
ENSG00000160075	SSU72	protein_coding	2170	2473	2390	2742	2658	2252	3221	2155	2878	2280	2428	2529	1855	1858	1999	1758	1867	1563	1692	1836	1532	2040	1790	1866
ENSG00000127527	EPS15L1	protein_coding	1752	1754	1693	2130	2147	1839	2500	1869	2260	1918	1980	2134	2825	2510	2225	2297	2587	2183	2014	2199	1985	2696	2145	2104
ENSG00000149182	ARFGAP2	protein_coding	2212	2415	2250	2687	2645	2138	3188	2401	2933	2371	2586	2776	1433	1874	1601	1734	1672	1491	1705	1895	1927	2142	1771	1839
ENSG00000150938	CRIM1	protein_coding	2289	2407	2241	4687	5012	4944	5463	3599	4247	3997	3872	3799	505	409	421	435	351	313	192	182	241	828	602	646
ENSG00000108352	RAPGEFL1	protein_coding	3018	3191	3048	2381	2321	1973	2464	1758	1920	1914	1827	1979	1853	2049	1558	1665	1679	1415	2470	3502	2931	1977	1455	1325
ENSG00000136720	HS6ST1	protein_coding	921	1058	1057	1224	1158	1069	1644	1309	1697	1561	1533	1648	2317	2277	2041	2284	2401	2343	3480	3165	3582	4582	3660	3645
ENSG00000155463	OXA1L	protein_coding	1591	1663	1706	2075	2060	1822	2530	1843	2109	1892	2011	2058	2657	2277	2401	2158	2381	1965	2080	2396	2075	3010	2476	2331
ENSG00000161547	SRSF2	protein_coding	1774	1769	1831	2162	2159	1827	2574	1670	2057	2207	2132	2037	2453	2097	2551	2012	2481	1682	2418	2650	2348	2505	2060	2082
ENSG00000163346	PBXIP1	protein_coding	2225	2694	2445	3830	3641	2725	4145	3147	3768	3188	3322	3343	1138	1345	1360	1186	1089	961	765	702	581	1498	1246	1166
ENSG00000130529	TRPM4	protein_coding	1666	1814	1699	2466	2399	1990	2631	2016	2350	1991	2049	2077	1573	2088	1498	2407	2264	2138	2345	2695	2867	2569	2069	1812
ENSG00000160326	SLC2A6	protein_coding	1901	1995	2033	3589	3266	3285	3939	3109	3619	2787	3056	3158	1419	1540	1345	1360	1361	1360	1126	1248	1054	1543	1119	1249
ENSG00000138760	SCARB2	protein_coding	1809	1862	2074	2026	1982	1751	2740	1847	2243	2286	2141	2301	2618	2307	2364	2462	2641	2005	1814	1610	1781	2739	2052	1972
ENSG00000068323	TFE3	protein_coding	2355	2475	2388	3484	3373	2771	3620	2683	3328	2729	2753	2913	1498	1637	1383	1491	1276	1213	1278	1272	1226	1707	1279	1289
ENSG00000108861	DUSP3	protein_coding	2271	2413	2307	4109	4289	3673	4292	3246	3886	3358	3428	3728	1047	938	893	834	819	752	720	645	643	1231	917	966
ENSG00000100567	PSMA3	protein_coding	1460	1538	1634	2023	1961	1720	2389	1677	2090	1901	1914	1820	2545	2261	2953	2171	2350	1912	2585	2767	2405	2664	2247	2411
ENSG00000141858	SAMD1	protein_coding	1289	1584	1577	1220	1254	1006	1414	1114	1475	1169	1252	1248	2722	2854	2895	2577	2493	2386	3095	3969	3475	3360	2919	2999
ENSG00000180817	PPA1	protein_coding	1456	1577	1785	2528	2671	2244	3230	2108	2583	2411	2420	2435	2455	1929	2466	1885	1992	1517	2069	2103	1541	2154	1893	1889
ENSG00000149532	CPSF7	protein_coding	2418	2540	2426	2933	2981	2445	3862	2503	2862	2839	2911	3146	1372	1417	1123	1502	1458	1249	1578	1706	1699	1734	1293	1306
ENSG00000091831	ESR1	protein_coding	1949	1942	1945	1775	1821	1539	2131	1543	1856	2002	2000	2026	2131	1903	1706	1945	1994	1618	2496	2380	2459	4018	3214	2896
ENSG00000099337	KCNK6	protein_coding	1871	1917	1900	2029	1998	1752	2345	1691	2187	1826	1920	1973	2452	2497	2583	2673	2640	2393	2004	2209	2037	2428	1952	2007
ENSG00000136448	NMT1	protein_coding	2990	3087	3045	3601	3626	3079	4058	2837	3664	3385	3484	3595	911	880	807	954	960	881	892	891	821	1091	807	886
ENSG00000204287	HLA-DRA	protein_coding	2693	3096	2957	5842	6129	4565	3830	2805	3363	3795	3675	3757	377	326	361	394	480	335	516	512	418	356	284	306
ENSG00000179344	HLA-DQB1	protein_coding	331	393	363	850	649	503	483	425	446	414	409	386	3258	3151	3854	3000	3177	2953	4370	4709	4185	4672	3945	4176
ENSG00000147162	OGT	protein_coding	1374	1395	1311	1605	1828	1439	2581	1523	1622	1743	1777	1769	2891	3763	2135	3175	3275	2541	1939	2004	2195	3025	2180	1999
ENSG00000165389	SPTSSA	protein_coding	1372	1266	1548	1313	1442	1213	1650	989	1373	1506	1569	1320	3889	3424	4448	3953	4254	3057	1922	2007	1432	2255	1843	2040
ENSG00000169895	SYAP1	protein_coding	1593	1711	1853	2204	2443	1972	3142	2183	2738	2414	2373	2520	2119	1945	2085	1888	2114	1569	2202	2280	1968	2110	1835	1808
ENSG00000123240	OPTN	protein_coding	2613	2842	2592	4153	4114	3505	4231	2930	3669	3343	3247	3464	1098	987	1013	982	1028	882	599	554	486	1143	752	823
ENSG00000154473	BUB3	protein_coding	2025	2127	2127	2000	2017	1652	2158	1387	1750	1932	1891	1824	2664	2253	2561	2305	2595	1912	2474	2273	1953	2681	2180	2268
ENSG00000168394	TAP1	protein_coding	2795	3337	3075	4266	4025	3535	4146	3119	4003	3139	3449	3509	792	768	666	856	676	779	554	378	405	1165	762	804
ENSG00000149100	EIF3M	protein_coding	2327	2563	2628	2932	3177	2606	3568	2638	3151	2994	2909	3156	1815	1350	1674	1318	1413	1028	1250	1358	1003	1620	1210	1312
ENSG00000097007	ABL1	protein_coding	2830	2952	2658	3287	3335	2840	3647	2710	3435	3034	3164	3317	1150	1233	880	1054	1060	1031	1164	1374	1273	1381	1138	1045
ENSG00000186193	SAPCD2	protein_coding	3825	4260	4112	2701	2502	2323	3248	2772	3314	2613	2779	2963	910	1054	866	1085	1063	1022	1171	1177	1151	1592	1220	1244
ENSG00000133895	MEN1	protein_coding	2515	2833	2820	3247	3319	2669	3855	2700	3443	2949	2927	3178	1038	1131	924	1178	1199	952	1318	1525	1251	1558	1256	1163
ENSG00000187778	MCRS1	protein_coding	1831	2060	2070	2216	2118	1785	2382	1783	2144	1781	1815	2044	2253	2310	2418	2343	2353	2202	1810	2123	1928	2746	2182	2219
ENSG00000143373	ZNF687	protein_coding	1925	2136	2160	2269	2267	1986	2843	2217	2616	2255	2257	2394	2093	2032	1602	2040	1798	1768	1810	1822	1876	2738	1983	2024
ENSG00000175220	ARHGAP1	protein_coding	2374	2524	2402	2387	2589	2221	4018	3009	3652	2966	3154	3438	1276	1311	1103	1532	1574	1404	1289	1257	1258	1654	1296	1196
ENSG00000100991	TRPC4AP	protein_coding	1989	2231	2136	2830	2785	2450	3582	2553	3017	2732	2646	2886	1434	1654	1607	1739	1805	1652	1312	1363	1338	1984	1596	1547
ENSG00000148334	PTGES2	protein_coding	1997	2355	2186	2687	2456	2284	2786	2127	2710	2060	2098	2268	1934	2118	2119	2048	1942	2068	1574	1528	1424	2306	1879	1850
ENSG00000116251	RPL22	protein_coding	1567	1717	1750	2448	2589	2240	3143	2370	2669	2376	2440	2580	1957	2025	2534	1746	1773	1518	1816	2109	1896	2053	1690	1782
ENSG00000112335	SNX3	protein_coding	958	1129	1254	1602	1700	1474	1883	1287	1573	1489	1543	1427	3373	2915	3372	3054	3223	2355	2549	2268	1725	3222	2595	2813
ENSG00000049283	EPN3	protein_coding	2283	2492	2453	2459	2238	2111	3420	2647	3428	2530	2678	2972	1119	1321	1094	1526	1589	1450	1805	2308	2297	1714	1451	1397
ENSG00000197386	HTT	protein_coding	2154	2079	1925	2454	2368	2231	2745	2098	2248	2325	2176	2423	2034	2119	1762	2104	1880	1916	2038	1972	2179	2251	1715	1556
ENSG00000198408	OGA	protein_coding	2439	2627	2491	2616	2829	2416	3908	2546	2891	2767	2848	2775	1793	1736	1597	1525	1666	1176	1251	1376	1311	1566	1280	1262
ENSG00000167977	KCTD5	protein_coding	1586	1830	1706	1945	1881	1602	2274	1830	2151	1812	1843	1962	2539	2433	2439	2449	2563	2286	2141	2066	1820	2791	2394	2194
ENSG00000087302	RTRAF	protein_coding	1699	1750	1929	2391	2390	2035	3037	2124	2575	2355	2372	2248	2127	1882	2247	1968	2161	1736	1911	2187	1947	1974	1674	1814
ENSG00000073921	PICALM	protein_coding	1872	1811	2036	2481	2595	2225	3069	2070	2420	2366	2447	2280	2265	1885	1823	1901	1993	1476	1800	1690	1678	2618	1819	1908
ENSG00000197355	UAP1L1	protein_coding	1274	1458	1270	2441	2542	2022	2459	1804	2164	1798	1937	2077	2169	2813	2100	2569	2607	2311	1484	1696	1520	3229	2372	2396
ENSG00000126217	MCF2L	protein_coding	1509	1582	1570	2082	2121	1604	2503	1740	1984	1686	1742	2001	1970	2292	1546	2047	1831	1687	2812	3029	3226	3189	2484	2256
ENSG00000136205	TNS3	protein_coding	2169	2307	2162	4612	4647	4577	5903	4632	4888	4266	4216	4797	109	114	55	66	109	101	167	133	217	79	74	90
ENSG00000115255	REEP6	protein_coding	2483	2754	2736	3715	3502	2898	4732	3572	4740	3304	3484	3823	672	593	707	644	664	684	890	1101	906	703	546	617
ENSG00000082482	KCNK2	protein_coding	4290	4398	4436	3639	3809	3302	5420	3945	4655	4304	4209	4039	0	0	0	4	1	1	2	5	3	1	0	0
ENSG00000152669	CCNO	protein_coding	5140	5456	4959	3927	3701	2412	4904	3617	4489	3288	3406	3545	78	95	68	97	140	98	228	223	230	155	98	100
ENSG00000102317	RBM3	protein_coding	1307	1459	1434	2021	2005	1633	2317	1499	1983	1734	1769	1788	2749	2858	3345	2995	3064	2352	1625	1611	1529	2717	2252	2339
ENSG00000152518	ZFP36L2	protein_coding	648	646	668	756	735	751	999	702	809	761	782	793	3493	3276	2903	2954	2882	2422	3312	3578	3687	5309	3865	3638
ENSG00000131788	PIAS3	protein_coding	1726	1851	1703	1895	1830	1624	2461	1829	2171	1987	1927	2172	2241	2261	1682	2535	2557	2124	2348	2423	2438	2604	1970	2005
ENSG00000071462	BUD23	protein_coding	1788	1859	1802	2297	2203	1846	2593	1896	2555	1946	2068	2187	1857	1779	2007	1900	2199	1795	2515	2782	2327	2309	2007	1828
ENSG00000125818	PSMF1	protein_coding	2307	2535	2591	3370	3316	2864	3609	2700	3545	2817	3154	3146	1319	1273	1205	1205	1269	1054	1097	985	920	1479	1204	1287
ENSG00000165140	FBP1	protein_coding	421	498	505	501	488	436	804	598	728	650	658	702	3657	3061	3172	3501	3449	3036	3043	2219	2110	6285	4960	4741
ENSG00000130881	LRP3	protein_coding	1357	1577	1536	1791	1586	1644	2033	1564	2013	1583	1524	1656	3196	2950	2528	2752	2468	2457	1785	1585	1542	3512	2846	2729
ENSG00000163466	ARPC2	protein_coding	1595	1860	1750	1954	2080	1761	2409	1631	2074	1889	1934	1905	2613	2292	2402	2633	2611	2115	2025	1584	1621	3025	2174	2153
ENSG00000117410	ATP6V0B	protein_coding	1675	1905	1944	2209	1977	1691	2745	1961	2769	2169	2192	2252	1874	2235	2475	2148	2123	2112	1852	1848	1617	2290	2006	1973
ENSG00000080815	PSEN1	protein_coding	1682	1884	1911	2461	2471	2221	3353	2257	2628	2528	2432	2658	2171	1889	1947	1882	2145	1621	1377	1449	1262	2189	1811	1760
ENSG00000247077	PGAM5	protein_coding	2401	2474	2620	2988	2954	2516	3310	2598	3197	2723	2827	3066	1171	1274	1247	1281	1324	1115	1748	1503	1431	1598	1272	1344
ENSG00000136271	DDX56	protein_coding	2030	2278	2268	2929	2820	2529	3595	2623	3149	2626	2734	2936	1376	1512	1515	1415	1498	1329	1350	1543	1449	1700	1338	1394
ENSG00000008018	PSMB1	protein_coding	1724	2052	2034	2189	2155	1752	2448	1898	2221	1860	2008	1974	2177	2359	2815	2269	2341	1783	1792	1895	1477	2401	2098	2184
ENSG00000062038	CDH3	protein_coding	1084	1240	1180	2491	2498	1952	2295	1773	2019	1541	1662	1734	2917	2510	2594	2736	2758	2477	2034	2154	1825	2484	1899	2025
ENSG00000134250	NOTCH2	protein_coding	2511	2622	2357	2567	2810	2780	3809	2908	3111	3226	3249	3490	1189	1212	935	1138	1153	923	1406	1259	1399	1594	1069	1098
ENSG00000114770	ABCC5	protein_coding	1805	1823	1809	2539	2514	2233	3760	2402	2286	2460	2367	2434	1200	1524	930	1532	1543	1218	1852	2206	2619	2752	2056	1930
ENSG00000198836	OPA1	protein_coding	2823	2842	2912	3165	3284	3001	4166	2824	3284	3352	3383	3443	1155	935	907	928	994	777	921	913	904	1121	868	855
ENSG00000066044	ELAVL1	protein_coding	2190	2283	2579	2443	2529	2271	3034	2187	2609	2543	2526	2632	1921	1718	1825	1560	1702	1301	1561	1555	1400	2134	1608	1621
ENSG00000165732	DDX21	protein_coding	2672	2656	2710	2952	3275	2969	4434	2835	3342	3596	3357	3385	1149	1030	1049	960	1016	675	944	894	923	1074	887	882
ENSG00000166925	TSC22D4	protein_coding	994	1166	1145	1439	1407	1182	1542	1286	1594	1169	1196	1336	2580	2567	2519	2719	2724	2632	2862	3222	2814	3540	2932	3050
ENSG00000197170	PSMD12	protein_coding	1412	1531	1601	1552	1836	1515	2054	1311	1616	1757	1799	1625	2905	2331	2578	2328	2311	1895	2841	3085	2993	2541	1995	2171
ENSG00000133872	SARAF	protein_coding	2060	2228	2373	2671	2862	2366	3910	2506	3112	2965	2896	2849	1651	1349	1629	1536	1533	1086	1118	855	922	2012	1388	1579
ENSG00000105983	LMBR1	protein_coding	698	704	760	800	829	820	962	700	836	993	931	835	2975	2627	2790	2850	2904	2081	2083	2010	1753	7024	5257	5216
ENSG00000162521	RBBP4	protein_coding	2340	2404	2570	2735	2675	2310	3337	2186	2770	2784	2745	2767	1779	1536	1553	1356	1465	1083	1432	1567	1363	1734	1405	1524
ENSG00000108671	PSMD11	protein_coding	2998	3112	3132	3111	3191	2774	3642	2595	3221	3127	3250	3315	1027	901	901	951	1058	741	1182	1269	1152	1055	883	828
ENSG00000136758	YME1L1	protein_coding	2328	2432	2484	2736	2775	2434	3401	2394	2659	2902	2816	2923	1892	1422	1533	1589	1449	1238	1323	1072	1109	1773	1391	1332
ENSG00000166750	SLFN5	protein_coding	1708	1724	1746	3460	3716	2998	2809	1941	2273	2828	2742	2679	1948	1655	1522	1578	1594	1205	1372	1243	1133	2198	1664	1638
ENSG00000100804	PSMB5	protein_coding	1302	1407	1402	1902	1968	1587	2221	1586	2015	1607	1527	1763	2266	2507	3016	2728	2505	2272	2192	1591	1524	3332	2542	2574
ENSG00000128524	ATP6V1F	protein_coding	814	882	907	1310	1368	1009	1629	1120	1594	1122	1225	1197	2737	2869	3336	2632	3078	2451	3022	3596	2888	2943	2721	2851
ENSG00000143398	PIP5K1A	protein_coding	2014	2237	2133	2463	2510	2287	3339	2321	2799	2439	2584	2646	1560	1595	1436	1623	1456	1341	1782	1748	1766	2042	1527	1602
ENSG00000121579	NAA50	protein_coding	2338	2439	2639	2721	2774	2567	3400	2117	2785	3149	2925	2762	1590	1382	1557	1409	1369	952	1480	1180	1262	1878	1247	1315
ENSG00000154174	TOMM70	protein_coding	2608	2707	2789	2867	3245	2738	3894	2593	3205	3464	3338	3238	1283	1161	1212	1005	1119	817	974	949	906	1259	960	902
ENSG00000189343	RPS2P46	processed_pseudogene	1795	2009	1973	2768	2563	2237	3306	2346	2966	2305	2254	2414	1729	1605	1836	1767	1672	1590	1796	1328	1190	2305	1788	1648
ENSG00000160293	VAV2	protein_coding	2009	2067	1936	1954	1875	1708	2143	1589	1972	1831	1798	2052	1784	2125	1733	1876	1650	1544	2387	2247	2362	3356	2708	2481
ENSG00000277443	MARCKS	protein_coding	41	52	35	22	23	33	32	29	29	31	21	42	5206	4935	5223	6191	6574	5316	2106	1795	1290	4115	3006	3034
ENSG00000137216	TMEM63B	protein_coding	1994	2103	2083	2554	2515	2081	2984	2271	2743	2327	2403	2649	1756	1983	1545	1885	1704	1714	1444	1468	1558	2234	1629	1548
ENSG00000107372	ZFAND5	protein_coding	1467	1533	1464	2215	2243	2116	2549	1708	2050	1988	1893	1935	3125	2449	2541	2184	2445	1838	1678	1594	1529	2616	1969	2032
ENSG00000090013	BLVRB	protein_coding	1972	2339	2314	2302	2121	1863	2727	1981	2777	1983	2140	2106	1412	1600	1845	2299	2084	1981	1695	1892	1251	2310	2059	2106
ENSG00000134247	PTGFRN	protein_coding	2161	2384	2241	3010	3262	2856	3769	2704	3064	3053	2858	3293	1264	994	1053	1092	1023	905	1366	1171	1300	1718	1318	1293
ENSG00000075413	MARK3	protein_coding	1609	1689	1653	1998	2014	1681	2583	1793	2106	1848	1909	1979	2545	2208	1965	2192	2351	1950	2145	2437	2401	2372	1856	1803
ENSG00000102007	PLP2	protein_coding	3196	3377	3430	2272	2200	1887	2493	1810	2372	2167	2036	2189	1433	1243	1380	1341	1559	1276	1882	2276	1801	1951	1683	1810
ENSG00000170832	USP32	protein_coding	1176	1105	1109	1427	1412	1190	1561	1043	1244	1260	1265	1295	3513	3288	2412	3112	2898	2468	2488	2611	2528	3573	2618	2450
ENSG00000196914	ARHGEF12	protein_coding	2842	2663	2790	3203	3343	2951	4219	2718	3047	3331	3278	3333	1105	1000	861	910	979	691	945	1060	953	1113	885	818
ENSG00000139352	ASCL1	protein_coding	6	2	1	4	7	5	3	0	5	0	1	1	5851	4796	4670	2702	2796	2105	2297	1792	1987	7837	6152	5987
ENSG00000151632	AKR1C2	protein_coding	6	13	13	76	77	79	64	42	43	48	62	81	5570	4576	5262	4826	5319	4357	2351	2657	1969	4376	3607	3501
ENSG00000166326	TRIM44	protein_coding	2950	2962	2938	3093	3197	2707	3925	2673	3177	3148	3237	3168	1192	1143	959	1033	984	898	888	791	801	1244	945	914
ENSG00000123992	DNPEP	protein_coding	898	943	968	1421	1413	1264	1460	1051	1398	1188	1261	1409	2525	2661	2705	2587	2553	2502	2455	2499	2544	4237	3593	3430
ENSG00000092201	SUPT16H	protein_coding	2207	2136	2262	2203	2161	2052	2602	1816	2150	2207	2236	2307	1887	1863	1756	1803	1618	1449	1971	2004	2055	2522	1804	1892
ENSG00000108256	NUFIP2	protein_coding	2297	2252	2457	2841	3129	2731	3657	2357	2789	3303	3215	3103	1475	1238	1247	1310	1348	1053	1119	1063	1051	1629	1147	1130
ENSG00000168615	ADAM9	protein_coding	2679	2660	2832	3762	3772	3870	4083	2635	3044	3552	3381	3213	633	655	743	781	875	517	761	721	797	1153	854	947
ENSG00000144283	PKP4	protein_coding	1956	2140	1963	2693	2956	2550	3346	2224	2398	2638	2742	2555	1767	1437	1434	1677	1645	1286	1499	1674	1590	1925	1383	1439
ENSG00000007541	PIGQ	protein_coding	1781	1949	1867	2421	2292	1921	2813	2041	2544	1976	1954	2110	1603	1880	1807	2069	2015	1891	1760	2009	2045	2347	1856	1956
ENSG00000124587	PEX6	protein_coding	3000	3427	3468	4607	4210	3597	4859	3678	4652	3699	3922	4090	99	144	96	112	134	99	153	146	165	196	140	157
ENSG00000142327	RNPEPL1	protein_coding	1394	1576	1527	1906	1706	1594	2390	1812	2287	1727	1815	1840	2007	2224	1911	2311	2522	2268	2113	1983	1940	3124	2510	2362
ENSG00000161179	YDJC	protein_coding	1260	1503	1447	1785	1694	1441	1811	1385	1764	1331	1370	1317	2354	2383	2427	2231	2439	2342	2972	3284	2619	2713	2387	2570
ENSG00000173230	GOLGB1	protein_coding	2329	2083	2207	2750	2900	2329	3779	2744	2913	2974	2837	3180	1705	1566	1154	1519	1366	1256	1097	969	1079	1741	1214	1121
ENSG00000134215	VAV3	protein_coding	2601	2735	2649	3335	3549	2806	4954	3290	3896	4266	4341	4373	636	557	489	414	527	355	561	510	416	591	418	452
ENSG00000080845	DLGAP4	protein_coding	1824	1864	1881	2732	2552	2514	3323	2485	2755	2315	2298	2563	2113	1878	1409	1669	1740	1532	1310	1258	1181	2219	1704	1596
ENSG00000101361	NOP56	protein_coding	2764	2726	2584	3468	3380	2876	3890	2632	3209	2931	3001	3068	988	956	902	830	859	849	1235	1231	1262	1267	945	860
ENSG00000121892	PDS5A	protein_coding	2119	2232	2246	2068	2129	1913	2697	1956	2157	2391	2259	2267	2204	1822	1867	1689	1937	1359	1794	1948	1878	2298	1646	1822
ENSG00000075711	DLG1	protein_coding	2841	2753	3009	2908	3046	2675	3997	2487	2976	3223	3227	3143	1198	1101	1029	1034	1153	829	982	1039	967	1166	1014	862
ENSG00000213722	DDAH2	protein_coding	2024	2328	2123	2605	2315	1938	2629	2041	2583	1815	1893	1984	1603	1819	2034	1592	1782	1459	1873	2229	1838	2071	2011	2062
ENSG00000121060	TRIM25	protein_coding	2302	2602	2471	2616	2829	2371	3205	2363	2708	2757	2700	2855	1507	1515	1148	1611	1518	1324	1340	1150	1237	1952	1298	1269
ENSG00000126709	IFI6	protein_coding	1102	1304	1185	1043	1036	538	617	456	833	502	396	471	3036	3641	4213	5479	4862	4371	2481	1838	1360	2800	2517	2553
ENSG00000176658	MYO1D	protein_coding	3063	3216	3028	3134	2991	2784	3567	2801	3142	2891	3099	3220	1299	1176	965	921	1000	869	883	767	712	1198	935	897
ENSG00000125743	SNRPD2	protein_coding	1546	1765	1740	2170	2153	1756	2624	1797	2282	1831	1860	2049	2201	2164	2675	2154	2260	1984	1941	1967	1502	2309	1877	1949
ENSG00000105063	PPP6R1	protein_coding	1907	2129	1925	2203	2161	1896	2273	1999	2365	1905	2023	2068	1903	2000	1651	1826	1921	1750	2139	2099	2042	2509	1830	1892
ENSG00000187608	ISG15	protein_coding	282	353	336	460	434	264	252	177	314	159	176	148	3720	3920	4855	3987	4318	3698	4240	4095	3022	3090	2852	3233
ENSG00000182180	MRPS16	protein_coding	2372	2688	2745	2758	2955	2496	3496	2603	3287	2845	2933	2979	1120	1117	1348	1203	1160	1086	1250	1144	1034	1406	1117	1218
ENSG00000161671	EMC10	protein_coding	2217	2468	2336	3022	2673	2306	3258	2604	3539	2577	2501	2802	1180	1159	1251	1374	1347	1298	1468	1382	1230	1596	1449	1314
ENSG00000109606	DHX15	protein_coding	2083	2147	2171	2313	2391	2258	3233	2189	2416	2469	2445	2717	1767	1746	1648	1606	1738	1301	1512	1426	1560	2044	1673	1446
ENSG00000131507	NDFIP1	protein_coding	2109	2288	2437	2767	2845	2307	3379	2263	2793	2555	2717	2584	1812	1539	1778	1575	1645	1314	1078	1030	850	1766	1445	1410
ENSG00000169180	XPO6	protein_coding	2338	2558	2399	2921	2809	2711	3390	2410	2853	2794	2649	2835	1243	1313	1034	1309	1264	1195	1454	1574	1565	1486	1085	1063
ENSG00000148229	POLE3	protein_coding	1768	1955	2086	2429	2373	2152	2921	2144	2444	2505	2478	2570	1866	1679	1756	1640	1927	1384	1708	1637	1410	2233	1585	1577
ENSG00000143390	RFX5	protein_coding	2820	2964	2838	3267	3334	2690	3736	2656	3206	2945	3140	3357	823	759	681	796	780	711	1064	1064	1023	1398	1129	1020
ENSG00000176915	ANKLE2	protein_coding	2083	2154	2112	2462	2600	2103	2964	2109	2471	2319	2200	2435	1573	1628	1469	1727	1896	1362	1729	2137	2112	1791	1355	1385
ENSG00000106723	SPIN1	protein_coding	1230	1323	1325	1679	1696	1583	1971	1323	1439	1632	1516	1612	2874	2548	2438	2295	2496	1949	2345	2815	2506	2966	2278	2305
ENSG00000136986	DERL1	protein_coding	1352	1613	1565	1704	1800	1542	2214	1719	2018	2009	2060	2029	2340	2163	2423	2378	2414	1931	2084	2120	1903	2541	2118	2096
ENSG00000169398	PTK2	protein_coding	2093	2092	2254	2558	2659	2311	3207	2161	2612	2546	2551	2590	1752	1609	1563	1531	1497	1225	1555	1430	1475	1905	1454	1497
ENSG00000117868	ESYT2	protein_coding	1652	1700	1699	2001	2078	1824	2484	1848	2051	2035	2106	1978	2565	2218	2088	2365	2334	1916	1348	1240	1229	2945	2249	2170
ENSG00000143157	POGK	protein_coding	1979	2067	2057	2467	2448	2112	3272	2189	2588	2594	2494	2692	1958	1696	1520	1605	1676	1338	1518	1544	1395	1864	1492	1556
ENSG00000108510	MED13	protein_coding	1692	1620	1734	1483	1754	1565	2544	1589	1876	2229	2093	1986	2439	2192	1946	2457	2312	1934	1905	1678	1928	2840	2155	2156
ENSG00000167608	TMC4	protein_coding	1253	1372	1266	2218	2198	1724	2830	2084	2448	1904	1910	2119	1577	1913	1631	2278	2204	2054	1732	1931	1925	2914	2374	2233
ENSG00000109814	UGDH	protein_coding	305	385	365	576	693	534	593	348	475	454	494	512	4541	3829	4359	3841	3832	3048	2528	2223	2293	4612	3475	3772
ENSG00000172239	PAIP1	protein_coding	1970	2219	2246	2609	2544	2125	2838	1875	2402	2320	2317	2318	2051	1706	2087	1759	1799	1357	1456	1354	1207	2036	1721	1730
ENSG00000113407	TARS	protein_coding	1313	1483	1481	1715	1846	1576	1945	1302	1529	1418	1440	1457	3494	2935	3123	3066	3114	2477	1611	1483	1422	2611	2127	2071
ENSG00000105887	MTPN	protein_coding	1721	1805	1919	2120	2225	2173	2963	1816	2296	2583	2530	2180	2100	1698	1891	1787	1781	1323	1828	1487	1545	2415	1875	1947
ENSG00000146067	FAM193B	protein_coding	1146	1174	963	1747	1775	1322	2252	1298	1484	1197	1366	1335	1743	2445	1716	2292	2300	2049	2906	3978	4171	2839	2237	2215
ENSG00000136270	TBRG4	protein_coding	2494	2836	2831	3307	3081	2550	3627	2741	3393	2672	2769	3021	1023	1134	1043	919	989	856	901	974	989	1435	1183	1116
ENSG00000164818	DNAAF5	protein_coding	2289	2338	2206	2734	2529	2304	3270	2385	2891	2469	2582	2665	1524	1327	1245	1457	1467	1248	1521	1595	1448	1656	1424	1307
ENSG00000156639	ZFAND3	protein_coding	1625	1807	1724	2378	2329	1970	2560	2017	2543	1963	2134	2189	2286	2173	2012	2047	1945	1739	1558	1457	1370	2314	1907	1815
ENSG00000011454	RABGAP1	protein_coding	2403	2402	2355	2709	2814	2334	3759	2479	2845	2914	3033	3106	1533	1294	1265	1252	1315	971	877	893	853	1760	1421	1265
ENSG00000158417	EIF5B	protein_coding	1283	1215	1284	1787	1823	1527	2284	1419	1774	1724	1760	1725	3183	2499	2828	2488	2646	1739	2375	2626	2375	2020	1737	1730
ENSG00000144567	RETREG2	protein_coding	2108	2511	2283	2242	2405	1825	2665	1901	2317	2161	2104	2405	1615	1782	1716	1986	1961	1723	1364	1249	1339	2403	1843	1924
ENSG00000140612	SEC11A	protein_coding	1361	1584	1547	1966	2024	1522	2393	1811	2243	1814	1747	1862	2210	2129	2609	2053	2379	1761	1992	2164	1800	2553	2122	2182
ENSG00000143442	POGZ	protein_coding	1711	1712	1610	1748	2049	1559	2765	1851	2030	2025	1960	2100	2283	2120	1731	1947	2086	1633	2078	2350	2245	2505	1924	1805
ENSG00000168175	MAPK1IP1L	protein_coding	1619	1619	1845	1843	1815	1729	2507	1691	2118	2076	2151	2117	2422	2130	2155	2208	2192	1784	1835	1586	1362	2874	2111	2034
ENSG00000196743	GM2A	protein_coding	2252	2499	2383	3681	3664	3277	3900	2952	3517	3410	3458	3245	1021	901	962	1200	1155	988	580	508	452	705	574	520
ENSG00000086504	MRPL28	protein_coding	1468	1576	1613	2118	1977	1686	2075	1706	2057	1543	1629	1827	1682	2087	2316	2082	2262	2087	2326	2449	2070	2682	2185	2269
ENSG00000158604	TMED4	protein_coding	2534	2801	2812	3023	2961	2430	3802	2694	3442	2822	2844	3097	1077	1006	1029	1157	1214	1036	753	845	676	1438	1151	1122
ENSG00000131504	DIAPH1	protein_coding	2913	3072	3012	2805	2763	2346	2829	2043	2339	2549	2356	2608	1397	1380	1124	1301	1246	1149	1521	1449	1520	1663	1174	1200
ENSG00000160753	RUSC1	protein_coding	1977	2239	2090	1929	1880	1656	2653	1930	2446	2068	2137	2265	1614	1654	1613	1806	1935	1585	2148	2081	2159	2339	1785	1755
ENSG00000014641	MDH1	protein_coding	1748	1914	1983	2080	2143	1964	2431	1810	2234	2042	1946	2115	1824	1718	2032	1792	1970	1571	2078	1971	1624	2539	2195	2013
ENSG00000115875	SRSF7	protein_coding	1386	1588	1579	1572	1606	1287	1863	1278	1608	1547	1582	1584	2235	2313	2550	2204	2574	1761	2695	3042	2705	2701	2195	2281
ENSG00000145916	RMND5B	protein_coding	1624	1820	1825	1838	1854	1448	2315	1765	2011	1693	1868	1968	2222	2243	2226	2156	2240	1979	1794	1954	1984	2572	2198	2138
ENSG00000166747	AP1G1	protein_coding	1785	1962	1976	1875	2058	1851	3338	2196	2556	2636	2575	2665	1766	1622	1437	1752	1686	1395	1755	1659	1862	2176	1574	1555
ENSG00000171862	PTEN	protein_coding	2458	2441	2582	2840	2983	2512	3648	2431	2969	2905	2825	2576	1426	1190	1195	1152	1245	932	1231	1177	1003	1593	1161	1226
ENSG00000172932	ANKRD13D	protein_coding	1137	1263	1198	1468	1396	1133	1819	1168	1520	1075	1228	1258	2413	2740	2465	2823	2909	2563	2637	3152	3217	2762	2225	2126
ENSG00000072071	ADGRL1	protein_coding	2361	2600	2355	2323	2475	2133	3318	2738	3022	2585	2650	3064	1007	1225	929	1019	936	925	1900	2030	1983	1664	1275	1171
ENSG00000185591	SP1	protein_coding	2285	2422	2427	2113	2271	1933	3012	2180	2495	2541	2592	2680	1913	1621	1447	1896	1948	1487	1309	1227	1269	1887	1377	1340
ENSG00000123908	AGO2	protein_coding	2828	2628	2662	2474	2853	2527	3316	2399	2673	2792	2784	2796	1485	1440	1108	1171	1195	1055	1259	1295	1195	1479	1239	978
ENSG00000114573	ATP6V1A	protein_coding	1755	1899	2067	2336	2598	2205	3449	2277	2863	2845	2869	2752	1525	1280	1567	1496	1558	1151	1521	1438	1248	1934	1515	1482
ENSG00000133706	LARS	protein_coding	2846	2923	3037	3231	3374	2894	4325	2849	3341	3589	3492	3609	907	804	708	717	766	588	568	554	590	803	564	544
ENSG00000072062	PRKACA	protein_coding	1781	1804	1853	1950	1902	1686	2542	1857	2279	1897	1897	2195	1611	1766	1680	1787	1885	1633	2340	2938	2398	2233	1835	1874
ENSG00000182240	BACE2	protein_coding	2115	2372	2235	4192	3886	4117	5813	3975	4846	3891	4089	4319	115	108	103	145	118	132	200	147	178	192	136	169
ENSG00000138594	TMOD3	protein_coding	1090	1150	1159	1170	1261	1173	1700	1119	1276	1253	1265	1223	3314	2680	2674	2846	3087	2335	2796	2820	2323	3080	2449	2348
ENSG00000136295	TTYH3	protein_coding	1924	2254	2014	2565	2600	2380	2874	2309	2666	2115	2185	2228	1423	1765	1127	1706	1430	1408	2070	2129	2203	1737	1228	1226
ENSG00000167291	TBC1D16	protein_coding	2770	2724	2549	3364	3406	2996	3735	2823	3340	3256	3275	3547	943	1069	762	818	838	753	675	764	788	909	782	674
ENSG00000213699	SLC35F6	protein_coding	593	604	649	1413	1430	1419	1375	1099	1276	1078	1071	1116	3371	3009	2961	3361	3136	2809	2232	2029	1810	3706	3017	2946
ENSG00000108021	FAM208B	protein_coding	2274	2092	2209	2527	2541	2230	3217	2178	2485	2737	2736	2634	1633	1436	1209	1402	1458	1149	1575	1899	1900	1658	1160	1140
ENSG00000072501	SMC1A	protein_coding	4059	3877	3843	2451	2540	2275	3235	2510	2840	3100	3105	3162	852	720	676	839	770	605	1137	1111	1138	1081	810	742
ENSG00000133275	CSNK1G2	protein_coding	1857	2007	1894	2328	2193	1836	2355	1881	2337	1647	1815	1949	1579	2067	1753	2018	2003	1944	1890	2111	2138	2268	1711	1798
ENSG00000067182	TNFRSF1A	protein_coding	757	821	786	896	881	761	1084	847	994	825	853	820	3842	3236	3449	3925	3914	3472	2368	2284	1871	3359	2580	2741
ENSG00000103275	UBE2I	protein_coding	1432	1643	1598	1926	1774	1465	1978	1427	1825	1448	1445	1678	2246	2666	2828	2592	2619	2300	1908	1917	1831	2530	2189	2101
ENSG00000181588	MEX3D	protein_coding	2339	2358	2534	2748	2451	2475	2818	2238	2909	2108	2266	2327	1640	1665	1401	1724	1465	1458	1432	1029	995	2104	1497	1380
ENSG00000163159	VPS72	protein_coding	1292	1308	1294	1613	1566	1355	1841	1355	1767	1476	1342	1528	2710	2726	2834	2351	2778	2196	2149	2552	2050	2664	2202	2382
ENSG00000110075	PPP6R3	protein_coding	2524	2308	2634	2636	2655	2431	3455	2310	2681	2839	2782	2769	1497	1347	1209	1248	1250	1114	1175	1139	1159	1602	1321	1236
ENSG00000110057	UNC93B1	protein_coding	1755	1899	1865	2515	2441	2027	2524	1881	2518	1635	1751	1902	1545	1652	1505	1926	2070	1932	1976	2239	2030	2081	1669	1942
ENSG00000265972	TXNIP	protein_coding	395	454	378	412	406	312	559	317	445	496	516	488	5156	4525	4901	3856	3983	3007	2066	1825	1810	4465	3267	3232
ENSG00000009335	UBE3C	protein_coding	1770	1986	2001	2140	2287	2113	2796	1948	2338	2363	2266	2411	1921	1855	1699	1689	1739	1293	1552	1462	1547	2475	1777	1836
ENSG00000177084	POLE	protein_coding	2638	2615	2543	2094	2111	2045	2655	1989	2116	2228	2279	2499	883	1143	756	1171	1256	1103	2226	2968	3255	1868	1464	1334
ENSG00000182272	B4GALNT4	protein_coding	1591	1889	1683	2389	2256	1874	2621	1769	2170	1620	1694	1769	1404	1851	1388	1488	1581	1433	2508	3246	3293	2182	1790	1737
ENSG00000108468	CBX1	protein_coding	2792	2871	2895	2904	3018	2491	3397	2382	2952	2700	2697	2759	1204	1143	1142	1023	1117	846	1176	921	966	1630	1072	1118
ENSG00000241553	ARPC4	protein_coding	751	1091	1053	1240	1162	941	1313	1035	1299	1060	947	1217	2391	3039	3782	2635	2560	2713	2616	3116	2710	3085	2504	2954
ENSG00000125753	VASP	protein_coding	1576	1845	1711	1971	1894	1566	2294	1784	2370	1709	1702	1957	1852	1994	2250	2019	1829	1674	2081	2147	1910	2651	2173	2252
ENSG00000132746	ALDH3B2	protein_coding	780	837	759	631	772	576	1556	1162	1540	1402	1460	1562	5517	5387	4440	4914	4782	4375	716	794	499	1102	811	818
ENSG00000128833	MYO5C	protein_coding	1732	1590	1571	1799	1942	1620	2498	1806	1930	1905	1927	1981	2550	2237	1719	2270	2332	1858	1876	1925	2013	2531	1754	1806
ENSG00000101057	MYBL2	protein_coding	4208	4506	4350	928	838	1046	363	464	660	1267	1063	1340	1052	991	1014	1485	1459	1452	3429	3341	3484	3315	2518	2599
ENSG00000259956	RBM15B	protein_coding	2540	2658	2731	3266	3149	2839	3735	2589	3311	2710	2869	3008	1042	960	1003	1015	901	950	867	828	751	1366	1068	1013
ENSG00000103051	COG4	protein_coding	2264	2287	2312	2501	2364	1934	3439	2305	2744	2295	2546	2484	1433	1393	1328	1402	1575	1439	1294	1457	1446	1937	1485	1441
ENSG00000129993	CBFA2T3	protein_coding	1495	1567	1546	1834	1797	1567	2383	1852	2245	1841	1873	2121	2595	2368	1919	1998	2000	1958	1875	1887	2024	2519	2021	1758
ENSG00000183741	CBX6	protein_coding	2531	2634	2515	3206	3323	2861	4006	2933	3351	2977	2935	3258	686	762	640	735	673	681	1018	1138	1159	1062	906	1044
ENSG00000177425	PAWR	protein_coding	1486	1447	1574	2252	2367	2137	2831	1702	2069	1910	1976	1723	2197	1951	1939	2055	1941	1581	1596	1533	1632	2804	2134	2193
ENSG00000100796	PPP4R3A	protein_coding	1616	1750	1781	1684	1920	1621	2360	1533	1910	1880	1899	1899	2164	2142	2013	2097	2408	1629	2042	2173	2049	2483	1991	1941
ENSG00000266472	MRPS21	protein_coding	875	807	787	1013	1037	853	1350	889	1162	917	990	900	2660	2759	3050	2618	3109	2535	3231	3744	3361	2904	2753	2676
ENSG00000100519	PSMC6	protein_coding	1770	1987	2050	2403	2395	2077	2892	1913	2372	2358	2271	2217	2040	1717	2090	1770	1899	1424	1532	1545	1269	1887	1532	1570
ENSG00000131446	MGAT1	protein_coding	2400	2650	2500	2958	2764	2501	3006	2416	2989	2489	2568	2762	1167	1302	1391	1415	1248	1341	1099	966	1049	1503	1218	1252
ENSG00000175920	DOK7	protein_coding	823	954	883	550	453	360	259	200	305	285	276	274	3579	4243	4353	3943	3726	3345	2559	3043	2395	3921	3128	3096
ENSG00000035862	TIMP2	protein_coding	2902	3049	3079	3566	3566	3254	3883	2798	3415	2842	2862	2896	981	724	728	858	886	666	648	525	485	920	647	731
ENSG00000124795	DEK	protein_coding	3278	3066	3657	1919	1814	1758	2168	1449	1731	2506	2370	1965	1605	1278	1593	1382	1610	1067	1822	1547	1425	2330	1731	1814
ENSG00000060491	OGFR	protein_coding	1279	1622	1487	2037	1927	1523	1877	1364	1824	1292	1435	1507	1812	2488	2306	2167	2022	2089	2500	2642	2516	2686	2250	2224
ENSG00000117632	STMN1	protein_coding	3045	3262	3635	1941	1839	1656	1899	1295	1621	1946	1875	1836	1408	1236	1441	1302	1587	1006	2367	2920	2260	1950	1679	1843
ENSG00000107816	LZTS2	protein_coding	2650	3020	2884	2842	2701	2175	3059	2457	2928	2169	2394	2437	1180	1440	1197	1287	1100	1177	1125	1409	1252	1505	1228	1226
ENSG00000182195	LDOC1	protein_coding	1348	1506	1546	1625	1622	1448	1774	1319	1751	1345	1343	1482	2188	2016	1837	2030	2417	1802	2609	2625	2230	3310	2793	2832
ENSG00000100714	MTHFD1	protein_coding	2786	2908	2863	2752	2701	2425	2953	2294	2716	2829	3011	3179	886	835	858	734	822	689	1473	1926	1682	1320	1040	1105
ENSG00000022277	RTF2	protein_coding	1398	1521	1557	1890	1886	1698	2246	1660	2042	1739	1737	1885	2310	2149	2255	2101	2202	1941	2024	2055	1682	2601	2090	2117
ENSG00000134590	RTL8C	protein_coding	686	780	720	1259	1240	1037	1276	942	1218	1007	993	1006	3358	2956	2992	3094	3580	2963	2413	2736	2191	3000	2756	2581
ENSG00000107959	PITRM1	protein_coding	1968	2113	1994	2966	2873	2562	3495	2555	2976	2898	2902	3120	1316	1272	1069	1213	1310	1136	1274	1242	1139	1314	1092	984
ENSG00000157593	SLC35B2	protein_coding	2258	2634	2706	2964	2750	2473	2993	2312	2768	2381	2466	2581	1162	1332	1389	1487	1189	1293	838	776	817	2011	1602	1562
ENSG00000148730	EIF4EBP2	protein_coding	2657	2923	2849	1953	2090	1886	2795	2032	2282	2488	2479	2526	1641	1362	1483	1461	1399	1207	1596	1472	1379	1769	1499	1496
ENSG00000184678	HIST2H2BE	protein_coding	956	946	962	1436	1392	1182	1655	1104	1323	1154	1280	1227	3494	3095	2734	3395	3403	2691	2073	1689	1789	3156	2372	2208
ENSG00000215845	TSTD1	protein_coding	2224	2304	2362	3104	2858	2280	3470	2695	3456	2625	2690	2908	941	1022	1359	1170	1133	1022	865	950	668	1594	1446	1558
ENSG00000168758	SEMA4C	protein_coding	717	877	789	771	755	668	906	648	803	647	638	648	2373	3123	2195	3519	3095	3044	4040	4341	4348	3207	2417	2121
ENSG00000095787	WAC	protein_coding	2301	2365	2381	2101	2149	1874	3119	2285	2571	2670	2655	2704	1919	1576	1562	1504	1504	1140	1216	1226	1139	1875	1439	1387
ENSG00000113141	IK	protein_coding	2447	2574	2491	2854	2956	2230	3409	2438	2937	2670	2811	2818	1343	1180	1247	1217	1367	992	948	944	850	1477	1238	1172
ENSG00000108219	TSPAN14	protein_coding	1836	1881	1813	1863	1820	1632	2484	2022	2368	1945	1937	2110	2547	2298	1996	2159	2141	1859	1737	1485	1503	2102	1535	1505
ENSG00000108848	LUC7L3	protein_coding	1942	1964	1990	2589	2831	2173	3470	2056	2129	2237	2298	2363	1532	1515	1352	1431	1510	1148	1717	1818	1721	1965	1462	1353
ENSG00000138029	HADHB	protein_coding	1883	1945	1899	2846	2836	2358	3206	2325	2912	2516	2551	2711	1488	1345	1393	1447	1370	1198	1190	1149	1134	1892	1489	1478
ENSG00000167491	GATAD2A	protein_coding	1761	1711	1729	1981	1925	1868	2431	1986	2205	1889	1983	2088	2062	2085	1787	1948	1776	1774	1956	1970	1841	2343	1756	1705
ENSG00000138834	MAPK8IP3	protein_coding	845	938	747	1337	1396	1116	2003	1209	1219	1095	1136	1316	1508	2313	1300	2516	2490	2153	3613	4638	4823	2907	2067	1852
ENSG00000204673	AKT1S1	protein_coding	1341	1614	1607	1898	1758	1627	2186	1629	2021	1615	1730	1790	1619	2092	1817	1905	1952	1890	2441	2496	2597	2654	2105	2138
ENSG00000142453	CARM1	protein_coding	1410	1510	1447	2072	1874	1754	2267	1814	2089	1667	1849	1811	2381	2308	1695	2197	2063	1966	1814	1772	1794	2958	2116	1886
ENSG00000105968	H2AFV	protein_coding	2493	2856	2899	1989	1971	1636	2187	1638	1959	2061	1969	2063	1684	1593	1784	1705	1767	1571	1511	1763	1251	2238	1891	1948
ENSG00000119414	PPP6C	protein_coding	1666	1765	1842	1998	1994	1806	2797	1926	2285	2368	2321	2252	2179	1656	1851	1680	2044	1407	1531	1769	1299	2265	1898	1808
ENSG00000135018	UBQLN1	protein_coding	1562	1678	1763	1645	1743	1553	2370	1483	1794	1761	1857	1846	2542	2193	2248	2110	2237	1800	1871	1857	1799	2537	2065	2080
ENSG00000173473	SMARCC1	protein_coding	2703	2835	2801	2786	2915	2685	3765	2668	2968	3257	3168	3446	1077	986	886	860	810	726	757	817	743	1058	888	758
ENSG00000136261	BZW2	protein_coding	2287	2406	2361	3057	2966	2696	3840	2804	3417	3217	3316	3274	1016	954	1140	968	1046	816	845	814	646	975	713	783
ENSG00000088325	TPX2	protein_coding	5190	5444	5308	2220	2167	2173	2041	1594	2030	2511	2529	2762	507	420	416	734	801	654	1385	1276	1267	1106	998	817
ENSG00000135373	EHF	protein_coding	3032	3058	2995	3282	3593	2939	4713	3121	3756	5200	4725	5252	48	92	48	85	101	60	59	25	38	56	29	37
ENSG00000171634	BPTF	protein_coding	2417	2081	2099	2077	2376	2068	3048	2034	2221	2507	2527	2606	1898	1581	1256	1580	1478	1241	1437	1369	1479	2058	1536	1363
ENSG00000146476	ARMT1	protein_coding	1251	1202	1525	1021	1040	838	1557	968	1140	1340	1416	1179	2473	2142	2634	2723	2764	2018	2555	2661	2451	3551	2894	2968
ENSG00000009954	BAZ1B	protein_coding	2773	2715	2676	2306	2369	2092	2927	2170	2524	2547	2542	2579	1465	1286	1111	1227	1337	1020	1619	1593	1467	1464	1315	1159
ENSG00000182173	TSEN54	protein_coding	1229	1341	1302	1333	1229	1097	1562	1157	1412	1218	1238	1284	2238	2383	2145	2470	2609	2196	2722	2920	2942	3228	2504	2521
ENSG00000214655	ZSWIM8	protein_coding	1280	1409	1267	2336	2288	1942	3040	2203	2230	2052	1984	2288	1772	2064	1182	2044	2062	1927	1636	1827	2094	2191	1676	1465
ENSG00000093010	COMT	protein_coding	1071	1151	1245	1321	1210	1019	1653	1279	1642	1351	1292	1384	2054	1925	2333	2444	2804	2309	3004	3693	2858	2506	2365	2328
ENSG00000166347	CYB5A	protein_coding	1689	2003	2147	3993	4145	3130	4853	3196	3812	3269	3244	3460	596	578	726	661	776	586	565	566	487	605	544	600
ENSG00000186591	UBE2H	protein_coding	1005	1151	1133	1304	1300	1122	1668	1086	1342	1247	1212	1222	3140	2733	2690	2900	2786	2405	2119	2034	1870	3359	2682	2699
ENSG00000167543	TP53I13	protein_coding	2224	2433	2403	2378	2019	1825	2168	1565	2049	1609	1783	1727	1332	1930	1883	1740	1730	1775	1682	2467	2218	1915	1662	1672
ENSG00000110108	TMEM109	protein_coding	2367	2455	2519	2638	2499	2362	3245	2572	3081	2700	2662	2839	1225	1182	1279	1272	1286	988	1138	898	958	1624	1192	1195
ENSG00000127054	INTS11	protein_coding	1815	2060	2035	2516	2487	2114	3069	2139	2640	2090	2143	2277	1390	1677	1403	1598	1627	1389	1468	1720	1686	1856	1494	1415
ENSG00000161217	PCYT1A	protein_coding	2135	2213	2105	2953	2999	2673	3790	2595	3231	3078	3124	3246	1068	997	884	932	1051	800	1054	1120	1174	1121	889	864
ENSG00000197774	EME2	protein_coding	676	763	634	1506	1551	1117	1888	1046	1183	1055	1005	1162	1356	2135	1219	2309	2322	2057	4026	4847	5162	2895	2205	1953
ENSG00000141503	MINK1	protein_coding	1856	2061	1870	2423	2486	2110	2914	2061	2441	2198	2183	2345	1193	1629	960	1684	1423	1512	1818	1941	2023	2121	1444	1348
ENSG00000179604	CDC42EP4	protein_coding	2893	3038	2978	2691	2552	2268	3423	2741	3439	2933	3181	3348	913	953	882	1062	1121	974	740	658	602	1060	791	798
ENSG00000166908	PIP4K2C	protein_coding	1891	2006	2060	2891	3109	2682	3286	2679	2924	2798	2711	3008	1345	1296	1029	1414	1429	1093	950	817	961	1505	1107	1042
ENSG00000104936	DMPK	protein_coding	1454	1575	1433	2338	2086	1938	2256	1610	1962	1454	1446	1504	1909	2227	1757	1540	1646	1503	2193	2583	2752	2560	2295	1958
ENSG00000204351	SKIV2L	protein_coding	1937	2108	2064	2595	2699	2118	2974	2077	2640	2165	2250	2492	1220	1693	1274	1731	1673	1513	1329	1505	1468	1735	1381	1324
ENSG00000106003	LFNG	protein_coding	431	494	412	339	264	281	195	138	193	208	178	170	3662	3922	3756	3001	3094	2678	3038	3038	2971	5019	4226	4229
ENSG00000116478	HDAC1	protein_coding	2400	2585	2549	2555	2463	2080	3289	2332	2634	2456	2511	2612	1250	1230	1233	1342	1430	1236	1249	1168	1161	1484	1323	1327
ENSG00000108773	KAT2A	protein_coding	2302	2361	2192	3367	3268	2866	3710	2402	2751	2404	2696	2631	781	886	698	770	868	733	1445	1730	1931	1182	967	909
ENSG00000163083	INHBB	protein_coding	1390	1573	1562	2953	2975	2666	4482	3443	3946	2931	3112	3329	657	659	609	712	687	655	1393	1505	1702	1112	904	871
ENSG00000106012	IQCE	protein_coding	2257	2303	2040	2428	2425	2105	2776	2098	2336	2123	2206	2526	1148	1284	956	1354	1305	1246	1899	2128	2218	1852	1505	1293
ENSG00000182107	TMEM30B	protein_coding	1699	1829	1876	1501	1680	1440	2054	1443	1817	1702	1816	1724	2482	2123	2209	2372	2498	1814	1624	1708	1400	2690	2084	2221
ENSG00000109436	TBC1D9	protein_coding	504	527	555	724	756	716	747	557	602	676	548	600	3187	2999	2946	2895	2716	2177	2778	2725	2937	5253	3736	3941
ENSG00000139726	DENR	protein_coding	2087	2196	2463	2503	2558	2305	3074	2084	2632	2674	2693	2630	1428	1353	1571	1432	1558	1195	1131	937	952	1785	1277	1224
ENSG00000112118	MCM3	protein_coding	3208	3159	3138	2696	2482	2441	2706	2040	2559	2842	2676	2870	903	816	791	818	909	706	1415	1540	1458	1429	1065	1065
ENSG00000148362	PAXX	protein_coding	1393	1498	1469	1488	1377	1153	1677	1265	1564	1159	1168	1300	1904	2069	2148	1918	2015	1893	2607	4021	3502	2493	2230	2402
ENSG00000213741	RPS29	protein_coding	1432	1766	1844	2453	2622	1549	2643	1776	2081	1992	1854	1986	1434	2139	3089	2411	1964	1570	1434	975	1085	2049	1712	1843
ENSG00000185630	PBX1	protein_coding	2574	2624	2655	2238	2353	1965	4313	3158	3624	3751	3704	3929	865	732	677	625	725	544	680	603	618	1098	847	792
ENSG00000154518	ATP5MC3	protein_coding	1638	1957	1935	2322	2503	1932	2427	1819	2186	2009	1922	2029	1517	1677	2117	1891	1842	1531	1666	1382	1156	2271	2047	1917
ENSG00000115129	TP53I3	protein_coding	3565	4070	3776	4640	4322	3174	4439	3269	3960	3213	3100	3226	33	48	64	74	69	64	118	116	98	98	68	86
ENSG00000134243	SORT1	protein_coding	1869	2048	2000	1819	1967	1709	2385	1668	1995	2051	2171	2112	2086	1853	1722	1912	2013	1662	1641	1859	1814	2002	1615	1712
ENSG00000104979	C19orf53	protein_coding	1035	1114	1080	1505	1396	1205	1575	1210	1524	1184	1221	1238	2077	2289	2721	2268	2511	2153	2856	3802	3094	2212	2067	2323
ENSG00000114315	HES1	protein_coding	241	299	245	426	418	391	783	763	779	450	549	656	3110	3191	3214	3190	3525	3252	3411	4656	4037	3023	2628	2396
ENSG00000095319	NUP188	protein_coding	2549	2554	2481	2166	2167	2029	2631	2011	2304	2238	2229	2412	1589	1502	1167	1311	1402	1295	1691	2004	1704	1581	1411	1205
ENSG00000265241	RBM8A	protein_coding	1385	1551	1671	1883	1864	1641	2462	1645	2080	1864	1871	1897	2199	2100	2233	2222	2049	1745	2008	1882	1664	2097	1799	1807
ENSG00000197930	ERO1A	protein_coding	2152	2263	2438	2740	2910	2603	2926	1910	2400	2608	2560	2332	1714	1395	1390	1519	1781	1219	1091	1120	1074	1382	990	1088
ENSG00000197261	C6orf141	protein_coding	234	206	246	341	335	215	176	100	141	157	156	159	3328	4164	2996	3102	3200	2536	3202	4124	3806	5002	3877	3791
ENSG00000188290	HES4	protein_coding	1625	1686	1674	1930	1511	1371	1779	1165	1511	1131	1160	1208	1839	2114	2512	2086	2277	2226	2366	3219	2930	2229	1954	2087
ENSG00000088002	SULT2B1	protein_coding	464	573	564	384	417	327	568	424	553	398	432	434	3178	3027	3219	2982	3103	2960	3327	3767	3462	3928	3421	3658
ENSG00000066322	ELOVL1	protein_coding	1984	2320	2205	3043	2945	2568	3699	2744	3340	2670	2975	2980	983	899	885	1003	1067	848	1107	1166	941	1208	984	992
ENSG00000168092	PAFAH1B2	protein_coding	2156	2272	2538	2736	3070	2687	3626	2436	2959	3008	2902	2923	1157	1037	1210	1070	1018	762	895	794	778	1423	1002	1056
ENSG00000116752	BCAS2	protein_coding	371	356	401	559	542	462	724	455	598	546	532	549	3912	3202	3980	3507	3891	2891	2827	2713	2265	3780	3263	3188
ENSG00000114650	SCAP	protein_coding	2390	2573	2455	2920	2718	2449	3022	2390	2928	2371	2554	2773	923	1169	1092	1141	1121	1166	1121	1048	1117	1568	1256	1172
ENSG00000159200	RCAN1	protein_coding	1446	1443	1379	3995	4107	3791	4822	3268	3758	3212	3152	3459	690	464	576	620	597	509	835	691	734	775	528	569
ENSG00000241468	ATP5MF	protein_coding	667	784	730	875	976	766	1025	728	1047	860	788	924	2015	2599	3352	2565	2849	2423	3197	3783	3050	3218	2909	3279
ENSG00000182872	RBM10	protein_coding	2047	2119	2043	2439	2161	1880	2631	2048	2392	1904	1995	2204	1417	1510	1351	1700	1653	1426	1760	1826	1808	2036	1488	1560
ENSG00000177889	UBE2N	protein_coding	1460	1605	1783	2042	2151	1835	2681	1770	2243	2210	2199	2205	1746	1651	1784	1705	1936	1403	2012	1988	1709	1995	1594	1675
ENSG00000145623	OSMR	protein_coding	1691	1766	1725	2500	2454	2157	2628	1817	2054	2144	2188	2104	2258	2049	1811	2212	2344	1801	1364	1413	1207	1453	1066	1133
ENSG00000111843	TMEM14C	protein_coding	1270	1354	1373	1756	1746	1422	2183	1501	1905	1532	1582	1601	2228	2106	2618	2155	2502	1833	1828	1950	1579	2678	2320	2302
ENSG00000067057	PFKP	protein_coding	2933	3468	3270	2473	2317	2119	1934	1687	1854	1850	1803	2008	1605	1566	1392	1505	1543	1377	1471	1380	1327	1711	1378	1350
ENSG00000137876	RSL24D1	protein_coding	934	1059	1272	1486	1524	1319	2315	1206	1752	1606	1455	1424	3258	2681	3516	2635	2948	2128	1400	1403	1049	2617	2108	2209
ENSG00000122545	Sep-07	protein_coding	2345	2196	2602	2786	2852	2426	3345	2217	2751	2837	2807	2596	1386	1081	1175	1186	1103	882	988	862	712	1641	1232	1290
ENSG00000161533	ACOX1	protein_coding	1752	1991	1875	3066	3041	2939	4352	3074	3774	3511	3518	3666	844	723	797	821	775	668	547	542	592	871	759	785
ENSG00000167548	KMT2D	protein_coding	2446	2456	2428	2184	2694	2279	3340	2534	2477	2359	2209	2658	1133	1430	790	1215	1098	1052	1496	1525	1891	1641	1074	855
ENSG00000101132	PFDN4	protein_coding	202	185	208	268	250	228	340	169	246	250	297	216	3277	2807	3818	2953	3672	2775	4034	4734	3841	3809	3060	3612
ENSG00000140474	ULK3	protein_coding	1478	1644	1448	2129	2169	1676	2639	1756	2023	1781	1798	2063	1462	1729	1314	1680	1534	1525	2173	2830	2753	2178	1777	1665
ENSG00000107404	DVL1	protein_coding	1810	2062	1895	2442	2353	1939	2520	1931	2268	1732	1870	1989	1458	1870	1604	1877	1568	1759	1675	1896	1994	1784	1471	1447
ENSG00000186815	TPCN1	protein_coding	1575	1583	1455	1707	1807	1537	1995	1441	1458	1416	1434	1474	2047	2484	1566	2864	2649	2478	2153	2336	2242	2221	1760	1504
ENSG00000113194	FAF2	protein_coding	1902	2118	2048	2116	2356	2109	2996	2271	2561	2434	2475	2543	1537	1353	1371	1369	1469	1214	1454	1743	1489	1728	1247	1275
ENSG00000124562	SNRPC	protein_coding	1626	1839	1860	1991	1971	1638	2256	1643	2005	1841	1756	1961	1785	1862	2259	1838	1949	1656	1888	1852	1514	2195	1948	2013
ENSG00000111775	COX6A1	protein_coding	1185	1348	1296	1663	1768	1494	2036	1541	1939	1512	1619	1717	1208	1869	2634	2027	2213	1965	2440	2931	2268	2203	1994	2244
ENSG00000130816	DNMT1	protein_coding	2667	2864	2688	1786	1575	1474	1728	1390	1645	1733	1523	1753	1462	1426	1226	1589	1451	1422	2369	2638	2666	2452	1897	1689
ENSG00000170412	GPRC5C	protein_coding	2149	2505	2408	2759	2594	2310	3334	2727	3478	2779	2984	3042	800	818	788	890	923	905	751	786	794	1762	1368	1450
ENSG00000136436	CALCOCO2	protein_coding	2245	2414	2369	2640	2642	2282	3538	2488	2867	2788	2828	2671	1382	1131	1261	1238	1258	1018	929	907	779	1332	1017	1047
ENSG00000133835	HSD17B4	protein_coding	2320	2483	2520	2689	2744	2269	3533	2273	2662	2612	2727	2853	1249	1024	1025	1101	1175	927	1208	1272	1148	1243	1016	964
ENSG00000055917	PUM2	protein_coding	1453	1335	1393	1305	1382	1216	1833	1152	1468	1621	1690	1543	2840	2227	2339	2233	2525	1722	2118	2054	1990	3012	2243	2334
ENSG00000120805	ARL1	protein_coding	1664	1705	1784	2178	2368	1757	3276	2030	2610	2563	2616	2389	1657	1358	1667	1706	1951	1375	1376	1511	1215	1582	1306	1383
ENSG00000165672	PRDX3	protein_coding	1751	1786	2085	2162	2137	2143	2708	1777	2317	2271	2186	2197	1449	1245	1649	1556	1424	1149	2015	1822	1625	2117	1603	1837
ENSG00000168397	ATG4B	protein_coding	1102	1255	1140	1467	1527	1208	1809	1277	1605	1217	1255	1305	1978	2272	1951	2223	2174	2078	2428	3007	3014	3013	2416	2280
ENSG00000110492	MDK	protein_coding	1754	2082	2200	2577	2458	2162	2236	1642	2183	1596	1608	1814	1323	1340	1485	1800	1895	1605	2243	2093	2001	1865	1550	1482
ENSG00000141580	WDR45B	protein_coding	2228	2441	2316	2717	2712	2338	3090	2183	2613	2304	2376	2421	1550	1456	1321	1251	1363	1080	1175	1023	1108	1565	1140	1217
ENSG00000188938	FAM120AOS	protein_coding	846	1084	920	1193	1240	1040	1300	968	1200	1088	1087	1139	2955	2672	2810	2753	2791	2279	2176	2270	1896	3338	2853	3086
ENSG00000115694	STK25	protein_coding	1361	1350	1282	1838	1745	1461	1935	1301	1620	1402	1404	1505	2121	2285	1927	2380	2418	2197	2010	2129	2109	2844	2087	2235
ENSG00000052841	TTC17	protein_coding	2747	2574	2666	3357	3404	2861	3948	2736	3276	3173	3161	3184	802	658	535	648	747	569	637	740	651	715	557	586
ENSG00000120802	TMPO	protein_coding	3852	3646	4231	1609	1675	1554	1796	1208	1574	2287	2130	1852	1284	974	1161	1294	1388	1028	1895	1819	1763	1974	1530	1395
ENSG00000148356	LRSAM1	protein_coding	1641	1706	1587	2773	2502	2165	3262	2366	2739	2249	2209	2368	1407	1491	1213	1299	1439	1413	1343	1682	1515	1762	1402	1372
ENSG00000243449	C4orf48	protein_coding	443	503	520	794	713	627	672	506	671	500	519	442	2447	2353	3015	2705	3134	2811	3847	5142	3927	2922	2731	2951
ENSG00000175029	CTBP2	protein_coding	1367	1505	1496	1992	1886	1587	2229	1469	1943	1874	1923	1914	2523	2134	2172	1854	1885	1516	1709	1642	1620	2564	1971	2120
ENSG00000072506	HSD17B10	protein_coding	1688	1849	1976	2471	2298	1875	2659	1824	2584	1957	2080	2080	1418	1633	1880	1531	1580	1486	1497	1668	1245	1979	1756	1807
ENSG00000153827	TRIP12	protein_coding	1920	1989	1859	2084	2321	2084	2721	2015	2260	2398	2268	2605	1648	1511	1385	1621	1643	1412	1372	1202	1384	2103	1549	1463
ENSG00000172269	DPAGT1	protein_coding	2373	2493	2549	2825	2838	2467	3991	2972	3361	3087	3005	3246	876	623	579	807	930	623	845	801	756	1127	862	770
ENSG00000105835	NAMPT	protein_coding	736	751	888	1167	1310	1167	1422	759	1078	1078	1112	963	3847	3170	3747	3462	3661	2824	1708	1546	1409	2676	2137	2157
ENSG00000177963	RIC8A	protein_coding	2241	2380	2432	2960	2984	2507	3363	2571	3043	2545	2640	2831	920	1059	1004	1016	1050	933	997	965	1032	1322	977	999
ENSG00000177383	MAGEF1	protein_coding	2143	2368	2339	2271	2307	1764	2907	2037	2632	2025	2094	2144	1465	1326	1526	1438	1625	1184	1416	1510	1276	1851	1500	1606
ENSG00000167123	CERCAM	protein_coding	1523	1616	1642	1795	1557	1348	1925	1540	1906	1381	1474	1513	2008	2284	2165	2487	2402	2254	1424	1751	1544	2750	2150	2277
ENSG00000198843	SELENOT	protein_coding	1480	1373	1755	1877	1907	1722	2510	1702	2252	2222	2193	2122	2065	1680	2089	1957	2094	1480	1692	1523	1441	2146	1636	1796
ENSG00000017260	ATP2C1	protein_coding	1979	1983	1981	2428	2448	2262	3087	2000	2454	2597	2645	2516	1655	1261	1460	1477	1545	1134	1321	1389	1291	1467	1127	1205
ENSG00000029993	HMGB3	protein_coding	2248	2381	2336	1923	1863	1695	2440	1707	2039	1969	2073	2098	1926	1624	1748	1427	1586	1194	1748	1748	1692	2018	1593	1603
ENSG00000177508	IRX3	protein_coding	3357	3623	3543	2727	2519	1930	3999	3177	4053	2855	2997	3103	577	628	611	606	583	585	446	495	444	671	557	580
ENSG00000112655	PTK7	protein_coding	2650	2963	2721	3265	3059	2602	3538	2767	3354	2839	2945	3217	631	656	549	633	534	575	804	820	993	978	757	770
ENSG00000210196	MT-TP	Mt_tRNA	487	516	574	2355	2463	2135	2411	1552	1787	1643	1807	1547	2425	1958	1697	1597	2202	1644	2019	2932	2826	2059	1929	2017
ENSG00000129562	DAD1	protein_coding	1196	1324	1401	1698	1678	1465	2014	1375	1788	1554	1592	1452	2133	2225	2723	2666	2876	2171	1716	1564	1438	2431	2041	2050
ENSG00000167962	ZNF598	protein_coding	1255	1335	1249	1519	1502	1408	1830	1345	1519	1311	1328	1485	2072	2527	1565	2856	2751	2493	2145	2360	2304	2566	2030	1816
ENSG00000167085	PHB	protein_coding	1918	2080	2157	2856	2736	2371	3317	2473	2965	2455	2442	2671	1270	1146	1227	1047	1014	939	1246	1254	1006	1453	1130	1325
ENSG00000082701	GSK3B	protein_coding	1661	1778	1691	2030	2012	1829	2556	1739	2064	2135	2107	2254	2321	2029	1858	1973	1864	1538	1475	1242	1171	2090	1555	1523
ENSG00000176101	SSNA1	protein_coding	1864	2163	2134	2057	1849	1538	2162	1585	2057	1453	1500	1662	1751	1837	2018	1969	1928	1793	1736	1997	1524	2048	1803	2009
ENSG00000213593	TMX2	protein_coding	2456	2824	2840	3033	3061	2647	3931	2786	3268	3183	3332	3206	576	634	777	647	727	547	672	516	581	854	665	664
ENSG00000131828	PDHA1	protein_coding	1844	2179	1988	2640	2563	2215	2981	2041	2460	2215	2345	2396	1307	1153	1267	1144	1314	966	1706	1760	1730	1585	1325	1294
ENSG00000120963	ZNF706	protein_coding	875	856	926	1303	1313	1014	1466	953	1216	1070	1123	1097	2709	2794	3269	2470	2961	2196	2498	2794	2450	2554	2112	2378
ENSG00000029363	BCLAF1	protein_coding	1716	1495	1779	2146	2266	1937	2876	1742	2163	2376	2372	2035	1851	1656	1618	1522	1520	1206	1613	1767	1540	2030	1610	1555
ENSG00000168653	NDUFS5	protein_coding	1151	1367	1320	1789	1913	1504	1955	1509	1717	1466	1490	1595	2276	2196	2919	1969	2276	1755	1972	2516	2042	1959	1740	1987
ENSG00000155368	DBI	protein_coding	968	1104	1073	1247	1236	1042	1666	1142	1506	1407	1387	1530	2152	2543	3025	2936	3164	2484	2374	2388	2002	2129	1934	1901
ENSG00000128311	TST	protein_coding	668	856	801	1099	1031	935	1346	962	1271	916	993	1037	3273	3422	4083	3035	3236	2916	1635	1611	1104	3027	2578	2471
ENSG00000137166	FOXP4	protein_coding	1050	1097	1014	1287	1291	1251	1535	1292	1484	1233	1255	1354	2519	2535	2015	2177	2180	2293	2683	2682	2597	2942	2301	2217
ENSG00000177628	GBA	protein_coding	2058	2072	2269	3045	2764	2610	3083	2330	2953	2504	2706	2782	1347	1086	856	1326	1159	1098	761	687	662	1685	1179	1225
ENSG00000101335	MYL9	protein_coding	1914	2294	2306	5591	4929	4359	4751	3632	4771	3126	3207	3343	0	0	0	0	0	0	1	0	0	1	0	0
ENSG00000143575	HAX1	protein_coding	1604	1759	1754	1711	1663	1267	1992	1414	1878	1576	1594	1695	2194	2122	2565	2344	2530	2066	1541	1684	1367	2131	1836	1919
ENSG00000170266	GLB1	protein_coding	2249	2352	2374	2939	2770	2381	3345	2440	2842	2721	2958	2868	1172	984	1033	1157	1070	1016	655	561	526	1519	1209	1055
ENSG00000140416	TPM1	protein_coding	1736	1843	1785	3221	3278	3043	3629	2496	2932	2497	2402	2373	1807	1676	1601	906	978	820	802	821	637	1068	965	876
ENSG00000116209	TMEM59	protein_coding	1815	2011	1991	2436	2573	2100	3462	2363	2834	2775	2726	2528	1202	1115	1486	1394	1435	1057	921	753	870	1643	1292	1388
ENSG00000165905	LARGE2	protein_coding	2626	2561	2653	3932	3639	3258	4855	3367	4428	3257	3388	3582	164	151	126	91	126	100	301	330	382	389	239	218
ENSG00000160679	CHTOP	protein_coding	1338	1474	1444	1569	1655	1319	2083	1348	1768	1381	1572	1605	2203	2057	2305	2225	2337	1841	1969	1970	1691	2756	2201	2041
ENSG00000214485	RPL7P1	processed_pseudogene	2093	2002	1940	2803	2980	2503	3525	2560	3121	2601	2573	2585	1504	1054	1277	1181	1294	935	784	604	450	1452	1203	1101
ENSG00000184916	JAG2	protein_coding	1949	2191	2191	2187	2153	1933	2138	1729	1874	1589	1592	1821	1278	1499	1127	1403	1419	1281	2092	2426	2665	2337	1653	1572
ENSG00000254986	DPP3	protein_coding	1953	2286	2208	2888	2934	2470	3185	2389	2823	2520	2576	2852	963	1073	1021	1136	827	1003	1092	882	1018	1653	1183	1085
ENSG00000115234	SNX17	protein_coding	1487	1714	1753	2274	2221	1844	2374	1771	2330	1914	1942	2181	1548	1645	1742	1898	1657	1634	1426	1198	1210	2324	1909	2010
ENSG00000128595	CALU	protein_coding	1827	2079	1948	1982	2138	1968	2799	1858	2266	2302	2544	2318	1800	1522	1711	1946	1924	1541	1162	858	850	1813	1495	1322
ENSG00000122390	NAA60	protein_coding	1507	1625	1392	1686	1716	1549	2029	1602	1874	1584	1586	1702	1959	2075	1856	2009	1963	1867	2029	1953	2024	2403	1991	1980
ENSG00000197323	TRIM33	protein_coding	627	610	659	669	735	762	986	624	700	860	748	762	3437	3237	2798	3183	3013	2211	2640	2435	2781	3919	2739	2808
ENSG00000140995	DEF8	protein_coding	1114	1209	1163	1615	1582	1373	2062	1514	1696	1344	1372	1476	1831	2428	2001	2172	2181	1908	2197	2650	2619	2483	2015	1930
ENSG00000163435	ELF3	protein_coding	352	352	323	810	863	750	1434	961	1193	839	826	929	2401	3033	2483	3330	3430	3042	2573	2872	3012	3160	2502	2456
ENSG00000111737	RAB35	protein_coding	2134	2231	2237	2527	2598	2195	3018	2213	2730	2369	2488	2712	1200	1179	1062	1336	1261	1288	1032	1044	1007	1634	1259	1170
ENSG00000161526	SAP30BP	protein_coding	1314	1304	1426	1750	1754	1397	2126	1479	1815	1528	1548	1626	2274	2025	2381	2156	2270	1972	1803	2017	1824	2312	1815	2004
ENSG00000099812	MISP	protein_coding	1125	1286	1260	2556	2321	2084	1963	1578	1907	1586	1624	1687	1839	1636	1778	1908	1870	1884	1731	1568	1468	2799	2155	2290
ENSG00000167112	TRUB2	protein_coding	1774	1914	1751	2595	2553	2224	3158	2239	2889	2218	2431	2643	1323	1203	1332	1395	1364	1154	1074	1195	1031	1719	1352	1334
ENSG00000183495	EP400	protein_coding	2068	2101	1979	2024	2187	1940	2862	2094	2307	2183	2045	2402	1581	1563	1047	1473	1460	1350	1521	1737	1683	1801	1251	1171
ENSG00000130414	NDUFA10	protein_coding	2028	2144	2029	2611	2616	2223	3125	2207	2689	2446	2462	2581	1274	1184	1237	1305	1201	1105	1093	997	1017	1671	1332	1246
ENSG00000131462	TUBG1	protein_coding	3133	3653	3506	2707	2690	2277	2494	1996	2548	2359	2393	2500	773	765	771	668	789	672	1421	1659	1356	972	891	817
ENSG00000067064	IDI1	protein_coding	1870	1881	2119	1851	1975	1798	2827	1716	1968	2325	2336	2045	1979	1779	2114	1900	1850	1513	1151	1088	1026	1796	1478	1407
ENSG00000132463	GRSF1	protein_coding	1637	1790	1810	2102	2090	1852	2554	1724	2114	2040	2046	2016	1720	1708	1907	1591	1608	1298	1576	1458	1422	2204	1716	1749
ENSG00000140391	TSPAN3	protein_coding	1640	1612	1821	1983	1993	1657	2085	1518	1928	1730	1798	1921	2069	1850	2036	1703	1785	1386	1739	1947	1893	2075	1726	1756
ENSG00000014164	ZC3H3	protein_coding	1433	1524	1407	1773	1707	1552	2241	1824	2134	1540	1760	1797	1623	1707	1535	1721	1788	1696	2220	2664	2321	2109	1834	1740
ENSG00000101266	CSNK2A1	protein_coding	2252	2437	2563	2808	2728	2541	3555	2531	3034	2853	2775	2882	1043	961	963	880	1031	789	657	784	649	1065	1000	836
ENSG00000181830	SLC35C1	protein_coding	765	839	784	1160	1124	1032	1633	1251	1427	1055	1205	1328	1907	1661	1571	1694	1629	1571	2574	2301	2653	4864	3893	3689
ENSG00000233016	SNHG7	antisense	1454	1813	1755	2441	2345	1651	2371	1742	2156	1658	1718	1872	1597	1833	2076	1591	1431	1325	1283	1651	1206	2284	2187	2153
ENSG00000138764	CCNG2	protein_coding	1029	1127	1339	2220	2587	1981	3156	1929	2427	2819	2880	2584	1951	1663	1759	1623	1632	1127	888	817	824	2155	1481	1593
ENSG00000142765	SYTL1	protein_coding	1426	1433	1331	1443	1337	1110	1715	1179	1419	1076	1106	1102	1986	2519	2143	2809	3058	2824	2134	2402	2270	2175	1826	1759
ENSG00000133606	MKRN1	protein_coding	1147	1229	1326	1417	1390	1082	1875	1364	1628	1486	1516	1514	2402	2241	2298	2131	2393	1999	1897	2062	1921	2624	2271	2345
ENSG00000213553	RPLP0P6	processed_pseudogene	1762	1935	1975	2540	2458	2163	3178	2351	2936	2496	2398	2481	1479	1271	1549	1301	1240	1317	920	639	631	1921	1314	1301
ENSG00000167114	SLC27A4	protein_coding	1272	1420	1360	1724	1591	1545	1936	1413	1870	1537	1566	1621	2559	2509	2577	2823	2707	2599	1108	1197	1026	2206	1717	1666
ENSG00000163882	POLR2H	protein_coding	1677	1751	1826	2137	2114	1634	2715	1717	2293	1790	1916	2015	1720	1703	1806	1591	1690	1414	1679	1877	1802	1708	1455	1507
ENSG00000113387	SUB1	protein_coding	1201	1194	1431	1884	1875	1620	2512	1334	1765	1801	1739	1449	2121	1715	2508	1822	1847	1466	2036	2248	1974	2247	1753	1972
ENSG00000135686	KLHL36	protein_coding	1600	1856	1699	1794	1875	1598	2280	1650	1883	1702	1722	1969	1533	1782	1726	1958	1958	1563	1779	2058	1919	2144	1726	1720
ENSG00000111110	PPM1H	protein_coding	1565	1805	1531	2661	2808	2771	2571	1920	2158	2369	2511	2565	1735	1361	1445	1389	1332	1272	1190	1159	1173	1661	1321	1210
ENSG00000167881	SRP68	protein_coding	2443	2646	2716	2952	2930	2661	3630	2718	3053	2925	2906	3008	724	807	772	767	683	658	693	593	645	1050	718	768
ENSG00000135956	TMEM127	protein_coding	1230	1362	1263	1856	1858	1668	2240	1668	2045	1892	2011	1905	2047	1880	1822	2029	1999	1776	1531	1360	1464	2618	1977	1958
ENSG00000173272	MZT2A	protein_coding	853	1000	969	822	778	643	788	587	769	605	556	667	1851	2394	3101	2815	2999	2889	2805	3291	2513	3420	3056	3276
ENSG00000148308	GTF3C5	protein_coding	2075	2288	2154	2478	2318	1977	2743	1964	2559	2054	2093	2244	1348	1528	1398	1412	1335	1295	1138	1097	1216	1861	1382	1456
ENSG00000132819	RBM38	protein_coding	1253	1349	1366	1360	1160	1152	1419	1113	1374	1128	1128	1181	2591	2528	2539	2022	2107	2007	2443	2224	1843	3039	2635	2436
ENSG00000011451	WIZ	protein_coding	1637	1687	1648	2089	2036	1799	2397	1869	2260	1831	1934	1961	1413	1509	1098	1486	1561	1505	2018	2419	2070	1891	1623	1651
ENSG00000090238	YPEL3	protein_coding	587	682	672	587	612	452	714	474	637	540	509	545	1943	2571	2426	3464	3588	3066	2701	3045	2979	3724	3386	3461
ENSG00000142230	SAE1	protein_coding	2339	2637	2576	2309	2261	1989	2776	2024	2278	2153	2177	2126	1430	1272	1358	1329	1263	1180	1176	903	969	1849	1497	1454
ENSG00000167566	NCKAP5L	protein_coding	1330	1379	1411	3004	2930	2600	3650	2885	3342	2321	2492	2706	768	956	779	896	934	900	1485	1582	1685	1235	1038	1010
ENSG00000132024	CC2D1A	protein_coding	1165	1204	1107	1461	1275	1208	1455	1108	1399	1114	1248	1300	1919	2367	2083	2285	2219	2072	2394	2791	2558	2853	2281	2425
ENSG00000119673	ACOT2	protein_coding	2866	3348	3335	3243	3075	2630	3607	2828	3693	2995	2967	3196	435	498	437	458	456	442	397	294	252	719	531	568
ENSG00000164690	SHH	protein_coding	5	5	3	6	4	0	1	7	6	1	0	1	1183	1201	1097	1838	1847	1590	6713	7964	8105	4734	3587	3364
ENSG00000001617	SEMA3F	protein_coding	2629	2849	2703	2489	2314	2026	2871	2136	2888	2226	2289	2435	849	932	805	1101	1115	1044	1243	1344	1577	1369	1014	995
ENSG00000052802	MSMO1	protein_coding	690	677	806	862	910	852	1314	800	1084	991	1129	936	3993	3676	4351	3354	4018	2944	1524	1737	1315	1979	1536	1680
ENSG00000122042	UBL3	protein_coding	1165	1159	1212	2901	3158	2781	4235	2600	3249	2574	2528	2348	1498	1246	1342	1125	1162	902	947	842	709	1284	1102	1082
ENSG00000184207	PGP	protein_coding	1588	1731	1810	1807	1672	1575	1687	1340	1811	1298	1429	1437	1722	1986	1941	2018	2162	2148	2116	2190	1902	2148	1820	1811
ENSG00000008282	SYPL1	protein_coding	874	873	935	1173	1225	1088	1546	925	1167	1351	1362	1105	2459	2107	2930	2671	2762	1969	2291	2189	2039	3086	2432	2576
ENSG00000110696	C11orf58	protein_coding	1370	1424	1591	1812	1962	1503	2362	1435	1858	1806	1921	1774	2112	1862	2190	1828	1895	1508	1792	1606	1590	2334	1738	1861
ENSG00000112697	TMEM30A	protein_coding	1646	1535	1857	2093	2232	2026	2738	1639	1986	2296	2248	1987	1647	1464	1711	1714	1617	1222	1251	1339	1367	2225	1509	1755
ENSG00000161921	CXCL16	protein_coding	1853	2110	2185	3120	3012	2854	3444	2718	3273	2624	2721	2890	781	896	768	889	886	696	769	691	763	1180	936	949
ENSG00000257103	LSM14A	protein_coding	1998	1858	2035	2040	2169	1767	2541	1765	2303	2239	2178	2164	1894	1658	1564	1548	1575	1205	1320	1298	1129	1860	1516	1377
ENSG00000118640	VAMP8	protein_coding	939	1052	1007	1450	1345	1189	1757	1290	1636	1307	1394	1451	1913	2149	2841	2496	2610	2257	2081	1838	1768	2706	2192	2320
ENSG00000104320	NBN	protein_coding	1535	1576	1659	1667	1697	1500	2281	1391	1697	1948	1823	1632	1991	1626	1876	1592	1820	1241	2179	2165	1960	2509	1733	1875
ENSG00000054118	THRAP3	protein_coding	2043	2291	2107	2604	2703	2180	3351	2376	2706	2662	2591	2766	1243	1114	1046	978	917	862	1033	967	933	1476	1023	1000
ENSG00000159363	ATP13A2	protein_coding	1465	1618	1603	2296	2350	2201	2722	2099	2495	1728	1802	2009	1186	1095	1128	1254	1341	1271	2033	2253	2090	1931	1479	1507
ENSG00000163382	NAXE	protein_coding	2012	2171	2180	2768	2620	2323	2719	2047	2792	2197	2106	2392	1220	1258	1514	1142	1158	1093	1052	966	836	1609	1371	1395
ENSG00000186868	MAPT	protein_coding	3081	3041	2952	3475	3305	2767	2992	2349	2794	2560	2506	2696	770	795	637	902	893	834	673	771	563	643	489	437
ENSG00000102804	TSC22D1	protein_coding	1627	1600	1620	1796	1879	1615	2699	1883	2290	2492	2497	2403	1806	1657	1611	1544	1747	1271	1365	1103	1260	2071	1504	1559
ENSG00000176842	IRX5	protein_coding	2329	2504	2526	1776	1766	1496	3174	2451	3000	2105	2193	2230	1235	1148	1108	1028	1208	950	1225	1294	1085	1899	1567	1528
ENSG00000138867	GUCD1	protein_coding	2181	2338	2316	2924	2847	2505	3250	2579	3109	2835	2912	3046	842	874	787	870	765	783	821	875	783	1022	764	779
ENSG00000005001	PRSS22	protein_coding	669	793	701	1036	1100	947	1324	892	963	816	865	1008	2077	2921	2407	3388	3230	3048	2240	2367	2274	3048	2466	2225
ENSG00000100403	ZC3H7B	protein_coding	1856	1932	1956	2855	2843	2472	3184	2342	2858	2400	2260	2494	991	1200	885	1157	1005	1041	1197	1118	1107	1418	1118	1113
ENSG00000115275	MOGS	protein_coding	1635	1760	1667	2395	2231	1920	2735	1990	2377	1953	2015	2127	1377	1494	1241	1667	1649	1607	1288	1304	1265	1967	1669	1443
ENSG00000085831	TTC39A	protein_coding	2220	2285	2273	2696	2571	2201	2810	2133	2632	2427	2551	2623	1303	1159	1136	1129	1234	908	914	957	853	1468	1158	1113
ENSG00000117724	CENPF	protein_coding	5534	4859	5128	2268	2211	2147	2644	2077	2297	2915	2913	2995	231	183	177	332	370	223	599	731	688	504	361	364
ENSG00000176485	PLA2G16	protein_coding	2477	2728	2692	2455	2381	1959	3999	3069	3853	3189	3194	3655	646	502	650	675	587	504	455	537	402	798	648	659
ENSG00000015676	NUDCD3	protein_coding	2258	2463	2307	2777	2780	2362	3182	2411	2722	2617	2519	2874	960	1063	959	965	1032	966	746	782	899	1187	935	921
ENSG00000157954	WIPI2	protein_coding	1713	1756	1723	2330	2194	2029	2828	1891	2409	2060	1998	2193	1747	1439	1511	1556	1491	1292	1191	1158	1073	2012	1554	1535
ENSG00000235173	HGH1	protein_coding	1336	1466	1458	1620	1397	1454	1973	1450	1962	1633	1447	1584	1940	1727	1713	1542	1803	1543	2326	2645	2427	2419	1867	1929
ENSG00000175727	MLXIP	protein_coding	1211	1238	1230	1562	1678	1510	1896	1462	1682	1656	1564	1843	1920	2031	1470	1960	1919	1958	1996	2176	2405	2627	1881	1750
ENSG00000198563	DDX39B	protein_coding	1269	1237	1124	1956	2057	1605	2910	1690	1573	1585	1679	1775	1506	2124	1068	2170	2016	1388	1975	1981	2091	2510	1760	1573
ENSG00000050628	PTGER3	protein_coding	1980	2057	2285	3866	3946	3881	5315	3551	4005	3777	3608	3415	78	72	46	47	33	52	78	55	65	186	115	100
ENSG00000067829	IDH3G	protein_coding	1016	1103	1314	1419	1289	1181	1665	1249	1602	1284	1306	1370	2019	2175	2051	2289	2274	2033	2053	2428	2119	2987	2294	2067
ENSG00000204371	EHMT2	protein_coding	1645	1892	1724	1939	1732	1477	2009	1541	1895	1553	1525	1659	1553	1805	1538	1568	1719	1649	1854	2359	2338	2144	1730	1733
ENSG00000139218	SCAF11	protein_coding	1985	1824	1896	2148	2169	1893	2755	1820	2132	2248	2399	2315	1422	1245	1309	1468	1504	1083	1471	1384	1371	1894	1357	1461
ENSG00000132589	FLOT2	protein_coding	2329	2640	2539	2780	2702	2300	3012	2223	2809	2414	2450	2754	1084	985	1047	981	929	919	812	811	685	1329	1028	991
ENSG00000127586	CHTF18	protein_coding	1751	1856	1596	2035	2164	1605	2422	1578	1744	1574	1504	1673	834	1147	787	1142	1225	1137	2612	3314	3618	2053	1660	1521
ENSG00000069849	ATP1B3	protein_coding	1710	2044	2020	2634	2747	2358	3301	2216	2787	2343	2345	2466	1061	977	1148	954	1044	797	1375	1514	1306	1315	1037	982
ENSG00000111605	CPSF6	protein_coding	1937	2134	1991	2267	2394	2085	2681	1899	2179	2330	2267	2281	1400	1312	1322	1340	1335	1080	1294	1244	1183	1809	1305	1378
ENSG00000133466	C1QTNF6	protein_coding	210	243	162	371	300	269	286	163	168	179	201	151	3190	3549	3028	3423	3492	3157	2756	2759	2768	4415	3572	3628
ENSG00000120137	PANK3	protein_coding	2197	2240	2465	2240	2484	2297	3161	1860	2272	2854	2722	2524	1407	1246	1287	1316	1258	919	890	794	861	1267	951	924
ENSG00000163348	PYGO2	protein_coding	2149	2435	2444	2410	2281	1923	2832	2154	2622	2318	2275	2506	1123	1247	1218	1214	1156	1009	1040	982	1023	1567	1283	1205
ENSG00000078668	VDAC3	protein_coding	2281	2569	2584	2821	3044	2589	3336	2344	2907	2725	2864	2822	699	600	742	738	777	599	1019	1020	917	864	792	757
ENSG00000066084	DIP2B	protein_coding	1833	1930	1878	2780	3142	2738	3541	2488	2671	3005	3036	3107	902	876	731	896	893	700	856	710	873	1089	860	803
ENSG00000108561	C1QBP	protein_coding	1660	1775	1897	2495	2379	2222	3144	2348	3051	2440	2462	2508	1170	993	1260	1086	1175	986	1322	1217	1077	1326	1154	1139
ENSG00000167967	E4F1	protein_coding	1051	1129	1166	1371	1291	1030	1504	1104	1448	1073	1044	1108	1957	2492	1965	2391	2629	2265	2306	2827	2829	2361	1987	1946
ENSG00000185043	CIB1	protein_coding	1129	1256	1321	1538	1383	1147	1885	1342	1759	1345	1436	1408	1726	1760	2106	1984	2236	1890	2342	2550	2164	2340	2090	2117
ENSG00000109180	OCIAD1	protein_coding	1345	1481	1555	1838	1935	1606	2495	1622	2001	1931	1809	1774	1968	1783	1848	1713	1723	1346	1682	1810	1580	1951	1761	1689
ENSG00000168090	COPS6	protein_coding	1170	1447	1388	1405	1398	1216	1594	1126	1416	1203	1237	1328	2130	1934	2187	1991	2080	1761	2343	2542	2143	2578	2333	2290
ENSG00000101255	TRIB3	protein_coding	1747	1957	2005	1677	1543	1326	1940	1432	1850	1418	1457	1511	2562	2531	2621	2421	2352	2288	982	936	874	1879	1442	1419
ENSG00000160957	RECQL4	protein_coding	2290	2546	2331	1390	1339	1181	1384	1105	1438	1250	1216	1404	850	1064	842	1067	986	1054	3232	4550	4599	1989	1556	1500
ENSG00000134057	CCNB1	protein_coding	4150	4471	4588	1821	1785	1736	1709	1279	1587	2061	2082	2090	697	539	603	964	1042	839	1700	1569	1466	1242	1101	1022
ENSG00000068097	HEATR6	protein_coding	570	565	532	672	698	574	807	573	624	682	643	664	3141	2929	2489	2706	2952	2369	2994	3540	3266	3260	2427	2458
ENSG00000132153	DHX30	protein_coding	2106	2379	2187	2589	2523	2094	2884	2234	2610	2264	2374	2465	1069	1062	963	1150	1040	1061	1083	1127	1035	1465	1201	1121
ENSG00000196591	HDAC2	protein_coding	1180	1224	1371	1600	1550	1345	1915	1212	1520	1501	1508	1407	2616	2130	2586	1999	2217	1631	1758	1743	1671	2423	2028	1939
ENSG00000143412	ANXA9	protein_coding	1594	1768	1734	2077	2067	1684	2342	1799	2216	1859	1852	1882	1258	1161	1204	1405	1423	1258	1457	1316	1242	2818	2442	2197
ENSG00000124098	FAM210B	protein_coding	2004	2055	1976	2527	2583	2058	3010	2192	2748	2498	2464	2563	1343	1119	1190	1009	1150	926	954	987	817	1403	1275	1134
ENSG00000119707	RBM25	protein_coding	1627	1540	1693	2146	2229	1836	2997	1798	2099	2233	2269	2265	1455	1633	1175	1415	1478	1046	1602	1655	1832	1676	1227	1050
ENSG00000159199	ATP5MC1	protein_coding	1900	2085	2122	2928	2868	2488	3199	2303	2939	2335	2528	2623	721	833	1029	907	1007	782	1182	1253	1023	1043	879	997
ENSG00000160410	SHKBP1	protein_coding	1575	1673	1801	1889	1801	1608	2240	1666	2086	1714	1688	1710	1669	1666	1397	1726	1520	1647	1636	1704	1637	2303	1780	1828
ENSG00000167657	DAPK3	protein_coding	1237	1526	1458	2931	2570	2262	2697	2115	2608	1808	2070	1981	1416	1550	1506	1636	1406	1438	1252	1070	1060	1625	1348	1374
ENSG00000139289	PHLDA1	protein_coding	737	738	831	1920	2056	1808	1809	1126	1491	1391	1503	1355	2207	1960	2036	2601	2827	2269	1686	1621	1247	2483	2070	2137
ENSG00000174996	KLC2	protein_coding	1300	1396	1419	1580	1473	1388	1812	1383	1663	1302	1403	1514	1490	1850	1461	1997	1906	1838	2358	2661	2709	2313	1871	1811
[truncated: 56,736 more rows]
