# Supplementary material for: Investigation of ribociclib, abemaciclib and palbociclib resistance in ER+ breast cancer cells reveal potential therapeutic opportunities
Source: Sci Rep. 2025 Aug 5;15:28579. doi: 10.1038/s41598-025-11052-4 (PMC12325956; doi:10.1038/s41598-025-11052-4)
Supplement: Supplementary file 16 — Supplementary Material 16 [file 41598_2025_11052_MOESM16_ESM.xlsx]

## Sheet: MCF7_RRvsMCF7_WT.all_KEGGenrich
KEGGID	Description	GeneRatio	BgRatio	pvalue	padj	geneID	geneName	keggID	Count	Up	Up_Gene_id	Down	Down_Gene_id
hsa04110	Cell cycle	18/250	203/9245	9.16007e-06	0.00229918	ENSG00000166851/ENSG00000117399/ENSG00000145386/ENSG00000135476/ENSG00000146670/ENSG00000178999/ENSG00000157456/ENSG00000169679/ENSG00000164109/ENSG00000123080/ENSG00000164611/ENSG00000080986/ENSG00000140534/ENSG00000129810/ENSG00000158402/ENSG00000137812/ENSG00000171320/ENSG00000085840	PLK1/CDC20/CCNA2/ESPL1/CDCA5/AURKB/CCNB2/BUB1/MAD2L1/CDKN2C/PTTG1/NDC80/TICRR/SGO1/CDC25C/KNL1/ESCO2/ORC1	hsa:5347/hsa:991/hsa:890/hsa:9700/hsa:113130/hsa:9212/hsa:9133/hsa:699/hsa:4085/hsa:1031/hsa:9232/hsa:10403/hsa:90381/hsa:151648/hsa:995/hsa:57082/hsa:157570/hsa:4998	18	18	ENSG00000166851/ENSG00000117399/ENSG00000145386/ENSG00000135476/ENSG00000146670/ENSG00000178999/ENSG00000157456/ENSG00000169679/ENSG00000164109/ENSG00000123080/ENSG00000164611/ENSG00000080986/ENSG00000140534/ENSG00000129810/ENSG00000158402/ENSG00000137812/ENSG00000171320/ENSG00000085840	0
hsa04512	ECM-receptor interaction	10/250	90/9245	0.000149331	0.0187411	ENSG00000026508/ENSG00000168743/ENSG00000115414/ENSG00000172037/ENSG00000142156/ENSG00000135218/ENSG00000072571/ENSG00000197565/ENSG00000115221/ENSG00000091136	CD44/NPNT/FN1/LAMB2/COL6A1/CD36/HMMR/COL4A6/ITGB6/LAMB1	hsa:960/hsa:255743/hsa:2335/hsa:3913/hsa:1291/hsa:948/hsa:3161/hsa:1288/hsa:3694/hsa:3912	10	5	ENSG00000168743/ENSG00000172037/ENSG00000142156/ENSG00000072571/ENSG00000091136	5	ENSG00000026508/ENSG00000115414/ENSG00000135218/ENSG00000197565/ENSG00000115221
hsa04814	Motor proteins	17/250	245/9245	0.000342988	0.0286966	ENSG00000066735/ENSG00000237649/ENSG00000112984/ENSG00000090889/ENSG00000186185/ENSG00000118193/ENSG00000168280/ENSG00000138778/ENSG00000075886/ENSG00000142945/ENSG00000130598/ENSG00000121621/ENSG00000152086/ENSG00000186638/ENSG00000116852/ENSG00000264235/ENSG00000039139	KIF26A/KIFC1/KIF20A/KIF4A/KIF18B/KIF14/KIF5C/CENPE/TUBA3D/KIF2C/TNNI2/KIF18A/TUBA3E/KIF24/KIF21B/AP005329.1/DNAH5	hsa:26153/hsa:3833/hsa:10112/hsa:24137/hsa:146909/hsa:9928/hsa:3800/hsa:1062/hsa:7278/hsa:11004/hsa:7136/hsa:81930/hsa:112714/hsa:347240/hsa:23046/hsa:10398/hsa:1767	17	11	ENSG00000066735/ENSG00000237649/ENSG00000112984/ENSG00000090889/ENSG00000186185/ENSG00000118193/ENSG00000168280/ENSG00000138778/ENSG00000142945/ENSG00000121621/ENSG00000186638	6	ENSG00000075886/ENSG00000130598/ENSG00000152086/ENSG00000116852/ENSG00000264235/ENSG00000039139
hsa04115	p53 signaling pathway	8/250	88/9245	0.00254435	0.159658	ENSG00000171848/ENSG00000157456/ENSG00000132906/ENSG00000078900/ENSG00000106366/ENSG00000075218/ENSG00000177519/ENSG00000206075	RRM2/CCNB2/CASP9/TP73/SERPINE1/GTSE1/RPRM/SERPINB5	hsa:6241/hsa:9133/hsa:842/hsa:7161/hsa:5054/hsa:51512/hsa:56475/hsa:5268	8	6	ENSG00000171848/ENSG00000157456/ENSG00000132906/ENSG00000078900/ENSG00000075218/ENSG00000177519	2	ENSG00000106366/ENSG00000206075
hsa04657	IL-17 signaling pathway	8/250	95/9245	0.00409458	0.205548	ENSG00000143556/ENSG00000184330/ENSG00000163220/ENSG00000169429/ENSG00000148346/ENSG00000143546/ENSG00000215182/ENSG00000137745	S100A7/S100A7A/S100A9/CXCL8/LCN2/S100A8/MUC5AC/MMP13	hsa:6278/hsa:338324/hsa:6280/hsa:3576/hsa:3934/hsa:6279/hsa:4586/hsa:4322	8	0		8	ENSG00000143556/ENSG00000184330/ENSG00000163220/ENSG00000169429/ENSG00000148346/ENSG00000143546/ENSG00000215182/ENSG00000137745
hsa00100	Steroid biosynthesis	4/250	27/9245	0.00561342	0.234828	ENSG00000052802/ENSG00000104549/ENSG00000057252/ENSG00000019186	MSMO1/SQLE/SOAT1/CYP24A1	hsa:6307/hsa:6713/hsa:6646/hsa:1591	4	1	ENSG00000057252	3	ENSG00000052802/ENSG00000104549/ENSG00000019186
hsa05150	Staphylococcus aureus infection	7/250	82/9245	0.00659334	0.236418	ENSG00000128422/ENSG00000171401/ENSG00000186832/ENSG00000108244/ENSG00000186395/ENSG00000171346/ENSG00000224389	KRT17/KRT13/KRT16/KRT23/KRT10/KRT15/C4B	hsa:3872/hsa:3860/hsa:3868/hsa:25984/hsa:3858/hsa:3866/hsa:721	7	2	ENSG00000171401/ENSG00000171346	5	ENSG00000128422/ENSG00000186832/ENSG00000108244/ENSG00000186395/ENSG00000224389
hsa04010	MAPK signaling pathway	16/250	325/9245	0.0150863	0.473332	ENSG00000109321/ENSG00000138166/ENSG00000178568/ENSG00000095015/ENSG00000175197/ENSG00000172575/ENSG00000173110/ENSG00000156427/ENSG00000122025/ENSG00000066468/ENSG00000158186/ENSG00000139318/ENSG00000108984/ENSG00000151067/ENSG00000165995/ENSG00000130433	AREG/DUSP5/ERBB4/MAP3K1/DDIT3/RASGRP1/HSPA6/FGF18/FLT3/FGFR2/MRAS/DUSP6/MAP2K6/CACNA1C/CACNB2/CACNG6	hsa:374/hsa:1847/hsa:2066/hsa:4214/hsa:1649/hsa:10125/hsa:3310/hsa:8817/hsa:2322/hsa:2263/hsa:22808/hsa:1848/hsa:5608/hsa:775/hsa:783/hsa:59285	16	9	ENSG00000178568/ENSG00000156427/ENSG00000122025/ENSG00000066468/ENSG00000158186/ENSG00000108984/ENSG00000151067/ENSG00000165995/ENSG00000130433	7	ENSG00000109321/ENSG00000138166/ENSG00000095015/ENSG00000175197/ENSG00000172575/ENSG00000173110/ENSG00000139318
hsa00340	Histidine metabolism	3/250	21/9245	0.0181286	0.47548	ENSG00000132746/ENSG00000108602/ENSG00000172508	ALDH3B2/ALDH3A1/CARNS1	hsa:222/hsa:218/hsa:57571	3	2	ENSG00000108602/ENSG00000172508	1	ENSG00000132746
hsa04915	Estrogen signaling pathway	10/250	173/9245	0.0189434	0.47548	ENSG00000164850/ENSG00000128422/ENSG00000171401/ENSG00000186832/ENSG00000108244/ENSG00000160182/ENSG00000186395/ENSG00000171346/ENSG00000173110/ENSG00000162989	GPER1/KRT17/KRT13/KRT16/KRT23/TFF1/KRT10/KRT15/HSPA6/KCNJ3	hsa:2852/hsa:3872/hsa:3860/hsa:3868/hsa:25984/hsa:7031/hsa:3858/hsa:3866/hsa:3310/hsa:3760	10	4	ENSG00000164850/ENSG00000171401/ENSG00000171346/ENSG00000162989	6	ENSG00000128422/ENSG00000186832/ENSG00000108244/ENSG00000160182/ENSG00000186395/ENSG00000173110
hsa00480	Glutathione metabolism	5/250	59/9245	0.0212455	0.484783	ENSG00000128965/ENSG00000171848/ENSG00000099998/ENSG00000170899/ENSG00000251000	CHAC1/RRM2/GGT5/GSTA4/AC008592.3	hsa:79094/hsa:6241/hsa:2687/hsa:2941/hsa:79017	5	1	ENSG00000171848	4	ENSG00000128965/ENSG00000099998/ENSG00000170899/ENSG00000251000
hsa04924	Renin secretion	5/250	64/9245	0.0290545	0.541434	ENSG00000043591/ENSG00000137975/ENSG00000171522/ENSG00000169418/ENSG00000151067	ADRB1/CLCA2/PTGER4/NPR1/CACNA1C	hsa:153/hsa:9635/hsa:5734/hsa:4881/hsa:775	5	3	ENSG00000171522/ENSG00000169418/ENSG00000151067	2	ENSG00000043591/ENSG00000137975
hsa00240	Pyrimidine metabolism	5/250	66/9245	0.0326247	0.541434	ENSG00000171848/ENSG00000167900/ENSG00000135318/ENSG00000176890/ENSG00000144130	RRM2/TK1/NT5E/TYMS/NT5DC4	hsa:6241/hsa:7083/hsa:4907/hsa:7298/hsa:284958	5	4	ENSG00000171848/ENSG00000167900/ENSG00000135318/ENSG00000176890	1	ENSG00000144130
hsa05202	Transcriptional misregulation in cancer	10/250	195/9245	0.0388771	0.541434	ENSG00000176046/ENSG00000169429/ENSG00000175197/ENSG00000145386/ENSG00000123080/ENSG00000152804/ENSG00000273983/ENSG00000122025/ENSG00000139318/ENSG00000119508	NUPR1/CXCL8/DDIT3/CCNA2/CDKN2C/HHEX/HIST1H3G/FLT3/DUSP6/NR4A3	hsa:26471/hsa:3576/hsa:1649/hsa:890/hsa:1031/hsa:3087/hsa:8352/hsa:2322/hsa:1848/hsa:8013	10	6	ENSG00000145386/ENSG00000123080/ENSG00000152804/ENSG00000273983/ENSG00000122025/ENSG00000119508	4	ENSG00000176046/ENSG00000169429/ENSG00000175197/ENSG00000139318
hsa03440	Homologous recombination	4/250	48/9245	0.0401409	0.541434	ENSG00000197299/ENSG00000139618/ENSG00000085999/ENSG00000154920	BLM/BRCA2/RAD54L/EME1	hsa:641/hsa:675/hsa:8438/hsa:146956	4	4	ENSG00000197299/ENSG00000139618/ENSG00000085999/ENSG00000154920	0
hsa05145	Toxoplasmosis	7/250	119/9245	0.0422909	0.541434	ENSG00000172037/ENSG00000027697/ENSG00000173110/ENSG00000132906/ENSG00000108984/ENSG00000101197/ENSG00000091136	LAMB2/IFNGR1/HSPA6/CASP9/MAP2K6/BIRC7/LAMB1	hsa:3913/hsa:3459/hsa:3310/hsa:842/hsa:5608/hsa:79444/hsa:3912	7	5	ENSG00000172037/ENSG00000132906/ENSG00000108984/ENSG00000101197/ENSG00000091136	2	ENSG00000027697/ENSG00000173110
hsa04114	Oocyte meiosis	9/250	171/9245	0.0423899	0.541434	ENSG00000166851/ENSG00000117399/ENSG00000135476/ENSG00000157456/ENSG00000169679/ENSG00000164109/ENSG00000164611/ENSG00000129810/ENSG00000158402	PLK1/CDC20/ESPL1/CCNB2/BUB1/MAD2L1/PTTG1/SGO1/CDC25C	hsa:5347/hsa:991/hsa:9700/hsa:9133/hsa:699/hsa:4085/hsa:9232/hsa:151648/hsa:995	9	9	ENSG00000166851/ENSG00000117399/ENSG00000135476/ENSG00000157456/ENSG00000169679/ENSG00000164109/ENSG00000164611/ENSG00000129810/ENSG00000158402	0
hsa04640	Hematopoietic cell lineage	5/250	71/9245	0.0427059	0.541434	ENSG00000026508/ENSG00000135218/ENSG00000187266/ENSG00000122025/ENSG00000196549	CD44/CD36/EPOR/FLT3/MME	hsa:960/hsa:948/hsa:2057/hsa:2322/hsa:4311	5	3	ENSG00000187266/ENSG00000122025/ENSG00000196549	2	ENSG00000026508/ENSG00000135218
hsa04020	Calcium signaling pathway	11/250	226/9245	0.0429701	0.541434	ENSG00000165731/ENSG00000178568/ENSG00000043591/ENSG00000168621/ENSG00000187848/ENSG00000156427/ENSG00000066468/ENSG00000151067/ENSG00000170425/ENSG00000137825/ENSG00000075073	RET/ERBB4/ADRB1/GDNF/P2RX2/FGF18/FGFR2/CACNA1C/ADORA2B/ITPKA/TACR2	hsa:5979/hsa:2066/hsa:153/hsa:2668/hsa:22953/hsa:8817/hsa:2263/hsa:775/hsa:136/hsa:3706/hsa:6865	11	8	ENSG00000165731/ENSG00000178568/ENSG00000187848/ENSG00000156427/ENSG00000066468/ENSG00000151067/ENSG00000137825/ENSG00000075073	3	ENSG00000043591/ENSG00000168621/ENSG00000170425
hsa05161	Hepatitis B	9/250	173/9245	0.0450816	0.541434	ENSG00000169429/ENSG00000179388/ENSG00000095015/ENSG00000089685/ENSG00000145386/ENSG00000132906/ENSG00000108984/ENSG00000138378/ENSG00000122877	CXCL8/EGR3/MAP3K1/BIRC5/CCNA2/CASP9/MAP2K6/STAT4/EGR2	hsa:3576/hsa:1960/hsa:4214/hsa:332/hsa:890/hsa:842/hsa:5608/hsa:6775/hsa:1959	9	4	ENSG00000089685/ENSG00000145386/ENSG00000132906/ENSG00000108984	5	ENSG00000169429/ENSG00000179388/ENSG00000095015/ENSG00000138378/ENSG00000122877
hsa04080	Neuroactive ligand-receptor interaction	11/250	228/9245	0.0452993	0.541434	ENSG00000043591/ENSG00000171522/ENSG00000114812/ENSG00000213694/ENSG00000187848/ENSG00000107014/ENSG00000197696/ENSG00000170425/ENSG00000106018/ENSG00000125510/ENSG00000075073	ADRB1/PTGER4/VIPR1/S1PR3/P2RX2/RLN2/NMB/ADORA2B/VIPR2/OPRL1/TACR2	hsa:153/hsa:5734/hsa:7433/hsa:1903/hsa:22953/hsa:6019/hsa:4828/hsa:136/hsa:7434/hsa:4987/hsa:6865	11	7	ENSG00000171522/ENSG00000187848/ENSG00000107014/ENSG00000197696/ENSG00000106018/ENSG00000125510/ENSG00000075073	4	ENSG00000043591/ENSG00000114812/ENSG00000213694/ENSG00000170425
hsa00410	beta-Alanine metabolism	3/250	32/9245	0.0544884	0.578899	ENSG00000132746/ENSG00000108602/ENSG00000172508	ALDH3B2/ALDH3A1/CARNS1	hsa:222/hsa:218/hsa:57571	3	2	ENSG00000108602/ENSG00000172508	1	ENSG00000132746
hsa04060	Cytokine-cytokine receptor interaction	10/250	208/9245	0.0558076	0.578899	ENSG00000169429/ENSG00000128342/ENSG00000227507/ENSG00000027697/ENSG00000164761/ENSG00000189377/ENSG00000158813/ENSG00000187266/ENSG00000150281/ENSG00000183682	CXCL8/LIF/LTB/IFNGR1/TNFRSF11B/CXCL17/EDA/EPOR/CTF1/BMP8A	hsa:3576/hsa:3976/hsa:4050/hsa:3459/hsa:4982/hsa:284340/hsa:1896/hsa:2057/hsa:1489/hsa:353500	10	5	ENSG00000227507/ENSG00000158813/ENSG00000187266/ENSG00000150281/ENSG00000183682	5	ENSG00000169429/ENSG00000128342/ENSG00000027697/ENSG00000164761/ENSG00000189377
hsa00980	Metabolism of xenobiotics by cytochrome P450	5/250	77/9245	0.0570298	0.578899	ENSG00000132746/ENSG00000187134/ENSG00000108602/ENSG00000196620/ENSG00000170899	ALDH3B2/AKR1C1/ALDH3A1/UGT2B15/GSTA4	hsa:222/hsa:1645/hsa:218/hsa:7366/hsa:2941	5	2	ENSG00000108602/ENSG00000196620	3	ENSG00000132746/ENSG00000187134/ENSG00000170899
hsa02010	ABC transporters	4/250	54/9245	0.0576593	0.578899	ENSG00000144452/ENSG00000108846/ENSG00000006071/ENSG00000198691	ABCA12/ABCC3/ABCC8/ABCA4	hsa:26154/hsa:8714/hsa:6833/hsa:24	4	1	ENSG00000006071	3	ENSG00000144452/ENSG00000108846/ENSG00000198691
hsa05205	Proteoglycans in cancer	11/250	244/9245	0.0670878	0.627314	ENSG00000164690/ENSG00000178568/ENSG00000026508/ENSG00000115414/ENSG00000156299/ENSG00000177283/ENSG00000100234/ENSG00000158186/ENSG00000029534/ENSG00000169884/ENSG00000145362	SHH/ERBB4/CD44/FN1/TIAM1/FZD8/TIMP3/MRAS/ANK1/WNT10B/ANK2	hsa:6469/hsa:2066/hsa:960/hsa:2335/hsa:7074/hsa:8325/hsa:7078/hsa:22808/hsa:286/hsa:7480/hsa:287	11	6	ENSG00000164690/ENSG00000178568/ENSG00000177283/ENSG00000158186/ENSG00000029534/ENSG00000169884	5	ENSG00000026508/ENSG00000115414/ENSG00000156299/ENSG00000100234/ENSG00000145362
hsa05323	Rheumatoid arthritis	5/250	81/9245	0.0679384	0.627314	ENSG00000169429/ENSG00000227507/ENSG00000171130/ENSG00000143882/ENSG00000102575	CXCL8/LTB/ATP6V0E2/ATP6V1C2/ACP5	hsa:3576/hsa:4050/hsa:155066/hsa:245973/hsa:54	5	2	ENSG00000227507/ENSG00000171130	3	ENSG00000169429/ENSG00000143882/ENSG00000102575
hsa01232	Nucleotide metabolism	6/250	108/9245	0.0722282	0.627314	ENSG00000171848/ENSG00000162433/ENSG00000167900/ENSG00000135318/ENSG00000176890/ENSG00000144130	RRM2/AK4/TK1/NT5E/TYMS/NT5DC4	hsa:6241/hsa:205/hsa:7083/hsa:4907/hsa:7298/hsa:284958	6	4	ENSG00000171848/ENSG00000167900/ENSG00000135318/ENSG00000176890	2	ENSG00000162433/ENSG00000144130
hsa04151	PI3K-Akt signaling pathway	15/250	369/9245	0.0753166	0.627314	ENSG00000109321/ENSG00000178568/ENSG00000115414/ENSG00000172037/ENSG00000142156/ENSG00000156427/ENSG00000160447/ENSG00000132906/ENSG00000168243/ENSG00000187266/ENSG00000122025/ENSG00000066468/ENSG00000197565/ENSG00000115221/ENSG00000091136	AREG/ERBB4/FN1/LAMB2/COL6A1/FGF18/PKN3/CASP9/GNG4/EPOR/FLT3/FGFR2/COL4A6/ITGB6/LAMB1	hsa:374/hsa:2066/hsa:2335/hsa:3913/hsa:1291/hsa:8817/hsa:29941/hsa:842/hsa:2786/hsa:2057/hsa:2322/hsa:2263/hsa:1288/hsa:3694/hsa:3912	15	11	ENSG00000178568/ENSG00000172037/ENSG00000142156/ENSG00000156427/ENSG00000160447/ENSG00000132906/ENSG00000168243/ENSG00000187266/ENSG00000122025/ENSG00000066468/ENSG00000091136	4	ENSG00000109321/ENSG00000115414/ENSG00000197565/ENSG00000115221
hsa00360	Phenylalanine metabolism	2/250	17/9245	0.0758902	0.627314	ENSG00000132746/ENSG00000108602	ALDH3B2/ALDH3A1	hsa:222/hsa:218	2	1	ENSG00000108602	1	ENSG00000132746
hsa00350	Tyrosine metabolism	3/250	37/9245	0.077477	0.627314	ENSG00000132746/ENSG00000108602/ENSG00000113924	ALDH3B2/ALDH3A1/HGD	hsa:222/hsa:218/hsa:3081	3	1	ENSG00000108602	2	ENSG00000132746/ENSG00000113924
hsa05222	Small cell lung cancer	6/250	112/9245	0.0828142	0.649574	ENSG00000115414/ENSG00000172037/ENSG00000132906/ENSG00000197565/ENSG00000101197/ENSG00000091136	FN1/LAMB2/CASP9/COL4A6/BIRC7/LAMB1	hsa:2335/hsa:3913/hsa:842/hsa:1288/hsa:79444/hsa:3912	6	4	ENSG00000172037/ENSG00000132906/ENSG00000101197/ENSG00000091136	2	ENSG00000115414/ENSG00000197565
hsa04974	Protein digestion and absorption	5/250	90/9245	0.0963872	0.733127	ENSG00000142156/ENSG00000092068/ENSG00000111799/ENSG00000197565/ENSG00000196549	COL6A1/SLC7A8/COL12A1/COL4A6/MME	hsa:1291/hsa:23428/hsa:1303/hsa:1288/hsa:4311	5	3	ENSG00000142156/ENSG00000111799/ENSG00000196549	2	ENSG00000092068/ENSG00000197565
hsa04380	Osteoclast differentiation	6/250	119/9245	0.103297	0.745696	ENSG00000027697/ENSG00000164761/ENSG00000115641/ENSG00000102575/ENSG00000100365/ENSG00000108984	IFNGR1/TNFRSF11B/FHL2/ACP5/NCF4/MAP2K6	hsa:3459/hsa:4982/hsa:2274/hsa:54/hsa:4689/hsa:5608	6	1	ENSG00000108984	5	ENSG00000027697/ENSG00000164761/ENSG00000115641/ENSG00000102575/ENSG00000100365
hsa04215	Apoptosis - multiple species	3/250	42/9245	0.103981	0.745696	ENSG00000089685/ENSG00000132906/ENSG00000101197	BIRC5/CASP9/BIRC7	hsa:332/hsa:842/hsa:79444	3	3	ENSG00000089685/ENSG00000132906/ENSG00000101197	0
hsa04210	Apoptosis	8/250	177/9245	0.107077	0.746562	ENSG00000175197/ENSG00000089685/ENSG00000136943/ENSG00000163629/ENSG00000132906/ENSG00000075886/ENSG00000152086/ENSG00000135116	DDIT3/BIRC5/CTSV/PTPN13/CASP9/TUBA3D/TUBA3E/HRK	hsa:1649/hsa:332/hsa:1515/hsa:5783/hsa:842/hsa:7278/hsa:112714/hsa:8739	8	4	ENSG00000089685/ENSG00000136943/ENSG00000163629/ENSG00000132906	4	ENSG00000175197/ENSG00000075886/ENSG00000152086/ENSG00000135116
hsa04914	Progesterone-mediated oocyte maturation	6/250	124/9245	0.119404	0.806317	ENSG00000166851/ENSG00000145386/ENSG00000157456/ENSG00000169679/ENSG00000164109/ENSG00000158402	PLK1/CCNA2/CCNB2/BUB1/MAD2L1/CDC25C	hsa:5347/hsa:890/hsa:9133/hsa:699/hsa:4085/hsa:995	6	6	ENSG00000166851/ENSG00000145386/ENSG00000157456/ENSG00000169679/ENSG00000164109/ENSG00000158402	0
hsa05146	Amoebiasis	5/250	97/9245	0.122072	0.806317	ENSG00000169429/ENSG00000115414/ENSG00000172037/ENSG00000197565/ENSG00000091136	CXCL8/FN1/LAMB2/COL4A6/LAMB1	hsa:3576/hsa:2335/hsa:3913/hsa:1288/hsa:3912	5	2	ENSG00000172037/ENSG00000091136	3	ENSG00000169429/ENSG00000115414/ENSG00000197565
hsa00982	Drug metabolism - cytochrome P450	4/250	71/9245	0.125404	0.807089	ENSG00000132746/ENSG00000108602/ENSG00000196620/ENSG00000170899	ALDH3B2/ALDH3A1/UGT2B15/GSTA4	hsa:222/hsa:218/hsa:7366/hsa:2941	4	2	ENSG00000108602/ENSG00000196620	2	ENSG00000132746/ENSG00000170899
hsa04390	Hippo signaling pathway	8/250	189/9245	0.140202	0.879768	ENSG00000109321/ENSG00000177283/ENSG00000089685/ENSG00000078900/ENSG00000106366/ENSG00000102981/ENSG00000169884/ENSG00000183682	AREG/FZD8/BIRC5/TP73/SERPINE1/PARD6A/WNT10B/BMP8A	hsa:374/hsa:8325/hsa:332/hsa:7161/hsa:5054/hsa:50855/hsa:7480/hsa:353500	8	6	ENSG00000177283/ENSG00000089685/ENSG00000078900/ENSG00000102981/ENSG00000169884/ENSG00000183682	2	ENSG00000109321/ENSG00000106366
hsa00670	One carbon pool by folate	2/250	26/9245	0.15526	0.921377	ENSG00000136010/ENSG00000176890	ALDH1L2/TYMS	hsa:160428/hsa:7298	2	1	ENSG00000176890	1	ENSG00000136010
hsa04625	C-type lectin receptor signaling pathway	5/250	107/9245	0.16361	0.921377	ENSG00000179388/ENSG00000158186/ENSG00000141068/ENSG00000173846/ENSG00000122877	EGR3/MRAS/KSR1/PLK3/EGR2	hsa:1960/hsa:22808/hsa:8844/hsa:1263/hsa:1959	5	1	ENSG00000158186	4	ENSG00000179388/ENSG00000141068/ENSG00000173846/ENSG00000122877
hsa04218	Cellular senescence	8/250	197/9245	0.164827	0.921377	ENSG00000169429/ENSG00000101057/ENSG00000111206/ENSG00000145386/ENSG00000157456/ENSG00000106366/ENSG00000158186/ENSG00000108984	CXCL8/MYBL2/FOXM1/CCNA2/CCNB2/SERPINE1/MRAS/MAP2K6	hsa:3576/hsa:4605/hsa:2305/hsa:890/hsa:9133/hsa:5054/hsa:22808/hsa:5608	8	6	ENSG00000101057/ENSG00000111206/ENSG00000145386/ENSG00000157456/ENSG00000158186/ENSG00000108984	2	ENSG00000169429/ENSG00000106366
hsa05414	Dilated cardiomyopathy	5/250	108/9245	0.168046	0.921377	ENSG00000043591/ENSG00000115221/ENSG00000151067/ENSG00000165995/ENSG00000130433	ADRB1/ITGB6/CACNA1C/CACNB2/CACNG6	hsa:153/hsa:3694/hsa:775/hsa:783/hsa:59285	5	3	ENSG00000151067/ENSG00000165995/ENSG00000130433	2	ENSG00000043591/ENSG00000115221
hsa03320	PPAR signaling pathway	4/250	80/9245	0.170499	0.921377	ENSG00000099194/ENSG00000135218/ENSG00000147872/ENSG00000164687	SCD/CD36/PLIN2/FABP5	hsa:6319/hsa:948/hsa:123/hsa:2171	4	0		4	ENSG00000099194/ENSG00000135218/ENSG00000147872/ENSG00000164687
hsa04270	Vascular smooth muscle contraction	6/250	138/9245	0.17052	0.921377	ENSG00000132329/ENSG00000169418/ENSG00000122679/ENSG00000151067/ENSG00000170425/ENSG00000264235	RAMP1/NPR1/RAMP3/CACNA1C/ADORA2B/AP005329.1	hsa:10267/hsa:4881/hsa:10268/hsa:775/hsa:136/hsa:10398	6	4	ENSG00000132329/ENSG00000169418/ENSG00000122679/ENSG00000151067	2	ENSG00000170425/ENSG00000264235
hsa05412	Arrhythmogenic right ventricular cardiomyopathy	5/250	109/9245	0.172529	0.921377	ENSG00000134755/ENSG00000115221/ENSG00000151067/ENSG00000165995/ENSG00000130433	DSC2/ITGB6/CACNA1C/CACNB2/CACNG6	hsa:1824/hsa:3694/hsa:775/hsa:783/hsa:59285	5	3	ENSG00000151067/ENSG00000165995/ENSG00000130433	2	ENSG00000134755/ENSG00000115221
hsa04911	Insulin secretion	4/250	82/9245	0.181211	0.947583	ENSG00000132639/ENSG00000006071/ENSG00000151067/ENSG00000176406	SNAP25/ABCC8/CACNA1C/RIMS2	hsa:6616/hsa:6833/hsa:775/hsa:9699	4	4	ENSG00000132639/ENSG00000006071/ENSG00000151067/ENSG00000176406	0
hsa04966	Collecting duct acid secretion	2/250	30/9245	0.194162	0.994585	ENSG00000171130/ENSG00000143882	ATP6V0E2/ATP6V1C2	hsa:155066/hsa:245973	2	1	ENSG00000171130	1	ENSG00000143882
hsa05165	Human papillomavirus infection	13/250	370/9245	0.202364	0.999406	ENSG00000115414/ENSG00000172037/ENSG00000171522/ENSG00000142156/ENSG00000177283/ENSG00000145386/ENSG00000171130/ENSG00000143882/ENSG00000197565/ENSG00000115221/ENSG00000091136/ENSG00000102981/ENSG00000169884	FN1/LAMB2/PTGER4/COL6A1/FZD8/CCNA2/ATP6V0E2/ATP6V1C2/COL4A6/ITGB6/LAMB1/PARD6A/WNT10B	hsa:2335/hsa:3913/hsa:5734/hsa:1291/hsa:8325/hsa:890/hsa:155066/hsa:245973/hsa:1288/hsa:3694/hsa:3912/hsa:50855/hsa:7480	13	9	ENSG00000172037/ENSG00000171522/ENSG00000142156/ENSG00000177283/ENSG00000145386/ENSG00000171130/ENSG00000091136/ENSG00000102981/ENSG00000169884	4	ENSG00000115414/ENSG00000143882/ENSG00000197565/ENSG00000115221
hsa00601	Glycosphingolipid biosynthesis - lacto and neolacto series	2/250	32/9245	0.214053	0.999406	ENSG00000171124/ENSG00000111846	FUT3/GCNT2	hsa:2525/hsa:2651	2	1	ENSG00000111846	1	ENSG00000171124
hsa05206	MicroRNAs in cancer	7/250	180/9245	0.214838	0.999406	ENSG00000026508/ENSG00000100234/ENSG00000073282/ENSG00000146670/ENSG00000158402/ENSG00000019186/ENSG00000206075	CD44/TIMP3/TP63/CDCA5/CDC25C/CYP24A1/SERPINB5	hsa:960/hsa:7078/hsa:8626/hsa:113130/hsa:995/hsa:1591/hsa:5268	7	2	ENSG00000146670/ENSG00000158402	5	ENSG00000026508/ENSG00000100234/ENSG00000073282/ENSG00000019186/ENSG00000206075
hsa05226	Gastric cancer	6/250	149/9245	0.216038	0.999406	ENSG00000164690/ENSG00000177283/ENSG00000156427/ENSG00000134193/ENSG00000066468/ENSG00000169884	SHH/FZD8/FGF18/REG4/FGFR2/WNT10B	hsa:6469/hsa:8325/hsa:8817/hsa:83998/hsa:2263/hsa:7480	6	6	ENSG00000164690/ENSG00000177283/ENSG00000156427/ENSG00000134193/ENSG00000066468/ENSG00000169884	0
hsa05152	Tuberculosis	7/250	181/9245	0.21875	0.999406	ENSG00000027697/ENSG00000132906/ENSG00000111424/ENSG00000141068/ENSG00000173846/ENSG00000129988/ENSG00000134070	IFNGR1/CASP9/VDR/KSR1/PLK3/LBP/IRAK2	hsa:3459/hsa:842/hsa:7421/hsa:8844/hsa:1263/hsa:3929/hsa:3656	7	1	ENSG00000132906	6	ENSG00000027697/ENSG00000111424/ENSG00000141068/ENSG00000173846/ENSG00000129988/ENSG00000134070
hsa05230	Central carbon metabolism in cancer	4/250	90/9245	0.226077	0.999406	ENSG00000103257/ENSG00000165731/ENSG00000122025/ENSG00000066468	SLC7A5/RET/FLT3/FGFR2	hsa:8140/hsa:5979/hsa:2322/hsa:2263	4	3	ENSG00000165731/ENSG00000122025/ENSG00000066468	1	ENSG00000103257
hsa05144	Malaria	2/250	34/9245	0.234122	0.999406	ENSG00000169429/ENSG00000135218	CXCL8/CD36	hsa:3576/hsa:948	2	0		2	ENSG00000169429/ENSG00000135218
hsa05417	Lipid and atherosclerosis	9/250	250/9245	0.235881	0.999406	ENSG00000169429/ENSG00000112096/ENSG00000175197/ENSG00000173110/ENSG00000135218/ENSG00000132906/ENSG00000100365/ENSG00000129988/ENSG00000108984	CXCL8/SOD2/DDIT3/HSPA6/CD36/CASP9/NCF4/LBP/MAP2K6	hsa:3576/hsa:6648/hsa:1649/hsa:3310/hsa:948/hsa:842/hsa:4689/hsa:3929/hsa:5608	9	2	ENSG00000132906/ENSG00000108984	7	ENSG00000169429/ENSG00000112096/ENSG00000175197/ENSG00000173110/ENSG00000135218/ENSG00000100365/ENSG00000129988
hsa00983	Drug metabolism - other enzymes	4/250	93/9245	0.243593	0.999406	ENSG00000171848/ENSG00000167900/ENSG00000196620/ENSG00000170899	RRM2/TK1/UGT2B15/GSTA4	hsa:6241/hsa:7083/hsa:7366/hsa:2941	4	3	ENSG00000171848/ENSG00000167900/ENSG00000196620	1	ENSG00000170899
hsa01523	Antifolate resistance	2/250	35/9245	0.2442	0.999406	ENSG00000108846/ENSG00000176890	ABCC3/TYMS	hsa:8714/hsa:7298	2	1	ENSG00000176890	1	ENSG00000108846
hsa04012	ErbB signaling pathway	4/250	94/9245	0.249499	0.999406	ENSG00000109321/ENSG00000178568/ENSG00000174808/ENSG00000185737	AREG/ERBB4/BTC/NRG3	hsa:374/hsa:2066/hsa:685/hsa:10718	4	2	ENSG00000178568/ENSG00000185737	2	ENSG00000109321/ENSG00000174808
hsa04936	Alcoholic liver disease	5/250	127/9245	0.259956	0.999406	ENSG00000099194/ENSG00000169429/ENSG00000129988/ENSG00000224389/ENSG00000108984	SCD/CXCL8/LBP/C4B/MAP2K6	hsa:6319/hsa:3576/hsa:3929/hsa:721/hsa:5608	5	1	ENSG00000108984	4	ENSG00000099194/ENSG00000169429/ENSG00000129988/ENSG00000224389
hsa00740	Riboflavin metabolism	1/250	9245-11-01	0.260454	0.999406	ENSG00000102575	ACP5	hsa:54	1	0		1	ENSG00000102575
hsa03460	Fanconi anemia pathway	3/250	66/9245	0.264249	0.999406	ENSG00000197299/ENSG00000139618/ENSG00000154920	BLM/BRCA2/EME1	hsa:641/hsa:675/hsa:146956	3	3	ENSG00000197299/ENSG00000139618/ENSG00000154920	0
hsa04710	Circadian rhythm	2/250	38/9245	0.274504	0.999406	ENSG00000134107/ENSG00000123095	BHLHE40/BHLHE41	hsa:8553/hsa:79365	2	0		2	ENSG00000134107/ENSG00000123095
hsa04610	Complement and coagulation cascades	3/250	68/9245	0.278991	0.999406	ENSG00000197249/ENSG00000106366/ENSG00000224389	SERPINA1/SERPINE1/C4B	hsa:5265/hsa:5054/hsa:721	3	0		3	ENSG00000197249/ENSG00000106366/ENSG00000224389
hsa04929	GnRH secretion	3/250	68/9245	0.278991	0.999406	ENSG00000164850/ENSG00000151067/ENSG00000162989	GPER1/CACNA1C/KCNJ3	hsa:2852/hsa:775/hsa:3760	3	3	ENSG00000164850/ENSG00000151067/ENSG00000162989	0
hsa05217	Basal cell carcinoma	3/250	68/9245	0.278991	0.999406	ENSG00000164690/ENSG00000177283/ENSG00000169884	SHH/FZD8/WNT10B	hsa:6469/hsa:8325/hsa:7480	3	3	ENSG00000164690/ENSG00000177283/ENSG00000169884	0
hsa04713	Circadian entrainment	4/250	99/9245	0.279453	0.999406	ENSG00000108551/ENSG00000168243/ENSG00000151067/ENSG00000162989	RASD1/GNG4/CACNA1C/KCNJ3	hsa:51655/hsa:2786/hsa:775/hsa:3760	4	3	ENSG00000168243/ENSG00000151067/ENSG00000162989	1	ENSG00000108551
hsa00760	Nicotinate and nicotinamide metabolism	2/250	39/9245	0.284603	0.999406	ENSG00000135318/ENSG00000144130	NT5E/NT5DC4	hsa:4907/hsa:284958	2	1	ENSG00000135318	1	ENSG00000144130
hsa04014	Ras signaling pathway	9/250	267/9245	0.29695	0.999406	ENSG00000156299/ENSG00000172575/ENSG00000156427/ENSG00000168243/ENSG00000122025/ENSG00000066468/ENSG00000158186/ENSG00000141068/ENSG00000143344	TIAM1/RASGRP1/FGF18/GNG4/FLT3/FGFR2/MRAS/KSR1/RGL1	hsa:7074/hsa:10125/hsa:8817/hsa:2786/hsa:2322/hsa:2263/hsa:22808/hsa:8844/hsa:23179	9	5	ENSG00000156427/ENSG00000168243/ENSG00000122025/ENSG00000066468/ENSG00000158186	4	ENSG00000156299/ENSG00000172575/ENSG00000141068/ENSG00000143344
hsa05166	Human T-cell leukemia virus 1 infection	9/250	268/9245	0.300669	0.999406	ENSG00000095015/ENSG00000117399/ENSG00000145386/ENSG00000135476/ENSG00000157456/ENSG00000164109/ENSG00000123080/ENSG00000164611/ENSG00000122877	MAP3K1/CDC20/CCNA2/ESPL1/CCNB2/MAD2L1/CDKN2C/PTTG1/EGR2	hsa:4214/hsa:991/hsa:890/hsa:9700/hsa:9133/hsa:4085/hsa:1031/hsa:9232/hsa:1959	9	7	ENSG00000117399/ENSG00000145386/ENSG00000135476/ENSG00000157456/ENSG00000164109/ENSG00000123080/ENSG00000164611	2	ENSG00000095015/ENSG00000122877
hsa05221	Acute myeloid leukemia	3/250	71/9245	0.301239	0.999406	ENSG00000145386/ENSG00000122025/ENSG00000139318	CCNA2/FLT3/DUSP6	hsa:890/hsa:2322/hsa:1848	3	2	ENSG00000145386/ENSG00000122025	1	ENSG00000139318
hsa05410	Hypertrophic cardiomyopathy	4/250	103/9245	0.30381	0.999406	ENSG00000115221/ENSG00000151067/ENSG00000165995/ENSG00000130433	ITGB6/CACNA1C/CACNB2/CACNG6	hsa:3694/hsa:775/hsa:783/hsa:59285	4	3	ENSG00000151067/ENSG00000165995/ENSG00000130433	1	ENSG00000115221
hsa00830	Retinol metabolism	3/250	72/9245	0.308678	0.999406	ENSG00000139547/ENSG00000139988/ENSG00000196620	RDH16/RDH12/UGT2B15	hsa:8608/hsa:145226/hsa:7366	3	1	ENSG00000196620	2	ENSG00000139547/ENSG00000139988
hsa04064	NF-kappa B signaling pathway	4/250	104/9245	0.309938	0.999406	ENSG00000169429/ENSG00000227507/ENSG00000158813/ENSG00000129988	CXCL8/LTB/EDA/LBP	hsa:3576/hsa:4050/hsa:1896/hsa:3929	4	2	ENSG00000227507/ENSG00000158813	2	ENSG00000169429/ENSG00000129988
hsa04921	Oxytocin signaling pathway	6/250	170/9245	0.312061	0.999406	ENSG00000169418/ENSG00000151067/ENSG00000162989/ENSG00000165995/ENSG00000130433/ENSG00000264235	NPR1/CACNA1C/KCNJ3/CACNB2/CACNG6/AP005329.1	hsa:4881/hsa:775/hsa:3760/hsa:783/hsa:59285/hsa:10398	6	5	ENSG00000169418/ENSG00000151067/ENSG00000162989/ENSG00000165995/ENSG00000130433	1	ENSG00000264235
hsa04933	AGE-RAGE signaling pathway in diabetic complications	4/250	106/9245	0.322231	0.999406	ENSG00000169429/ENSG00000115414/ENSG00000106366/ENSG00000197565	CXCL8/FN1/SERPINE1/COL4A6	hsa:3576/hsa:2335/hsa:5054/hsa:1288	4	0		4	ENSG00000169429/ENSG00000115414/ENSG00000106366/ENSG00000197565
hsa00533	Glycosaminoglycan biosynthesis - keratan sulfate	1/250	15/9245	0.337362	0.999406	ENSG00000175264	CHST1	hsa:8534	1	1	ENSG00000175264	0
hsa04950	Maturity onset diabetes of the young	1/250	15/9245	0.337362	0.999406	ENSG00000152804	HHEX	hsa:3087	1	1	ENSG00000152804	0
hsa04721	Synaptic vesicle cycle	3/250	76/9245	0.338471	0.999406	ENSG00000171130/ENSG00000143882/ENSG00000132639	ATP6V0E2/ATP6V1C2/SNAP25	hsa:155066/hsa:245973/hsa:6616	3	2	ENSG00000171130/ENSG00000132639	1	ENSG00000143882
hsa05207	Chemical carcinogenesis - receptor activation	7/250	211/9245	0.345289	0.999406	ENSG00000043591/ENSG00000089685/ENSG00000156427/ENSG00000111424/ENSG00000151067/ENSG00000196620/ENSG00000170899	ADRB1/BIRC5/FGF18/VDR/CACNA1C/UGT2B15/GSTA4	hsa:153/hsa:332/hsa:8817/hsa:7421/hsa:775/hsa:7366/hsa:2941	7	4	ENSG00000089685/ENSG00000156427/ENSG00000151067/ENSG00000196620	3	ENSG00000043591/ENSG00000111424/ENSG00000170899
hsa04810	Regulation of actin cytoskeleton	9/250	281/9245	0.349912	0.999406	ENSG00000115414/ENSG00000156299/ENSG00000183856/ENSG00000055163/ENSG00000156427/ENSG00000066468/ENSG00000158186/ENSG00000115221/ENSG00000264235	FN1/TIAM1/IQGAP3/CYFIP2/FGF18/FGFR2/MRAS/ITGB6/AP005329.1	hsa:2335/hsa:7074/hsa:128239/hsa:26999/hsa:8817/hsa:2263/hsa:22808/hsa:3694/hsa:10398	9	5	ENSG00000183856/ENSG00000055163/ENSG00000156427/ENSG00000066468/ENSG00000158186	4	ENSG00000115414/ENSG00000156299/ENSG00000115221/ENSG00000264235
hsa04630	JAK-STAT signaling pathway	5/250	144/9245	0.349954	0.999406	ENSG00000128342/ENSG00000027697/ENSG00000187266/ENSG00000150281/ENSG00000138378	LIF/IFNGR1/EPOR/CTF1/STAT4	hsa:3976/hsa:3459/hsa:2057/hsa:1489/hsa:6775	5	2	ENSG00000187266/ENSG00000150281	3	ENSG00000128342/ENSG00000027697/ENSG00000138378
hsa04727	GABAergic synapse	3/250	78/9245	0.35335	0.999406	ENSG00000168243/ENSG00000151067/ENSG00000115896	GNG4/CACNA1C/PLCL1	hsa:2786/hsa:775/hsa:5334	3	3	ENSG00000168243/ENSG00000151067/ENSG00000115896	0
hsa00430	Taurine and hypotaurine metabolism	1/250	16/9245	0.35531	0.999406	ENSG00000099998	GGT5	hsa:2687	1	0		1	ENSG00000099998
hsa04024	cAMP signaling pathway	7/250	214/9245	0.358568	0.999406	ENSG00000043591/ENSG00000156299/ENSG00000125398/ENSG00000169418/ENSG00000151067/ENSG00000106018/ENSG00000264235	ADRB1/TIAM1/SOX9/NPR1/CACNA1C/VIPR2/AP005329.1	hsa:153/hsa:7074/hsa:6662/hsa:4881/hsa:775/hsa:7434/hsa:10398	7	3	ENSG00000169418/ENSG00000151067/ENSG00000106018	4	ENSG00000043591/ENSG00000156299/ENSG00000125398/ENSG00000264235
hsa04970	Salivary secretion	3/250	79/9245	0.360776	0.999406	ENSG00000043591/ENSG00000215182/ENSG00000170373	ADRB1/MUC5AC/CST1	hsa:153/hsa:4586/hsa:1469	3	1	ENSG00000170373	2	ENSG00000043591/ENSG00000215182
hsa01524	Platinum drug resistance	3/250	80/9245	0.368189	0.999406	ENSG00000089685/ENSG00000132906/ENSG00000170899	BIRC5/CASP9/GSTA4	hsa:332/hsa:842/hsa:2941	3	2	ENSG00000089685/ENSG00000132906	1	ENSG00000170899
hsa05223	Non-small cell lung cancer	3/250	80/9245	0.368189	0.999406	ENSG00000165731/ENSG00000168280/ENSG00000132906	RET/KIF5C/CASP9	hsa:5979/hsa:3800/hsa:842	3	3	ENSG00000165731/ENSG00000168280/ENSG00000132906	0
hsa04930	Type II diabetes mellitus	2/250	48/9245	0.374161	0.999406	ENSG00000006071/ENSG00000151067	ABCC8/CACNA1C	hsa:6833/hsa:775	2	2	ENSG00000006071/ENSG00000151067	0
hsa04068	FoxO signaling pathway	5/250	150/9245	0.382333	0.999406	ENSG00000112096/ENSG00000166851/ENSG00000157456/ENSG00000173846/ENSG00000142731	SOD2/PLK1/CCNB2/PLK3/PLK4	hsa:6648/hsa:5347/hsa:9133/hsa:1263/hsa:10733	5	3	ENSG00000166851/ENSG00000157456/ENSG00000142731	2	ENSG00000112096/ENSG00000173846
hsa00230	Purine metabolism	5/250	151/9245	0.38773	0.999406	ENSG00000171848/ENSG00000162433/ENSG00000135318/ENSG00000169418/ENSG00000144130	RRM2/AK4/NT5E/NPR1/NT5DC4	hsa:6241/hsa:205/hsa:4907/hsa:4881/hsa:284958	5	3	ENSG00000171848/ENSG00000135318/ENSG00000169418	2	ENSG00000162433/ENSG00000144130
hsa00730	Thiamine metabolism	1/250	18/9245	0.389766	0.999406	ENSG00000162433	AK4	hsa:205	1	0		1	ENSG00000162433
hsa00380	Tryptophan metabolism	2/250	50/9245	0.393508	0.999406	ENSG00000115919/ENSG00000117009	KYNU/KMO	hsa:8942/hsa:8564	2	0		2	ENSG00000115919/ENSG00000117009
hsa04979	Cholesterol metabolism	2/250	50/9245	0.393508	0.999406	ENSG00000057252/ENSG00000135218	SOAT1/CD36	hsa:6646/hsa:948	2	1	ENSG00000057252	1	ENSG00000135218
hsa04935	Growth hormone synthesis, secretion and action	4/250	119/9245	0.402408	0.999406	ENSG00000095015/ENSG00000108984/ENSG00000151067/ENSG00000099769	MAP3K1/MAP2K6/CACNA1C/IGFALS	hsa:4214/hsa:5608/hsa:775/hsa:3483	4	3	ENSG00000108984/ENSG00000151067/ENSG00000099769	1	ENSG00000095015
hsa00250	Alanine, aspartate and glutamate metabolism	2/250	51/9245	0.403081	0.999406	ENSG00000130707/ENSG00000248498	ASS1/ASNSP1	hsa:445/hsa:440	2	0		2	ENSG00000130707/ENSG00000248498
hsa05321	Inflammatory bowel disease	2/250	51/9245	0.403081	0.999406	ENSG00000027697/ENSG00000138378	IFNGR1/STAT4	hsa:3459/hsa:6775	2	0		2	ENSG00000027697/ENSG00000138378
hsa04614	Renin-angiotensin system	1/250	19/9245	0.4063	0.999406	ENSG00000196549	MME	hsa:4311	1	1	ENSG00000196549	0
hsa04742	Taste transduction	2/250	52/9245	0.412582	0.999406	ENSG00000187848/ENSG00000151067	P2RX2/CACNA1C	hsa:22953/hsa:775	2	2	ENSG00000187848/ENSG00000151067	0
hsa04923	Regulation of lipolysis in adipocytes	2/250	53/9245	0.422008	0.999406	ENSG00000043591/ENSG00000169418	ADRB1/NPR1	hsa:153/hsa:4881	2	1	ENSG00000169418	1	ENSG00000043591
hsa04620	Toll-like receptor signaling pathway	3/250	88/9245	0.426776	0.999406	ENSG00000169429/ENSG00000129988/ENSG00000108984	CXCL8/LBP/MAP2K6	hsa:3576/hsa:3929/hsa:5608	3	1	ENSG00000108984	2	ENSG00000169429/ENSG00000129988
hsa00260	Glycine, serine and threonine metabolism	2/250	54/9245	0.431356	0.999406	ENSG00000092621/ENSG00000123453	PHGDH/SARDH	hsa:26227/hsa:1757	2	1	ENSG00000123453	1	ENSG00000092621
hsa04145	Phagosome	6/250	195/9245	0.432953	0.999406	ENSG00000171130/ENSG00000143882/ENSG00000135218/ENSG00000075886/ENSG00000100365/ENSG00000152086	ATP6V0E2/ATP6V1C2/CD36/TUBA3D/NCF4/TUBA3E	hsa:155066/hsa:245973/hsa:948/hsa:7278/hsa:4689/hsa:112714	6	1	ENSG00000171130	5	ENSG00000143882/ENSG00000135218/ENSG00000075886/ENSG00000100365/ENSG00000152086
hsa05120	Epithelial cell signaling in Helicobacter pylori infection	3/250	89/9245	0.433978	0.999406	ENSG00000169429/ENSG00000171130/ENSG00000143882	CXCL8/ATP6V0E2/ATP6V1C2	hsa:3576/hsa:155066/hsa:245973	3	1	ENSG00000171130	2	ENSG00000169429/ENSG00000143882
hsa04015	Rap1 signaling pathway	7/250	235/9245	0.451937	0.999406	ENSG00000156299/ENSG00000156427/ENSG00000066468/ENSG00000158186/ENSG00000108984/ENSG00000170425/ENSG00000102981	TIAM1/FGF18/FGFR2/MRAS/MAP2K6/ADORA2B/PARD6A	hsa:7074/hsa:8817/hsa:2263/hsa:22808/hsa:5608/hsa:136/hsa:50855	7	5	ENSG00000156427/ENSG00000066468/ENSG00000158186/ENSG00000108984/ENSG00000102981	2	ENSG00000156299/ENSG00000170425
hsa00511	Other glycan degradation	1/250	22/9245	0.453272	0.999406	ENSG00000038002	AGA	hsa:175	1	0		1	ENSG00000038002
hsa04934	Cushing syndrome	5/250	164/9245	0.457325	0.999406	ENSG00000108551/ENSG00000177283/ENSG00000123080/ENSG00000151067/ENSG00000169884	RASD1/FZD8/CDKN2C/CACNA1C/WNT10B	hsa:51655/hsa:8325/hsa:1031/hsa:775/hsa:7480	5	4	ENSG00000177283/ENSG00000123080/ENSG00000151067/ENSG00000169884	1	ENSG00000108551
hsa04926	Relaxin signaling pathway	4/250	129/9245	0.46301	0.999406	ENSG00000107014/ENSG00000168243/ENSG00000137745/ENSG00000197565	RLN2/GNG4/MMP13/COL4A6	hsa:6019/hsa:2786/hsa:4322/hsa:1288	4	2	ENSG00000107014/ENSG00000168243	2	ENSG00000137745/ENSG00000197565
hsa00532	Glycosaminoglycan biosynthesis - chondroitin sulfate / dermatan sulfate	1/250	23/9245	0.468091	0.999406	ENSG00000171310	CHST11	hsa:50515	1	0		1	ENSG00000171310
hsa05235	PD-L1 expression and PD-1 checkpoint pathway in cancer	3/250	95/9245	0.476438	0.999406	ENSG00000027697/ENSG00000172575/ENSG00000108984	IFNGR1/RASGRP1/MAP2K6	hsa:3459/hsa:10125/hsa:5608	3	1	ENSG00000108984	2	ENSG00000027697/ENSG00000172575
hsa04728	Dopaminergic synapse	4/250	132/9245	0.480797	0.999406	ENSG00000168280/ENSG00000168243/ENSG00000151067/ENSG00000162989	KIF5C/GNG4/CACNA1C/KCNJ3	hsa:3800/hsa:2786/hsa:775/hsa:3760	4	4	ENSG00000168280/ENSG00000168243/ENSG00000151067/ENSG00000162989	0
hsa00534	Glycosaminoglycan biosynthesis - heparan sulfate / heparin	1/250	24/9245	0.482511	0.999406	ENSG00000249853	HS3ST5	hsa:222537	1	1	ENSG00000249853	0
hsa05142	Chagas disease	3/250	96/9245	0.483374	0.999406	ENSG00000169429/ENSG00000027697/ENSG00000106366	CXCL8/IFNGR1/SERPINE1	hsa:3576/hsa:3459/hsa:5054	3	0		3	ENSG00000169429/ENSG00000027697/ENSG00000106366
hsa00600	Sphingolipid metabolism	2/250	61/9245	0.494407	0.999406	ENSG00000158470/ENSG00000163082	B4GALT5/SGPP2	hsa:9334/hsa:130367	2	0		2	ENSG00000158470/ENSG00000163082
hsa04622	RIG-I-like receptor signaling pathway	2/250	62/9245	0.503051	0.999406	ENSG00000169429/ENSG00000095015	CXCL8/MAP3K1	hsa:3576/hsa:4214	2	0		2	ENSG00000169429/ENSG00000095015
hsa04530	Tight junction	6/250	210/9245	0.504287	0.999406	ENSG00000095015/ENSG00000156299/ENSG00000075886/ENSG00000152086/ENSG00000102981/ENSG00000264235	MAP3K1/TIAM1/TUBA3D/TUBA3E/PARD6A/AP005329.1	hsa:4214/hsa:7074/hsa:7278/hsa:112714/hsa:50855/hsa:10398	6	1	ENSG00000102981	5	ENSG00000095015/ENSG00000156299/ENSG00000075886/ENSG00000152086/ENSG00000264235
hsa05204	Chemical carcinogenesis - DNA adducts	2/250	63/9245	0.511599	0.999406	ENSG00000196620/ENSG00000170899	UGT2B15/GSTA4	hsa:7366/hsa:2941	2	1	ENSG00000196620	1	ENSG00000170899
hsa04540	Gap junction	3/250	101/9245	0.517378	0.999406	ENSG00000043591/ENSG00000075886/ENSG00000152086	ADRB1/TUBA3D/TUBA3E	hsa:153/hsa:7278/hsa:112714	3	0		3	ENSG00000043591/ENSG00000075886/ENSG00000152086
hsa04925	Aldosterone synthesis and secretion	3/250	102/9245	0.524035	0.999406	ENSG00000169418/ENSG00000134780/ENSG00000151067	NPR1/DAGLA/CACNA1C	hsa:4881/hsa:747/hsa:775	3	3	ENSG00000169418/ENSG00000134780/ENSG00000151067	0
hsa00140	Steroid hormone biosynthesis	2/250	65/9245	0.528403	0.999406	ENSG00000187134/ENSG00000196620	AKR1C1/UGT2B15	hsa:1645/hsa:7366	2	1	ENSG00000196620	1	ENSG00000187134
hsa04726	Serotonergic synapse	3/250	104/9245	0.537198	0.999406	ENSG00000168243/ENSG00000151067/ENSG00000162989	GNG4/CACNA1C/KCNJ3	hsa:2786/hsa:775/hsa:3760	3	3	ENSG00000168243/ENSG00000151067/ENSG00000162989	0
hsa05210	Colorectal cancer	3/250	104/9245	0.537198	0.999406	ENSG00000109321/ENSG00000089685/ENSG00000132906	AREG/BIRC5/CASP9	hsa:374/hsa:332/hsa:842	3	2	ENSG00000089685/ENSG00000132906	1	ENSG00000109321
hsa01240	Biosynthesis of cofactors	5/250	180/9245	0.539608	0.999406	ENSG00000115919/ENSG00000162433/ENSG00000117009/ENSG00000139988/ENSG00000196620	KYNU/AK4/KMO/RDH12/UGT2B15	hsa:8942/hsa:205/hsa:8564/hsa:145226/hsa:7366	5	1	ENSG00000196620	4	ENSG00000115919/ENSG00000162433/ENSG00000117009/ENSG00000139988
hsa04928	Parathyroid hormone synthesis, secretion and action	3/250	105/9245	0.543701	0.999406	ENSG00000137745/ENSG00000111424/ENSG00000019186	MMP13/VDR/CYP24A1	hsa:4322/hsa:7421/hsa:1591	3	0		3	ENSG00000137745/ENSG00000111424/ENSG00000019186
hsa05134	Legionellosis	3/250	105/9245	0.543701	0.999406	ENSG00000169429/ENSG00000173110/ENSG00000132906	CXCL8/HSPA6/CASP9	hsa:3576/hsa:3310/hsa:842	3	1	ENSG00000132906	2	ENSG00000169429/ENSG00000173110
hsa04510	Focal adhesion	7/250	259/9245	0.555004	0.999406	ENSG00000115414/ENSG00000172037/ENSG00000142156/ENSG00000197565/ENSG00000115221/ENSG00000091136/ENSG00000264235	FN1/LAMB2/COL6A1/COL4A6/ITGB6/LAMB1/AP005329.1	hsa:2335/hsa:3913/hsa:1291/hsa:1288/hsa:3694/hsa:3912/hsa:10398	7	3	ENSG00000172037/ENSG00000142156/ENSG00000091136	4	ENSG00000115414/ENSG00000197565/ENSG00000115221/ENSG00000264235
hsa04261	Adrenergic signaling in cardiomyocytes	4/250	146/9245	0.560367	0.999406	ENSG00000043591/ENSG00000151067/ENSG00000165995/ENSG00000130433	ADRB1/CACNA1C/CACNB2/CACNG6	hsa:153/hsa:775/hsa:783/hsa:59285	4	3	ENSG00000151067/ENSG00000165995/ENSG00000130433	1	ENSG00000043591
hsa04725	Cholinergic synapse	3/250	108/9245	0.562891	0.999406	ENSG00000168243/ENSG00000151067/ENSG00000162989	GNG4/CACNA1C/KCNJ3	hsa:2786/hsa:775/hsa:3760	3	3	ENSG00000168243/ENSG00000151067/ENSG00000162989	0
hsa05110	Vibrio cholerae infection	2/250	70/9245	0.568677	0.999406	ENSG00000171130/ENSG00000143882	ATP6V0E2/ATP6V1C2	hsa:155066/hsa:245973	2	1	ENSG00000171130	1	ENSG00000143882
hsa04550	Signaling pathways regulating pluripotency of stem cells	4/250	148/9245	0.571196	0.999406	ENSG00000128342/ENSG00000177283/ENSG00000066468/ENSG00000169884	LIF/FZD8/FGFR2/WNT10B	hsa:3976/hsa:8325/hsa:2263/hsa:7480	4	3	ENSG00000177283/ENSG00000066468/ENSG00000169884	1	ENSG00000128342
hsa00900	Terpenoid backbone biosynthesis	1/250	31/9245	0.573113	0.999406	ENSG00000167508	MVD	hsa:4597	1	0		1	ENSG00000167508
hsa01040	Biosynthesis of unsaturated fatty acids	1/250	31/9245	0.573113	0.999406	ENSG00000099194	SCD	hsa:6319	1	0		1	ENSG00000099194
hsa05133	Pertussis	2/250	71/9245	0.576428	0.999406	ENSG00000169429/ENSG00000224389	CXCL8/C4B	hsa:3576/hsa:721	2	0		2	ENSG00000169429/ENSG00000224389
hsa04912	GnRH signaling pathway	3/250	111/9245	0.581587	0.999406	ENSG00000095015/ENSG00000108984/ENSG00000151067	MAP3K1/MAP2K6/CACNA1C	hsa:4214/hsa:5608/hsa:775	3	2	ENSG00000108984/ENSG00000151067	1	ENSG00000095015
hsa04150	mTOR signaling pathway	5/250	189/9245	0.583302	0.999406	ENSG00000103257/ENSG00000177283/ENSG00000143882/ENSG00000176641/ENSG00000169884	SLC7A5/FZD8/ATP6V1C2/RNF152/WNT10B	hsa:8140/hsa:8325/hsa:245973/hsa:220441/hsa:7480	5	2	ENSG00000177283/ENSG00000169884	3	ENSG00000103257/ENSG00000143882/ENSG00000176641
hsa04213	Longevity regulating pathway - multiple species	2/250	72/9245	0.584078	0.999406	ENSG00000112096/ENSG00000173110	SOD2/HSPA6	hsa:6648/hsa:3310	2	0		2	ENSG00000112096/ENSG00000173110
hsa00220	Arginine biosynthesis	1/250	32/9245	0.584695	0.999406	ENSG00000130707	ASS1	hsa:445	1	0		1	ENSG00000130707
hsa05224	Breast cancer	4/250	151/9245	0.587159	0.999406	ENSG00000177283/ENSG00000156427/ENSG00000139618/ENSG00000169884	FZD8/FGF18/BRCA2/WNT10B	hsa:8325/hsa:8817/hsa:675/hsa:7480	4	4	ENSG00000177283/ENSG00000156427/ENSG00000139618/ENSG00000169884	0
hsa04260	Cardiac muscle contraction	3/250	112/9245	0.587706	0.999406	ENSG00000151067/ENSG00000165995/ENSG00000130433	CACNA1C/CACNB2/CACNG6	hsa:775/hsa:783/hsa:59285	3	3	ENSG00000151067/ENSG00000165995/ENSG00000130433	0
hsa04724	Glutamatergic synapse	3/250	112/9245	0.587706	0.999406	ENSG00000168243/ENSG00000151067/ENSG00000162989	GNG4/CACNA1C/KCNJ3	hsa:2786/hsa:775/hsa:3760	3	3	ENSG00000168243/ENSG00000151067/ENSG00000162989	0
hsa04022	cGMP-PKG signaling pathway	5/250	190/9245	0.58802	0.999406	ENSG00000043591/ENSG00000169418/ENSG00000121361/ENSG00000151067/ENSG00000264235	ADRB1/NPR1/KCNJ8/CACNA1C/AP005329.1	hsa:153/hsa:4881/hsa:3764/hsa:775/hsa:10398	5	3	ENSG00000169418/ENSG00000121361/ENSG00000151067	2	ENSG00000043591/ENSG00000264235
hsa05032	Morphine addiction	2/250	73/9245	0.591626	0.999406	ENSG00000168243/ENSG00000162989	GNG4/KCNJ3	hsa:2786/hsa:3760	2	2	ENSG00000168243/ENSG00000162989	0
hsa01230	Biosynthesis of amino acids	3/250	114/9245	0.599771	0.999406	ENSG00000130707/ENSG00000092621/ENSG00000248498	ASS1/PHGDH/ASNSP1	hsa:445/hsa:26227/hsa:440	3	0		3	ENSG00000130707/ENSG00000092621/ENSG00000248498
hsa04658	Th1 and Th2 cell differentiation	2/250	77/9245	0.620798	0.999406	ENSG00000027697/ENSG00000138378	IFNGR1/STAT4	hsa:3459/hsa:6775	2	0		2	ENSG00000027697/ENSG00000138378
hsa04723	Retrograde endocannabinoid signaling	4/250	158/9245	0.623033	0.999406	ENSG00000168243/ENSG00000134780/ENSG00000151067/ENSG00000162989	GNG4/DAGLA/CACNA1C/KCNJ3	hsa:2786/hsa:747/hsa:775/hsa:3760	4	4	ENSG00000168243/ENSG00000134780/ENSG00000151067/ENSG00000162989	0
hsa05170	Human immunodeficiency virus 1 infection	6/250	241/9245	0.639335	0.999406	ENSG00000157456/ENSG00000132906/ENSG00000168243/ENSG00000158402/ENSG00000108984/ENSG00000179750	CCNB2/CASP9/GNG4/CDC25C/MAP2K6/APOBEC3B	hsa:9133/hsa:842/hsa:2786/hsa:995/hsa:5608/hsa:9582	6	6	ENSG00000157456/ENSG00000132906/ENSG00000168243/ENSG00000158402/ENSG00000108984/ENSG00000179750	0
hsa04360	Axon guidance	5/250	205/9245	0.655137	0.999406	ENSG00000164690/ENSG00000221866/ENSG00000135333/ENSG00000102981/ENSG00000264235	SHH/PLXNA4/EPHA7/PARD6A/AP005329.1	hsa:6469/hsa:91584/hsa:2045/hsa:50855/hsa:10398	5	4	ENSG00000164690/ENSG00000221866/ENSG00000135333/ENSG00000102981	1	ENSG00000264235
hsa00053	Ascorbate and aldarate metabolism	1/250	39/9245	0.657464	0.999406	ENSG00000196620	UGT2B15	hsa:7366	1	1	ENSG00000196620	0
hsa04975	Fat digestion and absorption	1/250	39/9245	0.657464	0.999406	ENSG00000135218	CD36	hsa:948	1	0		1	ENSG00000135218
hsa04130	SNARE interactions in vesicular transport	1/250	40/9245	0.666766	0.999406	ENSG00000135604	STX11	hsa:8676	1	0		1	ENSG00000135604
hsa04976	Bile secretion	2/250	84/9245	0.667946	0.999406	ENSG00000108846/ENSG00000196620	ABCC3/UGT2B15	hsa:8714/hsa:7366	2	1	ENSG00000196620	1	ENSG00000108846
hsa05140	Leishmaniasis	2/250	84/9245	0.667946	0.999406	ENSG00000027697/ENSG00000100365	IFNGR1/NCF4	hsa:3459/hsa:4689	2	0		2	ENSG00000027697/ENSG00000100365
hsa00512	Mucin type O-glycan biosynthesis	1/250	41/9245	0.675817	0.999406	ENSG00000158470	B4GALT5	hsa:9334	1	0		1	ENSG00000158470
hsa05216	Thyroid cancer	1/250	41/9245	0.675817	0.999406	ENSG00000165731	RET	hsa:5979	1	1	ENSG00000165731	0
hsa04152	AMPK signaling pathway	3/250	129/9245	0.682717	0.999406	ENSG00000099194/ENSG00000145386/ENSG00000135218	SCD/CCNA2/CD36	hsa:6319/hsa:890/hsa:948	3	1	ENSG00000145386	2	ENSG00000099194/ENSG00000135218
hsa04310	Wnt signaling pathway	4/250	174/9245	0.697343	0.999406	ENSG00000177283/ENSG00000107984/ENSG00000169862/ENSG00000169884	FZD8/DKK1/CTNND2/WNT10B	hsa:8325/hsa:22943/hsa:1501/hsa:7480	4	4	ENSG00000177283/ENSG00000107984/ENSG00000169862/ENSG00000169884	0
hsa05167	Kaposi sarcoma-associated herpesvirus infection	5/250	217/9245	0.703557	0.999406	ENSG00000169429/ENSG00000027697/ENSG00000132906/ENSG00000168243/ENSG00000108984	CXCL8/IFNGR1/CASP9/GNG4/MAP2K6	hsa:3576/hsa:3459/hsa:842/hsa:2786/hsa:5608	5	3	ENSG00000132906/ENSG00000168243/ENSG00000108984	2	ENSG00000169429/ENSG00000027697
hsa04146	Peroxisome	2/250	90/9245	0.704506	0.999406	ENSG00000112096/ENSG00000095321	SOD2/CRAT	hsa:6648/hsa:1384	2	1	ENSG00000095321	1	ENSG00000112096
hsa00040	Pentose and glucuronate interconversions	1/250	45/9245	0.709635	0.999406	ENSG00000196620	UGT2B15	hsa:7366	1	1	ENSG00000196620	0
hsa04071	Sphingolipid signaling pathway	3/250	136/9245	0.716805	0.999406	ENSG00000213694/ENSG00000165389/ENSG00000163082	S1PR3/SPTSSA/SGPP2	hsa:1903/hsa:171546/hsa:130367	3	0		3	ENSG00000213694/ENSG00000165389/ENSG00000163082
hsa05162	Measles	3/250	137/9245	0.721437	0.999406	ENSG00000173110/ENSG00000132906/ENSG00000078900	HSPA6/CASP9/TP73	hsa:3310/hsa:842/hsa:7161	3	2	ENSG00000132906/ENSG00000078900	1	ENSG00000173110
hsa05219	Bladder cancer	1/250	47/9245	0.725202	0.999406	ENSG00000169429	CXCL8	hsa:3576	1	0		1	ENSG00000169429
hsa00010	Glycolysis / Gluconeogenesis	2/250	95/9245	0.732366	0.999406	ENSG00000132746/ENSG00000108602	ALDH3B2/ALDH3A1	hsa:222/hsa:218	2	1	ENSG00000108602	1	ENSG00000132746
hsa00620	Pyruvate metabolism	1/250	48/9245	0.732671	0.999406	ENSG00000166816	LDHD	hsa:197257	1	1	ENSG00000166816	0
hsa04961	Endocrine and other factor-regulated calcium reabsorption	1/250	50/9245	0.747008	0.999406	ENSG00000111424	VDR	hsa:7421	1	0		1	ENSG00000111424
hsa05212	Pancreatic cancer	2/250	99/9245	0.753024	0.999406	ENSG00000132906/ENSG00000139618	CASP9/BRCA2	hsa:842/hsa:675	2	2	ENSG00000132906/ENSG00000139618	0
hsa04722	Neurotrophin signaling pathway	3/250	145/9245	0.756397	0.999406	ENSG00000095015/ENSG00000078900/ENSG00000134070	MAP3K1/TP73/IRAK2	hsa:4214/hsa:7161/hsa:3656	3	1	ENSG00000078900	2	ENSG00000095015/ENSG00000134070
hsa04750	Inflammatory mediator regulation of TRP channels	2/250	100/9245	0.75797	0.999406	ENSG00000171522/ENSG00000108984	PTGER4/MAP2K6	hsa:5734/hsa:5608	2	2	ENSG00000171522/ENSG00000108984	0
hsa05164	Influenza A	4/250	190/9245	0.760611	0.999406	ENSG00000169429/ENSG00000027697/ENSG00000132906/ENSG00000260284	CXCL8/IFNGR1/CASP9/TPSP2	hsa:3576/hsa:3459/hsa:842/hsa:64499	4	1	ENSG00000132906	3	ENSG00000169429/ENSG00000027697/ENSG00000260284
hsa04350	TGF-beta signaling pathway	2/250	101/9245	0.762831	0.999406	ENSG00000147255/ENSG00000183682	IGSF1/BMP8A	hsa:3547/hsa:353500	2	1	ENSG00000183682	1	ENSG00000147255
hsa04916	Melanogenesis	2/250	103/9245	0.772299	0.999406	ENSG00000177283/ENSG00000169884	FZD8/WNT10B	hsa:8325/hsa:7480	2	2	ENSG00000177283/ENSG00000169884	0
hsa00860	Porphyrin metabolism	1/250	55/9245	0.779587	0.999406	ENSG00000196620	UGT2B15	hsa:7366	1	1	ENSG00000196620	0
hsa01522	Endocrine resistance	2/250	105/9245	0.781437	0.999406	ENSG00000164850/ENSG00000123080	GPER1/CDKN2C	hsa:2852/hsa:1031	2	2	ENSG00000164850/ENSG00000123080	0
hsa00330	Arginine and proline metabolism	1/250	56/9245	0.785583	0.999406	ENSG00000172508	CARNS1	hsa:57571	1	1	ENSG00000172508	0
hsa03410	Base excision repair	1/250	57/9245	0.791416	0.999406	ENSG00000109674	NEIL3	hsa:55247	1	1	ENSG00000109674	0
hsa04371	Apelin signaling pathway	3/250	154/9245	0.791423	0.999406	ENSG00000168243/ENSG00000106366/ENSG00000158186	GNG4/SERPINE1/MRAS	hsa:2786/hsa:5054/hsa:22808	3	2	ENSG00000168243/ENSG00000158186	1	ENSG00000106366
hsa05163	Human cytomegalovirus infection	5/250	245/9245	0.797542	0.999406	ENSG00000169429/ENSG00000171522/ENSG00000132906/ENSG00000168243/ENSG00000108984	CXCL8/PTGER4/CASP9/GNG4/MAP2K6	hsa:3576/hsa:5734/hsa:842/hsa:2786/hsa:5608	5	4	ENSG00000171522/ENSG00000132906/ENSG00000168243/ENSG00000108984	1	ENSG00000169429
hsa00270	Cysteine and methionine metabolism	1/250	60/9245	0.807985	0.999406	ENSG00000092621	PHGDH	hsa:26227	1	0		1	ENSG00000092621
hsa04340	Hedgehog signaling pathway	1/250	60/9245	0.807985	0.999406	ENSG00000164690	SHH	hsa:6469	1	1	ENSG00000164690	0
hsa05215	Prostate cancer	2/250	112/9245	0.810938	0.999406	ENSG00000132906/ENSG00000066468	CASP9/FGFR2	hsa:842/hsa:2263	2	2	ENSG00000132906/ENSG00000066468	0
hsa04650	Natural killer cell mediated cytotoxicity	2/250	113/9245	0.814851	0.999406	ENSG00000027697/ENSG00000164520	IFNGR1/RAET1E	hsa:3459/hsa:135250	2	0		2	ENSG00000027697/ENSG00000164520
hsa04142	Lysosome	3/250	162/9245	0.81896	0.999406	ENSG00000038002/ENSG00000136943/ENSG00000102575	AGA/CTSV/ACP5	hsa:175/hsa:1515/hsa:54	3	1	ENSG00000136943	2	ENSG00000038002/ENSG00000102575
hsa04120	Ubiquitin mediated proteolysis	4/250	210/9245	0.824738	0.999406	ENSG00000095015/ENSG00000117399/ENSG00000175063/ENSG00000101197	MAP3K1/CDC20/UBE2C/BIRC7	hsa:4214/hsa:991/hsa:11065/hsa:79444	4	3	ENSG00000117399/ENSG00000175063/ENSG00000101197	1	ENSG00000095015
hsa04144	Endocytosis	7/250	344/9245	0.828181	0.999406	ENSG00000173110/ENSG00000153071/ENSG00000024422/ENSG00000168280/ENSG00000066468/ENSG00000136717/ENSG00000102981	HSPA6/DAB2/EHD2/KIF5C/FGFR2/BIN1/PARD6A	hsa:3310/hsa:1601/hsa:30846/hsa:3800/hsa:2263/hsa:274/hsa:50855	7	6	ENSG00000153071/ENSG00000024422/ENSG00000168280/ENSG00000066468/ENSG00000136717/ENSG00000102981	1	ENSG00000173110
hsa04664	Fc epsilon RI signaling pathway	1/250	65/9245	0.832738	0.999406	ENSG00000108984	MAP2K6	hsa:5608	1	1	ENSG00000108984	0
hsa04920	Adipocytokine signaling pathway	1/250	65/9245	0.832738	0.999406	ENSG00000135218	CD36	hsa:948	1	0		1	ENSG00000135218
hsa04927	Cortisol synthesis and secretion	1/250	65/9245	0.832738	0.999406	ENSG00000151067	CACNA1C	hsa:775	1	1	ENSG00000151067	0
hsa04978	Mineral absorption	1/250	65/9245	0.832738	0.999406	ENSG00000111424	VDR	hsa:7421	1	0		1	ENSG00000111424
hsa04216	Ferroptosis	1/250	66/9245	0.837293	0.999406	ENSG00000151012	SLC7A11	hsa:23657	1	0		1	ENSG00000151012
hsa04061	Viral protein interaction with cytokine and cytokine receptor	1/250	67/9245	0.841724	0.999406	ENSG00000169429	CXCL8	hsa:3576	1	0		1	ENSG00000169429
hsa01212	Fatty acid metabolism	1/250	69/9245	0.85023	0.999406	ENSG00000099194	SCD	hsa:6319	1	0		1	ENSG00000099194
hsa05031	Amphetamine addiction	1/250	69/9245	0.85023	0.999406	ENSG00000151067	CACNA1C	hsa:775	1	1	ENSG00000151067	0
hsa05218	Melanoma	1/250	69/9245	0.85023	0.999406	ENSG00000156427	FGF18	hsa:8817	1	1	ENSG00000156427	0
hsa05213	Endometrial cancer	1/250	70/9245	0.85431	0.999406	ENSG00000132906	CASP9	hsa:842	1	1	ENSG00000132906	0
hsa05135	Yersinia infection	3/250	175/9245	0.857122	0.999406	ENSG00000169429/ENSG00000115414/ENSG00000108984	CXCL8/FN1/MAP2K6	hsa:3576/hsa:2335/hsa:5608	3	1	ENSG00000108984	2	ENSG00000169429/ENSG00000115414
hsa05020	Prion disease	8/250	402/9245	0.857574	0.999406	ENSG00000175197/ENSG00000173110/ENSG00000168280/ENSG00000132906/ENSG00000075886/ENSG00000100365/ENSG00000151067/ENSG00000152086	DDIT3/HSPA6/KIF5C/CASP9/TUBA3D/NCF4/CACNA1C/TUBA3E	hsa:1649/hsa:3310/hsa:3800/hsa:842/hsa:7278/hsa:4689/hsa:775/hsa:112714	8	3	ENSG00000168280/ENSG00000132906/ENSG00000151067	5	ENSG00000175197/ENSG00000173110/ENSG00000075886/ENSG00000100365/ENSG00000152086
hsa00590	Arachidonic acid metabolism	1/250	71/9245	0.85828	0.999406	ENSG00000099998	GGT5	hsa:2687	1	0		1	ENSG00000099998
hsa04370	VEGF signaling pathway	1/250	72/9245	0.862142	0.999406	ENSG00000132906	CASP9	hsa:842	1	1	ENSG00000132906	0
hsa05418	Fluid shear stress and atherosclerosis	3/250	178/9245	0.864865	0.999406	ENSG00000130707/ENSG00000108984/ENSG00000170899	ASS1/MAP2K6/GSTA4	hsa:445/hsa:5608/hsa:2941	3	1	ENSG00000108984	2	ENSG00000130707/ENSG00000170899
hsa04668	TNF signaling pathway	2/250	128/9245	0.865442	0.999406	ENSG00000128342/ENSG00000108984	LIF/MAP2K6	hsa:3976/hsa:5608	2	1	ENSG00000108984	1	ENSG00000128342
hsa05169	Epstein-Barr virus infection	4/250	228/9245	0.869694	0.999406	ENSG00000026508/ENSG00000145386/ENSG00000132906/ENSG00000108984	CD44/CCNA2/CASP9/MAP2K6	hsa:960/hsa:890/hsa:842/hsa:5608	4	3	ENSG00000145386/ENSG00000132906/ENSG00000108984	1	ENSG00000026508
hsa05322	Systemic lupus erythematosus	2/250	130/9245	0.871141	0.999406	ENSG00000273983/ENSG00000224389	HIST1H3G/C4B	hsa:8352/hsa:721	2	1	ENSG00000273983	1	ENSG00000224389
hsa05130	Pathogenic Escherichia coli infection	5/250	276/9245	0.872582	0.999406	ENSG00000169429/ENSG00000055163/ENSG00000132906/ENSG00000075886/ENSG00000152086	CXCL8/CYFIP2/CASP9/TUBA3D/TUBA3E	hsa:3576/hsa:26999/hsa:842/hsa:7278/hsa:112714	5	2	ENSG00000055163/ENSG00000132906	3	ENSG00000169429/ENSG00000075886/ENSG00000152086
hsa04062	Chemokine signaling pathway	3/250	184/9245	0.879256	0.999406	ENSG00000169429/ENSG00000156299/ENSG00000168243	CXCL8/TIAM1/GNG4	hsa:3576/hsa:7074/hsa:2786	3	1	ENSG00000168243	2	ENSG00000169429/ENSG00000156299
hsa04720	Long-term potentiation	1/250	77/9245	0.879935	0.999406	ENSG00000151067	CACNA1C	hsa:775	1	1	ENSG00000151067	0
hsa05416	Viral myocarditis	1/250	79/9245	0.886394	0.999406	ENSG00000132906	CASP9	hsa:842	1	1	ENSG00000132906	0
hsa00562	Inositol phosphate metabolism	1/250	82/9245	0.89544	0.999406	ENSG00000137825	ITPKA	hsa:3706	1	1	ENSG00000137825	0
hsa04621	NOD-like receptor signaling pathway	3/250	194/9245	0.900242	0.999406	ENSG00000169429/ENSG00000117228/ENSG00000169900	CXCL8/GBP1/PYDC1	hsa:3576/hsa:2633/hsa:260434	3	0		3	ENSG00000169429/ENSG00000117228/ENSG00000169900
hsa04662	B cell receptor signaling pathway	1/250	84/9245	0.901068	0.999406	ENSG00000070190	DAPP1	hsa:27071	1	0		1	ENSG00000070190
hsa05132	Salmonella infection	7/250	387/9245	0.904567	0.999406	ENSG00000169429/ENSG00000055163/ENSG00000168280/ENSG00000075886/ENSG00000108984/ENSG00000152086/ENSG00000264235	CXCL8/CYFIP2/KIF5C/TUBA3D/MAP2K6/TUBA3E/AP005329.1	hsa:3576/hsa:26999/hsa:3800/hsa:7278/hsa:5608/hsa:112714/hsa:10398	7	3	ENSG00000055163/ENSG00000168280/ENSG00000108984	4	ENSG00000169429/ENSG00000075886/ENSG00000152086/ENSG00000264235
hsa03250	Viral life cycle - HIV-1	1/250	87/9245	0.908949	0.999406	ENSG00000179750	APOBEC3B	hsa:9582	1	1	ENSG00000179750	0
hsa04919	Thyroid hormone signaling pathway	2/250	146/9245	0.909338	0.999406	ENSG00000132906/ENSG00000211452	CASP9/DIO1	hsa:842/hsa:1733	2	2	ENSG00000132906/ENSG00000211452	0
hsa04066	HIF-1 signaling pathway	2/250	147/9245	0.911335	0.999406	ENSG00000027697/ENSG00000106366	IFNGR1/SERPINE1	hsa:3459/hsa:5054	2	0		2	ENSG00000027697/ENSG00000106366
hsa04612	Antigen processing and presentation	1/250	88/9245	0.911435	0.999406	ENSG00000173110	HSPA6	hsa:3310	1	0		1	ENSG00000173110
hsa05225	Hepatocellular carcinoma	3/250	201/9245	0.912922	0.999406	ENSG00000177283/ENSG00000169884/ENSG00000170899	FZD8/WNT10B/GSTA4	hsa:8325/hsa:7480/hsa:2941	3	2	ENSG00000177283/ENSG00000169884	1	ENSG00000170899
hsa04072	Phospholipase D signaling pathway	2/250	148/9245	0.91329	0.999406	ENSG00000169429/ENSG00000158186	CXCL8/MRAS	hsa:3576/hsa:22808	2	1	ENSG00000158186	1	ENSG00000169429
hsa05034	Alcoholism	3/250	204/9245	0.917896	0.999406	ENSG00000168243/ENSG00000273983/ENSG00000170425	GNG4/HIST1H3G/ADORA2B	hsa:2786/hsa:8352/hsa:136	3	2	ENSG00000168243/ENSG00000273983	1	ENSG00000170425
hsa05211	Renal cell carcinoma	1/250	92/9245	0.920719	0.999406	ENSG00000116016	EPAS1	hsa:2034	1	0		1	ENSG00000116016
hsa05203	Viral carcinogenesis	4/250	261/9245	0.926822	0.999406	ENSG00000179388/ENSG00000117399/ENSG00000145386/ENSG00000122877	EGR3/CDC20/CCNA2/EGR2	hsa:1960/hsa:991/hsa:890/hsa:1959	4	2	ENSG00000117399/ENSG00000145386	2	ENSG00000179388/ENSG00000122877
hsa01521	EGFR tyrosine kinase inhibitor resistance	1/250	95/9245	0.92704	0.999406	ENSG00000066468	FGFR2	hsa:2263	1	1	ENSG00000066468	0
hsa04972	Pancreatic secretion	1/250	95/9245	0.92704	0.999406	ENSG00000137975	CLCA2	hsa:9635	1	0		1	ENSG00000137975
hsa04670	Leukocyte transendothelial migration	2/250	156/9245	0.927544	0.999406	ENSG00000100365/ENSG00000264235	NCF4/AP005329.1	hsa:4689/hsa:10398	2	0		2	ENSG00000100365/ENSG00000264235
hsa04211	Longevity regulating pathway	1/250	97/9245	0.930973	0.999406	ENSG00000112096	SOD2	hsa:6648	1	0		1	ENSG00000112096
hsa04659	Th17 cell differentiation	1/250	98/9245	0.932859	0.999406	ENSG00000027697	IFNGR1	hsa:3459	1	0		1	ENSG00000027697
hsa04660	T cell receptor signaling pathway	1/250	100/9245	0.936479	0.999406	ENSG00000172575	RASGRP1	hsa:10125	1	0		1	ENSG00000172575
hsa03018	RNA degradation	1/250	106/9245	0.946214	0.999406	ENSG00000254535	PABPC4L	hsa:132430	1	1	ENSG00000254535	0
hsa04070	Phosphatidylinositol signaling system	1/250	109/9245	0.950509	0.999406	ENSG00000137825	ITPKA	hsa:3706	1	1	ENSG00000137825	0
hsa05231	Choline metabolism in cancer	1/250	109/9245	0.950509	0.999406	ENSG00000204385	SLC44A4	hsa:80736	1	0		1	ENSG00000204385
hsa04931	Insulin resistance	1/250	114/9245	0.956921	0.999406	ENSG00000135218	CD36	hsa:948	1	0		1	ENSG00000135218
hsa05100	Bacterial invasion of epithelial cells	1/250	119/9245	0.962505	0.999406	ENSG00000115414	FN1	hsa:2335	1	0		1	ENSG00000115414
hsa04666	Fc gamma R-mediated phagocytosis	1/250	130/9245	0.972381	0.999406	ENSG00000136717	BIN1	hsa:274	1	1	ENSG00000136717	0
hsa03015	mRNA surveillance pathway	1/250	132/9245	0.973876	0.999406	ENSG00000254535	PABPC4L	hsa:132430	1	1	ENSG00000254535	0
hsa04514	Cell adhesion molecules	1/250	135/9245	0.975968	0.999406	ENSG00000134258	VTCN1	hsa:79679	1	0		1	ENSG00000134258
hsa04611	Platelet activation	1/250	135/9245	0.975968	0.999406	ENSG00000172575	RASGRP1	hsa:10125	1	0		1	ENSG00000172575
hsa04141	Protein processing in endoplasmic reticulum	2/250	205/9245	0.976772	0.999406	ENSG00000175197/ENSG00000173110	DDIT3/HSPA6	hsa:1649/hsa:3310	2	0		2	ENSG00000175197/ENSG00000173110
hsa04520	Adherens junction	1/250	145/9245	0.981808	0.999406	ENSG00000264235	AP005329.1	hsa:10398	1	0		1	ENSG00000264235
hsa04217	Necroptosis	2/250	221/9245	0.984163	0.999406	ENSG00000027697/ENSG00000138378	IFNGR1/STAT4	hsa:3459/hsa:6775	2	0		2	ENSG00000027697/ENSG00000138378
hsa00190	Oxidative phosphorylation	2/250	224/9245	0.985268	0.999406	ENSG00000171130/ENSG00000143882	ATP6V0E2/ATP6V1C2	hsa:155066/hsa:245973	2	1	ENSG00000171130	1	ENSG00000143882
hsa04932	Non-alcoholic fatty liver disease	2/250	228/9245	0.986627	0.999406	ENSG00000169429/ENSG00000175197	CXCL8/DDIT3	hsa:3576/hsa:1649	2	0		2	ENSG00000169429/ENSG00000175197
hsa04613	Neutrophil extracellular trap formation	2/250	230/9245	0.987259	0.999406	ENSG00000273983/ENSG00000100365	HIST1H3G/NCF4	hsa:8352/hsa:4689	2	1	ENSG00000273983	1	ENSG00000100365
hsa05160	Hepatitis C	1/250	164/9245	0.98929	0.999406	ENSG00000132906	CASP9	hsa:842	1	1	ENSG00000132906	0
hsa05012	Parkinson disease	5/250	416/9245	0.989406	0.999406	ENSG00000175197/ENSG00000168280/ENSG00000132906/ENSG00000075886/ENSG00000152086	DDIT3/KIF5C/CASP9/TUBA3D/TUBA3E	hsa:1649/hsa:3800/hsa:842/hsa:7278/hsa:112714	5	2	ENSG00000168280/ENSG00000132906	3	ENSG00000175197/ENSG00000075886/ENSG00000152086
hsa05131	Shigellosis	4/250	367/9245	0.990835	0.999406	ENSG00000169429/ENSG00000026508/ENSG00000273983/ENSG00000264235	CXCL8/CD44/HIST1H3G/AP005329.1	hsa:3576/hsa:960/hsa:8352/hsa:10398	4	1	ENSG00000273983	3	ENSG00000169429/ENSG00000026508/ENSG00000264235
hsa01200	Carbon metabolism	1/250	172/9245	0.991434	0.999406	ENSG00000092621	PHGDH	hsa:26227	1	0		1	ENSG00000092621
hsa05208	Chemical carcinogenesis - reactive oxygen species	3/250	321/9245	0.993214	0.999406	ENSG00000112096/ENSG00000187134/ENSG00000170899	SOD2/AKR1C1/GSTA4	hsa:6648/hsa:1645/hsa:2941	3	0		3	ENSG00000112096/ENSG00000187134/ENSG00000170899
hsa04137	Mitophagy - animal	1/250	192/9245	0.995104	0.999406	ENSG00000158186	MRAS	hsa:22808	1	1	ENSG00000158186	0
hsa03040	Spliceosome	1/250	221/9245	0.997829	0.999406	ENSG00000173110	HSPA6	hsa:3310	1	0		1	ENSG00000173110
hsa05415	Diabetic cardiomyopathy	2/250	311/9245	0.998299	0.999406	ENSG00000135218/ENSG00000100365	CD36/NCF4	hsa:948/hsa:4689	2	0		2	ENSG00000135218/ENSG00000100365
hsa04714	Thermogenesis	2/250	347/9245	0.999323	0.999406	ENSG00000169418/ENSG00000183682	NPR1/BMP8A	hsa:4881/hsa:353500	2	2	ENSG00000169418/ENSG00000183682	0
hsa04140	Autophagy - animal	1/250	267/9245	0.999406	0.999406	ENSG00000158186	MRAS	hsa:22808	1	1	ENSG00000158186	0

## Sheet: Ranked gene list
NAME	DESCRIPTION	GENE_SYMBOL	GENE_TITLE	SCORE
FXYD6(ENSG00000137726)	ENSG00000137726	null	null	4.13107
NELL2(ENSG00000184613)	ENSG00000184613	null	null	3.97608
AC106038.1(ENSG00000246792)	ENSG00000246792	null	null	3.81478
LINC01545(ENSG00000204904)	ENSG00000204904	null	null	3.8001
KIF4B(ENSG00000226650)	ENSG00000226650	null	null	3.54415
LINC00565(ENSG00000260910)	ENSG00000260910	null	null	3.52734
AL358074.1(ENSG00000229582)	ENSG00000229582	null	null	3.43816
AC022113.2(ENSG00000250415)	ENSG00000250415	null	null	3.43816
AL691447.2(ENSG00000232063)	ENSG00000232063	null	null	3.43816
SLFN11(ENSG00000172716)	ENSG00000172716	null	null	3.42407
AC078864.1(ENSG00000257989)	ENSG00000257989	null	null	3.40844
AC016722.1(ENSG00000226548)	ENSG00000226548	null	null	3.33323
TSPEAR-AS2(ENSG00000182912)	ENSG00000182912	null	null	3.3172
AL390037.1(ENSG00000277901)	ENSG00000277901	null	null	3.2943
KRT13(ENSG00000171401)	ENSG00000171401	null	null	3.28876
C8orf88(ENSG00000253250)	ENSG00000253250	null	null	3.28332
BMP8A(ENSG00000183682)	ENSG00000183682	null	null	3.27721
REG4(ENSG00000134193)	ENSG00000134193	null	null	3.18026
NECAB1(ENSG00000123119)	ENSG00000123119	null	null	3.08844
TMEM64(ENSG00000180694)	ENSG00000180694	null	null	3.04604
ERBB4(ENSG00000178568)	ENSG00000178568	null	null	3.04135
BIRC7(ENSG00000101197)	ENSG00000101197	null	null	2.98588
ERC2(ENSG00000187672)	ENSG00000187672	null	null	2.96877
GPER1(ENSG00000164850)	ENSG00000164850	null	null	2.96223
LY6H(ENSG00000176956)	ENSG00000176956	null	null	2.9499
AB015752.1(ENSG00000254180)	ENSG00000254180	null	null	2.94983
ZPLD1(ENSG00000170044)	ENSG00000170044	null	null	2.93063
ADAD2(ENSG00000140955)	ENSG00000140955	null	null	2.92705
KLK10(ENSG00000129451)	ENSG00000129451	null	null	2.92256
AC026333.4(ENSG00000274191)	ENSG00000274191	null	null	2.86479
AP001363.2(ENSG00000257058)	ENSG00000257058	null	null	2.85876
HMCN1(ENSG00000143341)	ENSG00000143341	null	null	2.84201
GHRHR(ENSG00000106128)	ENSG00000106128	null	null	2.83694
AL662791.1(ENSG00000244349)	ENSG00000244349	null	null	2.82411
AP002761.3(ENSG00000257038)	ENSG00000257038	null	null	2.81311
PABPC4L(ENSG00000254535)	ENSG00000254535	null	null	2.75248
ATP8A1(ENSG00000124406)	ENSG00000124406	null	null	2.74367
PLXNA4(ENSG00000221866)	ENSG00000221866	null	null	2.72956
KCNAB2(ENSG00000069424)	ENSG00000069424	null	null	2.7197
SNAP25(ENSG00000132639)	ENSG00000132639	null	null	2.70238
MDGA1(ENSG00000112139)	ENSG00000112139	null	null	2.70035
OIP5(ENSG00000104147)	ENSG00000104147	null	null	2.66044
IGFN1(ENSG00000163395)	ENSG00000163395	null	null	2.64106
AC093627.7(ENSG00000261795)	ENSG00000261795	null	null	2.639
MRPS31P4(ENSG00000250299)	ENSG00000250299	null	null	2.62944
NT5E(ENSG00000135318)	ENSG00000135318	null	null	2.6257
CEP126(ENSG00000110318)	ENSG00000110318	null	null	2.62541
AL139384.2(ENSG00000277159)	ENSG00000277159	null	null	2.6145
OTULINL(ENSG00000145569)	ENSG00000145569	null	null	2.61259
CCDC85A(ENSG00000055813)	ENSG00000055813	null	null	2.60829
AC103770.1(ENSG00000254251)	ENSG00000254251	null	null	2.60618
ABCB1(ENSG00000085563)	ENSG00000085563	null	null	2.59027
CST5(ENSG00000170367)	ENSG00000170367	null	null	2.58964
AC096888.1(ENSG00000244564)	ENSG00000244564	null	null	2.58115
COL6A1(ENSG00000142156)	ENSG00000142156	null	null	2.56959
CRAT(ENSG00000095321)	ENSG00000095321	null	null	2.55871
BRWD1-AS1(ENSG00000238141)	ENSG00000238141	null	null	2.55736
SHH(ENSG00000164690)	ENSG00000164690	null	null	2.55368
DPY19L2P1(ENSG00000189212)	ENSG00000189212	null	null	2.55345
MAP2K6(ENSG00000108984)	ENSG00000108984	null	null	2.54378
AL032819.2(ENSG00000279930)	ENSG00000279930	null	null	2.53164
PCDH8(ENSG00000136099)	ENSG00000136099	null	null	2.5157
IFNE(ENSG00000184995)	ENSG00000184995	null	null	2.51446
TSPAN10(ENSG00000182612)	ENSG00000182612	null	null	2.51211
RPRM(ENSG00000177519)	ENSG00000177519	null	null	2.49516
VWA5A(ENSG00000110002)	ENSG00000110002	null	null	2.48467
CR786580.1(ENSG00000225411)	ENSG00000225411	null	null	2.48102
LTB(ENSG00000227507)	ENSG00000227507	null	null	2.48067
AP000811.1(ENSG00000270510)	ENSG00000270510	null	null	2.45635
AL160286.2(ENSG00000261060)	ENSG00000261060	null	null	2.45635
C16orf96(ENSG00000205832)	ENSG00000205832	null	null	2.45635
WASIR1(ENSG00000185203)	ENSG00000185203	null	null	2.45635
FO393419.3(ENSG00000243659)	ENSG00000243659	null	null	2.45635
AC105446.1(ENSG00000227053)	ENSG00000227053	null	null	2.45635
RNU6-1153P(ENSG00000252569)	ENSG00000252569	null	null	2.45635
KRT8P41(ENSG00000213538)	ENSG00000213538	null	null	2.45528
KNG1(ENSG00000113889)	ENSG00000113889	null	null	2.44991
UNQ6494(ENSG00000237372)	ENSG00000237372	null	null	2.44991
AC032011.1(ENSG00000274340)	ENSG00000274340	null	null	2.44991
FO681492.1(ENSG00000277758)	ENSG00000277758	null	null	2.44017
RASSF10(ENSG00000189431)	ENSG00000189431	null	null	2.43678
HJURP(ENSG00000123485)	ENSG00000123485	null	null	2.40788
AMT(ENSG00000145020)	ENSG00000145020	null	null	2.39905
ITM2A(ENSG00000078596)	ENSG00000078596	null	null	2.39839
ASPM(ENSG00000066279)	ENSG00000066279	null	null	2.39837
AL359399.1(ENSG00000258748)	ENSG00000258748	null	null	2.39611
ELFN1(ENSG00000225968)	ENSG00000225968	null	null	2.39537
FAM84A(ENSG00000162981)	ENSG00000162981	null	null	2.3942
FAM83D(ENSG00000101447)	ENSG00000101447	null	null	2.37358
PCDH19(ENSG00000165194)	ENSG00000165194	null	null	2.36026
CDH18(ENSG00000145526)	ENSG00000145526	null	null	2.35414
MFNG(ENSG00000100060)	ENSG00000100060	null	null	2.34982
KIF18B(ENSG00000186185)	ENSG00000186185	null	null	2.34855
CNTD2(ENSG00000105219)	ENSG00000105219	null	null	2.34605
CCDC74B(ENSG00000152076)	ENSG00000152076	null	null	2.34392
OPRL1(ENSG00000125510)	ENSG00000125510	null	null	2.34163
TROAP(ENSG00000135451)	ENSG00000135451	null	null	2.34114
PLK1(ENSG00000166851)	ENSG00000166851	null	null	2.33841
LPAR5(ENSG00000184574)	ENSG00000184574	null	null	2.33817
AL356740.2(ENSG00000269356)	ENSG00000269356	null	null	2.33649
ADAM2(ENSG00000104755)	ENSG00000104755	null	null	2.3285
KLK11(ENSG00000167757)	ENSG00000167757	null	null	2.32749
AC092142.1(ENSG00000261235)	ENSG00000261235	null	null	2.32218
C18orf15(ENSG00000279020)	ENSG00000279020	null	null	2.31944
CCDC102B(ENSG00000150636)	ENSG00000150636	null	null	2.31901
AC118553.2(ENSG00000283761)	ENSG00000283761	null	null	2.31901
PXT1(ENSG00000179165)	ENSG00000179165	null	null	2.31901
MPRIPP1(ENSG00000214820)	ENSG00000214820	null	null	2.31901
HRH4(ENSG00000134489)	ENSG00000134489	null	null	2.31901
AC091304.3(ENSG00000261401)	ENSG00000261401	null	null	2.31901
MIR4297(ENSG00000266676)	ENSG00000266676	null	null	2.31901
RAI1-AS1(ENSG00000237328)	ENSG00000237328	null	null	2.31901
AC011816.2(ENSG00000272334)	ENSG00000272334	null	null	2.31901
ANO7L1(ENSG00000237276)	ENSG00000237276	null	null	2.3143
AC008840.1(ENSG00000250240)	ENSG00000250240	null	null	2.30938
UPK3B(ENSG00000243566)	ENSG00000243566	null	null	2.30726
ADAMTS19(ENSG00000145808)	ENSG00000145808	null	null	2.29735
SPEG(ENSG00000072195)	ENSG00000072195	null	null	2.28958
SLC25A30(ENSG00000174032)	ENSG00000174032	null	null	2.28957
PRRT1B(ENSG00000283526)	ENSG00000283526	null	null	2.2839
RNF150(ENSG00000170153)	ENSG00000170153	null	null	2.27942
SLC2A12(ENSG00000146411)	ENSG00000146411	null	null	2.27725
PRR11(ENSG00000068489)	ENSG00000068489	null	null	2.27498
AP001198.1(ENSG00000267239)	ENSG00000267239	null	null	2.27158
FZD8(ENSG00000177283)	ENSG00000177283	null	null	2.26178
CALHM5(ENSG00000178033)	ENSG00000178033	null	null	2.25984
ESPL1(ENSG00000135476)	ENSG00000135476	null	null	2.25685
G2E3-AS1(ENSG00000257636)	ENSG00000257636	null	null	2.25482
NRXN2(ENSG00000110076)	ENSG00000110076	null	null	2.25457
CRYBA2(ENSG00000163499)	ENSG00000163499	null	null	2.24477
CDC20(ENSG00000117399)	ENSG00000117399	null	null	2.24328
FLT3(ENSG00000122025)	ENSG00000122025	null	null	2.24035
NPR1(ENSG00000169418)	ENSG00000169418	null	null	2.23656
RAMP1(ENSG00000132329)	ENSG00000132329	null	null	2.23589
AL121772.3(ENSG00000276952)	ENSG00000276952	null	null	2.23543
KIF5C(ENSG00000168280)	ENSG00000168280	null	null	2.23503
CTF1(ENSG00000150281)	ENSG00000150281	null	null	2.23377
FGF18(ENSG00000156427)	ENSG00000156427	null	null	2.22669
EDA(ENSG00000158813)	ENSG00000158813	null	null	2.22092
SALL2(ENSG00000165821)	ENSG00000165821	null	null	2.2156
DIO1(ENSG00000211452)	ENSG00000211452	null	null	2.21528
CCNA2(ENSG00000145386)	ENSG00000145386	null	null	2.21403
RF00019(ENSG00000207342)	ENSG00000207342	null	null	2.21231
AC021205.3(ENSG00000273007)	ENSG00000273007	null	null	2.21231
AC026992.1(ENSG00000259504)	ENSG00000259504	null	null	2.21231
TCAF2(ENSG00000170379)	ENSG00000170379	null	null	2.20706
DEPDC1(ENSG00000024526)	ENSG00000024526	null	null	2.20124
AC134682.1(ENSG00000261693)	ENSG00000261693	null	null	2.19946
TMEM121(ENSG00000184986)	ENSG00000184986	null	null	2.18985
CKAP2L(ENSG00000169607)	ENSG00000169607	null	null	2.18905
MYBL2(ENSG00000101057)	ENSG00000101057	null	null	2.17767
HLA-DQB1-AS1(ENSG00000223534)	ENSG00000223534	null	null	2.17709
ISM1(ENSG00000101230)	ENSG00000101230	null	null	2.17059
PLD4(ENSG00000166428)	ENSG00000166428	null	null	2.17023
DEFB109F(ENSG00000244050)	ENSG00000244050	null	null	2.17023
FOXM1(ENSG00000111206)	ENSG00000111206	null	null	2.16865
DAB2(ENSG00000153071)	ENSG00000153071	null	null	2.16487
FGFR2(ENSG00000066468)	ENSG00000066468	null	null	2.1632
AC106820.4(ENSG00000260293)	ENSG00000260293	null	null	2.1603
APOD(ENSG00000189058)	ENSG00000189058	null	null	2.14501
GNG4(ENSG00000168243)	ENSG00000168243	null	null	2.13386
PTGER4(ENSG00000171522)	ENSG00000171522	null	null	2.12576
AL158152.1(ENSG00000269929)	ENSG00000269929	null	null	2.12208
Z97055.2(ENSG00000261251)	ENSG00000261251	null	null	2.11578
NEIL3(ENSG00000109674)	ENSG00000109674	null	null	2.11366
HS3ST1(ENSG00000002587)	ENSG00000002587	null	null	2.11324
AL122125.1(ENSG00000277050)	ENSG00000277050	null	null	2.10923
KIF4A(ENSG00000090889)	ENSG00000090889	null	null	2.10695
NPNT(ENSG00000168743)	ENSG00000168743	null	null	2.10204
SLC47A1(ENSG00000142494)	ENSG00000142494	null	null	2.09459
AL121612.2(ENSG00000285205)	ENSG00000285205	null	null	2.08578
AC008105.1(ENSG00000233175)	ENSG00000233175	null	null	2.08333
AL662884.3(ENSG00000284954)	ENSG00000284954	null	null	2.07365
RRM2(ENSG00000171848)	ENSG00000171848	null	null	2.07318
TACR2(ENSG00000075073)	ENSG00000075073	null	null	2.07018
OLFML3(ENSG00000116774)	ENSG00000116774	null	null	2.0692
ABCC9(ENSG00000069431)	ENSG00000069431	null	null	2.06764
HIST1H3G(ENSG00000273983)	ENSG00000273983	null	null	2.06586
DNAH10(ENSG00000197653)	ENSG00000197653	null	null	2.06474
PHF19(ENSG00000119403)	ENSG00000119403	null	null	2.06273
CAVIN1(ENSG00000177469)	ENSG00000177469	null	null	2.06043
BUB1(ENSG00000169679)	ENSG00000169679	null	null	2.05962
C3orf58(ENSG00000181744)	ENSG00000181744	null	null	2.05857
EPHA8(ENSG00000070886)	ENSG00000070886	null	null	2.05606
ANK1(ENSG00000029534)	ENSG00000029534	null	null	2.05083
CCDC151(ENSG00000198003)	ENSG00000198003	null	null	2.04603
COL4A4(ENSG00000081052)	ENSG00000081052	null	null	2.03071
BCAM(ENSG00000187244)	ENSG00000187244	null	null	2.03063
CPA6(ENSG00000165078)	ENSG00000165078	null	null	2.03058
PSPC1P1(ENSG00000227879)	ENSG00000227879	null	null	2.02237
GFRA1(ENSG00000151892)	ENSG00000151892	null	null	2.01925
AC106875.1(ENSG00000228496)	ENSG00000228496	null	null	2.01823
AC092620.2(ENSG00000241772)	ENSG00000241772	null	null	2.01823
NRM(ENSG00000137404)	ENSG00000137404	null	null	2.01415
CST1(ENSG00000170373)	ENSG00000170373	null	null	2.01407
MRPL40P1(ENSG00000256037)	ENSG00000256037	null	null	2.01149
CCDC106(ENSG00000173581)	ENSG00000173581	null	null	2.01135
LINC01588(ENSG00000214900)	ENSG00000214900	null	null	2.01107
LINC01293(ENSG00000230836)	ENSG00000230836	null	null	2.00402
AC008781.1(ENSG00000228737)	ENSG00000228737	null	null	2.00186
KIF26A(ENSG00000066735)	ENSG00000066735	null	null	1.99976
KCNB1(ENSG00000158445)	ENSG00000158445	null	null	1.99575
AC092117.2(ENSG00000279901)	ENSG00000279901	null	null	1.99462
TAC3(ENSG00000166863)	ENSG00000166863	null	null	1.99129
NRG3(ENSG00000185737)	ENSG00000185737	null	null	1.98661
FKBP10(ENSG00000141756)	ENSG00000141756	null	null	1.98649
BCL2L2-PABPN1(ENSG00000258643)	ENSG00000258643	null	null	1.98305
PACSIN1(ENSG00000124507)	ENSG00000124507	null	null	1.98267
MARVELD1(ENSG00000155254)	ENSG00000155254	null	null	1.97908
CRLF1(ENSG00000006016)	ENSG00000006016	null	null	1.97725
CCDC158(ENSG00000163749)	ENSG00000163749	null	null	1.97389
CENPM(ENSG00000100162)	ENSG00000100162	null	null	1.97136
HUNK(ENSG00000142149)	ENSG00000142149	null	null	1.9695
AL132780.5(ENSG00000280129)	ENSG00000280129	null	null	1.96666
AC010654.1(ENSG00000277369)	ENSG00000277369	null	null	1.95445
SPC24(ENSG00000161888)	ENSG00000161888	null	null	1.95253
AL109917.1(ENSG00000231050)	ENSG00000231050	null	null	1.95026
RPL5P1(ENSG00000241061)	ENSG00000241061	null	null	1.94833
AC012470.1(ENSG00000285587)	ENSG00000285587	null	null	1.94797
BPIFA1(ENSG00000198183)	ENSG00000198183	null	null	1.9461
AC092117.1(ENSG00000276791)	ENSG00000276791	null	null	1.94033
BLM(ENSG00000197299)	ENSG00000197299	null	null	1.93965
SYBU(ENSG00000147642)	ENSG00000147642	null	null	1.93763
LINC00898(ENSG00000205634)	ENSG00000205634	null	null	1.93658
ZWINT(ENSG00000122952)	ENSG00000122952	null	null	1.93655
FKBP1B(ENSG00000119782)	ENSG00000119782	null	null	1.93485
RAB3B(ENSG00000169213)	ENSG00000169213	null	null	1.93351
MKI67(ENSG00000148773)	ENSG00000148773	null	null	1.93086
NEURL1B(ENSG00000214357)	ENSG00000214357	null	null	1.92602
AL139039.3(ENSG00000237685)	ENSG00000237685	null	null	1.92369
AC080038.1(ENSG00000274565)	ENSG00000274565	null	null	1.9176
CASP9(ENSG00000132906)	ENSG00000132906	null	null	1.91732
AC007743.1(ENSG00000233251)	ENSG00000233251	null	null	1.91654
BIRC5(ENSG00000089685)	ENSG00000089685	null	null	1.91381
CTSV(ENSG00000136943)	ENSG00000136943	null	null	1.91362
HCLS1(ENSG00000180353)	ENSG00000180353	null	null	1.91334
SLC35C1(ENSG00000181830)	ENSG00000181830	null	null	1.91162
WNT10B(ENSG00000169884)	ENSG00000169884	null	null	1.90297
ORC1(ENSG00000085840)	ENSG00000085840	null	null	1.89984
LAMB2(ENSG00000172037)	ENSG00000172037	null	null	1.89481
PDE6G(ENSG00000185527)	ENSG00000185527	null	null	1.8891
AL354993.2(ENSG00000259723)	ENSG00000259723	null	null	1.88839
KIF14(ENSG00000118193)	ENSG00000118193	null	null	1.88304
MIR4292(ENSG00000265806)	ENSG00000265806	null	null	1.8821
TMEM262(ENSG00000187066)	ENSG00000187066	null	null	1.88121
ITGA2B(ENSG00000005961)	ENSG00000005961	null	null	1.87303
MRAS(ENSG00000158186)	ENSG00000158186	null	null	1.87111
HS3ST5(ENSG00000249853)	ENSG00000249853	null	null	1.86595
KRT15(ENSG00000171346)	ENSG00000171346	null	null	1.86212
CREG2(ENSG00000175874)	ENSG00000175874	null	null	1.86102
DYRK3(ENSG00000143479)	ENSG00000143479	null	null	1.86073
SLC4A11(ENSG00000088836)	ENSG00000088836	null	null	1.85781
AL645608.2(ENSG00000230699)	ENSG00000230699	null	null	1.85672
CPB2-AS1(ENSG00000235903)	ENSG00000235903	null	null	1.8564
GATA6-AS1(ENSG00000266010)	ENSG00000266010	null	null	1.85625
AC008894.2(ENSG00000269243)	ENSG00000269243	null	null	1.85481
CIT(ENSG00000122966)	ENSG00000122966	null	null	1.85384
LIMD2(ENSG00000136490)	ENSG00000136490	null	null	1.85026
CDC25C(ENSG00000158402)	ENSG00000158402	null	null	1.8494
LMO3(ENSG00000048540)	ENSG00000048540	null	null	1.84592
CACNB2(ENSG00000165995)	ENSG00000165995	null	null	1.84082
ABCC8(ENSG00000006071)	ENSG00000006071	null	null	1.83887
AC008969.1(ENSG00000176593)	ENSG00000176593	null	null	1.83113
METTL7A(ENSG00000185432)	ENSG00000185432	null	null	1.82154
ECM1(ENSG00000143369)	ENSG00000143369	null	null	1.82116
TK1(ENSG00000167900)	ENSG00000167900	null	null	1.81938
NR4A3(ENSG00000119508)	ENSG00000119508	null	null	1.8129
C1QL1(ENSG00000131094)	ENSG00000131094	null	null	1.81224
CDCA3(ENSG00000111665)	ENSG00000111665	null	null	1.81112
NCRNA00250(ENSG00000253433)	ENSG00000253433	null	null	1.81001
FAM13A-AS1(ENSG00000248019)	ENSG00000248019	null	null	1.80926
RET(ENSG00000165731)	ENSG00000165731	null	null	1.80925
GNG13(ENSG00000127588)	ENSG00000127588	null	null	1.8077
CHRNG(ENSG00000196811)	ENSG00000196811	null	null	1.80702
SKA1(ENSG00000154839)	ENSG00000154839	null	null	1.80529
AC061992.1(ENSG00000266970)	ENSG00000266970	null	null	1.80407
SEPT1(ENSG00000180096)	ENSG00000180096	null	null	1.8023
KIF20A(ENSG00000112984)	ENSG00000112984	null	null	1.79667
TMPO-AS1(ENSG00000257167)	ENSG00000257167	null	null	1.79481
APBB1IP(ENSG00000077420)	ENSG00000077420	null	null	1.79254
ADGRA1(ENSG00000197177)	ENSG00000197177	null	null	1.78993
SYNDIG1(ENSG00000101463)	ENSG00000101463	null	null	1.78986
TACC3(ENSG00000013810)	ENSG00000013810	null	null	1.78925
CHST1(ENSG00000175264)	ENSG00000175264	null	null	1.78755
EPHA7(ENSG00000135333)	ENSG00000135333	null	null	1.77993
ATP6V0E2(ENSG00000171130)	ENSG00000171130	null	null	1.77989
INCENP(ENSG00000149503)	ENSG00000149503	null	null	1.77786
RGS11(ENSG00000076344)	ENSG00000076344	null	null	1.77747
KNTC1(ENSG00000184445)	ENSG00000184445	null	null	1.77499
CDKN2C(ENSG00000123080)	ENSG00000123080	null	null	1.77456
AC091185.1(ENSG00000253476)	ENSG00000253476	null	null	1.77232
HHEX(ENSG00000152804)	ENSG00000152804	null	null	1.77158
LRP11(ENSG00000120256)	ENSG00000120256	null	null	1.77044
APOBEC3B(ENSG00000179750)	ENSG00000179750	null	null	1.76963
DNAAF1(ENSG00000154099)	ENSG00000154099	null	null	1.7687
TICRR(ENSG00000140534)	ENSG00000140534	null	null	1.76277
RAMP3(ENSG00000122679)	ENSG00000122679	null	null	1.76116
KIFC1(ENSG00000237649)	ENSG00000237649	null	null	1.75985
AL136038.3(ENSG00000261242)	ENSG00000261242	null	null	1.75826
CENPE(ENSG00000138778)	ENSG00000138778	null	null	1.75791
BX539320.1(ENSG00000278869)	ENSG00000278869	null	null	1.75695
AP005120.1(ENSG00000263952)	ENSG00000263952	null	null	1.75486
AL132838.1(ENSG00000240096)	ENSG00000240096	null	null	1.75486
HCRTR2(ENSG00000137252)	ENSG00000137252	null	null	1.75486
CCNB2(ENSG00000157456)	ENSG00000157456	null	null	1.75375
UBE2C(ENSG00000175063)	ENSG00000175063	null	null	1.7536
AJAP1(ENSG00000196581)	ENSG00000196581	null	null	1.75314
C21orf58(ENSG00000160298)	ENSG00000160298	null	null	1.7529
ARHGAP24(ENSG00000138639)	ENSG00000138639	null	null	1.75177
MAD2L1(ENSG00000164109)	ENSG00000164109	null	null	1.74969
MYPN(ENSG00000138347)	ENSG00000138347	null	null	1.74946
CDCA5(ENSG00000146670)	ENSG00000146670	null	null	1.74871
MCM10(ENSG00000065328)	ENSG00000065328	null	null	1.74859
ALG1L2(ENSG00000251287)	ENSG00000251287	null	null	1.74853
AC020763.3(ENSG00000279412)	ENSG00000279412	null	null	1.74516
CTNND2(ENSG00000169862)	ENSG00000169862	null	null	1.74474
DGKG(ENSG00000058866)	ENSG00000058866	null	null	1.74317
TP73(ENSG00000078900)	ENSG00000078900	null	null	1.74294
TMEM255B(ENSG00000184497)	ENSG00000184497	null	null	1.73979
AC026785.1(ENSG00000185296)	ENSG00000185296	null	null	1.73948
SGO1(ENSG00000129810)	ENSG00000129810	null	null	1.73883
RAD54L(ENSG00000085999)	ENSG00000085999	null	null	1.73697
KCNJ3(ENSG00000162989)	ENSG00000162989	null	null	1.73547
TCTEX1D4(ENSG00000188396)	ENSG00000188396	null	null	1.73355
DKK1(ENSG00000107984)	ENSG00000107984	null	null	1.73104
KIF18A(ENSG00000121621)	ENSG00000121621	null	null	1.73013
SARDH(ENSG00000123453)	ENSG00000123453	null	null	1.72865
PIF1(ENSG00000140451)	ENSG00000140451	null	null	1.72808
AURKB(ENSG00000178999)	ENSG00000178999	null	null	1.72731
SOAT1(ENSG00000057252)	ENSG00000057252	null	null	1.72563
HM13-AS1(ENSG00000230613)	ENSG00000230613	null	null	1.72549
CAGE1(ENSG00000164304)	ENSG00000164304	null	null	1.72509
FAM72A(ENSG00000196550)	ENSG00000196550	null	null	1.72353
AF131215.7(ENSG00000270076)	ENSG00000270076	null	null	1.72065
AC011487.2(ENSG00000268864)	ENSG00000268864	null	null	1.72008
SPAG5(ENSG00000076382)	ENSG00000076382	null	null	1.71834
AC145138.1(ENSG00000251634)	ENSG00000251634	null	null	1.71832
RLN2(ENSG00000107014)	ENSG00000107014	null	null	1.71741
GPR68(ENSG00000119714)	ENSG00000119714	null	null	1.71132
EHD2(ENSG00000024422)	ENSG00000024422	null	null	1.70899
ASF1B(ENSG00000105011)	ENSG00000105011	null	null	1.70866
ADAM11(ENSG00000073670)	ENSG00000073670	null	null	1.70808
SPC25(ENSG00000152253)	ENSG00000152253	null	null	1.70701
PKN3(ENSG00000160447)	ENSG00000160447	null	null	1.70495
NDC80(ENSG00000080986)	ENSG00000080986	null	null	1.70405
AC099850.3(ENSG00000265415)	ENSG00000265415	null	null	1.7034
ASB9(ENSG00000102048)	ENSG00000102048	null	null	1.70289
AC091849.2(ENSG00000251532)	ENSG00000251532	null	null	1.70091
SCARA3(ENSG00000168077)	ENSG00000168077	null	null	1.70009
SRRM2-AS1(ENSG00000205913)	ENSG00000205913	null	null	1.69779
LGI4(ENSG00000153902)	ENSG00000153902	null	null	1.69693
PHYHIP(ENSG00000168490)	ENSG00000168490	null	null	1.69693
KNL1(ENSG00000137812)	ENSG00000137812	null	null	1.69674
LDHD(ENSG00000166816)	ENSG00000166816	null	null	1.69394
ADRA2B(ENSG00000274286)	ENSG00000274286	null	null	1.69367
ZNF492(ENSG00000229676)	ENSG00000229676	null	null	1.69255
PTPN13(ENSG00000163629)	ENSG00000163629	null	null	1.6902
SCRT1(ENSG00000261678)	ENSG00000261678	null	null	1.6884
CASC10(ENSG00000204682)	ENSG00000204682	null	null	1.68787
SNCB(ENSG00000074317)	ENSG00000074317	null	null	1.68786
TPX2(ENSG00000088325)	ENSG00000088325	null	null	1.68337
AC024451.2(ENSG00000253330)	ENSG00000253330	null	null	1.68299
DCDC2(ENSG00000146038)	ENSG00000146038	null	null	1.68018
GRK5(ENSG00000198873)	ENSG00000198873	null	null	1.67984
KIF24(ENSG00000186638)	ENSG00000186638	null	null	1.67953
LINC02033(ENSG00000279727)	ENSG00000279727	null	null	1.67913
KLF15(ENSG00000163884)	ENSG00000163884	null	null	1.6788
ADAMTS19-AS1(ENSG00000249421)	ENSG00000249421	null	null	1.67684
SECTM1(ENSG00000141574)	ENSG00000141574	null	null	1.67635
MCIDAS(ENSG00000234602)	ENSG00000234602	null	null	1.6755
TPPP3(ENSG00000159713)	ENSG00000159713	null	null	1.67533
COL12A1(ENSG00000111799)	ENSG00000111799	null	null	1.67482
MALRD1(ENSG00000204740)	ENSG00000204740	null	null	1.6729
AP000692.2(ENSG00000273199)	ENSG00000273199	null	null	1.67149
P2RX2(ENSG00000187848)	ENSG00000187848	null	null	1.671
UNC5C(ENSG00000182168)	ENSG00000182168	null	null	1.67045
MPHOSPH9(ENSG00000051825)	ENSG00000051825	null	null	1.66934
SSTR5-AS1(ENSG00000261713)	ENSG00000261713	null	null	1.66809
EVA1C(ENSG00000166979)	ENSG00000166979	null	null	1.66496
PLCL1(ENSG00000115896)	ENSG00000115896	null	null	1.66473
JAG1(ENSG00000101384)	ENSG00000101384	null	null	1.66369
TYMS(ENSG00000176890)	ENSG00000176890	null	null	1.66214
DNAH2(ENSG00000183914)	ENSG00000183914	null	null	1.66112
CCDC166(ENSG00000255181)	ENSG00000255181	null	null	1.66028
AL450992.2(ENSG00000234614)	ENSG00000234614	null	null	1.66011
CENPA(ENSG00000115163)	ENSG00000115163	null	null	1.65866
KLK13(ENSG00000167759)	ENSG00000167759	null	null	1.65677
PKMYT1(ENSG00000127564)	ENSG00000127564	null	null	1.65591
KAAG1(ENSG00000146049)	ENSG00000146049	null	null	1.65578
AC010504.1(ENSG00000267219)	ENSG00000267219	null	null	1.65345
FAM43A(ENSG00000185112)	ENSG00000185112	null	null	1.65336
AC068587.4(ENSG00000283674)	ENSG00000283674	null	null	1.65249
IGFBP6(ENSG00000167779)	ENSG00000167779	null	null	1.65236
AL512363.1(ENSG00000224984)	ENSG00000224984	null	null	1.65015
ABCG2(ENSG00000118777)	ENSG00000118777	null	null	1.64979
IQGAP3(ENSG00000183856)	ENSG00000183856	null	null	1.6494
CNIH2(ENSG00000174871)	ENSG00000174871	null	null	1.64863
SKA3(ENSG00000165480)	ENSG00000165480	null	null	1.64814
SLC17A9(ENSG00000101194)	ENSG00000101194	null	null	1.64767
PLEKHB1(ENSG00000021300)	ENSG00000021300	null	null	1.64735
LRRN2(ENSG00000170382)	ENSG00000170382	null	null	1.64684
AC098820.3(ENSG00000241520)	ENSG00000241520	null	null	1.64572
AC006450.1(ENSG00000231227)	ENSG00000231227	null	null	1.64572
TNFRSF10D(ENSG00000173530)	ENSG00000173530	null	null	1.64572
Z69720.2(ENSG00000278995)	ENSG00000278995	null	null	1.64547
EPOR(ENSG00000187266)	ENSG00000187266	null	null	1.64494
ITPKA(ENSG00000137825)	ENSG00000137825	null	null	1.64249
SESN3(ENSG00000149212)	ENSG00000149212	null	null	1.64241
LINC01136(ENSG00000233791)	ENSG00000233791	null	null	1.64231
ANLN(ENSG00000011426)	ENSG00000011426	null	null	1.63782
TSPAN16(ENSG00000130167)	ENSG00000130167	null	null	1.6368
IGFALS(ENSG00000099769)	ENSG00000099769	null	null	1.63588
LHX4(ENSG00000121454)	ENSG00000121454	null	null	1.63556
PIMREG(ENSG00000129195)	ENSG00000129195	null	null	1.63527
AL157756.1(ENSG00000254718)	ENSG00000254718	null	null	1.6339
UGT2B15(ENSG00000196620)	ENSG00000196620	null	null	1.63298
AC133785.1(ENSG00000233221)	ENSG00000233221	null	null	1.63257
AL022328.1(ENSG00000272836)	ENSG00000272836	null	null	1.62925
NOSTRIN(ENSG00000163072)	ENSG00000163072	null	null	1.62307
ADGRG2(ENSG00000173698)	ENSG00000173698	null	null	1.6192
RBL2(ENSG00000103479)	ENSG00000103479	null	null	1.61912
NUF2(ENSG00000143228)	ENSG00000143228	null	null	1.6176
KIF11(ENSG00000138160)	ENSG00000138160	null	null	1.61627
GTSE1(ENSG00000075218)	ENSG00000075218	null	null	1.61527
CA2(ENSG00000104267)	ENSG00000104267	null	null	1.61418
NKX3-2(ENSG00000109705)	ENSG00000109705	null	null	1.61362
COCH(ENSG00000100473)	ENSG00000100473	null	null	1.61334
AF131216.3(ENSG00000255020)	ENSG00000255020	null	null	1.61146
LINC00324(ENSG00000178977)	ENSG00000178977	null	null	1.61101
AC098828.2(ENSG00000223734)	ENSG00000223734	null	null	1.61101
BIN1(ENSG00000136717)	ENSG00000136717	null	null	1.61054
AC136475.10(ENSG00000277290)	ENSG00000277290	null	null	1.60959
AC008268.1(ENSG00000235584)	ENSG00000235584	null	null	1.60864
GRK6P1(ENSG00000215571)	ENSG00000215571	null	null	1.60699
TOP2A(ENSG00000131747)	ENSG00000131747	null	null	1.60695
CACNG6(ENSG00000130433)	ENSG00000130433	null	null	1.60243
RN7SL381P(ENSG00000263968)	ENSG00000263968	null	null	1.6011
CDT1(ENSG00000167513)	ENSG00000167513	null	null	1.60018
LXN(ENSG00000079257)	ENSG00000079257	null	null	1.59966
AC130462.1(ENSG00000261864)	ENSG00000261864	null	null	1.59654
INPP5J(ENSG00000185133)	ENSG00000185133	null	null	1.5957
CLEC2D(ENSG00000069493)	ENSG00000069493	null	null	1.59554
ACACB(ENSG00000076555)	ENSG00000076555	null	null	1.59456
APLP1(ENSG00000105290)	ENSG00000105290	null	null	1.5939
CYFIP2(ENSG00000055163)	ENSG00000055163	null	null	1.59365
KCNK7(ENSG00000173338)	ENSG00000173338	null	null	1.59081
HMMR(ENSG00000072571)	ENSG00000072571	null	null	1.5875
FANCI(ENSG00000140525)	ENSG00000140525	null	null	1.58712
AL731569.1(ENSG00000227896)	ENSG00000227896	null	null	1.58684
KIF23(ENSG00000137807)	ENSG00000137807	null	null	1.58579
PCLAF(ENSG00000166803)	ENSG00000166803	null	null	1.5841
CMTM2(ENSG00000140932)	ENSG00000140932	null	null	1.58284
FAM72B(ENSG00000188610)	ENSG00000188610	null	null	1.58226
SLC4A10(ENSG00000144290)	ENSG00000144290	null	null	1.58181
PTTG1(ENSG00000164611)	ENSG00000164611	null	null	1.58016
ANKRD33B(ENSG00000164236)	ENSG00000164236	null	null	1.58
EBF4(ENSG00000088881)	ENSG00000088881	null	null	1.57984
BRCA2(ENSG00000139618)	ENSG00000139618	null	null	1.57982
LMBR1(ENSG00000105983)	ENSG00000105983	null	null	1.57371
BTNL9(ENSG00000165810)	ENSG00000165810	null	null	1.57307
SMIM32(ENSG00000271824)	ENSG00000271824	null	null	1.57022
ESCO2(ENSG00000171320)	ENSG00000171320	null	null	1.56943
AL731557.1(ENSG00000225936)	ENSG00000225936	null	null	1.56936
CENPF(ENSG00000117724)	ENSG00000117724	null	null	1.56824
AC010327.2(ENSG00000267507)	ENSG00000267507	null	null	1.56727
OLFML2A(ENSG00000185585)	ENSG00000185585	null	null	1.56657
AC004492.1(ENSG00000272072)	ENSG00000272072	null	null	1.56458
AC004828.1(ENSG00000258871)	ENSG00000258871	null	null	1.56418
AR(ENSG00000169083)	ENSG00000169083	null	null	1.56302
ARMC12(ENSG00000157343)	ENSG00000157343	null	null	1.56099
RUNDC3B(ENSG00000105784)	ENSG00000105784	null	null	1.55811
E2F2(ENSG00000007968)	ENSG00000007968	null	null	1.55732
ANXA9(ENSG00000143412)	ENSG00000143412	null	null	1.55699
AL161891.1(ENSG00000276672)	ENSG00000276672	null	null	1.55677
E2F8(ENSG00000129173)	ENSG00000129173	null	null	1.55632
AC011603.2(ENSG00000258017)	ENSG00000258017	null	null	1.55285
LINC00284(ENSG00000233725)	ENSG00000233725	null	null	1.55285
HEYL(ENSG00000163909)	ENSG00000163909	null	null	1.55228
CDC45(ENSG00000093009)	ENSG00000093009	null	null	1.55035
ZNF695(ENSG00000197472)	ENSG00000197472	null	null	1.55016
CDK1(ENSG00000170312)	ENSG00000170312	null	null	1.54997
MECOM(ENSG00000085276)	ENSG00000085276	null	null	1.54811
GPC6(ENSG00000183098)	ENSG00000183098	null	null	1.54744
INHBA(ENSG00000122641)	ENSG00000122641	null	null	1.54727
LINC01116(ENSG00000163364)	ENSG00000163364	null	null	1.54349
RTN4RL2(ENSG00000186907)	ENSG00000186907	null	null	1.54307
AL732372.3(ENSG00000250575)	ENSG00000250575	null	null	1.54287
DYSF(ENSG00000135636)	ENSG00000135636	null	null	1.5412
CXCL14(ENSG00000145824)	ENSG00000145824	null	null	1.54065
HBA2(ENSG00000188536)	ENSG00000188536	null	null	1.53832
SEC1P(ENSG00000232871)	ENSG00000232871	null	null	1.53681
MTCO2P12(ENSG00000229344)	ENSG00000229344	null	null	1.53597
ITPR1-DT(ENSG00000231249)	ENSG00000231249	null	null	1.53592
ZNF596(ENSG00000172748)	ENSG00000172748	null	null	1.53507
BUB1B(ENSG00000156970)	ENSG00000156970	null	null	1.53476
KANK3(ENSG00000186994)	ENSG00000186994	null	null	1.53407
SDC2(ENSG00000169439)	ENSG00000169439	null	null	1.534
TCF19(ENSG00000137310)	ENSG00000137310	null	null	1.53397
DUSP9(ENSG00000130829)	ENSG00000130829	null	null	1.5332
GCNT2(ENSG00000111846)	ENSG00000111846	null	null	1.53219
KITLG(ENSG00000049130)	ENSG00000049130	null	null	1.53204
HCG27(ENSG00000206344)	ENSG00000206344	null	null	1.53158
GLP2R(ENSG00000065325)	ENSG00000065325	null	null	1.53066
RNF32(ENSG00000105982)	ENSG00000105982	null	null	1.53035
AP003392.4(ENSG00000255121)	ENSG00000255121	null	null	1.52991
NEK2(ENSG00000117650)	ENSG00000117650	null	null	1.52943
DLGAP5(ENSG00000126787)	ENSG00000126787	null	null	1.5287
PLEKHG4B(ENSG00000153404)	ENSG00000153404	null	null	1.52775
CDCA8(ENSG00000134690)	ENSG00000134690	null	null	1.5272
ATP13A4(ENSG00000127249)	ENSG00000127249	null	null	1.52695
AMPH(ENSG00000078053)	ENSG00000078053	null	null	1.52393
PMP22(ENSG00000109099)	ENSG00000109099	null	null	1.52337
KIF2C(ENSG00000142945)	ENSG00000142945	null	null	1.5228
AL928921.2(ENSG00000284693)	ENSG00000284693	null	null	1.52168
ZNF341-AS1(ENSG00000230753)	ENSG00000230753	null	null	1.52168
ANKRD62P1(ENSG00000259271)	ENSG00000259271	null	null	1.52168
DDX3P1(ENSG00000232928)	ENSG00000232928	null	null	1.52168
FAM69C(ENSG00000187773)	ENSG00000187773	null	null	1.52168
AC087645.2(ENSG00000267737)	ENSG00000267737	null	null	1.52168
LNCOC1(ENSG00000253741)	ENSG00000253741	null	null	1.51963
ARHGAP27P2(ENSG00000267472)	ENSG00000267472	null	null	1.51696
PBK(ENSG00000168078)	ENSG00000168078	null	null	1.51515
NHSL2(ENSG00000204131)	ENSG00000204131	null	null	1.51464
HHAT(ENSG00000054392)	ENSG00000054392	null	null	1.51457
C19orf33(ENSG00000167644)	ENSG00000167644	null	null	1.51332
AC093724.1(ENSG00000213222)	ENSG00000213222	null	null	1.51292
PAX9(ENSG00000198807)	ENSG00000198807	null	null	1.51284
PCSK6(ENSG00000140479)	ENSG00000140479	null	null	1.51188
AC127024.4(ENSG00000265791)	ENSG00000265791	null	null	1.51022
AC098934.2(ENSG00000234996)	ENSG00000234996	null	null	1.50907
TNRC18P1(ENSG00000249661)	ENSG00000249661	null	null	1.50806
AP000944.2(ENSG00000285816)	ENSG00000285816	null	null	1.50497
AC113139.1(ENSG00000271555)	ENSG00000271555	null	null	1.50497
AC026320.1(ENSG00000232353)	ENSG00000232353	null	null	1.50497
C22orf15(ENSG00000169314)	ENSG00000169314	null	null	1.50256
FGFBP2(ENSG00000137441)	ENSG00000137441	null	null	1.50256
AC010680.2(ENSG00000270574)	ENSG00000270574	null	null	1.50256
TCAF2C(ENSG00000283528)	ENSG00000283528	null	null	1.50256
AC079336.6(ENSG00000279781)	ENSG00000279781	null	null	1.50256
CR559946.1(ENSG00000227484)	ENSG00000227484	null	null	1.50256
ISPD-AS1(ENSG00000229688)	ENSG00000229688	null	null	1.50256
SERPINB2(ENSG00000197632)	ENSG00000197632	null	null	1.50256
AC018410.1(ENSG00000256746)	ENSG00000256746	null	null	1.50256
AC007386.1(ENSG00000227394)	ENSG00000227394	null	null	1.50256
AL354718.1(ENSG00000275160)	ENSG00000275160	null	null	1.50162
AL606490.8(ENSG00000235350)	ENSG00000235350	null	null	1.5014
NMB(ENSG00000197696)	ENSG00000197696	null	null	1.50125
FLJ20021(ENSG00000254531)	ENSG00000254531	null	null	1.49923
AC016205.1(ENSG00000267374)	ENSG00000267374	null	null	1.49913
NR3C1(ENSG00000113580)	ENSG00000113580	null	null	1.49884
SGO2(ENSG00000163535)	ENSG00000163535	null	null	1.49826
FBXO43(ENSG00000156509)	ENSG00000156509	null	null	1.497
CBLN3(ENSG00000139899)	ENSG00000139899	null	null	1.49591
AC010186.2(ENSG00000256594)	ENSG00000256594	null	null	1.49541
RHOBTB2(ENSG00000008853)	ENSG00000008853	null	null	1.49215
CTRB2(ENSG00000168928)	ENSG00000168928	null	null	1.49121
KCNJ8(ENSG00000121361)	ENSG00000121361	null	null	1.48699
MCM2(ENSG00000073111)	ENSG00000073111	null	null	1.48628
WDR62(ENSG00000075702)	ENSG00000075702	null	null	1.48614
TMTC1(ENSG00000133687)	ENSG00000133687	null	null	1.48465
SSTR2(ENSG00000180616)	ENSG00000180616	null	null	1.48457
OVOL2(ENSG00000125850)	ENSG00000125850	null	null	1.48419
RPL12P27(ENSG00000237169)	ENSG00000237169	null	null	1.48283
AC022167.4(ENSG00000261481)	ENSG00000261481	null	null	1.48283
AC073415.1(ENSG00000227470)	ENSG00000227470	null	null	1.48283
NT5C1B(ENSG00000185013)	ENSG00000185013	null	null	1.48283
AC091516.1(ENSG00000257752)	ENSG00000257752	null	null	1.48283
PDZPH1P(ENSG00000226926)	ENSG00000226926	null	null	1.48283
POMC(ENSG00000115138)	ENSG00000115138	null	null	1.48283
AC009159.2(ENSG00000277214)	ENSG00000277214	null	null	1.48283
AC055713.1(ENSG00000247373)	ENSG00000247373	null	null	1.48221
GPHA2(ENSG00000149735)	ENSG00000149735	null	null	1.48142
GALNT15(ENSG00000131386)	ENSG00000131386	null	null	1.48142
AL355499.1(ENSG00000232234)	ENSG00000232234	null	null	1.48142
PAQR5(ENSG00000137819)	ENSG00000137819	null	null	1.48007
C2CD4D(ENSG00000225556)	ENSG00000225556	null	null	1.47926
TTBK1(ENSG00000146216)	ENSG00000146216	null	null	1.47717
NHLH2(ENSG00000177551)	ENSG00000177551	null	null	1.47658
MGAT2(ENSG00000168282)	ENSG00000168282	null	null	1.4759
GRB14(ENSG00000115290)	ENSG00000115290	null	null	1.47503
LRRIQ4(ENSG00000188306)	ENSG00000188306	null	null	1.47496
LAMB1(ENSG00000091136)	ENSG00000091136	null	null	1.47425
GSC(ENSG00000133937)	ENSG00000133937	null	null	1.47381
PITX2(ENSG00000164093)	ENSG00000164093	null	null	1.4723
LRRC34(ENSG00000171757)	ENSG00000171757	null	null	1.47098
ASTN2(ENSG00000148219)	ENSG00000148219	null	null	1.47063
GRIK4(ENSG00000149403)	ENSG00000149403	null	null	1.46873
HRAT5(ENSG00000248925)	ENSG00000248925	null	null	1.46835
AL031848.1(ENSG00000231868)	ENSG00000231868	null	null	1.46791
SPDYE1(ENSG00000136206)	ENSG00000136206	null	null	1.46785
INHA(ENSG00000123999)	ENSG00000123999	null	null	1.46587
E2F1(ENSG00000101412)	ENSG00000101412	null	null	1.46555
AATK(ENSG00000181409)	ENSG00000181409	null	null	1.46437
CEP55(ENSG00000138180)	ENSG00000138180	null	null	1.46236
FSTL4(ENSG00000053108)	ENSG00000053108	null	null	1.46085
GLTPD2(ENSG00000182327)	ENSG00000182327	null	null	1.46061
DOCK8(ENSG00000107099)	ENSG00000107099	null	null	1.45973
AL139349.1(ENSG00000254419)	ENSG00000254419	null	null	1.45936
FHL1(ENSG00000022267)	ENSG00000022267	null	null	1.45859
CHRD(ENSG00000090539)	ENSG00000090539	null	null	1.45667
AURKA(ENSG00000087586)	ENSG00000087586	null	null	1.45638
PABPC5(ENSG00000174740)	ENSG00000174740	null	null	1.45637
PLEKHH2(ENSG00000152527)	ENSG00000152527	null	null	1.45569
TTK(ENSG00000112742)	ENSG00000112742	null	null	1.45266
SYNGR3(ENSG00000127561)	ENSG00000127561	null	null	1.45176
PLCH2(ENSG00000149527)	ENSG00000149527	null	null	1.45083
BRSK1(ENSG00000160469)	ENSG00000160469	null	null	1.45009
CRY2(ENSG00000121671)	ENSG00000121671	null	null	1.44926
AC110792.2(ENSG00000269506)	ENSG00000269506	null	null	1.44925
LINC01291(ENSG00000204792)	ENSG00000204792	null	null	1.44743
AL031719.2(ENSG00000280231)	ENSG00000280231	null	null	1.44696
DMP1(ENSG00000152592)	ENSG00000152592	null	null	1.44628
KIF12(ENSG00000136883)	ENSG00000136883	null	null	1.44574
DEGS2(ENSG00000168350)	ENSG00000168350	null	null	1.44557
MIR646HG(ENSG00000228340)	ENSG00000228340	null	null	1.44469
PCOTH(ENSG00000205861)	ENSG00000205861	null	null	1.44467
HAS3(ENSG00000103044)	ENSG00000103044	null	null	1.44263
AP001972.5(ENSG00000279117)	ENSG00000279117	null	null	1.44255
HPN(ENSG00000105707)	ENSG00000105707	null	null	1.44079
NFATC4(ENSG00000100968)	ENSG00000100968	null	null	1.43853
LINC00173(ENSG00000196668)	ENSG00000196668	null	null	1.43837
SNORA71A(ENSG00000225091)	ENSG00000225091	null	null	1.43832
BCL2L14(ENSG00000121380)	ENSG00000121380	null	null	1.438
TMEM143(ENSG00000161558)	ENSG00000161558	null	null	1.43752
DIRAS2(ENSG00000165023)	ENSG00000165023	null	null	1.43575
NOTUM(ENSG00000185269)	ENSG00000185269	null	null	1.43561
TIGD3(ENSG00000173825)	ENSG00000173825	null	null	1.43474
HELLS(ENSG00000119969)	ENSG00000119969	null	null	1.43443
TOX2(ENSG00000124191)	ENSG00000124191	null	null	1.43396
AC073573.1(ENSG00000257808)	ENSG00000257808	null	null	1.43343
VAV3-AS1(ENSG00000230489)	ENSG00000230489	null	null	1.43343
HTR7(ENSG00000148680)	ENSG00000148680	null	null	1.43155
PTGER3(ENSG00000050628)	ENSG00000050628	null	null	1.43051
MB(ENSG00000198125)	ENSG00000198125	null	null	1.43041
ZDHHC8P1(ENSG00000133519)	ENSG00000133519	null	null	1.42822
STON1(ENSG00000243244)	ENSG00000243244	null	null	1.42731
C2orf81(ENSG00000284308)	ENSG00000284308	null	null	1.42637
AC110285.2(ENSG00000262877)	ENSG00000262877	null	null	1.42315
OPN3(ENSG00000054277)	ENSG00000054277	null	null	1.42195
CDKN3(ENSG00000100526)	ENSG00000100526	null	null	1.41968
AC006511.3(ENSG00000279865)	ENSG00000279865	null	null	1.41927
LHX2(ENSG00000106689)	ENSG00000106689	null	null	1.41903
TESC(ENSG00000088992)	ENSG00000088992	null	null	1.41848
SYTL4(ENSG00000102362)	ENSG00000102362	null	null	1.41688
DGCR9(ENSG00000273032)	ENSG00000273032	null	null	1.41662
WDR76(ENSG00000092470)	ENSG00000092470	null	null	1.41653
MME(ENSG00000196549)	ENSG00000196549	null	null	1.41648
IL10RB(ENSG00000243646)	ENSG00000243646	null	null	1.41545
CCDC87(ENSG00000182791)	ENSG00000182791	null	null	1.41486
ABCA7(ENSG00000064687)	ENSG00000064687	null	null	1.41389
AC053513.1(ENSG00000256973)	ENSG00000256973	null	null	1.41338
CLU(ENSG00000120885)	ENSG00000120885	null	null	1.41291
HECW1(ENSG00000002746)	ENSG00000002746	null	null	1.41223
DMD(ENSG00000198947)	ENSG00000198947	null	null	1.41163
COL6A2(ENSG00000142173)	ENSG00000142173	null	null	1.40883
NCAPG2(ENSG00000146918)	ENSG00000146918	null	null	1.40802
IGFBPL1(ENSG00000137142)	ENSG00000137142	null	null	1.40663
ACTA2(ENSG00000107796)	ENSG00000107796	null	null	1.40628
AL391095.1(ENSG00000224635)	ENSG00000224635	null	null	1.40443
OBSCN-AS1(ENSG00000162913)	ENSG00000162913	null	null	1.40418
AC124242.1(ENSG00000245281)	ENSG00000245281	null	null	1.40264
FAM149A(ENSG00000109794)	ENSG00000109794	null	null	1.40061
AC008147.4(ENSG00000278842)	ENSG00000278842	null	null	1.40026
EPB41L1(ENSG00000088367)	ENSG00000088367	null	null	1.39993
SLC12A5(ENSG00000124140)	ENSG00000124140	null	null	1.39962
ACKR3(ENSG00000144476)	ENSG00000144476	null	null	1.39885
CDCA2(ENSG00000184661)	ENSG00000184661	null	null	1.39762
ADGRD1(ENSG00000111452)	ENSG00000111452	null	null	1.39621
EID2B(ENSG00000176401)	ENSG00000176401	null	null	1.39569
MINDY4(ENSG00000106125)	ENSG00000106125	null	null	1.39506
RAB36(ENSG00000100228)	ENSG00000100228	null	null	1.39417
C8orf37-AS1(ENSG00000253773)	ENSG00000253773	null	null	1.39368
TM7SF3(ENSG00000064115)	ENSG00000064115	null	null	1.39341
LMNB1(ENSG00000113368)	ENSG00000113368	null	null	1.39321
COL1A1(ENSG00000108821)	ENSG00000108821	null	null	1.39316
CTB-178M22.2(ENSG00000253978)	ENSG00000253978	null	null	1.39301
GLCE(ENSG00000138604)	ENSG00000138604	null	null	1.39074
NMUR1(ENSG00000171596)	ENSG00000171596	null	null	1.39055
LINC00337(ENSG00000225077)	ENSG00000225077	null	null	1.39039
NYAP1(ENSG00000166924)	ENSG00000166924	null	null	1.39031
EME1(ENSG00000154920)	ENSG00000154920	null	null	1.3897
RDM1P5(ENSG00000263818)	ENSG00000263818	null	null	1.38804
LINC00311(ENSG00000179219)	ENSG00000179219	null	null	1.38804
RASSF2(ENSG00000101265)	ENSG00000101265	null	null	1.38657
AP001542.3(ENSG00000267480)	ENSG00000267480	null	null	1.38637
AL138963.1(ENSG00000228886)	ENSG00000228886	null	null	1.38637
AC016590.2(ENSG00000267682)	ENSG00000267682	null	null	1.38636
FAM135A(ENSG00000082269)	ENSG00000082269	null	null	1.38422
HSD17B11(ENSG00000198189)	ENSG00000198189	null	null	1.3834
TGFBR3(ENSG00000069702)	ENSG00000069702	null	null	1.38028
LINC01087(ENSG00000224559)	ENSG00000224559	null	null	1.37986
RBM15-AS1(ENSG00000227963)	ENSG00000227963	null	null	1.37875
LINC01030(ENSG00000253799)	ENSG00000253799	null	null	1.37814
PYY(ENSG00000131096)	ENSG00000131096	null	null	1.37808
YWHAEP1(ENSG00000232727)	ENSG00000232727	null	null	1.37785
TMOD1(ENSG00000136842)	ENSG00000136842	null	null	1.37762
GPRC5C(ENSG00000170412)	ENSG00000170412	null	null	1.37531
RGS9BP(ENSG00000186326)	ENSG00000186326	null	null	1.37379
LRP2(ENSG00000081479)	ENSG00000081479	null	null	1.37361
AC009226.1(ENSG00000223725)	ENSG00000223725	null	null	1.37167
JADE1(ENSG00000077684)	ENSG00000077684	null	null	1.37072
AC005520.2(ENSG00000259065)	ENSG00000259065	null	null	1.36898
CYP2U1(ENSG00000155016)	ENSG00000155016	null	null	1.36889
ASH1L-AS1(ENSG00000235919)	ENSG00000235919	null	null	1.36653
NKPD1(ENSG00000179846)	ENSG00000179846	null	null	1.36651
LIG1(ENSG00000105486)	ENSG00000105486	null	null	1.36624
AL049555.1(ENSG00000261116)	ENSG00000261116	null	null	1.36573
TYRO3(ENSG00000092445)	ENSG00000092445	null	null	1.36422
POLQ(ENSG00000051341)	ENSG00000051341	null	null	1.36399
GLRB(ENSG00000109738)	ENSG00000109738	null	null	1.36217
HAAO(ENSG00000162882)	ENSG00000162882	null	null	1.36196
HS3ST3A1(ENSG00000153976)	ENSG00000153976	null	null	1.36185
MIR497HG(ENSG00000267532)	ENSG00000267532	null	null	1.36133
AC107294.2(ENSG00000272970)	ENSG00000272970	null	null	1.36034
FGD2(ENSG00000146192)	ENSG00000146192	null	null	1.36023
LINC01115(ENSG00000272342)	ENSG00000272342	null	null	1.35939
CPNE4(ENSG00000196353)	ENSG00000196353	null	null	1.35897
NOX5(ENSG00000255346)	ENSG00000255346	null	null	1.35858
CHTF18(ENSG00000127586)	ENSG00000127586	null	null	1.35681
LARGE2(ENSG00000165905)	ENSG00000165905	null	null	1.35618
SH3BP5(ENSG00000131370)	ENSG00000131370	null	null	1.35463
ABLIM2(ENSG00000163995)	ENSG00000163995	null	null	1.35394
ITPR1(ENSG00000150995)	ENSG00000150995	null	null	1.35365
CCDC180(ENSG00000197816)	ENSG00000197816	null	null	1.35363
SLC4A3(ENSG00000114923)	ENSG00000114923	null	null	1.35313
LRRC15(ENSG00000172061)	ENSG00000172061	null	null	1.35207
AC005534.1(ENSG00000224903)	ENSG00000224903	null	null	1.35205
CARNS1(ENSG00000172508)	ENSG00000172508	null	null	1.35113
ATP8B2(ENSG00000143515)	ENSG00000143515	null	null	1.35066
FGFR4(ENSG00000160867)	ENSG00000160867	null	null	1.34882
EFHB(ENSG00000163576)	ENSG00000163576	null	null	1.34844
PDE4A(ENSG00000065989)	ENSG00000065989	null	null	1.34842
MXD3(ENSG00000213347)	ENSG00000213347	null	null	1.3471
AF129075.2(ENSG00000273254)	ENSG00000273254	null	null	1.34461
STIL(ENSG00000123473)	ENSG00000123473	null	null	1.34424
PLK4(ENSG00000142731)	ENSG00000142731	null	null	1.34365
DLL1(ENSG00000198719)	ENSG00000198719	null	null	1.34332
IFI27L2(ENSG00000119632)	ENSG00000119632	null	null	1.34265
DDB2(ENSG00000134574)	ENSG00000134574	null	null	1.34223
CENPS(ENSG00000175279)	ENSG00000175279	null	null	1.34216
TSPY26P(ENSG00000235217)	ENSG00000235217	null	null	1.34012
MARCH11(ENSG00000183654)	ENSG00000183654	null	null	1.34003
FAM111B(ENSG00000189057)	ENSG00000189057	null	null	1.33788
TBCE(ENSG00000285053)	ENSG00000285053	null	null	1.33745
ACHE(ENSG00000087085)	ENSG00000087085	null	null	1.3372
AL355490.1(ENSG00000225850)	ENSG00000225850	null	null	1.33627
CDC7(ENSG00000097046)	ENSG00000097046	null	null	1.33623
ADIRF-AS1(ENSG00000272734)	ENSG00000272734	null	null	1.33139
ZNF367(ENSG00000165244)	ENSG00000165244	null	null	1.33039
ASAP2(ENSG00000151693)	ENSG00000151693	null	null	1.32884
AC091057.1(ENSG00000187951)	ENSG00000187951	null	null	1.32829
TIFA(ENSG00000145365)	ENSG00000145365	null	null	1.32769
DLX5(ENSG00000105880)	ENSG00000105880	null	null	1.32502
AL008627.1(ENSG00000229700)	ENSG00000229700	null	null	1.32496
POC1B-AS1(ENSG00000270344)	ENSG00000270344	null	null	1.32488
SLC6A3(ENSG00000142319)	ENSG00000142319	null	null	1.32287
PCOLCE(ENSG00000106333)	ENSG00000106333	null	null	1.32281
UHRF1(ENSG00000276043)	ENSG00000276043	null	null	1.32244
RDM1(ENSG00000278023)	ENSG00000278023	null	null	1.32227
RNA5SP283(ENSG00000202474)	ENSG00000202474	null	null	1.3199
ALDH3A1(ENSG00000108602)	ENSG00000108602	null	null	1.31951
RNASEH1-AS1(ENSG00000234171)	ENSG00000234171	null	null	1.31941
C20orf204(ENSG00000196421)	ENSG00000196421	null	null	1.31865
AC007383.2(ENSG00000227946)	ENSG00000227946	null	null	1.31721
C17orf53(ENSG00000125319)	ENSG00000125319	null	null	1.31598
ABCB9(ENSG00000150967)	ENSG00000150967	null	null	1.31554
BORA(ENSG00000136122)	ENSG00000136122	null	null	1.31501
AC010422.2(ENSG00000268945)	ENSG00000268945	null	null	1.31442
ADCY1(ENSG00000164742)	ENSG00000164742	null	null	1.31311
LINC01607(ENSG00000272138)	ENSG00000272138	null	null	1.31267
DNAH3(ENSG00000158486)	ENSG00000158486	null	null	1.31243
MAB21L4(ENSG00000172478)	ENSG00000172478	null	null	1.31222
EMID1(ENSG00000186998)	ENSG00000186998	null	null	1.31219
RNFT2(ENSG00000135119)	ENSG00000135119	null	null	1.31203
NKAIN4(ENSG00000101198)	ENSG00000101198	null	null	1.3119
VIPR2(ENSG00000106018)	ENSG00000106018	null	null	1.31171
AC025165.4(ENSG00000269903)	ENSG00000269903	null	null	1.31003
PRB3(ENSG00000197870)	ENSG00000197870	null	null	1.31001
DAGLA(ENSG00000134780)	ENSG00000134780	null	null	1.30996
RCBTB2(ENSG00000136161)	ENSG00000136161	null	null	1.30895
MAFA-AS1(ENSG00000254338)	ENSG00000254338	null	null	1.3088
HIST1H2BJ(ENSG00000124635)	ENSG00000124635	null	null	1.30862
FP475955.4(ENSG00000280172)	ENSG00000280172	null	null	1.3081
RACGAP1(ENSG00000161800)	ENSG00000161800	null	null	1.30723
PCDH9(ENSG00000184226)	ENSG00000184226	null	null	1.30712
OBSL1(ENSG00000124006)	ENSG00000124006	null	null	1.30638
ROBO1(ENSG00000169855)	ENSG00000169855	null	null	1.30513
FTCD(ENSG00000160282)	ENSG00000160282	null	null	1.30484
ARHGEF39(ENSG00000137135)	ENSG00000137135	null	null	1.30444
DPYSL5(ENSG00000157851)	ENSG00000157851	null	null	1.30434
AL161909.1(ENSG00000232176)	ENSG00000232176	null	null	1.30339
AC006128.1(ENSG00000279716)	ENSG00000279716	null	null	1.30312
AGFG2(ENSG00000106351)	ENSG00000106351	null	null	1.30159
TMEM136(ENSG00000181264)	ENSG00000181264	null	null	1.30152
LINC02600(ENSG00000250986)	ENSG00000250986	null	null	1.30141
C5(ENSG00000106804)	ENSG00000106804	null	null	1.29955
LINC01833(ENSG00000259439)	ENSG00000259439	null	null	1.29865
SIX1(ENSG00000126778)	ENSG00000126778	null	null	1.29745
C1orf53(ENSG00000203724)	ENSG00000203724	null	null	1.29698
AC084018.2(ENSG00000274292)	ENSG00000274292	null	null	1.29652
HTR7P1(ENSG00000183935)	ENSG00000183935	null	null	1.2957
AP003068.4(ENSG00000278952)	ENSG00000278952	null	null	1.29491
PSRC1(ENSG00000134222)	ENSG00000134222	null	null	1.2946
CCNB1(ENSG00000134057)	ENSG00000134057	null	null	1.2937
DPY19L1(ENSG00000173852)	ENSG00000173852	null	null	1.29211
TMEM59L(ENSG00000105696)	ENSG00000105696	null	null	1.29098
CCNF(ENSG00000162063)	ENSG00000162063	null	null	1.2878
C19orf57(ENSG00000132016)	ENSG00000132016	null	null	1.28739
SLC22A17(ENSG00000092096)	ENSG00000092096	null	null	1.28632
SP9(ENSG00000217236)	ENSG00000217236	null	null	1.28611
CACNA1G(ENSG00000006283)	ENSG00000006283	null	null	1.28585
ADGRB1(ENSG00000181790)	ENSG00000181790	null	null	1.2856
LAMA3(ENSG00000053747)	ENSG00000053747	null	null	1.28517
KCNE2(ENSG00000159197)	ENSG00000159197	null	null	1.28499
INTS4P2(ENSG00000273024)	ENSG00000273024	null	null	1.28423
HOXA6(ENSG00000106006)	ENSG00000106006	null	null	1.28336
FUT7(ENSG00000180549)	ENSG00000180549	null	null	1.28333
AC004846.2(ENSG00000258944)	ENSG00000258944	null	null	1.28267
DTX4(ENSG00000110042)	ENSG00000110042	null	null	1.28188
AC007938.3(ENSG00000270953)	ENSG00000270953	null	null	1.28168
EFEMP2(ENSG00000172638)	ENSG00000172638	null	null	1.28123
RECQL4(ENSG00000160957)	ENSG00000160957	null	null	1.28022
AC144831.1(ENSG00000261888)	ENSG00000261888	null	null	1.27967
CHAF1B(ENSG00000159259)	ENSG00000159259	null	null	1.27955
MMP16(ENSG00000156103)	ENSG00000156103	null	null	1.27936
SCUBE2(ENSG00000175356)	ENSG00000175356	null	null	1.27895
MEGF11(ENSG00000157890)	ENSG00000157890	null	null	1.27804
AC093904.2(ENSG00000242136)	ENSG00000242136	null	null	1.27773
RNA5SP122(ENSG00000207186)	ENSG00000207186	null	null	1.27767
DLX4(ENSG00000108813)	ENSG00000108813	null	null	1.27739
GLIS3(ENSG00000107249)	ENSG00000107249	null	null	1.27721
GINS4(ENSG00000147536)	ENSG00000147536	null	null	1.27707
KHK(ENSG00000138030)	ENSG00000138030	null	null	1.27587
E2F7(ENSG00000165891)	ENSG00000165891	null	null	1.27573
AC007000.1(ENSG00000213542)	ENSG00000213542	null	null	1.27527
ARHGEF6(ENSG00000129675)	ENSG00000129675	null	null	1.27474
PORCN(ENSG00000102312)	ENSG00000102312	null	null	1.2743
EXOC3L4(ENSG00000205436)	ENSG00000205436	null	null	1.27241
ATP2A1(ENSG00000196296)	ENSG00000196296	null	null	1.27163
KCNH3(ENSG00000135519)	ENSG00000135519	null	null	1.27064
UPK3A(ENSG00000100373)	ENSG00000100373	null	null	1.2706
NIPAL3(ENSG00000001461)	ENSG00000001461	null	null	1.27058
ADAM22(ENSG00000008277)	ENSG00000008277	null	null	1.2699
TNS2(ENSG00000111077)	ENSG00000111077	null	null	1.26929
ITGB5(ENSG00000082781)	ENSG00000082781	null	null	1.26855
PODXL(ENSG00000128567)	ENSG00000128567	null	null	1.26805
STAG3L1(ENSG00000205583)	ENSG00000205583	null	null	1.26803
HEY2(ENSG00000135547)	ENSG00000135547	null	null	1.26772
FANCA(ENSG00000187741)	ENSG00000187741	null	null	1.26747
ESRRG(ENSG00000196482)	ENSG00000196482	null	null	1.26711
PDE4C(ENSG00000105650)	ENSG00000105650	null	null	1.26711
ACTL8(ENSG00000117148)	ENSG00000117148	null	null	1.2669
GBAP1(ENSG00000160766)	ENSG00000160766	null	null	1.26669
NOVA2(ENSG00000104967)	ENSG00000104967	null	null	1.26667
TAS1R3(ENSG00000169962)	ENSG00000169962	null	null	1.2666
CCDC159(ENSG00000183401)	ENSG00000183401	null	null	1.26622
PLA2G2A(ENSG00000188257)	ENSG00000188257	null	null	1.26529
BMP7(ENSG00000101144)	ENSG00000101144	null	null	1.26435
HS6ST2(ENSG00000171004)	ENSG00000171004	null	null	1.26272
UPK2(ENSG00000110375)	ENSG00000110375	null	null	1.26244
ATAD2(ENSG00000156802)	ENSG00000156802	null	null	1.26084
RMST(ENSG00000255794)	ENSG00000255794	null	null	1.26026
MICAL1(ENSG00000135596)	ENSG00000135596	null	null	1.25696
HCG23(ENSG00000225914)	ENSG00000225914	null	null	1.25593
TEX19(ENSG00000182459)	ENSG00000182459	null	null	1.25464
PRKCG(ENSG00000126583)	ENSG00000126583	null	null	1.25206
NLRP6(ENSG00000174885)	ENSG00000174885	null	null	1.25076
DSCC1(ENSG00000136982)	ENSG00000136982	null	null	1.25056
AC113361.1(ENSG00000272255)	ENSG00000272255	null	null	1.24892
OSM(ENSG00000099985)	ENSG00000099985	null	null	1.24774
CAMK1D(ENSG00000183049)	ENSG00000183049	null	null	1.24756
CENPK(ENSG00000123219)	ENSG00000123219	null	null	1.24738
CCDC74A(ENSG00000163040)	ENSG00000163040	null	null	1.24612
PAX8(ENSG00000125618)	ENSG00000125618	null	null	1.24567
CCDC183-AS1(ENSG00000228544)	ENSG00000228544	null	null	1.24469
RIPPLY3(ENSG00000183145)	ENSG00000183145	null	null	1.24325
AL137058.1(ENSG00000244471)	ENSG00000244471	null	null	1.24299
TGFB3(ENSG00000119699)	ENSG00000119699	null	null	1.2428
CADPS(ENSG00000163618)	ENSG00000163618	null	null	1.24184
OR2I1P(ENSG00000237988)	ENSG00000237988	null	null	1.24148
EPHA6(ENSG00000080224)	ENSG00000080224	null	null	1.24091
TENT5A(ENSG00000112773)	ENSG00000112773	null	null	1.24027
HERC3(ENSG00000138641)	ENSG00000138641	null	null	1.23999
AC010618.2(ENSG00000269161)	ENSG00000269161	null	null	1.23973
GVQW3(ENSG00000179240)	ENSG00000179240	null	null	1.23814
AC025048.6(ENSG00000280852)	ENSG00000280852	null	null	1.23808
ABCC5(ENSG00000114770)	ENSG00000114770	null	null	1.23772
LOXL1(ENSG00000129038)	ENSG00000129038	null	null	1.2371
LINC01238(ENSG00000237940)	ENSG00000237940	null	null	1.2369
KCTD7(ENSG00000243335)	ENSG00000243335	null	null	1.23648
PLCG1-AS1(ENSG00000226648)	ENSG00000226648	null	null	1.23641
HS6ST1(ENSG00000136720)	ENSG00000136720	null	null	1.23638
AC007389.5(ENSG00000281920)	ENSG00000281920	null	null	1.23336
FANCD2(ENSG00000144554)	ENSG00000144554	null	null	1.23213
ZBTB12(ENSG00000204366)	ENSG00000204366	null	null	1.23061
AC116366.1(ENSG00000234290)	ENSG00000234290	null	null	1.23059
GJB5(ENSG00000189280)	ENSG00000189280	null	null	1.22984
PNCK(ENSG00000130822)	ENSG00000130822	null	null	1.22974
ENO3(ENSG00000108515)	ENSG00000108515	null	null	1.22853
AL451069.2(ENSG00000231705)	ENSG00000231705	null	null	1.22763
MIR3929(ENSG00000265641)	ENSG00000265641	null	null	1.22763
RF00019(ENSG00000200344)	ENSG00000200344	null	null	1.22763
AC027088.4(ENSG00000273851)	ENSG00000273851	null	null	1.22763
SHCBP1(ENSG00000171241)	ENSG00000171241	null	null	1.22706
LINC00689(ENSG00000231419)	ENSG00000231419	null	null	1.22695
RNU1-27P(ENSG00000206596)	ENSG00000206596	null	null	1.2265
AC079848.1(ENSG00000250012)	ENSG00000250012	null	null	1.22533
ALG1L10P(ENSG00000254016)	ENSG00000254016	null	null	1.22453
WDR54(ENSG00000005448)	ENSG00000005448	null	null	1.22241
SLC16A3(ENSG00000141526)	ENSG00000141526	null	null	1.22137
PARPBP(ENSG00000185480)	ENSG00000185480	null	null	1.22072
AC016877.3(ENSG00000271930)	ENSG00000271930	null	null	1.22049
PLEKHG4(ENSG00000196155)	ENSG00000196155	null	null	1.22025
RASL10A(ENSG00000100276)	ENSG00000100276	null	null	1.22001
FREM2(ENSG00000150893)	ENSG00000150893	null	null	1.21974
NCAPG(ENSG00000109805)	ENSG00000109805	null	null	1.21955
FANCG(ENSG00000221829)	ENSG00000221829	null	null	1.21937
AP000688.1(ENSG00000230212)	ENSG00000230212	null	null	1.21932
RIMKLA(ENSG00000177181)	ENSG00000177181	null	null	1.21917
RCAN2(ENSG00000172348)	ENSG00000172348	null	null	1.21735
AC012313.2(ENSG00000268049)	ENSG00000268049	null	null	1.21706
TNFRSF18(ENSG00000186891)	ENSG00000186891	null	null	1.21685
DPEP1(ENSG00000015413)	ENSG00000015413	null	null	1.21597
AC138392.1(ENSG00000219201)	ENSG00000219201	null	null	1.21587
MC5R(ENSG00000176136)	ENSG00000176136	null	null	1.21513
TPSG1(ENSG00000116176)	ENSG00000116176	null	null	1.21477
MAGI1(ENSG00000151276)	ENSG00000151276	null	null	1.21425
ING2(ENSG00000168556)	ENSG00000168556	null	null	1.21401
ZNF619(ENSG00000177873)	ENSG00000177873	null	null	1.21374
LINC02014(ENSG00000248243)	ENSG00000248243	null	null	1.21198
TPI1P2(ENSG00000230359)	ENSG00000230359	null	null	1.21162
RTN1(ENSG00000139970)	ENSG00000139970	null	null	1.21047
SLC25A30-AS1(ENSG00000251015)	ENSG00000251015	null	null	1.21012
NOS2P3(ENSG00000230528)	ENSG00000230528	null	null	1.20949
ABRA(ENSG00000174429)	ENSG00000174429	null	null	1.20949
TSGA13(ENSG00000213265)	ENSG00000213265	null	null	1.20949
ERCC6L(ENSG00000186871)	ENSG00000186871	null	null	1.20872
GALNTL6(ENSG00000174473)	ENSG00000174473	null	null	1.20825
SPATC1L(ENSG00000160284)	ENSG00000160284	null	null	1.2077
AL356311.1(ENSG00000233823)	ENSG00000233823	null	null	1.2076
CACNA1C(ENSG00000151067)	ENSG00000151067	null	null	1.2071
NDRG2(ENSG00000165795)	ENSG00000165795	null	null	1.20685
NUDT10(ENSG00000122824)	ENSG00000122824	null	null	1.20597
ANKRD44(ENSG00000065413)	ENSG00000065413	null	null	1.20529
TMEM198B(ENSG00000182796)	ENSG00000182796	null	null	1.20476
DNAJB4(ENSG00000162616)	ENSG00000162616	null	null	1.20457
CHST8(ENSG00000124302)	ENSG00000124302	null	null	1.20434
PARD6A(ENSG00000102981)	ENSG00000102981	null	null	1.20361
TBC1D10C(ENSG00000175463)	ENSG00000175463	null	null	1.20358
CALCR(ENSG00000004948)	ENSG00000004948	null	null	1.20314
FRRS1(ENSG00000156869)	ENSG00000156869	null	null	1.20253
MATN2(ENSG00000132561)	ENSG00000132561	null	null	1.20234
GRID2IP(ENSG00000215045)	ENSG00000215045	null	null	1.20184
AL355574.1(ENSG00000238058)	ENSG00000238058	null	null	1.20077
SLC29A1(ENSG00000112759)	ENSG00000112759	null	null	1.20058
PTMAP2(ENSG00000197744)	ENSG00000197744	null	null	1.20017
ARMC9(ENSG00000135931)	ENSG00000135931	null	null	1.19963
AL590787.1(ENSG00000260509)	ENSG00000260509	null	null	1.19945
AC134349.2(ENSG00000256981)	ENSG00000256981	null	null	1.19945
GTSE1-DT(ENSG00000277232)	ENSG00000277232	null	null	1.19871
DTL(ENSG00000143476)	ENSG00000143476	null	null	1.19845
POLD1(ENSG00000062822)	ENSG00000062822	null	null	1.19817
AC009533.1(ENSG00000111788)	ENSG00000111788	null	null	1.19778
TBX6(ENSG00000149922)	ENSG00000149922	null	null	1.19686
CERS2(ENSG00000143418)	ENSG00000143418	null	null	1.19652
AC007216.4(ENSG00000263307)	ENSG00000263307	null	null	1.19597
ESR1(ENSG00000091831)	ENSG00000091831	null	null	1.19578
U91328.1(ENSG00000272462)	ENSG00000272462	null	null	1.1955
NEK10(ENSG00000163491)	ENSG00000163491	null	null	1.19508
GINS2(ENSG00000131153)	ENSG00000131153	null	null	1.19468
AC011043.1(ENSG00000276256)	ENSG00000276256	null	null	1.19406
RAD51AP1(ENSG00000111247)	ENSG00000111247	null	null	1.19289
TSPAN12(ENSG00000106025)	ENSG00000106025	null	null	1.19267
PDZRN3(ENSG00000121440)	ENSG00000121440	null	null	1.19185
CEACAM1(ENSG00000079385)	ENSG00000079385	null	null	1.18916
CYCSP24(ENSG00000227666)	ENSG00000227666	null	null	1.18885
BRD3OS(ENSG00000235106)	ENSG00000235106	null	null	1.18865
FAM57B(ENSG00000149926)	ENSG00000149926	null	null	1.18823
APOBR(ENSG00000184730)	ENSG00000184730	null	null	1.18731
BRCA1(ENSG00000012048)	ENSG00000012048	null	null	1.18679
MGAT3(ENSG00000128268)	ENSG00000128268	null	null	1.1853
AC084816.1(ENSG00000256995)	ENSG00000256995	null	null	1.18495
SLIT1(ENSG00000187122)	ENSG00000187122	null	null	1.18463
COL27A1(ENSG00000196739)	ENSG00000196739	null	null	1.18289
SSPO(ENSG00000197558)	ENSG00000197558	null	null	1.18201
KLK4(ENSG00000167749)	ENSG00000167749	null	null	1.18174
CPLANE1(ENSG00000197603)	ENSG00000197603	null	null	1.18139
TOM1L2(ENSG00000175662)	ENSG00000175662	null	null	1.18009
SORBS3(ENSG00000120896)	ENSG00000120896	null	null	1.17955
CASP16P(ENSG00000228146)	ENSG00000228146	null	null	1.17917
FAM83B(ENSG00000168143)	ENSG00000168143	null	null	1.17897
SYNPO2(ENSG00000172403)	ENSG00000172403	null	null	1.17864
RELL1(ENSG00000181826)	ENSG00000181826	null	null	1.17825
LRRC26(ENSG00000184709)	ENSG00000184709	null	null	1.17799
RAB37(ENSG00000172794)	ENSG00000172794	null	null	1.17703
STXBP6(ENSG00000168952)	ENSG00000168952	null	null	1.17684
HIST1H2AL(ENSG00000276903)	ENSG00000276903	null	null	1.17655
USH2A(ENSG00000042781)	ENSG00000042781	null	null	1.17565
AC027031.2(ENSG00000254615)	ENSG00000254615	null	null	1.1754
ZMYND10(ENSG00000004838)	ENSG00000004838	null	null	1.17521
GAS6-DT(ENSG00000272695)	ENSG00000272695	null	null	1.1741
FLJ31356(ENSG00000229951)	ENSG00000229951	null	null	1.17349
FOXD2(ENSG00000186564)	ENSG00000186564	null	null	1.1733
PRH2(ENSG00000134551)	ENSG00000134551	null	null	1.1733
GPC4(ENSG00000076716)	ENSG00000076716	null	null	1.17155
KIF15(ENSG00000163808)	ENSG00000163808	null	null	1.17134
AC005622.1(ENSG00000283525)	ENSG00000283525	null	null	1.17005
SCN1B(ENSG00000105711)	ENSG00000105711	null	null	1.16935
PGAM1P7(ENSG00000213997)	ENSG00000213997	null	null	1.16932
ALDH16A1(ENSG00000161618)	ENSG00000161618	null	null	1.16922
AP005131.3(ENSG00000267503)	ENSG00000267503	null	null	1.16914
AC026691.1(ENSG00000270021)	ENSG00000270021	null	null	1.16908
RIMS2(ENSG00000176406)	ENSG00000176406	null	null	1.16859
CENPW(ENSG00000203760)	ENSG00000203760	null	null	1.16832
AC073389.1(ENSG00000268584)	ENSG00000268584	null	null	1.16816
BPIFA4P(ENSG00000183566)	ENSG00000183566	null	null	1.16816
UNC13B(ENSG00000198722)	ENSG00000198722	null	null	1.1681
MAPK8IP1(ENSG00000121653)	ENSG00000121653	null	null	1.16678
TUBA1B(ENSG00000123416)	ENSG00000123416	null	null	1.16647
RHD(ENSG00000187010)	ENSG00000187010	null	null	1.16621
AL021392.1(ENSG00000234869)	ENSG00000234869	null	null	1.16543
AL845472.1(ENSG00000275450)	ENSG00000275450	null	null	1.16443
AC011487.1(ENSG00000213777)	ENSG00000213777	null	null	1.16443
BEND6(ENSG00000151917)	ENSG00000151917	null	null	1.16399
A1BG-AS1(ENSG00000268895)	ENSG00000268895	null	null	1.16378
TPTE2P5(ENSG00000168852)	ENSG00000168852	null	null	1.16323
ALDH7A1(ENSG00000164904)	ENSG00000164904	null	null	1.16266
AC012313.3(ENSG00000268230)	ENSG00000268230	null	null	1.16212
SIAH3(ENSG00000215475)	ENSG00000215475	null	null	1.16131
CARD10(ENSG00000100065)	ENSG00000100065	null	null	1.16123
NRP1(ENSG00000099250)	ENSG00000099250	null	null	1.16122
CERK(ENSG00000100422)	ENSG00000100422	null	null	1.16076
ANKLE1(ENSG00000160117)	ENSG00000160117	null	null	1.16034
LRP12(ENSG00000147650)	ENSG00000147650	null	null	1.16015
AP000769.1(ENSG00000173727)	ENSG00000173727	null	null	1.15916
MBP(ENSG00000197971)	ENSG00000197971	null	null	1.15893
SMTNL2(ENSG00000188176)	ENSG00000188176	null	null	1.15845
AC027307.3(ENSG00000268798)	ENSG00000268798	null	null	1.15769
TTC21B(ENSG00000123607)	ENSG00000123607	null	null	1.15725
MND1(ENSG00000121211)	ENSG00000121211	null	null	1.15661
LINC01665(ENSG00000235343)	ENSG00000235343	null	null	1.15628
MUC12(ENSG00000205277)	ENSG00000205277	null	null	1.15628
AL590096.1(ENSG00000277020)	ENSG00000277020	null	null	1.15628
AC068790.7(ENSG00000270130)	ENSG00000270130	null	null	1.15608
AP006287.2(ENSG00000255038)	ENSG00000255038	null	null	1.15603
AL049795.1(ENSG00000224066)	ENSG00000224066	null	null	1.15592
AL445222.1(ENSG00000271833)	ENSG00000271833	null	null	1.15486
FOLH1(ENSG00000086205)	ENSG00000086205	null	null	1.15465
TBXAS1(ENSG00000059377)	ENSG00000059377	null	null	1.15312
ZNF69(ENSG00000198429)	ENSG00000198429	null	null	1.15256
IDI2-AS1(ENSG00000232656)	ENSG00000232656	null	null	1.15081
TOLLIP-AS1(ENSG00000255153)	ENSG00000255153	null	null	1.1508
RRM1(ENSG00000167325)	ENSG00000167325	null	null	1.14925
WDHD1(ENSG00000198554)	ENSG00000198554	null	null	1.14925
PRR15L(ENSG00000167183)	ENSG00000167183	null	null	1.14724
ATOH8(ENSG00000168874)	ENSG00000168874	null	null	1.14677
NCAM2(ENSG00000154654)	ENSG00000154654	null	null	1.14644
MEGF8(ENSG00000105429)	ENSG00000105429	null	null	1.14629
LYG1(ENSG00000144214)	ENSG00000144214	null	null	1.14605
SIPA1(ENSG00000213445)	ENSG00000213445	null	null	1.14592
ITPRID1(ENSG00000180347)	ENSG00000180347	null	null	1.14356
GHDC(ENSG00000167925)	ENSG00000167925	null	null	1.14284
AC008972.2(ENSG00000272081)	ENSG00000272081	null	null	1.14222
AC009630.1(ENSG00000253133)	ENSG00000253133	null	null	1.14199
FGFR1(ENSG00000077782)	ENSG00000077782	null	null	1.14142
ARL6(ENSG00000113966)	ENSG00000113966	null	null	1.14121
AC244517.5(ENSG00000279047)	ENSG00000279047	null	null	1.14057
AL109976.1(ENSG00000277287)	ENSG00000277287	null	null	1.14015
PPIAP91(ENSG00000228728)	ENSG00000228728	null	null	1.13987
AC068831.7(ENSG00000284946)	ENSG00000284946	null	null	1.13824
MCAM(ENSG00000076706)	ENSG00000076706	null	null	1.13813
MKX(ENSG00000150051)	ENSG00000150051	null	null	1.13761
AC211486.3(ENSG00000273598)	ENSG00000273598	null	null	1.13703
LINC00240(ENSG00000224843)	ENSG00000224843	null	null	1.13669
PIP4P2(ENSG00000155099)	ENSG00000155099	null	null	1.13601
SPATA13(ENSG00000182957)	ENSG00000182957	null	null	1.13452
ITM2C(ENSG00000135916)	ENSG00000135916	null	null	1.13396
UCHL1(ENSG00000154277)	ENSG00000154277	null	null	1.1336
CEACAM6(ENSG00000086548)	ENSG00000086548	null	null	1.13291
IMPDH1P8(ENSG00000224728)	ENSG00000224728	null	null	1.13276
AC025171.2(ENSG00000215068)	ENSG00000215068	null	null	1.13212
AL391244.3(ENSG00000272455)	ENSG00000272455	null	null	1.1307
AP005264.5(ENSG00000267733)	ENSG00000267733	null	null	1.13036
AC004477.1(ENSG00000263412)	ENSG00000263412	null	null	1.12983
AC021106.1(ENSG00000249863)	ENSG00000249863	null	null	1.12977
AC114488.2(ENSG00000235790)	ENSG00000235790	null	null	1.12977
ACTG1P24(ENSG00000226359)	ENSG00000226359	null	null	1.12977
AC007570.1(ENSG00000255655)	ENSG00000255655	null	null	1.12977
RNF26(ENSG00000173456)	ENSG00000173456	null	null	1.12957
SARNP(ENSG00000205323)	ENSG00000205323	null	null	1.12933
NTSR1(ENSG00000101188)	ENSG00000101188	null	null	1.12809
TPGS1(ENSG00000141933)	ENSG00000141933	null	null	1.12718
BARD1(ENSG00000138376)	ENSG00000138376	null	null	1.12559
JMJD1C-AS1(ENSG00000272767)	ENSG00000272767	null	null	1.12412
AC020978.2(ENSG00000260441)	ENSG00000260441	null	null	1.12386
RNU6-1121P(ENSG00000252611)	ENSG00000252611	null	null	1.12386
NEK1(ENSG00000137601)	ENSG00000137601	null	null	1.12329
FAM216A(ENSG00000204856)	ENSG00000204856	null	null	1.12262
AL079343.1(ENSG00000262119)	ENSG00000262119	null	null	1.12218
AC005237.1(ENSG00000225521)	ENSG00000225521	null	null	1.12199
TCIRG1(ENSG00000110719)	ENSG00000110719	null	null	1.12194
LINC01659(ENSG00000234928)	ENSG00000234928	null	null	1.11996
AL162377.1(ENSG00000231856)	ENSG00000231856	null	null	1.11964
MYADML2(ENSG00000185105)	ENSG00000185105	null	null	1.119
SMG7-AS1(ENSG00000232860)	ENSG00000232860	null	null	1.11896
RPL21P40(ENSG00000235670)	ENSG00000235670	null	null	1.11884
PAH(ENSG00000171759)	ENSG00000171759	null	null	1.11861
AL390208.1(ENSG00000271730)	ENSG00000271730	null	null	1.1184
RF00019(ENSG00000252742)	ENSG00000252742	null	null	1.11744
AC073264.3(ENSG00000283537)	ENSG00000283537	null	null	1.11697
GTF2H2B(ENSG00000226259)	ENSG00000226259	null	null	1.11616
BPIFB1(ENSG00000125999)	ENSG00000125999	null	null	1.11588
GRIK2(ENSG00000164418)	ENSG00000164418	null	null	1.11548
PROCA1(ENSG00000167525)	ENSG00000167525	null	null	1.11548
NOMO2(ENSG00000185164)	ENSG00000185164	null	null	1.11546
ADAMTS13(ENSG00000160323)	ENSG00000160323	null	null	1.11506
AC005099.1(ENSG00000226624)	ENSG00000226624	null	null	1.1149
WFDC2(ENSG00000101443)	ENSG00000101443	null	null	1.11458
PRSS16(ENSG00000112812)	ENSG00000112812	null	null	1.114
WDPCP(ENSG00000143951)	ENSG00000143951	null	null	1.11375
LETM2(ENSG00000165046)	ENSG00000165046	null	null	1.11285
AC013452.2(ENSG00000259656)	ENSG00000259656	null	null	1.11235
ZSCAN5C(ENSG00000204532)	ENSG00000204532	null	null	1.11235
EPHX1(ENSG00000143819)	ENSG00000143819	null	null	1.11189
ABHD14B(ENSG00000114779)	ENSG00000114779	null	null	1.11184
FNDC11(ENSG00000125531)	ENSG00000125531	null	null	1.11145
AC104046.1(ENSG00000259630)	ENSG00000259630	null	null	1.11145
SMIM18(ENSG00000253457)	ENSG00000253457	null	null	1.11145
BX649632.1(ENSG00000273249)	ENSG00000273249	null	null	1.11079
AP001033.1(ENSG00000264964)	ENSG00000264964	null	null	1.11022
DUSP19(ENSG00000162999)	ENSG00000162999	null	null	1.10792
SLC27A6(ENSG00000113396)	ENSG00000113396	null	null	1.10749
LINC01842(ENSG00000267147)	ENSG00000267147	null	null	1.10749
RASSF8(ENSG00000123094)	ENSG00000123094	null	null	1.10698
PDK2(ENSG00000005882)	ENSG00000005882	null	null	1.10685
TMEM108(ENSG00000144868)	ENSG00000144868	null	null	1.10651
DLGAP3(ENSG00000116544)	ENSG00000116544	null	null	1.10574
GAMT(ENSG00000130005)	ENSG00000130005	null	null	1.10561
CNNM2(ENSG00000148842)	ENSG00000148842	null	null	1.10509
RMI2(ENSG00000175643)	ENSG00000175643	null	null	1.10497
SEMA3B-AS1(ENSG00000232352)	ENSG00000232352	null	null	1.10449
MOV10L1(ENSG00000073146)	ENSG00000073146	null	null	1.10378
SERPINB9P1(ENSG00000230438)	ENSG00000230438	null	null	1.10329
PODNL1(ENSG00000132000)	ENSG00000132000	null	null	1.10229
ALDH6A1(ENSG00000119711)	ENSG00000119711	null	null	1.1009
LINC00589(ENSG00000251191)	ENSG00000251191	null	null	1.10063
TRPV4(ENSG00000111199)	ENSG00000111199	null	null	1.10037
AC005821.1(ENSG00000265702)	ENSG00000265702	null	null	1.10013
DYNC2H1(ENSG00000187240)	ENSG00000187240	null	null	1.09946
GLYCTK(ENSG00000168237)	ENSG00000168237	null	null	1.09911
AC079305.1(ENSG00000222043)	ENSG00000222043	null	null	1.09884
AC009802.1(ENSG00000283667)	ENSG00000283667	null	null	1.09875
C9orf24(ENSG00000164972)	ENSG00000164972	null	null	1.09875
MUC6(ENSG00000184956)	ENSG00000184956	null	null	1.09753
KSR2(ENSG00000171435)	ENSG00000171435	null	null	1.0971
FAM13A(ENSG00000138640)	ENSG00000138640	null	null	1.09676
SYCE2(ENSG00000161860)	ENSG00000161860	null	null	1.09672
AL109840.2(ENSG00000285091)	ENSG00000285091	null	null	1.09633
ZNF564(ENSG00000249709)	ENSG00000249709	null	null	1.09473
TIMELESS(ENSG00000111602)	ENSG00000111602	null	null	1.0947
OR8G5(ENSG00000255298)	ENSG00000255298	null	null	1.09463
AC015712.6(ENSG00000272808)	ENSG00000272808	null	null	1.09342
SSTR5(ENSG00000162009)	ENSG00000162009	null	null	1.09281
NAT8B(ENSG00000204872)	ENSG00000204872	null	null	1.09252
GRID1(ENSG00000182771)	ENSG00000182771	null	null	1.09208
DTX2P1-UPK3BP1-PMS2P11(ENSG00000265479)	ENSG00000265479	null	null	1.09178
LKAAEAR1(ENSG00000171695)	ENSG00000171695	null	null	1.09119
MAST1(ENSG00000105613)	ENSG00000105613	null	null	1.09019
TMEM266(ENSG00000169758)	ENSG00000169758	null	null	1.08883
CENPH(ENSG00000153044)	ENSG00000153044	null	null	1.08799
AC110619.1(ENSG00000218416)	ENSG00000218416	null	null	1.0878
ST3GAL3(ENSG00000126091)	ENSG00000126091	null	null	1.08772
AP002490.1(ENSG00000251143)	ENSG00000251143	null	null	1.08762
DMC1(ENSG00000100206)	ENSG00000100206	null	null	1.08725
RAI2(ENSG00000131831)	ENSG00000131831	null	null	1.08701
METTL27(ENSG00000165171)	ENSG00000165171	null	null	1.086
RTL5(ENSG00000242732)	ENSG00000242732	null	null	1.08505
SH2D6(ENSG00000152292)	ENSG00000152292	null	null	1.08494
AC007041.1(ENSG00000235411)	ENSG00000235411	null	null	1.08467
MUC20(ENSG00000176945)	ENSG00000176945	null	null	1.08465
PACRG-AS1(ENSG00000281692)	ENSG00000281692	null	null	1.08277
QDPR(ENSG00000151552)	ENSG00000151552	null	null	1.08152
AC005702.3(ENSG00000274378)	ENSG00000274378	null	null	1.08137
AP003721.4(ENSG00000257052)	ENSG00000257052	null	null	1.08088
AL645933.2(ENSG00000272221)	ENSG00000272221	null	null	1.08086
BTN3A1(ENSG00000026950)	ENSG00000026950	null	null	1.08074
FAM124A(ENSG00000150510)	ENSG00000150510	null	null	1.0807
TSPEAR(ENSG00000175894)	ENSG00000175894	null	null	1.08069
ST6GALNAC4(ENSG00000136840)	ENSG00000136840	null	null	1.08002
LINC00649(ENSG00000237945)	ENSG00000237945	null	null	1.07979
ASRGL1(ENSG00000162174)	ENSG00000162174	null	null	1.07976
MEFV(ENSG00000103313)	ENSG00000103313	null	null	1.07932
AC008610.1(ENSG00000248367)	ENSG00000248367	null	null	1.0792
AL133297.1(ENSG00000260954)	ENSG00000260954	null	null	1.07894
KRT12(ENSG00000187242)	ENSG00000187242	null	null	1.07894
AC005828.4(ENSG00000265282)	ENSG00000265282	null	null	1.07825
TWSG1(ENSG00000128791)	ENSG00000128791	null	null	1.07824
C8orf31(ENSG00000177335)	ENSG00000177335	null	null	1.07807
C3orf67(ENSG00000163689)	ENSG00000163689	null	null	1.07797
MAN1B1-DT(ENSG00000268996)	ENSG00000268996	null	null	1.07794
FAM201A(ENSG00000204860)	ENSG00000204860	null	null	1.07757
GSTM4(ENSG00000168765)	ENSG00000168765	null	null	1.07736
MCEE(ENSG00000124370)	ENSG00000124370	null	null	1.07735
SFXN2(ENSG00000156398)	ENSG00000156398	null	null	1.07723
MICB(ENSG00000204516)	ENSG00000204516	null	null	1.07636
RILPL2(ENSG00000150977)	ENSG00000150977	null	null	1.07621
AL358472.5(ENSG00000284738)	ENSG00000284738	null	null	1.07565
DLK2(ENSG00000171462)	ENSG00000171462	null	null	1.07562
PCDHAC1(ENSG00000248383)	ENSG00000248383	null	null	1.07551
POLE(ENSG00000177084)	ENSG00000177084	null	null	1.0743
CPQ(ENSG00000104324)	ENSG00000104324	null	null	1.0734
TENM3(ENSG00000218336)	ENSG00000218336	null	null	1.07239
LINC01703(ENSG00000225518)	ENSG00000225518	null	null	1.07237
TMEM253(ENSG00000232070)	ENSG00000232070	null	null	1.07223
ASTL(ENSG00000188886)	ENSG00000188886	null	null	1.07212
NYNRIN(ENSG00000205978)	ENSG00000205978	null	null	1.07187
TEX22(ENSG00000226174)	ENSG00000226174	null	null	1.07152
MELK(ENSG00000165304)	ENSG00000165304	null	null	1.07127
GAS6(ENSG00000183087)	ENSG00000183087	null	null	1.07071
TDH(ENSG00000154316)	ENSG00000154316	null	null	1.07058
EML1(ENSG00000066629)	ENSG00000066629	null	null	1.06995
RAD17P1(ENSG00000232400)	ENSG00000232400	null	null	1.06912
TONSL(ENSG00000160949)	ENSG00000160949	null	null	1.06897
CATIP(ENSG00000158428)	ENSG00000158428	null	null	1.06889
AP001533.1(ENSG00000255504)	ENSG00000255504	null	null	1.06866
CENPI(ENSG00000102384)	ENSG00000102384	null	null	1.06856
CCDC114(ENSG00000105479)	ENSG00000105479	null	null	1.06852
TM7SF2(ENSG00000149809)	ENSG00000149809	null	null	1.06822
MAPK15(ENSG00000181085)	ENSG00000181085	null	null	1.06818
AC097493.4(ENSG00000284648)	ENSG00000284648	null	null	1.06809
PRR5L(ENSG00000135362)	ENSG00000135362	null	null	1.06725
RTEL1(ENSG00000258366)	ENSG00000258366	null	null	1.06715
LEF1(ENSG00000138795)	ENSG00000138795	null	null	1.0666
WWC2-AS2(ENSG00000251359)	ENSG00000251359	null	null	1.0659
HERC2P3(ENSG00000180229)	ENSG00000180229	null	null	1.0658
COL3A1(ENSG00000168542)	ENSG00000168542	null	null	1.06523
AC093326.1(ENSG00000233633)	ENSG00000233633	null	null	1.06501
SLC12A2(ENSG00000064651)	ENSG00000064651	null	null	1.06446
MELTF(ENSG00000163975)	ENSG00000163975	null	null	1.06387
AL845472.2(ENSG00000279561)	ENSG00000279561	null	null	1.0638
PLEKHM3(ENSG00000178385)	ENSG00000178385	null	null	1.06355
AC040162.3(ENSG00000263126)	ENSG00000263126	null	null	1.06271
NCAPH(ENSG00000121152)	ENSG00000121152	null	null	1.06235
AC139495.3(ENSG00000250138)	ENSG00000250138	null	null	1.06202
GATD3B(ENSG00000280071)	ENSG00000280071	null	null	1.06095
LPCAT3(ENSG00000111684)	ENSG00000111684	null	null	1.06094
NRGN(ENSG00000154146)	ENSG00000154146	null	null	1.06064
RPL17(ENSG00000265681)	ENSG00000265681	null	null	1.06056
EFR3B(ENSG00000084710)	ENSG00000084710	null	null	1.0604
TBXA2R(ENSG00000006638)	ENSG00000006638	null	null	1.06025
GINS1(ENSG00000101003)	ENSG00000101003	null	null	1.06006
CLDN15(ENSG00000106404)	ENSG00000106404	null	null	1.05966
SPIRE2(ENSG00000204991)	ENSG00000204991	null	null	1.05917
FBLN1(ENSG00000077942)	ENSG00000077942	null	null	1.05896
TMEM240(ENSG00000205090)	ENSG00000205090	null	null	1.0587
LINC01264(ENSG00000229630)	ENSG00000229630	null	null	1.05771
AL136368.1(ENSG00000232470)	ENSG00000232470	null	null	1.05759
CTSE(ENSG00000196188)	ENSG00000196188	null	null	1.05755
AC008760.1(ENSG00000269680)	ENSG00000269680	null	null	1.05714
SMC2(ENSG00000136824)	ENSG00000136824	null	null	1.05702
AC109361.2(ENSG00000250740)	ENSG00000250740	null	null	1.05678
ELAVL3(ENSG00000196361)	ENSG00000196361	null	null	1.05625
NAALAD2(ENSG00000077616)	ENSG00000077616	null	null	1.05572
CKS1B(ENSG00000173207)	ENSG00000173207	null	null	1.05564
EMX1(ENSG00000135638)	ENSG00000135638	null	null	1.05541
PIDD1(ENSG00000177595)	ENSG00000177595	null	null	1.05539
LTBP2(ENSG00000119681)	ENSG00000119681	null	null	1.05537
OXCT1(ENSG00000083720)	ENSG00000083720	null	null	1.05483
TMPRSS5(ENSG00000166682)	ENSG00000166682	null	null	1.05474
SHC1P2(ENSG00000267691)	ENSG00000267691	null	null	1.05456
PAX2(ENSG00000075891)	ENSG00000075891	null	null	1.05368
AL355987.5(ENSG00000274356)	ENSG00000274356	null	null	1.05341
CNNM3(ENSG00000168763)	ENSG00000168763	null	null	1.05296
INSL6(ENSG00000120210)	ENSG00000120210	null	null	1.05256
MCM5(ENSG00000100297)	ENSG00000100297	null	null	1.05249
AL358613.2(ENSG00000279607)	ENSG00000279607	null	null	1.05232
AC112777.1(ENSG00000256663)	ENSG00000256663	null	null	1.05166
YBX2(ENSG00000006047)	ENSG00000006047	null	null	1.05148
ELP2(ENSG00000134759)	ENSG00000134759	null	null	1.05142
OTUD6B(ENSG00000155100)	ENSG00000155100	null	null	1.05045
VTN(ENSG00000109072)	ENSG00000109072	null	null	1.0498
RFC3(ENSG00000133119)	ENSG00000133119	null	null	1.04937
SVOPL(ENSG00000157703)	ENSG00000157703	null	null	1.04851
MYO16(ENSG00000041515)	ENSG00000041515	null	null	1.04832
HS3ST3B1(ENSG00000125430)	ENSG00000125430	null	null	1.04827
ABCB4(ENSG00000005471)	ENSG00000005471	null	null	1.04804
ASPHD1(ENSG00000174939)	ENSG00000174939	null	null	1.04701
AFDN-DT(ENSG00000198221)	ENSG00000198221	null	null	1.04671
RPEL1(ENSG00000235376)	ENSG00000235376	null	null	1.04667
LINC01311(ENSG00000260924)	ENSG00000260924	null	null	1.04661
AC012158.1(ENSG00000243024)	ENSG00000243024	null	null	1.04615
DALRD3(ENSG00000178149)	ENSG00000178149	null	null	1.04613
MAFA(ENSG00000182759)	ENSG00000182759	null	null	1.0461
ODF3L2(ENSG00000181781)	ENSG00000181781	null	null	1.04584
WDR66(ENSG00000158023)	ENSG00000158023	null	null	1.04574
AC084125.2(ENSG00000255182)	ENSG00000255182	null	null	1.0453
ERG(ENSG00000157554)	ENSG00000157554	null	null	1.04519
NXNL2(ENSG00000130045)	ENSG00000130045	null	null	1.04514
TCTN2(ENSG00000168778)	ENSG00000168778	null	null	1.04444
AC006299.1(ENSG00000246225)	ENSG00000246225	null	null	1.04426
AC092718.4(ENSG00000261061)	ENSG00000261061	null	null	1.04418
FAM72D(ENSG00000215784)	ENSG00000215784	null	null	1.04387
ARHGAP11A(ENSG00000198826)	ENSG00000198826	null	null	1.04357
LINC00910(ENSG00000188825)	ENSG00000188825	null	null	1.0434
UNC5A(ENSG00000113763)	ENSG00000113763	null	null	1.04288
PPT2-EGFL8(ENSG00000258388)	ENSG00000258388	null	null	1.04255
AC007448.4(ENSG00000285877)	ENSG00000285877	null	null	1.04235
TRPC6(ENSG00000137672)	ENSG00000137672	null	null	1.04234
ALG1L(ENSG00000189366)	ENSG00000189366	null	null	1.04217
SNTB1(ENSG00000172164)	ENSG00000172164	null	null	1.04162
AC002310.2(ENSG00000239791)	ENSG00000239791	null	null	1.04139
AC109583.2(ENSG00000273682)	ENSG00000273682	null	null	1.04139
AC010210.1(ENSG00000250608)	ENSG00000250608	null	null	1.04064
MOCS1(ENSG00000124615)	ENSG00000124615	null	null	1.04051
HMGB2(ENSG00000164104)	ENSG00000164104	null	null	1.03967
FBXL7(ENSG00000183580)	ENSG00000183580	null	null	1.03962
ECEL1P2(ENSG00000244280)	ENSG00000244280	null	null	1.03962
AC009963.3(ENSG00000235325)	ENSG00000235325	null	null	1.03962
AC017000.1(ENSG00000283991)	ENSG00000283991	null	null	1.03962
AP003071.5(ENSG00000284713)	ENSG00000284713	null	null	1.03959
MBNL3(ENSG00000076770)	ENSG00000076770	null	null	1.03908
CA15P1(ENSG00000241527)	ENSG00000241527	null	null	1.03899
CNDP1(ENSG00000150656)	ENSG00000150656	null	null	1.03899
AC005519.1(ENSG00000258559)	ENSG00000258559	null	null	1.03895
FLJ42351(ENSG00000237753)	ENSG00000237753	null	null	1.03881
CHPF(ENSG00000123989)	ENSG00000123989	null	null	1.0388
SLCO4A1(ENSG00000101187)	ENSG00000101187	null	null	1.03863
KIAA0040(ENSG00000235750)	ENSG00000235750	null	null	1.03741
CASTOR3(ENSG00000239521)	ENSG00000239521	null	null	1.03688
SLC5A5(ENSG00000105641)	ENSG00000105641	null	null	1.03602
AC010624.2(ENSG00000267890)	ENSG00000267890	null	null	1.03577
ZNF625(ENSG00000257591)	ENSG00000257591	null	null	1.03554
TCF7L2(ENSG00000148737)	ENSG00000148737	null	null	1.03477
RFLNA(ENSG00000178882)	ENSG00000178882	null	null	1.03465
GAS1(ENSG00000180447)	ENSG00000180447	null	null	1.03436
ACBD7(ENSG00000176244)	ENSG00000176244	null	null	1.03434
AL049612.1(ENSG00000236173)	ENSG00000236173	null	null	1.03425
OLFML2B(ENSG00000162745)	ENSG00000162745	null	null	1.0341
RIPOR3(ENSG00000042062)	ENSG00000042062	null	null	1.03392
KCNH6(ENSG00000173826)	ENSG00000173826	null	null	1.03316
MAP6D1(ENSG00000180834)	ENSG00000180834	null	null	1.03316
FBXO41(ENSG00000163013)	ENSG00000163013	null	null	1.03279
MAP3K15(ENSG00000180815)	ENSG00000180815	null	null	1.03239
AL136980.1(ENSG00000225408)	ENSG00000225408	null	null	1.03239
SFTPB(ENSG00000168878)	ENSG00000168878	null	null	1.0313
CENPU(ENSG00000151725)	ENSG00000151725	null	null	1.03082
RAET1G(ENSG00000203722)	ENSG00000203722	null	null	1.03042
PHKA2(ENSG00000044446)	ENSG00000044446	null	null	1.02981
MZT1P2(ENSG00000271404)	ENSG00000271404	null	null	1.02817
XYLB(ENSG00000093217)	ENSG00000093217	null	null	1.02788
SV2B(ENSG00000185518)	ENSG00000185518	null	null	1.02733
LINC02035(ENSG00000273033)	ENSG00000273033	null	null	1.02705
NR1H3(ENSG00000025434)	ENSG00000025434	null	null	1.02658
H1FX-AS1(ENSG00000206417)	ENSG00000206417	null	null	1.02625
AL360270.2(ENSG00000261654)	ENSG00000261654	null	null	1.02608
ALG13-AS1(ENSG00000229487)	ENSG00000229487	null	null	1.02574
AC022417.1(ENSG00000279923)	ENSG00000279923	null	null	1.0256
AC097381.3(ENSG00000273267)	ENSG00000273267	null	null	1.02534
SPSB3(ENSG00000162032)	ENSG00000162032	null	null	1.02525
IGHG1(ENSG00000211896)	ENSG00000211896	null	null	1.0252
GATA6(ENSG00000141448)	ENSG00000141448	null	null	1.02514
TRAIP(ENSG00000183763)	ENSG00000183763	null	null	1.0249
VMO1(ENSG00000182853)	ENSG00000182853	null	null	1.02479
FAM207BP(ENSG00000228797)	ENSG00000228797	null	null	1.02477
PPP1R26P1(ENSG00000238086)	ENSG00000238086	null	null	1.02457
WNT9A(ENSG00000143816)	ENSG00000143816	null	null	1.02435
PLVAP(ENSG00000130300)	ENSG00000130300	null	null	1.02423
ASL(ENSG00000126522)	ENSG00000126522	null	null	1.02419
RAB3A(ENSG00000105649)	ENSG00000105649	null	null	1.02389
CEP112(ENSG00000154240)	ENSG00000154240	null	null	1.02388
DENND3(ENSG00000105339)	ENSG00000105339	null	null	1.0234
BRINP2(ENSG00000198797)	ENSG00000198797	null	null	1.02338
ORC6(ENSG00000091651)	ENSG00000091651	null	null	1.02332
MT-TK(ENSG00000210156)	ENSG00000210156	null	null	1.02319
PRSS27(ENSG00000172382)	ENSG00000172382	null	null	1.02278
DNM1P35(ENSG00000246877)	ENSG00000246877	null	null	1.02264
USH1G(ENSG00000182040)	ENSG00000182040	null	null	1.02253
RBFADN(ENSG00000261126)	ENSG00000261126	null	null	1.02231
SEMA4G(ENSG00000095539)	ENSG00000095539	null	null	1.02229
LINC02289(ENSG00000258819)	ENSG00000258819	null	null	1.02175
LINC01126(ENSG00000279873)	ENSG00000279873	null	null	1.02153
DMRT2(ENSG00000173253)	ENSG00000173253	null	null	1.02149
CFAP157(ENSG00000160401)	ENSG00000160401	null	null	1.02143
COX6B2(ENSG00000160471)	ENSG00000160471	null	null	1.02059
TMSB15A(ENSG00000158164)	ENSG00000158164	null	null	1.02053
NUP62CL(ENSG00000198088)	ENSG00000198088	null	null	1.02024
HOXA10(ENSG00000253293)	ENSG00000253293	null	null	1.01941
RGS6(ENSG00000182732)	ENSG00000182732	null	null	1.01937
LOXL1-AS1(ENSG00000261801)	ENSG00000261801	null	null	1.01937
AL451074.2(ENSG00000224358)	ENSG00000224358	null	null	1.01884
AC020978.7(ENSG00000263276)	ENSG00000263276	null	null	1.01719
SYNGR1(ENSG00000100321)	ENSG00000100321	null	null	1.01678
FZD9(ENSG00000188763)	ENSG00000188763	null	null	1.01656
EMILIN1(ENSG00000138080)	ENSG00000138080	null	null	1.01541
GAS2L1(ENSG00000185340)	ENSG00000185340	null	null	1.0132
GRHL3(ENSG00000158055)	ENSG00000158055	null	null	1.013
AL662844.4(ENSG00000272501)	ENSG00000272501	null	null	1.01243
HOTAIR(ENSG00000228630)	ENSG00000228630	null	null	1.0123
MIATNB(ENSG00000244625)	ENSG00000244625	null	null	1.01215
UBE2QL1(ENSG00000215218)	ENSG00000215218	null	null	1.01182
ALDH4A1(ENSG00000159423)	ENSG00000159423	null	null	1.01127
PXMP2(ENSG00000176894)	ENSG00000176894	null	null	1.01122
SMC4(ENSG00000113810)	ENSG00000113810	null	null	1.0112
AL591135.1(ENSG00000218418)	ENSG00000218418	null	null	1.01118
ARL17B(ENSG00000228696)	ENSG00000228696	null	null	1.01107
H2AFX(ENSG00000188486)	ENSG00000188486	null	null	1.01031
ITGA6(ENSG00000091409)	ENSG00000091409	null	null	1.00941
RASL11A(ENSG00000122035)	ENSG00000122035	null	null	1.0093
SUV39H1(ENSG00000101945)	ENSG00000101945	null	null	1.00911
TRPM2(ENSG00000142185)	ENSG00000142185	null	null	1.00825
CRISPLD2(ENSG00000103196)	ENSG00000103196	null	null	1.00795
FAUP1(ENSG00000235297)	ENSG00000235297	null	null	1.00778
VWA5B2(ENSG00000145198)	ENSG00000145198	null	null	1.00738
AC022613.1(ENSG00000256802)	ENSG00000256802	null	null	1.00701
ZNF345(ENSG00000251247)	ENSG00000251247	null	null	1.00662
SNTA1(ENSG00000101400)	ENSG00000101400	null	null	1.00621
RN7SL449P(ENSG00000242889)	ENSG00000242889	null	null	1.0062
AC005410.1(ENSG00000241185)	ENSG00000241185	null	null	1.0062
P3H1(ENSG00000117385)	ENSG00000117385	null	null	1.00579
TMEM44-AS1(ENSG00000231770)	ENSG00000231770	null	null	1.00555
AC013472.3(ENSG00000272056)	ENSG00000272056	null	null	1.00522
EFHC1(ENSG00000096093)	ENSG00000096093	null	null	1.00404
AC023632.6(ENSG00000280123)	ENSG00000280123	null	null	1.00365
SIM2(ENSG00000159263)	ENSG00000159263	null	null	1.00339
ATXN7(ENSG00000163635)	ENSG00000163635	null	null	1.00244
CBX5(ENSG00000094916)	ENSG00000094916	null	null	1.00242
ADAMTSL1(ENSG00000178031)	ENSG00000178031	null	null	1.00232
CDCA7L(ENSG00000164649)	ENSG00000164649	null	null	1.0019
CFAP69(ENSG00000105792)	ENSG00000105792	null	null	1.00181
AKR7L(ENSG00000211454)	ENSG00000211454	null	null	1.00177
U73166.1(ENSG00000230454)	ENSG00000230454	null	null	1.0017
RIPOR1(ENSG00000039523)	ENSG00000039523	null	null	1.00165
RSPH1(ENSG00000160188)	ENSG00000160188	null	null	1.00164
SLC25A2(ENSG00000120329)	ENSG00000120329	null	null	1.00139
TEX21P(ENSG00000234911)	ENSG00000234911	null	null	1.0011
AL391069.2(ENSG00000232671)	ENSG00000232671	null	null	1.00064
LINC01431(ENSG00000232645)	ENSG00000232645	null	null	1.00052
RAB26(ENSG00000167964)	ENSG00000167964	null	null	1.00044
PLLP(ENSG00000102934)	ENSG00000102934	null	null	1.00016
TMEM270(ENSG00000175877)	ENSG00000175877	null	null	0.999945
WASF1(ENSG00000112290)	ENSG00000112290	null	null	0.999175
TEDC1(ENSG00000185347)	ENSG00000185347	null	null	0.999109
PROM2(ENSG00000155066)	ENSG00000155066	null	null	0.998366
FAM72C(ENSG00000263513)	ENSG00000263513	null	null	0.998022
AC073174.1(ENSG00000227121)	ENSG00000227121	null	null	0.9978
AC131235.3(ENSG00000272721)	ENSG00000272721	null	null	0.997709
LINC01686(ENSG00000261504)	ENSG00000261504	null	null	0.997626
SLC8A3(ENSG00000100678)	ENSG00000100678	null	null	0.997154
AC009097.4(ENSG00000261513)	ENSG00000261513	null	null	0.997081
BRIP1(ENSG00000136492)	ENSG00000136492	null	null	0.996587
FLVCR1-DT(ENSG00000198468)	ENSG00000198468	null	null	0.99644
AL589843.2(ENSG00000233820)	ENSG00000233820	null	null	0.996406
AL391094.1(ENSG00000278480)	ENSG00000278480	null	null	0.995824
NPAS3(ENSG00000151322)	ENSG00000151322	null	null	0.995792
SPHK2(ENSG00000063176)	ENSG00000063176	null	null	0.995573
AC010536.2(ENSG00000260671)	ENSG00000260671	null	null	0.995474
C17orf113(ENSG00000267221)	ENSG00000267221	null	null	0.99531
CPPED1(ENSG00000103381)	ENSG00000103381	null	null	0.995281
Z93241.1(ENSG00000270022)	ENSG00000270022	null	null	0.995079
ZNF425(ENSG00000204947)	ENSG00000204947	null	null	0.995071
CDC37P2(ENSG00000261089)	ENSG00000261089	null	null	0.994504
IRS3P(ENSG00000184414)	ENSG00000184414	null	null	0.994504
AL031432.5(ENSG00000284657)	ENSG00000284657	null	null	0.994504
AC108475.1(ENSG00000250892)	ENSG00000250892	null	null	0.994504
AC231657.1(ENSG00000279422)	ENSG00000279422	null	null	0.994504
ALAS2(ENSG00000158578)	ENSG00000158578	null	null	0.994504
KCNIP3(ENSG00000115041)	ENSG00000115041	null	null	0.99438
CLSPN(ENSG00000092853)	ENSG00000092853	null	null	0.99369
NPTXR(ENSG00000221890)	ENSG00000221890	null	null	0.993676
CORO2B(ENSG00000103647)	ENSG00000103647	null	null	0.992935
RF00019(ENSG00000200976)	ENSG00000200976	null	null	0.992935
MST1P2(ENSG00000186301)	ENSG00000186301	null	null	0.992509
ZNRF2P1(ENSG00000237004)	ENSG00000237004	null	null	0.992311
B3GNT4(ENSG00000176383)	ENSG00000176383	null	null	0.9918
RMI1(ENSG00000178966)	ENSG00000178966	null	null	0.991506
HLA-F-AS1(ENSG00000214922)	ENSG00000214922	null	null	0.990589
SLC7A10(ENSG00000130876)	ENSG00000130876	null	null	0.990294
AC253536.2(ENSG00000228039)	ENSG00000228039	null	null	0.990294
AC073073.1(ENSG00000223886)	ENSG00000223886	null	null	0.990294
MIR219A1(ENSG00000199036)	ENSG00000199036	null	null	0.990294
C1orf146(ENSG00000203910)	ENSG00000203910	null	null	0.990294
AC009652.2(ENSG00000255308)	ENSG00000255308	null	null	0.990294
EIF4A1P4(ENSG00000257790)	ENSG00000257790	null	null	0.990294
AC016700.3(ENSG00000233060)	ENSG00000233060	null	null	0.990294
BSCL2(ENSG00000168000)	ENSG00000168000	null	null	0.989835
OR7E128P(ENSG00000228915)	ENSG00000228915	null	null	0.989785
RPL7AP66(ENSG00000175886)	ENSG00000175886	null	null	0.989324
EIF4EP2(ENSG00000229944)	ENSG00000229944	null	null	0.98898
SLC24A3(ENSG00000185052)	ENSG00000185052	null	null	0.98856
AL157996.1(ENSG00000280073)	ENSG00000280073	null	null	0.988524
MEGF6(ENSG00000162591)	ENSG00000162591	null	null	0.988258
AP000442.2(ENSG00000255139)	ENSG00000255139	null	null	0.988233
AC023886.1(ENSG00000249509)	ENSG00000249509	null	null	0.988046
ATP11A(ENSG00000068650)	ENSG00000068650	null	null	0.987438
UBL7-AS1(ENSG00000247240)	ENSG00000247240	null	null	0.987359
MIR3186(ENSG00000266189)	ENSG00000266189	null	null	0.987345
LINC00310(ENSG00000227456)	ENSG00000227456	null	null	0.987254
ALK(ENSG00000171094)	ENSG00000171094	null	null	0.987254
FBP1(ENSG00000165140)	ENSG00000165140	null	null	0.98655
AC008026.1(ENSG00000239246)	ENSG00000239246	null	null	0.98615
KCNJ11(ENSG00000187486)	ENSG00000187486	null	null	0.986144
SLC43A2(ENSG00000167703)	ENSG00000167703	null	null	0.985561
PGK2(ENSG00000170950)	ENSG00000170950	null	null	0.985106
CFAP99(ENSG00000206113)	ENSG00000206113	null	null	0.984793
NAT8(ENSG00000144035)	ENSG00000144035	null	null	0.984645
UNC93B3(ENSG00000172971)	ENSG00000172971	null	null	0.9846
ATP2A3(ENSG00000074370)	ENSG00000074370	null	null	0.983985
LINC00908(ENSG00000263812)	ENSG00000263812	null	null	0.983894
DNAH17(ENSG00000187775)	ENSG00000187775	null	null	0.983462
LDLRAD4(ENSG00000168675)	ENSG00000168675	null	null	0.982812
CSKMT(ENSG00000214756)	ENSG00000214756	null	null	0.982221
AC132938.5(ENSG00000279744)	ENSG00000279744	null	null	0.981484
EXO1(ENSG00000174371)	ENSG00000174371	null	null	0.98147
AC129926.1(ENSG00000265246)	ENSG00000265246	null	null	0.981377
VASH1(ENSG00000071246)	ENSG00000071246	null	null	0.979897
MAP4K2(ENSG00000168067)	ENSG00000168067	null	null	0.979885
TACC1(ENSG00000147526)	ENSG00000147526	null	null	0.979598
PPARA(ENSG00000186951)	ENSG00000186951	null	null	0.978994
CD27(ENSG00000139193)	ENSG00000139193	null	null	0.97898
GPR176(ENSG00000166073)	ENSG00000166073	null	null	0.97849
DEPDC1B(ENSG00000035499)	ENSG00000035499	null	null	0.978322
LINC01117(ENSG00000224577)	ENSG00000224577	null	null	0.977863
SNORA65(ENSG00000201302)	ENSG00000201302	null	null	0.977807
RPL41P1(ENSG00000227063)	ENSG00000227063	null	null	0.977363
APOBEC3H(ENSG00000100298)	ENSG00000100298	null	null	0.97574
AL158211.5(ENSG00000279631)	ENSG00000279631	null	null	0.975726
STAM-AS1(ENSG00000260589)	ENSG00000260589	null	null	0.9757
PGPEP1L(ENSG00000183571)	ENSG00000183571	null	null	0.975464
CDH5(ENSG00000179776)	ENSG00000179776	null	null	0.975464
CR382285.1(ENSG00000270533)	ENSG00000270533	null	null	0.975464
AP005131.6(ENSG00000267702)	ENSG00000267702	null	null	0.975342
ACOX2(ENSG00000168306)	ENSG00000168306	null	null	0.974672
AC026356.1(ENSG00000274964)	ENSG00000274964	null	null	0.974368
ATRIP(ENSG00000164053)	ENSG00000164053	null	null	0.974335
AIF1L(ENSG00000126878)	ENSG00000126878	null	null	0.97359
PSD4(ENSG00000125637)	ENSG00000125637	null	null	0.972535
HIRIP3(ENSG00000149929)	ENSG00000149929	null	null	0.971813
AP001350.1(ENSG00000269570)	ENSG00000269570	null	null	0.971546
TRDN(ENSG00000186439)	ENSG00000186439	null	null	0.971546
GRM3(ENSG00000198822)	ENSG00000198822	null	null	0.971546
AC024270.2(ENSG00000260351)	ENSG00000260351	null	null	0.971546
SIX2(ENSG00000170577)	ENSG00000170577	null	null	0.971008
MAPK12(ENSG00000188130)	ENSG00000188130	null	null	0.970745
AC005336.1(ENSG00000267056)	ENSG00000267056	null	null	0.970569
GAGE10(ENSG00000215274)	ENSG00000215274	null	null	0.970569
TLR8-AS1(ENSG00000233338)	ENSG00000233338	null	null	0.970569
LINC01227(ENSG00000260737)	ENSG00000260737	null	null	0.970569
EGFL7(ENSG00000172889)	ENSG00000172889	null	null	0.970443
RNA5SP109(ENSG00000212312)	ENSG00000212312	null	null	0.9704
MIR1302-3(ENSG00000221055)	ENSG00000221055	null	null	0.9704
MIR4685(ENSG00000264610)	ENSG00000264610	null	null	0.970013
SOX18(ENSG00000203883)	ENSG00000203883	null	null	0.969544
KPTN(ENSG00000118162)	ENSG00000118162	null	null	0.968866
TM4SF19-AS1(ENSG00000235897)	ENSG00000235897	null	null	0.968448
AL592166.1(ENSG00000225721)	ENSG00000225721	null	null	0.967931
NSMCE4A(ENSG00000107672)	ENSG00000107672	null	null	0.967786
SLC29A3(ENSG00000198246)	ENSG00000198246	null	null	0.967623
SFTPA2(ENSG00000185303)	ENSG00000185303	null	null	0.967325
MPL(ENSG00000117400)	ENSG00000117400	null	null	0.967325
AC004466.2(ENSG00000274737)	ENSG00000274737	null	null	0.967325
ST7-OT4(ENSG00000214188)	ENSG00000214188	null	null	0.967325
LINC01701(ENSG00000232212)	ENSG00000232212	null	null	0.967325
PIGF(ENSG00000151665)	ENSG00000151665	null	null	0.967295
SLC27A3(ENSG00000143554)	ENSG00000143554	null	null	0.96719
ZNF449(ENSG00000173275)	ENSG00000173275	null	null	0.966676
OGFRL1(ENSG00000119900)	ENSG00000119900	null	null	0.96569
AL731566.2(ENSG00000276742)	ENSG00000276742	null	null	0.965424
LINC00645(ENSG00000258548)	ENSG00000258548	null	null	0.965218
AC083906.3(ENSG00000250643)	ENSG00000250643	null	null	0.965218
DIP2A-IT1(ENSG00000223692)	ENSG00000223692	null	null	0.965218
RPS4XP1(ENSG00000214203)	ENSG00000214203	null	null	0.965218
MCM8-AS1(ENSG00000278719)	ENSG00000278719	null	null	0.965218
AC063962.1(ENSG00000272748)	ENSG00000272748	null	null	0.965218
ASIC1(ENSG00000110881)	ENSG00000110881	null	null	0.964669
AL591806.2(ENSG00000232879)	ENSG00000232879	null	null	0.96462
TMEM75(ENSG00000280055)	ENSG00000280055	null	null	0.964536
SOX12(ENSG00000177732)	ENSG00000177732	null	null	0.964377
SHPRH(ENSG00000146414)	ENSG00000146414	null	null	0.964201
C9orf66(ENSG00000183784)	ENSG00000183784	null	null	0.963514
AC009812.3(ENSG00000254162)	ENSG00000254162	null	null	0.963496
AC022973.3(ENSG00000254263)	ENSG00000254263	null	null	0.963496
WIF1(ENSG00000156076)	ENSG00000156076	null	null	0.963389
NHLRC4(ENSG00000257108)	ENSG00000257108	null	null	0.962973
AC002310.6(ENSG00000278922)	ENSG00000278922	null	null	0.962933
LINC01585(ENSG00000245479)	ENSG00000245479	null	null	0.962472
BARX1-DT(ENSG00000235601)	ENSG00000235601	null	null	0.962472
ACTP1(ENSG00000229890)	ENSG00000229890	null	null	0.962472
SCNN1D(ENSG00000162572)	ENSG00000162572	null	null	0.962382
CADM1(ENSG00000182985)	ENSG00000182985	null	null	0.961824
ABHD6(ENSG00000163686)	ENSG00000163686	null	null	0.961401
HYLS1(ENSG00000198331)	ENSG00000198331	null	null	0.961334
AC128687.2(ENSG00000273394)	ENSG00000273394	null	null	0.960877
AC138305.1(ENSG00000260658)	ENSG00000260658	null	null	0.960751
RETREG1(ENSG00000154153)	ENSG00000154153	null	null	0.960337
AL353807.3(ENSG00000246203)	ENSG00000246203	null	null	0.960019
AP001626.1(ENSG00000235023)	ENSG00000235023	null	null	0.959671
AC073325.1(ENSG00000225537)	ENSG00000225537	null	null	0.959671
TMEM272(ENSG00000281106)	ENSG00000281106	null	null	0.959671
CBX7(ENSG00000100307)	ENSG00000100307	null	null	0.959208
LRRC3(ENSG00000160233)	ENSG00000160233	null	null	0.95899
LINC02341(ENSG00000283554)	ENSG00000283554	null	null	0.958786
AC009088.1(ENSG00000260060)	ENSG00000260060	null	null	0.958764
ZNF233(ENSG00000159915)	ENSG00000159915	null	null	0.958737
MIR602(ENSG00000207693)	ENSG00000207693	null	null	0.958482
FAM20C(ENSG00000177706)	ENSG00000177706	null	null	0.958418
XK(ENSG00000047597)	ENSG00000047597	null	null	0.958384
SUSD2(ENSG00000099994)	ENSG00000099994	null	null	0.957825
AC006557.1(ENSG00000267150)	ENSG00000267150	null	null	0.957528
ISYNA1(ENSG00000105655)	ENSG00000105655	null	null	0.957338
GRIN1(ENSG00000176884)	ENSG00000176884	null	null	0.957105
AC006001.2(ENSG00000226824)	ENSG00000226824	null	null	0.95657
TCAF1P1(ENSG00000223459)	ENSG00000223459	null	null	0.955699
GGA2(ENSG00000103365)	ENSG00000103365	null	null	0.955541
CA5B(ENSG00000169239)	ENSG00000169239	null	null	0.955057
TRPM8(ENSG00000144481)	ENSG00000144481	null	null	0.954253
AP000347.2(ENSG00000273000)	ENSG00000273000	null	null	0.954253
RANGRF(ENSG00000108961)	ENSG00000108961	null	null	0.954253
AL591866.1(ENSG00000229519)	ENSG00000229519	null	null	0.954253
PLBD1-AS1(ENSG00000256751)	ENSG00000256751	null	null	0.954253
AL354694.1(ENSG00000273056)	ENSG00000273056	null	null	0.954253
H2BFS(ENSG00000274559)	ENSG00000274559	null	null	0.954253
RNU6-87P(ENSG00000272028)	ENSG00000272028	null	null	0.954253
TSNAX-DISC1(ENSG00000270106)	ENSG00000270106	null	null	0.954253
MTND2P5(ENSG00000224354)	ENSG00000224354	null	null	0.954253
AC092807.3(ENSG00000282057)	ENSG00000282057	null	null	0.953649
AVPR2(ENSG00000126895)	ENSG00000126895	null	null	0.953649
AC104135.1(ENSG00000236209)	ENSG00000236209	null	null	0.953649
AP000553.4(ENSG00000284621)	ENSG00000284621	null	null	0.953649
LINC00319(ENSG00000188660)	ENSG00000188660	null	null	0.953649
MIR4787(ENSG00000272543)	ENSG00000272543	null	null	0.953649
PPEF2(ENSG00000156194)	ENSG00000156194	null	null	0.953649
AL512625.3(ENSG00000234665)	ENSG00000234665	null	null	0.953649
MIR554(ENSG00000207606)	ENSG00000207606	null	null	0.953649
AL157911.1(ENSG00000258553)	ENSG00000258553	null	null	0.953649
AC068506.1(ENSG00000278464)	ENSG00000278464	null	null	0.953649
AC107027.1(ENSG00000248468)	ENSG00000248468	null	null	0.953649
IFIT1P1(ENSG00000215515)	ENSG00000215515	null	null	0.953649
AL138899.2(ENSG00000229914)	ENSG00000229914	null	null	0.953649
LINC01363(ENSG00000231605)	ENSG00000231605	null	null	0.953649
AL928654.3(ENSG00000257341)	ENSG00000257341	null	null	0.953649
SRRM1P3(ENSG00000237307)	ENSG00000237307	null	null	0.953649
BHLHA9(ENSG00000205899)	ENSG00000205899	null	null	0.953649
MGAM2(ENSG00000257743)	ENSG00000257743	null	null	0.953649
AC006450.2(ENSG00000234921)	ENSG00000234921	null	null	0.953649
AC044839.2(ENSG00000255226)	ENSG00000255226	null	null	0.953649
RN7SL743P(ENSG00000243954)	ENSG00000243954	null	null	0.953649
RNF224(ENSG00000233198)	ENSG00000233198	null	null	0.953426
NSUN7(ENSG00000179299)	ENSG00000179299	null	null	0.953167
AL512625.2(ENSG00000229422)	ENSG00000229422	null	null	0.952924
DOCK10(ENSG00000135905)	ENSG00000135905	null	null	0.952319
SNAP25-AS1(ENSG00000227906)	ENSG00000227906	null	null	0.952251
APELA(ENSG00000248329)	ENSG00000248329	null	null	0.951998
LYNX1(ENSG00000180155)	ENSG00000180155	null	null	0.951265
PLXDC2(ENSG00000120594)	ENSG00000120594	null	null	0.950561
SOCS1(ENSG00000185338)	ENSG00000185338	null	null	0.950128
CATIP-AS2(ENSG00000237281)	ENSG00000237281	null	null	0.950055
UNC13D(ENSG00000092929)	ENSG00000092929	null	null	0.949687
AC011815.3(ENSG00000279989)	ENSG00000279989	null	null	0.949661
TFP1(ENSG00000242337)	ENSG00000242337	null	null	0.949661
ERMAP(ENSG00000164010)	ENSG00000164010	null	null	0.949395
AL358852.1(ENSG00000278899)	ENSG00000278899	null	null	0.948039
CLN3(ENSG00000188603)	ENSG00000188603	null	null	0.947667
MANSC1(ENSG00000111261)	ENSG00000111261	null	null	0.947482
DBF4B(ENSG00000161692)	ENSG00000161692	null	null	0.946993
AC005387.1(ENSG00000268938)	ENSG00000268938	null	null	0.946814
HELLPAR(ENSG00000281344)	ENSG00000281344	null	null	0.946774
CCNA1(ENSG00000133101)	ENSG00000133101	null	null	0.946708
OSBPL7(ENSG00000006025)	ENSG00000006025	null	null	0.946389
AP000873.4(ENSG00000254676)	ENSG00000254676	null	null	0.946058
MYO15B(ENSG00000266714)	ENSG00000266714	null	null	0.945877
RHOF(ENSG00000139725)	ENSG00000139725	null	null	0.945664
RASGEF1C(ENSG00000146090)	ENSG00000146090	null	null	0.945586
ZNF580(ENSG00000213015)	ENSG00000213015	null	null	0.945568
AC092718.7(ENSG00000278985)	ENSG00000278985	null	null	0.944942
RBM11(ENSG00000185272)	ENSG00000185272	null	null	0.944601
PRICKLE2-AS3(ENSG00000226017)	ENSG00000226017	null	null	0.944498
SARS2(ENSG00000104835)	ENSG00000104835	null	null	0.94429
EEPD1(ENSG00000122547)	ENSG00000122547	null	null	0.944285
LRRC37A3(ENSG00000176809)	ENSG00000176809	null	null	0.944016
BAHCC1(ENSG00000266074)	ENSG00000266074	null	null	0.943946
EPHX2(ENSG00000120915)	ENSG00000120915	null	null	0.943357
TFR2(ENSG00000106327)	ENSG00000106327	null	null	0.943088
RF00019(ENSG00000202399)	ENSG00000202399	null	null	0.942805
MAN1A1(ENSG00000111885)	ENSG00000111885	null	null	0.942556
PPIEL(ENSG00000243970)	ENSG00000243970	null	null	0.94203
AC027682.6(ENSG00000276075)	ENSG00000276075	null	null	0.941739
FAM189B(ENSG00000160767)	ENSG00000160767	null	null	0.941297
UBA52P6(ENSG00000215221)	ENSG00000215221	null	null	0.940236
NAGLU(ENSG00000108784)	ENSG00000108784	null	null	0.940222
NCALD(ENSG00000104490)	ENSG00000104490	null	null	0.940198
FKBP9(ENSG00000122642)	ENSG00000122642	null	null	0.939944
AC005746.2(ENSG00000267131)	ENSG00000267131	null	null	0.939724
CDC14A(ENSG00000079335)	ENSG00000079335	null	null	0.939027
AL110118.2(ENSG00000259066)	ENSG00000259066	null	null	0.938356
PAPSS2(ENSG00000198682)	ENSG00000198682	null	null	0.93834
HTR1D(ENSG00000179546)	ENSG00000179546	null	null	0.938166
AC004835.1(ENSG00000230392)	ENSG00000230392	null	null	0.936827
KCNG3(ENSG00000171126)	ENSG00000171126	null	null	0.936353
FAM66C(ENSG00000226711)	ENSG00000226711	null	null	0.9356
LINC01237(ENSG00000233806)	ENSG00000233806	null	null	0.935421
TBC1D31(ENSG00000156787)	ENSG00000156787	null	null	0.934274
AP000808.2(ENSG00000255741)	ENSG00000255741	null	null	0.933891
AL591479.1(ENSG00000233765)	ENSG00000233765	null	null	0.933891
ANKRD34A(ENSG00000272031)	ENSG00000272031	null	null	0.933028
AC090709.1(ENSG00000257191)	ENSG00000257191	null	null	0.932828
AC011921.1(ENSG00000259349)	ENSG00000259349	null	null	0.931581
GDF7(ENSG00000143869)	ENSG00000143869	null	null	0.931463
POLA2(ENSG00000014138)	ENSG00000014138	null	null	0.93059
AC010186.1(ENSG00000256442)	ENSG00000256442	null	null	0.930584
TRAM2-AS1(ENSG00000225791)	ENSG00000225791	null	null	0.930437
CICP22(ENSG00000226220)	ENSG00000226220	null	null	0.930041
FBXO24(ENSG00000106336)	ENSG00000106336	null	null	0.929419
TBC1D2(ENSG00000095383)	ENSG00000095383	null	null	0.929056
AL132639.2(ENSG00000258940)	ENSG00000258940	null	null	0.928748
SLC35E3(ENSG00000175782)	ENSG00000175782	null	null	0.928019
VSIG10L2(ENSG00000283703)	ENSG00000283703	null	null	0.927987
C9orf40(ENSG00000135045)	ENSG00000135045	null	null	0.927941
AC091060.1(ENSG00000278986)	ENSG00000278986	null	null	0.927887
PRPS1(ENSG00000147224)	ENSG00000147224	null	null	0.927102
LPCAT4(ENSG00000176454)	ENSG00000176454	null	null	0.927026
MRPL53(ENSG00000204822)	ENSG00000204822	null	null	0.927002
AC006449.5(ENSG00000277182)	ENSG00000277182	null	null	0.926593
AL513477.1(ENSG00000269896)	ENSG00000269896	null	null	0.926379
TNFAIP8L3(ENSG00000183578)	ENSG00000183578	null	null	0.925966
THAP10(ENSG00000129028)	ENSG00000129028	null	null	0.925401
ZNF92P3(ENSG00000269421)	ENSG00000269421	null	null	0.925162
THRA(ENSG00000126351)	ENSG00000126351	null	null	0.925043
CDC6(ENSG00000094804)	ENSG00000094804	null	null	0.92493
USHBP1(ENSG00000130307)	ENSG00000130307	null	null	0.924152
AL158211.4(ENSG00000272516)	ENSG00000272516	null	null	0.924092
LCA5(ENSG00000135338)	ENSG00000135338	null	null	0.923821
LGALS1(ENSG00000100097)	ENSG00000100097	null	null	0.923819
KIT(ENSG00000157404)	ENSG00000157404	null	null	0.923553
RPL23AP95(ENSG00000236848)	ENSG00000236848	null	null	0.923269
PABPC1L2A(ENSG00000186288)	ENSG00000186288	null	null	0.923177
BAG3(ENSG00000151929)	ENSG00000151929	null	null	0.922986
AL133367.1(ENSG00000260285)	ENSG00000260285	null	null	0.922709
AL138767.3(ENSG00000225913)	ENSG00000225913	null	null	0.922571
CA13(ENSG00000185015)	ENSG00000185015	null	null	0.922115
AC005046.1(ENSG00000273055)	ENSG00000273055	null	null	0.92188
AC061961.1(ENSG00000235949)	ENSG00000235949	null	null	0.92188
AC010894.3(ENSG00000236449)	ENSG00000236449	null	null	0.92188
AC093585.1(ENSG00000229996)	ENSG00000229996	null	null	0.92188
AC024230.1(ENSG00000248515)	ENSG00000248515	null	null	0.92188
B9D2(ENSG00000123810)	ENSG00000123810	null	null	0.921709
DDX50P1(ENSG00000229816)	ENSG00000229816	null	null	0.92161
AL355001.2(ENSG00000275964)	ENSG00000275964	null	null	0.921586
TUB(ENSG00000166402)	ENSG00000166402	null	null	0.921499
AC017002.6(ENSG00000285016)	ENSG00000285016	null	null	0.921343
CACNA2D2(ENSG00000007402)	ENSG00000007402	null	null	0.921054
AC020978.9(ENSG00000279649)	ENSG00000279649	null	null	0.920955
AC008915.2(ENSG00000260136)	ENSG00000260136	null	null	0.920881
KIF20B(ENSG00000138182)	ENSG00000138182	null	null	0.920846
EFEMP1(ENSG00000115380)	ENSG00000115380	null	null	0.920842
PDE11A(ENSG00000128655)	ENSG00000128655	null	null	0.920801
SLC26A4-AS1(ENSG00000233705)	ENSG00000233705	null	null	0.920801
PCSK2(ENSG00000125851)	ENSG00000125851	null	null	0.920801
C9orf163(ENSG00000196366)	ENSG00000196366	null	null	0.920337
GPR137(ENSG00000173264)	ENSG00000173264	null	null	0.920293
AC104581.4(ENSG00000280046)	ENSG00000280046	null	null	0.919738
TRIP13(ENSG00000071539)	ENSG00000071539	null	null	0.918879
ADAMTS9(ENSG00000163638)	ENSG00000163638	null	null	0.918612
CYSRT1(ENSG00000197191)	ENSG00000197191	null	null	0.918488
PPEF1(ENSG00000086717)	ENSG00000086717	null	null	0.918477
B3GALT4(ENSG00000235863)	ENSG00000235863	null	null	0.918474
AC073575.2(ENSG00000274227)	ENSG00000274227	null	null	0.917472
PLAC9P1(ENSG00000214100)	ENSG00000214100	null	null	0.917304
INPP5B(ENSG00000204084)	ENSG00000204084	null	null	0.917075
MUC16(ENSG00000181143)	ENSG00000181143	null	null	0.916547
SLC39A6(ENSG00000141424)	ENSG00000141424	null	null	0.916469
THPO(ENSG00000090534)	ENSG00000090534	null	null	0.916384
GLB1L(ENSG00000163521)	ENSG00000163521	null	null	0.916181
AKR7A2(ENSG00000053371)	ENSG00000053371	null	null	0.916057
FAM129C(ENSG00000167483)	ENSG00000167483	null	null	0.915749
TREH(ENSG00000118094)	ENSG00000118094	null	null	0.915197
MIR6763(ENSG00000277052)	ENSG00000277052	null	null	0.915197
SLC25A42(ENSG00000181035)	ENSG00000181035	null	null	0.915188
IGFBP2(ENSG00000115457)	ENSG00000115457	null	null	0.914825
AC046185.3(ENSG00000279369)	ENSG00000279369	null	null	0.914529
RFX5(ENSG00000143390)	ENSG00000143390	null	null	0.913727
C2(ENSG00000166278)	ENSG00000166278	null	null	0.912507
OTUD6B-AS1(ENSG00000253738)	ENSG00000253738	null	null	0.912429
CCHCR1(ENSG00000204536)	ENSG00000204536	null	null	0.911689
ARL11(ENSG00000152213)	ENSG00000152213	null	null	0.910951
GNRH2(ENSG00000125787)	ENSG00000125787	null	null	0.910532
AC243562.1(ENSG00000259570)	ENSG00000259570	null	null	0.910532
MIR6753(ENSG00000275022)	ENSG00000275022	null	null	0.909902
RNFT1-DT(ENSG00000267302)	ENSG00000267302	null	null	0.909562
SEMA3A(ENSG00000075213)	ENSG00000075213	null	null	0.908751
LINC01719(ENSG00000233396)	ENSG00000233396	null	null	0.908481
ZIC5(ENSG00000139800)	ENSG00000139800	null	null	0.90826
AVPI1(ENSG00000119986)	ENSG00000119986	null	null	0.908114
KBTBD4(ENSG00000123444)	ENSG00000123444	null	null	0.907868
FBXO2(ENSG00000116661)	ENSG00000116661	null	null	0.907823
AC008537.4(ENSG00000282951)	ENSG00000282951	null	null	0.90771
TMEM191A(ENSG00000226287)	ENSG00000226287	null	null	0.907666
AL138889.2(ENSG00000271362)	ENSG00000271362	null	null	0.907425
HR(ENSG00000168453)	ENSG00000168453	null	null	0.907424
GABRD(ENSG00000187730)	ENSG00000187730	null	null	0.907156
ENPP7P11(ENSG00000250942)	ENSG00000250942	null	null	0.90701
AL645608.7(ENSG00000272512)	ENSG00000272512	null	null	0.906993
REEP2(ENSG00000132563)	ENSG00000132563	null	null	0.906764
CCDC92B(ENSG00000261963)	ENSG00000261963	null	null	0.906291
NUSAP1(ENSG00000137804)	ENSG00000137804	null	null	0.90617
Z82202.2(ENSG00000285623)	ENSG00000285623	null	null	0.906038
AL512380.1(ENSG00000231754)	ENSG00000231754	null	null	0.905701
NREP-AS1(ENSG00000250095)	ENSG00000250095	null	null	0.905701
TYW1B(ENSG00000277149)	ENSG00000277149	null	null	0.905487
BX255925.1(ENSG00000260996)	ENSG00000260996	null	null	0.905411
TMEM202-AS1(ENSG00000261423)	ENSG00000261423	null	null	0.905365
NAT1(ENSG00000171428)	ENSG00000171428	null	null	0.905305
AKAP12(ENSG00000131016)	ENSG00000131016	null	null	0.905002
MIR3677(ENSG00000266643)	ENSG00000266643	null	null	0.904949
ELMOD1(ENSG00000110675)	ENSG00000110675	null	null	0.904814
DDIAS(ENSG00000165490)	ENSG00000165490	null	null	0.904707
PLPPR3(ENSG00000129951)	ENSG00000129951	null	null	0.904459
PDXP(ENSG00000241360)	ENSG00000241360	null	null	0.90441
PAQR8(ENSG00000170915)	ENSG00000170915	null	null	0.904266
VWA2(ENSG00000165816)	ENSG00000165816	null	null	0.904158
MNX1-AS2(ENSG00000235029)	ENSG00000235029	null	null	0.904051
NEURL1(ENSG00000107954)	ENSG00000107954	null	null	0.903545
FCGRT(ENSG00000104870)	ENSG00000104870	null	null	0.903529
NMU(ENSG00000109255)	ENSG00000109255	null	null	0.903455
LINC01508(ENSG00000231107)	ENSG00000231107	null	null	0.90334
AC146944.3(ENSG00000253333)	ENSG00000253333	null	null	0.903331
SORBS1(ENSG00000095637)	ENSG00000095637	null	null	0.902862
SYNGR4(ENSG00000105467)	ENSG00000105467	null	null	0.902592
RGPD5(ENSG00000015568)	ENSG00000015568	null	null	0.902439
HSPG2(ENSG00000142798)	ENSG00000142798	null	null	0.902424
RIBC2(ENSG00000128408)	ENSG00000128408	null	null	0.901863
PCDHGA5(ENSG00000253485)	ENSG00000253485	null	null	0.901661
TLE2(ENSG00000065717)	ENSG00000065717	null	null	0.901644
ARHGAP8(ENSG00000241484)	ENSG00000241484	null	null	0.901408
IL16(ENSG00000172349)	ENSG00000172349	null	null	0.900625
PKHD1(ENSG00000170927)	ENSG00000170927	null	null	0.900599
AL731567.1(ENSG00000231964)	ENSG00000231964	null	null	0.900599
C9orf139(ENSG00000180539)	ENSG00000180539	null	null	0.899681
MATN1(ENSG00000162510)	ENSG00000162510	null	null	0.899036
CDK18(ENSG00000117266)	ENSG00000117266	null	null	0.898326
AL645608.1(ENSG00000224969)	ENSG00000224969	null	null	0.898219
ZNF469(ENSG00000225614)	ENSG00000225614	null	null	0.898102
LINC02298(ENSG00000257556)	ENSG00000257556	null	null	0.897841
GMFG(ENSG00000130755)	ENSG00000130755	null	null	0.897841
FAM163A(ENSG00000143340)	ENSG00000143340	null	null	0.897841
AL139011.2(ENSG00000258465)	ENSG00000258465	null	null	0.897841
Z99943.2(ENSG00000250762)	ENSG00000250762	null	null	0.897841
SULT1C4(ENSG00000198075)	ENSG00000198075	null	null	0.897841
AC134349.1(ENSG00000256712)	ENSG00000256712	null	null	0.897841
THEMIS(ENSG00000172673)	ENSG00000172673	null	null	0.897841
AL132765.2(ENSG00000277373)	ENSG00000277373	null	null	0.897558
HAP1(ENSG00000173805)	ENSG00000173805	null	null	0.897491
NAA80(ENSG00000243477)	ENSG00000243477	null	null	0.896877
NCAPD2(ENSG00000010292)	ENSG00000010292	null	null	0.896288
PCNA(ENSG00000132646)	ENSG00000132646	null	null	0.896215
AC069234.5(ENSG00000277423)	ENSG00000277423	null	null	0.895891
AC027682.7(ENSG00000280214)	ENSG00000280214	null	null	0.895891
PGC(ENSG00000096088)	ENSG00000096088	null	null	0.895891
FAM151A(ENSG00000162391)	ENSG00000162391	null	null	0.895891
NPM1P43(ENSG00000259440)	ENSG00000259440	null	null	0.895891
CIAPIN1P(ENSG00000263846)	ENSG00000263846	null	null	0.895891
LINC01644(ENSG00000218357)	ENSG00000218357	null	null	0.895891
ENG(ENSG00000106991)	ENSG00000106991	null	null	0.895886
HOXB9(ENSG00000170689)	ENSG00000170689	null	null	0.895812
AC026740.1(ENSG00000271781)	ENSG00000271781	null	null	0.89569
AC021483.2(ENSG00000261229)	ENSG00000261229	null	null	0.895481
CENPO(ENSG00000138092)	ENSG00000138092	null	null	0.894468
LINC02542(ENSG00000226453)	ENSG00000226453	null	null	0.894368
HRAT92(ENSG00000223855)	ENSG00000223855	null	null	0.894108
SRPX(ENSG00000101955)	ENSG00000101955	null	null	0.894031
C17orf82(ENSG00000187013)	ENSG00000187013	null	null	0.893805
C2orf27A(ENSG00000197927)	ENSG00000197927	null	null	0.893801
EPB41L2(ENSG00000079819)	ENSG00000079819	null	null	0.893667
SOX2(ENSG00000181449)	ENSG00000181449	null	null	0.893563
AC114316.2(ENSG00000250049)	ENSG00000250049	null	null	0.893267
SACS(ENSG00000151835)	ENSG00000151835	null	null	0.89293
ACTG1P14(ENSG00000230581)	ENSG00000230581	null	null	0.892897
CYP4F26P(ENSG00000226562)	ENSG00000226562	null	null	0.892829
CHEK1(ENSG00000149554)	ENSG00000149554	null	null	0.892338
TBX1(ENSG00000184058)	ENSG00000184058	null	null	0.892157
GET4(ENSG00000239857)	ENSG00000239857	null	null	0.891784
CKB(ENSG00000166165)	ENSG00000166165	null	null	0.891598
ATP8B3(ENSG00000130270)	ENSG00000130270	null	null	0.891594
CRIM1(ENSG00000150938)	ENSG00000150938	null	null	0.891371
HOXD12(ENSG00000170178)	ENSG00000170178	null	null	0.89123
P2RX4(ENSG00000135124)	ENSG00000135124	null	null	0.890391
CCSER1(ENSG00000184305)	ENSG00000184305	null	null	0.890359
LINC00339(ENSG00000218510)	ENSG00000218510	null	null	0.889526
AC079779.2(ENSG00000228643)	ENSG00000228643	null	null	0.889148
ZNF350-AS1(ENSG00000269235)	ENSG00000269235	null	null	0.88914
HLA-DPB1(ENSG00000223865)	ENSG00000223865	null	null	0.889061
CFAP43(ENSG00000197748)	ENSG00000197748	null	null	0.889
LTB4R2(ENSG00000213906)	ENSG00000213906	null	null	0.88879
AL162458.1(ENSG00000285796)	ENSG00000285796	null	null	0.888779
CBWD4P(ENSG00000204778)	ENSG00000204778	null	null	0.888731
AC106895.1(ENSG00000250043)	ENSG00000250043	null	null	0.888439
PLCH1(ENSG00000114805)	ENSG00000114805	null	null	0.888389
PRTFDC1(ENSG00000099256)	ENSG00000099256	null	null	0.88834
RAVER1(ENSG00000161847)	ENSG00000161847	null	null	0.888304
CGA(ENSG00000135346)	ENSG00000135346	null	null	0.88814
FANCB(ENSG00000181544)	ENSG00000181544	null	null	0.888097
AC004890.2(ENSG00000244560)	ENSG00000244560	null	null	0.887744
SELL(ENSG00000188404)	ENSG00000188404	null	null	0.887394
TBX4(ENSG00000121075)	ENSG00000121075	null	null	0.886931
LNCTAM34A(ENSG00000234546)	ENSG00000234546	null	null	0.886711
SRGAP2B(ENSG00000196369)	ENSG00000196369	null	null	0.88629
AL117209.1(ENSG00000259515)	ENSG00000259515	null	null	0.885831
AC079866.2(ENSG00000256571)	ENSG00000256571	null	null	0.88581
CAMK2N2(ENSG00000163888)	ENSG00000163888	null	null	0.885459
RLN1(ENSG00000107018)	ENSG00000107018	null	null	0.885419
HOXD8(ENSG00000175879)	ENSG00000175879	null	null	0.885339
IQCH-AS1(ENSG00000259673)	ENSG00000259673	null	null	0.885008
SMURF2P1-LRRC37BP1(ENSG00000214719)	ENSG00000214719	null	null	0.884868
KRTAP5-2(ENSG00000205867)	ENSG00000205867	null	null	0.884868
PRRT3(ENSG00000163704)	ENSG00000163704	null	null	0.884538
IFT140(ENSG00000187535)	ENSG00000187535	null	null	0.884023
TNNC2(ENSG00000101470)	ENSG00000101470	null	null	0.883965
LRP1(ENSG00000123384)	ENSG00000123384	null	null	0.883814
FAM222A(ENSG00000139438)	ENSG00000139438	null	null	0.88356
SLC25A47(ENSG00000140107)	ENSG00000140107	null	null	0.883558
LINC01852(ENSG00000236914)	ENSG00000236914	null	null	0.883486
GARNL3(ENSG00000136895)	ENSG00000136895	null	null	0.882887
UBE2V1P2(ENSG00000214192)	ENSG00000214192	null	null	0.882826
COQ8B(ENSG00000123815)	ENSG00000123815	null	null	0.882813
DONSON(ENSG00000159147)	ENSG00000159147	null	null	0.882717
MIR503(ENSG00000208005)	ENSG00000208005	null	null	0.882282
AC239798.2(ENSG00000234571)	ENSG00000234571	null	null	0.882281
LIX1L(ENSG00000271601)	ENSG00000271601	null	null	0.882203
ADPRHL1(ENSG00000153531)	ENSG00000153531	null	null	0.881475
WDR63(ENSG00000162643)	ENSG00000162643	null	null	0.881101
TRAM2(ENSG00000065308)	ENSG00000065308	null	null	0.881066
BICD1(ENSG00000151746)	ENSG00000151746	null	null	0.880881
TP53I3(ENSG00000115129)	ENSG00000115129	null	null	0.880655
HEXDC(ENSG00000169660)	ENSG00000169660	null	null	0.880106
GPATCH11(ENSG00000152133)	ENSG00000152133	null	null	0.879669
KCNN2(ENSG00000080709)	ENSG00000080709	null	null	0.879596
AC022973.4(ENSG00000254317)	ENSG00000254317	null	null	0.879288
SIDT2(ENSG00000149577)	ENSG00000149577	null	null	0.879148
AL358072.1(ENSG00000271427)	ENSG00000271427	null	null	0.878833
SLITRK6(ENSG00000184564)	ENSG00000184564	null	null	0.877964
BOC(ENSG00000144857)	ENSG00000144857	null	null	0.877959
ZNF257(ENSG00000197134)	ENSG00000197134	null	null	0.87719
DNASE2B(ENSG00000137976)	ENSG00000137976	null	null	0.876681
AC090912.3(ENSG00000273232)	ENSG00000273232	null	null	0.876681
CDH17(ENSG00000079112)	ENSG00000079112	null	null	0.876038
DOCK3(ENSG00000088538)	ENSG00000088538	null	null	0.876034
BRD8(ENSG00000112983)	ENSG00000112983	null	null	0.875675
LTBP3(ENSG00000168056)	ENSG00000168056	null	null	0.874856
CNTF(ENSG00000242689)	ENSG00000242689	null	null	0.874746
ARMC4(ENSG00000169126)	ENSG00000169126	null	null	0.874173
VAMP5(ENSG00000168899)	ENSG00000168899	null	null	0.874141
PSG8(ENSG00000124467)	ENSG00000124467	null	null	0.874123
MATK(ENSG00000007264)	ENSG00000007264	null	null	0.873654
AL353997.2(ENSG00000264177)	ENSG00000264177	null	null	0.873651
PLA2R1(ENSG00000153246)	ENSG00000153246	null	null	0.873637
AC092849.1(ENSG00000240211)	ENSG00000240211	null	null	0.873396
PAG1(ENSG00000076641)	ENSG00000076641	null	null	0.873224
ZNF385A(ENSG00000161642)	ENSG00000161642	null	null	0.873131
AL928654.1(ENSG00000251602)	ENSG00000251602	null	null	0.872917
FAM234B(ENSG00000084444)	ENSG00000084444	null	null	0.872637
AC025048.3(ENSG00000267295)	ENSG00000267295	null	null	0.872416
AC145422.1(ENSG00000256742)	ENSG00000256742	null	null	0.87226
C14orf178(ENSG00000197734)	ENSG00000197734	null	null	0.87226
AL592546.1(ENSG00000234393)	ENSG00000234393	null	null	0.87226
KDM4D(ENSG00000186280)	ENSG00000186280	null	null	0.871914
RAB19(ENSG00000146955)	ENSG00000146955	null	null	0.871679
AC007066.2(ENSG00000261094)	ENSG00000261094	null	null	0.871301
GPSM2(ENSG00000121957)	ENSG00000121957	null	null	0.871239
ERVK9-11(ENSG00000269486)	ENSG00000269486	null	null	0.871162
BCL11A(ENSG00000119866)	ENSG00000119866	null	null	0.870739
AC092667.1(ENSG00000230393)	ENSG00000230393	null	null	0.870739
RF02247(ENSG00000277311)	ENSG00000277311	null	null	0.870739
PSAT1(ENSG00000135069)	ENSG00000135069	null	null	0.870739
AC090587.2(ENSG00000229368)	ENSG00000229368	null	null	0.870739
STAR(ENSG00000147465)	ENSG00000147465	null	null	0.870739
FSBP(ENSG00000265817)	ENSG00000265817	null	null	0.870739
COL4A1(ENSG00000187498)	ENSG00000187498	null	null	0.870739
AL583835.2(ENSG00000216621)	ENSG00000216621	null	null	0.870739
NEXN-AS1(ENSG00000235927)	ENSG00000235927	null	null	0.870739
LRRC24(ENSG00000254402)	ENSG00000254402	null	null	0.870739
AC022021.1(ENSG00000282996)	ENSG00000282996	null	null	0.870739
ACTBP7(ENSG00000185607)	ENSG00000185607	null	null	0.870739
AL596325.2(ENSG00000272574)	ENSG00000272574	null	null	0.870739
AC025030.1(ENSG00000257864)	ENSG00000257864	null	null	0.870739
GJA9-MYCBP(ENSG00000274944)	ENSG00000274944	null	null	0.870739
LINC01305(ENSG00000231453)	ENSG00000231453	null	null	0.870739
AP006248.4(ENSG00000279932)	ENSG00000279932	null	null	0.870739
AC013565.1(ENSG00000260123)	ENSG00000260123	null	null	0.870739
AL132822.1(ENSG00000276093)	ENSG00000276093	null	null	0.870739
AC139887.3(ENSG00000260262)	ENSG00000260262	null	null	0.870739
LINC-ROR(ENSG00000258609)	ENSG00000258609	null	null	0.870739
PABPC1L2B-AS1(ENSG00000226725)	ENSG00000226725	null	null	0.870739
MTOR-AS1(ENSG00000225602)	ENSG00000225602	null	null	0.870739
SMARCE1P6(ENSG00000214465)	ENSG00000214465	null	null	0.870739
AC091044.1(ENSG00000267196)	ENSG00000267196	null	null	0.870739
MIR6806(ENSG00000277588)	ENSG00000277588	null	null	0.870739
TRIML1(ENSG00000184108)	ENSG00000184108	null	null	0.870739
KDM5C-IT1(ENSG00000235262)	ENSG00000235262	null	null	0.870739
GLS2(ENSG00000135423)	ENSG00000135423	null	null	0.869849
PDE8B(ENSG00000113231)	ENSG00000113231	null	null	0.869216
[truncated: 24,892 more rows]
