# Supplementary material for: Investigation of ribociclib, abemaciclib and palbociclib resistance in ER+ breast cancer cells reveal potential therapeutic opportunities
Source: Sci Rep. 2025 Aug 5;15:28579. doi: 10.1038/s41598-025-11052-4 (PMC12325956; doi:10.1038/s41598-025-11052-4)
Supplement: Supplementary file 17 — Supplementary Material 17 [file 41598_2025_11052_MOESM17_ESM.xlsx]

## Sheet: Supplementary data 17.Figure.4_
KEGGID	Description	GeneRatio	BgRatio	pvalue	padj	geneID	geneName	keggID	Count	Up	Up_Gene_id	Down	Down_Gene_id
hsa04110	Cell cycle	49/849	214/9637	2.6e-10	8.33e-08	ENSG00000135476/ENSG00000178999/ENSG00000170312/ENSG00000166851/ENSG00000167513/ENSG00000127564/ENSG00000117399/ENSG00000101224/ENSG00000140534/ENSG00000164611/ENSG00000124762/ENSG00000111276/ENSG00000169679/ENSG00000134057/ENSG00000100297/ENSG00000071539/ENSG00000132646/ENSG00000080986/ENSG00000101412/ENSG00000145386/ENSG00000146670/ENSG00000133101/ENSG00000094804/ENSG00000129810/ENSG00000091651…	ESPL1/AURKB/CDK1/PLK1/CDT1/PKMYT1/CDC20/CDC25B/TICRR/PTTG1/CDKN1A/CDKN1B/BUB1/CCNB1/MCM5/TRIP13/PCNA/NDC80/E2F1/CCNA2/CDCA5/CCNA1/CDC6/SGO1/ORC6/TTK/MAD2L1/DBF4B/CDC7/CDC45/AC009533.1/KNL1/DDX11/CCNB2/CDK4/E2F2/BUB1B/MAD2L1BP/CCNE1/CDC25A/ORC1/CDC25C/CHEK1/FBXO5/DDX12P/DDX11L10/DDX11L2/ESCO2/CCNE2	hsa:9700/hsa:9212/hsa:983/hsa:5347/hsa:81620/hsa:9088/hsa:991/hsa:994/hsa:90381/hsa:9232/hsa:1026/hsa:1027/hsa:699/hsa:891/hsa:4174/hsa:9319/hsa:5111/hsa:10403/hsa:1869/hsa:890/hsa:113130/hsa:8900/hsa:990/hsa:151648/hsa:23594/hsa:7272/hsa:4085/hsa:80174/hsa:8317/hsa:8318/hsa:1663/hsa:57082/hsa:1663/hsa:9133/hsa:1019/hsa:1870/hsa:701/hsa:9587/hsa:898/hsa:993/hsa:4998/hsa:995/hsa:1111/hsa:26271/hsa…	49	44	ENSG00000135476/ENSG00000178999/ENSG00000170312/ENSG00000166851/ENSG00000167513/ENSG00000127564/ENSG00000117399/ENSG00000140534/ENSG00000164611/ENSG00000169679/ENSG00000134057/ENSG00000100297/ENSG00000071539/ENSG00000132646/ENSG00000080986/ENSG00000101412/ENSG00000145386/ENSG00000146670/ENSG00000133101/ENSG00000094804/ENSG00000129810/ENSG00000091651/ENSG00000112742/ENSG00000164109/ENSG00000161692…	5	ENSG00000101224/ENSG00000124762/ENSG00000111276/ENSG00000135446/ENSG00000124688
hsa04974	Protein digestion and absorption	25/849	91/9637	1.68e-07	2.69e-05	ENSG00000142156/ENSG00000196739/ENSG00000168003/ENSG00000108821/ENSG00000143153/ENSG00000105281/ENSG00000168542/ENSG00000092068/ENSG00000130635/ENSG00000104783/ENSG00000142173/ENSG00000225138/ENSG00000169031/ENSG00000204262/ENSG00000139219/ENSG00000206384/ENSG00000275896/ENSG00000168928/ENSG00000081052/ENSG00000168925/ENSG00000080573/ENSG00000197565/ENSG00000180773/ENSG00000065618/ENSG00000174358	COL6A1/COL27A1/SLC3A2/COL1A1/ATP1B1/SLC1A5/COL3A1/SLC7A8/COL5A1/KCNN4/COL6A2/SLC9A3-AS1/COL4A3/COL5A2/COL2A1/COL6A6/PRSS2/CTRB2/COL4A4/CTRB1/COL5A3/COL4A6/SLC36A4/COL17A1/SLC6A19	hsa:1291/hsa:85301/hsa:6520/hsa:1277/hsa:481/hsa:6510/hsa:1281/hsa:23428/hsa:1289/hsa:3783/hsa:1292/hsa:6550/hsa:1285/hsa:1290/hsa:1280/hsa:131873/hsa:5645/hsa:440387/hsa:1286/hsa:1504/hsa:50509/hsa:1288/hsa:120103/hsa:1308/hsa:340024	25	19	ENSG00000142156/ENSG00000196739/ENSG00000108821/ENSG00000168542/ENSG00000130635/ENSG00000104783/ENSG00000142173/ENSG00000225138/ENSG00000169031/ENSG00000204262/ENSG00000139219/ENSG00000206384/ENSG00000168928/ENSG00000081052/ENSG00000168925/ENSG00000080573/ENSG00000180773/ENSG00000065618/ENSG00000174358	6	ENSG00000168003/ENSG00000143153/ENSG00000105281/ENSG00000092068/ENSG00000275896/ENSG00000197565
hsa04512	ECM-receptor interaction	25/849	95/9637	4.15e-07	4.42e-05	ENSG00000142156/ENSG00000053747/ENSG00000130702/ENSG00000091136/ENSG00000108821/ENSG00000115414/ENSG00000196776/ENSG00000105855/ENSG00000142173/ENSG00000142798/ENSG00000164171/ENSG00000005961/ENSG00000169031/ENSG00000196878/ENSG00000072571/ENSG00000139219/ENSG00000206384/ENSG00000139626/ENSG00000081052/ENSG00000143127/ENSG00000197565/ENSG00000168477/ENSG00000135424/ENSG00000269378/ENSG00000135218	COL6A1/LAMA3/LAMA5/LAMB1/COL1A1/FN1/CD47/ITGB8/COL6A2/HSPG2/ITGA2/ITGA2B/COL4A3/LAMB3/HMMR/COL2A1/COL6A6/ITGB7/COL4A4/ITGA10/COL4A6/TNXB/ITGA7/AC022149.1/CD36	hsa:1291/hsa:3909/hsa:3911/hsa:3912/hsa:1277/hsa:2335/hsa:961/hsa:3696/hsa:1292/hsa:3339/hsa:3673/hsa:3674/hsa:1285/hsa:3914/hsa:3161/hsa:1280/hsa:131873/hsa:3695/hsa:1286/hsa:8515/hsa:1288/hsa:7148/hsa:3679/hsa:3688/hsa:948	25	18	ENSG00000142156/ENSG00000053747/ENSG00000130702/ENSG00000091136/ENSG00000108821/ENSG00000142173/ENSG00000142798/ENSG00000005961/ENSG00000169031/ENSG00000196878/ENSG00000072571/ENSG00000139219/ENSG00000206384/ENSG00000139626/ENSG00000081052/ENSG00000143127/ENSG00000168477/ENSG00000135424	7	ENSG00000115414/ENSG00000196776/ENSG00000105855/ENSG00000164171/ENSG00000197565/ENSG00000269378/ENSG00000135218
hsa04115	p53 signaling pathway	21/849	90/9637	2.61e-05	0.00208922	ENSG00000170312/ENSG00000171848/ENSG00000181790/ENSG00000075218/ENSG00000124762/ENSG00000134057/ENSG00000138764/ENSG00000177595/ENSG00000134574/ENSG00000157456/ENSG00000135446/ENSG00000171791/ENSG00000141682/ENSG00000085117/ENSG00000105173/ENSG00000078900/ENSG00000149554/ENSG00000026103/ENSG00000115129/ENSG00000175305/ENSG00000106366	CDK1/RRM2/ADGRB1/GTSE1/CDKN1A/CCNB1/CCNG2/PIDD1/DDB2/CCNB2/CDK4/BCL2/PMAIP1/CD82/CCNE1/TP73/CHEK1/FAS/TP53I3/CCNE2/SERPINE1	hsa:983/hsa:6241/hsa:575/hsa:51512/hsa:1026/hsa:891/hsa:901/hsa:55367/hsa:1643/hsa:9133/hsa:1019/hsa:596/hsa:5366/hsa:3732/hsa:898/hsa:7161/hsa:1111/hsa:355/hsa:9540/hsa:9134/hsa:5054	21	14	ENSG00000170312/ENSG00000171848/ENSG00000181790/ENSG00000075218/ENSG00000134057/ENSG00000177595/ENSG00000134574/ENSG00000157456/ENSG00000105173/ENSG00000078900/ENSG00000149554/ENSG00000026103/ENSG00000115129/ENSG00000175305	7	ENSG00000124762/ENSG00000138764/ENSG00000135446/ENSG00000171791/ENSG00000141682/ENSG00000085117/ENSG00000106366
hsa04970	Salivary secretion	18/849	80/9637	0.00015972	0.0102221	ENSG00000164116/ENSG00000117983/ENSG00000043591/ENSG00000143153/ENSG00000104783/ENSG00000173175/ENSG00000170369/ENSG00000170373/ENSG00000170367/ENSG00000061918/ENSG00000169885/ENSG00000138031/ENSG00000101441/ENSG00000240038/ENSG00000126583/ENSG00000185532/ENSG00000150995/ENSG00000271936	GUCY1A1/MUC5B/ADRB1/ATP1B1/KCNN4/ADCY5/CST2/CST1/CST5/GUCY1B1/CALML6/ADCY3/CST4/AMY2B/PRKCG/PRKG1/ITPR1/AC012073.1	hsa:2982/hsa:727897/hsa:153/hsa:481/hsa:3783/hsa:111/hsa:1470/hsa:1469/hsa:1473/hsa:2983/hsa:163688/hsa:109/hsa:1472/hsa:280/hsa:5582/hsa:5592/hsa:3708/hsa:109	18	15	ENSG00000164116/ENSG00000104783/ENSG00000173175/ENSG00000170369/ENSG00000170373/ENSG00000170367/ENSG00000061918/ENSG00000169885/ENSG00000138031/ENSG00000101441/ENSG00000240038/ENSG00000126583/ENSG00000185532/ENSG00000150995/ENSG00000271936	3	ENSG00000117983/ENSG00000043591/ENSG00000143153
hsa05222	Small cell lung cancer	23/849	118/9637	0.000214507	0.0114404	ENSG00000053747/ENSG00000124762/ENSG00000130702/ENSG00000091136/ENSG00000111276/ENSG00000115414/ENSG00000101412/ENSG00000134574/ENSG00000135446/ENSG00000007968/ENSG00000164171/ENSG00000101197/ENSG00000171791/ENSG00000005961/ENSG00000169031/ENSG00000023445/ENSG00000105173/ENSG00000196878/ENSG00000081052/ENSG00000197565/ENSG00000175305/ENSG00000269378/ENSG00000230528	LAMA3/CDKN1A/LAMA5/LAMB1/CDKN1B/FN1/E2F1/DDB2/CDK4/E2F2/ITGA2/BIRC7/BCL2/ITGA2B/COL4A3/BIRC3/CCNE1/LAMB3/COL4A4/COL4A6/CCNE2/AC022149.1/NOS2P3	hsa:3909/hsa:1026/hsa:3911/hsa:3912/hsa:1027/hsa:2335/hsa:1869/hsa:1643/hsa:1019/hsa:1870/hsa:3673/hsa:79444/hsa:596/hsa:3674/hsa:1285/hsa:330/hsa:898/hsa:3914/hsa:1286/hsa:1288/hsa:9134/hsa:3688/hsa:4843	23	14	ENSG00000053747/ENSG00000130702/ENSG00000091136/ENSG00000101412/ENSG00000134574/ENSG00000007968/ENSG00000101197/ENSG00000005961/ENSG00000169031/ENSG00000105173/ENSG00000196878/ENSG00000081052/ENSG00000175305/ENSG00000230528	9	ENSG00000124762/ENSG00000111276/ENSG00000115414/ENSG00000135446/ENSG00000164171/ENSG00000171791/ENSG00000023445/ENSG00000197565/ENSG00000269378
hsa05206	MicroRNAs in cancer	31/849	183/9637	0.000282197	0.0129005	ENSG00000168209/ENSG00000124766/ENSG00000101224/ENSG00000139514/ENSG00000137807/ENSG00000124762/ENSG00000277443/ENSG00000111276/ENSG00000101412/ENSG00000146670/ENSG00000185950/ENSG00000068078/ENSG00000112715/ENSG00000185634/ENSG00000073282/ENSG00000153094/ENSG00000088305/ENSG00000007968/ENSG00000171791/ENSG00000229124/ENSG00000012048/ENSG00000105173/ENSG00000164045/ENSG00000156103/ENSG00000158402…	DDIT4/SOX4/CDC25B/SLC7A1/KIF23/CDKN1A/MARCKS/CDKN1B/E2F1/CDCA5/IRS2/FGFR3/VEGFA/SHC4/TP63/BCL2L11/DNMT3B/E2F2/BCL2/VIM-AS1/BRCA1/CCNE1/CDC25A/MMP16/CDC25C/VIM/PRKCG/CCNE2/TNXB/PLCG1-AS1/ZEB1	hsa:54541/hsa:6659/hsa:994/hsa:6541/hsa:9493/hsa:1026/hsa:4082/hsa:1027/hsa:1869/hsa:113130/hsa:8660/hsa:2261/hsa:7422/hsa:399694/hsa:8626/hsa:10018/hsa:1789/hsa:1870/hsa:596/hsa:7431/hsa:672/hsa:898/hsa:993/hsa:4325/hsa:995/hsa:7431/hsa:5582/hsa:9134/hsa:7148/hsa:5335/hsa:6935	31	18	ENSG00000137807/ENSG00000101412/ENSG00000146670/ENSG00000068078/ENSG00000088305/ENSG00000007968/ENSG00000229124/ENSG00000012048/ENSG00000105173/ENSG00000164045/ENSG00000156103/ENSG00000158402/ENSG00000026025/ENSG00000126583/ENSG00000175305/ENSG00000168477/ENSG00000226648/ENSG00000148516	13	ENSG00000168209/ENSG00000124766/ENSG00000101224/ENSG00000139514/ENSG00000124762/ENSG00000277443/ENSG00000111276/ENSG00000185950/ENSG00000112715/ENSG00000185634/ENSG00000073282/ENSG00000153094/ENSG00000171791
hsa04151	PI3K-Akt signaling pathway	51/849	382/9637	0.00164872	0.0637151	ENSG00000100889/ENSG00000142156/ENSG00000168209/ENSG00000053747/ENSG00000113494/ENSG00000124762/ENSG00000130702/ENSG00000091136/ENSG00000111276/ENSG00000108821/ENSG00000115414/ENSG00000160447/ENSG00000157613/ENSG00000118513/ENSG00000118515/ENSG00000156427/ENSG00000068078/ENSG00000178568/ENSG00000105855/ENSG00000142173/ENSG00000112715/ENSG00000153094/ENSG00000066468/ENSG00000077782/ENSG00000187840…	PCK2/COL6A1/DDIT4/LAMA3/PRLR/CDKN1A/LAMA5/LAMB1/CDKN1B/COL1A1/FN1/PKN3/CREB3L1/MYB/SGK1/FGF18/FGFR3/ERBB4/ITGB8/COL6A2/VEGFA/BCL2L11/FGFR2/FGFR1/EIF4EBP1/CDK4/ITGA2/BCL2/ITGA2B/AREG/BRCA1/COL4A3/CCNE1/LAMB3/COL2A1/FLT3/COL6A6/GHR/ITGB7/NOS3/GNG13/COL4A4/ITGA10/COL4A6/CCNE2/TNXB/ITGA7/AC022149.1/EGF/GNB4/ATF4P3	hsa:5106/hsa:1291/hsa:54541/hsa:3909/hsa:5618/hsa:1026/hsa:3911/hsa:3912/hsa:1027/hsa:1277/hsa:2335/hsa:29941/hsa:90993/hsa:4602/hsa:6446/hsa:8817/hsa:2261/hsa:2066/hsa:3696/hsa:1292/hsa:7422/hsa:10018/hsa:2263/hsa:2260/hsa:1978/hsa:1019/hsa:3673/hsa:596/hsa:3674/hsa:374/hsa:672/hsa:1285/hsa:898/hsa:3914/hsa:1280/hsa:2322/hsa:131873/hsa:2690/hsa:3695/hsa:4846/hsa:51764/hsa:1286/hsa:8515/hsa:1288/…	51	29	ENSG00000142156/ENSG00000053747/ENSG00000130702/ENSG00000091136/ENSG00000108821/ENSG00000160447/ENSG00000156427/ENSG00000068078/ENSG00000178568/ENSG00000142173/ENSG00000066468/ENSG00000077782/ENSG00000005961/ENSG00000012048/ENSG00000169031/ENSG00000105173/ENSG00000196878/ENSG00000139219/ENSG00000122025/ENSG00000206384/ENSG00000112964/ENSG00000139626/ENSG00000127588/ENSG00000081052/ENSG00000143127…	22	ENSG00000100889/ENSG00000168209/ENSG00000113494/ENSG00000124762/ENSG00000111276/ENSG00000115414/ENSG00000157613/ENSG00000118513/ENSG00000118515/ENSG00000105855/ENSG00000112715/ENSG00000153094/ENSG00000187840/ENSG00000135446/ENSG00000164171/ENSG00000171791/ENSG00000109321/ENSG00000164867/ENSG00000197565/ENSG00000269378/ENSG00000114450/ENSG00000228218
hsa03460	Fanconi anemia pathway	14/849	67/9637	0.00179199	0.0637151	ENSG00000140525/ENSG00000197774/ENSG00000136492/ENSG00000221829/ENSG00000197299/ENSG00000077152/ENSG00000187741/ENSG00000144554/ENSG00000139618/ENSG00000154920/ENSG00000188827/ENSG00000012048/ENSG00000181544/ENSG00000175279	FANCI/EME2/BRIP1/FANCG/BLM/UBE2T/FANCA/FANCD2/BRCA2/EME1/SLX4/BRCA1/FANCB/CENPS	hsa:55215/hsa:197342/hsa:83990/hsa:2189/hsa:641/hsa:29089/hsa:2175/hsa:2177/hsa:675/hsa:146956/hsa:84464/hsa:672/hsa:2187/hsa:100526739	14	14	ENSG00000140525/ENSG00000197774/ENSG00000136492/ENSG00000221829/ENSG00000197299/ENSG00000077152/ENSG00000187741/ENSG00000144554/ENSG00000139618/ENSG00000154920/ENSG00000188827/ENSG00000012048/ENSG00000181544/ENSG00000175279	0
hsa05165	Human papillomavirus infection	49/849	373/9637	0.00281917	0.0902134	ENSG00000142156/ENSG00000053747/ENSG00000155760/ENSG00000124762/ENSG00000110719/ENSG00000130702/ENSG00000091136/ENSG00000111276/ENSG00000108821/ENSG00000135547/ENSG00000115414/ENSG00000157613/ENSG00000101412/ENSG00000145386/ENSG00000133101/ENSG00000115415/ENSG00000131100/ENSG00000105855/ENSG00000142173/ENSG00000112715/ENSG00000159720/ENSG00000174804/ENSG00000100554/ENSG00000187840/ENSG00000135446…	COL6A1/LAMA3/FZD7/CDKN1A/TCIRG1/LAMA5/LAMB1/CDKN1B/COL1A1/HEY2/FN1/CREB3L1/E2F1/CCNA2/CCNA1/STAT1/ATP6V1E1/ITGB8/COL6A2/VEGFA/ATP6V0D1/FZD4/ATP6V1D/EIF4EBP1/CDK4/ITGA2/ITGA2B/JAG1/PSMC1/COL4A3/CCNE1/LAMB3/COL2A1/FAS/COL6A6/ITGB7/WNT10B/COL4A4/TERT/ITGA10/COL4A6/CCNE2/TNXB/ITGA7/AC022149.1/PARD6A/AP002807.1/EGF/AXIN2	hsa:1291/hsa:3909/hsa:8324/hsa:1026/hsa:10312/hsa:3911/hsa:3912/hsa:1027/hsa:1277/hsa:23493/hsa:2335/hsa:90993/hsa:1869/hsa:890/hsa:8900/hsa:6772/hsa:529/hsa:3696/hsa:1292/hsa:7422/hsa:9114/hsa:8322/hsa:51382/hsa:1978/hsa:1019/hsa:3673/hsa:3674/hsa:182/hsa:5700/hsa:1285/hsa:898/hsa:3914/hsa:1280/hsa:355/hsa:131873/hsa:3695/hsa:7480/hsa:1286/hsa:7015/hsa:8515/hsa:1288/hsa:9134/hsa:7148/hsa:3679/hs…	49	31	ENSG00000142156/ENSG00000053747/ENSG00000110719/ENSG00000130702/ENSG00000091136/ENSG00000108821/ENSG00000135547/ENSG00000101412/ENSG00000145386/ENSG00000133101/ENSG00000142173/ENSG00000005961/ENSG00000101384/ENSG00000169031/ENSG00000105173/ENSG00000196878/ENSG00000139219/ENSG00000026103/ENSG00000206384/ENSG00000139626/ENSG00000169884/ENSG00000081052/ENSG00000164362/ENSG00000143127/ENSG00000175305…	18	ENSG00000155760/ENSG00000124762/ENSG00000111276/ENSG00000115414/ENSG00000157613/ENSG00000115415/ENSG00000131100/ENSG00000105855/ENSG00000112715/ENSG00000159720/ENSG00000174804/ENSG00000100554/ENSG00000187840/ENSG00000135446/ENSG00000164171/ENSG00000100764/ENSG00000197565/ENSG00000269378
hsa04540	Gap junction	18/849	103/9637	0.00359663	0.104629	ENSG00000170312/ENSG00000164116/ENSG00000196230/ENSG00000043591/ENSG00000167552/ENSG00000173175/ENSG00000061918/ENSG00000138031/ENSG00000152086/ENSG00000261456/ENSG00000075886/ENSG00000184845/ENSG00000126583/ENSG00000185532/ENSG00000138798/ENSG00000178462/ENSG00000150995/ENSG00000271936	CDK1/GUCY1A1/TUBB/ADRB1/TUBA1A/ADCY5/GUCY1B1/ADCY3/TUBA3E/TUBB8/TUBA3D/DRD1/PRKCG/PRKG1/EGF/TUBAL3/ITPR1/AC012073.1	hsa:983/hsa:2982/hsa:203068/hsa:153/hsa:7846/hsa:111/hsa:2983/hsa:109/hsa:112714/hsa:347688/hsa:7278/hsa:1812/hsa:5582/hsa:5592/hsa:1950/hsa:79861/hsa:3708/hsa:109	18	13	ENSG00000170312/ENSG00000164116/ENSG00000196230/ENSG00000173175/ENSG00000061918/ENSG00000138031/ENSG00000261456/ENSG00000184845/ENSG00000126583/ENSG00000185532/ENSG00000138798/ENSG00000150995/ENSG00000271936	5	ENSG00000043591/ENSG00000167552/ENSG00000152086/ENSG00000075886/ENSG00000178462
hsa03030	DNA replication	10/849	44/9637	0.00416563	0.109147	ENSG00000105486/ENSG00000100297/ENSG00000177084/ENSG00000062822/ENSG00000132646/ENSG00000133119/ENSG00000014138/ENSG00000100479/ENSG00000138346/ENSG00000269534	LIG1/MCM5/POLE/POLD1/PCNA/RFC3/POLA2/POLE2/DNA2/AC011466.3	hsa:3978/hsa:4174/hsa:5426/hsa:5424/hsa:5111/hsa:5983/hsa:23649/hsa:5427/hsa:1763/hsa:3978	10	10	ENSG00000105486/ENSG00000100297/ENSG00000177084/ENSG00000062822/ENSG00000132646/ENSG00000133119/ENSG00000014138/ENSG00000100479/ENSG00000138346/ENSG00000269534	0
hsa04972	Pancreatic secretion	17/849	97/9637	0.00445441	0.109147	ENSG00000188257/ENSG00000143153/ENSG00000173175/ENSG00000041353/ENSG00000137975/ENSG00000196296/ENSG00000170835/ENSG00000069764/ENSG00000138031/ENSG00000275896/ENSG00000168928/ENSG00000240038/ENSG00000168925/ENSG00000126583/ENSG00000269243/ENSG00000150995/ENSG00000271936	PLA2G2A/ATP1B1/ADCY5/RAB27B/CLCA2/ATP2A1/CEL/PLA2G10/ADCY3/PRSS2/CTRB2/AMY2B/CTRB1/PRKCG/AC008894.2/ITPR1/AC012073.1	hsa:5320/hsa:481/hsa:111/hsa:5874/hsa:9635/hsa:487/hsa:1056/hsa:8399/hsa:109/hsa:5645/hsa:440387/hsa:280/hsa:1504/hsa:5582/hsa:4218/hsa:3708/hsa:109	17	13	ENSG00000188257/ENSG00000173175/ENSG00000196296/ENSG00000170835/ENSG00000069764/ENSG00000138031/ENSG00000168928/ENSG00000240038/ENSG00000168925/ENSG00000126583/ENSG00000269243/ENSG00000150995/ENSG00000271936	4	ENSG00000143153/ENSG00000041353/ENSG00000137975/ENSG00000275896
hsa04114	Oocyte meiosis	26/849	173/9637	0.00477517	0.109147	ENSG00000135476/ENSG00000170312/ENSG00000166851/ENSG00000058404/ENSG00000127564/ENSG00000117399/ENSG00000087586/ENSG00000164611/ENSG00000169679/ENSG00000134057/ENSG00000129810/ENSG00000164109/ENSG00000173175/ENSG00000169083/ENSG00000157456/ENSG00000100918/ENSG00000105173/ENSG00000169885/ENSG00000158402/ENSG00000138031/ENSG00000112029/ENSG00000175305/ENSG00000156509/ENSG00000204710/ENSG00000150995…	ESPL1/CDK1/PLK1/CAMK2B/PKMYT1/CDC20/AURKA/PTTG1/BUB1/CCNB1/SGO1/MAD2L1/ADCY5/AR/CCNB2/REC8/CCNE1/CALML6/CDC25C/ADCY3/FBXO5/CCNE2/FBXO43/SPDYC/ITPR1/AC012073.1	hsa:9700/hsa:983/hsa:5347/hsa:816/hsa:9088/hsa:991/hsa:6790/hsa:9232/hsa:699/hsa:891/hsa:151648/hsa:4085/hsa:111/hsa:367/hsa:9133/hsa:9985/hsa:898/hsa:163688/hsa:995/hsa:109/hsa:26271/hsa:9134/hsa:286151/hsa:387778/hsa:3708/hsa:109	26	25	ENSG00000135476/ENSG00000170312/ENSG00000166851/ENSG00000127564/ENSG00000117399/ENSG00000087586/ENSG00000164611/ENSG00000169679/ENSG00000134057/ENSG00000129810/ENSG00000164109/ENSG00000173175/ENSG00000169083/ENSG00000157456/ENSG00000100918/ENSG00000105173/ENSG00000169885/ENSG00000158402/ENSG00000138031/ENSG00000112029/ENSG00000175305/ENSG00000156509/ENSG00000204710/ENSG00000150995/ENSG00000271936	1	ENSG00000058404
hsa00670	One carbon pool by folate	7/849	26/9637	0.0059499	0.123374	ENSG00000182199/ENSG00000065911/ENSG00000138363/ENSG00000136010/ENSG00000228716/ENSG00000176890/ENSG00000160282	SHMT2/MTHFD2/ATIC/ALDH1L2/DHFR/TYMS/FTCD	hsa:6472/hsa:10797/hsa:471/hsa:160428/hsa:1719/hsa:7298/hsa:10841	7	3	ENSG00000228716/ENSG00000176890/ENSG00000160282	4	ENSG00000182199/ENSG00000065911/ENSG00000138363/ENSG00000136010
hsa03410	Base excision repair	12/849	61/9637	0.00620355	0.123374	ENSG00000105486/ENSG00000177084/ENSG00000062822/ENSG00000132646/ENSG00000133119/ENSG00000076248/ENSG00000143799/ENSG00000140398/ENSG00000132781/ENSG00000100479/ENSG00000109674/ENSG00000269534	LIG1/POLE/POLD1/PCNA/RFC3/UNG/PARP1/NEIL1/MUTYH/POLE2/NEIL3/AC011466.3	hsa:3978/hsa:5426/hsa:5424/hsa:5111/hsa:5983/hsa:7374/hsa:142/hsa:79661/hsa:4595/hsa:5427/hsa:55247/hsa:3978	12	12	ENSG00000105486/ENSG00000177084/ENSG00000062822/ENSG00000132646/ENSG00000133119/ENSG00000076248/ENSG00000143799/ENSG00000140398/ENSG00000132781/ENSG00000100479/ENSG00000109674/ENSG00000269534	0
hsa04978	Mineral absorption	13/849	69/9637	0.00655425	0.123374	ENSG00000170385/ENSG00000143153/ENSG00000167996/ENSG00000087086/ENSG00000225138/ENSG00000225697/ENSG00000234975/ENSG00000114859/ENSG00000232187/ENSG00000219507/ENSG00000242960/ENSG00000198569/ENSG00000174358	SLC30A1/ATP1B1/FTH1/FTL/SLC9A3-AS1/SLC26A6/FTH1P2/CLCN2/FTH1P7/FTH1P8/FTH1P23/SLC34A3/SLC6A19	hsa:7779/hsa:481/hsa:2495/hsa:2512/hsa:6550/hsa:65010/hsa:2495/hsa:1181/hsa:2495/hsa:2495/hsa:2495/hsa:142680/hsa:340024	13	5	ENSG00000225138/ENSG00000225697/ENSG00000114859/ENSG00000198569/ENSG00000174358	8	ENSG00000170385/ENSG00000143153/ENSG00000167996/ENSG00000087086/ENSG00000234975/ENSG00000232187/ENSG00000219507/ENSG00000242960
hsa04713	Circadian entrainment	17/849	102/9637	0.00747233	0.132841	ENSG00000108551/ENSG00000058404/ENSG00000164116/ENSG00000173175/ENSG00000100346/ENSG00000161509/ENSG00000151067/ENSG00000061918/ENSG00000169885/ENSG00000138031/ENSG00000105464/ENSG00000127588/ENSG00000126583/ENSG00000185532/ENSG00000114450/ENSG00000150995/ENSG00000271936	RASD1/CAMK2B/GUCY1A1/ADCY5/CACNA1I/GRIN2C/CACNA1C/GUCY1B1/CALML6/ADCY3/GRIN2D/GNG13/PRKCG/PRKG1/GNB4/ITPR1/AC012073.1	hsa:51655/hsa:816/hsa:2982/hsa:111/hsa:8911/hsa:2905/hsa:775/hsa:2983/hsa:163688/hsa:109/hsa:2906/hsa:51764/hsa:5582/hsa:5592/hsa:59345/hsa:3708/hsa:109	17	14	ENSG00000164116/ENSG00000173175/ENSG00000100346/ENSG00000161509/ENSG00000151067/ENSG00000061918/ENSG00000169885/ENSG00000138031/ENSG00000105464/ENSG00000127588/ENSG00000126583/ENSG00000185532/ENSG00000150995/ENSG00000271936	3	ENSG00000108551/ENSG00000058404/ENSG00000114450
hsa00970	Aminoacyl-tRNA biosynthesis	10/849	49/9637	0.00924566	0.151605	ENSG00000031698/ENSG00000106105/ENSG00000140105/ENSG00000134684/ENSG00000090861/ENSG00000196305/ENSG00000166986/ENSG00000113407/ENSG00000110619/ENSG00000104835	SARS/GARS/WARS/YARS/AARS/IARS/MARS/TARS/CARS/SARS2	hsa:6301/hsa:2617/hsa:7453/hsa:8565/hsa:16/hsa:3376/hsa:4141/hsa:6897/hsa:833/hsa:54938	10	1	ENSG00000104835	9	ENSG00000031698/ENSG00000106105/ENSG00000140105/ENSG00000134684/ENSG00000090861/ENSG00000196305/ENSG00000166986/ENSG00000113407/ENSG00000110619
hsa01523	Antifolate resistance	8/849	35/9637	0.00965402	0.151605	ENSG00000182199/ENSG00000138363/ENSG00000228716/ENSG00000023839/ENSG00000137563/ENSG00000110195/ENSG00000125257/ENSG00000176890	SHMT2/ATIC/DHFR/ABCC2/GGH/FOLR1/ABCC4/TYMS	hsa:6472/hsa:471/hsa:1719/hsa:1244/hsa:8836/hsa:2348/hsa:10257/hsa:7298	8	5	ENSG00000228716/ENSG00000023839/ENSG00000137563/ENSG00000125257/ENSG00000176890	3	ENSG00000182199/ENSG00000138363/ENSG00000110195
hsa04814	Motor proteins	34/849	256/9637	0.00994906	0.151605	ENSG00000136883/ENSG00000112984/ENSG00000186185/ENSG00000137807/ENSG00000237649/ENSG00000118193/ENSG00000196230/ENSG00000041515/ENSG00000138778/ENSG00000167552/ENSG00000121621/ENSG00000090889/ENSG00000138160/ENSG00000142945/ENSG00000278259/ENSG00000167702/ENSG00000077380/ENSG00000186638/ENSG00000163808/ENSG00000138182/ENSG00000215375/ENSG00000092054/ENSG00000187775/ENSG00000152086/ENSG00000261456…	KIF12/KIF20A/KIF18B/KIF23/KIFC1/KIF14/TUBB/MYO16/CENPE/TUBA1A/KIF18A/KIF4A/KIF11/KIF2C/MYO19/KIFC2/DYNC1I2/KIF24/KIF15/KIF20B/MYL5/MYH7/DNAH17/TUBA3E/TUBB8/TUBA3D/KLC3/MYH3/DYNLRB2/TUBAL3/MYH7B/DNAH2/ACTA1/DNAH7	hsa:113220/hsa:10112/hsa:146909/hsa:9493/hsa:3833/hsa:9928/hsa:203068/hsa:23026/hsa:1062/hsa:7846/hsa:81930/hsa:24137/hsa:3832/hsa:11004/hsa:80179/hsa:90990/hsa:1781/hsa:347240/hsa:56992/hsa:9585/hsa:4636/hsa:4625/hsa:8632/hsa:112714/hsa:347688/hsa:7278/hsa:147700/hsa:4621/hsa:83657/hsa:79861/hsa:57644/hsa:146754/hsa:58/hsa:56171	34	26	ENSG00000136883/ENSG00000112984/ENSG00000186185/ENSG00000137807/ENSG00000237649/ENSG00000118193/ENSG00000196230/ENSG00000138778/ENSG00000121621/ENSG00000090889/ENSG00000138160/ENSG00000142945/ENSG00000278259/ENSG00000167702/ENSG00000186638/ENSG00000163808/ENSG00000138182/ENSG00000215375/ENSG00000092054/ENSG00000187775/ENSG00000261456/ENSG00000109063/ENSG00000078814/ENSG00000183914/ENSG00000143632…	8	ENSG00000041515/ENSG00000167552/ENSG00000077380/ENSG00000152086/ENSG00000075886/ENSG00000104892/ENSG00000168589/ENSG00000178462
hsa04020	Calcium signaling pathway	32/849	240/9637	0.0115069	0.167373	ENSG00000058404/ENSG00000043591/ENSG00000169100/ENSG00000156427/ENSG00000068078/ENSG00000178568/ENSG00000112715/ENSG00000066468/ENSG00000077782/ENSG00000100346/ENSG00000044446/ENSG00000161509/ENSG00000151729/ENSG00000137825/ENSG00000151067/ENSG00000196296/ENSG00000169885/ENSG00000168621/ENSG00000138031/ENSG00000105464/ENSG00000164867/ENSG00000184845/ENSG00000126583/ENSG00000160951/ENSG00000118729…	CAMK2B/ADRB1/SLC25A6/FGF18/FGFR3/ERBB4/VEGFA/FGFR2/FGFR1/CACNA1I/PHKA2/GRIN2C/SLC25A4/ITPKA/CACNA1C/ATP2A1/CALML6/GDNF/ADCY3/GRIN2D/NOS3/DRD1/PRKCG/PTGER1/CASQ2/EGF/P2RX7/MYLK2/NOS2P3/ITPR1/PLCG1-AS1/AC012073.1	hsa:816/hsa:153/hsa:293/hsa:8817/hsa:2261/hsa:2066/hsa:7422/hsa:2263/hsa:2260/hsa:8911/hsa:5256/hsa:2905/hsa:291/hsa:3706/hsa:775/hsa:487/hsa:163688/hsa:2668/hsa:109/hsa:2906/hsa:4846/hsa:1812/hsa:5582/hsa:5731/hsa:845/hsa:1950/hsa:5027/hsa:85366/hsa:4843/hsa:3708/hsa:5335/hsa:109	32	25	ENSG00000156427/ENSG00000068078/ENSG00000178568/ENSG00000066468/ENSG00000077782/ENSG00000100346/ENSG00000044446/ENSG00000161509/ENSG00000137825/ENSG00000151067/ENSG00000196296/ENSG00000169885/ENSG00000138031/ENSG00000105464/ENSG00000184845/ENSG00000126583/ENSG00000160951/ENSG00000118729/ENSG00000138798/ENSG00000089041/ENSG00000101306/ENSG00000230528/ENSG00000150995/ENSG00000226648/ENSG00000271936	7	ENSG00000058404/ENSG00000043591/ENSG00000169100/ENSG00000112715/ENSG00000151729/ENSG00000168621/ENSG00000164867
hsa04918	Thyroid hormone synthesis	13/849	75/9637	0.013175	0.183305	ENSG00000143153/ENSG00000157613/ENSG00000173175/ENSG00000211445/ENSG00000176153/ENSG00000138031/ENSG00000126583/ENSG00000042832/ENSG00000140279/ENSG00000150995/ENSG00000271936/ENSG00000141505/ENSG00000228218	ATP1B1/CREB3L1/ADCY5/GPX3/GPX2/ADCY3/PRKCG/TG/DUOX2/ITPR1/AC012073.1/ASGR1/ATF4P3	hsa:481/hsa:90993/hsa:111/hsa:2878/hsa:2877/hsa:109/hsa:5582/hsa:7038/hsa:50506/hsa:3708/hsa:109/hsa:432/hsa:468	13	10	ENSG00000173175/ENSG00000211445/ENSG00000176153/ENSG00000138031/ENSG00000126583/ENSG00000042832/ENSG00000140279/ENSG00000150995/ENSG00000271936/ENSG00000141505	3	ENSG00000143153/ENSG00000157613/ENSG00000228218
hsa02010	ABC transporters	10/849	52/9637	0.014014	0.186853	ENSG00000144452/ENSG00000064687/ENSG00000101986/ENSG00000023839/ENSG00000150967/ENSG00000125257/ENSG00000006071/ENSG00000115657/ENSG00000251595/ENSG00000154258	ABCA12/ABCA7/ABCD1/ABCC2/ABCB9/ABCC4/ABCC8/ABCB6/ABCA11P/ABCA9	hsa:26154/hsa:10347/hsa:215/hsa:1244/hsa:23457/hsa:10257/hsa:6833/hsa:10058/hsa:10349/hsa:10350	10	9	ENSG00000064687/ENSG00000101986/ENSG00000023839/ENSG00000150967/ENSG00000125257/ENSG00000006071/ENSG00000115657/ENSG00000251595/ENSG00000154258	1	ENSG00000144452
hsa04933	AGE-RAGE signaling pathway in diabetic complications	16/849	104/9637	0.019286	0.246861	ENSG00000111276/ENSG00000108821/ENSG00000115414/ENSG00000168542/ENSG00000115415/ENSG00000090339/ENSG00000112715/ENSG00000135446/ENSG00000171791/ENSG00000204305/ENSG00000169031/ENSG00000164867/ENSG00000081052/ENSG00000197565/ENSG00000106366/ENSG00000226648	CDKN1B/COL1A1/FN1/COL3A1/STAT1/ICAM1/VEGFA/CDK4/BCL2/AGER/COL4A3/NOS3/COL4A4/COL4A6/SERPINE1/PLCG1-AS1	hsa:1027/hsa:1277/hsa:2335/hsa:1281/hsa:6772/hsa:3383/hsa:7422/hsa:1019/hsa:596/hsa:177/hsa:1285/hsa:4846/hsa:1286/hsa:1288/hsa:5054/hsa:5335	16	6	ENSG00000108821/ENSG00000168542/ENSG00000204305/ENSG00000169031/ENSG00000081052/ENSG00000226648	10	ENSG00000111276/ENSG00000115414/ENSG00000115415/ENSG00000090339/ENSG00000112715/ENSG00000135446/ENSG00000171791/ENSG00000164867/ENSG00000197565/ENSG00000106366
hsa04610	Complement and coagulation cascades	12/849	71/9637	0.020323	0.250129	ENSG00000197249/ENSG00000196352/ENSG00000104368/ENSG00000057593/ENSG00000243649/ENSG00000188488/ENSG00000159403/ENSG00000197405/ENSG00000176919/ENSG00000198734/ENSG00000106366/ENSG00000135919	SERPINA1/CD55/PLAT/F7/CFB/SERPINA5/C1R/C5AR1/C8G/F5/SERPINE1/SERPINE2	hsa:5265/hsa:1604/hsa:5327/hsa:2155/hsa:629/hsa:5104/hsa:715/hsa:728/hsa:733/hsa:2153/hsa:5054/hsa:5270	12	4	ENSG00000057593/ENSG00000197405/ENSG00000176919/ENSG00000135919	8	ENSG00000197249/ENSG00000196352/ENSG00000104368/ENSG00000243649/ENSG00000188488/ENSG00000159403/ENSG00000198734/ENSG00000106366
hsa00603	Glycosphingolipid biosynthesis - globo and isoglobo series	5/849	19/9637	0.0214699	0.254458	ENSG00000008513/ENSG00000128274/ENSG00000174951/ENSG00000157350/ENSG00000172461	ST3GAL1/A4GALT/FUT1/ST3GAL2/FUT9	hsa:6482/hsa:53947/hsa:2523/hsa:6483/hsa:10690	5	3	ENSG00000008513/ENSG00000157350/ENSG00000172461	2	ENSG00000128274/ENSG00000174951
hsa00601	Glycosphingolipid biosynthesis - lacto and neolacto series	7/849	33/9637	0.0225473	0.257684	ENSG00000128274/ENSG00000174951/ENSG00000111846/ENSG00000171124/ENSG00000126091/ENSG00000172461/ENSG00000237685	A4GALT/FUT1/GCNT2/FUT3/ST3GAL3/FUT9/AL139039.3	hsa:53947/hsa:2523/hsa:2651/hsa:2525/hsa:6487/hsa:10690/hsa:2651	7	4	ENSG00000111846/ENSG00000126091/ENSG00000172461/ENSG00000237685	3	ENSG00000128274/ENSG00000174951/ENSG00000171124
hsa04975	Fat digestion and absorption	8/849	41/9637	0.0245666	0.27108	ENSG00000167114/ENSG00000188257/ENSG00000062282/ENSG00000162407/ENSG00000170835/ENSG00000069764/ENSG00000118137/ENSG00000135218	SLC27A4/PLA2G2A/DGAT2/PLPP3/CEL/PLA2G10/APOA1/CD36	hsa:10999/hsa:5320/hsa:84649/hsa:8613/hsa:1056/hsa:8399/hsa:335/hsa:948	8	4	ENSG00000188257/ENSG00000170835/ENSG00000069764/ENSG00000118137	4	ENSG00000167114/ENSG00000062282/ENSG00000162407/ENSG00000135218
hsa05217	Basal cell carcinoma	11/849	65/9637	0.0254568	0.271539	ENSG00000164690/ENSG00000155760/ENSG00000124762/ENSG00000125378/ENSG00000174804/ENSG00000134574/ENSG00000185920/ENSG00000138795/ENSG00000169884/ENSG00000168646/ENSG00000117425	SHH/FZD7/CDKN1A/BMP4/FZD4/DDB2/PTCH1/LEF1/WNT10B/AXIN2/PTCH2	hsa:6469/hsa:8324/hsa:1026/hsa:652/hsa:8322/hsa:1643/hsa:5727/hsa:51176/hsa:7480/hsa:8313/hsa:8643	11	6	ENSG00000164690/ENSG00000134574/ENSG00000138795/ENSG00000169884/ENSG00000168646/ENSG00000117425	5	ENSG00000155760/ENSG00000124762/ENSG00000125378/ENSG00000174804/ENSG00000185920
hsa04911	Insulin secretion	13/849	82/9637	0.0263478	0.271977	ENSG00000058404/ENSG00000143153/ENSG00000157613/ENSG00000104783/ENSG00000173175/ENSG00000176406/ENSG00000151067/ENSG00000138031/ENSG00000126583/ENSG00000006071/ENSG00000186472/ENSG00000271936/ENSG00000228218	CAMK2B/ATP1B1/CREB3L1/KCNN4/ADCY5/RIMS2/CACNA1C/ADCY3/PRKCG/ABCC8/PCLO/AC012073.1/ATF4P3	hsa:816/hsa:481/hsa:90993/hsa:3783/hsa:111/hsa:9699/hsa:775/hsa:109/hsa:5582/hsa:6833/hsa:27445/hsa:109/hsa:468	13	9	ENSG00000104783/ENSG00000173175/ENSG00000176406/ENSG00000151067/ENSG00000138031/ENSG00000126583/ENSG00000006071/ENSG00000186472/ENSG00000271936	4	ENSG00000058404/ENSG00000143153/ENSG00000157613/ENSG00000228218
hsa04514	Cell adhesion molecules	20/849	144/9637	0.0272604	0.272604	ENSG00000169439/ENSG00000090339/ENSG00000105855/ENSG00000169992/ENSG00000181885/ENSG00000106404/ENSG00000105426/ENSG00000184564/ENSG00000253958/ENSG00000188404/ENSG00000277117/ENSG00000163347/ENSG00000108797/ENSG00000139626/ENSG00000184113/ENSG00000269378/ENSG00000179242/ENSG00000005844/ENSG00000153707/ENSG00000170558	SDC2/ICAM1/ITGB8/NLGN2/CLDN7/CLDN15/PTPRS/SLITRK6/CLDN23/SELL/FP565260.3/CLDN1/CNTNAP1/ITGB7/CLDN5/AC022149.1/CDH4/ITGAL/PTPRD/CDH2	hsa:6383/hsa:3383/hsa:3696/hsa:57555/hsa:1366/hsa:24146/hsa:5802/hsa:84189/hsa:137075/hsa:6402/hsa:102723996/hsa:9076/hsa:8506/hsa:3695/hsa:7122/hsa:3688/hsa:1002/hsa:3683/hsa:5789/hsa:1000	20	13	ENSG00000169439/ENSG00000169992/ENSG00000106404/ENSG00000105426/ENSG00000184564/ENSG00000188404/ENSG00000108797/ENSG00000139626/ENSG00000184113/ENSG00000179242/ENSG00000005844/ENSG00000153707/ENSG00000170558	7	ENSG00000090339/ENSG00000105855/ENSG00000181885/ENSG00000253958/ENSG00000277117/ENSG00000163347/ENSG00000269378
hsa04928	Parathyroid hormone synthesis, secretion and action	16/849	110/9637	0.0310533	0.294175	ENSG00000124762/ENSG00000075651/ENSG00000157613/ENSG00000173175/ENSG00000204103/ENSG00000077782/ENSG00000171791/ENSG00000156103/ENSG00000138031/ENSG00000065989/ENSG00000157227/ENSG00000198569/ENSG00000126583/ENSG00000150995/ENSG00000271936/ENSG00000228218	CDKN1A/PLD1/CREB3L1/ADCY5/MAFB/FGFR1/BCL2/MMP16/ADCY3/PDE4A/MMP14/SLC34A3/PRKCG/ITPR1/AC012073.1/ATF4P3	hsa:1026/hsa:5337/hsa:90993/hsa:111/hsa:9935/hsa:2260/hsa:596/hsa:4325/hsa:109/hsa:5141/hsa:4323/hsa:142680/hsa:5582/hsa:3708/hsa:109/hsa:468	16	10	ENSG00000173175/ENSG00000077782/ENSG00000156103/ENSG00000138031/ENSG00000065989/ENSG00000157227/ENSG00000198569/ENSG00000126583/ENSG00000150995/ENSG00000271936	6	ENSG00000124762/ENSG00000075651/ENSG00000157613/ENSG00000204103/ENSG00000171791/ENSG00000228218
hsa04934	Cushing syndrome	22/849	165/9637	0.0322385	0.294175	ENSG00000108551/ENSG00000058404/ENSG00000155760/ENSG00000124762/ENSG00000111276/ENSG00000157613/ENSG00000101412/ENSG00000173175/ENSG00000174804/ENSG00000100346/ENSG00000135446/ENSG00000007968/ENSG00000151067/ENSG00000105173/ENSG00000138031/ENSG00000138795/ENSG00000169884/ENSG00000175305/ENSG00000168646/ENSG00000150995/ENSG00000271936/ENSG00000228218	RASD1/CAMK2B/FZD7/CDKN1A/CDKN1B/CREB3L1/E2F1/ADCY5/FZD4/CACNA1I/CDK4/E2F2/CACNA1C/CCNE1/ADCY3/LEF1/WNT10B/CCNE2/AXIN2/ITPR1/AC012073.1/ATF4P3	hsa:51655/hsa:816/hsa:8324/hsa:1026/hsa:1027/hsa:90993/hsa:1869/hsa:111/hsa:8322/hsa:8911/hsa:1019/hsa:1870/hsa:775/hsa:898/hsa:109/hsa:51176/hsa:7480/hsa:9134/hsa:8313/hsa:3708/hsa:109/hsa:468	22	13	ENSG00000101412/ENSG00000173175/ENSG00000100346/ENSG00000007968/ENSG00000151067/ENSG00000105173/ENSG00000138031/ENSG00000138795/ENSG00000169884/ENSG00000175305/ENSG00000168646/ENSG00000150995/ENSG00000271936	9	ENSG00000108551/ENSG00000058404/ENSG00000155760/ENSG00000124762/ENSG00000111276/ENSG00000157613/ENSG00000174804/ENSG00000135446/ENSG00000228218
hsa04925	Aldosterone synthesis and secretion	15/849	102/9637	0.0330697	0.294175	ENSG00000058404/ENSG00000143153/ENSG00000157613/ENSG00000173175/ENSG00000100346/ENSG00000134780/ENSG00000151067/ENSG00000169885/ENSG00000169418/ENSG00000138031/ENSG00000126583/ENSG00000186642/ENSG00000150995/ENSG00000271936/ENSG00000228218	CAMK2B/ATP1B1/CREB3L1/ADCY5/CACNA1I/DAGLA/CACNA1C/CALML6/NPR1/ADCY3/PRKCG/PDE2A/ITPR1/AC012073.1/ATF4P3	hsa:816/hsa:481/hsa:90993/hsa:111/hsa:8911/hsa:747/hsa:775/hsa:163688/hsa:4881/hsa:109/hsa:5582/hsa:5138/hsa:3708/hsa:109/hsa:468	15	11	ENSG00000173175/ENSG00000100346/ENSG00000134780/ENSG00000151067/ENSG00000169885/ENSG00000169418/ENSG00000138031/ENSG00000126583/ENSG00000186642/ENSG00000150995/ENSG00000271936	4	ENSG00000058404/ENSG00000143153/ENSG00000157613/ENSG00000228218
hsa05226	Gastric cancer	20/849	147/9637	0.0330947	0.294175	ENSG00000164690/ENSG00000155760/ENSG00000124762/ENSG00000111276/ENSG00000101412/ENSG00000156427/ENSG00000134193/ENSG00000185634/ENSG00000174804/ENSG00000134574/ENSG00000066468/ENSG00000007968/ENSG00000171791/ENSG00000105173/ENSG00000138795/ENSG00000169884/ENSG00000164362/ENSG00000175305/ENSG00000138798/ENSG00000168646	SHH/FZD7/CDKN1A/CDKN1B/E2F1/FGF18/REG4/SHC4/FZD4/DDB2/FGFR2/E2F2/BCL2/CCNE1/LEF1/WNT10B/TERT/CCNE2/EGF/AXIN2	hsa:6469/hsa:8324/hsa:1026/hsa:1027/hsa:1869/hsa:8817/hsa:83998/hsa:399694/hsa:8322/hsa:1643/hsa:2263/hsa:1870/hsa:596/hsa:898/hsa:51176/hsa:7480/hsa:7015/hsa:9134/hsa:1950/hsa:8313	20	14	ENSG00000164690/ENSG00000101412/ENSG00000156427/ENSG00000134193/ENSG00000134574/ENSG00000066468/ENSG00000007968/ENSG00000105173/ENSG00000138795/ENSG00000169884/ENSG00000164362/ENSG00000175305/ENSG00000138798/ENSG00000168646	6	ENSG00000155760/ENSG00000124762/ENSG00000111276/ENSG00000185634/ENSG00000174804/ENSG00000171791
hsa00533	Glycosaminoglycan biosynthesis - keratan sulfate	4/849	15/9637	0.0371873	0.308125	ENSG00000008513/ENSG00000157350/ENSG00000175264/ENSG00000126091	ST3GAL1/ST3GAL2/CHST1/ST3GAL3	hsa:6482/hsa:6483/hsa:8534/hsa:6487	4	4	ENSG00000008513/ENSG00000157350/ENSG00000175264/ENSG00000126091	0
hsa05323	Rheumatoid arthritis	13/849	86/9637	0.0372516	0.308125	ENSG00000110719/ENSG00000131100/ENSG00000090339/ENSG00000112715/ENSG00000159720/ENSG00000100554/ENSG00000227507/ENSG00000163739/ENSG00000102575/ENSG00000150782/ENSG00000095752/ENSG00000005844/ENSG00000255031	TCIRG1/ATP6V1E1/ICAM1/VEGFA/ATP6V0D1/ATP6V1D/LTB/CXCL1/ACP5/IL18/IL11/ITGAL/AP002807.1	hsa:10312/hsa:529/hsa:3383/hsa:7422/hsa:9114/hsa:51382/hsa:4050/hsa:2919/hsa:54/hsa:3606/hsa:3589/hsa:3683/hsa:10312	13	6	ENSG00000110719/ENSG00000227507/ENSG00000163739/ENSG00000095752/ENSG00000005844/ENSG00000255031	7	ENSG00000131100/ENSG00000090339/ENSG00000112715/ENSG00000159720/ENSG00000100554/ENSG00000102575/ENSG00000150782
hsa05031	Amphetamine addiction	11/849	69/9637	0.0377407	0.308125	ENSG00000058404/ENSG00000157613/ENSG00000173175/ENSG00000142319/ENSG00000161509/ENSG00000151067/ENSG00000169885/ENSG00000105464/ENSG00000184845/ENSG00000126583/ENSG00000228218	CAMK2B/CREB3L1/ADCY5/SLC6A3/GRIN2C/CACNA1C/CALML6/GRIN2D/DRD1/PRKCG/ATF4P3	hsa:816/hsa:90993/hsa:111/hsa:6531/hsa:2905/hsa:775/hsa:163688/hsa:2906/hsa:1812/hsa:5582/hsa:468	11	8	ENSG00000173175/ENSG00000142319/ENSG00000161509/ENSG00000151067/ENSG00000169885/ENSG00000105464/ENSG00000184845/ENSG00000126583	3	ENSG00000058404/ENSG00000157613/ENSG00000228218
hsa00340	Histidine metabolism	5/849	22/9637	0.0390646	0.308125	ENSG00000132746/ENSG00000108602/ENSG00000150540/ENSG00000006534/ENSG00000160282	ALDH3B2/ALDH3A1/HNMT/ALDH3B1/FTCD	hsa:222/hsa:218/hsa:3176/hsa:221/hsa:10841	5	3	ENSG00000108602/ENSG00000006534/ENSG00000160282	2	ENSG00000132746/ENSG00000150540
hsa04080	Neuroactive ligand-receptor interaction	30/849	245/9637	0.0399796	0.308125	ENSG00000128165/ENSG00000113494/ENSG00000043591/ENSG00000213903/ENSG00000128564/ENSG00000161509/ENSG00000169684/ENSG00000149403/ENSG00000171631/ENSG00000197405/ENSG00000258839/ENSG00000163873/ENSG00000116014/ENSG00000275896/ENSG00000126233/ENSG00000112964/ENSG00000105464/ENSG00000197696/ENSG00000184845/ENSG00000164418/ENSG00000160951/ENSG00000106018/ENSG00000116678/ENSG00000136928/ENSG00000162009…	ADM2/PRLR/ADRB1/LTB4R/VGF/GRIN2C/CHRNA5/GRIK4/P2RY6/C5AR1/MC1R/GRIK3/KISS1R/PRSS2/SLURP1/GHR/GRIN2D/NMB/DRD1/GRIK2/PTGER1/VIPR2/LEPR/GABBR2/SSTR5/GLP2R/P2RX7/TAC3/AC027228.2/OPRL1	hsa:79924/hsa:5618/hsa:153/hsa:1241/hsa:7425/hsa:2905/hsa:1138/hsa:2900/hsa:5031/hsa:728/hsa:4157/hsa:2899/hsa:84634/hsa:5645/hsa:57152/hsa:2690/hsa:2906/hsa:4828/hsa:1812/hsa:2898/hsa:5731/hsa:7434/hsa:3953/hsa:9568/hsa:6755/hsa:9340/hsa:5027/hsa:6866/hsa:1138/hsa:4987	30	23	ENSG00000213903/ENSG00000128564/ENSG00000161509/ENSG00000169684/ENSG00000149403/ENSG00000171631/ENSG00000197405/ENSG00000258839/ENSG00000163873/ENSG00000126233/ENSG00000112964/ENSG00000105464/ENSG00000197696/ENSG00000184845/ENSG00000164418/ENSG00000160951/ENSG00000106018/ENSG00000136928/ENSG00000065325/ENSG00000089041/ENSG00000166863/ENSG00000261762/ENSG00000125510	7	ENSG00000128165/ENSG00000113494/ENSG00000043591/ENSG00000116014/ENSG00000275896/ENSG00000116678/ENSG00000162009
hsa04724	Glutamatergic synapse	16/849	114/9637	0.0414042	0.308125	ENSG00000110436/ENSG00000075651/ENSG00000173175/ENSG00000161509/ENSG00000149403/ENSG00000151067/ENSG00000138031/ENSG00000163873/ENSG00000105464/ENSG00000127588/ENSG00000164418/ENSG00000126583/ENSG00000132535/ENSG00000114450/ENSG00000150995/ENSG00000271936	SLC1A2/PLD1/ADCY5/GRIN2C/GRIK4/CACNA1C/ADCY3/GRIK3/GRIN2D/GNG13/GRIK2/PRKCG/DLG4/GNB4/ITPR1/AC012073.1	hsa:6506/hsa:5337/hsa:111/hsa:2905/hsa:2900/hsa:775/hsa:109/hsa:2899/hsa:2906/hsa:51764/hsa:2898/hsa:5582/hsa:1742/hsa:59345/hsa:3708/hsa:109	16	13	ENSG00000173175/ENSG00000161509/ENSG00000149403/ENSG00000151067/ENSG00000138031/ENSG00000163873/ENSG00000105464/ENSG00000127588/ENSG00000164418/ENSG00000126583/ENSG00000132535/ENSG00000150995/ENSG00000271936	3	ENSG00000110436/ENSG00000075651/ENSG00000114450
hsa05215	Prostate cancer	16/849	114/9637	0.0414042	0.308125	ENSG00000124762/ENSG00000111276/ENSG00000157613/ENSG00000101412/ENSG00000169083/ENSG00000104368/ENSG00000066468/ENSG00000077782/ENSG00000007968/ENSG00000171791/ENSG00000105173/ENSG00000138795/ENSG00000175305/ENSG00000138798/ENSG00000148516/ENSG00000228218	CDKN1A/CDKN1B/CREB3L1/E2F1/AR/PLAT/FGFR2/FGFR1/E2F2/BCL2/CCNE1/LEF1/CCNE2/EGF/ZEB1/ATF4P3	hsa:1026/hsa:1027/hsa:90993/hsa:1869/hsa:367/hsa:5327/hsa:2263/hsa:2260/hsa:1870/hsa:596/hsa:898/hsa:51176/hsa:9134/hsa:1950/hsa:6935/hsa:468	16	10	ENSG00000101412/ENSG00000169083/ENSG00000066468/ENSG00000077782/ENSG00000007968/ENSG00000105173/ENSG00000138795/ENSG00000175305/ENSG00000138798/ENSG00000148516	6	ENSG00000124762/ENSG00000111276/ENSG00000157613/ENSG00000104368/ENSG00000171791/ENSG00000228218
hsa04216	Ferroptosis	11/849	71/9637	0.0452223	0.324413	ENSG00000168003/ENSG00000151012/ENSG00000167996/ENSG00000087086/ENSG00000171867/ENSG00000234975/ENSG00000141504/ENSG00000232187/ENSG00000219507/ENSG00000242960/ENSG00000101460	SLC3A2/SLC7A11/FTH1/FTL/PRNP/FTH1P2/SAT2/FTH1P7/FTH1P8/FTH1P23/MAP1LC3A	hsa:6520/hsa:23657/hsa:2495/hsa:2512/hsa:5621/hsa:2495/hsa:112483/hsa:2495/hsa:2495/hsa:2495/hsa:84557	11	1	ENSG00000101460	10	ENSG00000168003/ENSG00000151012/ENSG00000167996/ENSG00000087086/ENSG00000171867/ENSG00000234975/ENSG00000141504/ENSG00000232187/ENSG00000219507/ENSG00000242960
hsa04721	Synaptic vesicle cycle	12/849	80/9637	0.0465357	0.324413	ENSG00000110436/ENSG00000110719/ENSG00000196517/ENSG00000166900/ENSG00000131100/ENSG00000159720/ENSG00000100554/ENSG00000142319/ENSG00000106976/ENSG00000255031/ENSG00000130477/ENSG00000111181	SLC1A2/TCIRG1/SLC6A9/STX3/ATP6V1E1/ATP6V0D1/ATP6V1D/SLC6A3/DNM1/AP002807.1/UNC13A/SLC6A12	hsa:6506/hsa:10312/hsa:6536/hsa:6809/hsa:529/hsa:9114/hsa:51382/hsa:6531/hsa:1759/hsa:10312/hsa:23025/hsa:6539	12	6	ENSG00000110719/ENSG00000142319/ENSG00000106976/ENSG00000255031/ENSG00000130477/ENSG00000111181	6	ENSG00000110436/ENSG00000196517/ENSG00000166900/ENSG00000131100/ENSG00000159720/ENSG00000100554
hsa04935	Growth hormone synthesis, secretion and action	17/849	125/9637	0.0469699	0.324413	ENSG00000095015/ENSG00000157613/ENSG00000115415/ENSG00000185950/ENSG00000173175/ENSG00000185634/ENSG00000108984/ENSG00000151067/ENSG00000184557/ENSG00000138031/ENSG00000112964/ENSG00000126583/ENSG00000162009/ENSG00000150995/ENSG00000226648/ENSG00000271936/ENSG00000228218	MAP3K1/CREB3L1/STAT1/IRS2/ADCY5/SHC4/MAP2K6/CACNA1C/SOCS3/ADCY3/GHR/PRKCG/SSTR5/ITPR1/PLCG1-AS1/AC012073.1/ATF4P3	hsa:4214/hsa:90993/hsa:6772/hsa:8660/hsa:111/hsa:399694/hsa:5608/hsa:775/hsa:9021/hsa:109/hsa:2690/hsa:5582/hsa:6755/hsa:3708/hsa:5335/hsa:109/hsa:468	17	9	ENSG00000173175/ENSG00000108984/ENSG00000151067/ENSG00000138031/ENSG00000112964/ENSG00000126583/ENSG00000150995/ENSG00000226648/ENSG00000271936	8	ENSG00000095015/ENSG00000157613/ENSG00000115415/ENSG00000185950/ENSG00000185634/ENSG00000184557/ENSG00000162009/ENSG00000228218
hsa05146	Amoebiasis	14/849	98/9637	0.0476481	0.324413	ENSG00000053747/ENSG00000130702/ENSG00000091136/ENSG00000108821/ENSG00000115414/ENSG00000168542/ENSG00000163739/ENSG00000169031/ENSG00000196878/ENSG00000081052/ENSG00000126583/ENSG00000197565/ENSG00000176919/ENSG00000230528	LAMA3/LAMA5/LAMB1/COL1A1/FN1/COL3A1/CXCL1/COL4A3/LAMB3/COL4A4/PRKCG/COL4A6/C8G/NOS2P3	hsa:3909/hsa:3911/hsa:3912/hsa:1277/hsa:2335/hsa:1281/hsa:2919/hsa:1285/hsa:3914/hsa:1286/hsa:5582/hsa:1288/hsa:733/hsa:4843	14	12	ENSG00000053747/ENSG00000130702/ENSG00000091136/ENSG00000108821/ENSG00000168542/ENSG00000163739/ENSG00000169031/ENSG00000196878/ENSG00000081052/ENSG00000126583/ENSG00000176919/ENSG00000230528	2	ENSG00000115414/ENSG00000197565
hsa03320	PPAR signaling pathway	12/849	81/9637	0.0504491	0.332507	ENSG00000100889/ENSG00000099194/ENSG00000167114/ENSG00000112972/ENSG00000140284/ENSG00000147872/ENSG00000132170/ENSG00000254413/ENSG00000118137/ENSG00000135218/ENSG00000198814/ENSG00000134240	PCK2/SCD/SLC27A4/HMGCS1/SLC27A2/PLIN2/PPARG/CHKB-CPT1B/APOA1/CD36/GK/HMGCS2	hsa:5106/hsa:6319/hsa:10999/hsa:3157/hsa:11001/hsa:123/hsa:5468/hsa:1375/hsa:335/hsa:948/hsa:2710/hsa:3158	12	5	ENSG00000132170/ENSG00000254413/ENSG00000118137/ENSG00000198814/ENSG00000134240	7	ENSG00000100889/ENSG00000099194/ENSG00000167114/ENSG00000112972/ENSG00000140284/ENSG00000147872/ENSG00000135218
hsa03440	Homologous recombination	8/849	47/9637	0.0509151	0.332507	ENSG00000062822/ENSG00000136492/ENSG00000197299/ENSG00000138376/ENSG00000139618/ENSG00000085999/ENSG00000154920/ENSG00000012048	POLD1/BRIP1/BLM/BARD1/BRCA2/RAD54L/EME1/BRCA1	hsa:5424/hsa:83990/hsa:641/hsa:580/hsa:675/hsa:8438/hsa:146956/hsa:672	8	8	ENSG00000062822/ENSG00000136492/ENSG00000197299/ENSG00000138376/ENSG00000139618/ENSG00000085999/ENSG00000154920/ENSG00000012048	0
hsa00260	Glycine, serine and threonine metabolism	9/849	56/9637	0.0545306	0.33548	ENSG00000092621/ENSG00000182199/ENSG00000172331/ENSG00000160200/ENSG00000274276/ENSG00000124713/ENSG00000132837/ENSG00000213997/ENSG00000168237	PHGDH/SHMT2/BPGM/CBS/CBSL/GNMT/DMGDH/PGAM1P7/GLYCTK	hsa:26227/hsa:6472/hsa:669/hsa:102724560/hsa:102724560/hsa:27232/hsa:635/hsa:5223/hsa:132158	9	4	ENSG00000172331/ENSG00000124713/ENSG00000213997/ENSG00000168237	5	ENSG00000092621/ENSG00000182199/ENSG00000160200/ENSG00000274276/ENSG00000132837
hsa04060	Cytokine-cytokine receptor interaction	26/849	213/9637	0.0547006	0.33548	ENSG00000113494/ENSG00000163083/ENSG00000186891/ENSG00000104899/ENSG00000164761/ENSG00000128342/ENSG00000125378/ENSG00000146072/ENSG00000227507/ENSG00000163739/ENSG00000016402/ENSG00000116985/ENSG00000150782/ENSG00000026103/ENSG00000142224/ENSG00000127863/ENSG00000112964/ENSG00000139269/ENSG00000054967/ENSG00000116678/ENSG00000095752/ENSG00000184995/ENSG00000158813/ENSG00000136689/ENSG00000142677…	PRLR/INHBB/TNFRSF18/AMH/TNFRSF11B/LIF/BMP4/TNFRSF21/LTB/CXCL1/IL20RA/BMP8B/IL18/FAS/IL19/TNFRSF19/GHR/INHBE/RELT/LEPR/IL11/IFNE/EDA/IL1RN/IL22RA1/IL20RB	hsa:5618/hsa:3625/hsa:8784/hsa:268/hsa:4982/hsa:3976/hsa:652/hsa:27242/hsa:4050/hsa:2919/hsa:53832/hsa:656/hsa:3606/hsa:355/hsa:29949/hsa:55504/hsa:2690/hsa:83729/hsa:84957/hsa:3953/hsa:3589/hsa:338376/hsa:1896/hsa:3557/hsa:58985/hsa:53833	26	15	ENSG00000163083/ENSG00000186891/ENSG00000104899/ENSG00000227507/ENSG00000163739/ENSG00000026103/ENSG00000142224/ENSG00000127863/ENSG00000112964/ENSG00000054967/ENSG00000095752/ENSG00000184995/ENSG00000158813/ENSG00000142677/ENSG00000174564	11	ENSG00000113494/ENSG00000164761/ENSG00000128342/ENSG00000125378/ENSG00000146072/ENSG00000016402/ENSG00000116985/ENSG00000150782/ENSG00000139269/ENSG00000116678/ENSG00000136689
hsa04510	Focal adhesion	31/849	262/9637	0.0549688	0.33548	ENSG00000142156/ENSG00000053747/ENSG00000130702/ENSG00000091136/ENSG00000108821/ENSG00000115414/ENSG00000105855/ENSG00000142173/ENSG00000112715/ENSG00000185634/ENSG00000164171/ENSG00000171791/ENSG00000005961/ENSG00000169031/ENSG00000215375/ENSG00000023445/ENSG00000196878/ENSG00000139219/ENSG00000206384/ENSG00000139626/ENSG00000107242/ENSG00000081052/ENSG00000126583/ENSG00000143127/ENSG00000197565…	COL6A1/LAMA3/LAMA5/LAMB1/COL1A1/FN1/ITGB8/COL6A2/VEGFA/SHC4/ITGA2/BCL2/ITGA2B/COL4A3/MYL5/BIRC3/LAMB3/COL2A1/COL6A6/ITGB7/PIP5K1B/COL4A4/PRKCG/ITGA10/COL4A6/TNXB/ITGA7/AC022149.1/EGF/MYLK2/VAV1	hsa:1291/hsa:3909/hsa:3911/hsa:3912/hsa:1277/hsa:2335/hsa:3696/hsa:1292/hsa:7422/hsa:399694/hsa:3673/hsa:596/hsa:3674/hsa:1285/hsa:4636/hsa:330/hsa:3914/hsa:1280/hsa:131873/hsa:3695/hsa:8395/hsa:1286/hsa:5582/hsa:8515/hsa:1288/hsa:7148/hsa:3679/hsa:3688/hsa:1950/hsa:85366/hsa:7409	31	21	ENSG00000142156/ENSG00000053747/ENSG00000130702/ENSG00000091136/ENSG00000108821/ENSG00000142173/ENSG00000005961/ENSG00000169031/ENSG00000215375/ENSG00000196878/ENSG00000139219/ENSG00000206384/ENSG00000139626/ENSG00000081052/ENSG00000126583/ENSG00000143127/ENSG00000168477/ENSG00000135424/ENSG00000138798/ENSG00000101306/ENSG00000141968	10	ENSG00000115414/ENSG00000105855/ENSG00000112715/ENSG00000185634/ENSG00000164171/ENSG00000171791/ENSG00000023445/ENSG00000107242/ENSG00000197565/ENSG00000269378
hsa05030	Cocaine addiction	8/849	48/9637	0.0565931	0.33548	ENSG00000157613/ENSG00000173175/ENSG00000142319/ENSG00000161509/ENSG00000105464/ENSG00000184845/ENSG00000132535/ENSG00000228218	CREB3L1/ADCY5/SLC6A3/GRIN2C/GRIN2D/DRD1/DLG4/ATF4P3	hsa:90993/hsa:111/hsa:6531/hsa:2905/hsa:2906/hsa:1812/hsa:1742/hsa:468	8	6	ENSG00000173175/ENSG00000142319/ENSG00000161509/ENSG00000105464/ENSG00000184845/ENSG00000132535	2	ENSG00000157613/ENSG00000228218
hsa04914	Progesterone-mediated oocyte maturation	17/849	128/9637	0.0566123	0.33548	ENSG00000170312/ENSG00000166851/ENSG00000127564/ENSG00000101224/ENSG00000087586/ENSG00000169679/ENSG00000134057/ENSG00000145386/ENSG00000133101/ENSG00000164109/ENSG00000173175/ENSG00000157456/ENSG00000164045/ENSG00000158402/ENSG00000138031/ENSG00000204710/ENSG00000271936	CDK1/PLK1/PKMYT1/CDC25B/AURKA/BUB1/CCNB1/CCNA2/CCNA1/MAD2L1/ADCY5/CCNB2/CDC25A/CDC25C/ADCY3/SPDYC/AC012073.1	hsa:983/hsa:5347/hsa:9088/hsa:994/hsa:6790/hsa:699/hsa:891/hsa:890/hsa:8900/hsa:4085/hsa:111/hsa:9133/hsa:993/hsa:995/hsa:109/hsa:387778/hsa:109	17	16	ENSG00000170312/ENSG00000166851/ENSG00000127564/ENSG00000087586/ENSG00000169679/ENSG00000134057/ENSG00000145386/ENSG00000133101/ENSG00000164109/ENSG00000173175/ENSG00000157456/ENSG00000164045/ENSG00000158402/ENSG00000138031/ENSG00000204710/ENSG00000271936	1	ENSG00000101224
hsa00512	Mucin type O-glycan biosynthesis	7/849	40/9637	0.0578329	0.336482	ENSG00000158470/ENSG00000008513/ENSG00000144278/ENSG00000070731/ENSG00000157350/ENSG00000070526/ENSG00000174473	B4GALT5/ST3GAL1/GALNT13/ST6GALNAC2/ST3GAL2/ST6GALNAC1/GALNTL6	hsa:9334/hsa:6482/hsa:114805/hsa:10610/hsa:6483/hsa:55808/hsa:442117	7	4	ENSG00000008513/ENSG00000144278/ENSG00000157350/ENSG00000174473	3	ENSG00000158470/ENSG00000070731/ENSG00000070526
hsa04727	GABAergic synapse	12/849	83/9637	0.0589345	0.336768	ENSG00000173175/ENSG00000124140/ENSG00000115896/ENSG00000151067/ENSG00000138031/ENSG00000127588/ENSG00000126583/ENSG00000136928/ENSG00000114450/ENSG00000170296/ENSG00000271936/ENSG00000111181	ADCY5/SLC12A5/PLCL1/CACNA1C/ADCY3/GNG13/PRKCG/GABBR2/GNB4/GABARAP/AC012073.1/SLC6A12	hsa:111/hsa:57468/hsa:5334/hsa:775/hsa:109/hsa:51764/hsa:5582/hsa:9568/hsa:59345/hsa:11337/hsa:109/hsa:6539	12	10	ENSG00000173175/ENSG00000124140/ENSG00000115896/ENSG00000151067/ENSG00000138031/ENSG00000127588/ENSG00000126583/ENSG00000136928/ENSG00000271936/ENSG00000111181	2	ENSG00000114450/ENSG00000170296
hsa00604	Glycosphingolipid biosynthesis - ganglio series	4/849	18/9637	0.0676286	0.368622	ENSG00000008513/ENSG00000135454/ENSG00000157350/ENSG00000117069	ST3GAL1/B4GALNT1/ST3GAL2/ST6GALNAC5	hsa:6482/hsa:2583/hsa:6483/hsa:81849	4	4	ENSG00000008513/ENSG00000135454/ENSG00000157350/ENSG00000117069	0
hsa05161	Hepatitis B	22/849	179/9637	0.0684724	0.368622	ENSG00000089685/ENSG00000124762/ENSG00000095015/ENSG00000132646/ENSG00000157613/ENSG00000101412/ENSG00000145386/ENSG00000133101/ENSG00000115415/ENSG00000179388/ENSG00000134574/ENSG00000100968/ENSG00000142798/ENSG00000108984/ENSG00000007968/ENSG00000171791/ENSG00000105173/ENSG00000026103/ENSG00000126583/ENSG00000175305/ENSG00000122877/ENSG00000228218	BIRC5/CDKN1A/MAP3K1/PCNA/CREB3L1/E2F1/CCNA2/CCNA1/STAT1/EGR3/DDB2/NFATC4/HSPG2/MAP2K6/E2F2/BCL2/CCNE1/FAS/PRKCG/CCNE2/EGR2/ATF4P3	hsa:332/hsa:1026/hsa:4214/hsa:5111/hsa:90993/hsa:1869/hsa:890/hsa:8900/hsa:6772/hsa:1960/hsa:1643/hsa:4776/hsa:3339/hsa:5608/hsa:1870/hsa:596/hsa:898/hsa:355/hsa:5582/hsa:9134/hsa:1959/hsa:468	22	14	ENSG00000089685/ENSG00000132646/ENSG00000101412/ENSG00000145386/ENSG00000133101/ENSG00000134574/ENSG00000100968/ENSG00000142798/ENSG00000108984/ENSG00000007968/ENSG00000105173/ENSG00000026103/ENSG00000126583/ENSG00000175305	8	ENSG00000124762/ENSG00000095015/ENSG00000157613/ENSG00000115415/ENSG00000179388/ENSG00000171791/ENSG00000122877/ENSG00000228218
hsa05219	Bladder cancer	8/849	50/9637	0.069112	0.368622	ENSG00000124762/ENSG00000101412/ENSG00000068078/ENSG00000112715/ENSG00000135446/ENSG00000007968/ENSG00000138798/ENSG00000100373	CDKN1A/E2F1/FGFR3/VEGFA/CDK4/E2F2/EGF/UPK3A	hsa:1026/hsa:1869/hsa:2261/hsa:7422/hsa:1019/hsa:1870/hsa:1950/hsa:7380	8	5	ENSG00000101412/ENSG00000068078/ENSG00000007968/ENSG00000138798/ENSG00000100373	3	ENSG00000124762/ENSG00000112715/ENSG00000135446
hsa04218	Cellular senescence	24/849	199/9637	0.0703183	0.368622	ENSG00000101057/ENSG00000170312/ENSG00000124762/ENSG00000111206/ENSG00000134057/ENSG00000101412/ENSG00000145386/ENSG00000133101/ENSG00000169100/ENSG00000100968/ENSG00000187840/ENSG00000108984/ENSG00000157456/ENSG00000135446/ENSG00000007968/ENSG00000151729/ENSG00000105173/ENSG00000169885/ENSG00000164045/ENSG00000149554/ENSG00000158186/ENSG00000175305/ENSG00000106366/ENSG00000150995	MYBL2/CDK1/CDKN1A/FOXM1/CCNB1/E2F1/CCNA2/CCNA1/SLC25A6/NFATC4/EIF4EBP1/MAP2K6/CCNB2/CDK4/E2F2/SLC25A4/CCNE1/CALML6/CDC25A/CHEK1/MRAS/CCNE2/SERPINE1/ITPR1	hsa:4605/hsa:983/hsa:1026/hsa:2305/hsa:891/hsa:1869/hsa:890/hsa:8900/hsa:293/hsa:4776/hsa:1978/hsa:5608/hsa:9133/hsa:1019/hsa:1870/hsa:291/hsa:898/hsa:163688/hsa:993/hsa:1111/hsa:22808/hsa:9134/hsa:5054/hsa:3708	24	18	ENSG00000101057/ENSG00000170312/ENSG00000111206/ENSG00000134057/ENSG00000101412/ENSG00000145386/ENSG00000133101/ENSG00000100968/ENSG00000108984/ENSG00000157456/ENSG00000007968/ENSG00000105173/ENSG00000169885/ENSG00000164045/ENSG00000149554/ENSG00000158186/ENSG00000175305/ENSG00000150995	6	ENSG00000124762/ENSG00000169100/ENSG00000187840/ENSG00000135446/ENSG00000151729/ENSG00000106366
hsa05414	Dilated cardiomyopathy	15/849	113/9637	0.0704971	0.368622	ENSG00000043591/ENSG00000173175/ENSG00000105855/ENSG00000164171/ENSG00000005961/ENSG00000151067/ENSG00000196296/ENSG00000092054/ENSG00000138031/ENSG00000139626/ENSG00000067191/ENSG00000143127/ENSG00000135424/ENSG00000269378/ENSG00000271936	ADRB1/ADCY5/ITGB8/ITGA2/ITGA2B/CACNA1C/ATP2A1/MYH7/ADCY3/ITGB7/CACNB1/ITGA10/ITGA7/AC022149.1/AC012073.1	hsa:153/hsa:111/hsa:3696/hsa:3673/hsa:3674/hsa:775/hsa:487/hsa:4625/hsa:109/hsa:3695/hsa:782/hsa:8515/hsa:3679/hsa:3688/hsa:109	15	11	ENSG00000173175/ENSG00000005961/ENSG00000151067/ENSG00000196296/ENSG00000092054/ENSG00000138031/ENSG00000139626/ENSG00000067191/ENSG00000143127/ENSG00000135424/ENSG00000271936	4	ENSG00000043591/ENSG00000105855/ENSG00000164171/ENSG00000269378
hsa04924	Renin secretion	10/849	68/9637	0.0730793	0.368622	ENSG00000164116/ENSG00000043591/ENSG00000173175/ENSG00000137975/ENSG00000151067/ENSG00000061918/ENSG00000169885/ENSG00000169418/ENSG00000159640/ENSG00000150995	GUCY1A1/ADRB1/ADCY5/CLCA2/CACNA1C/GUCY1B1/CALML6/NPR1/ACE/ITPR1	hsa:2982/hsa:153/hsa:111/hsa:9635/hsa:775/hsa:2983/hsa:163688/hsa:4881/hsa:1636/hsa:3708	10	8	ENSG00000164116/ENSG00000173175/ENSG00000151067/ENSG00000061918/ENSG00000169885/ENSG00000169418/ENSG00000159640/ENSG00000150995	2	ENSG00000043591/ENSG00000137975
hsa05032	Morphine addiction	11/849	77/9637	0.0735401	0.368622	ENSG00000173175/ENSG00000138031/ENSG00000065989/ENSG00000127588/ENSG00000184845/ENSG00000126583/ENSG00000186642/ENSG00000136928/ENSG00000114450/ENSG00000198873/ENSG00000271936	ADCY5/ADCY3/PDE4A/GNG13/DRD1/PRKCG/PDE2A/GABBR2/GNB4/GRK5/AC012073.1	hsa:111/hsa:109/hsa:5141/hsa:51764/hsa:1812/hsa:5582/hsa:5138/hsa:9568/hsa:59345/hsa:2869/hsa:109	11	10	ENSG00000173175/ENSG00000138031/ENSG00000065989/ENSG00000127588/ENSG00000184845/ENSG00000126583/ENSG00000186642/ENSG00000136928/ENSG00000198873/ENSG00000271936	1	ENSG00000114450
hsa03430	Mismatch repair	6/849	34/9637	0.0737244	0.368622	ENSG00000105486/ENSG00000062822/ENSG00000132646/ENSG00000133119/ENSG00000174371/ENSG00000269534	LIG1/POLD1/PCNA/RFC3/EXO1/AC011466.3	hsa:3978/hsa:5424/hsa:5111/hsa:5983/hsa:9156/hsa:3978	6	6	ENSG00000105486/ENSG00000062822/ENSG00000132646/ENSG00000133119/ENSG00000174371/ENSG00000269534	0
hsa05417	Lipid and atherosclerosis	29/849	250/9637	0.0755318	0.371849	ENSG00000058404/ENSG00000112096/ENSG00000204388/ENSG00000173110/ENSG00000175197/ENSG00000100219/ENSG00000090339/ENSG00000116044/ENSG00000118217/ENSG00000147852/ENSG00000108984/ENSG00000163739/ENSG00000171791/ENSG00000197442/ENSG00000204305/ENSG00000132170/ENSG00000169885/ENSG00000150782/ENSG00000138115/ENSG00000026103/ENSG00000129988/ENSG00000164867/ENSG00000118137/ENSG00000150995/ENSG00000141968…	CAMK2B/SOD2/HSPA1B/HSPA6/DDIT3/XBP1/ICAM1/NFE2L2/ATF6/VLDLR/MAP2K6/CXCL1/BCL2/MAP3K5/AGER/PPARG/CALML6/IL18/CYP2C8/FAS/LBP/NOS3/APOA1/ITPR1/VAV1/PLCG1-AS1/CD36/POU2F2/ATF4P3	hsa:816/hsa:6648/hsa:3303/hsa:3310/hsa:1649/hsa:7494/hsa:3383/hsa:4780/hsa:22926/hsa:7436/hsa:5608/hsa:2919/hsa:596/hsa:4217/hsa:177/hsa:5468/hsa:163688/hsa:3606/hsa:1558/hsa:355/hsa:3929/hsa:4846/hsa:335/hsa:3708/hsa:7409/hsa:5335/hsa:948/hsa:5452/hsa:468	29	12	ENSG00000108984/ENSG00000163739/ENSG00000204305/ENSG00000132170/ENSG00000169885/ENSG00000138115/ENSG00000026103/ENSG00000118137/ENSG00000150995/ENSG00000141968/ENSG00000226648/ENSG00000028277	17	ENSG00000058404/ENSG00000112096/ENSG00000204388/ENSG00000173110/ENSG00000175197/ENSG00000100219/ENSG00000090339/ENSG00000116044/ENSG00000118217/ENSG00000147852/ENSG00000171791/ENSG00000197442/ENSG00000150782/ENSG00000129988/ENSG00000164867/ENSG00000135218/ENSG00000228218
hsa05143	African trypanosomiasis	5/849	27/9637	0.0835198	0.404944	ENSG00000090339/ENSG00000150782/ENSG00000026103/ENSG00000126583/ENSG00000118137	ICAM1/IL18/FAS/PRKCG/APOA1	hsa:3383/hsa:3606/hsa:355/hsa:5582/hsa:335	5	3	ENSG00000026103/ENSG00000126583/ENSG00000118137	2	ENSG00000090339/ENSG00000150782
hsa00600	Sphingolipid metabolism	9/849	61/9637	0.0848645	0.405323	ENSG00000158470/ENSG00000160766/ENSG00000204386/ENSG00000198964/ENSG00000163082/ENSG00000152117/ENSG00000135454/ENSG00000178597/ENSG00000162407	B4GALT5/GBAP1/NEU1/SGMS1/SGPP2/AC073869.1/B4GALNT1/PSAPL1/PLPP3	hsa:9334/hsa:2629/hsa:4758/hsa:259230/hsa:130367/hsa:55627/hsa:2583/hsa:768239/hsa:8613	9	3	ENSG00000160766/ENSG00000152117/ENSG00000135454	6	ENSG00000158470/ENSG00000204386/ENSG00000198964/ENSG00000163082/ENSG00000178597/ENSG00000162407
hsa04916	Melanogenesis	13/849	98/9637	0.0882239	0.415171	ENSG00000058404/ENSG00000155760/ENSG00000157613/ENSG00000173175/ENSG00000174804/ENSG00000169885/ENSG00000138031/ENSG00000187098/ENSG00000258839/ENSG00000138795/ENSG00000169884/ENSG00000126583/ENSG00000271936	CAMK2B/FZD7/CREB3L1/ADCY5/FZD4/CALML6/ADCY3/MITF/MC1R/LEF1/WNT10B/PRKCG/AC012073.1	hsa:816/hsa:8324/hsa:90993/hsa:111/hsa:8322/hsa:163688/hsa:109/hsa:4286/hsa:4157/hsa:51176/hsa:7480/hsa:5582/hsa:109	13	9	ENSG00000173175/ENSG00000169885/ENSG00000138031/ENSG00000187098/ENSG00000258839/ENSG00000138795/ENSG00000169884/ENSG00000126583/ENSG00000271936	4	ENSG00000058404/ENSG00000155760/ENSG00000157613/ENSG00000174804
hsa00565	Ether lipid metabolism	8/849	53/9637	0.0908308	0.420259	ENSG00000153395/ENSG00000075651/ENSG00000188257/ENSG00000176454/ENSG00000162407/ENSG00000153982/ENSG00000069764/ENSG00000180089	LPCAT1/PLD1/PLA2G2A/LPCAT4/PLPP3/GDPD1/PLA2G10/TMEM86B	hsa:79888/hsa:5337/hsa:5320/hsa:254531/hsa:8613/hsa:284161/hsa:8399/hsa:255043	8	4	ENSG00000188257/ENSG00000176454/ENSG00000069764/ENSG00000180089	4	ENSG00000153395/ENSG00000075651/ENSG00000162407/ENSG00000153982
hsa04213	Longevity regulating pathway - multiple species	10/849	71/9637	0.0919318	0.420259	ENSG00000112096/ENSG00000204388/ENSG00000173110/ENSG00000185950/ENSG00000173175/ENSG00000121691/ENSG00000162129/ENSG00000106617/ENSG00000138031/ENSG00000271936	SOD2/HSPA1B/HSPA6/IRS2/ADCY5/CAT/CLPB/PRKAG2/ADCY3/AC012073.1	hsa:6648/hsa:3303/hsa:3310/hsa:8660/hsa:111/hsa:847/hsa:81570/hsa:51422/hsa:109/hsa:109	10	4	ENSG00000173175/ENSG00000162129/ENSG00000138031/ENSG00000271936	6	ENSG00000112096/ENSG00000204388/ENSG00000173110/ENSG00000185950/ENSG00000121691/ENSG00000106617
hsa04977	Vitamin digestion and absorption	4/849	20/9637	0.0932703	0.420373	ENSG00000168216/ENSG00000169814/ENSG00000118137/ENSG00000086205	LMBRD1/BTD/APOA1/FOLH1	hsa:55788/hsa:686/hsa:335/hsa:2346	4	2	ENSG00000118137/ENSG00000086205	2	ENSG00000168216/ENSG00000169814
hsa04210	Apoptosis	21/849	178/9637	0.102418	0.455193	ENSG00000089685/ENSG00000175197/ENSG00000177595/ENSG00000167552/ENSG00000143799/ENSG00000153094/ENSG00000113368/ENSG00000174080/ENSG00000171791/ENSG00000141682/ENSG00000136943/ENSG00000197442/ENSG00000023445/ENSG00000109861/ENSG00000152086/ENSG00000026103/ENSG00000135116/ENSG00000075886/ENSG00000178462/ENSG00000150995/ENSG00000228218	BIRC5/DDIT3/PIDD1/TUBA1A/PARP1/BCL2L11/LMNB1/CTSF/BCL2/PMAIP1/CTSV/MAP3K5/BIRC3/CTSC/TUBA3E/FAS/HRK/TUBA3D/TUBAL3/ITPR1/ATF4P3	hsa:332/hsa:1649/hsa:55367/hsa:7846/hsa:142/hsa:10018/hsa:4001/hsa:8722/hsa:596/hsa:5366/hsa:1515/hsa:4217/hsa:330/hsa:1075/hsa:112714/hsa:355/hsa:8739/hsa:7278/hsa:79861/hsa:3708/hsa:468	21	8	ENSG00000089685/ENSG00000177595/ENSG00000143799/ENSG00000113368/ENSG00000136943/ENSG00000109861/ENSG00000026103/ENSG00000150995	13	ENSG00000175197/ENSG00000167552/ENSG00000153094/ENSG00000174080/ENSG00000171791/ENSG00000141682/ENSG00000197442/ENSG00000023445/ENSG00000152086/ENSG00000135116/ENSG00000075886/ENSG00000178462/ENSG00000228218
hsa05224	Breast cancer	18/849	149/9637	0.104678	0.456981	ENSG00000155760/ENSG00000124762/ENSG00000135547/ENSG00000101412/ENSG00000156427/ENSG00000185634/ENSG00000174804/ENSG00000134574/ENSG00000077782/ENSG00000135446/ENSG00000007968/ENSG00000139618/ENSG00000101384/ENSG00000012048/ENSG00000138795/ENSG00000169884/ENSG00000138798/ENSG00000168646	FZD7/CDKN1A/HEY2/E2F1/FGF18/SHC4/FZD4/DDB2/FGFR1/CDK4/E2F2/BRCA2/JAG1/BRCA1/LEF1/WNT10B/EGF/AXIN2	hsa:8324/hsa:1026/hsa:23493/hsa:1869/hsa:8817/hsa:399694/hsa:8322/hsa:1643/hsa:2260/hsa:1019/hsa:1870/hsa:675/hsa:182/hsa:672/hsa:51176/hsa:7480/hsa:1950/hsa:8313	18	13	ENSG00000135547/ENSG00000101412/ENSG00000156427/ENSG00000134574/ENSG00000077782/ENSG00000007968/ENSG00000139618/ENSG00000101384/ENSG00000012048/ENSG00000138795/ENSG00000169884/ENSG00000138798/ENSG00000168646	5	ENSG00000155760/ENSG00000124762/ENSG00000185634/ENSG00000174804/ENSG00000135446
hsa04142	Lysosome	19/849	159/9637	0.105677	0.456981	ENSG00000110719/ENSG00000160766/ENSG00000038002/ENSG00000068697/ENSG00000204386/ENSG00000119655/ENSG00000005893/ENSG00000111912/ENSG00000105612/ENSG00000159720/ENSG00000174080/ENSG00000150967/ENSG00000136943/ENSG00000102575/ENSG00000178597/ENSG00000109861/ENSG00000255031/ENSG00000262903/ENSG00000241489	TCIRG1/GBAP1/AGA/LAPTM4A/NEU1/NPC2/LAMP2/NCOA7/DNASE2/ATP6V0D1/CTSF/ABCB9/CTSV/ACP5/PSAPL1/CTSC/AP002807.1/AC027796.4/AC244197.3	hsa:10312/hsa:2629/hsa:175/hsa:9741/hsa:4758/hsa:10577/hsa:3920/hsa:135112/hsa:1777/hsa:9114/hsa:8722/hsa:23457/hsa:1515/hsa:54/hsa:768239/hsa:1075/hsa:10312/hsa:1497/hsa:3423	19	8	ENSG00000110719/ENSG00000160766/ENSG00000150967/ENSG00000136943/ENSG00000109861/ENSG00000255031/ENSG00000262903/ENSG00000241489	11	ENSG00000038002/ENSG00000068697/ENSG00000204386/ENSG00000119655/ENSG00000005893/ENSG00000111912/ENSG00000105612/ENSG00000159720/ENSG00000174080/ENSG00000102575/ENSG00000178597
hsa05166	Human T-cell leukemia virus 1 infection	31/849	280/9637	0.108351	0.462298	ENSG00000135476/ENSG00000117399/ENSG00000157557/ENSG00000164611/ENSG00000124762/ENSG00000095015/ENSG00000157613/ENSG00000101412/ENSG00000145386/ENSG00000133101/ENSG00000164109/ENSG00000090339/ENSG00000169100/ENSG00000173175/ENSG00000108773/ENSG00000100968/ENSG00000157456/ENSG00000135446/ENSG00000007968/ENSG00000156970/ENSG00000151729/ENSG00000105173/ENSG00000149554/ENSG00000138031/ENSG00000164362…	ESPL1/CDC20/ETS2/PTTG1/CDKN1A/MAP3K1/CREB3L1/E2F1/CCNA2/CCNA1/MAD2L1/ICAM1/SLC25A6/ADCY5/KAT2A/NFATC4/CCNB2/CDK4/E2F2/BUB1B/SLC25A4/CCNE1/CHEK1/ADCY3/TERT/FOSL1/CCNE2/ITGAL/EGR2/AC012073.1/ATF4P3	hsa:9700/hsa:991/hsa:2114/hsa:9232/hsa:1026/hsa:4214/hsa:90993/hsa:1869/hsa:890/hsa:8900/hsa:4085/hsa:3383/hsa:293/hsa:111/hsa:2648/hsa:4776/hsa:9133/hsa:1019/hsa:1870/hsa:701/hsa:291/hsa:898/hsa:1111/hsa:109/hsa:7015/hsa:8061/hsa:9134/hsa:3683/hsa:1959/hsa:109/hsa:468	31	21	ENSG00000135476/ENSG00000117399/ENSG00000164611/ENSG00000101412/ENSG00000145386/ENSG00000133101/ENSG00000164109/ENSG00000173175/ENSG00000108773/ENSG00000100968/ENSG00000157456/ENSG00000007968/ENSG00000156970/ENSG00000105173/ENSG00000149554/ENSG00000138031/ENSG00000164362/ENSG00000175592/ENSG00000175305/ENSG00000005844/ENSG00000271936	10	ENSG00000157557/ENSG00000124762/ENSG00000095015/ENSG00000157613/ENSG00000090339/ENSG00000169100/ENSG00000135446/ENSG00000151729/ENSG00000122877/ENSG00000228218
hsa04966	Collecting duct acid secretion	5/849	30/9637	0.119095	0.501453	ENSG00000110719/ENSG00000131100/ENSG00000159720/ENSG00000100554/ENSG00000255031	TCIRG1/ATP6V1E1/ATP6V0D1/ATP6V1D/AP002807.1	hsa:10312/hsa:529/hsa:9114/hsa:51382/hsa:10312	5	2	ENSG00000110719/ENSG00000255031	3	ENSG00000131100/ENSG00000159720/ENSG00000100554
hsa04022	cGMP-PKG signaling pathway	23/849	202/9637	0.120934	0.502583	ENSG00000164116/ENSG00000043591/ENSG00000143153/ENSG00000157613/ENSG00000185950/ENSG00000169100/ENSG00000173175/ENSG00000100968/ENSG00000151729/ENSG00000151067/ENSG00000196296/ENSG00000061918/ENSG00000169885/ENSG00000092054/ENSG00000169418/ENSG00000138031/ENSG00000164867/ENSG00000185532/ENSG00000186642/ENSG00000101306/ENSG00000150995/ENSG00000271936/ENSG00000228218	GUCY1A1/ADRB1/ATP1B1/CREB3L1/IRS2/SLC25A6/ADCY5/NFATC4/SLC25A4/CACNA1C/ATP2A1/GUCY1B1/CALML6/MYH7/NPR1/ADCY3/NOS3/PRKG1/PDE2A/MYLK2/ITPR1/AC012073.1/ATF4P3	hsa:2982/hsa:153/hsa:481/hsa:90993/hsa:8660/hsa:293/hsa:111/hsa:4776/hsa:291/hsa:775/hsa:487/hsa:2983/hsa:163688/hsa:4625/hsa:4881/hsa:109/hsa:4846/hsa:5592/hsa:5138/hsa:85366/hsa:3708/hsa:109/hsa:468	23	15	ENSG00000164116/ENSG00000173175/ENSG00000100968/ENSG00000151067/ENSG00000196296/ENSG00000061918/ENSG00000169885/ENSG00000092054/ENSG00000169418/ENSG00000138031/ENSG00000185532/ENSG00000186642/ENSG00000101306/ENSG00000150995/ENSG00000271936	8	ENSG00000043591/ENSG00000143153/ENSG00000157613/ENSG00000185950/ENSG00000169100/ENSG00000151729/ENSG00000164867/ENSG00000228218
hsa00760	Nicotinate and nicotinamide metabolism	6/849	39/9637	0.124108	0.509161	ENSG00000105835/ENSG00000197594/ENSG00000147813/ENSG00000229644/ENSG00000255050/ENSG00000144130	NAMPT/ENPP1/NAPRT/NAMPTP1/AC067930.5/NT5DC4	hsa:10135/hsa:5167/hsa:93100/hsa:10135/hsa:93100/hsa:284958	6	2	ENSG00000147813/ENSG00000255050	4	ENSG00000105835/ENSG00000197594/ENSG00000229644/ENSG00000144130
hsa00515	Mannose type O-glycan biosynthesis	4/849	23/9637	0.138883	0.562562	ENSG00000165905/ENSG00000126091/ENSG00000172461/ENSG00000167889	LARGE2/ST3GAL3/FUT9/MGAT5B	hsa:120071/hsa:6487/hsa:10690/hsa:146664	4	4	ENSG00000165905/ENSG00000126091/ENSG00000172461/ENSG00000167889	0
hsa04611	Platelet activation	16/849	136/9637	0.142486	0.562986	ENSG00000164116/ENSG00000108821/ENSG00000168542/ENSG00000173175/ENSG00000164171/ENSG00000005961/ENSG00000172575/ENSG00000061918/ENSG00000138031/ENSG00000164867/ENSG00000269378/ENSG00000185532/ENSG00000059377/ENSG00000101306/ENSG00000150995/ENSG00000271936	GUCY1A1/COL1A1/COL3A1/ADCY5/ITGA2/ITGA2B/RASGRP1/GUCY1B1/ADCY3/NOS3/AC022149.1/PRKG1/TBXAS1/MYLK2/ITPR1/AC012073.1	hsa:2982/hsa:1277/hsa:1281/hsa:111/hsa:3673/hsa:3674/hsa:10125/hsa:2983/hsa:109/hsa:4846/hsa:3688/hsa:5592/hsa:6916/hsa:85366/hsa:3708/hsa:109	16	12	ENSG00000164116/ENSG00000108821/ENSG00000168542/ENSG00000173175/ENSG00000005961/ENSG00000061918/ENSG00000138031/ENSG00000185532/ENSG00000059377/ENSG00000101306/ENSG00000150995/ENSG00000271936	4	ENSG00000164171/ENSG00000172575/ENSG00000164867/ENSG00000269378
hsa01521	EGFR tyrosine kinase inhibitor resistance	12/849	97/9637	0.14419	0.562986	ENSG00000183087/ENSG00000068078/ENSG00000112715/ENSG00000185634/ENSG00000153094/ENSG00000066468/ENSG00000187840/ENSG00000171791/ENSG00000233695/ENSG00000126583/ENSG00000138798/ENSG00000226648	GAS6/FGFR3/VEGFA/SHC4/BCL2L11/FGFR2/EIF4EBP1/BCL2/GAS6-AS1/PRKCG/EGF/PLCG1-AS1	hsa:2621/hsa:2261/hsa:7422/hsa:399694/hsa:10018/hsa:2263/hsa:1978/hsa:596/hsa:2621/hsa:5582/hsa:1950/hsa:5335	12	7	ENSG00000183087/ENSG00000068078/ENSG00000066468/ENSG00000233695/ENSG00000126583/ENSG00000138798/ENSG00000226648	5	ENSG00000112715/ENSG00000185634/ENSG00000153094/ENSG00000187840/ENSG00000171791
hsa04360	Axon guidance	23/849	207/9637	0.145686	0.562986	ENSG00000164690/ENSG00000058404/ENSG00000099204/ENSG00000169855/ENSG00000100968/ENSG00000113763/ENSG00000185920/ENSG00000135333/ENSG00000187122/ENSG00000215375/ENSG00000112902/ENSG00000066248/ENSG00000173210/ENSG00000198753/ENSG00000133216/ENSG00000095539/ENSG00000106123/ENSG00000269378/ENSG00000102981/ENSG00000135622/ENSG00000145147/ENSG00000226648/ENSG00000154928	SHH/CAMK2B/ABLIM1/ROBO1/NFATC4/UNC5A/PTCH1/EPHA7/SLIT1/MYL5/SEMA5A/NGEF/ABLIM3/PLXNB3/EPHB2/SEMA4G/EPHB6/AC022149.1/PARD6A/SEMA4F/SLIT2/PLCG1-AS1/EPHB1	hsa:6469/hsa:816/hsa:3983/hsa:6091/hsa:4776/hsa:90249/hsa:5727/hsa:2045/hsa:6585/hsa:4636/hsa:9037/hsa:25791/hsa:22885/hsa:5365/hsa:2048/hsa:57715/hsa:2051/hsa:3688/hsa:50855/hsa:10505/hsa:9353/hsa:5335/hsa:2047	23	17	ENSG00000164690/ENSG00000169855/ENSG00000100968/ENSG00000113763/ENSG00000135333/ENSG00000187122/ENSG00000215375/ENSG00000112902/ENSG00000066248/ENSG00000198753/ENSG00000095539/ENSG00000106123/ENSG00000102981/ENSG00000135622/ENSG00000145147/ENSG00000226648/ENSG00000154928	6	ENSG00000058404/ENSG00000099204/ENSG00000185920/ENSG00000173210/ENSG00000133216/ENSG00000269378
hsa04215	Apoptosis - multiple species	6/849	41/9637	0.147996	0.562986	ENSG00000089685/ENSG00000153094/ENSG00000101197/ENSG00000171791/ENSG00000141682/ENSG00000023445	BIRC5/BCL2L11/BIRC7/BCL2/PMAIP1/BIRC3	hsa:332/hsa:10018/hsa:79444/hsa:596/hsa:5366/hsa:330	6	2	ENSG00000089685/ENSG00000101197	4	ENSG00000153094/ENSG00000171791/ENSG00000141682/ENSG00000023445
hsa04926	Relaxin signaling pathway	16/849	137/9637	0.148965	0.562986	ENSG00000108821/ENSG00000157613/ENSG00000168542/ENSG00000173175/ENSG00000112715/ENSG00000185634/ENSG00000169031/ENSG00000138031/ENSG00000164867/ENSG00000127588/ENSG00000081052/ENSG00000197565/ENSG00000114450/ENSG00000230528/ENSG00000271936/ENSG00000228218	COL1A1/CREB3L1/COL3A1/ADCY5/VEGFA/SHC4/COL4A3/ADCY3/NOS3/GNG13/COL4A4/COL4A6/GNB4/NOS2P3/AC012073.1/ATF4P3	hsa:1277/hsa:90993/hsa:1281/hsa:111/hsa:7422/hsa:399694/hsa:1285/hsa:109/hsa:4846/hsa:51764/hsa:1286/hsa:1288/hsa:59345/hsa:4843/hsa:109/hsa:468	16	9	ENSG00000108821/ENSG00000168542/ENSG00000173175/ENSG00000169031/ENSG00000138031/ENSG00000127588/ENSG00000081052/ENSG00000230528/ENSG00000271936	7	ENSG00000157613/ENSG00000112715/ENSG00000185634/ENSG00000164867/ENSG00000197565/ENSG00000114450/ENSG00000228218
hsa05214	Glioma	11/849	88/9637	0.149543	0.562986	ENSG00000058404/ENSG00000124762/ENSG00000101412/ENSG00000185634/ENSG00000134574/ENSG00000135446/ENSG00000007968/ENSG00000169885/ENSG00000126583/ENSG00000138798/ENSG00000226648	CAMK2B/CDKN1A/E2F1/SHC4/DDB2/CDK4/E2F2/CALML6/PRKCG/EGF/PLCG1-AS1	hsa:816/hsa:1026/hsa:1869/hsa:399694/hsa:1643/hsa:1019/hsa:1870/hsa:163688/hsa:5582/hsa:1950/hsa:5335	11	7	ENSG00000101412/ENSG00000134574/ENSG00000007968/ENSG00000169885/ENSG00000126583/ENSG00000138798/ENSG00000226648	4	ENSG00000058404/ENSG00000124762/ENSG00000185634/ENSG00000135446
hsa05410	Hypertrophic cardiomyopathy	13/849	108/9637	0.153687	0.570215	ENSG00000105855/ENSG00000106617/ENSG00000164171/ENSG00000005961/ENSG00000151067/ENSG00000196296/ENSG00000092054/ENSG00000139626/ENSG00000067191/ENSG00000159640/ENSG00000143127/ENSG00000135424/ENSG00000269378	ITGB8/PRKAG2/ITGA2/ITGA2B/CACNA1C/ATP2A1/MYH7/ITGB7/CACNB1/ACE/ITGA10/ITGA7/AC022149.1	hsa:3696/hsa:51422/hsa:3673/hsa:3674/hsa:775/hsa:487/hsa:4625/hsa:3695/hsa:782/hsa:1636/hsa:8515/hsa:3679/hsa:3688	13	9	ENSG00000005961/ENSG00000151067/ENSG00000196296/ENSG00000092054/ENSG00000139626/ENSG00000067191/ENSG00000159640/ENSG00000143127/ENSG00000135424	4	ENSG00000105855/ENSG00000106617/ENSG00000164171/ENSG00000269378
hsa04024	cAMP signaling pathway	24/849	219/9637	0.155027	0.570215	ENSG00000058404/ENSG00000075651/ENSG00000043591/ENSG00000143153/ENSG00000157613/ENSG00000104899/ENSG00000173175/ENSG00000156299/ENSG00000185920/ENSG00000161509/ENSG00000151067/ENSG00000196296/ENSG00000169885/ENSG00000169418/ENSG00000125257/ENSG00000138031/ENSG00000105464/ENSG00000065989/ENSG00000184845/ENSG00000106018/ENSG00000136928/ENSG00000162009/ENSG00000141968/ENSG00000271936	CAMK2B/PLD1/ADRB1/ATP1B1/CREB3L1/AMH/ADCY5/TIAM1/PTCH1/GRIN2C/CACNA1C/ATP2A1/CALML6/NPR1/ABCC4/ADCY3/GRIN2D/PDE4A/DRD1/VIPR2/GABBR2/SSTR5/VAV1/AC012073.1	hsa:816/hsa:5337/hsa:153/hsa:481/hsa:90993/hsa:268/hsa:111/hsa:7074/hsa:5727/hsa:2905/hsa:775/hsa:487/hsa:163688/hsa:4881/hsa:10257/hsa:109/hsa:2906/hsa:5141/hsa:1812/hsa:7434/hsa:9568/hsa:6755/hsa:7409/hsa:109	24	16	ENSG00000104899/ENSG00000173175/ENSG00000161509/ENSG00000151067/ENSG00000196296/ENSG00000169885/ENSG00000169418/ENSG00000125257/ENSG00000138031/ENSG00000105464/ENSG00000065989/ENSG00000184845/ENSG00000106018/ENSG00000136928/ENSG00000141968/ENSG00000271936	8	ENSG00000058404/ENSG00000075651/ENSG00000043591/ENSG00000143153/ENSG00000157613/ENSG00000156299/ENSG00000185920/ENSG00000162009
hsa00430	Taurine and hypotaurine metabolism	3/849	16/9637	0.16169	0.587964	ENSG00000139631/ENSG00000099998/ENSG00000100031	CSAD/GGT5/GGT1	hsa:51380/hsa:2687/hsa:2678	3	2	ENSG00000139631/ENSG00000100031	1	ENSG00000099998
hsa04145	Phagosome	22/849	201/9637	0.169025	0.60773	ENSG00000110719/ENSG00000196230/ENSG00000102879/ENSG00000167552/ENSG00000131100/ENSG00000005893/ENSG00000159720/ENSG00000100554/ENSG00000164171/ENSG00000077380/ENSG00000011028/ENSG00000159403/ENSG00000152086/ENSG00000261456/ENSG00000139190/ENSG00000075886/ENSG00000172243/ENSG00000269378/ENSG00000153246/ENSG00000255031/ENSG00000178462/ENSG00000135218	TCIRG1/TUBB/CORO1A/TUBA1A/ATP6V1E1/LAMP2/ATP6V0D1/ATP6V1D/ITGA2/DYNC1I2/MRC2/C1R/TUBA3E/TUBB8/VAMP1/TUBA3D/CLEC7A/AC022149.1/PLA2R1/AP002807.1/TUBAL3/CD36	hsa:10312/hsa:203068/hsa:11151/hsa:7846/hsa:529/hsa:3920/hsa:9114/hsa:51382/hsa:3673/hsa:1781/hsa:9902/hsa:715/hsa:112714/hsa:347688/hsa:9341/hsa:7278/hsa:64581/hsa:3688/hsa:22925/hsa:10312/hsa:79861/hsa:948	22	9	ENSG00000110719/ENSG00000196230/ENSG00000102879/ENSG00000011028/ENSG00000261456/ENSG00000139190/ENSG00000172243/ENSG00000153246/ENSG00000255031	13	ENSG00000167552/ENSG00000131100/ENSG00000005893/ENSG00000159720/ENSG00000100554/ENSG00000164171/ENSG00000077380/ENSG00000159403/ENSG00000152086/ENSG00000075886/ENSG00000269378/ENSG00000178462/ENSG00000135218
hsa01524	Platinum drug resistance	10/849	81/9637	0.173412	0.614134	ENSG00000131747/ENSG00000089685/ENSG00000124762/ENSG00000023839/ENSG00000171791/ENSG00000141682/ENSG00000197442/ENSG00000012048/ENSG00000023445/ENSG00000026103	TOP2A/BIRC5/CDKN1A/ABCC2/BCL2/PMAIP1/MAP3K5/BRCA1/BIRC3/FAS	hsa:7153/hsa:332/hsa:1026/hsa:1244/hsa:596/hsa:5366/hsa:4217/hsa:672/hsa:330/hsa:355	10	5	ENSG00000131747/ENSG00000089685/ENSG00000023839/ENSG00000012048/ENSG00000026103	5	ENSG00000124762/ENSG00000171791/ENSG00000141682/ENSG00000197442/ENSG00000023445
hsa04068	FoxO signaling pathway	17/849	151/9637	0.175587	0.614134	ENSG00000100889/ENSG00000166851/ENSG00000112096/ENSG00000124762/ENSG00000111276/ENSG00000134057/ENSG00000138764/ENSG00000185950/ENSG00000118515/ENSG00000142731/ENSG00000153094/ENSG00000121691/ENSG00000106617/ENSG00000157456/ENSG00000135439/ENSG00000138798/ENSG00000170296	PCK2/PLK1/SOD2/CDKN1A/CDKN1B/CCNB1/CCNG2/IRS2/SGK1/PLK4/BCL2L11/CAT/PRKAG2/CCNB2/AGAP2/EGF/GABARAP	hsa:5106/hsa:5347/hsa:6648/hsa:1026/hsa:1027/hsa:891/hsa:901/hsa:8660/hsa:6446/hsa:10733/hsa:10018/hsa:847/hsa:51422/hsa:9133/hsa:116986/hsa:1950/hsa:11337	17	6	ENSG00000166851/ENSG00000134057/ENSG00000142731/ENSG00000157456/ENSG00000135439/ENSG00000138798	11	ENSG00000100889/ENSG00000112096/ENSG00000124762/ENSG00000111276/ENSG00000138764/ENSG00000185950/ENSG00000118515/ENSG00000153094/ENSG00000121691/ENSG00000106617/ENSG00000170296
hsa05205	Proteoglycans in cancer	26/849	244/9637	0.178336	0.614134	ENSG00000164690/ENSG00000058404/ENSG00000155760/ENSG00000124762/ENSG00000108821/ENSG00000100644/ENSG00000115414/ENSG00000169439/ENSG00000178568/ENSG00000112715/ENSG00000174804/ENSG00000077782/ENSG00000142798/ENSG00000156299/ENSG00000164171/ENSG00000185920/ENSG00000029534/ENSG00000145362/ENSG00000026103/ENSG00000158186/ENSG00000169884/ENSG00000126583/ENSG00000269378/ENSG00000150995/ENSG00000141968…	SHH/CAMK2B/FZD7/CDKN1A/COL1A1/HIF1A/FN1/SDC2/ERBB4/VEGFA/FZD4/FGFR1/HSPG2/TIAM1/ITGA2/PTCH1/ANK1/ANK2/FAS/MRAS/WNT10B/PRKCG/AC022149.1/ITPR1/VAV1/PLCG1-AS1	hsa:6469/hsa:816/hsa:8324/hsa:1026/hsa:1277/hsa:3091/hsa:2335/hsa:6383/hsa:2066/hsa:7422/hsa:8322/hsa:2260/hsa:3339/hsa:7074/hsa:3673/hsa:5727/hsa:286/hsa:287/hsa:355/hsa:22808/hsa:7480/hsa:5582/hsa:3688/hsa:3708/hsa:7409/hsa:5335	26	14	ENSG00000164690/ENSG00000108821/ENSG00000169439/ENSG00000178568/ENSG00000077782/ENSG00000142798/ENSG00000029534/ENSG00000026103/ENSG00000158186/ENSG00000169884/ENSG00000126583/ENSG00000150995/ENSG00000141968/ENSG00000226648	12	ENSG00000058404/ENSG00000155760/ENSG00000124762/ENSG00000100644/ENSG00000115414/ENSG00000112715/ENSG00000174804/ENSG00000156299/ENSG00000164171/ENSG00000185920/ENSG00000145362/ENSG00000269378
hsa04723	Retrograde endocannabinoid signaling	19/849	172/9637	0.179812	0.614134	ENSG00000198695/ENSG00000198888/ENSG00000173175/ENSG00000247627/ENSG00000134780/ENSG00000151067/ENSG00000185633/ENSG00000138031/ENSG00000198886/ENSG00000198786/ENSG00000127588/ENSG00000225972/ENSG00000126583/ENSG00000212907/ENSG00000248923/ENSG00000114450/ENSG00000178127/ENSG00000150995/ENSG00000271936	MT-ND6/MT-ND1/ADCY5/MTND4P12/DAGLA/CACNA1C/NDUFA4L2/ADCY3/MT-ND4/MT-ND5/GNG13/MTND1P23/PRKCG/MT-ND4L/MTND5P11/GNB4/NDUFV2/ITPR1/AC012073.1	hsa:4541/hsa:4535/hsa:111/hsa:4538/hsa:747/hsa:775/hsa:56901/hsa:109/hsa:4538/hsa:4540/hsa:51764/hsa:4535/hsa:5582/hsa:4539/hsa:4540/hsa:59345/hsa:4729/hsa:3708/hsa:109	19	17	ENSG00000198695/ENSG00000198888/ENSG00000173175/ENSG00000247627/ENSG00000134780/ENSG00000151067/ENSG00000138031/ENSG00000198886/ENSG00000198786/ENSG00000127588/ENSG00000225972/ENSG00000126583/ENSG00000212907/ENSG00000248923/ENSG00000178127/ENSG00000150995/ENSG00000271936	2	ENSG00000185633/ENSG00000114450
hsa05218	Melanoma	9/849	72/9637	0.180402	0.614134	ENSG00000124762/ENSG00000101412/ENSG00000156427/ENSG00000134574/ENSG00000077782/ENSG00000135446/ENSG00000007968/ENSG00000187098/ENSG00000138798	CDKN1A/E2F1/FGF18/DDB2/FGFR1/CDK4/E2F2/MITF/EGF	hsa:1026/hsa:1869/hsa:8817/hsa:1643/hsa:2260/hsa:1019/hsa:1870/hsa:4286/hsa:1950	9	7	ENSG00000101412/ENSG00000156427/ENSG00000134574/ENSG00000077782/ENSG00000007968/ENSG00000187098/ENSG00000138798	2	ENSG00000124762/ENSG00000135446
hsa05169	Epstein-Barr virus infection	25/849	235/9637	0.186169	0.624373	ENSG00000124762/ENSG00000111276/ENSG00000226332/ENSG00000101412/ENSG00000145386/ENSG00000133101/ENSG00000115415/ENSG00000146232/ENSG00000090339/ENSG00000095585/ENSG00000153094/ENSG00000134574/ENSG00000108984/ENSG00000135446/ENSG00000007968/ENSG00000171791/ENSG00000229124/ENSG00000100764/ENSG00000105173/ENSG00000026103/ENSG00000259972/ENSG00000026025/ENSG00000175305/ENSG00000089127/ENSG00000005844	CDKN1A/CDKN1B/AL354836.1/E2F1/CCNA2/CCNA1/STAT1/NFKBIE/ICAM1/BLNK/BCL2L11/DDB2/MAP2K6/CDK4/E2F2/BCL2/VIM-AS1/PSMC1/CCNE1/FAS/AC009120.2/VIM/CCNE2/OAS1/ITGAL	hsa:1026/hsa:1027/hsa:11047/hsa:1869/hsa:890/hsa:8900/hsa:6772/hsa:4794/hsa:3383/hsa:29760/hsa:10018/hsa:1643/hsa:5608/hsa:1019/hsa:1870/hsa:596/hsa:7431/hsa:5700/hsa:898/hsa:355/hsa:5713/hsa:7431/hsa:9134/hsa:4938/hsa:3683	25	14	ENSG00000226332/ENSG00000101412/ENSG00000145386/ENSG00000133101/ENSG00000134574/ENSG00000108984/ENSG00000007968/ENSG00000229124/ENSG00000105173/ENSG00000026103/ENSG00000259972/ENSG00000026025/ENSG00000175305/ENSG00000005844	11	ENSG00000124762/ENSG00000111276/ENSG00000115415/ENSG00000146232/ENSG00000090339/ENSG00000095585/ENSG00000153094/ENSG00000135446/ENSG00000171791/ENSG00000100764/ENSG00000089127
hsa04962	Vasopressin-regulated water reabsorption	6/849	44/9637	0.187312	0.624373	ENSG00000157613/ENSG00000077380/ENSG00000138031/ENSG00000167580/ENSG00000111348/ENSG00000271936	CREB3L1/DYNC1I2/ADCY3/AQP2/ARHGDIB/AC012073.1	hsa:90993/hsa:1781/hsa:109/hsa:359/hsa:397/hsa:109	6	4	ENSG00000138031/ENSG00000167580/ENSG00000111348/ENSG00000271936	2	ENSG00000157613/ENSG00000077380
hsa04012	ErbB signaling pathway	11/849	93/9637	0.193884	0.633091	ENSG00000058404/ENSG00000124762/ENSG00000111276/ENSG00000178568/ENSG00000185634/ENSG00000187840/ENSG00000109321/ENSG00000174808/ENSG00000126583/ENSG00000138798/ENSG00000226648	CAMK2B/CDKN1A/CDKN1B/ERBB4/SHC4/EIF4EBP1/AREG/BTC/PRKCG/EGF/PLCG1-AS1	hsa:816/hsa:1026/hsa:1027/hsa:2066/hsa:399694/hsa:1978/hsa:374/hsa:685/hsa:5582/hsa:1950/hsa:5335	11	4	ENSG00000178568/ENSG00000126583/ENSG00000138798/ENSG00000226648	7	ENSG00000058404/ENSG00000124762/ENSG00000111276/ENSG00000185634/ENSG00000187840/ENSG00000109321/ENSG00000174808
hsa04976	Bile secretion	11/849	93/9637	0.193884	0.633091	ENSG00000196620/ENSG00000143153/ENSG00000113161/ENSG00000173175/ENSG00000023839/ENSG00000225138/ENSG00000125257/ENSG00000138031/ENSG00000197888/ENSG00000197847/ENSG00000271936	UGT2B15/ATP1B1/HMGCR/ADCY5/ABCC2/SLC9A3-AS1/ABCC4/ADCY3/UGT2B17/SLC22A20P/AC012073.1	hsa:7366/hsa:481/hsa:3156/hsa:111/hsa:1244/hsa:6550/hsa:10257/hsa:109/hsa:7367/hsa:9376/hsa:109	11	9	ENSG00000196620/ENSG00000173175/ENSG00000023839/ENSG00000225138/ENSG00000125257/ENSG00000138031/ENSG00000197888/ENSG00000197847/ENSG00000271936	2	ENSG00000143153/ENSG00000113161
hsa05152	Tuberculosis	20/849	185/9637	0.197761	0.639228	ENSG00000058404/ENSG00000110719/ENSG00000172216/ENSG00000102879/ENSG00000115415/ENSG00000153879/ENSG00000005893/ENSG00000159720/ENSG00000171791/ENSG00000142867/ENSG00000169885/ENSG00000011028/ENSG00000150782/ENSG00000019582/ENSG00000134070/ENSG00000129988/ENSG00000172243/ENSG00000153246/ENSG00000255031/ENSG00000230528	CAMK2B/TCIRG1/CEBPB/CORO1A/STAT1/CEBPG/LAMP2/ATP6V0D1/BCL2/BCL10/CALML6/MRC2/IL18/CD74/IRAK2/LBP/CLEC7A/PLA2R1/AP002807.1/NOS2P3	hsa:816/hsa:10312/hsa:1051/hsa:11151/hsa:6772/hsa:1054/hsa:3920/hsa:9114/hsa:596/hsa:8915/hsa:163688/hsa:9902/hsa:3606/hsa:972/hsa:3656/hsa:3929/hsa:64581/hsa:22925/hsa:10312/hsa:4843	20	9	ENSG00000110719/ENSG00000102879/ENSG00000169885/ENSG00000011028/ENSG00000019582/ENSG00000172243/ENSG00000153246/ENSG00000255031/ENSG00000230528	11	ENSG00000058404/ENSG00000172216/ENSG00000115415/ENSG00000153879/ENSG00000005893/ENSG00000159720/ENSG00000171791/ENSG00000142867/ENSG00000150782/ENSG00000134070/ENSG00000129988
hsa05145	Toxoplasmosis	14/849	124/9637	0.201479	0.641233	ENSG00000053747/ENSG00000130702/ENSG00000204388/ENSG00000091136/ENSG00000173110/ENSG00000115415/ENSG00000108984/ENSG00000101197/ENSG00000171791/ENSG00000012779/ENSG00000023445/ENSG00000196878/ENSG00000269378/ENSG00000230528	LAMA3/LAMA5/HSPA1B/LAMB1/HSPA6/STAT1/MAP2K6/BIRC7/BCL2/ALOX5/BIRC3/LAMB3/AC022149.1/NOS2P3	hsa:3909/hsa:3911/hsa:3303/hsa:3912/hsa:3310/hsa:6772/hsa:5608/hsa:79444/hsa:596/hsa:240/hsa:330/hsa:3914/hsa:3688/hsa:4843	14	8	ENSG00000053747/ENSG00000130702/ENSG00000091136/ENSG00000108984/ENSG00000101197/ENSG00000012779/ENSG00000196878/ENSG00000230528	6	ENSG00000204388/ENSG00000173110/ENSG00000115415/ENSG00000171791/ENSG00000023445/ENSG00000269378
hsa04725	Cholinergic synapse	13/849	114/9637	0.202524	0.641233	ENSG00000058404/ENSG00000157613/ENSG00000173175/ENSG00000087085/ENSG00000171791/ENSG00000151067/ENSG00000138031/ENSG00000127588/ENSG00000126583/ENSG00000114450/ENSG00000150995/ENSG00000271936/ENSG00000228218	CAMK2B/CREB3L1/ADCY5/ACHE/BCL2/CACNA1C/ADCY3/GNG13/PRKCG/GNB4/ITPR1/AC012073.1/ATF4P3	hsa:816/hsa:90993/hsa:111/hsa:43/hsa:596/hsa:775/hsa:109/hsa:51764/hsa:5582/hsa:59345/hsa:3708/hsa:109/hsa:468	13	8	ENSG00000173175/ENSG00000087085/ENSG00000151067/ENSG00000138031/ENSG00000127588/ENSG00000126583/ENSG00000150995/ENSG00000271936	5	ENSG00000058404/ENSG00000157613/ENSG00000171791/ENSG00000114450/ENSG00000228218
hsa05144	Malaria	5/849	36/9637	0.206975	0.641233	ENSG00000169439/ENSG00000090339/ENSG00000150782/ENSG00000005844/ENSG00000135218	SDC2/ICAM1/IL18/ITGAL/CD36	hsa:6383/hsa:3383/hsa:3606/hsa:3683/hsa:948	5	2	ENSG00000169439/ENSG00000005844	3	ENSG00000090339/ENSG00000150782/ENSG00000135218
hsa04964	Proximal tubule bicarbonate reclamation	4/849	27/9637	0.210342	0.641233	ENSG00000100889/ENSG00000143153/ENSG00000225138/ENSG00000183048	PCK2/ATP1B1/SLC9A3-AS1/SLC25A10	hsa:5106/hsa:481/hsa:6550/hsa:1468	4	2	ENSG00000225138/ENSG00000183048	2	ENSG00000100889/ENSG00000143153
hsa04920	Adipocytokine signaling pathway	8/849	65/9637	0.210747	0.641233	ENSG00000100889/ENSG00000146232/ENSG00000185950/ENSG00000106617/ENSG00000184557/ENSG00000254413/ENSG00000116678/ENSG00000135218	PCK2/NFKBIE/IRS2/PRKAG2/SOCS3/CHKB-CPT1B/LEPR/CD36	hsa:5106/hsa:4794/hsa:8660/hsa:51422/hsa:9021/hsa:1375/hsa:3953/hsa:948	8	1	ENSG00000254413	7	ENSG00000100889/ENSG00000146232/ENSG00000185950/ENSG00000106617/ENSG00000184557/ENSG00000116678/ENSG00000135218
hsa04927	Cortisol synthesis and secretion	8/849	65/9637	0.210747	0.641233	ENSG00000157613/ENSG00000173175/ENSG00000100346/ENSG00000151067/ENSG00000138031/ENSG00000150995/ENSG00000271936/ENSG00000228218	CREB3L1/ADCY5/CACNA1I/CACNA1C/ADCY3/ITPR1/AC012073.1/ATF4P3	hsa:90993/hsa:111/hsa:8911/hsa:775/hsa:109/hsa:3708/hsa:109/hsa:468	8	6	ENSG00000173175/ENSG00000100346/ENSG00000151067/ENSG00000138031/ENSG00000150995/ENSG00000271936	2	ENSG00000157613/ENSG00000228218
hsa04064	NF-kappa B signaling pathway	12/849	105/9637	0.212409	0.641233	ENSG00000177595/ENSG00000090339/ENSG00000143799/ENSG00000095585/ENSG00000227507/ENSG00000163739/ENSG00000171791/ENSG00000142867/ENSG00000023445/ENSG00000129988/ENSG00000158813/ENSG00000226648	PIDD1/ICAM1/PARP1/BLNK/LTB/CXCL1/BCL2/BCL10/BIRC3/LBP/EDA/PLCG1-AS1	hsa:55367/hsa:3383/hsa:142/hsa:29760/hsa:4050/hsa:2919/hsa:596/hsa:8915/hsa:330/hsa:3929/hsa:1896/hsa:5335	12	6	ENSG00000177595/ENSG00000143799/ENSG00000227507/ENSG00000163739/ENSG00000158813/ENSG00000226648	6	ENSG00000090339/ENSG00000095585/ENSG00000171791/ENSG00000142867/ENSG00000023445/ENSG00000129988
hsa00740	Riboflavin metabolism	2/849	1937-10-01	0.218178	0.646453	ENSG00000197594/ENSG00000102575	ENPP1/ACP5	hsa:5167/hsa:54	2	0		2	ENSG00000197594/ENSG00000102575
hsa00920	Sulfur metabolism	2/849	1937-10-01	0.218178	0.646453	ENSG00000128311/ENSG00000137767	TST/SQOR	hsa:7263/hsa:58472	2	0		2	ENSG00000128311/ENSG00000137767
hsa05412	Arrhythmogenic right ventricular cardiomyopathy	13/849	117/9637	0.229276	0.669342	ENSG00000096696/ENSG00000105855/ENSG00000164171/ENSG00000005961/ENSG00000151067/ENSG00000196296/ENSG00000138795/ENSG00000139626/ENSG00000067191/ENSG00000143127/ENSG00000135424/ENSG00000269378/ENSG00000170558	DSP/ITGB8/ITGA2/ITGA2B/CACNA1C/ATP2A1/LEF1/ITGB7/CACNB1/ITGA10/ITGA7/AC022149.1/CDH2	hsa:1832/hsa:3696/hsa:3673/hsa:3674/hsa:775/hsa:487/hsa:51176/hsa:3695/hsa:782/hsa:8515/hsa:3679/hsa:3688/hsa:1000	13	9	ENSG00000005961/ENSG00000151067/ENSG00000196296/ENSG00000138795/ENSG00000139626/ENSG00000067191/ENSG00000143127/ENSG00000135424/ENSG00000170558	4	ENSG00000096696/ENSG00000105855/ENSG00000164171/ENSG00000269378
hsa04923	Regulation of lipolysis in adipocytes	7/849	57/9637	0.233616	0.669342	ENSG00000043591/ENSG00000185950/ENSG00000173175/ENSG00000169418/ENSG00000138031/ENSG00000185532/ENSG00000271936	ADRB1/IRS2/ADCY5/NPR1/ADCY3/PRKG1/AC012073.1	hsa:153/hsa:8660/hsa:111/hsa:4881/hsa:109/hsa:5592/hsa:109	7	5	ENSG00000173175/ENSG00000169418/ENSG00000138031/ENSG00000185532/ENSG00000271936	2	ENSG00000043591/ENSG00000185950
hsa04330	Notch signaling pathway	8/849	67/9637	0.235043	0.669342	ENSG00000135547/ENSG00000108773/ENSG00000101384/ENSG00000106829/ENSG00000110042/ENSG00000280927/ENSG00000104953/ENSG00000265479	HEY2/KAT2A/JAG1/TLE4/DTX4/CTBP1-AS/TLE6/DTX2P1-UPK3BP1-PMS2P11	hsa:23493/hsa:2648/hsa:182/hsa:7091/hsa:23220/hsa:1487/hsa:79816/hsa:113878	8	8	ENSG00000135547/ENSG00000108773/ENSG00000101384/ENSG00000106829/ENSG00000110042/ENSG00000280927/ENSG00000104953/ENSG00000265479	0
hsa04152	AMPK signaling pathway	14/849	128/9637	0.235798	0.669342	ENSG00000100889/ENSG00000099194/ENSG00000157613/ENSG00000145386/ENSG00000133101/ENSG00000113161/ENSG00000185950/ENSG00000187840/ENSG00000106617/ENSG00000132170/ENSG00000254413/ENSG00000269243/ENSG00000116678/ENSG00000135218	PCK2/SCD/CREB3L1/CCNA2/CCNA1/HMGCR/IRS2/EIF4EBP1/PRKAG2/PPARG/CHKB-CPT1B/AC008894.2/LEPR/CD36	hsa:5106/hsa:6319/hsa:90993/hsa:890/hsa:8900/hsa:3156/hsa:8660/hsa:1978/hsa:51422/hsa:5468/hsa:1375/hsa:4218/hsa:3953/hsa:948	14	5	ENSG00000145386/ENSG00000133101/ENSG00000132170/ENSG00000254413/ENSG00000269243	9	ENSG00000100889/ENSG00000099194/ENSG00000157613/ENSG00000113161/ENSG00000185950/ENSG00000187840/ENSG00000106617/ENSG00000116678/ENSG00000135218
hsa04710	Circadian rhythm	5/849	38/9637	0.240059	0.669342	ENSG00000143365/ENSG00000134107/ENSG00000165030/ENSG00000106617/ENSG00000069667	RORC/BHLHE40/NFIL3/PRKAG2/RORA	hsa:6097/hsa:8553/hsa:4783/hsa:51422/hsa:6095	5	0		5	ENSG00000143365/ENSG00000134107/ENSG00000165030/ENSG00000106617/ENSG00000069667
hsa04912	GnRH signaling pathway	12/849	108/9637	0.241041	0.669342	ENSG00000058404/ENSG00000075651/ENSG00000095015/ENSG00000173175/ENSG00000108984/ENSG00000151067/ENSG00000169885/ENSG00000138031/ENSG00000157227/ENSG00000150995/ENSG00000271936/ENSG00000228218	CAMK2B/PLD1/MAP3K1/ADCY5/MAP2K6/CACNA1C/CALML6/ADCY3/MMP14/ITPR1/AC012073.1/ATF4P3	hsa:816/hsa:5337/hsa:4214/hsa:111/hsa:5608/hsa:775/hsa:163688/hsa:109/hsa:4323/hsa:3708/hsa:109/hsa:468	12	8	ENSG00000173175/ENSG00000108984/ENSG00000151067/ENSG00000169885/ENSG00000138031/ENSG00000157227/ENSG00000150995/ENSG00000271936	4	ENSG00000058404/ENSG00000075651/ENSG00000095015/ENSG00000228218
hsa05202	Transcriptional misregulation in cancer	21/849	202/9637	0.243099	0.669342	ENSG00000176046/ENSG00000124762/ENSG00000111276/ENSG00000175197/ENSG00000172216/ENSG00000145386/ENSG00000133101/ENSG00000109685/ENSG00000273983/ENSG00000104368/ENSG00000134574/ENSG00000119508/ENSG00000023445/ENSG00000132170/ENSG00000122025/ENSG00000187098/ENSG00000143995/ENSG00000139626/ENSG00000274267/ENSG00000253293/ENSG00000148516	NUPR1/CDKN1A/CDKN1B/DDIT3/CEBPB/CCNA2/CCNA1/NSD2/HIST1H3G/PLAT/DDB2/NR4A3/BIRC3/PPARG/FLT3/MITF/MEIS1/ITGB7/HIST1H3B/HOXA10/ZEB1	hsa:26471/hsa:1026/hsa:1027/hsa:1649/hsa:1051/hsa:890/hsa:8900/hsa:7468/hsa:8352/hsa:5327/hsa:1643/hsa:8013/hsa:330/hsa:5468/hsa:2322/hsa:4286/hsa:4211/hsa:3695/hsa:8352/hsa:3206/hsa:6935	21	14	ENSG00000145386/ENSG00000133101/ENSG00000109685/ENSG00000273983/ENSG00000134574/ENSG00000119508/ENSG00000132170/ENSG00000122025/ENSG00000187098/ENSG00000143995/ENSG00000139626/ENSG00000274267/ENSG00000253293/ENSG00000148516	7	ENSG00000176046/ENSG00000124762/ENSG00000111276/ENSG00000175197/ENSG00000172216/ENSG00000104368/ENSG00000023445
hsa04211	Longevity regulating pathway	11/849	98/9637	0.243346	0.669342	ENSG00000112096/ENSG00000157613/ENSG00000185950/ENSG00000173175/ENSG00000121691/ENSG00000187840/ENSG00000106617/ENSG00000132170/ENSG00000138031/ENSG00000271936/ENSG00000228218	SOD2/CREB3L1/IRS2/ADCY5/CAT/EIF4EBP1/PRKAG2/PPARG/ADCY3/AC012073.1/ATF4P3	hsa:6648/hsa:90993/hsa:8660/hsa:111/hsa:847/hsa:1978/hsa:51422/hsa:5468/hsa:109/hsa:109/hsa:468	11	4	ENSG00000173175/ENSG00000132170/ENSG00000138031/ENSG00000271936	7	ENSG00000112096/ENSG00000157613/ENSG00000185950/ENSG00000121691/ENSG00000187840/ENSG00000106617/ENSG00000228218
hsa04668	TNF signaling pathway	14/849	129/9637	0.244728	0.669342	ENSG00000172216/ENSG00000157613/ENSG00000128342/ENSG00000090339/ENSG00000108984/ENSG00000163739/ENSG00000197442/ENSG00000101384/ENSG00000184557/ENSG00000023445/ENSG00000026103/ENSG00000157227/ENSG00000260816/ENSG00000228218	CEBPB/CREB3L1/LIF/ICAM1/MAP2K6/CXCL1/MAP3K5/JAG1/SOCS3/BIRC3/FAS/MMP14/AC027279.1/ATF4P3	hsa:1051/hsa:90993/hsa:3976/hsa:3383/hsa:5608/hsa:2919/hsa:4217/hsa:182/hsa:9021/hsa:330/hsa:355/hsa:4323/hsa:83737/hsa:468	14	6	ENSG00000108984/ENSG00000163739/ENSG00000101384/ENSG00000026103/ENSG00000157227/ENSG00000260816	8	ENSG00000172216/ENSG00000157613/ENSG00000128342/ENSG00000090339/ENSG00000197442/ENSG00000184557/ENSG00000023445/ENSG00000228218
hsa04392	Hippo signaling pathway - multiple species	4/849	29/9637	0.249313	0.676103	ENSG00000129474/ENSG00000101265/ENSG00000107551/ENSG00000196159	AJUBA/RASSF2/RASSF4/FAT4	hsa:84962/hsa:9770/hsa:83937/hsa:79633	4	3	ENSG00000101265/ENSG00000107551/ENSG00000196159	1	ENSG00000129474
hsa04130	SNARE interactions in vesicular transport	5/849	39/9637	0.257111	0.691391	ENSG00000106636/ENSG00000166900/ENSG00000162236/ENSG00000135604/ENSG00000139190	YKT6/STX3/STX5/STX11/VAMP1	hsa:10652/hsa:6809/hsa:6811/hsa:8676/hsa:9341	5	1	ENSG00000139190	4	ENSG00000106636/ENSG00000166900/ENSG00000162236/ENSG00000135604
hsa00230	Purine metabolism	16/849	152/9637	0.263518	0.702714	ENSG00000171848/ENSG00000164116/ENSG00000138363/ENSG00000197594/ENSG00000162433/ENSG00000173175/ENSG00000061918/ENSG00000169418/ENSG00000138031/ENSG00000142856/ENSG00000065989/ENSG00000144130/ENSG00000213513/ENSG00000186642/ENSG00000271936/ENSG00000196839	RRM2/GUCY1A1/ATIC/ENPP1/AK4/ADCY5/GUCY1B1/NPR1/ADCY3/ITGB3BP/PDE4A/NT5DC4/IMPDH1P5/PDE2A/AC012073.1/ADA	hsa:6241/hsa:2982/hsa:471/hsa:5167/hsa:205/hsa:111/hsa:2983/hsa:4881/hsa:109/hsa:5236/hsa:5141/hsa:284958/hsa:3614/hsa:5138/hsa:109/hsa:100	16	12	ENSG00000171848/ENSG00000164116/ENSG00000173175/ENSG00000061918/ENSG00000169418/ENSG00000138031/ENSG00000142856/ENSG00000065989/ENSG00000213513/ENSG00000186642/ENSG00000271936/ENSG00000196839	4	ENSG00000138363/ENSG00000197594/ENSG00000162433/ENSG00000144130
hsa00500	Starch and sucrose metabolism	4/849	30/9637	0.269347	0.712322	ENSG00000197594/ENSG00000142856/ENSG00000240038/ENSG00000257335	ENPP1/ITGB3BP/AMY2B/MGAM	hsa:5167/hsa:5236/hsa:280/hsa:8972	4	3	ENSG00000142856/ENSG00000240038/ENSG00000257335	1	ENSG00000197594
hsa04750	Inflammatory mediator regulation of TRP channels	11/849	101/9637	0.275039	0.721415	ENSG00000058404/ENSG00000173175/ENSG00000108984/ENSG00000169885/ENSG00000138031/ENSG00000110881/ENSG00000126583/ENSG00000150995/ENSG00000226648/ENSG00000271936/ENSG00000072182	CAMK2B/ADCY5/MAP2K6/CALML6/ADCY3/ASIC1/PRKCG/ITPR1/PLCG1-AS1/AC012073.1/ASIC4	hsa:816/hsa:111/hsa:5608/hsa:163688/hsa:109/hsa:41/hsa:5582/hsa:3708/hsa:5335/hsa:109/hsa:55515	11	10	ENSG00000173175/ENSG00000108984/ENSG00000169885/ENSG00000138031/ENSG00000110881/ENSG00000126583/ENSG00000150995/ENSG00000226648/ENSG00000271936/ENSG00000072182	1	ENSG00000058404
hsa03420	Nucleotide excision repair	8/849	71/9637	0.286219	0.729823	ENSG00000105486/ENSG00000177084/ENSG00000062822/ENSG00000132646/ENSG00000133119/ENSG00000134574/ENSG00000100479/ENSG00000269534	LIG1/POLE/POLD1/PCNA/RFC3/DDB2/POLE2/AC011466.3	hsa:3978/hsa:5426/hsa:5424/hsa:5111/hsa:5983/hsa:1643/hsa:5427/hsa:3978	8	8	ENSG00000105486/ENSG00000177084/ENSG00000062822/ENSG00000132646/ENSG00000133119/ENSG00000134574/ENSG00000100479/ENSG00000269534	0
hsa04929	GnRH secretion	8/849	71/9637	0.286219	0.729823	ENSG00000104783/ENSG00000100346/ENSG00000143630/ENSG00000151067/ENSG00000116014/ENSG00000126583/ENSG00000136928/ENSG00000150995	KCNN4/CACNA1I/HCN3/CACNA1C/KISS1R/PRKCG/GABBR2/ITPR1	hsa:3783/hsa:8911/hsa:57657/hsa:775/hsa:84634/hsa:5582/hsa:9568/hsa:3708	8	7	ENSG00000104783/ENSG00000100346/ENSG00000143630/ENSG00000151067/ENSG00000126583/ENSG00000136928/ENSG00000150995	1	ENSG00000116014
hsa05110	Vibrio cholerae infection	8/849	71/9637	0.286219	0.729823	ENSG00000110719/ENSG00000131100/ENSG00000159720/ENSG00000100554/ENSG00000138031/ENSG00000255031/ENSG00000226648/ENSG00000271936	TCIRG1/ATP6V1E1/ATP6V0D1/ATP6V1D/ADCY3/AP002807.1/PLCG1-AS1/AC012073.1	hsa:10312/hsa:529/hsa:9114/hsa:51382/hsa:109/hsa:10312/hsa:5335/hsa:109	8	5	ENSG00000110719/ENSG00000138031/ENSG00000255031/ENSG00000226648/ENSG00000271936	3	ENSG00000131100/ENSG00000159720/ENSG00000100554
hsa00480	Glutathione metabolism	7/849	61/9637	0.28922	0.729823	ENSG00000128965/ENSG00000171848/ENSG00000211445/ENSG00000176153/ENSG00000099998/ENSG00000100031/ENSG00000117862	CHAC1/RRM2/GPX3/GPX2/GGT5/GGT1/TXNDC12	hsa:79094/hsa:6241/hsa:2878/hsa:2877/hsa:2687/hsa:2678/hsa:51060	7	4	ENSG00000171848/ENSG00000211445/ENSG00000176153/ENSG00000100031	3	ENSG00000128965/ENSG00000099998/ENSG00000117862
hsa01040	Biosynthesis of unsaturated fatty acids	4/849	31/9637	0.289648	0.729823	ENSG00000099194/ENSG00000097021/ENSG00000197977/ENSG00000188921	SCD/ACOT7/ELOVL2/HACD4	hsa:6319/hsa:11332/hsa:54898/hsa:401494	4	1	ENSG00000188921	3	ENSG00000099194/ENSG00000097021/ENSG00000197977
hsa05207	Chemical carcinogenesis - receptor activation	22/849	220/9637	0.297036	0.742589	ENSG00000196620/ENSG00000089685/ENSG00000043591/ENSG00000157613/ENSG00000101412/ENSG00000094804/ENSG00000156427/ENSG00000173175/ENSG00000169083/ENSG00000112715/ENSG00000187840/ENSG00000171791/ENSG00000101384/ENSG00000151067/ENSG00000164045/ENSG00000138031/ENSG00000137819/ENSG00000197888/ENSG00000126583/ENSG00000138798/ENSG00000271936/ENSG00000228218	UGT2B15/BIRC5/ADRB1/CREB3L1/E2F1/CDC6/FGF18/ADCY5/AR/VEGFA/EIF4EBP1/BCL2/JAG1/CACNA1C/CDC25A/ADCY3/PAQR5/UGT2B17/PRKCG/EGF/AC012073.1/ATF4P3	hsa:7366/hsa:332/hsa:153/hsa:90993/hsa:1869/hsa:990/hsa:8817/hsa:111/hsa:367/hsa:7422/hsa:1978/hsa:596/hsa:182/hsa:775/hsa:993/hsa:109/hsa:54852/hsa:7367/hsa:5582/hsa:1950/hsa:109/hsa:468	22	15	ENSG00000196620/ENSG00000089685/ENSG00000101412/ENSG00000094804/ENSG00000156427/ENSG00000173175/ENSG00000169083/ENSG00000101384/ENSG00000151067/ENSG00000164045/ENSG00000138031/ENSG00000197888/ENSG00000126583/ENSG00000138798/ENSG00000271936	7	ENSG00000043591/ENSG00000157613/ENSG00000112715/ENSG00000187840/ENSG00000171791/ENSG00000137819/ENSG00000228218
hsa00360	Phenylalanine metabolism	3/849	22/9637	0.305553	0.743974	ENSG00000132746/ENSG00000108602/ENSG00000006534	ALDH3B2/ALDH3A1/ALDH3B1	hsa:222/hsa:218/hsa:221	3	2	ENSG00000108602/ENSG00000006534	1	ENSG00000132746
hsa00511	Other glycan degradation	3/849	22/9637	0.305553	0.743974	ENSG00000160766/ENSG00000038002/ENSG00000204386	GBAP1/AGA/NEU1	hsa:2629/hsa:175/hsa:4758	3	1	ENSG00000160766	2	ENSG00000038002/ENSG00000204386
hsa05012	Parkinson disease	42/849	439/9637	0.307408	0.743974	ENSG00000058404/ENSG00000196230/ENSG00000226332/ENSG00000175197/ENSG00000198695/ENSG00000167552/ENSG00000141424/ENSG00000100219/ENSG00000198888/ENSG00000169100/ENSG00000173175/ENSG00000116044/ENSG00000118217/ENSG00000156587/ENSG00000198899/ENSG00000248527/ENSG00000142319/ENSG00000198727/ENSG00000247627/ENSG00000197442/ENSG00000100764/ENSG00000151729/ENSG00000185633/ENSG00000169885/ENSG00000158828…	CAMK2B/TUBB/AL354836.1/DDIT3/MT-ND6/TUBA1A/SLC39A6/XBP1/MT-ND1/SLC25A6/ADCY5/NFE2L2/ATF6/UBE2L6/MT-ATP6/MTATP6P1/SLC6A3/MT-CYB/MTND4P12/MAP3K5/PSMC1/SLC25A4/NDUFA4L2/CALML6/PINK1/TUBA3E/MT-ND4/MT-ND5/TUBB8/TUBA3D/MTND1P23/AC009120.2/KLC3/DRD1/ATP5MC1P4/MT-ND4L/MTND5P11/NDUFV2/TUBAL3/ITPR1/PLCG1-AS1/ATF4P3	hsa:816/hsa:203068/hsa:11047/hsa:1649/hsa:4541/hsa:7846/hsa:25800/hsa:7494/hsa:4535/hsa:293/hsa:111/hsa:4780/hsa:22926/hsa:9246/hsa:4508/hsa:4508/hsa:6531/hsa:4519/hsa:4538/hsa:4217/hsa:5700/hsa:291/hsa:56901/hsa:163688/hsa:65018/hsa:112714/hsa:4538/hsa:4540/hsa:347688/hsa:7278/hsa:4535/hsa:5713/hsa:147700/hsa:1812/hsa:516/hsa:4539/hsa:4540/hsa:4729/hsa:79861/hsa:3708/hsa:5335/hsa:468	42	23	ENSG00000196230/ENSG00000226332/ENSG00000198695/ENSG00000198888/ENSG00000173175/ENSG00000198899/ENSG00000248527/ENSG00000142319/ENSG00000198727/ENSG00000247627/ENSG00000169885/ENSG00000198886/ENSG00000198786/ENSG00000261456/ENSG00000225972/ENSG00000259972/ENSG00000184845/ENSG00000227440/ENSG00000212907/ENSG00000248923/ENSG00000178127/ENSG00000150995/ENSG00000226648	19	ENSG00000058404/ENSG00000175197/ENSG00000167552/ENSG00000141424/ENSG00000100219/ENSG00000169100/ENSG00000116044/ENSG00000118217/ENSG00000156587/ENSG00000197442/ENSG00000100764/ENSG00000151729/ENSG00000185633/ENSG00000158828/ENSG00000152086/ENSG00000075886/ENSG00000104892/ENSG00000178462/ENSG00000228218
hsa04621	NOD-like receptor signaling pathway	20/849	200/9637	0.308677	0.743974	ENSG00000265972/ENSG00000105835/ENSG00000115415/ENSG00000162645/ENSG00000104518/ENSG00000163739/ENSG00000171791/ENSG00000229644/ENSG00000169604/ENSG00000023445/ENSG00000117226/ENSG00000150782/ENSG00000117228/ENSG00000089127/ENSG00000142185/ENSG00000251634/ENSG00000089041/ENSG00000150995/ENSG00000170296/ENSG00000101460	TXNIP/NAMPT/STAT1/GBP2/GSDMD/CXCL1/BCL2/NAMPTP1/ANTXR1/BIRC3/GBP3/IL18/GBP1/OAS1/TRPM2/AC145138.1/P2RX7/ITPR1/GABARAP/MAP1LC3A	hsa:10628/hsa:10135/hsa:6772/hsa:2634/hsa:79792/hsa:2919/hsa:596/hsa:10135/hsa:84168/hsa:330/hsa:2635/hsa:3606/hsa:2633/hsa:4938/hsa:7226/hsa:4671/hsa:5027/hsa:3708/hsa:11337/hsa:84557	20	7	ENSG00000104518/ENSG00000163739/ENSG00000142185/ENSG00000251634/ENSG00000089041/ENSG00000150995/ENSG00000101460	13	ENSG00000265972/ENSG00000105835/ENSG00000115415/ENSG00000162645/ENSG00000171791/ENSG00000229644/ENSG00000169604/ENSG00000023445/ENSG00000117226/ENSG00000150782/ENSG00000117228/ENSG00000089127/ENSG00000170296
hsa05340	Primary immunodeficiency	4/849	32/9637	0.310148	0.743974	ENSG00000076248/ENSG00000095585/ENSG00000211896/ENSG00000196839	UNG/BLNK/IGHG1/ADA	hsa:7374/hsa:29760/hsa:3543/hsa:100	4	3	ENSG00000076248/ENSG00000211896/ENSG00000196839	1	ENSG00000095585
hsa04921	Oxytocin signaling pathway	18/849	179/9637	0.312719	0.743974	ENSG00000058404/ENSG00000164116/ENSG00000124762/ENSG00000173175/ENSG00000100968/ENSG00000106617/ENSG00000151067/ENSG00000061918/ENSG00000169885/ENSG00000169418/ENSG00000138031/ENSG00000067191/ENSG00000164867/ENSG00000126583/ENSG00000142185/ENSG00000101306/ENSG00000150995/ENSG00000271936	CAMK2B/GUCY1A1/CDKN1A/ADCY5/NFATC4/PRKAG2/CACNA1C/GUCY1B1/CALML6/NPR1/ADCY3/CACNB1/NOS3/PRKCG/TRPM2/MYLK2/ITPR1/AC012073.1	hsa:816/hsa:2982/hsa:1026/hsa:111/hsa:4776/hsa:51422/hsa:775/hsa:2983/hsa:163688/hsa:4881/hsa:109/hsa:782/hsa:4846/hsa:5582/hsa:7226/hsa:85366/hsa:3708/hsa:109	18	14	ENSG00000164116/ENSG00000173175/ENSG00000100968/ENSG00000151067/ENSG00000061918/ENSG00000169885/ENSG00000169418/ENSG00000138031/ENSG00000067191/ENSG00000126583/ENSG00000142185/ENSG00000101306/ENSG00000150995/ENSG00000271936	4	ENSG00000058404/ENSG00000124762/ENSG00000106617/ENSG00000164867
hsa05212	Pancreatic cancer	10/849	94/9637	0.313864	0.743974	ENSG00000124762/ENSG00000075651/ENSG00000101412/ENSG00000115415/ENSG00000112715/ENSG00000134574/ENSG00000135446/ENSG00000007968/ENSG00000139618/ENSG00000138798	CDKN1A/PLD1/E2F1/STAT1/VEGFA/DDB2/CDK4/E2F2/BRCA2/EGF	hsa:1026/hsa:5337/hsa:1869/hsa:6772/hsa:7422/hsa:1643/hsa:1019/hsa:1870/hsa:675/hsa:1950	10	5	ENSG00000101412/ENSG00000134574/ENSG00000007968/ENSG00000139618/ENSG00000138798	5	ENSG00000124762/ENSG00000075651/ENSG00000115415/ENSG00000112715/ENSG00000135446
hsa01522	Endocrine resistance	11/849	105/9637	0.319099	0.747422	ENSG00000124762/ENSG00000111276/ENSG00000101412/ENSG00000173175/ENSG00000185634/ENSG00000135446/ENSG00000007968/ENSG00000171791/ENSG00000101384/ENSG00000138031/ENSG00000271936	CDKN1A/CDKN1B/E2F1/ADCY5/SHC4/CDK4/E2F2/BCL2/JAG1/ADCY3/AC012073.1	hsa:1026/hsa:1027/hsa:1869/hsa:111/hsa:399694/hsa:1019/hsa:1870/hsa:596/hsa:182/hsa:109/hsa:109	11	6	ENSG00000101412/ENSG00000173175/ENSG00000007968/ENSG00000101384/ENSG00000138031/ENSG00000271936	5	ENSG00000124762/ENSG00000111276/ENSG00000185634/ENSG00000135446/ENSG00000171791
hsa00830	Retinol metabolism	9/849	84/9637	0.31999	0.747422	ENSG00000196620/ENSG00000184254/ENSG00000139547/ENSG00000006757/ENSG00000138115/ENSG00000106258/ENSG00000139988/ENSG00000197888/ENSG00000128918	UGT2B15/ALDH1A3/RDH16/PNPLA4/CYP2C8/CYP3A5/RDH12/UGT2B17/ALDH1A2	hsa:7366/hsa:220/hsa:8608/hsa:8228/hsa:1558/hsa:1577/hsa:145226/hsa:7367/hsa:8854	9	6	ENSG00000196620/ENSG00000184254/ENSG00000138115/ENSG00000106258/ENSG00000197888/ENSG00000128918	3	ENSG00000139547/ENSG00000006757/ENSG00000139988
hsa04270	Vascular smooth muscle contraction	15/849	148/9637	0.323216	0.749487	ENSG00000128165/ENSG00000164116/ENSG00000188257/ENSG00000173175/ENSG00000151067/ENSG00000061918/ENSG00000169885/ENSG00000169418/ENSG00000069764/ENSG00000138031/ENSG00000126583/ENSG00000185532/ENSG00000101306/ENSG00000150995/ENSG00000271936	ADM2/GUCY1A1/PLA2G2A/ADCY5/CACNA1C/GUCY1B1/CALML6/NPR1/PLA2G10/ADCY3/PRKCG/PRKG1/MYLK2/ITPR1/AC012073.1	hsa:79924/hsa:2982/hsa:5320/hsa:111/hsa:775/hsa:2983/hsa:163688/hsa:4881/hsa:8399/hsa:109/hsa:5582/hsa:5592/hsa:85366/hsa:3708/hsa:109	15	14	ENSG00000164116/ENSG00000188257/ENSG00000173175/ENSG00000151067/ENSG00000061918/ENSG00000169885/ENSG00000169418/ENSG00000069764/ENSG00000138031/ENSG00000126583/ENSG00000185532/ENSG00000101306/ENSG00000150995/ENSG00000271936	1	ENSG00000128165
hsa00900	Terpenoid backbone biosynthesis	4/849	33/9637	0.330778	0.761504	ENSG00000112972/ENSG00000113161/ENSG00000167508/ENSG00000134240	HMGCS1/HMGCR/MVD/HMGCS2	hsa:3157/hsa:3156/hsa:4597/hsa:3158	4	1	ENSG00000134240	3	ENSG00000112972/ENSG00000113161/ENSG00000167508
hsa04371	Apelin signaling pathway	16/849	160/9637	0.334949	0.765597	ENSG00000173175/ENSG00000104368/ENSG00000106617/ENSG00000101384/ENSG00000169885/ENSG00000138031/ENSG00000158186/ENSG00000164867/ENSG00000127588/ENSG00000114450/ENSG00000106366/ENSG00000101306/ENSG00000230528/ENSG00000150995/ENSG00000271936/ENSG00000101460	ADCY5/PLAT/PRKAG2/JAG1/CALML6/ADCY3/MRAS/NOS3/GNG13/GNB4/SERPINE1/MYLK2/NOS2P3/ITPR1/AC012073.1/MAP1LC3A	hsa:111/hsa:5327/hsa:51422/hsa:182/hsa:163688/hsa:109/hsa:22808/hsa:4846/hsa:51764/hsa:59345/hsa:5054/hsa:85366/hsa:4843/hsa:3708/hsa:109/hsa:84557	16	11	ENSG00000173175/ENSG00000101384/ENSG00000169885/ENSG00000138031/ENSG00000158186/ENSG00000127588/ENSG00000101306/ENSG00000230528/ENSG00000150995/ENSG00000271936/ENSG00000101460	5	ENSG00000104368/ENSG00000106617/ENSG00000164867/ENSG00000114450/ENSG00000106366
hsa04550	Signaling pathways regulating pluripotency of stem cells	15/849	150/9637	0.342295	0.776841	ENSG00000155760/ENSG00000163083/ENSG00000128342/ENSG00000117318/ENSG00000125378/ENSG00000068078/ENSG00000174804/ENSG00000066468/ENSG00000077782/ENSG00000120693/ENSG00000143995/ENSG00000169884/ENSG00000139269/ENSG00000168646/ENSG00000130829	FZD7/INHBB/LIF/ID3/BMP4/FGFR3/FZD4/FGFR2/FGFR1/SMAD9/MEIS1/WNT10B/INHBE/AXIN2/DUSP9	hsa:8324/hsa:3625/hsa:3976/hsa:3399/hsa:652/hsa:2261/hsa:8322/hsa:2263/hsa:2260/hsa:4093/hsa:4211/hsa:7480/hsa:83729/hsa:8313/hsa:1852	15	8	ENSG00000163083/ENSG00000068078/ENSG00000066468/ENSG00000077782/ENSG00000143995/ENSG00000169884/ENSG00000168646/ENSG00000130829	7	ENSG00000155760/ENSG00000128342/ENSG00000117318/ENSG00000125378/ENSG00000174804/ENSG00000120693/ENSG00000139269
hsa00590	Arachidonic acid metabolism	8/849	76/9637	0.353531	0.78015	ENSG00000188257/ENSG00000012779/ENSG00000069764/ENSG00000213316/ENSG00000138115/ENSG00000099998/ENSG00000100031/ENSG00000059377	PLA2G2A/ALOX5/PLA2G10/LTC4S/CYP2C8/GGT5/GGT1/TBXAS1	hsa:5320/hsa:240/hsa:8399/hsa:4056/hsa:1558/hsa:2687/hsa:2678/hsa:6916	8	7	ENSG00000188257/ENSG00000012779/ENSG00000069764/ENSG00000213316/ENSG00000138115/ENSG00000100031/ENSG00000059377	1	ENSG00000099998
hsa00534	Glycosaminoglycan biosynthesis - heparan sulfate / heparin	3/849	24/9637	0.355526	0.78015	ENSG00000171004/ENSG00000249853/ENSG00000158008	HS6ST2/HS3ST5/EXTL1	hsa:90161/hsa:222537/hsa:2134	3	3	ENSG00000171004/ENSG00000249853/ENSG00000158008	0
hsa04066	HIF-1 signaling pathway	15/849	152/9637	0.361604	0.78015	ENSG00000058404/ENSG00000124762/ENSG00000111276/ENSG00000100644/ENSG00000112715/ENSG00000187840/ENSG00000171791/ENSG00000108515/ENSG00000164867/ENSG00000126583/ENSG00000138798/ENSG00000106366/ENSG00000230528/ENSG00000226648/ENSG00000236993	CAMK2B/CDKN1A/CDKN1B/HIF1A/VEGFA/EIF4EBP1/BCL2/ENO3/NOS3/PRKCG/EGF/SERPINE1/NOS2P3/PLCG1-AS1/GAPDHP21	hsa:816/hsa:1026/hsa:1027/hsa:3091/hsa:7422/hsa:1978/hsa:596/hsa:2027/hsa:4846/hsa:5582/hsa:1950/hsa:5054/hsa:4843/hsa:5335/hsa:2597	15	6	ENSG00000108515/ENSG00000126583/ENSG00000138798/ENSG00000230528/ENSG00000226648/ENSG00000236993	9	ENSG00000058404/ENSG00000124762/ENSG00000111276/ENSG00000100644/ENSG00000112715/ENSG00000187840/ENSG00000171791/ENSG00000164867/ENSG00000106366
hsa04630	JAK-STAT signaling pathway	15/849	152/9637	0.361604	0.78015	ENSG00000113494/ENSG00000124762/ENSG00000115415/ENSG00000128342/ENSG00000016402/ENSG00000171791/ENSG00000184557/ENSG00000142224/ENSG00000112964/ENSG00000116678/ENSG00000095752/ENSG00000184995/ENSG00000138798/ENSG00000142677/ENSG00000174564	PRLR/CDKN1A/STAT1/LIF/IL20RA/BCL2/SOCS3/IL19/GHR/LEPR/IL11/IFNE/EGF/IL22RA1/IL20RB	hsa:5618/hsa:1026/hsa:6772/hsa:3976/hsa:53832/hsa:596/hsa:9021/hsa:29949/hsa:2690/hsa:3953/hsa:3589/hsa:338376/hsa:1950/hsa:58985/hsa:53833	15	7	ENSG00000142224/ENSG00000112964/ENSG00000095752/ENSG00000184995/ENSG00000138798/ENSG00000142677/ENSG00000174564	8	ENSG00000113494/ENSG00000124762/ENSG00000115415/ENSG00000128342/ENSG00000016402/ENSG00000171791/ENSG00000184557/ENSG00000116678
hsa00270	Cysteine and methionine metabolism	7/849	66/9637	0.362247	0.78015	ENSG00000092621/ENSG00000128311/ENSG00000088305/ENSG00000160200/ENSG00000274276/ENSG00000124713/ENSG00000132837	PHGDH/TST/DNMT3B/CBS/CBSL/GNMT/DMGDH	hsa:26227/hsa:7263/hsa:1789/hsa:102724560/hsa:102724560/hsa:27232/hsa:635	7	2	ENSG00000088305/ENSG00000124713	5	ENSG00000092621/ENSG00000128311/ENSG00000160200/ENSG00000274276/ENSG00000132837
hsa05231	Choline metabolism in cancer	11/849	109/9637	0.364606	0.78015	ENSG00000065357/ENSG00000075651/ENSG00000100644/ENSG00000187840/ENSG00000112290/ENSG00000162407/ENSG00000107242/ENSG00000015285/ENSG00000126583/ENSG00000138798/ENSG00000226648	DGKA/PLD1/HIF1A/EIF4EBP1/WASF1/PLPP3/PIP5K1B/WAS/PRKCG/EGF/PLCG1-AS1	hsa:1606/hsa:5337/hsa:3091/hsa:1978/hsa:8936/hsa:8613/hsa:8395/hsa:7454/hsa:5582/hsa:1950/hsa:5335	11	6	ENSG00000065357/ENSG00000112290/ENSG00000015285/ENSG00000126583/ENSG00000138798/ENSG00000226648	5	ENSG00000075651/ENSG00000100644/ENSG00000187840/ENSG00000162407/ENSG00000107242
hsa04720	Long-term potentiation	8/849	77/9637	0.367254	0.78015	ENSG00000058404/ENSG00000161509/ENSG00000151067/ENSG00000169885/ENSG00000105464/ENSG00000126583/ENSG00000150995/ENSG00000228218	CAMK2B/GRIN2C/CACNA1C/CALML6/GRIN2D/PRKCG/ITPR1/ATF4P3	hsa:816/hsa:2905/hsa:775/hsa:163688/hsa:2906/hsa:5582/hsa:3708/hsa:468	8	6	ENSG00000161509/ENSG00000151067/ENSG00000169885/ENSG00000105464/ENSG00000126583/ENSG00000150995	2	ENSG00000058404/ENSG00000228218
hsa04971	Gastric acid secretion	9/849	88/9637	0.371016	0.78015	ENSG00000058404/ENSG00000143153/ENSG00000173175/ENSG00000169885/ENSG00000138031/ENSG00000126583/ENSG00000101306/ENSG00000150995/ENSG00000271936	CAMK2B/ATP1B1/ADCY5/CALML6/ADCY3/PRKCG/MYLK2/ITPR1/AC012073.1	hsa:816/hsa:481/hsa:111/hsa:163688/hsa:109/hsa:5582/hsa:85366/hsa:3708/hsa:109	9	7	ENSG00000173175/ENSG00000169885/ENSG00000138031/ENSG00000126583/ENSG00000101306/ENSG00000150995/ENSG00000271936	2	ENSG00000058404/ENSG00000143153
hsa00250	Alanine, aspartate and glutamate metabolism	6/849	56/9637	0.37161	0.78015	ENSG00000130707/ENSG00000248498/ENSG00000255182/ENSG00000070669/ENSG00000226744/ENSG00000086205	ASS1/ASNSP1/AC084125.2/ASNS/AC005326.1/FOLH1	hsa:445/hsa:440/hsa:2875/hsa:440/hsa:440/hsa:2346	6	2	ENSG00000255182/ENSG00000086205	4	ENSG00000130707/ENSG00000248498/ENSG00000070669/ENSG00000226744
hsa00220	Arginine biosynthesis	4/849	35/9637	0.372177	0.78015	ENSG00000130707/ENSG00000255182/ENSG00000164867/ENSG00000230528	ASS1/AC084125.2/NOS3/NOS2P3	hsa:445/hsa:2875/hsa:4846/hsa:4843	4	2	ENSG00000255182/ENSG00000230528	2	ENSG00000130707/ENSG00000164867
hsa00410	beta-Alanine metabolism	4/849	35/9637	0.372177	0.78015	ENSG00000132746/ENSG00000139631/ENSG00000108602/ENSG00000006534	ALDH3B2/CSAD/ALDH3A1/ALDH3B1	hsa:222/hsa:51380/hsa:218/hsa:221	4	3	ENSG00000139631/ENSG00000108602/ENSG00000006534	1	ENSG00000132746
hsa04310	Wnt signaling pathway	17/849	175/9637	0.373009	0.78015	ENSG00000095739/ENSG00000107984/ENSG00000058404/ENSG00000155760/ENSG00000174804/ENSG00000100968/ENSG00000132386/ENSG00000138795/ENSG00000106829/ENSG00000280927/ENSG00000169884/ENSG00000126583/ENSG00000175592/ENSG00000124593/ENSG00000104953/ENSG00000168646/ENSG00000146122	BAMBI/DKK1/CAMK2B/FZD7/FZD4/NFATC4/SERPINF1/LEF1/TLE4/CTBP1-AS/WNT10B/PRKCG/FOSL1/AL365205.1/TLE6/AXIN2/DAAM2	hsa:25805/hsa:22943/hsa:816/hsa:8324/hsa:8322/hsa:4776/hsa:5176/hsa:51176/hsa:7091/hsa:1487/hsa:7480/hsa:5582/hsa:8061/hsa:29964/hsa:79816/hsa:8313/hsa:23500	17	14	ENSG00000095739/ENSG00000107984/ENSG00000100968/ENSG00000132386/ENSG00000138795/ENSG00000106829/ENSG00000280927/ENSG00000169884/ENSG00000126583/ENSG00000175592/ENSG00000124593/ENSG00000104953/ENSG00000168646/ENSG00000146122	3	ENSG00000058404/ENSG00000155760/ENSG00000174804
hsa00561	Glycerolipid metabolism	7/849	67/9637	0.377088	0.783559	ENSG00000065357/ENSG00000062282/ENSG00000162407/ENSG00000170835/ENSG00000205267/ENSG00000198814/ENSG00000168237	DGKA/DGAT2/PLPP3/CEL/DGAT2L7P/GK/GLYCTK	hsa:1606/hsa:84649/hsa:8613/hsa:1056/hsa:116255/hsa:2710/hsa:132158	7	5	ENSG00000065357/ENSG00000170835/ENSG00000205267/ENSG00000198814/ENSG00000168237	2	ENSG00000062282/ENSG00000162407
hsa05034	Alcoholism	20/849	209/9637	0.382745	0.790184	ENSG00000157613/ENSG00000273983/ENSG00000173175/ENSG00000185634/ENSG00000142319/ENSG00000094631/ENSG00000161509/ENSG00000169885/ENSG00000196890/ENSG00000100429/ENSG00000105464/ENSG00000127588/ENSG00000124635/ENSG00000184845/ENSG00000274267/ENSG00000048052/ENSG00000114450/ENSG00000217646/ENSG00000276903/ENSG00000228218	CREB3L1/HIST1H3G/ADCY5/SHC4/SLC6A3/HDAC6/GRIN2C/CALML6/HIST3H2BB/HDAC10/GRIN2D/GNG13/HIST1H2BJ/DRD1/HIST1H3B/HDAC9/GNB4/HIST1H2BPS2/HIST1H2AL/ATF4P3	hsa:90993/hsa:8352/hsa:111/hsa:399694/hsa:6531/hsa:10013/hsa:2905/hsa:163688/hsa:128312/hsa:83933/hsa:2906/hsa:51764/hsa:8970/hsa:1812/hsa:8352/hsa:9734/hsa:59345/hsa:128312/hsa:8336/hsa:468	20	16	ENSG00000273983/ENSG00000173175/ENSG00000142319/ENSG00000094631/ENSG00000161509/ENSG00000169885/ENSG00000196890/ENSG00000100429/ENSG00000105464/ENSG00000127588/ENSG00000124635/ENSG00000184845/ENSG00000274267/ENSG00000048052/ENSG00000217646/ENSG00000276903	4	ENSG00000157613/ENSG00000185634/ENSG00000114450/ENSG00000228218
hsa00240	Pyrimidine metabolism	7/849	68/9637	0.391954	0.804007	ENSG00000171848/ENSG00000167900/ENSG00000197594/ENSG00000171793/ENSG00000236017/ENSG00000176890/ENSG00000144130	RRM2/TK1/ENPP1/CTPS1/ASMTL-AS1/TYMS/NT5DC4	hsa:6241/hsa:7083/hsa:5167/hsa:1503/hsa:8623/hsa:7298/hsa:284958	7	5	ENSG00000171848/ENSG00000167900/ENSG00000171793/ENSG00000236017/ENSG00000176890	2	ENSG00000197594/ENSG00000144130
hsa05230	Central carbon metabolism in cancer	9/849	90/9637	0.396838	0.808843	ENSG00000103257/ENSG00000100644/ENSG00000105281/ENSG00000068078/ENSG00000066468/ENSG00000077782/ENSG00000122025/ENSG00000272821/ENSG00000213997	SLC7A5/HIF1A/SLC1A5/FGFR3/FGFR2/FGFR1/FLT3/U62317.2/PGAM1P7	hsa:8140/hsa:3091/hsa:6510/hsa:2261/hsa:2263/hsa:2260/hsa:2322/hsa:9997/hsa:5223	9	6	ENSG00000068078/ENSG00000066468/ENSG00000077782/ENSG00000122025/ENSG00000272821/ENSG00000213997	3	ENSG00000103257/ENSG00000100644/ENSG00000105281
hsa01230	Biosynthesis of amino acids	12/849	123/9637	0.399957	0.810039	ENSG00000092621/ENSG00000182199/ENSG00000130707/ENSG00000248498/ENSG00000108515/ENSG00000255182/ENSG00000070669/ENSG00000160200/ENSG00000226744/ENSG00000274276/ENSG00000236993/ENSG00000213997	PHGDH/SHMT2/ASS1/ASNSP1/ENO3/AC084125.2/ASNS/CBS/AC005326.1/CBSL/GAPDHP21/PGAM1P7	hsa:26227/hsa:6472/hsa:445/hsa:440/hsa:2027/hsa:2875/hsa:440/hsa:102724560/hsa:440/hsa:102724560/hsa:2597/hsa:5223	12	4	ENSG00000108515/ENSG00000255182/ENSG00000236993/ENSG00000213997	8	ENSG00000092621/ENSG00000182199/ENSG00000130707/ENSG00000248498/ENSG00000070669/ENSG00000160200/ENSG00000226744/ENSG00000274276
hsa04530	Tight junction	20/849	212/9637	0.408074	0.815879	ENSG00000095015/ENSG00000132646/ENSG00000167552/ENSG00000181885/ENSG00000106617/ENSG00000156299/ENSG00000135446/ENSG00000106404/ENSG00000197442/ENSG00000128849/ENSG00000253958/ENSG00000152086/ENSG00000163347/ENSG00000075886/ENSG00000184113/ENSG00000015285/ENSG00000269243/ENSG00000269378/ENSG00000102981/ENSG00000178462	MAP3K1/PCNA/TUBA1A/CLDN7/PRKAG2/TIAM1/CDK4/CLDN15/MAP3K5/CGNL1/CLDN23/TUBA3E/CLDN1/TUBA3D/CLDN5/WAS/AC008894.2/AC022149.1/PARD6A/TUBAL3	hsa:4214/hsa:5111/hsa:7846/hsa:1366/hsa:51422/hsa:7074/hsa:1019/hsa:24146/hsa:4217/hsa:84952/hsa:137075/hsa:112714/hsa:9076/hsa:7278/hsa:7122/hsa:7454/hsa:4218/hsa:3688/hsa:50855/hsa:79861	20	6	ENSG00000132646/ENSG00000106404/ENSG00000184113/ENSG00000015285/ENSG00000269243/ENSG00000102981	14	ENSG00000095015/ENSG00000167552/ENSG00000181885/ENSG00000106617/ENSG00000156299/ENSG00000135446/ENSG00000197442/ENSG00000128849/ENSG00000253958/ENSG00000152086/ENSG00000163347/ENSG00000075886/ENSG00000269378/ENSG00000178462
hsa05223	Non-small cell lung cancer	8/849	80/9637	0.408618	0.815879	ENSG00000124762/ENSG00000101412/ENSG00000134574/ENSG00000135446/ENSG00000007968/ENSG00000126583/ENSG00000138798/ENSG00000226648	CDKN1A/E2F1/DDB2/CDK4/E2F2/PRKCG/EGF/PLCG1-AS1	hsa:1026/hsa:1869/hsa:1643/hsa:1019/hsa:1870/hsa:5582/hsa:1950/hsa:5335	8	6	ENSG00000101412/ENSG00000134574/ENSG00000007968/ENSG00000126583/ENSG00000138798/ENSG00000226648	2	ENSG00000124762/ENSG00000135446
hsa04350	TGF-beta signaling pathway	10/849	102/9637	0.410489	0.815879	ENSG00000095739/ENSG00000163083/ENSG00000104899/ENSG00000117318/ENSG00000125378/ENSG00000147255/ENSG00000116985/ENSG00000120693/ENSG00000166147/ENSG00000139269	BAMBI/INHBB/AMH/ID3/BMP4/IGSF1/BMP8B/SMAD9/FBN1/INHBE	hsa:25805/hsa:3625/hsa:268/hsa:3399/hsa:652/hsa:3547/hsa:656/hsa:4093/hsa:2200/hsa:83729	10	4	ENSG00000095739/ENSG00000163083/ENSG00000104899/ENSG00000166147	6	ENSG00000117318/ENSG00000125378/ENSG00000147255/ENSG00000116985/ENSG00000120693/ENSG00000139269
hsa04973	Carbohydrate digestion and absorption	4/849	37/9637	0.413372	0.816538	ENSG00000143153/ENSG00000240038/ENSG00000142583/ENSG00000257335	ATP1B1/AMY2B/SLC2A5/MGAM	hsa:481/hsa:280/hsa:6518/hsa:8972	4	3	ENSG00000240038/ENSG00000142583/ENSG00000257335	1	ENSG00000143153
hsa04931	Insulin resistance	11/849	114/9637	0.422491	0.819799	ENSG00000100889/ENSG00000101255/ENSG00000167114/ENSG00000157613/ENSG00000185950/ENSG00000140284/ENSG00000106617/ENSG00000184557/ENSG00000164867/ENSG00000254413/ENSG00000135218	PCK2/TRIB3/SLC27A4/CREB3L1/IRS2/SLC27A2/PRKAG2/SOCS3/NOS3/CHKB-CPT1B/CD36	hsa:5106/hsa:57761/hsa:10999/hsa:90993/hsa:8660/hsa:11001/hsa:51422/hsa:9021/hsa:4846/hsa:1375/hsa:948	11	1	ENSG00000254413	10	ENSG00000100889/ENSG00000101255/ENSG00000167114/ENSG00000157613/ENSG00000185950/ENSG00000140284/ENSG00000106617/ENSG00000184557/ENSG00000164867/ENSG00000135218
hsa04657	IL-17 signaling pathway	10/849	103/9637	0.422709	0.819799	ENSG00000117983/ENSG00000172216/ENSG00000181085/ENSG00000148346/ENSG00000163220/ENSG00000143556/ENSG00000163739/ENSG00000184330/ENSG00000143546/ENSG00000175592	MUC5B/CEBPB/MAPK15/LCN2/S100A9/S100A7/CXCL1/S100A7A/S100A8/FOSL1	hsa:727897/hsa:1051/hsa:225689/hsa:3934/hsa:6280/hsa:6278/hsa:2919/hsa:338324/hsa:6279/hsa:8061	10	3	ENSG00000181085/ENSG00000163739/ENSG00000175592	7	ENSG00000117983/ENSG00000172216/ENSG00000148346/ENSG00000163220/ENSG00000143556/ENSG00000184330/ENSG00000143546
hsa05210	Colorectal cancer	10/849	103/9637	0.422709	0.819799	ENSG00000089685/ENSG00000124762/ENSG00000153094/ENSG00000134574/ENSG00000171791/ENSG00000141682/ENSG00000109321/ENSG00000138795/ENSG00000138798/ENSG00000168646	BIRC5/CDKN1A/BCL2L11/DDB2/BCL2/PMAIP1/AREG/LEF1/EGF/AXIN2	hsa:332/hsa:1026/hsa:10018/hsa:1643/hsa:596/hsa:5366/hsa:374/hsa:51176/hsa:1950/hsa:8313	10	5	ENSG00000089685/ENSG00000134574/ENSG00000138795/ENSG00000138798/ENSG00000168646	5	ENSG00000124762/ENSG00000153094/ENSG00000171791/ENSG00000141682/ENSG00000109321
hsa00100	Steroid biosynthesis	3/849	28/9637	0.453297	0.873826	ENSG00000052802/ENSG00000079459/ENSG00000170835	MSMO1/FDFT1/CEL	hsa:6307/hsa:2222/hsa:1056	3	1	ENSG00000170835	2	ENSG00000052802/ENSG00000079459
hsa00562	Inositol phosphate metabolism	8/849	84/9637	0.463594	0.880855	ENSG00000105655/ENSG00000149527/ENSG00000114805/ENSG00000137825/ENSG00000274602/ENSG00000107242/ENSG00000151689/ENSG00000226648	ISYNA1/PLCH2/PLCH1/ITPKA/PI4KAP1/PIP5K1B/INPP1/PLCG1-AS1	hsa:51477/hsa:9651/hsa:23007/hsa:3706/hsa:5297/hsa:8395/hsa:3628/hsa:5335	8	6	ENSG00000105655/ENSG00000149527/ENSG00000114805/ENSG00000137825/ENSG00000274602/ENSG00000226648	2	ENSG00000107242/ENSG00000151689
hsa04666	Fc gamma R-mediated phagocytosis	12/849	129/9637	0.466367	0.880855	ENSG00000277443/ENSG00000075651/ENSG00000112290/ENSG00000162407/ENSG00000101336/ENSG00000078053/ENSG00000107242/ENSG00000136717/ENSG00000015285/ENSG00000126583/ENSG00000141968/ENSG00000226648	MARCKS/PLD1/WASF1/PLPP3/HCK/AMPH/PIP5K1B/BIN1/WAS/PRKCG/VAV1/PLCG1-AS1	hsa:4082/hsa:5337/hsa:8936/hsa:8613/hsa:3055/hsa:273/hsa:8395/hsa:274/hsa:7454/hsa:5582/hsa:7409/hsa:5335	12	7	ENSG00000112290/ENSG00000078053/ENSG00000136717/ENSG00000015285/ENSG00000126583/ENSG00000141968/ENSG00000226648	5	ENSG00000277443/ENSG00000075651/ENSG00000162407/ENSG00000101336/ENSG00000107242
hsa00520	Amino sugar and nucleotide sugar metabolism	5/849	51/9637	0.471071	0.880855	ENSG00000102032/ENSG00000113552/ENSG00000159348/ENSG00000117143/ENSG00000142856	RENBP/GNPDA1/CYB5R1/UAP1/ITGB3BP	hsa:5973/hsa:10007/hsa:51706/hsa:6675/hsa:5236	5	1	ENSG00000142856	4	ENSG00000102032/ENSG00000113552/ENSG00000159348/ENSG00000117143
hsa05150	Staphylococcus aureus infection	9/849	96/9637	0.474178	0.880855	ENSG00000128422/ENSG00000108244/ENSG00000186395/ENSG00000171346/ENSG00000090339/ENSG00000243649/ENSG00000159403/ENSG00000197405/ENSG00000005844	KRT17/KRT23/KRT10/KRT15/ICAM1/CFB/C1R/C5AR1/ITGAL	hsa:3872/hsa:25984/hsa:3858/hsa:3866/hsa:3383/hsa:629/hsa:715/hsa:728/hsa:3683	9	3	ENSG00000171346/ENSG00000197405/ENSG00000005844	6	ENSG00000128422/ENSG00000108244/ENSG00000186395/ENSG00000090339/ENSG00000243649/ENSG00000159403
hsa04915	Estrogen signaling pathway	17/849	186/9637	0.474329	0.880855	ENSG00000128422/ENSG00000108244/ENSG00000204388/ENSG00000173110/ENSG00000157613/ENSG00000186395/ENSG00000171346/ENSG00000173175/ENSG00000185634/ENSG00000171791/ENSG00000169885/ENSG00000138031/ENSG00000164867/ENSG00000136928/ENSG00000150995/ENSG00000271936/ENSG00000228218	KRT17/KRT23/HSPA1B/HSPA6/CREB3L1/KRT10/KRT15/ADCY5/SHC4/BCL2/CALML6/ADCY3/NOS3/GABBR2/ITPR1/AC012073.1/ATF4P3	hsa:3872/hsa:25984/hsa:3303/hsa:3310/hsa:90993/hsa:3858/hsa:3866/hsa:111/hsa:399694/hsa:596/hsa:163688/hsa:109/hsa:4846/hsa:9568/hsa:3708/hsa:109/hsa:468	17	7	ENSG00000171346/ENSG00000173175/ENSG00000169885/ENSG00000138031/ENSG00000136928/ENSG00000150995/ENSG00000271936	10	ENSG00000128422/ENSG00000108244/ENSG00000204388/ENSG00000173110/ENSG00000157613/ENSG00000186395/ENSG00000185634/ENSG00000171791/ENSG00000164867/ENSG00000228218
hsa00790	Folate biosynthesis	3/849	29/9637	0.476834	0.880855	ENSG00000228716/ENSG00000137563/ENSG00000075643	DHFR/GGH/MOCOS	hsa:1719/hsa:8836/hsa:55034	3	2	ENSG00000228716/ENSG00000137563	1	ENSG00000075643
hsa04010	MAPK signaling pathway	29/849	322/9637	0.47919	0.880855	ENSG00000138166/ENSG00000101224/ENSG00000204388/ENSG00000168067/ENSG00000173110/ENSG00000095015/ENSG00000175197/ENSG00000158050/ENSG00000156427/ENSG00000068078/ENSG00000178568/ENSG00000138834/ENSG00000112715/ENSG00000066468/ENSG00000077782/ENSG00000100346/ENSG00000108984/ENSG00000197442/ENSG00000109321/ENSG00000172575/ENSG00000151067/ENSG00000122025/ENSG00000026103/ENSG00000158186/ENSG00000067191…	DUSP5/CDC25B/HSPA1B/MAP4K2/HSPA6/MAP3K1/DDIT3/DUSP2/FGF18/FGFR3/ERBB4/MAPK8IP3/VEGFA/FGFR2/FGFR1/CACNA1I/MAP2K6/MAP3K5/AREG/RASGRP1/CACNA1C/FLT3/FAS/MRAS/CACNB1/PRKCG/EGF/DUSP9/ATF4P3	hsa:1847/hsa:994/hsa:3303/hsa:5871/hsa:3310/hsa:4214/hsa:1649/hsa:1844/hsa:8817/hsa:2261/hsa:2066/hsa:23162/hsa:7422/hsa:2263/hsa:2260/hsa:8911/hsa:5608/hsa:4217/hsa:374/hsa:10125/hsa:775/hsa:2322/hsa:355/hsa:22808/hsa:782/hsa:5582/hsa:1950/hsa:1852/hsa:468	29	17	ENSG00000168067/ENSG00000156427/ENSG00000068078/ENSG00000178568/ENSG00000138834/ENSG00000066468/ENSG00000077782/ENSG00000100346/ENSG00000108984/ENSG00000151067/ENSG00000122025/ENSG00000026103/ENSG00000158186/ENSG00000067191/ENSG00000126583/ENSG00000138798/ENSG00000130829	12	ENSG00000138166/ENSG00000101224/ENSG00000204388/ENSG00000173110/ENSG00000095015/ENSG00000175197/ENSG00000158050/ENSG00000112715/ENSG00000197442/ENSG00000109321/ENSG00000172575/ENSG00000228218
hsa05203	Viral carcinogenesis	24/849	266/9637	0.482828	0.880855	ENSG00000170312/ENSG00000117399/ENSG00000124762/ENSG00000111276/ENSG00000157613/ENSG00000145386/ENSG00000133101/ENSG00000179388/ENSG00000108773/ENSG00000159720/ENSG00000135446/ENSG00000141682/ENSG00000094631/ENSG00000100764/ENSG00000105173/ENSG00000196890/ENSG00000149554/ENSG00000100429/ENSG00000124635/ENSG00000175305/ENSG00000048052/ENSG00000217646/ENSG00000122877/ENSG00000228218	CDK1/CDC20/CDKN1A/CDKN1B/CREB3L1/CCNA2/CCNA1/EGR3/KAT2A/ATP6V0D1/CDK4/PMAIP1/HDAC6/PSMC1/CCNE1/HIST3H2BB/CHEK1/HDAC10/HIST1H2BJ/CCNE2/HDAC9/HIST1H2BPS2/EGR2/ATF4P3	hsa:983/hsa:991/hsa:1026/hsa:1027/hsa:90993/hsa:890/hsa:8900/hsa:1960/hsa:2648/hsa:9114/hsa:1019/hsa:5366/hsa:10013/hsa:5700/hsa:898/hsa:128312/hsa:1111/hsa:83933/hsa:8970/hsa:9134/hsa:9734/hsa:128312/hsa:1959/hsa:468	24	14	ENSG00000170312/ENSG00000117399/ENSG00000145386/ENSG00000133101/ENSG00000108773/ENSG00000094631/ENSG00000105173/ENSG00000196890/ENSG00000149554/ENSG00000100429/ENSG00000124635/ENSG00000175305/ENSG00000048052/ENSG00000217646	10	ENSG00000124762/ENSG00000111276/ENSG00000157613/ENSG00000179388/ENSG00000159720/ENSG00000135446/ENSG00000141682/ENSG00000100764/ENSG00000122877/ENSG00000228218
hsa01232	Nucleotide metabolism	10/849	108/9637	0.48346	0.880855	ENSG00000171848/ENSG00000167900/ENSG00000197594/ENSG00000162433/ENSG00000171793/ENSG00000236017/ENSG00000176890/ENSG00000144130/ENSG00000213513/ENSG00000196839	RRM2/TK1/ENPP1/AK4/CTPS1/ASMTL-AS1/TYMS/NT5DC4/IMPDH1P5/ADA	hsa:6241/hsa:7083/hsa:5167/hsa:205/hsa:1503/hsa:8623/hsa:7298/hsa:284958/hsa:3614/hsa:100	10	7	ENSG00000171848/ENSG00000167900/ENSG00000171793/ENSG00000236017/ENSG00000176890/ENSG00000213513/ENSG00000196839	3	ENSG00000197594/ENSG00000162433/ENSG00000144130
hsa05167	Kaposi sarcoma-associated herpesvirus infection	20/849	221/9637	0.48447	0.880855	ENSG00000124762/ENSG00000100644/ENSG00000101412/ENSG00000115415/ENSG00000090339/ENSG00000112715/ENSG00000100968/ENSG00000108984/ENSG00000163739/ENSG00000135446/ENSG00000007968/ENSG00000169885/ENSG00000026103/ENSG00000138795/ENSG00000101336/ENSG00000127588/ENSG00000114450/ENSG00000150995/ENSG00000226648/ENSG00000101460	CDKN1A/HIF1A/E2F1/STAT1/ICAM1/VEGFA/NFATC4/MAP2K6/CXCL1/CDK4/E2F2/CALML6/FAS/LEF1/HCK/GNG13/GNB4/ITPR1/PLCG1-AS1/MAP1LC3A	hsa:1026/hsa:3091/hsa:1869/hsa:6772/hsa:3383/hsa:7422/hsa:4776/hsa:5608/hsa:2919/hsa:1019/hsa:1870/hsa:163688/hsa:355/hsa:51176/hsa:3055/hsa:51764/hsa:59345/hsa:3708/hsa:5335/hsa:84557	20	12	ENSG00000101412/ENSG00000100968/ENSG00000108984/ENSG00000163739/ENSG00000007968/ENSG00000169885/ENSG00000026103/ENSG00000138795/ENSG00000127588/ENSG00000150995/ENSG00000226648/ENSG00000101460	8	ENSG00000124762/ENSG00000100644/ENSG00000115415/ENSG00000090339/ENSG00000112715/ENSG00000135446/ENSG00000101336/ENSG00000114450
hsa04261	Adrenergic signaling in cardiomyocytes	14/849	154/9637	0.49232	0.885714	ENSG00000058404/ENSG00000043591/ENSG00000143153/ENSG00000157613/ENSG00000173175/ENSG00000171791/ENSG00000151067/ENSG00000196296/ENSG00000169885/ENSG00000092054/ENSG00000138031/ENSG00000067191/ENSG00000271936/ENSG00000228218	CAMK2B/ADRB1/ATP1B1/CREB3L1/ADCY5/BCL2/CACNA1C/ATP2A1/CALML6/MYH7/ADCY3/CACNB1/AC012073.1/ATF4P3	hsa:816/hsa:153/hsa:481/hsa:90993/hsa:111/hsa:596/hsa:775/hsa:487/hsa:163688/hsa:4625/hsa:109/hsa:782/hsa:109/hsa:468	14	8	ENSG00000173175/ENSG00000151067/ENSG00000196296/ENSG00000169885/ENSG00000092054/ENSG00000138031/ENSG00000067191/ENSG00000271936	6	ENSG00000058404/ENSG00000043591/ENSG00000143153/ENSG00000157613/ENSG00000171791/ENSG00000228218
hsa04150	mTOR signaling pathway	17/849	188/9637	0.492679	0.885714	ENSG00000103257/ENSG00000168209/ENSG00000168003/ENSG00000025039/ENSG00000155760/ENSG00000149357/ENSG00000131100/ENSG00000118515/ENSG00000174804/ENSG00000217128/ENSG00000155876/ENSG00000100554/ENSG00000187840/ENSG00000116954/ENSG00000169884/ENSG00000126583/ENSG00000261659	SLC7A5/DDIT4/SLC3A2/RRAGD/FZD7/LAMTOR1/ATP6V1E1/SGK1/FZD4/FNIP1/RRAGA/ATP6V1D/EIF4EBP1/RRAGC/WNT10B/PRKCG/Z92544.2	hsa:8140/hsa:54541/hsa:6520/hsa:58528/hsa:8324/hsa:55004/hsa:529/hsa:6446/hsa:8322/hsa:96459/hsa:10670/hsa:51382/hsa:1978/hsa:64121/hsa:7480/hsa:5582/hsa:84219	17	3	ENSG00000169884/ENSG00000126583/ENSG00000261659	14	ENSG00000103257/ENSG00000168209/ENSG00000168003/ENSG00000025039/ENSG00000155760/ENSG00000149357/ENSG00000131100/ENSG00000118515/ENSG00000174804/ENSG00000217128/ENSG00000155876/ENSG00000100554/ENSG00000187840/ENSG00000116954
hsa05216	Thyroid cancer	4/849	42/9637	0.512909	0.916932	ENSG00000124762/ENSG00000134574/ENSG00000132170/ENSG00000138795	CDKN1A/DDB2/PPARG/LEF1	hsa:1026/hsa:1643/hsa:5468/hsa:51176	4	3	ENSG00000134574/ENSG00000132170/ENSG00000138795	1	ENSG00000124762
hsa04070	Phosphatidylinositol signaling system	10/849	111/9637	0.519251	0.920555	ENSG00000065357/ENSG00000165782/ENSG00000137825/ENSG00000169885/ENSG00000274602/ENSG00000107242/ENSG00000126583/ENSG00000151689/ENSG00000150995/ENSG00000226648	DGKA/PIP4P1/ITPKA/CALML6/PI4KAP1/PIP5K1B/PRKCG/INPP1/ITPR1/PLCG1-AS1	hsa:1606/hsa:90809/hsa:3706/hsa:163688/hsa:5297/hsa:8395/hsa:5582/hsa:3628/hsa:3708/hsa:5335	10	7	ENSG00000065357/ENSG00000137825/ENSG00000169885/ENSG00000274602/ENSG00000126583/ENSG00000150995/ENSG00000226648	3	ENSG00000165782/ENSG00000107242/ENSG00000151689
hsa00650	Butanoate metabolism	3/849	31/9637	0.522413	0.920555	ENSG00000112972/ENSG00000117305/ENSG00000134240	HMGCS1/HMGCL/HMGCS2	hsa:3157/hsa:3155/hsa:3158	3	1	ENSG00000134240	2	ENSG00000112972/ENSG00000117305
hsa04640	Hematopoietic cell lineage	7/849	77/9637	0.523566	0.920555	ENSG00000196352/ENSG00000164171/ENSG00000005961/ENSG00000122025/ENSG00000095752/ENSG00000110448/ENSG00000135218	CD55/ITGA2/ITGA2B/FLT3/IL11/CD5/CD36	hsa:1604/hsa:3673/hsa:3674/hsa:2322/hsa:3589/hsa:921/hsa:948	7	4	ENSG00000005961/ENSG00000122025/ENSG00000095752/ENSG00000110448	3	ENSG00000196352/ENSG00000164171/ENSG00000135218
hsa04728	Dopaminergic synapse	12/849	135/9637	0.531601	0.929575	ENSG00000058404/ENSG00000157613/ENSG00000173175/ENSG00000142319/ENSG00000151067/ENSG00000169885/ENSG00000127588/ENSG00000184845/ENSG00000126583/ENSG00000114450/ENSG00000150995/ENSG00000228218	CAMK2B/CREB3L1/ADCY5/SLC6A3/CACNA1C/CALML6/GNG13/DRD1/PRKCG/GNB4/ITPR1/ATF4P3	hsa:816/hsa:90993/hsa:111/hsa:6531/hsa:775/hsa:163688/hsa:51764/hsa:1812/hsa:5582/hsa:59345/hsa:3708/hsa:468	12	8	ENSG00000173175/ENSG00000142319/ENSG00000151067/ENSG00000169885/ENSG00000127588/ENSG00000184845/ENSG00000126583/ENSG00000150995	4	ENSG00000058404/ENSG00000157613/ENSG00000114450/ENSG00000228218
hsa05033	Nicotine addiction	2/849	20/9637	0.536611	0.933237	ENSG00000161509/ENSG00000105464	GRIN2C/GRIN2D	hsa:2905/hsa:2906	2	2	ENSG00000161509/ENSG00000105464	0
hsa04810	Regulation of actin cytoskeleton	25/849	285/9637	0.540516	0.934804	ENSG00000183856/ENSG00000115414/ENSG00000156427/ENSG00000068078/ENSG00000105855/ENSG00000066468/ENSG00000077782/ENSG00000127084/ENSG00000156299/ENSG00000164171/ENSG00000005961/ENSG00000112290/ENSG00000215375/ENSG00000055163/ENSG00000158186/ENSG00000139626/ENSG00000107242/ENSG00000143127/ENSG00000135424/ENSG00000176919/ENSG00000269378/ENSG00000005844/ENSG00000138798/ENSG00000101306/ENSG00000141968	IQGAP3/FN1/FGF18/FGFR3/ITGB8/FGFR2/FGFR1/FGD3/TIAM1/ITGA2/ITGA2B/WASF1/MYL5/CYFIP2/MRAS/ITGB7/PIP5K1B/ITGA10/ITGA7/C8G/AC022149.1/ITGAL/EGF/MYLK2/VAV1	hsa:128239/hsa:2335/hsa:8817/hsa:2261/hsa:3696/hsa:2263/hsa:2260/hsa:89846/hsa:7074/hsa:3673/hsa:3674/hsa:8936/hsa:4636/hsa:26999/hsa:22808/hsa:3695/hsa:8395/hsa:8515/hsa:3679/hsa:733/hsa:3688/hsa:3683/hsa:1950/hsa:85366/hsa:7409	25	19	ENSG00000183856/ENSG00000156427/ENSG00000068078/ENSG00000066468/ENSG00000077782/ENSG00000127084/ENSG00000005961/ENSG00000112290/ENSG00000215375/ENSG00000055163/ENSG00000158186/ENSG00000139626/ENSG00000143127/ENSG00000135424/ENSG00000176919/ENSG00000005844/ENSG00000138798/ENSG00000101306/ENSG00000141968	6	ENSG00000115414/ENSG00000105855/ENSG00000156299/ENSG00000164171/ENSG00000107242/ENSG00000269378
hsa00591	Linoleic acid metabolism	3/849	32/9637	0.544372	0.934804	ENSG00000188257/ENSG00000069764/ENSG00000138115	PLA2G2A/PLA2G10/CYP2C8	hsa:5320/hsa:8399/hsa:1558	3	3	ENSG00000188257/ENSG00000069764/ENSG00000138115	0
hsa04015	Rap1 signaling pathway	21/849	240/9637	0.547207	0.934804	ENSG00000156427/ENSG00000173175/ENSG00000068078/ENSG00000112715/ENSG00000066468/ENSG00000077782/ENSG00000156299/ENSG00000108984/ENSG00000005961/ENSG00000213445/ENSG00000169885/ENSG00000138031/ENSG00000158186/ENSG00000126583/ENSG00000269378/ENSG00000005844/ENSG00000102981/ENSG00000138798/ENSG00000141968/ENSG00000226648/ENSG00000271936	FGF18/ADCY5/FGFR3/VEGFA/FGFR2/FGFR1/TIAM1/MAP2K6/ITGA2B/SIPA1/CALML6/ADCY3/MRAS/PRKCG/AC022149.1/ITGAL/PARD6A/EGF/VAV1/PLCG1-AS1/AC012073.1	hsa:8817/hsa:111/hsa:2261/hsa:7422/hsa:2263/hsa:2260/hsa:7074/hsa:5608/hsa:3674/hsa:6494/hsa:163688/hsa:109/hsa:22808/hsa:5582/hsa:3688/hsa:3683/hsa:50855/hsa:1950/hsa:7409/hsa:5335/hsa:109	21	18	ENSG00000156427/ENSG00000173175/ENSG00000068078/ENSG00000066468/ENSG00000077782/ENSG00000108984/ENSG00000005961/ENSG00000213445/ENSG00000169885/ENSG00000138031/ENSG00000158186/ENSG00000126583/ENSG00000005844/ENSG00000102981/ENSG00000138798/ENSG00000141968/ENSG00000226648/ENSG00000271936	3	ENSG00000112715/ENSG00000156299/ENSG00000269378
hsa00010	Glycolysis / Gluconeogenesis	9/849	102/9637	0.549197	0.934804	ENSG00000100889/ENSG00000132746/ENSG00000108602/ENSG00000172331/ENSG00000108515/ENSG00000142856/ENSG00000006534/ENSG00000236993/ENSG00000213997	PCK2/ALDH3B2/ALDH3A1/BPGM/ENO3/ITGB3BP/ALDH3B1/GAPDHP21/PGAM1P7	hsa:5106/hsa:222/hsa:218/hsa:669/hsa:2027/hsa:5236/hsa:221/hsa:2597/hsa:5223	9	7	ENSG00000108602/ENSG00000172331/ENSG00000108515/ENSG00000142856/ENSG00000006534/ENSG00000236993/ENSG00000213997	2	ENSG00000100889/ENSG00000132746
hsa05415	Diabetic cardiomyopathy	29/849	334/9637	0.562432	0.948941	ENSG00000058404/ENSG00000108821/ENSG00000198695/ENSG00000168542/ENSG00000198888/ENSG00000169100/ENSG00000143799/ENSG00000198899/ENSG00000248527/ENSG00000198727/ENSG00000247627/ENSG00000204305/ENSG00000151729/ENSG00000196296/ENSG00000185633/ENSG00000004799/ENSG00000198886/ENSG00000198786/ENSG00000164867/ENSG00000159640/ENSG00000225972/ENSG00000254413/ENSG00000126583/ENSG00000227440/ENSG00000212907…	CAMK2B/COL1A1/MT-ND6/COL3A1/MT-ND1/SLC25A6/PARP1/MT-ATP6/MTATP6P1/MT-CYB/MTND4P12/AGER/SLC25A4/ATP2A1/NDUFA4L2/PDK4/MT-ND4/MT-ND5/NOS3/ACE/MTND1P23/CHKB-CPT1B/PRKCG/ATP5MC1P4/MT-ND4L/MTND5P11/NDUFV2/CD36/GAPDHP21	hsa:816/hsa:1277/hsa:4541/hsa:1281/hsa:4535/hsa:293/hsa:142/hsa:4508/hsa:4508/hsa:4519/hsa:4538/hsa:177/hsa:291/hsa:487/hsa:56901/hsa:5166/hsa:4538/hsa:4540/hsa:4846/hsa:1636/hsa:4535/hsa:1375/hsa:5582/hsa:516/hsa:4539/hsa:4540/hsa:4729/hsa:948/hsa:2597	29	22	ENSG00000108821/ENSG00000198695/ENSG00000168542/ENSG00000198888/ENSG00000143799/ENSG00000198899/ENSG00000248527/ENSG00000198727/ENSG00000247627/ENSG00000204305/ENSG00000196296/ENSG00000198886/ENSG00000198786/ENSG00000159640/ENSG00000225972/ENSG00000254413/ENSG00000126583/ENSG00000227440/ENSG00000212907/ENSG00000248923/ENSG00000178127/ENSG00000236993	7	ENSG00000058404/ENSG00000169100/ENSG00000151729/ENSG00000185633/ENSG00000004799/ENSG00000164867/ENSG00000135218
hsa00982	Drug metabolism - cytochrome P450	7/849	80/9637	0.565205	0.948941	ENSG00000132746/ENSG00000196620/ENSG00000108602/ENSG00000138115/ENSG00000106258/ENSG00000006534/ENSG00000197888	ALDH3B2/UGT2B15/ALDH3A1/CYP2C8/CYP3A5/ALDH3B1/UGT2B17	hsa:222/hsa:7366/hsa:218/hsa:1558/hsa:1577/hsa:221/hsa:7367	7	6	ENSG00000196620/ENSG00000108602/ENSG00000138115/ENSG00000106258/ENSG00000006534/ENSG00000197888	1	ENSG00000132746
hsa05020	Prion disease	37/849	427/9637	0.569065	0.948941	ENSG00000196230/ENSG00000204388/ENSG00000173110/ENSG00000226332/ENSG00000175197/ENSG00000157613/ENSG00000198695/ENSG00000167552/ENSG00000171867/ENSG00000198888/ENSG00000169100/ENSG00000198899/ENSG00000248527/ENSG00000198727/ENSG00000247627/ENSG00000100764/ENSG00000161509/ENSG00000151729/ENSG00000151067/ENSG00000185633/ENSG00000152086/ENSG00000198886/ENSG00000198786/ENSG00000261456/ENSG00000105464…	TUBB/HSPA1B/HSPA6/AL354836.1/DDIT3/CREB3L1/MT-ND6/TUBA1A/PRNP/MT-ND1/SLC25A6/MT-ATP6/MTATP6P1/MT-CYB/MTND4P12/PSMC1/GRIN2C/SLC25A4/CACNA1C/NDUFA4L2/TUBA3E/MT-ND4/MT-ND5/TUBB8/GRIN2D/TUBA3D/MTND1P23/AC009120.2/KLC3/ATP5MC1P4/MT-ND4L/C8G/MTND5P11/NDUFV2/TUBAL3/ITPR1/ATF4P3	hsa:203068/hsa:3303/hsa:3310/hsa:11047/hsa:1649/hsa:90993/hsa:4541/hsa:7846/hsa:5621/hsa:4535/hsa:293/hsa:4508/hsa:4508/hsa:4519/hsa:4538/hsa:5700/hsa:2905/hsa:291/hsa:775/hsa:56901/hsa:112714/hsa:4538/hsa:4540/hsa:347688/hsa:2906/hsa:7278/hsa:4535/hsa:5713/hsa:147700/hsa:516/hsa:4539/hsa:733/hsa:4540/hsa:4729/hsa:79861/hsa:3708/hsa:468	37	22	ENSG00000196230/ENSG00000226332/ENSG00000198695/ENSG00000198888/ENSG00000198899/ENSG00000248527/ENSG00000198727/ENSG00000247627/ENSG00000161509/ENSG00000151067/ENSG00000198886/ENSG00000198786/ENSG00000261456/ENSG00000105464/ENSG00000225972/ENSG00000259972/ENSG00000227440/ENSG00000212907/ENSG00000176919/ENSG00000248923/ENSG00000178127/ENSG00000150995	15	ENSG00000204388/ENSG00000173110/ENSG00000175197/ENSG00000157613/ENSG00000167552/ENSG00000171867/ENSG00000169100/ENSG00000100764/ENSG00000151729/ENSG00000185633/ENSG00000152086/ENSG00000075886/ENSG00000104892/ENSG00000178462/ENSG00000228218
hsa04146	Peroxisome	8/849	92/9637	0.569365	0.948941	ENSG00000112096/ENSG00000101986/ENSG00000095321/ENSG00000140284/ENSG00000121691/ENSG00000117305/ENSG00000064763/ENSG00000230528	SOD2/ABCD1/CRAT/SLC27A2/CAT/HMGCL/FAR2/NOS2P3	hsa:6648/hsa:215/hsa:1384/hsa:11001/hsa:847/hsa:3155/hsa:55711/hsa:4843	8	4	ENSG00000101986/ENSG00000095321/ENSG00000064763/ENSG00000230528	4	ENSG00000112096/ENSG00000140284/ENSG00000121691/ENSG00000117305
hsa04061	Viral protein interaction with cytokine and cytokine receptor	6/849	69/9637	0.575405	0.951743	ENSG00000163739/ENSG00000016402/ENSG00000150782/ENSG00000142224/ENSG00000142677/ENSG00000174564	CXCL1/IL20RA/IL18/IL19/IL22RA1/IL20RB	hsa:2919/hsa:53832/hsa:3606/hsa:29949/hsa:58985/hsa:53833	6	4	ENSG00000163739/ENSG00000142224/ENSG00000142677/ENSG00000174564	2	ENSG00000016402/ENSG00000150782
hsa04922	Glucagon signaling pathway	10/849	116/9637	0.576994	0.951743	ENSG00000100889/ENSG00000058404/ENSG00000157613/ENSG00000106617/ENSG00000044446/ENSG00000169885/ENSG00000254413/ENSG00000150995/ENSG00000213997/ENSG00000228218	PCK2/CAMK2B/CREB3L1/PRKAG2/PHKA2/CALML6/CHKB-CPT1B/ITPR1/PGAM1P7/ATF4P3	hsa:5106/hsa:816/hsa:90993/hsa:51422/hsa:5256/hsa:163688/hsa:1375/hsa:3708/hsa:5223/hsa:468	10	5	ENSG00000044446/ENSG00000169885/ENSG00000254413/ENSG00000150995/ENSG00000213997	5	ENSG00000100889/ENSG00000058404/ENSG00000157613/ENSG00000106617/ENSG00000228218
hsa00062	Fatty acid elongation	3/849	34/9637	0.586466	0.956791	ENSG00000097021/ENSG00000197977/ENSG00000188921	ACOT7/ELOVL2/HACD4	hsa:11332/hsa:54898/hsa:401494	3	1	ENSG00000188921	2	ENSG00000097021/ENSG00000197977
hsa04390	Hippo signaling pathway	16/849	187/9637	0.587458	0.956791	ENSG00000155760/ENSG00000089685/ENSG00000129474/ENSG00000104899/ENSG00000125378/ENSG00000174804/ENSG00000109321/ENSG00000023445/ENSG00000116985/ENSG00000078900/ENSG00000138795/ENSG00000169884/ENSG00000132535/ENSG00000102981/ENSG00000168646/ENSG00000106366	FZD7/BIRC5/AJUBA/AMH/BMP4/FZD4/AREG/BIRC3/BMP8B/TP73/LEF1/WNT10B/DLG4/PARD6A/AXIN2/SERPINE1	hsa:8324/hsa:332/hsa:84962/hsa:268/hsa:652/hsa:8322/hsa:374/hsa:330/hsa:656/hsa:7161/hsa:51176/hsa:7480/hsa:1742/hsa:50855/hsa:8313/hsa:5054	16	8	ENSG00000089685/ENSG00000104899/ENSG00000078900/ENSG00000138795/ENSG00000169884/ENSG00000132535/ENSG00000102981/ENSG00000168646	8	ENSG00000155760/ENSG00000129474/ENSG00000125378/ENSG00000174804/ENSG00000109321/ENSG00000023445/ENSG00000116985/ENSG00000106366
hsa00770	Pantothenate and CoA biosynthesis	2/849	22/9637	0.589356	0.956791	ENSG00000197594/ENSG00000139631	ENPP1/CSAD	hsa:5167/hsa:51380	2	1	ENSG00000139631	1	ENSG00000197594
hsa04662	B cell receptor signaling pathway	7/849	82/9637	0.592015	0.956791	ENSG00000146232/ENSG00000095585/ENSG00000070190/ENSG00000142867/ENSG00000185885/ENSG00000153064/ENSG00000141968	NFKBIE/BLNK/DAPP1/BCL10/IFITM1/BANK1/VAV1	hsa:4794/hsa:29760/hsa:27071/hsa:8915/hsa:8519/hsa:55024/hsa:7409	7	2	ENSG00000153064/ENSG00000141968	5	ENSG00000146232/ENSG00000095585/ENSG00000070190/ENSG00000142867/ENSG00000185885
hsa04122	Sulfur relay system	1/849	1937-10-01	0.602547	0.96892	ENSG00000128311	TST	hsa:7263	1	0		1	ENSG00000128311
hsa04613	Neutrophil extracellular trap formation	20/849	238/9637	0.622668	0.993267	ENSG00000273983/ENSG00000169100/ENSG00000104518/ENSG00000005961/ENSG00000094631/ENSG00000204305/ENSG00000151729/ENSG00000196890/ENSG00000073464/ENSG00000197405/ENSG00000100429/ENSG00000124635/ENSG00000126583/ENSG00000172243/ENSG00000005844/ENSG00000274267/ENSG00000048052/ENSG00000217646/ENSG00000226648/ENSG00000276903	HIST1H3G/SLC25A6/GSDMD/ITGA2B/HDAC6/AGER/SLC25A4/HIST3H2BB/CLCN4/C5AR1/HDAC10/HIST1H2BJ/PRKCG/CLEC7A/ITGAL/HIST1H3B/HDAC9/HIST1H2BPS2/PLCG1-AS1/HIST1H2AL	hsa:8352/hsa:293/hsa:79792/hsa:3674/hsa:10013/hsa:177/hsa:291/hsa:128312/hsa:1183/hsa:728/hsa:83933/hsa:8970/hsa:5582/hsa:64581/hsa:3683/hsa:8352/hsa:9734/hsa:128312/hsa:5335/hsa:8336	20	17	ENSG00000273983/ENSG00000104518/ENSG00000005961/ENSG00000094631/ENSG00000204305/ENSG00000196890/ENSG00000197405/ENSG00000100429/ENSG00000124635/ENSG00000126583/ENSG00000172243/ENSG00000005844/ENSG00000274267/ENSG00000048052/ENSG00000217646/ENSG00000226648/ENSG00000276903	3	ENSG00000169100/ENSG00000151729/ENSG00000073464
hsa04722	Neurotrophin signaling pathway	12/849	144/9637	0.623896	0.993267	ENSG00000058404/ENSG00000095015/ENSG00000146232/ENSG00000185634/ENSG00000171791/ENSG00000197442/ENSG00000169885/ENSG00000078900/ENSG00000134070/ENSG00000226648/ENSG00000111348/ENSG00000228218	CAMK2B/MAP3K1/NFKBIE/SHC4/BCL2/MAP3K5/CALML6/TP73/IRAK2/PLCG1-AS1/ARHGDIB/ATF4P3	hsa:816/hsa:4214/hsa:4794/hsa:399694/hsa:596/hsa:4217/hsa:163688/hsa:7161/hsa:3656/hsa:5335/hsa:397/hsa:468	12	4	ENSG00000169885/ENSG00000078900/ENSG00000226648/ENSG00000111348	8	ENSG00000058404/ENSG00000095015/ENSG00000146232/ENSG00000185634/ENSG00000171791/ENSG00000197442/ENSG00000134070/ENSG00000228218
hsa04625	C-type lectin receptor signaling pathway	9/849	109/9637	0.630827	0.99933	ENSG00000115415/ENSG00000179388/ENSG00000100968/ENSG00000142867/ENSG00000169885/ENSG00000158186/ENSG00000172243/ENSG00000150995/ENSG00000122877	STAT1/EGR3/NFATC4/BCL10/CALML6/MRAS/CLEC7A/ITPR1/EGR2	hsa:6772/hsa:1960/hsa:4776/hsa:8915/hsa:163688/hsa:22808/hsa:64581/hsa:3708/hsa:1959	9	5	ENSG00000100968/ENSG00000169885/ENSG00000158186/ENSG00000172243/ENSG00000150995	4	ENSG00000115415/ENSG00000179388/ENSG00000142867/ENSG00000122877
hsa04930	Type II diabetes mellitus	4/849	49/9637	0.637341	0.999818	ENSG00000185950/ENSG00000151067/ENSG00000184557/ENSG00000006071	IRS2/CACNA1C/SOCS3/ABCC8	hsa:8660/hsa:775/hsa:9021/hsa:6833	4	2	ENSG00000151067/ENSG00000006071	2	ENSG00000185950/ENSG00000184557
hsa04670	Leukocyte transendothelial migration	13/849	158/9637	0.644032	0.999818	ENSG00000090339/ENSG00000181885/ENSG00000106404/ENSG00000213445/ENSG00000215375/ENSG00000253958/ENSG00000163347/ENSG00000184113/ENSG00000126583/ENSG00000269378/ENSG00000005844/ENSG00000141968/ENSG00000226648	ICAM1/CLDN7/CLDN15/SIPA1/MYL5/CLDN23/CLDN1/CLDN5/PRKCG/AC022149.1/ITGAL/VAV1/PLCG1-AS1	hsa:3383/hsa:1366/hsa:24146/hsa:6494/hsa:4636/hsa:137075/hsa:9076/hsa:7122/hsa:5582/hsa:3688/hsa:3683/hsa:7409/hsa:5335	13	8	ENSG00000106404/ENSG00000213445/ENSG00000215375/ENSG00000184113/ENSG00000126583/ENSG00000005844/ENSG00000141968/ENSG00000226648	5	ENSG00000090339/ENSG00000181885/ENSG00000253958/ENSG00000163347/ENSG00000269378
hsa05160	Hepatitis C	14/849	170/9637	0.64505	0.999818	ENSG00000124762/ENSG00000101412/ENSG00000115415/ENSG00000181885/ENSG00000135446/ENSG00000007968/ENSG00000106404/ENSG00000184557/ENSG00000253958/ENSG00000026103/ENSG00000163347/ENSG00000184113/ENSG00000089127/ENSG00000138798	CDKN1A/E2F1/STAT1/CLDN7/CDK4/E2F2/CLDN15/SOCS3/CLDN23/FAS/CLDN1/CLDN5/OAS1/EGF	hsa:1026/hsa:1869/hsa:6772/hsa:1366/hsa:1019/hsa:1870/hsa:24146/hsa:9021/hsa:137075/hsa:355/hsa:9076/hsa:7122/hsa:4938/hsa:1950	14	6	ENSG00000101412/ENSG00000007968/ENSG00000106404/ENSG00000026103/ENSG00000184113/ENSG00000138798	8	ENSG00000124762/ENSG00000115415/ENSG00000181885/ENSG00000135446/ENSG00000184557/ENSG00000253958/ENSG00000163347/ENSG00000089127
hsa04730	Long-term depression	5/849	62/9637	0.647927	0.999818	ENSG00000164116/ENSG00000061918/ENSG00000126583/ENSG00000185532/ENSG00000150995	GUCY1A1/GUCY1B1/PRKCG/PRKG1/ITPR1	hsa:2982/hsa:2983/hsa:5582/hsa:5592/hsa:3708	5	5	ENSG00000164116/ENSG00000061918/ENSG00000126583/ENSG00000185532/ENSG00000150995	0
hsa00980	Metabolism of xenobiotics by cytochrome P450	7/849	87/9637	0.655143	0.999818	ENSG00000132746/ENSG00000196620/ENSG00000108602/ENSG00000106258/ENSG00000006534/ENSG00000197888/ENSG00000162482	ALDH3B2/UGT2B15/ALDH3A1/CYP3A5/ALDH3B1/UGT2B17/AKR7A3	hsa:222/hsa:7366/hsa:218/hsa:1577/hsa:221/hsa:7367/hsa:22977	7	6	ENSG00000196620/ENSG00000108602/ENSG00000106258/ENSG00000006534/ENSG00000197888/ENSG00000162482	1	ENSG00000132746
hsa00630	Glyoxylate and dicarboxylate metabolism	3/849	38/9637	0.66283	0.999818	ENSG00000182199/ENSG00000121691/ENSG00000168237	SHMT2/CAT/GLYCTK	hsa:6472/hsa:847/hsa:132158	3	1	ENSG00000168237	2	ENSG00000182199/ENSG00000121691
hsa04960	Aldosterone-regulated sodium reabsorption	3/849	38/9637	0.66283	0.999818	ENSG00000143153/ENSG00000118515/ENSG00000126583	ATP1B1/SGK1/PRKCG	hsa:481/hsa:6446/hsa:5582	3	1	ENSG00000126583	2	ENSG00000143153/ENSG00000118515
hsa05120	Epithelial cell signaling in Helicobacter pylori infection	7/849	88/9637	0.667042	0.999818	ENSG00000110719/ENSG00000131100/ENSG00000159720/ENSG00000100554/ENSG00000163739/ENSG00000255031/ENSG00000226648	TCIRG1/ATP6V1E1/ATP6V0D1/ATP6V1D/CXCL1/AP002807.1/PLCG1-AS1	hsa:10312/hsa:529/hsa:9114/hsa:51382/hsa:2919/hsa:10312/hsa:5335	7	4	ENSG00000110719/ENSG00000163739/ENSG00000255031/ENSG00000226648	3	ENSG00000131100/ENSG00000159720/ENSG00000100554
hsa05225	Hepatocellular carcinoma	16/849	197/9637	0.671649	0.999818	ENSG00000155760/ENSG00000124762/ENSG00000101412/ENSG00000116044/ENSG00000185634/ENSG00000174804/ENSG00000134574/ENSG00000135446/ENSG00000007968/ENSG00000011332/ENSG00000138795/ENSG00000169884/ENSG00000164362/ENSG00000126583/ENSG00000168646/ENSG00000226648	FZD7/CDKN1A/E2F1/NFE2L2/SHC4/FZD4/DDB2/CDK4/E2F2/DPF1/LEF1/WNT10B/TERT/PRKCG/AXIN2/PLCG1-AS1	hsa:8324/hsa:1026/hsa:1869/hsa:4780/hsa:399694/hsa:8322/hsa:1643/hsa:1019/hsa:1870/hsa:8193/hsa:51176/hsa:7480/hsa:7015/hsa:5582/hsa:8313/hsa:5335	16	10	ENSG00000101412/ENSG00000134574/ENSG00000007968/ENSG00000011332/ENSG00000138795/ENSG00000169884/ENSG00000164362/ENSG00000126583/ENSG00000168646/ENSG00000226648	6	ENSG00000155760/ENSG00000124762/ENSG00000116044/ENSG00000185634/ENSG00000174804/ENSG00000135446
hsa05220	Chronic myeloid leukemia	8/849	101/9637	0.675734	0.999818	ENSG00000124762/ENSG00000111276/ENSG00000101412/ENSG00000185634/ENSG00000134574/ENSG00000135446/ENSG00000007968/ENSG00000280927	CDKN1A/CDKN1B/E2F1/SHC4/DDB2/CDK4/E2F2/CTBP1-AS	hsa:1026/hsa:1027/hsa:1869/hsa:399694/hsa:1643/hsa:1019/hsa:1870/hsa:1487	8	4	ENSG00000101412/ENSG00000134574/ENSG00000007968/ENSG00000280927	4	ENSG00000124762/ENSG00000111276/ENSG00000185634/ENSG00000135446
hsa00592	alpha-Linolenic acid metabolism	2/849	26/9637	0.6811	0.999818	ENSG00000188257/ENSG00000069764	PLA2G2A/PLA2G10	hsa:5320/hsa:8399	2	2	ENSG00000188257/ENSG00000069764	0
hsa04014	Ras signaling pathway	22/849	270/9637	0.683055	0.999818	ENSG00000157557/ENSG00000075651/ENSG00000188257/ENSG00000156427/ENSG00000068078/ENSG00000112715/ENSG00000185634/ENSG00000066468/ENSG00000077782/ENSG00000156299/ENSG00000172575/ENSG00000169885/ENSG00000069764/ENSG00000122025/ENSG00000158186/ENSG00000197283/ENSG00000171435/ENSG00000127588/ENSG00000126583/ENSG00000138798/ENSG00000114450/ENSG00000226648	ETS2/PLD1/PLA2G2A/FGF18/FGFR3/VEGFA/SHC4/FGFR2/FGFR1/TIAM1/RASGRP1/CALML6/PLA2G10/FLT3/MRAS/SYNGAP1/KSR2/GNG13/PRKCG/EGF/GNB4/PLCG1-AS1	hsa:2114/hsa:5337/hsa:5320/hsa:8817/hsa:2261/hsa:7422/hsa:399694/hsa:2263/hsa:2260/hsa:7074/hsa:10125/hsa:163688/hsa:8399/hsa:2322/hsa:22808/hsa:8831/hsa:283455/hsa:51764/hsa:5582/hsa:1950/hsa:59345/hsa:5335	22	15	ENSG00000188257/ENSG00000156427/ENSG00000068078/ENSG00000066468/ENSG00000077782/ENSG00000169885/ENSG00000069764/ENSG00000122025/ENSG00000158186/ENSG00000197283/ENSG00000171435/ENSG00000127588/ENSG00000126583/ENSG00000138798/ENSG00000226648	7	ENSG00000157557/ENSG00000075651/ENSG00000112715/ENSG00000185634/ENSG00000156299/ENSG00000172575/ENSG00000114450
hsa04913	Ovarian steroidogenesis	4/849	53/9637	0.698413	0.999818	ENSG00000173175/ENSG00000012779/ENSG00000138031/ENSG00000271936	ADCY5/ALOX5/ADCY3/AC012073.1	hsa:111/hsa:240/hsa:109/hsa:109	4	4	ENSG00000173175/ENSG00000012779/ENSG00000138031/ENSG00000271936	0
hsa04936	Alcoholic liver disease	10/849	128/9637	0.701152	0.999818	ENSG00000099194/ENSG00000106617/ENSG00000108984/ENSG00000163739/ENSG00000197442/ENSG00000197405/ENSG00000026103/ENSG00000138795/ENSG00000129988/ENSG00000254413	SCD/PRKAG2/MAP2K6/CXCL1/MAP3K5/C5AR1/FAS/LEF1/LBP/CHKB-CPT1B	hsa:6319/hsa:51422/hsa:5608/hsa:2919/hsa:4217/hsa:728/hsa:355/hsa:51176/hsa:3929/hsa:1375	10	6	ENSG00000108984/ENSG00000163739/ENSG00000197405/ENSG00000026103/ENSG00000138795/ENSG00000254413	4	ENSG00000099194/ENSG00000106617/ENSG00000197442/ENSG00000129988
hsa00564	Glycerophospholipid metabolism	8/849	104/9637	0.70736	0.999818	ENSG00000153395/ENSG00000065357/ENSG00000075651/ENSG00000188257/ENSG00000087085/ENSG00000176454/ENSG00000162407/ENSG00000069764	LPCAT1/DGKA/PLD1/PLA2G2A/ACHE/LPCAT4/PLPP3/PLA2G10	hsa:79888/hsa:1606/hsa:5337/hsa:5320/hsa:43/hsa:254531/hsa:8613/hsa:8399	8	5	ENSG00000065357/ENSG00000188257/ENSG00000087085/ENSG00000176454/ENSG00000069764	3	ENSG00000153395/ENSG00000075651/ENSG00000162407
hsa05162	Measles	11/849	141/9637	0.708022	0.999818	ENSG00000204388/ENSG00000111276/ENSG00000173110/ENSG00000115415/ENSG00000135446/ENSG00000171791/ENSG00000105173/ENSG00000078900/ENSG00000026103/ENSG00000175305/ENSG00000089127	HSPA1B/CDKN1B/HSPA6/STAT1/CDK4/BCL2/CCNE1/TP73/FAS/CCNE2/OAS1	hsa:3303/hsa:1027/hsa:3310/hsa:6772/hsa:1019/hsa:596/hsa:898/hsa:7161/hsa:355/hsa:9134/hsa:4938	11	4	ENSG00000105173/ENSG00000078900/ENSG00000026103/ENSG00000175305	7	ENSG00000204388/ENSG00000111276/ENSG00000173110/ENSG00000115415/ENSG00000135446/ENSG00000171791/ENSG00000089127
hsa05163	Human cytomegalovirus infection	20/849	250/9637	0.709001	0.999818	ENSG00000124762/ENSG00000157613/ENSG00000101412/ENSG00000173175/ENSG00000112715/ENSG00000100968/ENSG00000187840/ENSG00000108984/ENSG00000135446/ENSG00000007968/ENSG00000169885/ENSG00000138031/ENSG00000026103/ENSG00000127588/ENSG00000126583/ENSG00000160951/ENSG00000114450/ENSG00000150995/ENSG00000271936/ENSG00000228218	CDKN1A/CREB3L1/E2F1/ADCY5/VEGFA/NFATC4/EIF4EBP1/MAP2K6/CDK4/E2F2/CALML6/ADCY3/FAS/GNG13/PRKCG/PTGER1/GNB4/ITPR1/AC012073.1/ATF4P3	hsa:1026/hsa:90993/hsa:1869/hsa:111/hsa:7422/hsa:4776/hsa:1978/hsa:5608/hsa:1019/hsa:1870/hsa:163688/hsa:109/hsa:355/hsa:51764/hsa:5582/hsa:5731/hsa:59345/hsa:3708/hsa:109/hsa:468	20	13	ENSG00000101412/ENSG00000173175/ENSG00000100968/ENSG00000108984/ENSG00000007968/ENSG00000169885/ENSG00000138031/ENSG00000026103/ENSG00000127588/ENSG00000126583/ENSG00000160951/ENSG00000150995/ENSG00000271936	7	ENSG00000124762/ENSG00000157613/ENSG00000112715/ENSG00000187840/ENSG00000135446/ENSG00000114450/ENSG00000228218
hsa05321	Inflammatory bowel disease	4/849	54/9637	0.712469	0.999818	ENSG00000143365/ENSG00000115415/ENSG00000150782/ENSG00000069667	RORC/STAT1/IL18/RORA	hsa:6097/hsa:6772/hsa:3606/hsa:6095	4	0		4	ENSG00000143365/ENSG00000115415/ENSG00000150782/ENSG00000069667
hsa05134	Legionellosis	8/849	107/9637	0.736907	0.999818	ENSG00000204388/ENSG00000173110/ENSG00000196205/ENSG00000156508/ENSG00000163739/ENSG00000233476/ENSG00000150782/ENSG00000251634	HSPA1B/HSPA6/EEF1A1P5/EEF1A1/CXCL1/EEF1A1P6/IL18/AC145138.1	hsa:3303/hsa:3310/hsa:1915/hsa:1915/hsa:2919/hsa:1915/hsa:3606/hsa:4671	8	2	ENSG00000163739/ENSG00000251634	6	ENSG00000204388/ENSG00000173110/ENSG00000196205/ENSG00000156508/ENSG00000233476/ENSG00000150782
hsa00052	Galactose metabolism	2/849	29/9637	0.73835	0.999818	ENSG00000142856/ENSG00000257335	ITGB3BP/MGAM	hsa:5236/hsa:8972	2	2	ENSG00000142856/ENSG00000257335	0
hsa04380	Osteoclast differentiation	9/849	121/9637	0.749944	0.999818	ENSG00000164761/ENSG00000115415/ENSG00000095585/ENSG00000108984/ENSG00000102575/ENSG00000184557/ENSG00000132170/ENSG00000187098/ENSG00000175592	TNFRSF11B/STAT1/BLNK/MAP2K6/ACP5/SOCS3/PPARG/MITF/FOSL1	hsa:4982/hsa:6772/hsa:29760/hsa:5608/hsa:54/hsa:9021/hsa:5468/hsa:4286/hsa:8061	9	4	ENSG00000108984/ENSG00000132170/ENSG00000187098/ENSG00000175592	5	ENSG00000164761/ENSG00000115415/ENSG00000095585/ENSG00000102575/ENSG00000184557
hsa05221	Acute myeloid leukemia	5/849	70/9637	0.750245	0.999818	ENSG00000145386/ENSG00000133101/ENSG00000187840/ENSG00000122025/ENSG00000138795	CCNA2/CCNA1/EIF4EBP1/FLT3/LEF1	hsa:890/hsa:8900/hsa:1978/hsa:2322/hsa:51176	5	4	ENSG00000145386/ENSG00000133101/ENSG00000122025/ENSG00000138795	1	ENSG00000187840
hsa04072	Phospholipase D signaling pathway	12/849	159/9637	0.754403	0.999818	ENSG00000065357/ENSG00000075651/ENSG00000173175/ENSG00000185634/ENSG00000162407/ENSG00000106976/ENSG00000138031/ENSG00000158186/ENSG00000107242/ENSG00000138798/ENSG00000226648/ENSG00000271936	DGKA/PLD1/ADCY5/SHC4/PLPP3/DNM1/ADCY3/MRAS/PIP5K1B/EGF/PLCG1-AS1/AC012073.1	hsa:1606/hsa:5337/hsa:111/hsa:399694/hsa:8613/hsa:1759/hsa:109/hsa:22808/hsa:8395/hsa:1950/hsa:5335/hsa:109	12	8	ENSG00000065357/ENSG00000173175/ENSG00000106976/ENSG00000138031/ENSG00000158186/ENSG00000138798/ENSG00000226648/ENSG00000271936	4	ENSG00000075651/ENSG00000185634/ENSG00000162407/ENSG00000107242
hsa00190	Oxidative phosphorylation	19/849	245/9637	0.754576	0.999818	ENSG00000110719/ENSG00000198695/ENSG00000131100/ENSG00000198888/ENSG00000159720/ENSG00000198899/ENSG00000248527/ENSG00000100554/ENSG00000198727/ENSG00000247627/ENSG00000185633/ENSG00000198886/ENSG00000198786/ENSG00000225972/ENSG00000227440/ENSG00000212907/ENSG00000248923/ENSG00000255031/ENSG00000178127	TCIRG1/MT-ND6/ATP6V1E1/MT-ND1/ATP6V0D1/MT-ATP6/MTATP6P1/ATP6V1D/MT-CYB/MTND4P12/NDUFA4L2/MT-ND4/MT-ND5/MTND1P23/ATP5MC1P4/MT-ND4L/MTND5P11/AP002807.1/NDUFV2	hsa:10312/hsa:4541/hsa:529/hsa:4535/hsa:9114/hsa:4508/hsa:4508/hsa:51382/hsa:4519/hsa:4538/hsa:56901/hsa:4538/hsa:4540/hsa:4535/hsa:516/hsa:4539/hsa:4540/hsa:10312/hsa:4729	19	15	ENSG00000110719/ENSG00000198695/ENSG00000198888/ENSG00000198899/ENSG00000248527/ENSG00000198727/ENSG00000247627/ENSG00000198886/ENSG00000198786/ENSG00000225972/ENSG00000227440/ENSG00000212907/ENSG00000248923/ENSG00000255031/ENSG00000178127	4	ENSG00000131100/ENSG00000159720/ENSG00000100554/ENSG00000185633
hsa04062	Chemokine signaling pathway	14/849	184/9637	0.756258	0.999818	ENSG00000115415/ENSG00000173175/ENSG00000185634/ENSG00000156299/ENSG00000163739/ENSG00000138031/ENSG00000101336/ENSG00000127588/ENSG00000015285/ENSG00000114450/ENSG00000198873/ENSG00000141968/ENSG00000226648/ENSG00000271936	STAT1/ADCY5/SHC4/TIAM1/CXCL1/ADCY3/HCK/GNG13/WAS/GNB4/GRK5/VAV1/PLCG1-AS1/AC012073.1	hsa:6772/hsa:111/hsa:399694/hsa:7074/hsa:2919/hsa:109/hsa:3055/hsa:51764/hsa:7454/hsa:59345/hsa:2869/hsa:7409/hsa:5335/hsa:109	14	9	ENSG00000173175/ENSG00000163739/ENSG00000138031/ENSG00000127588/ENSG00000015285/ENSG00000198873/ENSG00000141968/ENSG00000226648/ENSG00000271936	5	ENSG00000115415/ENSG00000185634/ENSG00000156299/ENSG00000101336/ENSG00000114450
hsa00350	Tyrosine metabolism	3/849	44/9637	0.75725	0.999818	ENSG00000132746/ENSG00000108602/ENSG00000006534	ALDH3B2/ALDH3A1/ALDH3B1	hsa:222/hsa:218/hsa:221	3	2	ENSG00000108602/ENSG00000006534	1	ENSG00000132746
hsa05213	Endometrial cancer	5/849	71/9637	0.761327	0.999818	ENSG00000124762/ENSG00000134574/ENSG00000138795/ENSG00000138798/ENSG00000168646	CDKN1A/DDB2/LEF1/EGF/AXIN2	hsa:1026/hsa:1643/hsa:51176/hsa:1950/hsa:8313	5	4	ENSG00000134574/ENSG00000138795/ENSG00000138798/ENSG00000168646	1	ENSG00000124762
hsa05235	PD-L1 expression and PD-1 checkpoint pathway in cancer	7/849	97/9637	0.762305	0.999818	ENSG00000100644/ENSG00000115415/ENSG00000146232/ENSG00000108984/ENSG00000172575/ENSG00000138798/ENSG00000226648	HIF1A/STAT1/NFKBIE/MAP2K6/RASGRP1/EGF/PLCG1-AS1	hsa:3091/hsa:6772/hsa:4794/hsa:5608/hsa:10125/hsa:1950/hsa:5335	7	3	ENSG00000108984/ENSG00000138798/ENSG00000226648	4	ENSG00000100644/ENSG00000115415/ENSG00000146232/ENSG00000172575
hsa00140	Steroid hormone biosynthesis	5/849	72/9637	0.772034	0.999818	ENSG00000196620/ENSG00000151632/ENSG00000106258/ENSG00000278535/ENSG00000197888	UGT2B15/AKR1C2/CYP3A5/DHRS11/UGT2B17	hsa:7366/hsa:1646/hsa:1577/hsa:79154/hsa:7367	5	4	ENSG00000196620/ENSG00000106258/ENSG00000278535/ENSG00000197888	1	ENSG00000151632
hsa04919	Thyroid hormone signaling pathway	11/849	149/9637	0.773064	0.999818	ENSG00000143153/ENSG00000100644/ENSG00000115415/ENSG00000147100/ENSG00000125378/ENSG00000108773/ENSG00000196296/ENSG00000092054/ENSG00000126583/ENSG00000211452/ENSG00000226648	ATP1B1/HIF1A/STAT1/SLC16A2/BMP4/KAT2A/ATP2A1/MYH7/PRKCG/DIO1/PLCG1-AS1	hsa:481/hsa:3091/hsa:6772/hsa:6567/hsa:652/hsa:2648/hsa:487/hsa:4625/hsa:5582/hsa:1733/hsa:5335	11	7	ENSG00000147100/ENSG00000108773/ENSG00000196296/ENSG00000092054/ENSG00000126583/ENSG00000211452/ENSG00000226648	4	ENSG00000143153/ENSG00000100644/ENSG00000115415/ENSG00000125378
hsa00280	Valine, leucine and isoleucine degradation	4/849	60/9637	0.786747	0.999818	ENSG00000112972/ENSG00000117305/ENSG00000148090/ENSG00000134240	HMGCS1/HMGCL/AUH/HMGCS2	hsa:3157/hsa:3155/hsa:549/hsa:3158	4	1	ENSG00000134240	3	ENSG00000112972/ENSG00000117305/ENSG00000148090
hsa04340	Hedgehog signaling pathway	4/849	60/9637	0.786747	0.999818	ENSG00000164690/ENSG00000171791/ENSG00000185920/ENSG00000117425	SHH/BCL2/PTCH1/PTCH2	hsa:6469/hsa:596/hsa:5727/hsa:8643	4	2	ENSG00000164690/ENSG00000117425	2	ENSG00000171791/ENSG00000185920
hsa04950	Maturity onset diabetes of the young	1/849	17/9637	0.791778	0.999818	ENSG00000116833	NR5A2	hsa:2494	1	1	ENSG00000116833	0
hsa05204	Chemical carcinogenesis - DNA adducts	5/849	74/9637	0.792341	0.999818	ENSG00000196620/ENSG00000151632/ENSG00000138115/ENSG00000106258/ENSG00000197888	UGT2B15/AKR1C2/CYP2C8/CYP3A5/UGT2B17	hsa:7366/hsa:1646/hsa:1558/hsa:1577/hsa:7367	5	4	ENSG00000196620/ENSG00000138115/ENSG00000106258/ENSG00000197888	1	ENSG00000151632
hsa05140	Leishmaniasis	6/849	88/9637	0.79893	0.999818	ENSG00000196205/ENSG00000156508/ENSG00000115415/ENSG00000233476/ENSG00000269378/ENSG00000230528	EEF1A1P5/EEF1A1/STAT1/EEF1A1P6/AC022149.1/NOS2P3	hsa:1915/hsa:1915/hsa:6772/hsa:1915/hsa:3688/hsa:4843	6	1	ENSG00000230528	5	ENSG00000196205/ENSG00000156508/ENSG00000115415/ENSG00000233476/ENSG00000269378
hsa04726	Serotonergic synapse	8/849	115/9637	0.805402	0.999818	ENSG00000173175/ENSG00000012779/ENSG00000151067/ENSG00000138115/ENSG00000127588/ENSG00000126583/ENSG00000114450/ENSG00000150995	ADCY5/ALOX5/CACNA1C/CYP2C8/GNG13/PRKCG/GNB4/ITPR1	hsa:111/hsa:240/hsa:775/hsa:1558/hsa:51764/hsa:5582/hsa:59345/hsa:3708	8	7	ENSG00000173175/ENSG00000012779/ENSG00000151067/ENSG00000138115/ENSG00000127588/ENSG00000126583/ENSG00000150995	1	ENSG00000114450
hsa00120	Primary bile acid biosynthesis	1/849	18/9637	0.810154	0.999818	ENSG00000036530	CYP46A1	hsa:10858	1	1	ENSG00000036530	0
hsa04740	Olfactory transduction	9/849	130/9637	0.819877	0.999818	ENSG00000058404/ENSG00000169885/ENSG00000138031/ENSG00000237988/ENSG00000127588/ENSG00000168992/ENSG00000185532/ENSG00000186642/ENSG00000271936	CAMK2B/CALML6/ADCY3/OR2I1P/GNG13/OR7E102P/PRKG1/PDE2A/AC012073.1	hsa:816/hsa:163688/hsa:109/hsa:134083/hsa:51764/hsa:26648/hsa:5592/hsa:5138/hsa:109	9	7	ENSG00000169885/ENSG00000138031/ENSG00000237988/ENSG00000127588/ENSG00000185532/ENSG00000186642/ENSG00000271936	2	ENSG00000058404/ENSG00000168992
hsa05208	Chemical carcinogenesis - reactive oxygen species	26/849	344/9637	0.823348	0.999818	ENSG00000112096/ENSG00000075651/ENSG00000100644/ENSG00000198695/ENSG00000151632/ENSG00000198888/ENSG00000169100/ENSG00000116044/ENSG00000112715/ENSG00000225697/ENSG00000121691/ENSG00000198899/ENSG00000248527/ENSG00000198727/ENSG00000247627/ENSG00000197442/ENSG00000151729/ENSG00000185633/ENSG00000198886/ENSG00000198786/ENSG00000225972/ENSG00000227440/ENSG00000212907/ENSG00000248923/ENSG00000138798…	SOD2/PLD1/HIF1A/MT-ND6/AKR1C2/MT-ND1/SLC25A6/NFE2L2/VEGFA/SLC26A6/CAT/MT-ATP6/MTATP6P1/MT-CYB/MTND4P12/MAP3K5/SLC25A4/NDUFA4L2/MT-ND4/MT-ND5/MTND1P23/ATP5MC1P4/MT-ND4L/MTND5P11/EGF/NDUFV2	hsa:6648/hsa:5337/hsa:3091/hsa:4541/hsa:1646/hsa:4535/hsa:293/hsa:4780/hsa:7422/hsa:65010/hsa:847/hsa:4508/hsa:4508/hsa:4519/hsa:4538/hsa:4217/hsa:291/hsa:56901/hsa:4538/hsa:4540/hsa:4535/hsa:516/hsa:4539/hsa:4540/hsa:1950/hsa:4729	26	15	ENSG00000198695/ENSG00000198888/ENSG00000225697/ENSG00000198899/ENSG00000248527/ENSG00000198727/ENSG00000247627/ENSG00000198886/ENSG00000198786/ENSG00000225972/ENSG00000227440/ENSG00000212907/ENSG00000248923/ENSG00000138798/ENSG00000178127	11	ENSG00000112096/ENSG00000075651/ENSG00000100644/ENSG00000151632/ENSG00000169100/ENSG00000116044/ENSG00000112715/ENSG00000121691/ENSG00000197442/ENSG00000151729/ENSG00000185633
hsa05418	Fluid shear stress and atherosclerosis	13/849	182/9637	0.82372	0.999818	ENSG00000130707/ENSG00000169439/ENSG00000090339/ENSG00000125378/ENSG00000116044/ENSG00000104368/ENSG00000112715/ENSG00000108984/ENSG00000171791/ENSG00000005961/ENSG00000197442/ENSG00000169885/ENSG00000164867	ASS1/SDC2/ICAM1/BMP4/NFE2L2/PLAT/VEGFA/MAP2K6/BCL2/ITGA2B/MAP3K5/CALML6/NOS3	hsa:445/hsa:6383/hsa:3383/hsa:652/hsa:4780/hsa:5327/hsa:7422/hsa:5608/hsa:596/hsa:3674/hsa:4217/hsa:163688/hsa:4846	13	4	ENSG00000169439/ENSG00000108984/ENSG00000005961/ENSG00000169885	9	ENSG00000130707/ENSG00000090339/ENSG00000125378/ENSG00000116044/ENSG00000104368/ENSG00000112715/ENSG00000171791/ENSG00000197442/ENSG00000164867
hsa04137	Mitophagy - animal	14/849	195/9637	0.82542	0.999818	ENSG00000164442/ENSG00000100644/ENSG00000101412/ENSG00000228526/ENSG00000158828/ENSG00000196683/ENSG00000187098/ENSG00000241472/ENSG00000158186/ENSG00000270605/ENSG00000272711/ENSG00000170296/ENSG00000101460/ENSG00000228218	CITED2/HIF1A/E2F1/MIR34AHG/PINK1/TOMM7/MITF/PTPRG-AS1/MRAS/AL353622.1/AC019069.1/GABARAP/MAP1LC3A/ATF4P3	hsa:10370/hsa:3091/hsa:1869/hsa:55626/hsa:65018/hsa:54543/hsa:4286/hsa:55626/hsa:22808/hsa:55626/hsa:55626/hsa:11337/hsa:84557/hsa:468	14	8	ENSG00000101412/ENSG00000228526/ENSG00000187098/ENSG00000241472/ENSG00000158186/ENSG00000270605/ENSG00000272711/ENSG00000101460	6	ENSG00000164442/ENSG00000100644/ENSG00000158828/ENSG00000196683/ENSG00000170296/ENSG00000228218
hsa00730	Thiamine metabolism	1/849	19/9637	0.826911	0.999818	ENSG00000162433	AK4	hsa:205	1	0		1	ENSG00000162433
hsa04140	Autophagy - animal	20/849	273/9637	0.837949	0.999818	ENSG00000168209/ENSG00000025039/ENSG00000100644/ENSG00000185950/ENSG00000005893/ENSG00000097033/ENSG00000228526/ENSG00000155876/ENSG00000171791/ENSG00000116954/ENSG00000155961/ENSG00000241472/ENSG00000158186/ENSG00000270605/ENSG00000269243/ENSG00000272711/ENSG00000250325/ENSG00000150995/ENSG00000170296/ENSG00000101460	DDIT4/RRAGD/HIF1A/IRS2/LAMP2/SH3GLB1/MIR34AHG/RRAGA/BCL2/RRAGC/RAB39B/PTPRG-AS1/MRAS/AL353622.1/AC008894.2/AC019069.1/IGBP1P4/ITPR1/GABARAP/MAP1LC3A	hsa:54541/hsa:58528/hsa:3091/hsa:8660/hsa:3920/hsa:51100/hsa:55626/hsa:10670/hsa:596/hsa:64121/hsa:116442/hsa:55626/hsa:22808/hsa:55626/hsa:4218/hsa:55626/hsa:3476/hsa:3708/hsa:11337/hsa:84557	20	9	ENSG00000228526/ENSG00000241472/ENSG00000158186/ENSG00000270605/ENSG00000269243/ENSG00000272711/ENSG00000250325/ENSG00000150995/ENSG00000101460	11	ENSG00000168209/ENSG00000025039/ENSG00000100644/ENSG00000185950/ENSG00000005893/ENSG00000097033/ENSG00000155876/ENSG00000171791/ENSG00000116954/ENSG00000155961/ENSG00000170296
hsa00380	Tryptophan metabolism	3/849	51/9637	0.839126	0.999818	ENSG00000115919/ENSG00000181192/ENSG00000121691	KYNU/DHTKD1/CAT	hsa:8942/hsa:55526/hsa:847	3	1	ENSG00000181192	2	ENSG00000115919/ENSG00000121691
hsa00514	Other types of O-glycan biosynthesis	3/849	51/9637	0.839126	0.999818	ENSG00000144278/ENSG00000126091/ENSG00000174473	GALNT13/ST3GAL3/GALNTL6	hsa:114805/hsa:6487/hsa:442117	3	3	ENSG00000144278/ENSG00000126091/ENSG00000174473	0
hsa04614	Renin-angiotensin system	1/849	20/9637	0.84219	0.999818	ENSG00000159640	ACE	hsa:1636	1	1	ENSG00000159640	0
hsa04664	Fc epsilon RI signaling pathway	4/849	66/9637	0.844868	0.999818	ENSG00000108984/ENSG00000012779/ENSG00000141968/ENSG00000226648	MAP2K6/ALOX5/VAV1/PLCG1-AS1	hsa:5608/hsa:240/hsa:7409/hsa:5335	4	4	ENSG00000108984/ENSG00000012779/ENSG00000141968/ENSG00000226648	0
hsa00620	Pyruvate metabolism	3/849	52/9637	0.848632	0.999818	ENSG00000100889/ENSG00000166816/ENSG00000119640	PCK2/LDHD/ACYP1	hsa:5106/hsa:197257/hsa:97	3	2	ENSG00000166816/ENSG00000119640	1	ENSG00000100889
hsa04961	Endocrine and other factor-regulated calcium reabsorption	3/849	52/9637	0.848632	0.999818	ENSG00000143153/ENSG00000106976/ENSG00000126583	ATP1B1/DNM1/PRKCG	hsa:481/hsa:1759/hsa:5582	3	2	ENSG00000106976/ENSG00000126583	1	ENSG00000143153
hsa00030	Pentose phosphate pathway	2/849	37/9637	0.849715	0.999818	ENSG00000142856/ENSG00000168237	ITGB3BP/GLYCTK	hsa:5236/hsa:132158	2	2	ENSG00000142856/ENSG00000168237	0
hsa01212	Fatty acid metabolism	4/849	67/9637	0.853131	0.999818	ENSG00000099194/ENSG00000197977/ENSG00000254413/ENSG00000188921	SCD/ELOVL2/CHKB-CPT1B/HACD4	hsa:6319/hsa:54898/hsa:1375/hsa:401494	4	2	ENSG00000254413/ENSG00000188921	2	ENSG00000099194/ENSG00000197977
hsa04650	Natural killer cell mediated cytotoxicity	8/849	122/9637	0.853468	0.999818	ENSG00000111981/ENSG00000090339/ENSG00000185634/ENSG00000026103/ENSG00000126583/ENSG00000005844/ENSG00000141968/ENSG00000226648	ULBP1/ICAM1/SHC4/FAS/PRKCG/ITGAL/VAV1/PLCG1-AS1	hsa:80329/hsa:3383/hsa:399694/hsa:355/hsa:5582/hsa:3683/hsa:7409/hsa:5335	8	5	ENSG00000026103/ENSG00000126583/ENSG00000005844/ENSG00000141968/ENSG00000226648	3	ENSG00000111981/ENSG00000090339/ENSG00000185634
hsa04714	Thermogenesis	27/849	364/9637	0.853861	0.999818	ENSG00000157613/ENSG00000198695/ENSG00000198888/ENSG00000173175/ENSG00000198899/ENSG00000248527/ENSG00000077782/ENSG00000106617/ENSG00000198727/ENSG00000247627/ENSG00000197442/ENSG00000132170/ENSG00000116985/ENSG00000185633/ENSG00000169418/ENSG00000138031/ENSG00000198886/ENSG00000198786/ENSG00000011332/ENSG00000225972/ENSG00000254413/ENSG00000227440/ENSG00000212907/ENSG00000248923/ENSG00000185532…	CREB3L1/MT-ND6/MT-ND1/ADCY5/MT-ATP6/MTATP6P1/FGFR1/PRKAG2/MT-CYB/MTND4P12/MAP3K5/PPARG/BMP8B/NDUFA4L2/NPR1/ADCY3/MT-ND4/MT-ND5/DPF1/MTND1P23/CHKB-CPT1B/ATP5MC1P4/MT-ND4L/MTND5P11/PRKG1/NDUFV2/AC012073.1	hsa:90993/hsa:4541/hsa:4535/hsa:111/hsa:4508/hsa:4508/hsa:2260/hsa:51422/hsa:4519/hsa:4538/hsa:4217/hsa:5468/hsa:656/hsa:56901/hsa:4881/hsa:109/hsa:4538/hsa:4540/hsa:8193/hsa:4535/hsa:1375/hsa:516/hsa:4539/hsa:4540/hsa:5592/hsa:4729/hsa:109	27	22	ENSG00000198695/ENSG00000198888/ENSG00000173175/ENSG00000198899/ENSG00000248527/ENSG00000077782/ENSG00000198727/ENSG00000247627/ENSG00000132170/ENSG00000169418/ENSG00000138031/ENSG00000198886/ENSG00000198786/ENSG00000011332/ENSG00000225972/ENSG00000254413/ENSG00000227440/ENSG00000212907/ENSG00000248923/ENSG00000185532/ENSG00000178127/ENSG00000271936	5	ENSG00000157613/ENSG00000106617/ENSG00000197442/ENSG00000116985/ENSG00000185633
hsa00450	Selenocompound metabolism	1/849	21/9637	0.856121	0.999818	ENSG00000166986	MARS	hsa:4141	1	0		1	ENSG00000166986
hsa00532	Glycosaminoglycan biosynthesis - chondroitin sulfate / dermatan sulfate	1/849	21/9637	0.856121	0.999818	ENSG00000033100	CHPF2	hsa:54480	1	0		1	ENSG00000033100
hsa04071	Sphingolipid signaling pathway	9/849	136/9637	0.857507	0.999818	ENSG00000075651/ENSG00000196542/ENSG00000198964/ENSG00000163082/ENSG00000165389/ENSG00000171791/ENSG00000197442/ENSG00000164867/ENSG00000126583	PLD1/SPTSSB/SGMS1/SGPP2/SPTSSA/BCL2/MAP3K5/NOS3/PRKCG	hsa:5337/hsa:165679/hsa:259230/hsa:130367/hsa:171546/hsa:596/hsa:4217/hsa:4846/hsa:5582	9	1	ENSG00000126583	8	ENSG00000075651/ENSG00000196542/ENSG00000198964/ENSG00000163082/ENSG00000165389/ENSG00000171791/ENSG00000197442/ENSG00000164867
hsa04979	Cholesterol metabolism	3/849	53/9637	0.857645	0.999818	ENSG00000119655/ENSG00000118137/ENSG00000135218	NPC2/APOA1/CD36	hsa:10577/hsa:335/hsa:948	3	1	ENSG00000118137	2	ENSG00000119655/ENSG00000135218
hsa04672	Intestinal immune network for IgA production	2/849	38/9637	0.860097	0.999818	ENSG00000277117/ENSG00000139626	FP565260.3/ITGB7	hsa:102723996/hsa:3695	2	1	ENSG00000139626	1	ENSG00000277117
hsa05320	Autoimmune thyroid disease	2/849	38/9637	0.860097	0.999818	ENSG00000026103/ENSG00000042832	FAS/TG	hsa:355/hsa:7038	2	2	ENSG00000026103/ENSG00000042832	0
hsa01250	Biosynthesis of nucleotide sugars	2/849	39/9637	0.86982	0.999818	ENSG00000117143/ENSG00000142856	UAP1/ITGB3BP	hsa:6675/hsa:5236	2	1	ENSG00000142856	1	ENSG00000117143
hsa04660	T cell receptor signaling pathway	6/849	98/9637	0.873162	0.999818	ENSG00000146232/ENSG00000135446/ENSG00000142867/ENSG00000172575/ENSG00000141968/ENSG00000226648	NFKBIE/CDK4/BCL10/RASGRP1/VAV1/PLCG1-AS1	hsa:4794/hsa:1019/hsa:8915/hsa:10125/hsa:7409/hsa:5335	6	2	ENSG00000141968/ENSG00000226648	4	ENSG00000146232/ENSG00000135446/ENSG00000142867/ENSG00000172575
hsa04136	Autophagy - other	2/849	40/9637	0.878917	0.999818	ENSG00000250325/ENSG00000170296	IGBP1P4/GABARAP	hsa:3476/hsa:11337	2	1	ENSG00000250325	1	ENSG00000170296
hsa04370	VEGF signaling pathway	4/849	71/9637	0.882537	0.999818	ENSG00000112715/ENSG00000164867/ENSG00000126583/ENSG00000226648	VEGFA/NOS3/PRKCG/PLCG1-AS1	hsa:7422/hsa:4846/hsa:5582/hsa:5335	4	2	ENSG00000126583/ENSG00000226648	2	ENSG00000112715/ENSG00000164867
hsa01210	2-Oxocarboxylic acid metabolism	1/849	24/9637	0.890968	0.999818	ENSG00000255182	AC084125.2	hsa:2875	1	1	ENSG00000255182	0
hsa04217	Necroptosis	16/849	236/9637	0.894297	0.999818	ENSG00000058404/ENSG00000167996/ENSG00000087086/ENSG00000115415/ENSG00000169100/ENSG00000143799/ENSG00000171791/ENSG00000234975/ENSG00000151729/ENSG00000164695/ENSG00000023445/ENSG00000232187/ENSG00000219507/ENSG00000026103/ENSG00000242960/ENSG00000276903	CAMK2B/FTH1/FTL/STAT1/SLC25A6/PARP1/BCL2/FTH1P2/SLC25A4/CHMP4C/BIRC3/FTH1P7/FTH1P8/FAS/FTH1P23/HIST1H2AL	hsa:816/hsa:2495/hsa:2512/hsa:6772/hsa:293/hsa:142/hsa:596/hsa:2495/hsa:291/hsa:92421/hsa:330/hsa:2495/hsa:2495/hsa:355/hsa:2495/hsa:8336	16	3	ENSG00000143799/ENSG00000026103/ENSG00000276903	13	ENSG00000058404/ENSG00000167996/ENSG00000087086/ENSG00000115415/ENSG00000169100/ENSG00000171791/ENSG00000234975/ENSG00000151729/ENSG00000164695/ENSG00000023445/ENSG00000232187/ENSG00000219507/ENSG00000242960
hsa01240	Biosynthesis of cofactors	12/849	185/9637	0.900115	0.999818	ENSG00000182199/ENSG00000065911/ENSG00000196620/ENSG00000115919/ENSG00000162433/ENSG00000228716/ENSG00000147813/ENSG00000137563/ENSG00000171793/ENSG00000139988/ENSG00000255050/ENSG00000197888	SHMT2/MTHFD2/UGT2B15/KYNU/AK4/DHFR/NAPRT/GGH/CTPS1/RDH12/AC067930.5/UGT2B17	hsa:6472/hsa:10797/hsa:7366/hsa:8942/hsa:205/hsa:1719/hsa:93100/hsa:8836/hsa:1503/hsa:145226/hsa:93100/hsa:7367	12	7	ENSG00000196620/ENSG00000228716/ENSG00000147813/ENSG00000137563/ENSG00000171793/ENSG00000255050/ENSG00000197888	5	ENSG00000182199/ENSG00000065911/ENSG00000115919/ENSG00000162433/ENSG00000139988
hsa04659	Th17 cell differentiation	6/849	103/9637	0.900724	0.999818	ENSG00000143365/ENSG00000100644/ENSG00000115415/ENSG00000146232/ENSG00000069667/ENSG00000226648	RORC/HIF1A/STAT1/NFKBIE/RORA/PLCG1-AS1	hsa:6097/hsa:3091/hsa:6772/hsa:4794/hsa:6095/hsa:5335	6	1	ENSG00000226648	5	ENSG00000143365/ENSG00000100644/ENSG00000115415/ENSG00000146232/ENSG00000069667
hsa04742	Taste transduction	3/849	59/9637	0.902438	0.999818	ENSG00000151067/ENSG00000127588/ENSG00000136928	CACNA1C/GNG13/GABBR2	hsa:775/hsa:51764/hsa:9568	3	3	ENSG00000151067/ENSG00000127588/ENSG00000136928	0
hsa04260	Cardiac muscle contraction	7/849	118/9637	0.904861	0.999818	ENSG00000143153/ENSG00000198727/ENSG00000151067/ENSG00000196296/ENSG00000092054/ENSG00000067191/ENSG00000118729	ATP1B1/MT-CYB/CACNA1C/ATP2A1/MYH7/CACNB1/CASQ2	hsa:481/hsa:4519/hsa:775/hsa:487/hsa:4625/hsa:782/hsa:845	7	6	ENSG00000198727/ENSG00000151067/ENSG00000196296/ENSG00000092054/ENSG00000067191/ENSG00000118729	1	ENSG00000143153
hsa04623	Cytosolic DNA-sensing pathway	3/849	60/9637	0.908527	0.999818	ENSG00000105612/ENSG00000104518/ENSG00000150782	DNASE2/GSDMD/IL18	hsa:1777/hsa:79792/hsa:3606	3	1	ENSG00000104518	2	ENSG00000105612/ENSG00000150782
hsa05322	Systemic lupus erythematosus	8/849	133/9637	0.909306	0.999818	ENSG00000273983/ENSG00000196890/ENSG00000159403/ENSG00000124635/ENSG00000176919/ENSG00000274267/ENSG00000217646/ENSG00000276903	HIST1H3G/HIST3H2BB/C1R/HIST1H2BJ/C8G/HIST1H3B/HIST1H2BPS2/HIST1H2AL	hsa:8352/hsa:128312/hsa:715/hsa:8970/hsa:733/hsa:8352/hsa:128312/hsa:8336	8	7	ENSG00000273983/ENSG00000196890/ENSG00000124635/ENSG00000176919/ENSG00000274267/ENSG00000217646/ENSG00000276903	1	ENSG00000159403
hsa04744	Phototransduction	1/849	26/9637	0.909378	0.999818	ENSG00000169885	CALML6	hsa:163688	1	1	ENSG00000169885	0
hsa05017	Spinocerebellar ataxia	19/849	280/9637	0.910592	0.999818	ENSG00000226332/ENSG00000100219/ENSG00000169100/ENSG00000228526/ENSG00000147852/ENSG00000223959/ENSG00000197442/ENSG00000100764/ENSG00000161509/ENSG00000151729/ENSG00000196296/ENSG00000241472/ENSG00000105464/ENSG00000259972/ENSG00000069667/ENSG00000270605/ENSG00000126583/ENSG00000272711/ENSG00000150995	AL354836.1/XBP1/SLC25A6/MIR34AHG/VLDLR/AFG3L1P/MAP3K5/PSMC1/GRIN2C/SLC25A4/ATP2A1/PTPRG-AS1/GRIN2D/AC009120.2/RORA/AL353622.1/PRKCG/AC019069.1/ITPR1	hsa:11047/hsa:7494/hsa:293/hsa:55626/hsa:7436/hsa:10939/hsa:4217/hsa:5700/hsa:2905/hsa:291/hsa:487/hsa:55626/hsa:2906/hsa:5713/hsa:6095/hsa:55626/hsa:5582/hsa:55626/hsa:3708	19	12	ENSG00000226332/ENSG00000228526/ENSG00000223959/ENSG00000161509/ENSG00000196296/ENSG00000241472/ENSG00000105464/ENSG00000259972/ENSG00000270605/ENSG00000126583/ENSG00000272711/ENSG00000150995	7	ENSG00000100219/ENSG00000169100/ENSG00000147852/ENSG00000197442/ENSG00000100764/ENSG00000151729/ENSG00000069667
hsa05133	Pertussis	4/849	76/9637	0.91199	0.999818	ENSG00000169885/ENSG00000159403/ENSG00000269378/ENSG00000230528	CALML6/C1R/AC022149.1/NOS2P3	hsa:163688/hsa:715/hsa:3688/hsa:4843	4	2	ENSG00000169885/ENSG00000230528	2	ENSG00000159403/ENSG00000269378
hsa04622	RIG-I-like receptor signaling pathway	3/849	62/9637	0.919682	0.999818	ENSG00000095015/ENSG00000101695/ENSG00000184995	MAP3K1/RNF125/IFNE	hsa:4214/hsa:54941/hsa:338376	3	1	ENSG00000184995	2	ENSG00000095015/ENSG00000101695
hsa00053	Ascorbate and aldarate metabolism	2/849	46/9637	0.922226	0.999818	ENSG00000196620/ENSG00000197888	UGT2B15/UGT2B17	hsa:7366/hsa:7367	2	2	ENSG00000196620/ENSG00000197888	0
hsa00330	Arginine and proline metabolism	3/849	63/9637	0.924781	0.999818	ENSG00000141504/ENSG00000164867/ENSG00000230528	SAT2/NOS3/NOS2P3	hsa:112483/hsa:4846/hsa:4843	3	1	ENSG00000230528	2	ENSG00000141504/ENSG00000164867
hsa05170	Human immunodeficiency virus 1 infection	16/849	246/9637	0.925319	0.999818	ENSG00000170312/ENSG00000134057/ENSG00000100968/ENSG00000108984/ENSG00000157456/ENSG00000171791/ENSG00000169885/ENSG00000130303/ENSG00000158402/ENSG00000149554/ENSG00000026103/ENSG00000127588/ENSG00000126583/ENSG00000114450/ENSG00000150995/ENSG00000226648	CDK1/CCNB1/NFATC4/MAP2K6/CCNB2/BCL2/CALML6/BST2/CDC25C/CHEK1/FAS/GNG13/PRKCG/GNB4/ITPR1/PLCG1-AS1	hsa:983/hsa:891/hsa:4776/hsa:5608/hsa:9133/hsa:596/hsa:163688/hsa:684/hsa:995/hsa:1111/hsa:355/hsa:51764/hsa:5582/hsa:59345/hsa:3708/hsa:5335	16	13	ENSG00000170312/ENSG00000134057/ENSG00000100968/ENSG00000108984/ENSG00000157456/ENSG00000169885/ENSG00000158402/ENSG00000149554/ENSG00000026103/ENSG00000127588/ENSG00000126583/ENSG00000150995/ENSG00000226648	3	ENSG00000171791/ENSG00000130303/ENSG00000114450
hsa00531	Glycosaminoglycan degradation	1/849	29/9637	0.931336	0.999818	ENSG00000241489	AC244197.3	hsa:3423	1	1	ENSG00000241489	0
hsa04932	Non-alcoholic fatty liver disease	15/849	235/9637	0.931346	0.999818	ENSG00000175197/ENSG00000185950/ENSG00000100219/ENSG00000153094/ENSG00000106617/ENSG00000198727/ENSG00000197442/ENSG00000184557/ENSG00000132170/ENSG00000185633/ENSG00000026103/ENSG00000260816/ENSG00000116678/ENSG00000178127/ENSG00000228218	DDIT3/IRS2/XBP1/BCL2L11/PRKAG2/MT-CYB/MAP3K5/SOCS3/PPARG/NDUFA4L2/FAS/AC027279.1/LEPR/NDUFV2/ATF4P3	hsa:1649/hsa:8660/hsa:7494/hsa:10018/hsa:51422/hsa:4519/hsa:4217/hsa:9021/hsa:5468/hsa:56901/hsa:355/hsa:83737/hsa:3953/hsa:4729/hsa:468	15	5	ENSG00000198727/ENSG00000132170/ENSG00000026103/ENSG00000260816/ENSG00000178127	10	ENSG00000175197/ENSG00000185950/ENSG00000100219/ENSG00000153094/ENSG00000106617/ENSG00000197442/ENSG00000184557/ENSG00000185633/ENSG00000116678/ENSG00000228218
hsa04141	Protein processing in endoplasmic reticulum	13/849	209/9637	0.93373	0.999818	ENSG00000204388/ENSG00000107262/ENSG00000173110/ENSG00000051108/ENSG00000175197/ENSG00000100219/ENSG00000116044/ENSG00000118217/ENSG00000188021/ENSG00000116661/ENSG00000171791/ENSG00000197442/ENSG00000228218	HSPA1B/BAG1/HSPA6/HERPUD1/DDIT3/XBP1/NFE2L2/ATF6/UBQLN2/FBXO2/BCL2/MAP3K5/ATF4P3	hsa:3303/hsa:573/hsa:3310/hsa:9709/hsa:1649/hsa:7494/hsa:4780/hsa:22926/hsa:29978/hsa:26232/hsa:596/hsa:4217/hsa:468	13	1	ENSG00000116661	12	ENSG00000204388/ENSG00000107262/ENSG00000173110/ENSG00000051108/ENSG00000175197/ENSG00000100219/ENSG00000116044/ENSG00000118217/ENSG00000188021/ENSG00000171791/ENSG00000197442/ENSG00000228218
hsa04917	Prolactin signaling pathway	4/849	81/9637	0.934681	0.999818	ENSG00000113494/ENSG00000115415/ENSG00000185634/ENSG00000184557	PRLR/STAT1/SHC4/SOCS3	hsa:5618/hsa:6772/hsa:399694/hsa:9021	4	0		4	ENSG00000113494/ENSG00000115415/ENSG00000185634/ENSG00000184557
hsa00513	Various types of N-glycan biosynthesis	2/849	49/9637	0.937951	0.999818	ENSG00000139044/ENSG00000126091	B4GALNT3/ST3GAL3	hsa:283358/hsa:6487	2	2	ENSG00000139044/ENSG00000126091	0
hsa04120	Ubiquitin mediated proteolysis	13/849	213/9637	0.943524	0.999818	ENSG00000175063/ENSG00000117399/ENSG00000095015/ENSG00000134574/ENSG00000156587/ENSG00000276550/ENSG00000116661/ENSG00000101197/ENSG00000012048/ENSG00000184557/ENSG00000023445/ENSG00000101871/ENSG00000260816	UBE2C/CDC20/MAP3K1/DDB2/UBE2L6/HERC2P2/FBXO2/BIRC7/BRCA1/SOCS3/BIRC3/MID1/AC027279.1	hsa:11065/hsa:991/hsa:4214/hsa:1643/hsa:9246/hsa:8924/hsa:26232/hsa:79444/hsa:672/hsa:9021/hsa:330/hsa:4281/hsa:83737	13	9	ENSG00000175063/ENSG00000117399/ENSG00000134574/ENSG00000276550/ENSG00000116661/ENSG00000101197/ENSG00000012048/ENSG00000101871/ENSG00000260816	4	ENSG00000095015/ENSG00000156587/ENSG00000184557/ENSG00000023445
hsa03050	Proteasome	3/849	68/9637	0.946097	0.999818	ENSG00000226332/ENSG00000100764/ENSG00000259972	AL354836.1/PSMC1/AC009120.2	hsa:11047/hsa:5700/hsa:5713	3	2	ENSG00000226332/ENSG00000259972	1	ENSG00000100764
hsa05130	Pathogenic Escherichia coli infection	18/849	282/9637	0.946752	0.999818	ENSG00000196230/ENSG00000167552/ENSG00000181885/ENSG00000106404/ENSG00000112290/ENSG00000055163/ENSG00000150782/ENSG00000253958/ENSG00000152086/ENSG00000026103/ENSG00000163347/ENSG00000261456/ENSG00000075886/ENSG00000184113/ENSG00000269378/ENSG00000251634/ENSG00000178462/ENSG00000236993	TUBB/TUBA1A/CLDN7/CLDN15/WASF1/CYFIP2/IL18/CLDN23/TUBA3E/FAS/CLDN1/TUBB8/TUBA3D/CLDN5/AC022149.1/AC145138.1/TUBAL3/GAPDHP21	hsa:203068/hsa:7846/hsa:1366/hsa:24146/hsa:8936/hsa:26999/hsa:3606/hsa:137075/hsa:112714/hsa:355/hsa:9076/hsa:347688/hsa:7278/hsa:7122/hsa:3688/hsa:4671/hsa:79861/hsa:2597	18	9	ENSG00000196230/ENSG00000106404/ENSG00000112290/ENSG00000055163/ENSG00000026103/ENSG00000261456/ENSG00000184113/ENSG00000251634/ENSG00000236993	9	ENSG00000167552/ENSG00000181885/ENSG00000150782/ENSG00000253958/ENSG00000152086/ENSG00000163347/ENSG00000075886/ENSG00000269378/ENSG00000178462
hsa04658	Th1 and Th2 cell differentiation	4/849	85/9637	0.948862	0.999818	ENSG00000115415/ENSG00000146232/ENSG00000101384/ENSG00000226648	STAT1/NFKBIE/JAG1/PLCG1-AS1	hsa:6772/hsa:4794/hsa:182/hsa:5335	4	2	ENSG00000101384/ENSG00000226648	2	ENSG00000115415/ENSG00000146232
hsa00040	Pentose and glucuronate interconversions	2/849	52/9637	0.950628	0.999818	ENSG00000196620/ENSG00000197888	UGT2B15/UGT2B17	hsa:7366/hsa:7367	2	2	ENSG00000196620/ENSG00000197888	0
hsa05416	Viral myocarditis	4/849	86/9637	0.951936	0.999818	ENSG00000196352/ENSG00000090339/ENSG00000092054/ENSG00000005844	CD55/ICAM1/MYH7/ITGAL	hsa:1604/hsa:3383/hsa:4625/hsa:3683	4	2	ENSG00000092054/ENSG00000005844	2	ENSG00000196352/ENSG00000090339
hsa00983	Drug metabolism - other enzymes	5/849	102/9637	0.952848	0.999818	ENSG00000171848/ENSG00000167900/ENSG00000196620/ENSG00000197888/ENSG00000213513	RRM2/TK1/UGT2B15/UGT2B17/IMPDH1P5	hsa:6241/hsa:7083/hsa:7366/hsa:7367/hsa:3614	5	5	ENSG00000171848/ENSG00000167900/ENSG00000196620/ENSG00000197888/ENSG00000213513	0
hsa05330	Allograft rejection	1/849	35/9637	0.960592	0.999818	ENSG00000026103	FAS	hsa:355	1	1	ENSG00000026103	0
hsa05100	Bacterial invasion of epithelial cells	6/849	121/9637	0.961651	0.999818	ENSG00000115414/ENSG00000185634/ENSG00000112290/ENSG00000106976/ENSG00000100167/ENSG00000269378	FN1/SHC4/WASF1/DNM1/SEPT3/AC022149.1	hsa:2335/hsa:399694/hsa:8936/hsa:1759/hsa:55964/hsa:3688	6	2	ENSG00000112290/ENSG00000106976	4	ENSG00000115414/ENSG00000185634/ENSG00000100167/ENSG00000269378
hsa05332	Graft-versus-host disease	1/849	36/9637	0.964076	0.999818	ENSG00000026103	FAS	hsa:355	1	1	ENSG00000026103	0
hsa03018	RNA degradation	5/849	107/9637	0.964831	0.999818	ENSG00000133639/ENSG00000108515/ENSG00000255224/ENSG00000232296/ENSG00000174740	BTG1/ENO3/AC109322.1/AL691482.1/PABPC5	hsa:694/hsa:2027/hsa:54512/hsa:27258/hsa:140886	5	4	ENSG00000108515/ENSG00000255224/ENSG00000232296/ENSG00000174740	1	ENSG00000133639
hsa04910	Insulin signaling pathway	9/849	168/9637	0.965967	0.999818	ENSG00000100889/ENSG00000119729/ENSG00000185950/ENSG00000185634/ENSG00000187840/ENSG00000106617/ENSG00000044446/ENSG00000184557/ENSG00000169885	PCK2/RHOQ/IRS2/SHC4/EIF4EBP1/PRKAG2/PHKA2/SOCS3/CALML6	hsa:5106/hsa:23433/hsa:8660/hsa:399694/hsa:1978/hsa:51422/hsa:5256/hsa:9021/hsa:163688	9	2	ENSG00000044446/ENSG00000169885	7	ENSG00000100889/ENSG00000119729/ENSG00000185950/ENSG00000185634/ENSG00000187840/ENSG00000106617/ENSG00000184557
hsa00051	Fructose and mannose metabolism	1/849	38/9637	0.970149	0.999818	ENSG00000138030	KHK	hsa:3795	1	1	ENSG00000138030	0
hsa00860	Porphyrin metabolism	2/849	59/9637	0.971293	0.999818	ENSG00000196620/ENSG00000197888	UGT2B15/UGT2B17	hsa:7366/hsa:7367	2	2	ENSG00000196620/ENSG00000197888	0
hsa05164	Influenza A	11/849	203/9637	0.974403	0.999818	ENSG00000115415/ENSG00000090339/ENSG00000169100/ENSG00000135446/ENSG00000151729/ENSG00000184557/ENSG00000150782/ENSG00000026103/ENSG00000275896/ENSG00000089127/ENSG00000197253	STAT1/ICAM1/SLC25A6/CDK4/SLC25A4/SOCS3/IL18/FAS/PRSS2/OAS1/TPSB2	hsa:6772/hsa:3383/hsa:293/hsa:1019/hsa:291/hsa:9021/hsa:3606/hsa:355/hsa:5645/hsa:4938/hsa:64499	11	2	ENSG00000026103/ENSG00000197253	9	ENSG00000115415/ENSG00000090339/ENSG00000169100/ENSG00000135446/ENSG00000151729/ENSG00000184557/ENSG00000150782/ENSG00000275896/ENSG00000089127
hsa00510	N-Glycan biosynthesis	2/849	61/9637	0.975464	0.999818	ENSG00000128268/ENSG00000167889	MGAT3/MGAT5B	hsa:4248/hsa:146664	2	2	ENSG00000128268/ENSG00000167889	0
hsa03060	Protein export	1/849	41/9637	0.97739	0.999818	ENSG00000189423	USP32P3	hsa:6730	1	1	ENSG00000189423	0
hsa04520	Adherens junction	7/849	147/9637	0.978736	0.999818	ENSG00000077782/ENSG00000112290/ENSG00000215375/ENSG00000138795/ENSG00000015285/ENSG00000127329/ENSG00000243323	FGFR1/WASF1/MYL5/LEF1/WAS/PTPRB/PTPRVP	hsa:2260/hsa:8936/hsa:4636/hsa:51176/hsa:7454/hsa:5787/hsa:5787	7	7	ENSG00000077782/ENSG00000112290/ENSG00000215375/ENSG00000138795/ENSG00000015285/ENSG00000127329/ENSG00000243323	0
hsa00020	Citrate cycle (TCA cycle)	1/849	42/9637	0.979391	0.999818	ENSG00000100889	PCK2	hsa:5106	1	0		1	ENSG00000100889
hsa05142	Chagas disease	4/849	100/9637	0.980427	0.999818	ENSG00000026103/ENSG00000159640/ENSG00000106366/ENSG00000230528	FAS/ACE/SERPINE1/NOS2P3	hsa:355/hsa:1636/hsa:5054/hsa:4843	4	3	ENSG00000026103/ENSG00000159640/ENSG00000230528	1	ENSG00000106366
hsa00310	Lysine degradation	3/849	88/9637	0.986778	0.999818	ENSG00000109685/ENSG00000181192/ENSG00000101945	NSD2/DHTKD1/SUV39H1	hsa:7468/hsa:55526/hsa:6839	3	3	ENSG00000109685/ENSG00000181192/ENSG00000101945	0
hsa04620	Toll-like receptor signaling pathway	3/849	89/9637	0.987707	0.999818	ENSG00000115415/ENSG00000108984/ENSG00000129988	STAT1/MAP2K6/LBP	hsa:6772/hsa:5608/hsa:3929	3	1	ENSG00000108984	2	ENSG00000115415/ENSG00000129988
hsa04144	Endocytosis	20/849	349/9637	0.988521	0.999818	ENSG00000075651/ENSG00000204388/ENSG00000173110/ENSG00000097033/ENSG00000068078/ENSG00000066468/ENSG00000131584/ENSG00000264204/ENSG00000164695/ENSG00000267980/ENSG00000106976/ENSG00000110195/ENSG00000135439/ENSG00000078053/ENSG00000107242/ENSG00000136717/ENSG00000269243/ENSG00000260816/ENSG00000102981/ENSG00000198873	PLD1/HSPA1B/HSPA6/SH3GLB1/FGFR3/FGFR2/ACAP3/AGAP7P/CHMP4C/AC007292.1/DNM1/FOLR1/AGAP2/AMPH/PIP5K1B/BIN1/AC008894.2/AC027279.1/PARD6A/GRK5	hsa:5337/hsa:3303/hsa:3310/hsa:51100/hsa:2261/hsa:2263/hsa:116983/hsa:119016/hsa:92421/hsa:6455/hsa:1759/hsa:2348/hsa:116986/hsa:273/hsa:8395/hsa:274/hsa:4218/hsa:83737/hsa:50855/hsa:2869	20	13	ENSG00000068078/ENSG00000066468/ENSG00000131584/ENSG00000264204/ENSG00000267980/ENSG00000106976/ENSG00000135439/ENSG00000078053/ENSG00000136717/ENSG00000269243/ENSG00000260816/ENSG00000102981/ENSG00000198873	7	ENSG00000075651/ENSG00000204388/ENSG00000173110/ENSG00000097033/ENSG00000164695/ENSG00000110195/ENSG00000107242
hsa04612	Antigen processing and presentation	3/849	90/9637	0.988572	0.999818	ENSG00000204388/ENSG00000173110/ENSG00000019582	HSPA1B/HSPA6/CD74	hsa:3303/hsa:3310/hsa:972	3	1	ENSG00000019582	2	ENSG00000204388/ENSG00000173110
hsa05135	Yersinia infection	8/849	176/9637	0.989929	0.999818	ENSG00000115414/ENSG00000108984/ENSG00000150782/ENSG00000107242/ENSG00000015285/ENSG00000269378/ENSG00000141968/ENSG00000226648	FN1/MAP2K6/IL18/PIP5K1B/WAS/AC022149.1/VAV1/PLCG1-AS1	hsa:2335/hsa:5608/hsa:3606/hsa:8395/hsa:7454/hsa:3688/hsa:7409/hsa:5335	8	4	ENSG00000108984/ENSG00000015285/ENSG00000141968/ENSG00000226648	4	ENSG00000115414/ENSG00000150782/ENSG00000107242/ENSG00000269378
hsa05211	Renal cell carcinoma	3/849	92/9637	0.99013	0.999818	ENSG00000124762/ENSG00000100644/ENSG00000112715	CDKN1A/HIF1A/VEGFA	hsa:1026/hsa:3091/hsa:7422	3	0		3	ENSG00000124762/ENSG00000100644/ENSG00000112715
hsa00071	Fatty acid degradation	1/849	50/9637	0.990181	0.999818	ENSG00000254413	CHKB-CPT1B	hsa:1375	1	1	ENSG00000254413	0
hsa04940	Type I diabetes mellitus	1/849	51/9637	0.991051	0.999818	ENSG00000026103	FAS	hsa:355	1	1	ENSG00000026103	0
hsa05132	Salmonella infection	23/849	399/9637	0.991778	0.999818	ENSG00000135723/ENSG00000196230/ENSG00000134108/ENSG00000167552/ENSG00000104518/ENSG00000108984/ENSG00000171791/ENSG00000077380/ENSG00000185567/ENSG00000215375/ENSG00000023445/ENSG00000055163/ENSG00000150782/ENSG00000152086/ENSG00000236829/ENSG00000138795/ENSG00000261456/ENSG00000075886/ENSG00000104892/ENSG00000251634/ENSG00000168589/ENSG00000178462/ENSG00000236993	FHOD1/TUBB/ARL8B/TUBA1A/GSDMD/MAP2K6/BCL2/DYNC1I2/AHNAK2/MYL5/BIRC3/CYFIP2/IL18/TUBA3E/Z97634.1/LEF1/TUBB8/TUBA3D/KLC3/AC145138.1/DYNLRB2/TUBAL3/GAPDHP21	hsa:29109/hsa:203068/hsa:55207/hsa:7846/hsa:79792/hsa:5608/hsa:596/hsa:1781/hsa:113146/hsa:4636/hsa:330/hsa:26999/hsa:3606/hsa:112714/hsa:5420/hsa:51176/hsa:347688/hsa:7278/hsa:147700/hsa:4671/hsa:83657/hsa:79861/hsa:2597	23	11	ENSG00000135723/ENSG00000196230/ENSG00000104518/ENSG00000108984/ENSG00000185567/ENSG00000215375/ENSG00000055163/ENSG00000138795/ENSG00000261456/ENSG00000251634/ENSG00000236993	12	ENSG00000134108/ENSG00000167552/ENSG00000171791/ENSG00000077380/ENSG00000023445/ENSG00000150782/ENSG00000152086/ENSG00000236829/ENSG00000075886/ENSG00000104892/ENSG00000168589/ENSG00000178462
hsa01200	Carbon metabolism	8/849	182/9637	0.992832	0.999818	ENSG00000092621/ENSG00000182199/ENSG00000121691/ENSG00000108515/ENSG00000255182/ENSG00000236993/ENSG00000213997/ENSG00000168237	PHGDH/SHMT2/CAT/ENO3/AC084125.2/GAPDHP21/PGAM1P7/GLYCTK	hsa:26227/hsa:6472/hsa:847/hsa:2027/hsa:2875/hsa:2597/hsa:5223/hsa:132158	8	5	ENSG00000108515/ENSG00000255182/ENSG00000236993/ENSG00000213997/ENSG00000168237	3	ENSG00000092621/ENSG00000182199/ENSG00000121691
hsa03015	mRNA surveillance pathway	4/849	132/9637	0.997875	0.999818	ENSG00000169246/ENSG00000243716/ENSG00000185864/ENSG00000174740	NPIPB3/NPIPB5/NPIPB4/PABPC5	hsa:23049/hsa:23049/hsa:23049/hsa:140886	4	4	ENSG00000169246/ENSG00000243716/ENSG00000185864/ENSG00000174740	0
hsa03250	Viral life cycle - HIV-1	2/849	93/9637	0.998181	0.999818	ENSG00000108773/ENSG00000130303	KAT2A/BST2	hsa:2648/hsa:684	2	1	ENSG00000108773	1	ENSG00000130303
hsa05131	Shigellosis	17/849	376/9637	0.999598	0.999818	ENSG00000025039/ENSG00000273983/ENSG00000155876/ENSG00000171791/ENSG00000142867/ENSG00000112290/ENSG00000116954/ENSG00000215375/ENSG00000150782/ENSG00000100167/ENSG00000269378/ENSG00000274267/ENSG00000251634/ENSG00000150995/ENSG00000226648/ENSG00000160201/ENSG00000101460	RRAGD/HIST1H3G/RRAGA/BCL2/BCL10/WASF1/RRAGC/MYL5/IL18/SEPT3/AC022149.1/HIST1H3B/AC145138.1/ITPR1/PLCG1-AS1/U2AF1/MAP1LC3A	hsa:58528/hsa:8352/hsa:10670/hsa:596/hsa:8915/hsa:8936/hsa:64121/hsa:4636/hsa:3606/hsa:55964/hsa:3688/hsa:8352/hsa:4671/hsa:3708/hsa:5335/hsa:102724594/hsa:84557	17	9	ENSG00000273983/ENSG00000112290/ENSG00000215375/ENSG00000274267/ENSG00000251634/ENSG00000150995/ENSG00000226648/ENSG00000160201/ENSG00000101460	8	ENSG00000025039/ENSG00000155876/ENSG00000171791/ENSG00000142867/ENSG00000116954/ENSG00000150782/ENSG00000100167/ENSG00000269378
hsa03040	Spliceosome	7/849	222/9637	0.999804	0.999818	ENSG00000204388/ENSG00000173110/ENSG00000265298/ENSG00000232296/ENSG00000213411/ENSG00000237017/ENSG00000160201	HSPA1B/HSPA6/AC132812.1/AL691482.1/RBM22P2/AC245052.4/U2AF1	hsa:3303/hsa:3310/hsa:23020/hsa:27258/hsa:55696/hsa:26121/hsa:102724594	7	5	ENSG00000265298/ENSG00000232296/ENSG00000213411/ENSG00000237017/ENSG00000160201	2	ENSG00000204388/ENSG00000173110
hsa03013	Nucleocytoplasmic transport	4/849	165/9637	0.999818	0.999818	ENSG00000184575/ENSG00000196205/ENSG00000156508/ENSG00000233476	XPOT/EEF1A1P5/EEF1A1/EEF1A1P6	hsa:11260/hsa:1915/hsa:1915/hsa:1915	4	0		4	ENSG00000184575/ENSG00000196205/ENSG00000156508/ENSG00000233476

## Sheet: Gene ranked list
NAME	DESCRIPTION	GENE_SYMBOL	GENE_TITLE	SCORE
MYH7(ENSG00000092054)	ENSG00000092054	null	null	4.74461
SNORA71A(ENSG00000225091)	ENSG00000225091	null	null	4.36374
CHRM3(ENSG00000133019)	ENSG00000133019	null	null	4.33629
BIN2(ENSG00000110934)	ENSG00000110934	null	null	4.33173
AL133370.1(ENSG00000258837)	ENSG00000258837	null	null	4.28466
UGT2B15(ENSG00000196620)	ENSG00000196620	null	null	4.19192
SYNPO2(ENSG00000172403)	ENSG00000172403	null	null	4.15345
MEG3(ENSG00000214548)	ENSG00000214548	null	null	4.10085
GUCY1A1(ENSG00000164116)	ENSG00000164116	null	null	4.04845
LINC01291(ENSG00000204792)	ENSG00000204792	null	null	4.04467
PLEKHS1(ENSG00000148735)	ENSG00000148735	null	null	4.02142
LINC00565(ENSG00000260910)	ENSG00000260910	null	null	4.00629
COL6A1(ENSG00000142156)	ENSG00000142156	null	null	4.00137
CLDN5(ENSG00000184113)	ENSG00000184113	null	null	3.99179
LAMA3(ENSG00000053747)	ENSG00000053747	null	null	3.92532
AC107959.1(ENSG00000245025)	ENSG00000245025	null	null	3.90886
AC106038.1(ENSG00000246792)	ENSG00000246792	null	null	3.89766
TRGC1(ENSG00000211689)	ENSG00000211689	null	null	3.88752
OLFML3(ENSG00000116774)	ENSG00000116774	null	null	3.88379
GALNT13(ENSG00000144278)	ENSG00000144278	null	null	3.8492
COL3A1(ENSG00000168542)	ENSG00000168542	null	null	3.84764
HJURP(ENSG00000123485)	ENSG00000123485	null	null	3.84112
C5orf60(ENSG00000204661)	ENSG00000204661	null	null	3.82814
AVP(ENSG00000101200)	ENSG00000101200	null	null	3.82726
KIF18B(ENSG00000186185)	ENSG00000186185	null	null	3.82485
DRD1(ENSG00000184845)	ENSG00000184845	null	null	3.8094
AC141557.1(ENSG00000256673)	ENSG00000256673	null	null	3.79563
CST2(ENSG00000170369)	ENSG00000170369	null	null	3.78862
AC104083.1(ENSG00000260244)	ENSG00000260244	null	null	3.78176
MAP2K6(ENSG00000108984)	ENSG00000108984	null	null	3.74866
AC005256.1(ENSG00000267073)	ENSG00000267073	null	null	3.74458
STRA6(ENSG00000137868)	ENSG00000137868	null	null	3.74325
CRAT(ENSG00000095321)	ENSG00000095321	null	null	3.72489
CST4(ENSG00000101441)	ENSG00000101441	null	null	3.68208
ESPL1(ENSG00000135476)	ENSG00000135476	null	null	3.66829
TROAP(ENSG00000135451)	ENSG00000135451	null	null	3.65967
LINC00173(ENSG00000196668)	ENSG00000196668	null	null	3.65013
SHH(ENSG00000164690)	ENSG00000164690	null	null	3.64407
MMP16(ENSG00000156103)	ENSG00000156103	null	null	3.63475
COL27A1(ENSG00000196739)	ENSG00000196739	null	null	3.61081
ADAMTS7(ENSG00000136378)	ENSG00000136378	null	null	3.57589
NYAP1(ENSG00000166924)	ENSG00000166924	null	null	3.57195
CCDC151(ENSG00000198003)	ENSG00000198003	null	null	3.55372
MYO3B(ENSG00000071909)	ENSG00000071909	null	null	3.5439
AC131934.1(ENSG00000255158)	ENSG00000255158	null	null	3.5439
EEF1B2P7(ENSG00000213055)	ENSG00000213055	null	null	3.5439
AC012368.1(ENSG00000225889)	ENSG00000225889	null	null	3.5439
AC068587.4(ENSG00000283674)	ENSG00000283674	null	null	3.54272
KCNAB2(ENSG00000069424)	ENSG00000069424	null	null	3.53986
RASL10A(ENSG00000100276)	ENSG00000100276	null	null	3.53892
MT-TH(ENSG00000210176)	ENSG00000210176	null	null	3.5384
SOX11(ENSG00000176887)	ENSG00000176887	null	null	3.52632
ZG16(ENSG00000174992)	ENSG00000174992	null	null	3.5179
PIF1(ENSG00000140451)	ENSG00000140451	null	null	3.51141
BIRC7(ENSG00000101197)	ENSG00000101197	null	null	3.50978
HCG27(ENSG00000206344)	ENSG00000206344	null	null	3.49932
PCDH7(ENSG00000169851)	ENSG00000169851	null	null	3.49785
CCNA1(ENSG00000133101)	ENSG00000133101	null	null	3.47305
APOD(ENSG00000189058)	ENSG00000189058	null	null	3.46394
AC073573.1(ENSG00000257808)	ENSG00000257808	null	null	3.45154
LINC01293(ENSG00000230836)	ENSG00000230836	null	null	3.43745
GRIK4(ENSG00000149403)	ENSG00000149403	null	null	3.42299
TICRR(ENSG00000140534)	ENSG00000140534	null	null	3.42016
COL6A6(ENSG00000206384)	ENSG00000206384	null	null	3.41868
CDCA3(ENSG00000111665)	ENSG00000111665	null	null	3.4098
PCLAF(ENSG00000166803)	ENSG00000166803	null	null	3.40499
LAMB1(ENSG00000091136)	ENSG00000091136	null	null	3.39317
ASPM(ENSG00000066279)	ENSG00000066279	null	null	3.37702
MKI67(ENSG00000148773)	ENSG00000148773	null	null	3.36178
CYP3A43(ENSG00000021461)	ENSG00000021461	null	null	3.35879
SPC24(ENSG00000161888)	ENSG00000161888	null	null	3.35716
ZWINT(ENSG00000122952)	ENSG00000122952	null	null	3.34888
ADGRB1(ENSG00000181790)	ENSG00000181790	null	null	3.34374
SLC4A11(ENSG00000088836)	ENSG00000088836	null	null	3.33764
BRINP2(ENSG00000198797)	ENSG00000198797	null	null	3.33192
HEY2(ENSG00000135547)	ENSG00000135547	null	null	3.33167
CCDC136(ENSG00000128596)	ENSG00000128596	null	null	3.3275
BLM(ENSG00000197299)	ENSG00000197299	null	null	3.32552
FAM72A(ENSG00000196550)	ENSG00000196550	null	null	3.31752
TACC3(ENSG00000013810)	ENSG00000013810	null	null	3.31476
WDR62(ENSG00000075702)	ENSG00000075702	null	null	3.31077
HOXB-AS1(ENSG00000230148)	ENSG00000230148	null	null	3.30903
AC009812.3(ENSG00000254162)	ENSG00000254162	null	null	3.30903
AL157938.3(ENSG00000246851)	ENSG00000246851	null	null	3.30903
MIR6763(ENSG00000277052)	ENSG00000277052	null	null	3.30903
UBE2C(ENSG00000175063)	ENSG00000175063	null	null	3.29482
LY6H(ENSG00000176956)	ENSG00000176956	null	null	3.29154
FGFR2(ENSG00000066468)	ENSG00000066468	null	null	3.28616
AFF3(ENSG00000144218)	ENSG00000144218	null	null	3.28433
SCRT1(ENSG00000261678)	ENSG00000261678	null	null	3.28308
KIF12(ENSG00000136883)	ENSG00000136883	null	null	3.28174
BRSK1(ENSG00000160469)	ENSG00000160469	null	null	3.2778
TPSG1(ENSG00000116176)	ENSG00000116176	null	null	3.27461
ABCA7(ENSG00000064687)	ENSG00000064687	null	null	3.27135
GTSE1(ENSG00000075218)	ENSG00000075218	null	null	3.26739
AL662791.1(ENSG00000244349)	ENSG00000244349	null	null	3.26389
FAM72D(ENSG00000215784)	ENSG00000215784	null	null	3.25901
NECAB1(ENSG00000123119)	ENSG00000123119	null	null	3.2585
SKA3(ENSG00000165480)	ENSG00000165480	null	null	3.25334
KIF18A(ENSG00000121621)	ENSG00000121621	null	null	3.24978
UHRF1(ENSG00000276043)	ENSG00000276043	null	null	3.24833
C1QL1(ENSG00000131094)	ENSG00000131094	null	null	3.24687
TPSB2(ENSG00000197253)	ENSG00000197253	null	null	3.24089
ZNF781(ENSG00000196381)	ENSG00000196381	null	null	3.23301
AC068389.1(ENSG00000228862)	ENSG00000228862	null	null	3.23301
AC026740.1(ENSG00000271781)	ENSG00000271781	null	null	3.22861
HELLS(ENSG00000119969)	ENSG00000119969	null	null	3.22142
ANK1(ENSG00000029534)	ENSG00000029534	null	null	3.22081
IQGAP3(ENSG00000183856)	ENSG00000183856	null	null	3.21703
LKAAEAR1(ENSG00000171695)	ENSG00000171695	null	null	3.21523
KIF20A(ENSG00000112984)	ENSG00000112984	null	null	3.21425
AURKB(ENSG00000178999)	ENSG00000178999	null	null	3.20603
OIP5(ENSG00000104147)	ENSG00000104147	null	null	3.19657
SGO1(ENSG00000129810)	ENSG00000129810	null	null	3.19467
PSPC1P1(ENSG00000227879)	ENSG00000227879	null	null	3.1938
MINDY4(ENSG00000106125)	ENSG00000106125	null	null	3.19138
AC005785.1(ENSG00000268189)	ENSG00000268189	null	null	3.18607
AP000350.7(ENSG00000279467)	ENSG00000279467	null	null	3.18529
PTPN7(ENSG00000143851)	ENSG00000143851	null	null	3.18529
CNDP1(ENSG00000150656)	ENSG00000150656	null	null	3.18529
KRT18P6(ENSG00000258783)	ENSG00000258783	null	null	3.18529
SYBU(ENSG00000147642)	ENSG00000147642	null	null	3.17311
AP001830.1(ENSG00000255337)	ENSG00000255337	null	null	3.14803
NRM(ENSG00000137404)	ENSG00000137404	null	null	3.14507
MTND5P11(ENSG00000248923)	ENSG00000248923	null	null	3.14309
RECQL4(ENSG00000160957)	ENSG00000160957	null	null	3.13967
KIF14(ENSG00000118193)	ENSG00000118193	null	null	3.1372
FANCI(ENSG00000140525)	ENSG00000140525	null	null	3.1323
HIST1H3G(ENSG00000273983)	ENSG00000273983	null	null	3.12827
SPAG5(ENSG00000076382)	ENSG00000076382	null	null	3.12743
CIT(ENSG00000122966)	ENSG00000122966	null	null	3.12419
BUB1(ENSG00000169679)	ENSG00000169679	null	null	3.12399
CYP3A5(ENSG00000106258)	ENSG00000106258	null	null	3.11495
CNIH2(ENSG00000174871)	ENSG00000174871	null	null	3.11455
POLQ(ENSG00000051341)	ENSG00000051341	null	null	3.11082
PLK1(ENSG00000166851)	ENSG00000166851	null	null	3.10746
RF00019(ENSG00000252915)	ENSG00000252915	null	null	3.1034
COL4A4(ENSG00000081052)	ENSG00000081052	null	null	3.09735
PCDH11X(ENSG00000102290)	ENSG00000102290	null	null	3.09636
MCM10(ENSG00000065328)	ENSG00000065328	null	null	3.08449
AP001628.1(ENSG00000225218)	ENSG00000225218	null	null	3.07444
OTULINL(ENSG00000145569)	ENSG00000145569	null	null	3.07268
GCNT2(ENSG00000111846)	ENSG00000111846	null	null	3.06816
SACS(ENSG00000151835)	ENSG00000151835	null	null	3.06436
TMEM255B(ENSG00000184497)	ENSG00000184497	null	null	3.05979
IGHE(ENSG00000211891)	ENSG00000211891	null	null	3.05714
AC005332.1(ENSG00000265100)	ENSG00000265100	null	null	3.05463
CENPU(ENSG00000151725)	ENSG00000151725	null	null	3.05383
AL139384.2(ENSG00000277159)	ENSG00000277159	null	null	3.05227
LHX1(ENSG00000273706)	ENSG00000273706	null	null	3.04233
NUF2(ENSG00000143228)	ENSG00000143228	null	null	3.03856
LINGO1(ENSG00000169783)	ENSG00000169783	null	null	3.03417
METTL7A(ENSG00000185432)	ENSG00000185432	null	null	3.02169
CTRB1(ENSG00000168925)	ENSG00000168925	null	null	3.01927
CORO1A(ENSG00000102879)	ENSG00000102879	null	null	3.01544
CYB5R2(ENSG00000166394)	ENSG00000166394	null	null	3.01098
FAM216A(ENSG00000204856)	ENSG00000204856	null	null	3.01061
CASC10(ENSG00000204682)	ENSG00000204682	null	null	3.00788
CST1(ENSG00000170373)	ENSG00000170373	null	null	3.00542
AC092718.4(ENSG00000261061)	ENSG00000261061	null	null	2.99947
CENPE(ENSG00000138778)	ENSG00000138778	null	null	2.99897
FGF18(ENSG00000156427)	ENSG00000156427	null	null	2.99825
ARHGEF39(ENSG00000137135)	ENSG00000137135	null	null	2.99723
AC008537.4(ENSG00000282951)	ENSG00000282951	null	null	2.99657
FLJ20021(ENSG00000254531)	ENSG00000254531	null	null	2.99607
CDC20(ENSG00000117399)	ENSG00000117399	null	null	2.99103
EME1(ENSG00000154920)	ENSG00000154920	null	null	2.98142
PRR11(ENSG00000068489)	ENSG00000068489	null	null	2.97832
BAMBI(ENSG00000095739)	ENSG00000095739	null	null	2.97363
NDC80(ENSG00000080986)	ENSG00000080986	null	null	2.97015
MDGA1(ENSG00000112139)	ENSG00000112139	null	null	2.96933
PTTG1(ENSG00000164611)	ENSG00000164611	null	null	2.96546
AC103770.1(ENSG00000254251)	ENSG00000254251	null	null	2.96251
HPDL(ENSG00000186603)	ENSG00000186603	null	null	2.95841
AC097478.1(ENSG00000251095)	ENSG00000251095	null	null	2.95575
TSC22D1-AS1(ENSG00000278156)	ENSG00000278156	null	null	2.95265
PHF19(ENSG00000119403)	ENSG00000119403	null	null	2.94999
GBAP1(ENSG00000160766)	ENSG00000160766	null	null	2.94566
HOXB3(ENSG00000120093)	ENSG00000120093	null	null	2.93074
AC008747.1(ENSG00000267024)	ENSG00000267024	null	null	2.92836
AC114781.2(ENSG00000250057)	ENSG00000250057	null	null	2.92836
CST5(ENSG00000170367)	ENSG00000170367	null	null	2.92601
MNS1(ENSG00000138587)	ENSG00000138587	null	null	2.92408
PLCH1(ENSG00000114805)	ENSG00000114805	null	null	2.92125
FANCB(ENSG00000181544)	ENSG00000181544	null	null	2.91873
IL22RA1(ENSG00000142677)	ENSG00000142677	null	null	2.91579
DOCK3(ENSG00000088538)	ENSG00000088538	null	null	2.91538
CEP55(ENSG00000138180)	ENSG00000138180	null	null	2.9106
MTFR2(ENSG00000146410)	ENSG00000146410	null	null	2.90861
RRM2(ENSG00000171848)	ENSG00000171848	null	null	2.90454
CDK1(ENSG00000170312)	ENSG00000170312	null	null	2.90424
PCDH10(ENSG00000138650)	ENSG00000138650	null	null	2.89409
ARHGAP22(ENSG00000128805)	ENSG00000128805	null	null	2.88397
DEPDC1(ENSG00000024526)	ENSG00000024526	null	null	2.88133
RASSF10(ENSG00000189431)	ENSG00000189431	null	null	2.87897
FAT4(ENSG00000196159)	ENSG00000196159	null	null	2.87679
CCDC106(ENSG00000173581)	ENSG00000173581	null	null	2.87646
PLCH2(ENSG00000149527)	ENSG00000149527	null	null	2.87363
FKBP10(ENSG00000141756)	ENSG00000141756	null	null	2.87308
ITGB7(ENSG00000139626)	ENSG00000139626	null	null	2.87244
ACHE(ENSG00000087085)	ENSG00000087085	null	null	2.8686
IRF8(ENSG00000140968)	ENSG00000140968	null	null	2.86858
EPDR1(ENSG00000086289)	ENSG00000086289	null	null	2.8659
ALDH1A3(ENSG00000184254)	ENSG00000184254	null	null	2.86442
RSPH14(ENSG00000100218)	ENSG00000100218	null	null	2.86352
AC006378.2(ENSG00000278959)	ENSG00000278959	null	null	2.86352
EVX1(ENSG00000106038)	ENSG00000106038	null	null	2.86352
CDC7(ENSG00000097046)	ENSG00000097046	null	null	2.86347
HS6ST2(ENSG00000171004)	ENSG00000171004	null	null	2.85759
AC138951.1(ENSG00000233974)	ENSG00000233974	null	null	2.85466
CCDC189(ENSG00000196118)	ENSG00000196118	null	null	2.85416
AC068196.1(ENSG00000238171)	ENSG00000238171	null	null	2.85358
VN2R17P(ENSG00000213014)	ENSG00000213014	null	null	2.85358
AL136038.3(ENSG00000261242)	ENSG00000261242	null	null	2.85331
AL645608.2(ENSG00000230699)	ENSG00000230699	null	null	2.85275
AL031598.1(ENSG00000260532)	ENSG00000260532	null	null	2.85238
AC020978.7(ENSG00000263276)	ENSG00000263276	null	null	2.84309
CDKN3(ENSG00000100526)	ENSG00000100526	null	null	2.83794
NOVA1(ENSG00000139910)	ENSG00000139910	null	null	2.83776
SPTBN5(ENSG00000137877)	ENSG00000137877	null	null	2.83467
KIF23(ENSG00000137807)	ENSG00000137807	null	null	2.83213
CENPM(ENSG00000100162)	ENSG00000100162	null	null	2.8303
ZGRF1(ENSG00000138658)	ENSG00000138658	null	null	2.82999
ORC6(ENSG00000091651)	ENSG00000091651	null	null	2.82654
CCNA2(ENSG00000145386)	ENSG00000145386	null	null	2.82489
TONSL(ENSG00000160949)	ENSG00000160949	null	null	2.82443
AC114730.3(ENSG00000235351)	ENSG00000235351	null	null	2.82226
AC099850.3(ENSG00000265415)	ENSG00000265415	null	null	2.82152
MYRF(ENSG00000124920)	ENSG00000124920	null	null	2.81618
CCDC74B(ENSG00000152076)	ENSG00000152076	null	null	2.81487
HOXA6(ENSG00000106006)	ENSG00000106006	null	null	2.81456
F7(ENSG00000057593)	ENSG00000057593	null	null	2.80795
PLCG1-AS1(ENSG00000226648)	ENSG00000226648	null	null	2.80379
FAM111B(ENSG00000189057)	ENSG00000189057	null	null	2.80158
FOXM1(ENSG00000111206)	ENSG00000111206	null	null	2.79914
SERINC2(ENSG00000168528)	ENSG00000168528	null	null	2.79738
ZNF367(ENSG00000165244)	ENSG00000165244	null	null	2.79646
LGALS1(ENSG00000100097)	ENSG00000100097	null	null	2.79578
KIF24(ENSG00000186638)	ENSG00000186638	null	null	2.79016
ADAM11(ENSG00000073670)	ENSG00000073670	null	null	2.78898
PKN3(ENSG00000160447)	ENSG00000160447	null	null	2.78501
TRIP13(ENSG00000071539)	ENSG00000071539	null	null	2.78171
LINC02298(ENSG00000257556)	ENSG00000257556	null	null	2.77949
SELL(ENSG00000188404)	ENSG00000188404	null	null	2.77809
ADAD2(ENSG00000140955)	ENSG00000140955	null	null	2.77788
CENPW(ENSG00000203760)	ENSG00000203760	null	null	2.77531
RAD54L(ENSG00000085999)	ENSG00000085999	null	null	2.77402
CPNE4(ENSG00000196353)	ENSG00000196353	null	null	2.77378
SPINK5(ENSG00000133710)	ENSG00000133710	null	null	2.77375
GSDMD(ENSG00000104518)	ENSG00000104518	null	null	2.77222
ADAMTS19(ENSG00000145808)	ENSG00000145808	null	null	2.76575
ERCC6L(ENSG00000186871)	ENSG00000186871	null	null	2.76514
RAB3B(ENSG00000169213)	ENSG00000169213	null	null	2.76313
CDC6(ENSG00000094804)	ENSG00000094804	null	null	2.76161
AC105020.1(ENSG00000203392)	ENSG00000203392	null	null	2.76033
SLC7A13(ENSG00000164893)	ENSG00000164893	null	null	2.7559
FHOD1(ENSG00000135723)	ENSG00000135723	null	null	2.75556
ADGRL3(ENSG00000150471)	ENSG00000150471	null	null	2.75435
AL117209.1(ENSG00000259515)	ENSG00000259515	null	null	2.74582
VIM-AS1(ENSG00000229124)	ENSG00000229124	null	null	2.74509
TK1(ENSG00000167900)	ENSG00000167900	null	null	2.74396
OBSCN-AS1(ENSG00000162913)	ENSG00000162913	null	null	2.74013
LINCR-0001(ENSG00000253641)	ENSG00000253641	null	null	2.73776
COL5A2(ENSG00000204262)	ENSG00000204262	null	null	2.73683
FAM66C(ENSG00000226711)	ENSG00000226711	null	null	2.73212
TCF19(ENSG00000137310)	ENSG00000137310	null	null	2.72923
SLC38A5(ENSG00000017483)	ENSG00000017483	null	null	2.72812
STK24-AS1(ENSG00000224418)	ENSG00000224418	null	null	2.72791
AC106820.4(ENSG00000260293)	ENSG00000260293	null	null	2.72736
NEIL3(ENSG00000109674)	ENSG00000109674	null	null	2.72615
KIF4A(ENSG00000090889)	ENSG00000090889	null	null	2.72404
PWRN3(ENSG00000260760)	ENSG00000260760	null	null	2.7207
E2F2(ENSG00000007968)	ENSG00000007968	null	null	2.72036
UPK3B(ENSG00000243566)	ENSG00000243566	null	null	2.71567
FAM161A(ENSG00000170264)	ENSG00000170264	null	null	2.71303
CHTF18(ENSG00000127586)	ENSG00000127586	null	null	2.70868
GPBAR1(ENSG00000179921)	ENSG00000179921	null	null	2.70253
RAD51AP1(ENSG00000111247)	ENSG00000111247	null	null	2.7023
AUTS2(ENSG00000158321)	ENSG00000158321	null	null	2.69924
LDHD(ENSG00000166816)	ENSG00000166816	null	null	2.69916
CDH18(ENSG00000145526)	ENSG00000145526	null	null	2.69561
B4GALNT1(ENSG00000135454)	ENSG00000135454	null	null	2.69179
CENPK(ENSG00000123219)	ENSG00000123219	null	null	2.69171
AB015752.1(ENSG00000254180)	ENSG00000254180	null	null	2.69159
CENPF(ENSG00000117724)	ENSG00000117724	null	null	2.69003
CACNA1I(ENSG00000100346)	ENSG00000100346	null	null	2.68913
AC012645.4(ENSG00000275371)	ENSG00000275371	null	null	2.68881
PCOLCE(ENSG00000106333)	ENSG00000106333	null	null	2.68477
DGKA(ENSG00000065357)	ENSG00000065357	null	null	2.68451
NR2F1(ENSG00000175745)	ENSG00000175745	null	null	2.68236
FBXO2(ENSG00000116661)	ENSG00000116661	null	null	2.68174
PABPC5(ENSG00000174740)	ENSG00000174740	null	null	2.68037
NUSAP1(ENSG00000137804)	ENSG00000137804	null	null	2.67921
MSLNL(ENSG00000162006)	ENSG00000162006	null	null	2.67871
CNTNAP1(ENSG00000108797)	ENSG00000108797	null	null	2.67796
KCNN4(ENSG00000104783)	ENSG00000104783	null	null	2.67351
MAP4K2(ENSG00000168067)	ENSG00000168067	null	null	2.67257
SLC12A5(ENSG00000124140)	ENSG00000124140	null	null	2.6716
CDCA2(ENSG00000184661)	ENSG00000184661	null	null	2.67152
FSD1(ENSG00000105255)	ENSG00000105255	null	null	2.67116
NRGN(ENSG00000154146)	ENSG00000154146	null	null	2.67032
DONSON(ENSG00000159147)	ENSG00000159147	null	null	2.66989
TSPEAR-AS1(ENSG00000235890)	ENSG00000235890	null	null	2.66966
COL2A1(ENSG00000139219)	ENSG00000139219	null	null	2.66378
AC008105.1(ENSG00000233175)	ENSG00000233175	null	null	2.66308
PLCL1(ENSG00000115896)	ENSG00000115896	null	null	2.66215
CENPI(ENSG00000102384)	ENSG00000102384	null	null	2.66084
GVQW3(ENSG00000179240)	ENSG00000179240	null	null	2.66079
ADAM23(ENSG00000114948)	ENSG00000114948	null	null	2.65969
PLEKHF1(ENSG00000166289)	ENSG00000166289	null	null	2.65897
RASSF2(ENSG00000101265)	ENSG00000101265	null	null	2.65804
AL139349.1(ENSG00000254419)	ENSG00000254419	null	null	2.65759
ITGA2B(ENSG00000005961)	ENSG00000005961	null	null	2.65711
MYBL2(ENSG00000101057)	ENSG00000101057	null	null	2.6559
ATAD2(ENSG00000156802)	ENSG00000156802	null	null	2.65439
LINC01297(ENSG00000225255)	ENSG00000225255	null	null	2.65215
TMEM249(ENSG00000261587)	ENSG00000261587	null	null	2.6513
AC009533.1(ENSG00000111788)	ENSG00000111788	null	null	2.64985
ADAM8(ENSG00000151651)	ENSG00000151651	null	null	2.64305
U52111.1(ENSG00000232725)	ENSG00000232725	null	null	2.63945
E2F8(ENSG00000129173)	ENSG00000129173	null	null	2.63408
DBF4B(ENSG00000161692)	ENSG00000161692	null	null	2.63365
GJB5(ENSG00000189280)	ENSG00000189280	null	null	2.6325
TOP2A(ENSG00000131747)	ENSG00000131747	null	null	2.63049
SPC25(ENSG00000152253)	ENSG00000152253	null	null	2.63026
NCAPG(ENSG00000109805)	ENSG00000109805	null	null	2.62895
AC017083.1(ENSG00000273064)	ENSG00000273064	null	null	2.62707
AL139424.3(ENSG00000284735)	ENSG00000284735	null	null	2.62423
MTND4P12(ENSG00000247627)	ENSG00000247627	null	null	2.62269
AC015712.6(ENSG00000272808)	ENSG00000272808	null	null	2.62215
DUX4L9(ENSG00000224807)	ENSG00000224807	null	null	2.62201
PIDD1(ENSG00000177595)	ENSG00000177595	null	null	2.62159
SDC2(ENSG00000169439)	ENSG00000169439	null	null	2.62125
ALOX5(ENSG00000012779)	ENSG00000012779	null	null	2.61935
BIRC5(ENSG00000089685)	ENSG00000089685	null	null	2.619
DPY19L2P1(ENSG00000189212)	ENSG00000189212	null	null	2.6165
ENG(ENSG00000106991)	ENSG00000106991	null	null	2.61648
MIR34AHG(ENSG00000228526)	ENSG00000228526	null	null	2.61581
FNDC11(ENSG00000125531)	ENSG00000125531	null	null	2.61555
ELFN1(ENSG00000225968)	ENSG00000225968	null	null	2.61462
E2F1(ENSG00000101412)	ENSG00000101412	null	null	2.61347
ASIP(ENSG00000101440)	ENSG00000101440	null	null	2.61119
AL731537.1(ENSG00000223502)	ENSG00000223502	null	null	2.61119
ARHGAP26-AS1(ENSG00000226272)	ENSG00000226272	null	null	2.61119
LIG1(ENSG00000105486)	ENSG00000105486	null	null	2.61029
SLC17A9(ENSG00000101194)	ENSG00000101194	null	null	2.6078
AC091057.1(ENSG00000187951)	ENSG00000187951	null	null	2.60713
HMGN5(ENSG00000198157)	ENSG00000198157	null	null	2.60467
HS3ST5(ENSG00000249853)	ENSG00000249853	null	null	2.60377
AC027601.5(ENSG00000279187)	ENSG00000279187	null	null	2.60214
DKK1(ENSG00000107984)	ENSG00000107984	null	null	2.59934
TNFRSF18(ENSG00000186891)	ENSG00000186891	null	null	2.59364
TMEM59L(ENSG00000105696)	ENSG00000105696	null	null	2.5931
PKMYT1(ENSG00000127564)	ENSG00000127564	null	null	2.59115
TMEM92(ENSG00000167105)	ENSG00000167105	null	null	2.59043
CYP2C9(ENSG00000138109)	ENSG00000138109	null	null	2.58979
SPINK7(ENSG00000145879)	ENSG00000145879	null	null	2.58979
LTB4R(ENSG00000213903)	ENSG00000213903	null	null	2.5879
PRSS12(ENSG00000164099)	ENSG00000164099	null	null	2.58542
ARHGAP11A(ENSG00000198826)	ENSG00000198826	null	null	2.58335
POLD1(ENSG00000062822)	ENSG00000062822	null	null	2.5822
TBC1D27P(ENSG00000128438)	ENSG00000128438	null	null	2.57936
AL161891.1(ENSG00000276672)	ENSG00000276672	null	null	2.57781
C3orf67(ENSG00000163689)	ENSG00000163689	null	null	2.57484
MAD2L1(ENSG00000164109)	ENSG00000164109	null	null	2.57457
SKA1(ENSG00000154839)	ENSG00000154839	null	null	2.57355
SPEG(ENSG00000072195)	ENSG00000072195	null	null	2.57277
STIL(ENSG00000123473)	ENSG00000123473	null	null	2.56863
HAS3(ENSG00000103044)	ENSG00000103044	null	null	2.56675
DTL(ENSG00000143476)	ENSG00000143476	null	null	2.5607
CKAP2L(ENSG00000169607)	ENSG00000169607	null	null	2.55877
LINC00672(ENSG00000263874)	ENSG00000263874	null	null	2.55847
CAVIN2(ENSG00000168497)	ENSG00000168497	null	null	2.55818
RBM22P2(ENSG00000213411)	ENSG00000213411	null	null	2.55622
B4GALNT3(ENSG00000139044)	ENSG00000139044	null	null	2.55574
LINC01116(ENSG00000163364)	ENSG00000163364	null	null	2.55411
AC007292.1(ENSG00000267980)	ENSG00000267980	null	null	2.55263
GNG13(ENSG00000127588)	ENSG00000127588	null	null	2.55167
TTK(ENSG00000112742)	ENSG00000112742	null	null	2.55073
SLC16A2(ENSG00000147100)	ENSG00000147100	null	null	2.5498
NEIL1(ENSG00000140398)	ENSG00000140398	null	null	2.54963
AR(ENSG00000169083)	ENSG00000169083	null	null	2.54903
KIFC1(ENSG00000237649)	ENSG00000237649	null	null	2.54505
CDT1(ENSG00000167513)	ENSG00000167513	null	null	2.54325
CENPS(ENSG00000175279)	ENSG00000175279	null	null	2.54303
AL139039.3(ENSG00000237685)	ENSG00000237685	null	null	2.54232
AL591742.2(ENSG00000282048)	ENSG00000282048	null	null	2.53842
TRERF1(ENSG00000124496)	ENSG00000124496	null	null	2.53758
CCDC18(ENSG00000122483)	ENSG00000122483	null	null	2.53649
RNA5SP109(ENSG00000212312)	ENSG00000212312	null	null	2.53305
ECM1(ENSG00000143369)	ENSG00000143369	null	null	2.53123
CDC45(ENSG00000093009)	ENSG00000093009	null	null	2.52818
MXRA8(ENSG00000162576)	ENSG00000162576	null	null	2.52754
FAM72B(ENSG00000188610)	ENSG00000188610	null	null	2.5221
ANKRD34A(ENSG00000272031)	ENSG00000272031	null	null	2.5213
BUB1B(ENSG00000156970)	ENSG00000156970	null	null	2.52035
CDCA5(ENSG00000146670)	ENSG00000146670	null	null	2.5178
NEK2(ENSG00000117650)	ENSG00000117650	null	null	2.51417
PBK(ENSG00000168078)	ENSG00000168078	null	null	2.51352
SMIM32(ENSG00000271824)	ENSG00000271824	null	null	2.51212
UPK2(ENSG00000110375)	ENSG00000110375	null	null	2.50624
ITPKA(ENSG00000137825)	ENSG00000137825	null	null	2.50436
KIF15(ENSG00000163808)	ENSG00000163808	null	null	2.50328
AC068831.7(ENSG00000284946)	ENSG00000284946	null	null	2.50262
COL1A1(ENSG00000108821)	ENSG00000108821	null	null	2.50227
ABCA9(ENSG00000154258)	ENSG00000154258	null	null	2.50059
CCDC150(ENSG00000144395)	ENSG00000144395	null	null	2.49899
AP000692.2(ENSG00000273199)	ENSG00000273199	null	null	2.49725
SLC6A19(ENSG00000174358)	ENSG00000174358	null	null	2.49632
MRGPRF(ENSG00000172935)	ENSG00000172935	null	null	2.49223
CENPJ(ENSG00000151849)	ENSG00000151849	null	null	2.48812
AC007448.3(ENSG00000266473)	ENSG00000266473	null	null	2.48759
AC055855.1(ENSG00000260773)	ENSG00000260773	null	null	2.48292
AC093724.1(ENSG00000213222)	ENSG00000213222	null	null	2.48283
PLPP7(ENSG00000160539)	ENSG00000160539	null	null	2.48018
AL513477.2(ENSG00000272420)	ENSG00000272420	null	null	2.47846
POLE(ENSG00000177084)	ENSG00000177084	null	null	2.47844
ZNF488(ENSG00000265763)	ENSG00000265763	null	null	2.47789
MAFA-AS1(ENSG00000254338)	ENSG00000254338	null	null	2.47734
SNTB1(ENSG00000172164)	ENSG00000172164	null	null	2.47714
MND1(ENSG00000121211)	ENSG00000121211	null	null	2.47406
VCX3B(ENSG00000205642)	ENSG00000205642	null	null	2.47275
ESRRAP2(ENSG00000235438)	ENSG00000235438	null	null	2.47275
AMDHD1(ENSG00000139344)	ENSG00000139344	null	null	2.47275
RUFY4(ENSG00000188282)	ENSG00000188282	null	null	2.47275
AC110998.1(ENSG00000253223)	ENSG00000253223	null	null	2.47275
SLC26A3(ENSG00000091138)	ENSG00000091138	null	null	2.47275
AC032011.1(ENSG00000274340)	ENSG00000274340	null	null	2.47275
AC093890.1(ENSG00000249741)	ENSG00000249741	null	null	2.47275
SNORA14B(ENSG00000207181)	ENSG00000207181	null	null	2.47275
AL162430.1(ENSG00000233406)	ENSG00000233406	null	null	2.47275
EIF4A1P4(ENSG00000257790)	ENSG00000257790	null	null	2.47275
AC093850.1(ENSG00000216721)	ENSG00000216721	null	null	2.47275
SLC25A52(ENSG00000141437)	ENSG00000141437	null	null	2.47275
MGAT3(ENSG00000128268)	ENSG00000128268	null	null	2.47181
DZIP1L(ENSG00000158163)	ENSG00000158163	null	null	2.47165
CCDC187(ENSG00000260220)	ENSG00000260220	null	null	2.46792
AC079779.2(ENSG00000228643)	ENSG00000228643	null	null	2.46452
KIF2C(ENSG00000142945)	ENSG00000142945	null	null	2.46428
GRIN2C(ENSG00000161509)	ENSG00000161509	null	null	2.46412
PROCA1(ENSG00000167525)	ENSG00000167525	null	null	2.46299
AC027279.1(ENSG00000260816)	ENSG00000260816	null	null	2.46143
AL139353.2(ENSG00000250365)	ENSG00000250365	null	null	2.45657
KNL1(ENSG00000137812)	ENSG00000137812	null	null	2.45638
MID1(ENSG00000101871)	ENSG00000101871	null	null	2.45569
DNAH17(ENSG00000187775)	ENSG00000187775	null	null	2.45569
TBX5(ENSG00000089225)	ENSG00000089225	null	null	2.4548
ATP2A1(ENSG00000196296)	ENSG00000196296	null	null	2.4509
BRCA2(ENSG00000139618)	ENSG00000139618	null	null	2.4488
ANLN(ENSG00000011426)	ENSG00000011426	null	null	2.44878
PZP(ENSG00000126838)	ENSG00000126838	null	null	2.44855
AC078852.2(ENSG00000254094)	ENSG00000254094	null	null	2.44781
AL354836.1(ENSG00000226332)	ENSG00000226332	null	null	2.44692
CYP46A1(ENSG00000036530)	ENSG00000036530	null	null	2.44646
E2F7(ENSG00000165891)	ENSG00000165891	null	null	2.44499
LINC01030(ENSG00000253799)	ENSG00000253799	null	null	2.44269
U62317.2(ENSG00000272821)	ENSG00000272821	null	null	2.44184
CRISPLD1(ENSG00000121005)	ENSG00000121005	null	null	2.44098
PLK4(ENSG00000142731)	ENSG00000142731	null	null	2.43979
ADCY5(ENSG00000173175)	ENSG00000173175	null	null	2.43911
NRK(ENSG00000123572)	ENSG00000123572	null	null	2.43847
CR786580.1(ENSG00000225411)	ENSG00000225411	null	null	2.43838
AC092807.3(ENSG00000282057)	ENSG00000282057	null	null	2.43753
LAMA5(ENSG00000130702)	ENSG00000130702	null	null	2.43501
CBLN3(ENSG00000139899)	ENSG00000139899	null	null	2.43482
TMPO-AS1(ENSG00000257167)	ENSG00000257167	null	null	2.43316
MMP14(ENSG00000157227)	ENSG00000157227	null	null	2.43046
AMPH(ENSG00000078053)	ENSG00000078053	null	null	2.43011
PBX4(ENSG00000105717)	ENSG00000105717	null	null	2.43005
NCAPG2(ENSG00000146918)	ENSG00000146918	null	null	2.42869
SFTPA2(ENSG00000185303)	ENSG00000185303	null	null	2.42848
C21orf58(ENSG00000160298)	ENSG00000160298	null	null	2.42746
FAM47E-STBD1(ENSG00000272414)	ENSG00000272414	null	null	2.42727
OPRL1(ENSG00000125510)	ENSG00000125510	null	null	2.42574
RGS11(ENSG00000076344)	ENSG00000076344	null	null	2.42344
COCH(ENSG00000100473)	ENSG00000100473	null	null	2.41862
LOXL3(ENSG00000115318)	ENSG00000115318	null	null	2.41853
IL10RB-DT(ENSG00000223799)	ENSG00000223799	null	null	2.41376
AP002490.1(ENSG00000251143)	ENSG00000251143	null	null	2.41181
DACH1(ENSG00000276644)	ENSG00000276644	null	null	2.40869
PLA2G2A(ENSG00000188257)	ENSG00000188257	null	null	2.40821
TIMELESS(ENSG00000111602)	ENSG00000111602	null	null	2.40551
AC007041.1(ENSG00000235411)	ENSG00000235411	null	null	2.40504
AL390719.2(ENSG00000272141)	ENSG00000272141	null	null	2.40404
TPX2(ENSG00000088325)	ENSG00000088325	null	null	2.40397
DPF1(ENSG00000011332)	ENSG00000011332	null	null	2.40118
CDCA8(ENSG00000134690)	ENSG00000134690	null	null	2.39965
LHX3(ENSG00000107187)	ENSG00000107187	null	null	2.39891
IL17REL(ENSG00000188263)	ENSG00000188263	null	null	2.39505
UNC13A(ENSG00000130477)	ENSG00000130477	null	null	2.39372
GNAT1(ENSG00000114349)	ENSG00000114349	null	null	2.39311
HTR1F(ENSG00000179097)	ENSG00000179097	null	null	2.39311
RPL12P33(ENSG00000244585)	ENSG00000244585	null	null	2.39311
TMEM270(ENSG00000175877)	ENSG00000175877	null	null	2.38765
NEURL1B(ENSG00000214357)	ENSG00000214357	null	null	2.38576
LINC00284(ENSG00000233725)	ENSG00000233725	null	null	2.38376
CHRNA5(ENSG00000169684)	ENSG00000169684	null	null	2.3836
IGHA1(ENSG00000211895)	ENSG00000211895	null	null	2.38294
ISYNA1(ENSG00000105655)	ENSG00000105655	null	null	2.38202
ZDHHC11(ENSG00000188818)	ENSG00000188818	null	null	2.38182
NUDT11(ENSG00000196368)	ENSG00000196368	null	null	2.38116
CILP2(ENSG00000160161)	ENSG00000160161	null	null	2.37939
MAPK15(ENSG00000181085)	ENSG00000181085	null	null	2.37855
FOLH1(ENSG00000086205)	ENSG00000086205	null	null	2.3732
AC007182.2(ENSG00000242951)	ENSG00000242951	null	null	2.37275
WDR66(ENSG00000158023)	ENSG00000158023	null	null	2.37211
AMH(ENSG00000104899)	ENSG00000104899	null	null	2.37199
MELK(ENSG00000165304)	ENSG00000165304	null	null	2.37136
CEP152(ENSG00000103995)	ENSG00000103995	null	null	2.36879
SLC4A8(ENSG00000050438)	ENSG00000050438	null	null	2.36749
COLCA2(ENSG00000214290)	ENSG00000214290	null	null	2.36748
EPHA7(ENSG00000135333)	ENSG00000135333	null	null	2.36717
AC022034.1(ENSG00000237807)	ENSG00000237807	null	null	2.36252
AC098864.1(ENSG00000177822)	ENSG00000177822	null	null	2.35964
AC005786.4(ENSG00000279590)	ENSG00000279590	null	null	2.35938
KIF11(ENSG00000138160)	ENSG00000138160	null	null	2.35907
KRT2(ENSG00000172867)	ENSG00000172867	null	null	2.35873
EPHB1(ENSG00000154928)	ENSG00000154928	null	null	2.35583
PRKCG(ENSG00000126583)	ENSG00000126583	null	null	2.35513
SIPA1(ENSG00000213445)	ENSG00000213445	null	null	2.35427
ABCC8(ENSG00000006071)	ENSG00000006071	null	null	2.35422
TCIRG1(ENSG00000110719)	ENSG00000110719	null	null	2.35403
RNU6-610P(ENSG00000206991)	ENSG00000206991	null	null	2.351
ERBB4(ENSG00000178568)	ENSG00000178568	null	null	2.34635
GPR68(ENSG00000119714)	ENSG00000119714	null	null	2.343
ABHD1(ENSG00000143994)	ENSG00000143994	null	null	2.33994
CCNO(ENSG00000152669)	ENSG00000152669	null	null	2.3394
KNTC1(ENSG00000184445)	ENSG00000184445	null	null	2.33843
AC006111.2(ENSG00000263235)	ENSG00000263235	null	null	2.33813
CRLF1(ENSG00000006016)	ENSG00000006016	null	null	2.33811
NKX3-2(ENSG00000109705)	ENSG00000109705	null	null	2.33749
AC123912.1(ENSG00000268081)	ENSG00000268081	null	null	2.33738
CRIP1(ENSG00000213145)	ENSG00000213145	null	null	2.33696
ATAD5(ENSG00000176208)	ENSG00000176208	null	null	2.33297
BPGM(ENSG00000172331)	ENSG00000172331	null	null	2.33059
CHSY3(ENSG00000198108)	ENSG00000198108	null	null	2.33057
AC131212.4(ENSG00000280311)	ENSG00000280311	null	null	2.33037
AL356740.2(ENSG00000269356)	ENSG00000269356	null	null	2.32994
PSRC1(ENSG00000134222)	ENSG00000134222	null	null	2.32621
LMO3(ENSG00000048540)	ENSG00000048540	null	null	2.32585
TUBB8(ENSG00000261456)	ENSG00000261456	null	null	2.32439
APOC1(ENSG00000130208)	ENSG00000130208	null	null	2.3232
GEN1(ENSG00000178295)	ENSG00000178295	null	null	2.3228
ATP8B3(ENSG00000130270)	ENSG00000130270	null	null	2.32243
KNSTRN(ENSG00000128944)	ENSG00000128944	null	null	2.3201
NPIPB4(ENSG00000185864)	ENSG00000185864	null	null	2.31958
HIST3H2BB(ENSG00000196890)	ENSG00000196890	null	null	2.31839
AC096888.1(ENSG00000244564)	ENSG00000244564	null	null	2.31749
ST6GALNAC5(ENSG00000117069)	ENSG00000117069	null	null	2.3149
SPACA6(ENSG00000182310)	ENSG00000182310	null	null	2.31318
RHBG(ENSG00000132677)	ENSG00000132677	null	null	2.31203
HOTAIR(ENSG00000228630)	ENSG00000228630	null	null	2.31178
IL9RP3(ENSG00000226942)	ENSG00000226942	null	null	2.31157
PCDH19(ENSG00000165194)	ENSG00000165194	null	null	2.31013
LHB(ENSG00000104826)	ENSG00000104826	null	null	2.30821
PIMREG(ENSG00000129195)	ENSG00000129195	null	null	2.30516
EXO1(ENSG00000174371)	ENSG00000174371	null	null	2.30432
KCNH3(ENSG00000135519)	ENSG00000135519	null	null	2.3031
ZNF695(ENSG00000197472)	ENSG00000197472	null	null	2.30179
IGBP1P4(ENSG00000250325)	ENSG00000250325	null	null	2.29883
TRPM2(ENSG00000142185)	ENSG00000142185	null	null	2.29792
TSNAXIP1(ENSG00000102904)	ENSG00000102904	null	null	2.2978
ASPHD1(ENSG00000174939)	ENSG00000174939	null	null	2.29663
DNAH10(ENSG00000197653)	ENSG00000197653	null	null	2.2951
CCNF(ENSG00000162063)	ENSG00000162063	null	null	2.29427
GSEC(ENSG00000280832)	ENSG00000280832	null	null	2.29202
COL4A3(ENSG00000169031)	ENSG00000169031	null	null	2.28577
VWA5B2(ENSG00000145198)	ENSG00000145198	null	null	2.28209
LINC01238(ENSG00000237940)	ENSG00000237940	null	null	2.28142
TEDC2(ENSG00000162062)	ENSG00000162062	null	null	2.27822
SHCBP1(ENSG00000171241)	ENSG00000171241	null	null	2.27818
DDX12P(ENSG00000214826)	ENSG00000214826	null	null	2.27186
DSN1(ENSG00000149636)	ENSG00000149636	null	null	2.271
BRCA1(ENSG00000012048)	ENSG00000012048	null	null	2.27004
TBX6(ENSG00000149922)	ENSG00000149922	null	null	2.2689
HDX(ENSG00000165259)	ENSG00000165259	null	null	2.26822
ZNF730(ENSG00000183850)	ENSG00000183850	null	null	2.26813
TEX14(ENSG00000121101)	ENSG00000121101	null	null	2.26761
TMC8(ENSG00000167895)	ENSG00000167895	null	null	2.26654
GPR63(ENSG00000112218)	ENSG00000112218	null	null	2.2665
RNU6-1048P(ENSG00000200924)	ENSG00000200924	null	null	2.26638
LEF1(ENSG00000138795)	ENSG00000138795	null	null	2.26174
ERC2(ENSG00000187672)	ENSG00000187672	null	null	2.26065
RNFT2(ENSG00000135119)	ENSG00000135119	null	null	2.25916
PACSIN1(ENSG00000124507)	ENSG00000124507	null	null	2.25424
FLT3(ENSG00000122025)	ENSG00000122025	null	null	2.25364
UNC5A(ENSG00000113763)	ENSG00000113763	null	null	2.25213
CARMIL2(ENSG00000159753)	ENSG00000159753	null	null	2.25195
HBA2(ENSG00000188536)	ENSG00000188536	null	null	2.24958
SP9(ENSG00000217236)	ENSG00000217236	null	null	2.2491
SERPINE2(ENSG00000135919)	ENSG00000135919	null	null	2.24877
HPX(ENSG00000110169)	ENSG00000110169	null	null	2.24745
TNS2(ENSG00000111077)	ENSG00000111077	null	null	2.24549
SOX18(ENSG00000203883)	ENSG00000203883	null	null	2.24504
DDIAS(ENSG00000165490)	ENSG00000165490	null	null	2.24159
AURKA(ENSG00000087586)	ENSG00000087586	null	null	2.24117
CDC25A(ENSG00000164045)	ENSG00000164045	null	null	2.23998
MT-TE(ENSG00000210194)	ENSG00000210194	null	null	2.23957
DSCC1(ENSG00000136982)	ENSG00000136982	null	null	2.23918
TTPA(ENSG00000137561)	ENSG00000137561	null	null	2.23693
MDFIC(ENSG00000135272)	ENSG00000135272	null	null	2.23651
MT-ND6(ENSG00000198695)	ENSG00000198695	null	null	2.23647
FAM72C(ENSG00000263513)	ENSG00000263513	null	null	2.23536
TPM2(ENSG00000198467)	ENSG00000198467	null	null	2.23452
PROM2(ENSG00000155066)	ENSG00000155066	null	null	2.23264
RIMS2(ENSG00000176406)	ENSG00000176406	null	null	2.23262
LHX2(ENSG00000106689)	ENSG00000106689	null	null	2.2297
INCENP(ENSG00000149503)	ENSG00000149503	null	null	2.22879
AC106820.3(ENSG00000260095)	ENSG00000260095	null	null	2.22829
FUT2(ENSG00000176920)	ENSG00000176920	null	null	2.22695
NR4A3(ENSG00000119508)	ENSG00000119508	null	null	2.22624
LPAR5(ENSG00000184574)	ENSG00000184574	null	null	2.22452
AMY2B(ENSG00000240038)	ENSG00000240038	null	null	2.2232
AP000356.3(ENSG00000284128)	ENSG00000284128	null	null	2.22286
PCDH9(ENSG00000184226)	ENSG00000184226	null	null	2.22156
SOD3(ENSG00000109610)	ENSG00000109610	null	null	2.21602
ZNF763(ENSG00000197054)	ENSG00000197054	null	null	2.21455
ADGRB2(ENSG00000121753)	ENSG00000121753	null	null	2.2132
RMI2(ENSG00000175643)	ENSG00000175643	null	null	2.21284
AC011498.6(ENSG00000267769)	ENSG00000267769	null	null	2.21065
CENPA(ENSG00000115163)	ENSG00000115163	null	null	2.20908
MHENCR(ENSG00000232442)	ENSG00000232442	null	null	2.20861
PVT1(ENSG00000249859)	ENSG00000249859	null	null	2.20776
C8orf37-AS1(ENSG00000253773)	ENSG00000253773	null	null	2.20769
AL353807.3(ENSG00000246203)	ENSG00000246203	null	null	2.20632
ANKRD33B(ENSG00000164236)	ENSG00000164236	null	null	2.20485
TTR(ENSG00000118271)	ENSG00000118271	null	null	2.20296
EMC3-AS1(ENSG00000180385)	ENSG00000180385	null	null	2.20122
AGAP7P(ENSG00000264204)	ENSG00000264204	null	null	2.19995
AL121832.3(ENSG00000275437)	ENSG00000275437	null	null	2.19859
GINS1(ENSG00000101003)	ENSG00000101003	null	null	2.19806
CDC25C(ENSG00000158402)	ENSG00000158402	null	null	2.19793
MAPRE2(ENSG00000166974)	ENSG00000166974	null	null	2.19634
HYPM(ENSG00000187516)	ENSG00000187516	null	null	2.19579
AC015849.5(ENSG00000270977)	ENSG00000270977	null	null	2.19549
SLC22A17(ENSG00000092096)	ENSG00000092096	null	null	2.19111
NPR1(ENSG00000169418)	ENSG00000169418	null	null	2.19083
LINC00982(ENSG00000177133)	ENSG00000177133	null	null	2.19028
COL5A1(ENSG00000130635)	ENSG00000130635	null	null	2.18979
SLC25A22(ENSG00000177542)	ENSG00000177542	null	null	2.18916
XIST(ENSG00000229807)	ENSG00000229807	null	null	2.18909
MROH6(ENSG00000204839)	ENSG00000204839	null	null	2.18685
UCKL1-AS1(ENSG00000280213)	ENSG00000280213	null	null	2.18666
TSPOAP1(ENSG00000005379)	ENSG00000005379	null	null	2.18579
FANCG(ENSG00000221829)	ENSG00000221829	null	null	2.18516
OBSCN(ENSG00000154358)	ENSG00000154358	null	null	2.18502
CENPH(ENSG00000153044)	ENSG00000153044	null	null	2.18349
MGAM(ENSG00000257335)	ENSG00000257335	null	null	2.18213
LINC02228(ENSG00000251273)	ENSG00000251273	null	null	2.18069
PRR22(ENSG00000212123)	ENSG00000212123	null	null	2.18007
LGALS2(ENSG00000100079)	ENSG00000100079	null	null	2.17947
AP001029.2(ENSG00000267199)	ENSG00000267199	null	null	2.17905
GAS6(ENSG00000183087)	ENSG00000183087	null	null	2.17685
GGT1(ENSG00000100031)	ENSG00000100031	null	null	2.17578
BARD1(ENSG00000138376)	ENSG00000138376	null	null	2.17563
ANKRD23(ENSG00000163126)	ENSG00000163126	null	null	2.17528
AC092835.1(ENSG00000233757)	ENSG00000233757	null	null	2.17471
APBB1IP(ENSG00000077420)	ENSG00000077420	null	null	2.17471
RPEL1(ENSG00000235376)	ENSG00000235376	null	null	2.17471
AP004245.1(ENSG00000238041)	ENSG00000238041	null	null	2.17471
AC138647.1(ENSG00000226490)	ENSG00000226490	null	null	2.17471
GALNT15(ENSG00000131386)	ENSG00000131386	null	null	2.17471
KBTBD12(ENSG00000187715)	ENSG00000187715	null	null	2.17471
AC004584.2(ENSG00000262623)	ENSG00000262623	null	null	2.17471
AC005306.1(ENSG00000267283)	ENSG00000267283	null	null	2.17471
AL159169.3(ENSG00000273399)	ENSG00000273399	null	null	2.17471
DOC2A(ENSG00000149927)	ENSG00000149927	null	null	2.174
SLITRK6(ENSG00000184564)	ENSG00000184564	null	null	2.17239
EME2(ENSG00000197774)	ENSG00000197774	null	null	2.1718
KRT15(ENSG00000171346)	ENSG00000171346	null	null	2.17074
TIAF1(ENSG00000221995)	ENSG00000221995	null	null	2.16713
AC025259.3(ENSG00000259884)	ENSG00000259884	null	null	2.16446
CLDND2(ENSG00000160318)	ENSG00000160318	null	null	2.16445
ARHGAP31(ENSG00000031081)	ENSG00000031081	null	null	2.16416
AC026785.1(ENSG00000185296)	ENSG00000185296	null	null	2.16365
AC112777.1(ENSG00000256663)	ENSG00000256663	null	null	2.16293
SHISA8(ENSG00000234965)	ENSG00000234965	null	null	2.16152
CCSAP(ENSG00000154429)	ENSG00000154429	null	null	2.16142
GUCY1B1(ENSG00000061918)	ENSG00000061918	null	null	2.1612
NFATC4(ENSG00000100968)	ENSG00000100968	null	null	2.16041
WDFY4(ENSG00000128815)	ENSG00000128815	null	null	2.1596
GAS6-AS1(ENSG00000233695)	ENSG00000233695	null	null	2.15781
CAVIN1(ENSG00000177469)	ENSG00000177469	null	null	2.15709
C20orf204(ENSG00000196421)	ENSG00000196421	null	null	2.15402
GTF2IP20(ENSG00000272645)	ENSG00000272645	null	null	2.15293
SRRM2-AS1(ENSG00000205913)	ENSG00000205913	null	null	2.15288
SLIT2(ENSG00000145147)	ENSG00000145147	null	null	2.15064
GHR(ENSG00000112964)	ENSG00000112964	null	null	2.15038
AC079061.1(ENSG00000248050)	ENSG00000248050	null	null	2.14975
AC107214.1(ENSG00000232648)	ENSG00000232648	null	null	2.14888
SYT16(ENSG00000139973)	ENSG00000139973	null	null	2.14883
CCNB1(ENSG00000134057)	ENSG00000134057	null	null	2.14882
MUC12(ENSG00000205277)	ENSG00000205277	null	null	2.14824
ACTBP7(ENSG00000185607)	ENSG00000185607	null	null	2.14563
DPPA4(ENSG00000121570)	ENSG00000121570	null	null	2.14563
RN7SL8P(ENSG00000243352)	ENSG00000243352	null	null	2.14563
DIO3OS(ENSG00000258498)	ENSG00000258498	null	null	2.1442
ADAM19(ENSG00000135074)	ENSG00000135074	null	null	2.14391
ADAMTS14(ENSG00000138316)	ENSG00000138316	null	null	2.14331
MCIDAS(ENSG00000234602)	ENSG00000234602	null	null	2.13549
CAPN11(ENSG00000137225)	ENSG00000137225	null	null	2.13542
AL512306.2(ENSG00000240219)	ENSG00000240219	null	null	2.13477
CBX5(ENSG00000094916)	ENSG00000094916	null	null	2.13173
HSF4(ENSG00000102878)	ENSG00000102878	null	null	2.13166
RF00004(ENSG00000278048)	ENSG00000278048	null	null	2.13048
SYCE2(ENSG00000161860)	ENSG00000161860	null	null	2.12925
TMTC1(ENSG00000133687)	ENSG00000133687	null	null	2.12868
KHK(ENSG00000138030)	ENSG00000138030	null	null	2.12774
NLGN2(ENSG00000169992)	ENSG00000169992	null	null	2.12691
UNC13D(ENSG00000092929)	ENSG00000092929	null	null	2.12683
GRIN2D(ENSG00000105464)	ENSG00000105464	null	null	2.12676
DLGAP3(ENSG00000116544)	ENSG00000116544	null	null	2.12438
CLIC6(ENSG00000159212)	ENSG00000159212	null	null	2.12289
AC244453.2(ENSG00000233029)	ENSG00000233029	null	null	2.12136
AC124944.2(ENSG00000231443)	ENSG00000231443	null	null	2.12097
LINC01087(ENSG00000224559)	ENSG00000224559	null	null	2.11873
PGAM1P7(ENSG00000213997)	ENSG00000213997	null	null	2.11805
LINC01176(ENSG00000281404)	ENSG00000281404	null	null	2.11803
WDR76(ENSG00000092470)	ENSG00000092470	null	null	2.11368
USH1G(ENSG00000182040)	ENSG00000182040	null	null	2.11321
MYPN(ENSG00000138347)	ENSG00000138347	null	null	2.11254
ZNF492(ENSG00000229676)	ENSG00000229676	null	null	2.11209
MCM5(ENSG00000100297)	ENSG00000100297	null	null	2.11158
HIST1H2BJ(ENSG00000124635)	ENSG00000124635	null	null	2.11157
ABCB9(ENSG00000150967)	ENSG00000150967	null	null	2.11081
REG4(ENSG00000134193)	ENSG00000134193	null	null	2.1107
POLE2(ENSG00000100479)	ENSG00000100479	null	null	2.1099
MYH3(ENSG00000109063)	ENSG00000109063	null	null	2.10922
LOXL1(ENSG00000129038)	ENSG00000129038	null	null	2.10914
HAUS8(ENSG00000131351)	ENSG00000131351	null	null	2.10732
CPAMD8(ENSG00000160111)	ENSG00000160111	null	null	2.10668
FAM228B(ENSG00000219626)	ENSG00000219626	null	null	2.10636
TLE6(ENSG00000104953)	ENSG00000104953	null	null	2.10568
AC012158.1(ENSG00000243024)	ENSG00000243024	null	null	2.10492
WDR90(ENSG00000161996)	ENSG00000161996	null	null	2.1046
CCDC78(ENSG00000162004)	ENSG00000162004	null	null	2.10319
PCNA(ENSG00000132646)	ENSG00000132646	null	null	2.10313
AL159169.2(ENSG00000272871)	ENSG00000272871	null	null	2.1007
SMKR1(ENSG00000240204)	ENSG00000240204	null	null	2.10017
ZNF469(ENSG00000225614)	ENSG00000225614	null	null	2.09919
SOX21(ENSG00000125285)	ENSG00000125285	null	null	2.09809
AC093788.1(ENSG00000273449)	ENSG00000273449	null	null	2.0972
MT-ND1(ENSG00000198888)	ENSG00000198888	null	null	2.09676
CACNB1(ENSG00000067191)	ENSG00000067191	null	null	2.09675
ISM1(ENSG00000101230)	ENSG00000101230	null	null	2.09605
NGEF(ENSG00000066248)	ENSG00000066248	null	null	2.09286
AL031008.1(ENSG00000275438)	ENSG00000275438	null	null	2.09277
ITIH3(ENSG00000162267)	ENSG00000162267	null	null	2.09273
SERPINF1(ENSG00000132386)	ENSG00000132386	null	null	2.092
ENO3(ENSG00000108515)	ENSG00000108515	null	null	2.09176
AC027682.6(ENSG00000276075)	ENSG00000276075	null	null	2.09002
RFC3(ENSG00000133119)	ENSG00000133119	null	null	2.08968
DNA2(ENSG00000138346)	ENSG00000138346	null	null	2.08779
DHFR(ENSG00000228716)	ENSG00000228716	null	null	2.08708
GPX3(ENSG00000211445)	ENSG00000211445	null	null	2.08589
DANT2(ENSG00000235244)	ENSG00000235244	null	null	2.08245
AL022313.2(ENSG00000228719)	ENSG00000228719	null	null	2.08228
ITPRIP(ENSG00000148841)	ENSG00000148841	null	null	2.08218
ACTL8(ENSG00000117148)	ENSG00000117148	null	null	2.08173
AC022144.1(ENSG00000267892)	ENSG00000267892	null	null	2.08064
FANCA(ENSG00000187741)	ENSG00000187741	null	null	2.07883
KCTD12(ENSG00000178695)	ENSG00000178695	null	null	2.07682
TSPEAR-AS2(ENSG00000182912)	ENSG00000182912	null	null	2.07645
FANCD2(ENSG00000144554)	ENSG00000144554	null	null	2.07322
AC117402.1(ENSG00000206532)	ENSG00000206532	null	null	2.07279
RNF151(ENSG00000179580)	ENSG00000179580	null	null	2.07279
AC011481.3(ENSG00000280087)	ENSG00000280087	null	null	2.07279
AL365199.1(ENSG00000234944)	ENSG00000234944	null	null	2.07279
AC099681.3(ENSG00000233977)	ENSG00000233977	null	null	2.07279
AC025682.1(ENSG00000263766)	ENSG00000263766	null	null	2.0716
AC103706.1(ENSG00000261220)	ENSG00000261220	null	null	2.07146
NECTIN3(ENSG00000177707)	ENSG00000177707	null	null	2.07039
AL360268.1(ENSG00000230536)	ENSG00000230536	null	null	2.07024
SLC13A2(ENSG00000007216)	ENSG00000007216	null	null	2.06861
AL513477.1(ENSG00000269896)	ENSG00000269896	null	null	2.06544
CIP2A(ENSG00000163507)	ENSG00000163507	null	null	2.06343
ABCC2(ENSG00000023839)	ENSG00000023839	null	null	2.06153
FAM83D(ENSG00000101447)	ENSG00000101447	null	null	2.0615
DDX11L2(ENSG00000236397)	ENSG00000236397	null	null	2.06136
ARMH1(ENSG00000198520)	ENSG00000198520	null	null	2.05919
SLC37A2(ENSG00000134955)	ENSG00000134955	null	null	2.05915
SNHG4(ENSG00000281398)	ENSG00000281398	null	null	2.05796
PTGER1(ENSG00000160951)	ENSG00000160951	null	null	2.05731
DNMT3B(ENSG00000088305)	ENSG00000088305	null	null	2.05715
UBL4B(ENSG00000186150)	ENSG00000186150	null	null	2.05632
MT-TS2(ENSG00000210184)	ENSG00000210184	null	null	2.05441
AL049795.1(ENSG00000224066)	ENSG00000224066	null	null	2.05398
AC079414.3(ENSG00000276007)	ENSG00000276007	null	null	2.0533
LTB(ENSG00000227507)	ENSG00000227507	null	null	2.05118
ZNF239(ENSG00000196793)	ENSG00000196793	null	null	2.05099
ZNF849P(ENSG00000198153)	ENSG00000198153	null	null	2.04835
LINC01431(ENSG00000232645)	ENSG00000232645	null	null	2.04803
HMGB2(ENSG00000164104)	ENSG00000164104	null	null	2.04788
GDF7(ENSG00000143869)	ENSG00000143869	null	null	2.04411
TTC9B(ENSG00000174521)	ENSG00000174521	null	null	2.04407
ACE(ENSG00000159640)	ENSG00000159640	null	null	2.04393
ANKRD20A19P(ENSG00000196593)	ENSG00000196593	null	null	2.04076
ASF1B(ENSG00000105011)	ENSG00000105011	null	null	2.0395
NUDT1(ENSG00000106268)	ENSG00000106268	null	null	2.03928
CHAF1B(ENSG00000159259)	ENSG00000159259	null	null	2.03733
AC009087.1(ENSG00000260252)	ENSG00000260252	null	null	2.03636
ADCY10(ENSG00000143199)	ENSG00000143199	null	null	2.03632
RIBC2(ENSG00000128408)	ENSG00000128408	null	null	2.03314
CCNB2(ENSG00000157456)	ENSG00000157456	null	null	2.03299
ROBO1(ENSG00000169855)	ENSG00000169855	null	null	2.03142
GINS2(ENSG00000131153)	ENSG00000131153	null	null	2.02958
SNRNP25(ENSG00000161981)	ENSG00000161981	null	null	2.02943
LZTS3(ENSG00000088899)	ENSG00000088899	null	null	2.02923
MAST1(ENSG00000105613)	ENSG00000105613	null	null	2.02835
LEKR1(ENSG00000197980)	ENSG00000197980	null	null	2.02743
DOK3(ENSG00000146094)	ENSG00000146094	null	null	2.02676
PLBD1(ENSG00000121316)	ENSG00000121316	null	null	2.02633
AL691482.1(ENSG00000232296)	ENSG00000232296	null	null	2.02348
LNCOC1(ENSG00000253741)	ENSG00000253741	null	null	2.02226
AL139123.1(ENSG00000277218)	ENSG00000277218	null	null	2.02158
AC141557.2(ENSG00000278635)	ENSG00000278635	null	null	2.02158
ABCD1(ENSG00000101986)	ENSG00000101986	null	null	2.02062
MELTF(ENSG00000163975)	ENSG00000163975	null	null	2.01816
PEG10(ENSG00000242265)	ENSG00000242265	null	null	2.01741
AP003068.4(ENSG00000278952)	ENSG00000278952	null	null	2.01636
MITF(ENSG00000187098)	ENSG00000187098	null	null	2.01415
AC093462.1(ENSG00000277324)	ENSG00000277324	null	null	2.01344
AC009754.1(ENSG00000259935)	ENSG00000259935	null	null	2.01322
AC018638.5(ENSG00000243679)	ENSG00000243679	null	null	2.01295
DQX1(ENSG00000144045)	ENSG00000144045	null	null	2.01265
TRAM1L1(ENSG00000174599)	ENSG00000174599	null	null	2.01207
C5orf34(ENSG00000172244)	ENSG00000172244	null	null	2.01074
MT-ND5(ENSG00000198786)	ENSG00000198786	null	null	2.01019
POLA2(ENSG00000014138)	ENSG00000014138	null	null	2.00732
AP002381.2(ENSG00000285693)	ENSG00000285693	null	null	2.00561
AC067930.6(ENSG00000279605)	ENSG00000279605	null	null	2.00549
AL122125.1(ENSG00000277050)	ENSG00000277050	null	null	2.00546
FGFR1(ENSG00000077782)	ENSG00000077782	null	null	2.00393
LETM2(ENSG00000165046)	ENSG00000165046	null	null	2.0039
SPDL1(ENSG00000040275)	ENSG00000040275	null	null	2.00389
GTF2IP12(ENSG00000283050)	ENSG00000283050	null	null	2.00329
ARHGAP27P1-BPTFP1-KPNA2P3(ENSG00000215769)	ENSG00000215769	null	null	2.00322
SLC25A15P5(ENSG00000249288)	ENSG00000249288	null	null	2.0019
AC090092.1(ENSG00000255418)	ENSG00000255418	null	null	2.00143
AC131009.1(ENSG00000255992)	ENSG00000255992	null	null	2.00142
TRIM74(ENSG00000155428)	ENSG00000155428	null	null	2.00103
AL357079.1(ENSG00000237950)	ENSG00000237950	null	null	1.99962
AL645608.7(ENSG00000272512)	ENSG00000272512	null	null	1.99922
DOCK10(ENSG00000135905)	ENSG00000135905	null	null	1.99903
VGF(ENSG00000128564)	ENSG00000128564	null	null	1.99899
NPIPB11(ENSG00000254206)	ENSG00000254206	null	null	1.99726
KCNK2(ENSG00000082482)	ENSG00000082482	null	null	1.99679
UBE2T(ENSG00000077152)	ENSG00000077152	null	null	1.99649
INHBB(ENSG00000163083)	ENSG00000163083	null	null	1.99641
KIF20B(ENSG00000138182)	ENSG00000138182	null	null	1.99565
AC016949.1(ENSG00000230732)	ENSG00000230732	null	null	1.99554
CXCL1(ENSG00000163739)	ENSG00000163739	null	null	1.9947
PMP22(ENSG00000109099)	ENSG00000109099	null	null	1.99376
AC091849.2(ENSG00000251532)	ENSG00000251532	null	null	1.99339
SPSB4(ENSG00000175093)	ENSG00000175093	null	null	1.9928
MIR17HG(ENSG00000215417)	ENSG00000215417	null	null	1.99278
AZU1(ENSG00000172232)	ENSG00000172232	null	null	1.99179
SMG7-AS1(ENSG00000232860)	ENSG00000232860	null	null	1.99064
CLDN15(ENSG00000106404)	ENSG00000106404	null	null	1.99058
MEGF11(ENSG00000157890)	ENSG00000157890	null	null	1.98911
DEPDC1B(ENSG00000035499)	ENSG00000035499	null	null	1.98747
CALHM5(ENSG00000178033)	ENSG00000178033	null	null	1.98682
SLC49A3(ENSG00000169026)	ENSG00000169026	null	null	1.98552
COL6A2(ENSG00000142173)	ENSG00000142173	null	null	1.98429
AC233728.1(ENSG00000233250)	ENSG00000233250	null	null	1.98319
PSCA(ENSG00000167653)	ENSG00000167653	null	null	1.98182
AL136295.2(ENSG00000259321)	ENSG00000259321	null	null	1.98125
PCSK4(ENSG00000115257)	ENSG00000115257	null	null	1.98013
ALDH3A1(ENSG00000108602)	ENSG00000108602	null	null	1.97927
SERPINE3(ENSG00000253309)	ENSG00000253309	null	null	1.97861
MELTF-AS1(ENSG00000228109)	ENSG00000228109	null	null	1.97854
PEAR1(ENSG00000187800)	ENSG00000187800	null	null	1.97852
AC022973.4(ENSG00000254317)	ENSG00000254317	null	null	1.97719
TMEM191C(ENSG00000206140)	ENSG00000206140	null	null	1.97498
ATP13A4(ENSG00000127249)	ENSG00000127249	null	null	1.9743
NAPRT(ENSG00000147813)	ENSG00000147813	null	null	1.97429
OSBPL7(ENSG00000006025)	ENSG00000006025	null	null	1.97382
APCDD1L-DT(ENSG00000231290)	ENSG00000231290	null	null	1.97184
ZAN(ENSG00000146839)	ENSG00000146839	null	null	1.9715
UBXN11(ENSG00000158062)	ENSG00000158062	null	null	1.97107
ALDH1A2(ENSG00000128918)	ENSG00000128918	null	null	1.97085
ESCO2(ENSG00000171320)	ENSG00000171320	null	null	1.9707
AL358472.3(ENSG00000273026)	ENSG00000273026	null	null	1.97041
AC004148.2(ENSG00000263272)	ENSG00000263272	null	null	1.97032
JADE1(ENSG00000077684)	ENSG00000077684	null	null	1.97018
STK36(ENSG00000163482)	ENSG00000163482	null	null	1.96717
AC139493.2(ENSG00000283235)	ENSG00000283235	null	null	1.96619
TOX2(ENSG00000124191)	ENSG00000124191	null	null	1.96456
AP002761.3(ENSG00000257038)	ENSG00000257038	null	null	1.9645
AP000769.1(ENSG00000173727)	ENSG00000173727	null	null	1.96308
CLEC3A(ENSG00000166509)	ENSG00000166509	null	null	1.96175
ALS2CR12(ENSG00000155749)	ENSG00000155749	null	null	1.95877
ZNF513(ENSG00000163795)	ENSG00000163795	null	null	1.95818
RBFADN(ENSG00000261126)	ENSG00000261126	null	null	1.95658
C17orf53(ENSG00000125319)	ENSG00000125319	null	null	1.95599
NELL2(ENSG00000184613)	ENSG00000184613	null	null	1.95456
MUTYH(ENSG00000132781)	ENSG00000132781	null	null	1.95382
UPK3A(ENSG00000100373)	ENSG00000100373	null	null	1.953
TMEM191A(ENSG00000226287)	ENSG00000226287	null	null	1.95283
TBXA2R(ENSG00000006638)	ENSG00000006638	null	null	1.95231
FGD3(ENSG00000127084)	ENSG00000127084	null	null	1.95157
BRIP1(ENSG00000136492)	ENSG00000136492	null	null	1.95059
LIMD2(ENSG00000136490)	ENSG00000136490	null	null	1.94987
NOS2P3(ENSG00000230528)	ENSG00000230528	null	null	1.94885
ERVK9-11(ENSG00000269486)	ENSG00000269486	null	null	1.94681
WAS(ENSG00000015285)	ENSG00000015285	null	null	1.94633
AC007785.3(ENSG00000268401)	ENSG00000268401	null	null	1.94625
DTX4(ENSG00000110042)	ENSG00000110042	null	null	1.94617
RHPN1(ENSG00000158106)	ENSG00000158106	null	null	1.94429
SLC26A6(ENSG00000225697)	ENSG00000225697	null	null	1.94398
CDCA7(ENSG00000144354)	ENSG00000144354	null	null	1.94323
SNRPCP3(ENSG00000244668)	ENSG00000244668	null	null	1.94253
AC011043.1(ENSG00000276256)	ENSG00000276256	null	null	1.93929
CSAD(ENSG00000139631)	ENSG00000139631	null	null	1.93748
TCHH(ENSG00000159450)	ENSG00000159450	null	null	1.93634
LINC01342(ENSG00000223823)	ENSG00000223823	null	null	1.93553
AC023509.3(ENSG00000267281)	ENSG00000267281	null	null	1.93459
TBXAS1(ENSG00000059377)	ENSG00000059377	null	null	1.93372
SLC9A3-AS1(ENSG00000225138)	ENSG00000225138	null	null	1.93371
NPIPB5(ENSG00000243716)	ENSG00000243716	null	null	1.93185
ZWILCH(ENSG00000174442)	ENSG00000174442	null	null	1.93166
DNAAF3(ENSG00000167646)	ENSG00000167646	null	null	1.9307
SSPO(ENSG00000197558)	ENSG00000197558	null	null	1.93023
BTN2A3P(ENSG00000124549)	ENSG00000124549	null	null	1.92815
C5AR1(ENSG00000197405)	ENSG00000197405	null	null	1.92745
AC120498.10(ENSG00000277010)	ENSG00000277010	null	null	1.92698
ATP8A1(ENSG00000124406)	ENSG00000124406	null	null	1.92552
SARS2(ENSG00000104835)	ENSG00000104835	null	null	1.92466
CFAP46(ENSG00000171811)	ENSG00000171811	null	null	1.92265
ST3GAL3(ENSG00000126091)	ENSG00000126091	null	null	1.92159
MPHOSPH9(ENSG00000051825)	ENSG00000051825	null	null	1.92124
NCAPH(ENSG00000121152)	ENSG00000121152	null	null	1.92082
Z92544.2(ENSG00000261659)	ENSG00000261659	null	null	1.92079
GGH(ENSG00000137563)	ENSG00000137563	null	null	1.9196
DUSP9(ENSG00000130829)	ENSG00000130829	null	null	1.91937
AC012213.4(ENSG00000271830)	ENSG00000271830	null	null	1.91889
LARGE2(ENSG00000165905)	ENSG00000165905	null	null	1.91743
TNNI3(ENSG00000129991)	ENSG00000129991	null	null	1.91671
NSD2(ENSG00000109685)	ENSG00000109685	null	null	1.91652
SRL(ENSG00000185739)	ENSG00000185739	null	null	1.91604
STYK1(ENSG00000060140)	ENSG00000060140	null	null	1.91587
DPY19L2(ENSG00000177990)	ENSG00000177990	null	null	1.91581
RPP21(ENSG00000241370)	ENSG00000241370	null	null	1.91542
CRISPLD2(ENSG00000103196)	ENSG00000103196	null	null	1.91542
AC019069.1(ENSG00000272711)	ENSG00000272711	null	null	1.91535
MT-TI(ENSG00000210100)	ENSG00000210100	null	null	1.91527
HAUS5(ENSG00000249115)	ENSG00000249115	null	null	1.91439
AC104958.2(ENSG00000272502)	ENSG00000272502	null	null	1.91371
MIR3677(ENSG00000266643)	ENSG00000266643	null	null	1.91132
NTN5(ENSG00000142233)	ENSG00000142233	null	null	1.90927
PDE4A(ENSG00000065989)	ENSG00000065989	null	null	1.90848
CAPN13(ENSG00000162949)	ENSG00000162949	null	null	1.90646
AC099329.2(ENSG00000273328)	ENSG00000273328	null	null	1.90584
CEP126(ENSG00000110318)	ENSG00000110318	null	null	1.90518
BPIFA4P(ENSG00000183566)	ENSG00000183566	null	null	1.90517
ELMO1(ENSG00000155849)	ENSG00000155849	null	null	1.90443
AC037459.2(ENSG00000251034)	ENSG00000251034	null	null	1.90443
CHST6(ENSG00000183196)	ENSG00000183196	null	null	1.90389
CTSV(ENSG00000136943)	ENSG00000136943	null	null	1.90099
SLC6A3(ENSG00000142319)	ENSG00000142319	null	null	1.89993
GRIK2(ENSG00000164418)	ENSG00000164418	null	null	1.89992
TPGS1(ENSG00000141933)	ENSG00000141933	null	null	1.89855
CCDC89(ENSG00000179071)	ENSG00000179071	null	null	1.89828
COX6B2(ENSG00000160471)	ENSG00000160471	null	null	1.89645
UBASH3B(ENSG00000154127)	ENSG00000154127	null	null	1.89626
CTBP1-AS(ENSG00000280927)	ENSG00000280927	null	null	1.8958
FBLN1(ENSG00000077942)	ENSG00000077942	null	null	1.8948
AC239798.2(ENSG00000234571)	ENSG00000234571	null	null	1.89469
DHTKD1(ENSG00000181192)	ENSG00000181192	null	null	1.89452
LRP8(ENSG00000157193)	ENSG00000157193	null	null	1.89405
PLA2G10(ENSG00000069764)	ENSG00000069764	null	null	1.89358
HAUS7(ENSG00000213397)	ENSG00000213397	null	null	1.89333
LINC02582(ENSG00000261780)	ENSG00000261780	null	null	1.89249
ST3GAL1(ENSG00000008513)	ENSG00000008513	null	null	1.89213
AL390066.1(ENSG00000224950)	ENSG00000224950	null	null	1.89162
HCN3(ENSG00000143630)	ENSG00000143630	null	null	1.8911
SUV39H1(ENSG00000101945)	ENSG00000101945	null	null	1.89008
AC244197.3(ENSG00000241489)	ENSG00000241489	null	null	1.88689
TCERG1L-AS1(ENSG00000230098)	ENSG00000230098	null	null	1.88558
LHFPL3-AS2(ENSG00000225329)	ENSG00000225329	null	null	1.88545
HDAC10(ENSG00000100429)	ENSG00000100429	null	null	1.88436
AL132655.2(ENSG00000268649)	ENSG00000268649	null	null	1.88419
LINC00052(ENSG00000259527)	ENSG00000259527	null	null	1.88386
AC110285.2(ENSG00000262877)	ENSG00000262877	null	null	1.88244
MAPK8IP3(ENSG00000138834)	ENSG00000138834	null	null	1.88128
ZNF385A(ENSG00000161642)	ENSG00000161642	null	null	1.87857
AC073335.2(ENSG00000273142)	ENSG00000273142	null	null	1.87819
C16orf86(ENSG00000159761)	ENSG00000159761	null	null	1.87793
PLEKHG4B(ENSG00000153404)	ENSG00000153404	null	null	1.87718
AC105118.1(ENSG00000253931)	ENSG00000253931	null	null	1.87676
ITM2C(ENSG00000135916)	ENSG00000135916	null	null	1.87659
WNT10B(ENSG00000169884)	ENSG00000169884	null	null	1.87643
PTCSC2(ENSG00000236130)	ENSG00000236130	null	null	1.87513
CLPB(ENSG00000162129)	ENSG00000162129	null	null	1.87491
AL645728.2(ENSG00000284740)	ENSG00000284740	null	null	1.87464
AC091729.1(ENSG00000224079)	ENSG00000224079	null	null	1.87431
TNNC2(ENSG00000101470)	ENSG00000101470	null	null	1.87324
PLA2R1(ENSG00000153246)	ENSG00000153246	null	null	1.87156
ZNF257(ENSG00000197134)	ENSG00000197134	null	null	1.87125
AC009093.3(ENSG00000260908)	ENSG00000260908	null	null	1.87123
ATP6V1FNB(ENSG00000272899)	ENSG00000272899	null	null	1.87102
TTBK1(ENSG00000146216)	ENSG00000146216	null	null	1.871
ELFN2(ENSG00000166897)	ENSG00000166897	null	null	1.87049
MUC19(ENSG00000205592)	ENSG00000205592	null	null	1.86965
DDB2(ENSG00000134574)	ENSG00000134574	null	null	1.86916
EPHX3(ENSG00000105131)	ENSG00000105131	null	null	1.86889
AL021807.1(ENSG00000272468)	ENSG00000272468	null	null	1.86871
ATXN7L2(ENSG00000162650)	ENSG00000162650	null	null	1.86813
SCGB3A2(ENSG00000164265)	ENSG00000164265	null	null	1.86722
AL592301.1(ENSG00000227512)	ENSG00000227512	null	null	1.86689
AL109840.2(ENSG00000285091)	ENSG00000285091	null	null	1.86676
HERC2P2(ENSG00000276550)	ENSG00000276550	null	null	1.86615
PLEKHH2(ENSG00000152527)	ENSG00000152527	null	null	1.86578
LINC02389(ENSG00000255693)	ENSG00000255693	null	null	1.8649
ZPLD1(ENSG00000170044)	ENSG00000170044	null	null	1.86306
MAL(ENSG00000172005)	ENSG00000172005	null	null	1.86249
P2RY6(ENSG00000171631)	ENSG00000171631	null	null	1.86189
MYO19(ENSG00000278259)	ENSG00000278259	null	null	1.86118
VGLL1(ENSG00000102243)	ENSG00000102243	null	null	1.86034
ITGB3BP(ENSG00000142856)	ENSG00000142856	null	null	1.85971
KCNIP3(ENSG00000115041)	ENSG00000115041	null	null	1.85924
C8orf88(ENSG00000253250)	ENSG00000253250	null	null	1.85877
COL26A1(ENSG00000160963)	ENSG00000160963	null	null	1.85814
MXD3(ENSG00000213347)	ENSG00000213347	null	null	1.85771
SRPK3(ENSG00000184343)	ENSG00000184343	null	null	1.8575
LINC02193(ENSG00000260923)	ENSG00000260923	null	null	1.85742
GRK5(ENSG00000198873)	ENSG00000198873	null	null	1.85737
CCDC84(ENSG00000186166)	ENSG00000186166	null	null	1.85667
RGS16(ENSG00000143333)	ENSG00000143333	null	null	1.85529
HAAO(ENSG00000162882)	ENSG00000162882	null	null	1.85382
ARL4C(ENSG00000188042)	ENSG00000188042	null	null	1.85301
AL353622.1(ENSG00000270605)	ENSG00000270605	null	null	1.85273
SLC9A5(ENSG00000135740)	ENSG00000135740	null	null	1.85247
SCNN1D(ENSG00000162572)	ENSG00000162572	null	null	1.85179
MDM1(ENSG00000111554)	ENSG00000111554	null	null	1.8517
BPIFB1(ENSG00000125999)	ENSG00000125999	null	null	1.85124
LMNB1(ENSG00000113368)	ENSG00000113368	null	null	1.85048
CYP4F29P(ENSG00000228314)	ENSG00000228314	null	null	1.85005
NDUFV2(ENSG00000178127)	ENSG00000178127	null	null	1.84927
ZNF331(ENSG00000130844)	ENSG00000130844	null	null	1.84923
GMNN(ENSG00000112312)	ENSG00000112312	null	null	1.84834
GPX2(ENSG00000176153)	ENSG00000176153	null	null	1.84827
CT83(ENSG00000204019)	ENSG00000204019	null	null	1.84756
AL033519.3(ENSG00000228559)	ENSG00000228559	null	null	1.84677
EEPD1(ENSG00000122547)	ENSG00000122547	null	null	1.84656
NPIPB3(ENSG00000169246)	ENSG00000169246	null	null	1.84619
BPIFA1(ENSG00000198183)	ENSG00000198183	null	null	1.84595
AC092117.1(ENSG00000276791)	ENSG00000276791	null	null	1.84571
PLAGL1(ENSG00000118495)	ENSG00000118495	null	null	1.84548
AC132812.1(ENSG00000265298)	ENSG00000265298	null	null	1.84491
CD5(ENSG00000110448)	ENSG00000110448	null	null	1.84401
ADGRE1(ENSG00000174837)	ENSG00000174837	null	null	1.84301
AC027228.2(ENSG00000261762)	ENSG00000261762	null	null	1.84273
EFHB(ENSG00000163576)	ENSG00000163576	null	null	1.84251
PASK(ENSG00000115687)	ENSG00000115687	null	null	1.84088
NASP(ENSG00000132780)	ENSG00000132780	null	null	1.84042
AGAP2(ENSG00000135439)	ENSG00000135439	null	null	1.84027
SGO2(ENSG00000163535)	ENSG00000163535	null	null	1.83866
DLGAP5(ENSG00000126787)	ENSG00000126787	null	null	1.83797
AC131902.1(ENSG00000253369)	ENSG00000253369	null	null	1.83792
HSPG2(ENSG00000142798)	ENSG00000142798	null	null	1.83775
SYNGR4(ENSG00000105467)	ENSG00000105467	null	null	1.83593
SPATA18(ENSG00000163071)	ENSG00000163071	null	null	1.8357
LINC00337(ENSG00000225077)	ENSG00000225077	null	null	1.83545
MINDY4B(ENSG00000214237)	ENSG00000214237	null	null	1.83537
IL20RB(ENSG00000174564)	ENSG00000174564	null	null	1.83495
RTEL1-TNFRSF6B(ENSG00000026036)	ENSG00000026036	null	null	1.83462
CCNE1(ENSG00000105173)	ENSG00000105173	null	null	1.83391
RBM11(ENSG00000185272)	ENSG00000185272	null	null	1.83378
AC021218.1(ENSG00000204876)	ENSG00000204876	null	null	1.8335
AC010422.2(ENSG00000268945)	ENSG00000268945	null	null	1.83266
SH3BGRL3(ENSG00000142669)	ENSG00000142669	null	null	1.83161
AC110619.1(ENSG00000218416)	ENSG00000218416	null	null	1.82991
C8G(ENSG00000176919)	ENSG00000176919	null	null	1.82986
SH3BP1(ENSG00000100092)	ENSG00000100092	null	null	1.82908
SNX22(ENSG00000157734)	ENSG00000157734	null	null	1.82898
LXN(ENSG00000079257)	ENSG00000079257	null	null	1.8285
DDN(ENSG00000181418)	ENSG00000181418	null	null	1.82755
EGF(ENSG00000138798)	ENSG00000138798	null	null	1.82727
CRABP2(ENSG00000143320)	ENSG00000143320	null	null	1.82627
CTSC(ENSG00000109861)	ENSG00000109861	null	null	1.82569
PRRT2(ENSG00000167371)	ENSG00000167371	null	null	1.82515
HUNK(ENSG00000142149)	ENSG00000142149	null	null	1.82498
ST3GAL2(ENSG00000157350)	ENSG00000157350	null	null	1.82191
RF00019(ENSG00000202399)	ENSG00000202399	null	null	1.82145
SLX4(ENSG00000188827)	ENSG00000188827	null	null	1.82075
NAP1L2(ENSG00000186462)	ENSG00000186462	null	null	1.82066
SNPH(ENSG00000101298)	ENSG00000101298	null	null	1.82061
ZSCAN1(ENSG00000152467)	ENSG00000152467	null	null	1.8198
PLEC(ENSG00000178209)	ENSG00000178209	null	null	1.81938
CCDC81(ENSG00000149201)	ENSG00000149201	null	null	1.81836
OR2I1P(ENSG00000237988)	ENSG00000237988	null	null	1.81745
VIM(ENSG00000026025)	ENSG00000026025	null	null	1.81745
AC009303.4(ENSG00000279227)	ENSG00000279227	null	null	1.81679
CENPN(ENSG00000166451)	ENSG00000166451	null	null	1.81598
SLC2A5(ENSG00000142583)	ENSG00000142583	null	null	1.81545
LINC00475(ENSG00000225511)	ENSG00000225511	null	null	1.81312
AC027020.2(ENSG00000270127)	ENSG00000270127	null	null	1.81309
TUBB(ENSG00000196230)	ENSG00000196230	null	null	1.81143
NALT1(ENSG00000237886)	ENSG00000237886	null	null	1.81055
AC103810.3(ENSG00000265982)	ENSG00000265982	null	null	1.81051
DIO1(ENSG00000211452)	ENSG00000211452	null	null	1.8094
MIR6768(ENSG00000274805)	ENSG00000274805	null	null	1.80825
AL356740.3(ENSG00000269376)	ENSG00000269376	null	null	1.80819
LINC00174(ENSG00000179406)	ENSG00000179406	null	null	1.80764
AC133540.1(ENSG00000278716)	ENSG00000278716	null	null	1.80649
PTOV1-AS2(ENSG00000269352)	ENSG00000269352	null	null	1.80622
FAM184A(ENSG00000111879)	ENSG00000111879	null	null	1.80616
AP000442.2(ENSG00000255139)	ENSG00000255139	null	null	1.80568
AC004585.1(ENSG00000266088)	ENSG00000266088	null	null	1.80525
POU6F1(ENSG00000184271)	ENSG00000184271	null	null	1.80477
AC084125.2(ENSG00000255182)	ENSG00000255182	null	null	1.80319
MT-TR(ENSG00000210174)	ENSG00000210174	null	null	1.80211
PDIA2(ENSG00000185615)	ENSG00000185615	null	null	1.80185
WASF1(ENSG00000112290)	ENSG00000112290	null	null	1.80172
STXBP6(ENSG00000168952)	ENSG00000168952	null	null	1.80137
SLURP1(ENSG00000126233)	ENSG00000126233	null	null	1.80087
AF131215.7(ENSG00000270076)	ENSG00000270076	null	null	1.80042
THSD1(ENSG00000136114)	ENSG00000136114	null	null	1.80008
C8orf37(ENSG00000156172)	ENSG00000156172	null	null	1.79959
PARPBP(ENSG00000185480)	ENSG00000185480	null	null	1.79818
IGFBP6(ENSG00000167779)	ENSG00000167779	null	null	1.79738
AC005237.1(ENSG00000225521)	ENSG00000225521	null	null	1.79697
SHISA7(ENSG00000187902)	ENSG00000187902	null	null	1.79653
MTATP6P1(ENSG00000248527)	ENSG00000248527	null	null	1.7953
TP73(ENSG00000078900)	ENSG00000078900	null	null	1.79395
BANK1(ENSG00000153064)	ENSG00000153064	null	null	1.79303
AC002375.1(ENSG00000257268)	ENSG00000257268	null	null	1.79015
ZNF692(ENSG00000171163)	ENSG00000171163	null	null	1.78947
CNTNAP3(ENSG00000106714)	ENSG00000106714	null	null	1.78944
AC138649.1(ENSG00000274253)	ENSG00000274253	null	null	1.78944
AGER(ENSG00000204305)	ENSG00000204305	null	null	1.78907
ANKRD24(ENSG00000089847)	ENSG00000089847	null	null	1.78891
PHKA2(ENSG00000044446)	ENSG00000044446	null	null	1.787
CAPN15(ENSG00000103326)	ENSG00000103326	null	null	1.78684
BEND6(ENSG00000151917)	ENSG00000151917	null	null	1.78679
AC092803.2(ENSG00000260805)	ENSG00000260805	null	null	1.78617
SERPINI1(ENSG00000163536)	ENSG00000163536	null	null	1.78542
FAS(ENSG00000026103)	ENSG00000026103	null	null	1.78483
FAM222A(ENSG00000139438)	ENSG00000139438	null	null	1.78439
IZUMO4(ENSG00000099840)	ENSG00000099840	null	null	1.7834
ZNF90(ENSG00000213988)	ENSG00000213988	null	null	1.7829
AFG3L1P(ENSG00000223959)	ENSG00000223959	null	null	1.78271
IL4I1(ENSG00000104951)	ENSG00000104951	null	null	1.78229
PLXNB3(ENSG00000198753)	ENSG00000198753	null	null	1.78102
KAT2A(ENSG00000108773)	ENSG00000108773	null	null	1.7808
MATN2(ENSG00000132561)	ENSG00000132561	null	null	1.77958
CCDC24(ENSG00000159214)	ENSG00000159214	null	null	1.77875
COL17A1(ENSG00000065618)	ENSG00000065618	null	null	1.77872
GLB1L2(ENSG00000149328)	ENSG00000149328	null	null	1.77752
AC105383.1(ENSG00000250241)	ENSG00000250241	null	null	1.77699
LRRC6(ENSG00000129295)	ENSG00000129295	null	null	1.7767
AL022322.1(ENSG00000272720)	ENSG00000272720	null	null	1.77648
STPG3(ENSG00000197768)	ENSG00000197768	null	null	1.77597
MIR4477B(ENSG00000266017)	ENSG00000266017	null	null	1.77473
AC090578.2(ENSG00000271156)	ENSG00000271156	null	null	1.77415
AC010538.1(ENSG00000275734)	ENSG00000275734	null	null	1.77406
NBEAL2(ENSG00000160796)	ENSG00000160796	null	null	1.77358
CTPS1(ENSG00000171793)	ENSG00000171793	null	null	1.77347
GAPDHP21(ENSG00000236993)	ENSG00000236993	null	null	1.77213
AC010491.1(ENSG00000261360)	ENSG00000261360	null	null	1.7718
MFNG(ENSG00000100060)	ENSG00000100060	null	null	1.77126
TERT(ENSG00000164362)	ENSG00000164362	null	null	1.77078
ABCC4(ENSG00000125257)	ENSG00000125257	null	null	1.77064
NSUN7(ENSG00000179299)	ENSG00000179299	null	null	1.76942
AC091196.1(ENSG00000285581)	ENSG00000285581	null	null	1.76903
AL023803.3(ENSG00000277581)	ENSG00000277581	null	null	1.76903
AC009318.4(ENSG00000275476)	ENSG00000275476	null	null	1.76903
AC046158.2(ENSG00000261837)	ENSG00000261837	null	null	1.76903
RN7SL285P(ENSG00000243313)	ENSG00000243313	null	null	1.76903
AC007326.2(ENSG00000280418)	ENSG00000280418	null	null	1.76903
BX539320.1(ENSG00000278869)	ENSG00000278869	null	null	1.76868
AC007684.1(ENSG00000273035)	ENSG00000273035	null	null	1.76685
C9orf40(ENSG00000135045)	ENSG00000135045	null	null	1.76611
UCP3(ENSG00000175564)	ENSG00000175564	null	null	1.76591
NPIPB12(ENSG00000169203)	ENSG00000169203	null	null	1.76404
PMS2P7(ENSG00000229018)	ENSG00000229018	null	null	1.76364
IGHM(ENSG00000211899)	ENSG00000211899	null	null	1.76358
C15orf41(ENSG00000186073)	ENSG00000186073	null	null	1.76066
TOM1L2(ENSG00000175662)	ENSG00000175662	null	null	1.76008
ASIC1(ENSG00000110881)	ENSG00000110881	null	null	1.76003
AC015712.1(ENSG00000232386)	ENSG00000232386	null	null	1.76001
HOXC8(ENSG00000037965)	ENSG00000037965	null	null	1.75909
MT-ATP6(ENSG00000198899)	ENSG00000198899	null	null	1.75693
FBN1(ENSG00000166147)	ENSG00000166147	null	null	1.75603
MASTL(ENSG00000120539)	ENSG00000120539	null	null	1.75547
IFNE(ENSG00000184995)	ENSG00000184995	null	null	1.75527
SKIDA1(ENSG00000180592)	ENSG00000180592	null	null	1.75504
MT-ND4(ENSG00000198886)	ENSG00000198886	null	null	1.75476
RPL36AP29(ENSG00000224683)	ENSG00000224683	null	null	1.75365
TNFAIP2(ENSG00000185215)	ENSG00000185215	null	null	1.75299
ACP4(ENSG00000142513)	ENSG00000142513	null	null	1.75285
AC084117.1(ENSG00000256006)	ENSG00000256006	null	null	1.75279
LINC01686(ENSG00000261504)	ENSG00000261504	null	null	1.74967
GRIK3(ENSG00000163873)	ENSG00000163873	null	null	1.74899
TIGD3(ENSG00000173825)	ENSG00000173825	null	null	1.74882
AP000704.1(ENSG00000224790)	ENSG00000224790	null	null	1.74877
TBC1D10C(ENSG00000175463)	ENSG00000175463	null	null	1.74794
PARP1(ENSG00000143799)	ENSG00000143799	null	null	1.74703
SLC25A27(ENSG00000153291)	ENSG00000153291	null	null	1.74611
PI4KAP1(ENSG00000274602)	ENSG00000274602	null	null	1.7461
OTOF(ENSG00000115155)	ENSG00000115155	null	null	1.7459
ALDH3B1(ENSG00000006534)	ENSG00000006534	null	null	1.745
SLC36A4(ENSG00000180773)	ENSG00000180773	null	null	1.7447
CC2D2B(ENSG00000188649)	ENSG00000188649	null	null	1.7433
AC112484.3(ENSG00000261159)	ENSG00000261159	null	null	1.74024
ABCC6P1(ENSG00000256340)	ENSG00000256340	null	null	1.73963
MT-TK(ENSG00000210156)	ENSG00000210156	null	null	1.73929
PTPRG-AS1(ENSG00000241472)	ENSG00000241472	null	null	1.73885
RNY3P16(ENSG00000252147)	ENSG00000252147	null	null	1.73864
FUT9(ENSG00000172461)	ENSG00000172461	null	null	1.73757
H19(ENSG00000130600)	ENSG00000130600	null	null	1.7361
TBCE(ENSG00000285053)	ENSG00000285053	null	null	1.73607
TLE4(ENSG00000106829)	ENSG00000106829	null	null	1.7343
TCF3P1(ENSG00000236567)	ENSG00000236567	null	null	1.73384
DAGLA(ENSG00000134780)	ENSG00000134780	null	null	1.73373
SCLT1(ENSG00000151466)	ENSG00000151466	null	null	1.73007
AC067930.5(ENSG00000255050)	ENSG00000255050	null	null	1.72996
DGKG(ENSG00000058866)	ENSG00000058866	null	null	1.72967
PPARG(ENSG00000132170)	ENSG00000132170	null	null	1.72882
SLX1B-SULT1A4(ENSG00000260280)	ENSG00000260280	null	null	1.72773
SUSD2(ENSG00000099994)	ENSG00000099994	null	null	1.72612
DHRS11(ENSG00000278535)	ENSG00000278535	null	null	1.72604
TCTN2(ENSG00000168778)	ENSG00000168778	null	null	1.72579
CHEK1(ENSG00000149554)	ENSG00000149554	null	null	1.72456
NPIPB15(ENSG00000196436)	ENSG00000196436	null	null	1.72451
ANKLE1(ENSG00000160117)	ENSG00000160117	null	null	1.72429
CFAP47(ENSG00000165164)	ENSG00000165164	null	null	1.72408
RAB26(ENSG00000167964)	ENSG00000167964	null	null	1.72396
AGBL2(ENSG00000165923)	ENSG00000165923	null	null	1.72348
AC114811.2(ENSG00000260641)	ENSG00000260641	null	null	1.72339
IGFBP1(ENSG00000146678)	ENSG00000146678	null	null	1.72339
AC006011.2(ENSG00000274010)	ENSG00000274010	null	null	1.72339
DENND3(ENSG00000105339)	ENSG00000105339	null	null	1.72125
AMN(ENSG00000166126)	ENSG00000166126	null	null	1.72083
RNF207(ENSG00000158286)	ENSG00000158286	null	null	1.72056
FBXO5(ENSG00000112029)	ENSG00000112029	null	null	1.71949
SPINK1(ENSG00000164266)	ENSG00000164266	null	null	1.71779
MCM8(ENSG00000125885)	ENSG00000125885	null	null	1.71714
AP005264.5(ENSG00000267733)	ENSG00000267733	null	null	1.71696
LINC00930(ENSG00000258647)	ENSG00000258647	null	null	1.71665
LPCAT4(ENSG00000176454)	ENSG00000176454	null	null	1.71631
AC243964.2(ENSG00000266903)	ENSG00000266903	null	null	1.71603
CACTIN-AS1(ENSG00000226800)	ENSG00000226800	null	null	1.71561
AC007325.2(ENSG00000277196)	ENSG00000277196	null	null	1.71426
AL445222.1(ENSG00000271833)	ENSG00000271833	null	null	1.71414
SLC6A13(ENSG00000010379)	ENSG00000010379	null	null	1.71342
AC090260.1(ENSG00000260988)	ENSG00000260988	null	null	1.71342
MIR429(ENSG00000198976)	ENSG00000198976	null	null	1.71278
AC010542.5(ENSG00000277978)	ENSG00000277978	null	null	1.71231
BAHCC1(ENSG00000266074)	ENSG00000266074	null	null	1.71216
PLAG1(ENSG00000181690)	ENSG00000181690	null	null	1.71214
MEIS1(ENSG00000143995)	ENSG00000143995	null	null	1.71158
MTDHP4(ENSG00000268535)	ENSG00000268535	null	null	1.71027
CPNE2(ENSG00000140848)	ENSG00000140848	null	null	1.70994
AC007731.2(ENSG00000215493)	ENSG00000215493	null	null	1.70921
NPIPB6(ENSG00000198156)	ENSG00000198156	null	null	1.70899
ANP32E(ENSG00000143401)	ENSG00000143401	null	null	1.70896
CFAP77(ENSG00000188523)	ENSG00000188523	null	null	1.70857
LINC01351(ENSG00000237457)	ENSG00000237457	null	null	1.70857
APELA(ENSG00000248329)	ENSG00000248329	null	null	1.70857
HIST1H2AL(ENSG00000276903)	ENSG00000276903	null	null	1.70854
BRSK2(ENSG00000174672)	ENSG00000174672	null	null	1.70789
AC010894.2(ENSG00000226853)	ENSG00000226853	null	null	1.70772
AC010615.2(ENSG00000268119)	ENSG00000268119	null	null	1.70739
KRTAP5-1(ENSG00000205869)	ENSG00000205869	null	null	1.7071
DGCR9(ENSG00000273032)	ENSG00000273032	null	null	1.70602
HMMR(ENSG00000072571)	ENSG00000072571	null	null	1.70588
ASMTL-AS1(ENSG00000236017)	ENSG00000236017	null	null	1.70512
RAB36(ENSG00000100228)	ENSG00000100228	null	null	1.70469
TFPI2(ENSG00000105825)	ENSG00000105825	null	null	1.70432
TYMS(ENSG00000176890)	ENSG00000176890	null	null	1.70399
CSPG5(ENSG00000114646)	ENSG00000114646	null	null	1.70388
FTH1P19(ENSG00000219186)	ENSG00000219186	null	null	1.70358
AP003086.2(ENSG00000254420)	ENSG00000254420	null	null	1.70358
AL590434.1(ENSG00000284640)	ENSG00000284640	null	null	1.70358
ANKRD45(ENSG00000183831)	ENSG00000183831	null	null	1.70358
AL049543.1(ENSG00000246350)	ENSG00000246350	null	null	1.70358
PPIAP2(ENSG00000227379)	ENSG00000227379	null	null	1.70358
PRRT4(ENSG00000224940)	ENSG00000224940	null	null	1.70295
TMEM198B(ENSG00000182796)	ENSG00000182796	null	null	1.70291
ERFE(ENSG00000178752)	ENSG00000178752	null	null	1.70256
AC073869.1(ENSG00000152117)	ENSG00000152117	null	null	1.70176
SLC34A3(ENSG00000198569)	ENSG00000198569	null	null	1.70169
GPR20(ENSG00000204882)	ENSG00000204882	null	null	1.70132
C14orf178(ENSG00000197734)	ENSG00000197734	null	null	1.69982
SLC16A8(ENSG00000100156)	ENSG00000100156	null	null	1.69908
SLC23A3(ENSG00000213901)	ENSG00000213901	null	null	1.69872
SPATC1L(ENSG00000160284)	ENSG00000160284	null	null	1.69836
HOXA10(ENSG00000253293)	ENSG00000253293	null	null	1.69828
TMSB15A(ENSG00000158164)	ENSG00000158164	null	null	1.69805
DDX11(ENSG00000013573)	ENSG00000013573	null	null	1.69711
ITGB1BP2(ENSG00000147166)	ENSG00000147166	null	null	1.69649
CDH26(ENSG00000124215)	ENSG00000124215	null	null	1.69451
CALML6(ENSG00000169885)	ENSG00000169885	null	null	1.69407
VAMP1(ENSG00000139190)	ENSG00000139190	null	null	1.69373
LINC00589(ENSG00000251191)	ENSG00000251191	null	null	1.69141
PWRN1(ENSG00000259905)	ENSG00000259905	null	null	1.69081
TRIB2(ENSG00000071575)	ENSG00000071575	null	null	1.69081
LINC00964(ENSG00000249816)	ENSG00000249816	null	null	1.69042
SNORD14A(ENSG00000272034)	ENSG00000272034	null	null	1.69039
UNG(ENSG00000076248)	ENSG00000076248	null	null	1.68952
MOGAT2(ENSG00000166391)	ENSG00000166391	null	null	1.68857
EFEMP2(ENSG00000172638)	ENSG00000172638	null	null	1.68797
DCHS2(ENSG00000197410)	ENSG00000197410	null	null	1.68797
CSAG2(ENSG00000268902)	ENSG00000268902	null	null	1.68797
AL138921.1(ENSG00000227492)	ENSG00000227492	null	null	1.68797
AC007786.1(ENSG00000267498)	ENSG00000267498	null	null	1.68797
INSL4(ENSG00000120211)	ENSG00000120211	null	null	1.68797
E2F3P2(ENSG00000203435)	ENSG00000203435	null	null	1.68797
SIGLEC1(ENSG00000088827)	ENSG00000088827	null	null	1.68797
AC007389.3(ENSG00000235725)	ENSG00000235725	null	null	1.68797
LINC01864(ENSG00000267522)	ENSG00000267522	null	null	1.68792
AC130686.1(ENSG00000278954)	ENSG00000278954	null	null	1.68758
AC005726.1(ENSG00000258472)	ENSG00000258472	null	null	1.68752
NHLH2(ENSG00000177551)	ENSG00000177551	null	null	1.68726
AC023632.6(ENSG00000280123)	ENSG00000280123	null	null	1.68699
HOXC-AS3(ENSG00000251151)	ENSG00000251151	null	null	1.68645
HYLS1(ENSG00000198331)	ENSG00000198331	null	null	1.68638
AC002553.1(ENSG00000227782)	ENSG00000227782	null	null	1.68597
PLS3(ENSG00000102024)	ENSG00000102024	null	null	1.68571
AP000344.2(ENSG00000248409)	ENSG00000248409	null	null	1.68435
LINC02014(ENSG00000248243)	ENSG00000248243	null	null	1.68403
SCX(ENSG00000260428)	ENSG00000260428	null	null	1.68391
FBXO41(ENSG00000163013)	ENSG00000163013	null	null	1.68305
AC020907.4(ENSG00000271032)	ENSG00000271032	null	null	1.68239
TMEM139(ENSG00000178826)	ENSG00000178826	null	null	1.6823
SPON1(ENSG00000262655)	ENSG00000262655	null	null	1.68172
CCDC74A(ENSG00000163040)	ENSG00000163040	null	null	1.68091
EML3(ENSG00000149499)	ENSG00000149499	null	null	1.68
SEPT1(ENSG00000180096)	ENSG00000180096	null	null	1.67924
HNRNPA1P15(ENSG00000214761)	ENSG00000214761	null	null	1.67912
TMEM64(ENSG00000180694)	ENSG00000180694	null	null	1.67896
ADA(ENSG00000196839)	ENSG00000196839	null	null	1.67753
SLC6A6(ENSG00000131389)	ENSG00000131389	null	null	1.67753
CROCC(ENSG00000058453)	ENSG00000058453	null	null	1.67738
SHROOM1(ENSG00000164403)	ENSG00000164403	null	null	1.67729
CFAP161(ENSG00000156206)	ENSG00000156206	null	null	1.67663
CCHCR1(ENSG00000204536)	ENSG00000204536	null	null	1.67658
FBF1(ENSG00000188878)	ENSG00000188878	null	null	1.67419
CPLANE1(ENSG00000197603)	ENSG00000197603	null	null	1.67408
UGT2B17(ENSG00000197888)	ENSG00000197888	null	null	1.6735
KCNV1(ENSG00000164794)	ENSG00000164794	null	null	1.6732
FGFR3(ENSG00000068078)	ENSG00000068078	null	null	1.67318
AL133342.1(ENSG00000278231)	ENSG00000278231	null	null	1.67298
LRRC69(ENSG00000214954)	ENSG00000214954	null	null	1.67256
SPAG8(ENSG00000137098)	ENSG00000137098	null	null	1.67239
MRC2(ENSG00000011028)	ENSG00000011028	null	null	1.67171
RASL10B(ENSG00000270885)	ENSG00000270885	null	null	1.67154
HIST1H2BPS2(ENSG00000217646)	ENSG00000217646	null	null	1.67145
CFAP57(ENSG00000243710)	ENSG00000243710	null	null	1.67115
SLC4A3(ENSG00000114923)	ENSG00000114923	null	null	1.66778
HOXC10(ENSG00000180818)	ENSG00000180818	null	null	1.66741
MTSS1L(ENSG00000132613)	ENSG00000132613	null	null	1.66685
BX322562.1(ENSG00000273796)	ENSG00000273796	null	null	1.66653
CEP131(ENSG00000141577)	ENSG00000141577	null	null	1.66613
TYRO3(ENSG00000092445)	ENSG00000092445	null	null	1.6658
GDPD5(ENSG00000158555)	ENSG00000158555	null	null	1.66561
AL365273.1(ENSG00000240527)	ENSG00000240527	null	null	1.6654
EPHB6(ENSG00000106123)	ENSG00000106123	null	null	1.66495
AL627309.6(ENSG00000268903)	ENSG00000268903	null	null	1.66452
SKA2(ENSG00000182628)	ENSG00000182628	null	null	1.66439
AC013476.1(ENSG00000234193)	ENSG00000234193	null	null	1.66435
STRIP2(ENSG00000128578)	ENSG00000128578	null	null	1.66334
ALDH7A1(ENSG00000164904)	ENSG00000164904	null	null	1.66289
IGHGP(ENSG00000253755)	ENSG00000253755	null	null	1.66282
HIST1H1T(ENSG00000187475)	ENSG00000187475	null	null	1.66268
SFTPB(ENSG00000168878)	ENSG00000168878	null	null	1.66268
AL024507.2(ENSG00000272476)	ENSG00000272476	null	null	1.66266
ALG1L2(ENSG00000251287)	ENSG00000251287	null	null	1.66246
CHAF1A(ENSG00000167670)	ENSG00000167670	null	null	1.66218
KRT13(ENSG00000171401)	ENSG00000171401	null	null	1.66208
AL391069.3(ENSG00000237976)	ENSG00000237976	null	null	1.66178
RBL1(ENSG00000080839)	ENSG00000080839	null	null	1.66042
ADIRF-AS1(ENSG00000272734)	ENSG00000272734	null	null	1.66025
MTG1(ENSG00000148824)	ENSG00000148824	null	null	1.65949
FIGNL1(ENSG00000132436)	ENSG00000132436	null	null	1.6589
TMOD1(ENSG00000136842)	ENSG00000136842	null	null	1.65807
MT-CYB(ENSG00000198727)	ENSG00000198727	null	null	1.65755
CNTD2(ENSG00000105219)	ENSG00000105219	null	null	1.65728
FAM95C(ENSG00000283486)	ENSG00000283486	null	null	1.65552
NLGN1(ENSG00000169760)	ENSG00000169760	null	null	1.65506
DPEP1(ENSG00000015413)	ENSG00000015413	null	null	1.65506
AC106052.1(ENSG00000272862)	ENSG00000272862	null	null	1.65506
VTI1BP2(ENSG00000213434)	ENSG00000213434	null	null	1.65506
FRMD1(ENSG00000153303)	ENSG00000153303	null	null	1.65506
AC008280.1(ENSG00000235937)	ENSG00000235937	null	null	1.65506
TEX30(ENSG00000151287)	ENSG00000151287	null	null	1.65401
CDKN2C(ENSG00000123080)	ENSG00000123080	null	null	1.65394
SOAT1(ENSG00000057252)	ENSG00000057252	null	null	1.65273
VIPR2(ENSG00000106018)	ENSG00000106018	null	null	1.6527
CHST8(ENSG00000124302)	ENSG00000124302	null	null	1.65205
KIFC2(ENSG00000167702)	ENSG00000167702	null	null	1.65205
LINC01545(ENSG00000204904)	ENSG00000204904	null	null	1.65099
AC093642.2(ENSG00000280119)	ENSG00000280119	null	null	1.65056
AP001062.1(ENSG00000184441)	ENSG00000184441	null	null	1.6503
AC093838.1(ENSG00000273588)	ENSG00000273588	null	null	1.6497
PYY2(ENSG00000237575)	ENSG00000237575	null	null	1.64907
SLC25A10(ENSG00000183048)	ENSG00000183048	null	null	1.64903
ZSCAN16-AS1(ENSG00000269293)	ENSG00000269293	null	null	1.64893
AC027277.2(ENSG00000260310)	ENSG00000260310	null	null	1.64838
LINC01534(ENSG00000225975)	ENSG00000225975	null	null	1.64751
AGFG2(ENSG00000106351)	ENSG00000106351	null	null	1.6473
EFHC1(ENSG00000096093)	ENSG00000096093	null	null	1.64677
MUC6(ENSG00000184956)	ENSG00000184956	null	null	1.64594
PRKG1(ENSG00000185532)	ENSG00000185532	null	null	1.6454
PLXND1(ENSG00000004399)	ENSG00000004399	null	null	1.64539
AC109322.1(ENSG00000255224)	ENSG00000255224	null	null	1.64509
ORC1(ENSG00000085840)	ENSG00000085840	null	null	1.64497
UBA52P6(ENSG00000215221)	ENSG00000215221	null	null	1.6444
MICALL2(ENSG00000164877)	ENSG00000164877	null	null	1.64406
PRSS36(ENSG00000178226)	ENSG00000178226	null	null	1.64398
CDKN2B-AS1(ENSG00000240498)	ENSG00000240498	null	null	1.64383
C1orf116(ENSG00000182795)	ENSG00000182795	null	null	1.64378
PLB1(ENSG00000163803)	ENSG00000163803	null	null	1.64151
IL19(ENSG00000142224)	ENSG00000142224	null	null	1.64133
AVPR2(ENSG00000126895)	ENSG00000126895	null	null	1.64017
AC243562.1(ENSG00000259570)	ENSG00000259570	null	null	1.64017
TUBA8(ENSG00000183785)	ENSG00000183785	null	null	1.64017
LINC02034(ENSG00000282975)	ENSG00000282975	null	null	1.64017
AP000844.2(ENSG00000238117)	ENSG00000238117	null	null	1.63904
ZNF682(ENSG00000197124)	ENSG00000197124	null	null	1.63853
RTEL1(ENSG00000258366)	ENSG00000258366	null	null	1.6381
MYH7B(ENSG00000078814)	ENSG00000078814	null	null	1.63771
SAA1(ENSG00000173432)	ENSG00000173432	null	null	1.63687
WNT11(ENSG00000085741)	ENSG00000085741	null	null	1.63563
CASQ2(ENSG00000118729)	ENSG00000118729	null	null	1.63489
AC243829.1(ENSG00000274767)	ENSG00000274767	null	null	1.63409
SEMA5A(ENSG00000112902)	ENSG00000112902	null	null	1.63369
EXOG(ENSG00000157036)	ENSG00000157036	null	null	1.63329
TRPM6(ENSG00000119121)	ENSG00000119121	null	null	1.63326
VPS9D1(ENSG00000075399)	ENSG00000075399	null	null	1.63222
GPER1(ENSG00000164850)	ENSG00000164850	null	null	1.63194
SPARCL1(ENSG00000152583)	ENSG00000152583	null	null	1.63179
CACNA1C(ENSG00000151067)	ENSG00000151067	null	null	1.63114
CFAP44(ENSG00000206530)	ENSG00000206530	null	null	1.6308
USP35(ENSG00000118369)	ENSG00000118369	null	null	1.63024
GPR1(ENSG00000183671)	ENSG00000183671	null	null	1.62953
FP671120.4(ENSG00000281383)	ENSG00000281383	null	null	1.62909
DNER(ENSG00000187957)	ENSG00000187957	null	null	1.62873
AC092115.3(ENSG00000262136)	ENSG00000262136	null	null	1.62848
ATP5MC1P4(ENSG00000227440)	ENSG00000227440	null	null	1.62794
GPS2(ENSG00000132522)	ENSG00000132522	null	null	1.62771
IGHG1(ENSG00000211896)	ENSG00000211896	null	null	1.6276
NKAIN4(ENSG00000101198)	ENSG00000101198	null	null	1.62724
LMF2(ENSG00000100258)	ENSG00000100258	null	null	1.6271
ANKRD20A21P(ENSG00000277112)	ENSG00000277112	null	null	1.62686
QTRT1(ENSG00000213339)	ENSG00000213339	null	null	1.62648
PDPR(ENSG00000090857)	ENSG00000090857	null	null	1.6253
FAHD2CP(ENSG00000231584)	ENSG00000231584	null	null	1.62479
AC078852.1(ENSG00000253399)	ENSG00000253399	null	null	1.62446
GMFG(ENSG00000130755)	ENSG00000130755	null	null	1.62361
LRRC32(ENSG00000137507)	ENSG00000137507	null	null	1.62361
IL10RA(ENSG00000110324)	ENSG00000110324	null	null	1.62361
HEATR9(ENSG00000270379)	ENSG00000270379	null	null	1.62361
AP000347.2(ENSG00000273000)	ENSG00000273000	null	null	1.62361
LINC01433(ENSG00000230176)	ENSG00000230176	null	null	1.62361
PSMC3IP(ENSG00000131470)	ENSG00000131470	null	null	1.62321
NRBP2(ENSG00000185189)	ENSG00000185189	null	null	1.62108
DPYSL5(ENSG00000157851)	ENSG00000157851	null	null	1.61873
AC012313.3(ENSG00000268230)	ENSG00000268230	null	null	1.61802
TRAIP(ENSG00000183763)	ENSG00000183763	null	null	1.61755
MYL5(ENSG00000215375)	ENSG00000215375	null	null	1.61741
HDAC6(ENSG00000094631)	ENSG00000094631	null	null	1.61668
IGFN1(ENSG00000163395)	ENSG00000163395	null	null	1.61378
LINC01954(ENSG00000271952)	ENSG00000271952	null	null	1.61208
AC008663.2(ENSG00000253955)	ENSG00000253955	null	null	1.61196
AC132938.5(ENSG00000279744)	ENSG00000279744	null	null	1.61195
RPGR(ENSG00000156313)	ENSG00000156313	null	null	1.61155
APLP1(ENSG00000105290)	ENSG00000105290	null	null	1.61133
TUBG2(ENSG00000037042)	ENSG00000037042	null	null	1.61122
PHKG2(ENSG00000156873)	ENSG00000156873	null	null	1.61082
GDPD3(ENSG00000102886)	ENSG00000102886	null	null	1.61067
AC127024.5(ENSG00000266490)	ENSG00000266490	null	null	1.61058
SRGAP2(ENSG00000266028)	ENSG00000266028	null	null	1.60997
FER1L4(ENSG00000088340)	ENSG00000088340	null	null	1.60986
TBX1(ENSG00000184058)	ENSG00000184058	null	null	1.60789
METTL26(ENSG00000130731)	ENSG00000130731	null	null	1.60678
ADM5(ENSG00000224420)	ENSG00000224420	null	null	1.60657
BCL2L2-PABPN1(ENSG00000258643)	ENSG00000258643	null	null	1.60628
AHNAK2(ENSG00000185567)	ENSG00000185567	null	null	1.60567
AC007342.9(ENSG00000280027)	ENSG00000280027	null	null	1.60455
SNRK-AS1(ENSG00000234617)	ENSG00000234617	null	null	1.60417
DTX2P1-UPK3BP1-PMS2P11(ENSG00000265479)	ENSG00000265479	null	null	1.60409
Z95331.1(ENSG00000280383)	ENSG00000280383	null	null	1.60309
FAM193A(ENSG00000125386)	ENSG00000125386	null	null	1.60296
STPG3-AS1(ENSG00000275549)	ENSG00000275549	null	null	1.60257
MAN1A1(ENSG00000111885)	ENSG00000111885	null	null	1.60234
KCNH7(ENSG00000184611)	ENSG00000184611	null	null	1.60221
AC073655.2(ENSG00000258365)	ENSG00000258365	null	null	1.60182
GPHA2(ENSG00000149735)	ENSG00000149735	null	null	1.60174
HNRNPA1P33(ENSG00000213412)	ENSG00000213412	null	null	1.60174
DOCK4(ENSG00000128512)	ENSG00000128512	null	null	1.60026
ACAP3(ENSG00000131584)	ENSG00000131584	null	null	1.59947
SLC12A9(ENSG00000146828)	ENSG00000146828	null	null	1.59915
ATP1A3(ENSG00000105409)	ENSG00000105409	null	null	1.59915
EXOC3L4(ENSG00000205436)	ENSG00000205436	null	null	1.59793
GLI4(ENSG00000250571)	ENSG00000250571	null	null	1.59772
AC004801.5(ENSG00000258203)	ENSG00000258203	null	null	1.59713
IKBIP(ENSG00000166130)	ENSG00000166130	null	null	1.59652
TRPM5(ENSG00000070985)	ENSG00000070985	null	null	1.59636
NR2F2-AS1(ENSG00000247809)	ENSG00000247809	null	null	1.59618
AC005042.1(ENSG00000227331)	ENSG00000227331	null	null	1.5961
AC027373.1(ENSG00000260368)	ENSG00000260368	null	null	1.5957
CACNB2(ENSG00000165995)	ENSG00000165995	null	null	1.59465
ACACB(ENSG00000076555)	ENSG00000076555	null	null	1.59413
MED14OS(ENSG00000234636)	ENSG00000234636	null	null	1.59394
BX005266.2(ENSG00000226007)	ENSG00000226007	null	null	1.59357
CYFIP2(ENSG00000055163)	ENSG00000055163	null	null	1.59321
ASTN2(ENSG00000148219)	ENSG00000148219	null	null	1.5928
LRRC26(ENSG00000184709)	ENSG00000184709	null	null	1.5917
CRYBB3(ENSG00000100053)	ENSG00000100053	null	null	1.59136
ANKRD29(ENSG00000154065)	ENSG00000154065	null	null	1.59073
SNCB(ENSG00000074317)	ENSG00000074317	null	null	1.58943
RCBTB2(ENSG00000136161)	ENSG00000136161	null	null	1.58819
NDRG4(ENSG00000103034)	ENSG00000103034	null	null	1.58809
LINC01136(ENSG00000233791)	ENSG00000233791	null	null	1.58784
AP002761.1(ENSG00000215841)	ENSG00000215841	null	null	1.58784
ANO8(ENSG00000074855)	ENSG00000074855	null	null	1.58774
RPS26P3(ENSG00000212829)	ENSG00000212829	null	null	1.58579
EPB41L1(ENSG00000088367)	ENSG00000088367	null	null	1.58549
ICAM5(ENSG00000105376)	ENSG00000105376	null	null	1.585
DLG4(ENSG00000132535)	ENSG00000132535	null	null	1.58468
KCNS3(ENSG00000170745)	ENSG00000170745	null	null	1.58454
NCAPD3(ENSG00000151503)	ENSG00000151503	null	null	1.58435
PTPRD(ENSG00000153707)	ENSG00000153707	null	null	1.58408
CAMK2N2(ENSG00000163888)	ENSG00000163888	null	null	1.5827
TREX2(ENSG00000183479)	ENSG00000183479	null	null	1.58228
ATP2A3(ENSG00000074370)	ENSG00000074370	null	null	1.58128
MICAL1(ENSG00000135596)	ENSG00000135596	null	null	1.58051
RAD9A(ENSG00000172613)	ENSG00000172613	null	null	1.5798
AP001972.5(ENSG00000279117)	ENSG00000279117	null	null	1.57947
AHRR(ENSG00000063438)	ENSG00000063438	null	null	1.5794
INSYN1(ENSG00000205363)	ENSG00000205363	null	null	1.57908
TMEM143(ENSG00000161558)	ENSG00000161558	null	null	1.57882
STUM(ENSG00000203685)	ENSG00000203685	null	null	1.57627
AC005740.4(ENSG00000271871)	ENSG00000271871	null	null	1.57596
AL390067.1(ENSG00000226609)	ENSG00000226609	null	null	1.57596
AC009268.2(ENSG00000278472)	ENSG00000278472	null	null	1.5753
TTC13(ENSG00000143643)	ENSG00000143643	null	null	1.57527
FXYD3(ENSG00000089356)	ENSG00000089356	null	null	1.57514
SEC24B-AS1(ENSG00000247950)	ENSG00000247950	null	null	1.57484
MYT1(ENSG00000196132)	ENSG00000196132	null	null	1.5743
AP005131.6(ENSG00000267702)	ENSG00000267702	null	null	1.57424
AL691482.3(ENSG00000249007)	ENSG00000249007	null	null	1.57402
ARHGAP26(ENSG00000145819)	ENSG00000145819	null	null	1.57378
SPATA13(ENSG00000182957)	ENSG00000182957	null	null	1.57372
AC139426.1(ENSG00000260211)	ENSG00000260211	null	null	1.57355
CA9(ENSG00000107159)	ENSG00000107159	null	null	1.57221
GOLGA8A(ENSG00000175265)	ENSG00000175265	null	null	1.5713
RPS27L(ENSG00000185088)	ENSG00000185088	null	null	1.56992
LINC02021(ENSG00000249846)	ENSG00000249846	null	null	1.56978
MTHFD1(ENSG00000100714)	ENSG00000100714	null	null	1.56959
LINC02321(ENSG00000258884)	ENSG00000258884	null	null	1.56859
SLC26A9(ENSG00000174502)	ENSG00000174502	null	null	1.56851
ITPR1(ENSG00000150995)	ENSG00000150995	null	null	1.5668
SLIT1(ENSG00000187122)	ENSG00000187122	null	null	1.56666
HRC(ENSG00000130528)	ENSG00000130528	null	null	1.56662
EFCAB12(ENSG00000172771)	ENSG00000172771	null	null	1.56635
SPACA3(ENSG00000141316)	ENSG00000141316	null	null	1.56553
CFHR3(ENSG00000116785)	ENSG00000116785	null	null	1.56538
TMEM94(ENSG00000177728)	ENSG00000177728	null	null	1.56473
AC108860.2(ENSG00000261437)	ENSG00000261437	null	null	1.56463
GLRB(ENSG00000109738)	ENSG00000109738	null	null	1.56334
GNB3(ENSG00000111664)	ENSG00000111664	null	null	1.56262
WIF1(ENSG00000156076)	ENSG00000156076	null	null	1.56262
CLSPN(ENSG00000092853)	ENSG00000092853	null	null	1.56241
HRAT92(ENSG00000223855)	ENSG00000223855	null	null	1.56188
AL590326.1(ENSG00000279140)	ENSG00000279140	null	null	1.56176
AC011379.2(ENSG00000254363)	ENSG00000254363	null	null	1.56139
SLC6A12(ENSG00000111181)	ENSG00000111181	null	null	1.5613
PTBP2(ENSG00000117569)	ENSG00000117569	null	null	1.55993
HSPA2(ENSG00000126803)	ENSG00000126803	null	null	1.55959
RFC4(ENSG00000163918)	ENSG00000163918	null	null	1.55951
TRPC6(ENSG00000137672)	ENSG00000137672	null	null	1.55818
DRP2(ENSG00000102385)	ENSG00000102385	null	null	1.5576
SNAP25(ENSG00000132639)	ENSG00000132639	null	null	1.55606
PTPRVP(ENSG00000243323)	ENSG00000243323	null	null	1.55553
SPDYC(ENSG00000204710)	ENSG00000204710	null	null	1.55534
RNF224(ENSG00000233198)	ENSG00000233198	null	null	1.5547
C2orf92(ENSG00000228486)	ENSG00000228486	null	null	1.55392
TNK2(ENSG00000061938)	ENSG00000061938	null	null	1.55343
JAG1(ENSG00000101384)	ENSG00000101384	null	null	1.55341
AC027682.7(ENSG00000280214)	ENSG00000280214	null	null	1.55333
LINC02516(ENSG00000261083)	ENSG00000261083	null	null	1.55333
EID2B(ENSG00000176401)	ENSG00000176401	null	null	1.55295
AACSP1(ENSG00000250420)	ENSG00000250420	null	null	1.55229
PHLDB1(ENSG00000019144)	ENSG00000019144	null	null	1.55207
FAM225A(ENSG00000231528)	ENSG00000231528	null	null	1.55181
RASSF4(ENSG00000107551)	ENSG00000107551	null	null	1.55138
AC090360.1(ENSG00000267127)	ENSG00000267127	null	null	1.55099
TENT4A(ENSG00000112941)	ENSG00000112941	null	null	1.55076
B4GALNT4(ENSG00000182272)	ENSG00000182272	null	null	1.55021
DLEU2(ENSG00000231607)	ENSG00000231607	null	null	1.55008
CFAP69(ENSG00000105792)	ENSG00000105792	null	null	1.54984
NEU4(ENSG00000204099)	ENSG00000204099	null	null	1.54978
SMC4(ENSG00000113810)	ENSG00000113810	null	null	1.54964
AC010168.2(ENSG00000261324)	ENSG00000261324	null	null	1.54955
KSR2(ENSG00000171435)	ENSG00000171435	null	null	1.54926
AC245041.2(ENSG00000276850)	ENSG00000276850	null	null	1.54893
AXIN2(ENSG00000168646)	ENSG00000168646	null	null	1.54771
LAMB2(ENSG00000172037)	ENSG00000172037	null	null	1.54765
AC113361.1(ENSG00000272255)	ENSG00000272255	null	null	1.54761
CEL(ENSG00000170835)	ENSG00000170835	null	null	1.54723
MECOM(ENSG00000085276)	ENSG00000085276	null	null	1.54706
MPRIP(ENSG00000133030)	ENSG00000133030	null	null	1.5467
FAM135A(ENSG00000082269)	ENSG00000082269	null	null	1.54617
ITGA7(ENSG00000135424)	ENSG00000135424	null	null	1.54613
CDK11A(ENSG00000008128)	ENSG00000008128	null	null	1.54596
TUBA4A(ENSG00000127824)	ENSG00000127824	null	null	1.54561
CACNA1H(ENSG00000196557)	ENSG00000196557	null	null	1.54559
CALY(ENSG00000130643)	ENSG00000130643	null	null	1.54546
NKD1(ENSG00000140807)	ENSG00000140807	null	null	1.54485
EML6(ENSG00000214595)	ENSG00000214595	null	null	1.54383
AC116552.1(ENSG00000261744)	ENSG00000261744	null	null	1.54334
GALNT2(ENSG00000143641)	ENSG00000143641	null	null	1.54144
MMP9(ENSG00000100985)	ENSG00000100985	null	null	1.54127
HMCN2(ENSG00000148357)	ENSG00000148357	null	null	1.54116
KPNA2(ENSG00000182481)	ENSG00000182481	null	null	1.54104
STX1A(ENSG00000106089)	ENSG00000106089	null	null	1.54081
KCTD21-AS1(ENSG00000246174)	ENSG00000246174	null	null	1.54041
AC005632.2(ENSG00000261596)	ENSG00000261596	null	null	1.53944
ARHGAP33(ENSG00000004777)	ENSG00000004777	null	null	1.53901
GAMT(ENSG00000130005)	ENSG00000130005	null	null	1.53847
TM7SF3(ENSG00000064115)	ENSG00000064115	null	null	1.53823
AC110079.1(ENSG00000260404)	ENSG00000260404	null	null	1.53726
CYP4F26P(ENSG00000226562)	ENSG00000226562	null	null	1.53603
C1orf112(ENSG00000000460)	ENSG00000000460	null	null	1.53568
C10orf91(ENSG00000180066)	ENSG00000180066	null	null	1.53557
AL031848.1(ENSG00000231868)	ENSG00000231868	null	null	1.53546
RFPL1S(ENSG00000225465)	ENSG00000225465	null	null	1.53487
CARD11(ENSG00000198286)	ENSG00000198286	null	null	1.53474
FAM71F1(ENSG00000135248)	ENSG00000135248	null	null	1.5337
NMB(ENSG00000197696)	ENSG00000197696	null	null	1.53345
CCDC85A(ENSG00000055813)	ENSG00000055813	null	null	1.53258
BIN1(ENSG00000136717)	ENSG00000136717	null	null	1.53257
C2CD2(ENSG00000157617)	ENSG00000157617	null	null	1.53209
WHRN(ENSG00000095397)	ENSG00000095397	null	null	1.53185
PXDC1(ENSG00000168994)	ENSG00000168994	null	null	1.5317
AC012435.2(ENSG00000261775)	ENSG00000261775	null	null	1.53132
PITPNM2(ENSG00000090975)	ENSG00000090975	null	null	1.53111
AC010422.8(ENSG00000285589)	ENSG00000285589	null	null	1.52943
SPG7(ENSG00000197912)	ENSG00000197912	null	null	1.52918
LINC01569(ENSG00000262468)	ENSG00000262468	null	null	1.52907
SH3BP5-AS1(ENSG00000224660)	ENSG00000224660	null	null	1.52895
CPA6(ENSG00000165078)	ENSG00000165078	null	null	1.52836
MYLK2(ENSG00000101306)	ENSG00000101306	null	null	1.52835
AL359504.2(ENSG00000271576)	ENSG00000271576	null	null	1.52834
UNKL(ENSG00000059145)	ENSG00000059145	null	null	1.52826
IGFBP2(ENSG00000115457)	ENSG00000115457	null	null	1.52794
ABCB6(ENSG00000115657)	ENSG00000115657	null	null	1.52791
FOSL1(ENSG00000175592)	ENSG00000175592	null	null	1.52788
KIAA0895L(ENSG00000196123)	ENSG00000196123	null	null	1.52769
ZNF876P(ENSG00000198155)	ENSG00000198155	null	null	1.52736
ZBTB18(ENSG00000179456)	ENSG00000179456	null	null	1.52639
AC004925.1(ENSG00000279419)	ENSG00000279419	null	null	1.52613
AC004982.2(ENSG00000272894)	ENSG00000272894	null	null	1.5257
AL139130.1(ENSG00000237390)	ENSG00000237390	null	null	1.52556
AC002553.2(ENSG00000275413)	ENSG00000275413	null	null	1.52535
IGHG4(ENSG00000211892)	ENSG00000211892	null	null	1.52399
CENPO(ENSG00000138092)	ENSG00000138092	null	null	1.5229
REC8(ENSG00000100918)	ENSG00000100918	null	null	1.52273
AC131159.2(ENSG00000277873)	ENSG00000277873	null	null	1.52258
GALNTL6(ENSG00000174473)	ENSG00000174473	null	null	1.52181
RACGAP1(ENSG00000161800)	ENSG00000161800	null	null	1.52127
TNFAIP8L1(ENSG00000185361)	ENSG00000185361	null	null	1.5207
AC011448.1(ENSG00000258674)	ENSG00000258674	null	null	1.52024
AC093249.6(ENSG00000261840)	ENSG00000261840	null	null	1.51983
CLCN2(ENSG00000114859)	ENSG00000114859	null	null	1.51872
AC027796.4(ENSG00000262903)	ENSG00000262903	null	null	1.5185
KIF1A(ENSG00000130294)	ENSG00000130294	null	null	1.51818
HOXB2(ENSG00000173917)	ENSG00000173917	null	null	1.51745
AC117503.4(ENSG00000280300)	ENSG00000280300	null	null	1.51735
TP53I3(ENSG00000115129)	ENSG00000115129	null	null	1.51716
TMEM175(ENSG00000127419)	ENSG00000127419	null	null	1.51713
ZFP69(ENSG00000187815)	ENSG00000187815	null	null	1.51684
LAMB3(ENSG00000196878)	ENSG00000196878	null	null	1.51681
COL6A3(ENSG00000163359)	ENSG00000163359	null	null	1.51611
C18orf54(ENSG00000166845)	ENSG00000166845	null	null	1.5158
ZFHX2(ENSG00000136367)	ENSG00000136367	null	null	1.51534
AC138409.1(ENSG00000215156)	ENSG00000215156	null	null	1.5152
OSM(ENSG00000099985)	ENSG00000099985	null	null	1.51437
KRT8P11(ENSG00000255815)	ENSG00000255815	null	null	1.51437
MICB(ENSG00000204516)	ENSG00000204516	null	null	1.51359
JMJD1C-AS1(ENSG00000272767)	ENSG00000272767	null	null	1.51351
FAM83F(ENSG00000133477)	ENSG00000133477	null	null	1.51337
C2orf27A(ENSG00000197927)	ENSG00000197927	null	null	1.51302
AARD(ENSG00000205002)	ENSG00000205002	null	null	1.51251
AC010335.1(ENSG00000268199)	ENSG00000268199	null	null	1.51229
TUBG1(ENSG00000131462)	ENSG00000131462	null	null	1.51205
ZDHHC8(ENSG00000099904)	ENSG00000099904	null	null	1.51133
CHST1(ENSG00000175264)	ENSG00000175264	null	null	1.51132
NME4(ENSG00000103202)	ENSG00000103202	null	null	1.51109
NRP1(ENSG00000099250)	ENSG00000099250	null	null	1.51108
HOXC4(ENSG00000198353)	ENSG00000198353	null	null	1.50948
MROH2A(ENSG00000185038)	ENSG00000185038	null	null	1.50927
A1BG-AS1(ENSG00000268895)	ENSG00000268895	null	null	1.50798
SIPA1L3(ENSG00000105738)	ENSG00000105738	null	null	1.50783
CRMP1(ENSG00000072832)	ENSG00000072832	null	null	1.50726
AC135782.1(ENSG00000256982)	ENSG00000256982	null	null	1.50693
AC012676.1(ENSG00000262712)	ENSG00000262712	null	null	1.50687
HIST1H3B(ENSG00000274267)	ENSG00000274267	null	null	1.50682
CDHR2(ENSG00000074276)	ENSG00000074276	null	null	1.50608
ATAD3B(ENSG00000160072)	ENSG00000160072	null	null	1.50526
TMPRSS2(ENSG00000184012)	ENSG00000184012	null	null	1.50495
LY6D(ENSG00000167656)	ENSG00000167656	null	null	1.50484
AC145138.1(ENSG00000251634)	ENSG00000251634	null	null	1.50335
PLAC9(ENSG00000189129)	ENSG00000189129	null	null	1.50302
RF00019(ENSG00000200502)	ENSG00000200502	null	null	1.5019
MT-TY(ENSG00000210144)	ENSG00000210144	null	null	1.5019
AC083843.3(ENSG00000279518)	ENSG00000279518	null	null	1.50189
HIST1H2BH(ENSG00000275713)	ENSG00000275713	null	null	1.50171
AC009097.4(ENSG00000261513)	ENSG00000261513	null	null	1.50072
NPAP1(ENSG00000185823)	ENSG00000185823	null	null	1.4993
ASIC3(ENSG00000213199)	ENSG00000213199	null	null	1.49745
CDK18(ENSG00000117266)	ENSG00000117266	null	null	1.49656
CD27(ENSG00000139193)	ENSG00000139193	null	null	1.49611
YBX2(ENSG00000006047)	ENSG00000006047	null	null	1.4959
WDHD1(ENSG00000198554)	ENSG00000198554	null	null	1.4952
EHMT2-AS1(ENSG00000237080)	ENSG00000237080	null	null	1.4949
PIGZ(ENSG00000119227)	ENSG00000119227	null	null	1.49418
AC140479.2(ENSG00000230650)	ENSG00000230650	null	null	1.49398
AP000553.7(ENSG00000284654)	ENSG00000284654	null	null	1.49394
STON1(ENSG00000243244)	ENSG00000243244	null	null	1.49392
ADAM2(ENSG00000104755)	ENSG00000104755	null	null	1.49355
AC025178.1(ENSG00000250764)	ENSG00000250764	null	null	1.49328
PCDH8(ENSG00000136099)	ENSG00000136099	null	null	1.49293
KCNQ2(ENSG00000075043)	ENSG00000075043	null	null	1.49257
DCST2(ENSG00000163354)	ENSG00000163354	null	null	1.49225
SOX21-AS1(ENSG00000227640)	ENSG00000227640	null	null	1.4922
ITGA10(ENSG00000143127)	ENSG00000143127	null	null	1.49208
PCNT(ENSG00000160299)	ENSG00000160299	null	null	1.49178
NOTCH1(ENSG00000148400)	ENSG00000148400	null	null	1.49169
CCDC191(ENSG00000163617)	ENSG00000163617	null	null	1.49161
ZNF30(ENSG00000168661)	ENSG00000168661	null	null	1.49153
Z97653.1(ENSG00000259840)	ENSG00000259840	null	null	1.49134
NCKAP5L(ENSG00000167566)	ENSG00000167566	null	null	1.49119
HMCN1(ENSG00000143341)	ENSG00000143341	null	null	1.49095
C8orf44(ENSG00000213865)	ENSG00000213865	null	null	1.49048
TAF6L(ENSG00000162227)	ENSG00000162227	null	null	1.49039
GGA3(ENSG00000125447)	ENSG00000125447	null	null	1.49024
AC027031.2(ENSG00000254615)	ENSG00000254615	null	null	1.48896
MSH5(ENSG00000204410)	ENSG00000204410	null	null	1.48892
SLC12A2(ENSG00000064651)	ENSG00000064651	null	null	1.48825
AC018926.3(ENSG00000277548)	ENSG00000277548	null	null	1.48792
PCGEM1(ENSG00000227418)	ENSG00000227418	null	null	1.48792
CA12(ENSG00000074410)	ENSG00000074410	null	null	1.48719
AC003102.1(ENSG00000260793)	ENSG00000260793	null	null	1.48705
MMP19(ENSG00000123342)	ENSG00000123342	null	null	1.48627
GLYCTK(ENSG00000168237)	ENSG00000168237	null	null	1.48484
CYP2C8(ENSG00000138115)	ENSG00000138115	null	null	1.48361
CES3(ENSG00000172828)	ENSG00000172828	null	null	1.48308
TSC2(ENSG00000103197)	ENSG00000103197	null	null	1.48299
DNAH7(ENSG00000118997)	ENSG00000118997	null	null	1.4827
EPS8L2(ENSG00000177106)	ENSG00000177106	null	null	1.48174
LINC01842(ENSG00000267147)	ENSG00000267147	null	null	1.48164
SLC22A20P(ENSG00000197847)	ENSG00000197847	null	null	1.48161
MUM1L1(ENSG00000157502)	ENSG00000157502	null	null	1.48107
HIST2H3A(ENSG00000203852)	ENSG00000203852	null	null	1.48097
C2CD4C(ENSG00000183186)	ENSG00000183186	null	null	1.48082
MT-ATP8(ENSG00000228253)	ENSG00000228253	null	null	1.48078
LTC4S(ENSG00000213316)	ENSG00000213316	null	null	1.48012
ZNF10(ENSG00000256223)	ENSG00000256223	null	null	1.47995
SMG1P7(ENSG00000261556)	ENSG00000261556	null	null	1.4798
GNRH2(ENSG00000125787)	ENSG00000125787	null	null	1.47947
PANO1(ENSG00000274897)	ENSG00000274897	null	null	1.47947
SMCO4(ENSG00000166002)	ENSG00000166002	null	null	1.47944
AC245052.4(ENSG00000237017)	ENSG00000237017	null	null	1.47848
HIRIP3(ENSG00000149929)	ENSG00000149929	null	null	1.47844
LRRC71(ENSG00000160838)	ENSG00000160838	null	null	1.47834
CATSPERG(ENSG00000099338)	ENSG00000099338	null	null	1.47819
SFXN2(ENSG00000156398)	ENSG00000156398	null	null	1.47681
GK(ENSG00000198814)	ENSG00000198814	null	null	1.47659
CCER2(ENSG00000262484)	ENSG00000262484	null	null	1.47619
AC090425.2(ENSG00000272910)	ENSG00000272910	null	null	1.4761
AC083855.2(ENSG00000285906)	ENSG00000285906	null	null	1.47539
ACYP1(ENSG00000119640)	ENSG00000119640	null	null	1.47499
AC015818.3(ENSG00000263946)	ENSG00000263946	null	null	1.47451
DNAJB4(ENSG00000162616)	ENSG00000162616	null	null	1.47422
MTERF2(ENSG00000120832)	ENSG00000120832	null	null	1.47384
INTU(ENSG00000164066)	ENSG00000164066	null	null	1.4724
AC006128.1(ENSG00000279716)	ENSG00000279716	null	null	1.47199
KCNN1(ENSG00000105642)	ENSG00000105642	null	null	1.47068
NRP2(ENSG00000118257)	ENSG00000118257	null	null	1.47044
FBXL18(ENSG00000155034)	ENSG00000155034	null	null	1.47021
KRT9(ENSG00000171403)	ENSG00000171403	null	null	1.46991
CEP170B(ENSG00000099814)	ENSG00000099814	null	null	1.46968
GALNT9(ENSG00000182870)	ENSG00000182870	null	null	1.46963
C3orf58(ENSG00000181744)	ENSG00000181744	null	null	1.46925
TSPAN10(ENSG00000182612)	ENSG00000182612	null	null	1.46884
PLEKHA7(ENSG00000166689)	ENSG00000166689	null	null	1.46873
GAS8(ENSG00000141013)	ENSG00000141013	null	null	1.46863
AL590627.1(ENSG00000255585)	ENSG00000255585	null	null	1.46831
C16orf71(ENSG00000166246)	ENSG00000166246	null	null	1.46827
AC116914.2(ENSG00000262692)	ENSG00000262692	null	null	1.46795
EZH2(ENSG00000106462)	ENSG00000106462	null	null	1.46769
LAG3(ENSG00000089692)	ENSG00000089692	null	null	1.46761
DDX51(ENSG00000185163)	ENSG00000185163	null	null	1.4664
AATK(ENSG00000181409)	ENSG00000181409	null	null	1.46608
HMGN3(ENSG00000118418)	ENSG00000118418	null	null	1.46575
PTPRB(ENSG00000127329)	ENSG00000127329	null	null	1.46546
IL11(ENSG00000095752)	ENSG00000095752	null	null	1.46526
HK2(ENSG00000159399)	ENSG00000159399	null	null	1.46487
LRRC37A3(ENSG00000176809)	ENSG00000176809	null	null	1.46286
ZNF738(ENSG00000172687)	ENSG00000172687	null	null	1.46261
HOXA13(ENSG00000106031)	ENSG00000106031	null	null	1.46207
RND1(ENSG00000172602)	ENSG00000172602	null	null	1.46102
AHCTF1(ENSG00000153207)	ENSG00000153207	null	null	1.46097
FAM193B(ENSG00000146067)	ENSG00000146067	null	null	1.46085
AC004816.1(ENSG00000259153)	ENSG00000259153	null	null	1.45988
OLFML2A(ENSG00000185585)	ENSG00000185585	null	null	1.45931
ADGRL1(ENSG00000072071)	ENSG00000072071	null	null	1.45884
AL135905.1(ENSG00000266680)	ENSG00000266680	null	null	1.4588
ADAMTS6(ENSG00000049192)	ENSG00000049192	null	null	1.45739
KREMEN2(ENSG00000131650)	ENSG00000131650	null	null	1.45734
LRRC39(ENSG00000122477)	ENSG00000122477	null	null	1.45675
SLC25A45(ENSG00000162241)	ENSG00000162241	null	null	1.4557
IFT80(ENSG00000068885)	ENSG00000068885	null	null	1.45516
ARSJ(ENSG00000180801)	ENSG00000180801	null	null	1.45505
VPS9D1-AS1(ENSG00000261373)	ENSG00000261373	null	null	1.45418
BTG3-AS1(ENSG00000280594)	ENSG00000280594	null	null	1.45398
RTN1(ENSG00000139970)	ENSG00000139970	null	null	1.45393
C4orf33(ENSG00000151470)	ENSG00000151470	null	null	1.45389
AC008969.1(ENSG00000176593)	ENSG00000176593	null	null	1.45364
ATP13A2(ENSG00000159363)	ENSG00000159363	null	null	1.45345
DNMT1(ENSG00000130816)	ENSG00000130816	null	null	1.45262
PTPRS(ENSG00000105426)	ENSG00000105426	null	null	1.45253
AC120024.1(ENSG00000260369)	ENSG00000260369	null	null	1.45251
WIPF3(ENSG00000122574)	ENSG00000122574	null	null	1.4522
GALM(ENSG00000143891)	ENSG00000143891	null	null	1.45218
AC136475.10(ENSG00000277290)	ENSG00000277290	null	null	1.45062
MCM4(ENSG00000104738)	ENSG00000104738	null	null	1.45048
CDK2AP2P2(ENSG00000237451)	ENSG00000237451	null	null	1.45013
KCNIP2(ENSG00000120049)	ENSG00000120049	null	null	1.44997
ASB16(ENSG00000161664)	ENSG00000161664	null	null	1.44979
MT-ND4L(ENSG00000212907)	ENSG00000212907	null	null	1.44978
AC073585.1(ENSG00000255624)	ENSG00000255624	null	null	1.44915
MAST3(ENSG00000099308)	ENSG00000099308	null	null	1.44896
PKHD1L1(ENSG00000205038)	ENSG00000205038	null	null	1.44825
AC008393.1(ENSG00000245317)	ENSG00000245317	null	null	1.44815
MT-TV(ENSG00000210077)	ENSG00000210077	null	null	1.44797
CDRT1(ENSG00000241322)	ENSG00000241322	null	null	1.44795
FAM13A-AS1(ENSG00000248019)	ENSG00000248019	null	null	1.44786
MSANTD1(ENSG00000188981)	ENSG00000188981	null	null	1.44785
AL356489.2(ENSG00000260947)	ENSG00000260947	null	null	1.44756
LYPD2(ENSG00000197353)	ENSG00000197353	null	null	1.44746
AC004034.1(ENSG00000262482)	ENSG00000262482	null	null	1.44742
AC034102.8(ENSG00000273890)	ENSG00000273890	null	null	1.44737
TSPYL2(ENSG00000184205)	ENSG00000184205	null	null	1.44501
OCLNP1(ENSG00000230847)	ENSG00000230847	null	null	1.44458
TWSG1(ENSG00000128791)	ENSG00000128791	null	null	1.44436
AKR1C3(ENSG00000196139)	ENSG00000196139	null	null	1.44436
FAM13A(ENSG00000138640)	ENSG00000138640	null	null	1.44421
FLNC(ENSG00000128591)	ENSG00000128591	null	null	1.44409
AC013472.3(ENSG00000272056)	ENSG00000272056	null	null	1.44401
AC084033.3(ENSG00000257698)	ENSG00000257698	null	null	1.44389
FAAHP1(ENSG00000232022)	ENSG00000232022	null	null	1.44368
MDH1B(ENSG00000138400)	ENSG00000138400	null	null	1.44251
SNHG1(ENSG00000255717)	ENSG00000255717	null	null	1.44189
MPP2(ENSG00000108852)	ENSG00000108852	null	null	1.44126
NPPA(ENSG00000175206)	ENSG00000175206	null	null	1.44003
FBXL6(ENSG00000182325)	ENSG00000182325	null	null	1.43987
C2orf50(ENSG00000150873)	ENSG00000150873	null	null	1.43841
NME3(ENSG00000103024)	ENSG00000103024	null	null	1.43813
GDAP1(ENSG00000104381)	ENSG00000104381	null	null	1.43807
TBC1D31(ENSG00000156787)	ENSG00000156787	null	null	1.43791
RNASE1(ENSG00000129538)	ENSG00000129538	null	null	1.43785
ABCB1(ENSG00000085563)	ENSG00000085563	null	null	1.43717
CASKIN1(ENSG00000167971)	ENSG00000167971	null	null	1.437
CLEC7A(ENSG00000172243)	ENSG00000172243	null	null	1.43657
CCNE2(ENSG00000175305)	ENSG00000175305	null	null	1.43612
MESP1(ENSG00000166823)	ENSG00000166823	null	null	1.43595
TTF2(ENSG00000116830)	ENSG00000116830	null	null	1.43513
AGAP9(ENSG00000204172)	ENSG00000204172	null	null	1.43497
ALDH16A1(ENSG00000161618)	ENSG00000161618	null	null	1.43495
STAG3L5P-PVRIG2P-PILRB(ENSG00000272752)	ENSG00000272752	null	null	1.43452
ZRSR2(ENSG00000169249)	ENSG00000169249	null	null	1.43429
ZNF726(ENSG00000213967)	ENSG00000213967	null	null	1.43422
UPK1A(ENSG00000105668)	ENSG00000105668	null	null	1.43391
LMNTD2(ENSG00000185522)	ENSG00000185522	null	null	1.43367
LINC01488(ENSG00000285094)	ENSG00000285094	null	null	1.43335
DNASE1(ENSG00000213918)	ENSG00000213918	null	null	1.43267
CRAMP1(ENSG00000007545)	ENSG00000007545	null	null	1.43247
ATAD3C(ENSG00000215915)	ENSG00000215915	null	null	1.43231
LRRC14(ENSG00000160959)	ENSG00000160959	null	null	1.43177
CTRB2(ENSG00000168928)	ENSG00000168928	null	null	1.43158
MT-TG(ENSG00000210164)	ENSG00000210164	null	null	1.43096
LRRC45(ENSG00000169683)	ENSG00000169683	null	null	1.43011
AL157895.1(ENSG00000233968)	ENSG00000233968	null	null	1.43004
AC068790.7(ENSG00000270130)	ENSG00000270130	null	null	1.43001
ZNF124(ENSG00000196418)	ENSG00000196418	null	null	1.42998
CHD5(ENSG00000116254)	ENSG00000116254	null	null	1.42994
KMT2B(ENSG00000272333)	ENSG00000272333	null	null	1.42983
LINC02166(ENSG00000260259)	ENSG00000260259	null	null	1.42975
PCNX2(ENSG00000135749)	ENSG00000135749	null	null	1.42954
TGFBI(ENSG00000120708)	ENSG00000120708	null	null	1.42942
NPIPB13(ENSG00000198064)	ENSG00000198064	null	null	1.42887
SPATA33(ENSG00000167523)	ENSG00000167523	null	null	1.42819
GAL(ENSG00000069482)	ENSG00000069482	null	null	1.42782
IQCE(ENSG00000106012)	ENSG00000106012	null	null	1.42774
EFR3B(ENSG00000084710)	ENSG00000084710	null	null	1.4271
BCO1(ENSG00000135697)	ENSG00000135697	null	null	1.42662
BX255925.1(ENSG00000260996)	ENSG00000260996	null	null	1.42655
AC069549.1(ENSG00000238246)	ENSG00000238246	null	null	1.42655
CAPN12(ENSG00000182472)	ENSG00000182472	null	null	1.42647
OTOA(ENSG00000155719)	ENSG00000155719	null	null	1.42637
EHBP1L1(ENSG00000173442)	ENSG00000173442	null	null	1.42562
HBQ1(ENSG00000086506)	ENSG00000086506	null	null	1.42557
BANF1P3(ENSG00000237758)	ENSG00000237758	null	null	1.42507
HOXC6(ENSG00000197757)	ENSG00000197757	null	null	1.42493
RUNDC3A-AS1(ENSG00000267750)	ENSG00000267750	null	null	1.42428
AL137077.2(ENSG00000283078)	ENSG00000283078	null	null	1.42344
JAG2(ENSG00000184916)	ENSG00000184916	null	null	1.42297
REXO5(ENSG00000005189)	ENSG00000005189	null	null	1.42293
NOP2(ENSG00000111641)	ENSG00000111641	null	null	1.42251
CHKB-CPT1B(ENSG00000254413)	ENSG00000254413	null	null	1.42178
PDE2A(ENSG00000186642)	ENSG00000186642	null	null	1.42133
NAT8(ENSG00000144035)	ENSG00000144035	null	null	1.42114
AL391095.1(ENSG00000224635)	ENSG00000224635	null	null	1.42081
VSIG10L(ENSG00000186806)	ENSG00000186806	null	null	1.42056
CTSZ(ENSG00000101160)	ENSG00000101160	null	null	1.4201
L2HGDH(ENSG00000087299)	ENSG00000087299	null	null	1.41965
SRRM5(ENSG00000226763)	ENSG00000226763	null	null	1.41944
STMN1(ENSG00000117632)	ENSG00000117632	null	null	1.41943
AQP2(ENSG00000167580)	ENSG00000167580	null	null	1.41934
MT-ND2(ENSG00000198763)	ENSG00000198763	null	null	1.41889
GVQW2(ENSG00000279968)	ENSG00000279968	null	null	1.41831
DZANK1(ENSG00000089091)	ENSG00000089091	null	null	1.41823
GINS3(ENSG00000181938)	ENSG00000181938	null	null	1.4182
AC004584.1(ENSG00000262298)	ENSG00000262298	null	null	1.41814
C1QTNF9B(ENSG00000205863)	ENSG00000205863	null	null	1.41809
AGTR1(ENSG00000144891)	ENSG00000144891	null	null	1.41631
MIR4768(ENSG00000265465)	ENSG00000265465	null	null	1.41619
NPL(ENSG00000135838)	ENSG00000135838	null	null	1.41562
AP005212.4(ENSG00000283294)	ENSG00000283294	null	null	1.41544
FAM53A(ENSG00000174137)	ENSG00000174137	null	null	1.41503
AC018695.6(ENSG00000275393)	ENSG00000275393	null	null	1.41491
ARL6IP1(ENSG00000170540)	ENSG00000170540	null	null	1.41399
AL354993.2(ENSG00000259723)	ENSG00000259723	null	null	1.41363
MMS22L(ENSG00000146263)	ENSG00000146263	null	null	1.41276
POU2F2(ENSG00000028277)	ENSG00000028277	null	null	1.41262
TTLL7(ENSG00000137941)	ENSG00000137941	null	null	1.4126
SSC4D(ENSG00000146700)	ENSG00000146700	null	null	1.4118
PAM16(ENSG00000217930)	ENSG00000217930	null	null	1.41141
CPB2(ENSG00000080618)	ENSG00000080618	null	null	1.41097
FBXO43(ENSG00000156509)	ENSG00000156509	null	null	1.41079
AC233280.1(ENSG00000229178)	ENSG00000229178	null	null	1.41075
DDX11L10(ENSG00000233614)	ENSG00000233614	null	null	1.41047
AC005790.1(ENSG00000274447)	ENSG00000274447	null	null	1.4094
AC048380.2(ENSG00000278983)	ENSG00000278983	null	null	1.40866
AC233280.2(ENSG00000271662)	ENSG00000271662	null	null	1.4072
ANKRD26(ENSG00000107890)	ENSG00000107890	null	null	1.40636
SORBS3(ENSG00000120896)	ENSG00000120896	null	null	1.40617
DOT1L(ENSG00000104885)	ENSG00000104885	null	null	1.40501
LINC00942(ENSG00000249628)	ENSG00000249628	null	null	1.40498
ORAOV1P1(ENSG00000251008)	ENSG00000251008	null	null	1.40386
CFAP45(ENSG00000213085)	ENSG00000213085	null	null	1.40359
AL109954.2(ENSG00000273838)	ENSG00000273838	null	null	1.40318
AC124944.3(ENSG00000260261)	ENSG00000260261	null	null	1.40282
PIP(ENSG00000159763)	ENSG00000159763	null	null	1.40265
SLF1(ENSG00000133302)	ENSG00000133302	null	null	1.40224
AL355312.1(ENSG00000216906)	ENSG00000216906	null	null	1.40113
GPR173(ENSG00000184194)	ENSG00000184194	null	null	1.40085
AC009065.4(ENSG00000260778)	ENSG00000260778	null	null	1.40082
MRPL55(ENSG00000162910)	ENSG00000162910	null	null	1.40057
AC026412.2(ENSG00000232615)	ENSG00000232615	null	null	1.40053
PTOV1-AS1(ENSG00000268006)	ENSG00000268006	null	null	1.40034
LSMEM1(ENSG00000181016)	ENSG00000181016	null	null	1.40014
GAS6-DT(ENSG00000272695)	ENSG00000272695	null	null	1.40004
FRMD4A(ENSG00000151474)	ENSG00000151474	null	null	1.3997
CNTRL(ENSG00000119397)	ENSG00000119397	null	null	1.39931
RGL3(ENSG00000205517)	ENSG00000205517	null	null	1.3992
AC020978.3(ENSG00000260891)	ENSG00000260891	null	null	1.3986
RNF166(ENSG00000158717)	ENSG00000158717	null	null	1.39819
AC021087.2(ENSG00000260774)	ENSG00000260774	null	null	1.39766
JAM3(ENSG00000166086)	ENSG00000166086	null	null	1.39704
IFT140(ENSG00000187535)	ENSG00000187535	null	null	1.39682
NPIPA5(ENSG00000183793)	ENSG00000183793	null	null	1.39682
C8orf31(ENSG00000177335)	ENSG00000177335	null	null	1.39662
NEK8(ENSG00000160602)	ENSG00000160602	null	null	1.396
TMEM47(ENSG00000147027)	ENSG00000147027	null	null	1.39593
FANCM(ENSG00000187790)	ENSG00000187790	null	null	1.39524
AC068631.1(ENSG00000197099)	ENSG00000197099	null	null	1.39473
SMPD4(ENSG00000136699)	ENSG00000136699	null	null	1.39451
RHOH(ENSG00000168421)	ENSG00000168421	null	null	1.3937
RNU6-623P(ENSG00000200013)	ENSG00000200013	null	null	1.39351
AL008721.2(ENSG00000272977)	ENSG00000272977	null	null	1.39346
TMEM163(ENSG00000152128)	ENSG00000152128	null	null	1.3934
SLC27A6(ENSG00000113396)	ENSG00000113396	null	null	1.39281
GTPBP3(ENSG00000130299)	ENSG00000130299	null	null	1.39265
TNFRSF25(ENSG00000215788)	ENSG00000215788	null	null	1.39252
AC091152.4(ENSG00000279879)	ENSG00000279879	null	null	1.39242
AC126755.2(ENSG00000233024)	ENSG00000233024	null	null	1.3921
PRXL2B(ENSG00000157870)	ENSG00000157870	null	null	1.39161
AC073896.4(ENSG00000258199)	ENSG00000258199	null	null	1.39113
AC016737.1(ENSG00000271151)	ENSG00000271151	null	null	1.39092
MAGEE1(ENSG00000198934)	ENSG00000198934	null	null	1.39092
RPS2P32(ENSG00000232818)	ENSG00000232818	null	null	1.3906
INCA1(ENSG00000196388)	ENSG00000196388	null	null	1.39039
[truncated: 26,086 more rows]
