# Supplementary material for: Investigation of ribociclib, abemaciclib and palbociclib resistance in ER+ breast cancer cells reveal potential therapeutic opportunities
Source: Sci Rep. 2025 Aug 5;15:28579. doi: 10.1038/s41598-025-11052-4 (PMC12325956; doi:10.1038/s41598-025-11052-4)
Supplement: Supplementary file 18 — Supplementary Material 18 [file 41598_2025_11052_MOESM18_ESM.xlsx]

## Sheet: Supplementary data 18.Figure.4_
KEGGID	Description	GeneRatio	BgRatio	pvalue	padj	geneID	geneName	keggID	Count	Up	Up_Gene_id	Down	Down_Gene_id
hsa04110	Cell cycle	44/350	204/9112	1.62746e-21	4.41042e-19	ENSG00000145386/ENSG00000134057/ENSG00000166851/ENSG00000164611/ENSG00000135476/ENSG00000178999/ENSG00000146670/ENSG00000170312/ENSG00000117399/ENSG00000157456/ENSG00000123080/ENSG00000169679/ENSG00000132646/ENSG00000127564/ENSG00000080986/ENSG00000124762/ENSG00000137812/ENSG00000101412/ENSG00000156970/ENSG00000007968/ENSG00000140534/ENSG00000094804/ENSG00000112029/ENSG00000149554/ENSG00000093009…	CCNA2/CCNB1/PLK1/PTTG1/ESPL1/AURKB/CDCA5/CDK1/CDC20/CCNB2/CDKN2C/BUB1/PCNA/PKMYT1/NDC80/CDKN1A/KNL1/E2F1/BUB1B/E2F2/TICRR/CDC6/FBXO5/CHEK1/CDC45/ESCO2/CDKN2B/MCM6/CDC25C/CCNE2/TGFB2/CDC25A/ORC1/MAD2L1/TTK/SGO1/RBL1/CDKN2D/CDT1/CDC7/DDX12P/AC009533.1/SMC1B/AC124947.2	hsa:890/hsa:891/hsa:5347/hsa:9232/hsa:9700/hsa:9212/hsa:113130/hsa:983/hsa:991/hsa:9133/hsa:1031/hsa:699/hsa:5111/hsa:9088/hsa:10403/hsa:1026/hsa:57082/hsa:1869/hsa:701/hsa:1870/hsa:90381/hsa:990/hsa:26271/hsa:1111/hsa:8318/hsa:157570/hsa:1030/hsa:4175/hsa:995/hsa:9134/hsa:7042/hsa:993/hsa:4998/hsa:4085/hsa:7272/hsa:151648/hsa:5933/hsa:1032/hsa:81620/hsa:8317/hsa:1663/hsa:1663/hsa:27127/hsa:10393	44	2	ENSG00000147883/ENSG00000092969	42	ENSG00000145386/ENSG00000134057/ENSG00000166851/ENSG00000164611/ENSG00000135476/ENSG00000178999/ENSG00000146670/ENSG00000170312/ENSG00000117399/ENSG00000157456/ENSG00000123080/ENSG00000169679/ENSG00000132646/ENSG00000127564/ENSG00000080986/ENSG00000124762/ENSG00000137812/ENSG00000101412/ENSG00000156970/ENSG00000007968/ENSG00000140534/ENSG00000094804/ENSG00000112029/ENSG00000149554/ENSG00000093009…
hsa05206	MicroRNAs in cancer	20/350	177/9112	1.40283e-05	0.00190084	ENSG00000146670/ENSG00000137807/ENSG00000117632/ENSG00000124762/ENSG00000012048/ENSG00000101412/ENSG00000130816/ENSG00000007968/ENSG00000171791/ENSG00000106462/ENSG00000136158/ENSG00000158402/ENSG00000137193/ENSG00000175305/ENSG00000092969/ENSG00000164045/ENSG00000088305/ENSG00000108379/ENSG00000041982/ENSG00000099617	CDCA5/KIF23/STMN1/CDKN1A/BRCA1/E2F1/DNMT1/E2F2/BCL2/EZH2/SPRY2/CDC25C/PIM1/CCNE2/TGFB2/CDC25A/DNMT3B/WNT3/TNC/EFNA2	hsa:113130/hsa:9493/hsa:3925/hsa:1026/hsa:672/hsa:1869/hsa:1786/hsa:1870/hsa:596/hsa:2146/hsa:10253/hsa:995/hsa:5292/hsa:9134/hsa:7042/hsa:993/hsa:1789/hsa:7473/hsa:3371/hsa:1943	20	3	ENSG00000136158/ENSG00000092969/ENSG00000041982	17	ENSG00000146670/ENSG00000137807/ENSG00000117632/ENSG00000124762/ENSG00000012048/ENSG00000101412/ENSG00000130816/ENSG00000007968/ENSG00000171791/ENSG00000106462/ENSG00000158402/ENSG00000137193/ENSG00000175305/ENSG00000164045/ENSG00000088305/ENSG00000108379/ENSG00000099617
hsa04114	Oocyte meiosis	19/350	171/9112	2.91888e-05	0.00263673	ENSG00000134057/ENSG00000166851/ENSG00000164611/ENSG00000135476/ENSG00000087586/ENSG00000170312/ENSG00000117399/ENSG00000157456/ENSG00000169679/ENSG00000127564/ENSG00000096433/ENSG00000112029/ENSG00000158402/ENSG00000175305/ENSG00000138031/ENSG00000164109/ENSG00000129810/ENSG00000077935/ENSG00000257512	CCNB1/PLK1/PTTG1/ESPL1/AURKA/CDK1/CDC20/CCNB2/BUB1/PKMYT1/ITPR3/FBXO5/CDC25C/CCNE2/ADCY3/MAD2L1/SGO1/SMC1B/AC124947.2	hsa:891/hsa:5347/hsa:9232/hsa:9700/hsa:6790/hsa:983/hsa:991/hsa:9133/hsa:699/hsa:9088/hsa:3710/hsa:26271/hsa:995/hsa:9134/hsa:109/hsa:4085/hsa:151648/hsa:27127/hsa:10393	19	0		19	ENSG00000134057/ENSG00000166851/ENSG00000164611/ENSG00000135476/ENSG00000087586/ENSG00000170312/ENSG00000117399/ENSG00000157456/ENSG00000169679/ENSG00000127564/ENSG00000096433/ENSG00000112029/ENSG00000158402/ENSG00000175305/ENSG00000138031/ENSG00000164109/ENSG00000129810/ENSG00000077935/ENSG00000257512
hsa04814	Motor proteins	23/350	239/9112	4.44988e-05	0.0030148	ENSG00000142945/ENSG00000186185/ENSG00000138160/ENSG00000090889/ENSG00000118193/ENSG00000123416/ENSG00000137807/ENSG00000163808/ENSG00000138778/ENSG00000278259/ENSG00000128641/ENSG00000237649/ENSG00000112984/ENSG00000121621/ENSG00000186638/ENSG00000066735/ENSG00000214391/ENSG00000116852/ENSG00000130598/ENSG00000158486/ENSG00000104833/ENSG00000188396/ENSG00000114854	KIF2C/KIF18B/KIF11/KIF4A/KIF14/TUBA1B/KIF23/KIF15/CENPE/MYO19/MYO1B/KIFC1/KIF20A/KIF18A/KIF24/KIF26A/TUBAP2/KIF21B/TNNI2/DNAH3/TUBB4A/TCTEX1D4/TNNC1	hsa:11004/hsa:146909/hsa:3832/hsa:24137/hsa:9928/hsa:10376/hsa:9493/hsa:56992/hsa:1062/hsa:80179/hsa:4430/hsa:3833/hsa:10112/hsa:81930/hsa:347240/hsa:26153/hsa:10376/hsa:23046/hsa:7136/hsa:55567/hsa:10382/hsa:343521/hsa:7134	23	4	ENSG00000128641/ENSG00000130598/ENSG00000104833/ENSG00000114854	19	ENSG00000142945/ENSG00000186185/ENSG00000138160/ENSG00000090889/ENSG00000118193/ENSG00000123416/ENSG00000137807/ENSG00000163808/ENSG00000138778/ENSG00000278259/ENSG00000237649/ENSG00000112984/ENSG00000121621/ENSG00000186638/ENSG00000066735/ENSG00000214391/ENSG00000116852/ENSG00000158486/ENSG00000188396
hsa03460	Fanconi anemia pathway	11/350	72/9112	8.46287e-05	0.00458687	ENSG00000140525/ENSG00000012048/ENSG00000077152/ENSG00000144554/ENSG00000114315/ENSG00000178966/ENSG00000187741/ENSG00000112039/ENSG00000136492/ENSG00000139618/ENSG00000197299	FANCI/BRCA1/UBE2T/FANCD2/HES1/RMI1/FANCA/FANCE/BRIP1/BRCA2/BLM	hsa:55215/hsa:672/hsa:29089/hsa:2177/hsa:3280/hsa:80010/hsa:2175/hsa:2178/hsa:83990/hsa:675/hsa:641	11	1	ENSG00000114315	10	ENSG00000140525/ENSG00000012048/ENSG00000077152/ENSG00000144554/ENSG00000178966/ENSG00000187741/ENSG00000112039/ENSG00000136492/ENSG00000139618/ENSG00000197299
hsa04115	p53 signaling pathway	11/350	86/9112	0.000423937	0.0191478	ENSG00000134057/ENSG00000170312/ENSG00000157456/ENSG00000124762/ENSG00000171791/ENSG00000149554/ENSG00000134574/ENSG00000175305/ENSG00000171848/ENSG00000075218/ENSG00000141682	CCNB1/CDK1/CCNB2/CDKN1A/BCL2/CHEK1/DDB2/CCNE2/RRM2/GTSE1/PMAIP1	hsa:891/hsa:983/hsa:9133/hsa:1026/hsa:596/hsa:1111/hsa:1643/hsa:9134/hsa:6241/hsa:51512/hsa:5366	11	0		11	ENSG00000134057/ENSG00000170312/ENSG00000157456/ENSG00000124762/ENSG00000171791/ENSG00000149554/ENSG00000134574/ENSG00000175305/ENSG00000171848/ENSG00000075218/ENSG00000141682
hsa04914	Progesterone-mediated oocyte maturation	13/350	121/9112	0.000731558	0.0283217	ENSG00000145386/ENSG00000134057/ENSG00000166851/ENSG00000087586/ENSG00000170312/ENSG00000157456/ENSG00000169679/ENSG00000127564/ENSG00000158402/ENSG00000164045/ENSG00000138031/ENSG00000164109/ENSG00000257512	CCNA2/CCNB1/PLK1/AURKA/CDK1/CCNB2/BUB1/PKMYT1/CDC25C/CDC25A/ADCY3/MAD2L1/AC124947.2	hsa:890/hsa:891/hsa:5347/hsa:6790/hsa:983/hsa:9133/hsa:699/hsa:9088/hsa:995/hsa:993/hsa:109/hsa:4085/hsa:10393	13	0		13	ENSG00000145386/ENSG00000134057/ENSG00000166851/ENSG00000087586/ENSG00000170312/ENSG00000157456/ENSG00000169679/ENSG00000127564/ENSG00000158402/ENSG00000164045/ENSG00000138031/ENSG00000164109/ENSG00000257512
hsa03030	DNA replication	7/350	43/9112	0.00113401	0.0384147	ENSG00000132646/ENSG00000168496/ENSG00000076003/ENSG00000198056/ENSG00000105486/ENSG00000138346/ENSG00000100479	PCNA/FEN1/MCM6/PRIM1/LIG1/DNA2/POLE2	hsa:5111/hsa:2237/hsa:4175/hsa:5557/hsa:3978/hsa:1763/hsa:5427	7	0		7	ENSG00000132646/ENSG00000168496/ENSG00000076003/ENSG00000198056/ENSG00000105486/ENSG00000138346/ENSG00000100479
hsa04218	Cellular senescence	17/350	198/9112	0.00158335	0.0476763	ENSG00000145386/ENSG00000134057/ENSG00000111206/ENSG00000170312/ENSG00000157456/ENSG00000096433/ENSG00000124762/ENSG00000101412/ENSG00000007968/ENSG00000149554/ENSG00000147883/ENSG00000175305/ENSG00000092969/ENSG00000101057/ENSG00000164045/ENSG00000080839/ENSG00000136574	CCNA2/CCNB1/FOXM1/CDK1/CCNB2/ITPR3/CDKN1A/E2F1/E2F2/CHEK1/CDKN2B/CCNE2/TGFB2/MYBL2/CDC25A/RBL1/GATA4	hsa:890/hsa:891/hsa:2305/hsa:983/hsa:9133/hsa:3710/hsa:1026/hsa:1869/hsa:1870/hsa:1111/hsa:1030/hsa:9134/hsa:7042/hsa:4605/hsa:993/hsa:5933/hsa:2626	17	2	ENSG00000147883/ENSG00000092969	15	ENSG00000145386/ENSG00000134057/ENSG00000111206/ENSG00000170312/ENSG00000157456/ENSG00000096433/ENSG00000124762/ENSG00000101412/ENSG00000007968/ENSG00000149554/ENSG00000175305/ENSG00000101057/ENSG00000164045/ENSG00000080839/ENSG00000136574
hsa05032	Morphine addiction	9/350	79/9112	0.00315303	0.0736751	ENSG00000114450/ENSG00000138031/ENSG00000162989/ENSG00000163485/ENSG00000184588/ENSG00000065989/ENSG00000011677/ENSG00000102287/ENSG00000154678	GNB4/ADCY3/KCNJ3/ADORA1/PDE4B/PDE4A/GABRA3/GABRE/PDE1C	hsa:59345/hsa:109/hsa:3760/hsa:134/hsa:5142/hsa:5141/hsa:2556/hsa:2564/hsa:5137	9	4	ENSG00000162989/ENSG00000011677/ENSG00000102287/ENSG00000154678	5	ENSG00000114450/ENSG00000138031/ENSG00000163485/ENSG00000184588/ENSG00000065989
hsa04080	Neuroactive ligand-receptor interaction	18/350	230/9112	0.00324991	0.0736751	ENSG00000078401/ENSG00000150594/ENSG00000109255/ENSG00000116014/ENSG00000106804/ENSG00000180739/ENSG00000128285/ENSG00000163485/ENSG00000187123/ENSG00000011677/ENSG00000102287/ENSG00000043591/ENSG00000170893/ENSG00000169403/ENSG00000147246/ENSG00000099957/ENSG00000102539/ENSG00000171388	EDN1/ADRA2A/NMU/KISS1R/C5/S1PR5/MCHR1/ADORA1/LYPD6/GABRA3/GABRE/ADRB1/TRH/PTAFR/HTR2C/P2RX6/MLNR/APLN	hsa:1906/hsa:150/hsa:10874/hsa:84634/hsa:727/hsa:53637/hsa:2847/hsa:134/hsa:130574/hsa:2556/hsa:2564/hsa:153/hsa:7200/hsa:5724/hsa:3358/hsa:9127/hsa:2862/hsa:8862	18	4	ENSG00000078401/ENSG00000011677/ENSG00000102287/ENSG00000147246	14	ENSG00000150594/ENSG00000109255/ENSG00000116014/ENSG00000106804/ENSG00000180739/ENSG00000128285/ENSG00000163485/ENSG00000187123/ENSG00000043591/ENSG00000170893/ENSG00000169403/ENSG00000099957/ENSG00000102539/ENSG00000171388
hsa00270	Cysteine and methionine metabolism	8/350	65/9112	0.00326237	0.0736751	ENSG00000092621/ENSG00000130816/ENSG00000088305/ENSG00000274276/ENSG00000160200/ENSG00000135069/ENSG00000111716/ENSG00000113492	PHGDH/DNMT1/DNMT3B/CBSL/CBS/PSAT1/LDHB/AGXT2	hsa:26227/hsa:1786/hsa:1789/hsa:102724560/hsa:102724560/hsa:29968/hsa:3945/hsa:64902	8	1	ENSG00000113492	7	ENSG00000092621/ENSG00000130816/ENSG00000088305/ENSG00000274276/ENSG00000160200/ENSG00000135069/ENSG00000111716
hsa05222	Small cell lung cancer	11/350	112/9112	0.00374844	0.0781405	ENSG00000124762/ENSG00000115414/ENSG00000101412/ENSG00000007968/ENSG00000171791/ENSG00000134574/ENSG00000147883/ENSG00000005961/ENSG00000053747/ENSG00000175305/ENSG00000007171	CDKN1A/FN1/E2F1/E2F2/BCL2/DDB2/CDKN2B/ITGA2B/LAMA3/CCNE2/NOS2	hsa:1026/hsa:2335/hsa:1869/hsa:1870/hsa:596/hsa:1643/hsa:1030/hsa:3674/hsa:3909/hsa:9134/hsa:4843	11	1	ENSG00000147883	10	ENSG00000124762/ENSG00000115414/ENSG00000101412/ENSG00000007968/ENSG00000171791/ENSG00000134574/ENSG00000005961/ENSG00000053747/ENSG00000175305/ENSG00000007171
hsa05166	Human T-cell leukemia virus 1 infection	19/350	268/9112	0.00735689	0.142408	ENSG00000145386/ENSG00000164611/ENSG00000135476/ENSG00000117399/ENSG00000157456/ENSG00000123080/ENSG00000124762/ENSG00000101412/ENSG00000156970/ENSG00000007968/ENSG00000149554/ENSG00000147883/ENSG00000175305/ENSG00000092969/ENSG00000138031/ENSG00000164109/ENSG00000146592/ENSG00000164362/ENSG00000257512	CCNA2/PTTG1/ESPL1/CDC20/CCNB2/CDKN2C/CDKN1A/E2F1/BUB1B/E2F2/CHEK1/CDKN2B/CCNE2/TGFB2/ADCY3/MAD2L1/CREB5/TERT/AC124947.2	hsa:890/hsa:9232/hsa:9700/hsa:991/hsa:9133/hsa:1031/hsa:1026/hsa:1869/hsa:701/hsa:1870/hsa:1111/hsa:1030/hsa:9134/hsa:7042/hsa:109/hsa:4085/hsa:9586/hsa:7015/hsa:10393	19	3	ENSG00000147883/ENSG00000092969/ENSG00000146592	16	ENSG00000145386/ENSG00000164611/ENSG00000135476/ENSG00000117399/ENSG00000157456/ENSG00000123080/ENSG00000124762/ENSG00000101412/ENSG00000156970/ENSG00000007968/ENSG00000149554/ENSG00000175305/ENSG00000138031/ENSG00000164109/ENSG00000164362/ENSG00000257512
hsa03440	Homologous recombination	6/350	47/9112	0.00873884	0.156663	ENSG00000012048/ENSG00000138376/ENSG00000085999/ENSG00000136492/ENSG00000139618/ENSG00000197299	BRCA1/BARD1/RAD54L/BRIP1/BRCA2/BLM	hsa:672/hsa:580/hsa:8438/hsa:83990/hsa:675/hsa:641	6	0		6	ENSG00000012048/ENSG00000138376/ENSG00000085999/ENSG00000136492/ENSG00000139618/ENSG00000197299
hsa04060	Cytokine-cytokine receptor interaction	15/350	198/9112	0.00924949	0.156663	ENSG00000163083/ENSG00000092969/ENSG00000186891/ENSG00000102962/ENSG00000056736/ENSG00000054967/ENSG00000142677/ENSG00000125735/ENSG00000127863/ENSG00000125726/ENSG00000139269/ENSG00000105246/ENSG00000028137/ENSG00000145824/ENSG00000091181	INHBB/TGFB2/TNFRSF18/CCL22/IL17RB/RELT/IL22RA1/TNFSF14/TNFRSF19/CD70/INHBE/EBI3/TNFRSF1B/CXCL14/IL5RA	hsa:3625/hsa:7042/hsa:8784/hsa:6367/hsa:55540/hsa:84957/hsa:58985/hsa:8740/hsa:55504/hsa:970/hsa:83729/hsa:10148/hsa:7133/hsa:9547/hsa:3568	15	5	ENSG00000163083/ENSG00000092969/ENSG00000102962/ENSG00000125735/ENSG00000145824	10	ENSG00000186891/ENSG00000056736/ENSG00000054967/ENSG00000142677/ENSG00000127863/ENSG00000125726/ENSG00000139269/ENSG00000105246/ENSG00000028137/ENSG00000091181
hsa04913	Ovarian steroidogenesis	6/350	49/9112	0.0106765	0.170197	ENSG00000108786/ENSG00000138031/ENSG00000140465/ENSG00000116711/ENSG00000012779/ENSG00000196139	HSD17B1/ADCY3/CYP1A1/PLA2G4A/ALOX5/AKR1C3	hsa:3292/hsa:109/hsa:1543/hsa:5321/hsa:240/hsa:8644	6	5	ENSG00000108786/ENSG00000140465/ENSG00000116711/ENSG00000012779/ENSG00000196139	1	ENSG00000138031
hsa01524	Platinum drug resistance	8/350	81/9112	0.0122594	0.184572	ENSG00000131747/ENSG00000089685/ENSG00000124762/ENSG00000012048/ENSG00000171791/ENSG00000213366/ENSG00000141682/ENSG00000241720	TOP2A/BIRC5/CDKN1A/BRCA1/BCL2/GSTM2/PMAIP1/AL158847.1	hsa:7153/hsa:332/hsa:1026/hsa:672/hsa:596/hsa:2946/hsa:5366/hsa:2947	8	2	ENSG00000213366/ENSG00000241720	6	ENSG00000131747/ENSG00000089685/ENSG00000124762/ENSG00000012048/ENSG00000171791/ENSG00000141682
hsa04540	Gap junction	9/350	101/9112	0.015371	0.21924	ENSG00000170312/ENSG00000123416/ENSG00000096433/ENSG00000152661/ENSG00000138031/ENSG00000214391/ENSG00000043591/ENSG00000104833/ENSG00000147246	CDK1/TUBA1B/ITPR3/GJA1/ADCY3/TUBAP2/ADRB1/TUBB4A/HTR2C	hsa:983/hsa:10376/hsa:3710/hsa:2697/hsa:109/hsa:10376/hsa:153/hsa:10382/hsa:3358	9	2	ENSG00000104833/ENSG00000147246	7	ENSG00000170312/ENSG00000123416/ENSG00000096433/ENSG00000152661/ENSG00000138031/ENSG00000214391/ENSG00000043591
hsa00120	Primary bile acid biosynthesis	3/350	15/9112	0.0181275	0.233931	ENSG00000168306/ENSG00000135929/ENSG00000180432	ACOX2/CYP27A1/CYP8B1	hsa:8309/hsa:1593/hsa:1582	3	1	ENSG00000180432	2	ENSG00000168306/ENSG00000135929
hsa04950	Maturity onset diabetes of the young	3/350	15/9112	0.0181275	0.233931	ENSG00000114315/ENSG00000164749/ENSG00000163623	HES1/HNF4G/NKX6-1	hsa:3280/hsa:3174/hsa:4825	3	1	ENSG00000114315	2	ENSG00000164749/ENSG00000163623
hsa03410	Base excision repair	6/350	56/9112	0.0198402	0.244396	ENSG00000132646/ENSG00000168496/ENSG00000109674/ENSG00000105486/ENSG00000132967/ENSG00000100479	PCNA/FEN1/NEIL3/LIG1/HMGB1P5/POLE2	hsa:5111/hsa:2237/hsa:55247/hsa:3978/hsa:3146/hsa:5427	6	0		6	ENSG00000132646/ENSG00000168496/ENSG00000109674/ENSG00000105486/ENSG00000132967/ENSG00000100479
hsa05202	Transcriptional misregulation in cancer	14/350	200/9112	0.0219107	0.258165	ENSG00000145386/ENSG00000123080/ENSG00000109685/ENSG00000124762/ENSG00000184937/ENSG00000134574/ENSG00000058091/ENSG00000175832/ENSG00000197561/ENSG00000102755/ENSG00000279864/ENSG00000006468/ENSG00000272767/ENSG00000178573	CCNA2/CDKN2C/NSD2/CDKN1A/WT1/DDB2/CDK14/ETV4/ELANE/FLT1/AC124864.2/ETV1/JMJD1C-AS1/MAF	hsa:890/hsa:1031/hsa:7468/hsa:1026/hsa:7490/hsa:1643/hsa:5218/hsa:2118/hsa:1991/hsa:2321/hsa:9611/hsa:2115/hsa:221037/hsa:4094	14	2	ENSG00000279864/ENSG00000178573	12	ENSG00000145386/ENSG00000123080/ENSG00000109685/ENSG00000124762/ENSG00000184937/ENSG00000134574/ENSG00000058091/ENSG00000175832/ENSG00000197561/ENSG00000102755/ENSG00000006468/ENSG00000272767
hsa01230	Biosynthesis of amino acids	9/350	109/9112	0.0240864	0.266856	ENSG00000092621/ENSG00000101911/ENSG00000067057/ENSG00000274276/ENSG00000160200/ENSG00000111674/ENSG00000285043/ENSG00000135069/ENSG00000161653	PHGDH/PRPS2/PFKP/CBSL/CBS/ENO2/AC093512.2/PSAT1/NAGS	hsa:26227/hsa:5634/hsa:5214/hsa:102724560/hsa:102724560/hsa:2026/hsa:226/hsa:29968/hsa:162417	9	0		9	ENSG00000092621/ENSG00000101911/ENSG00000067057/ENSG00000274276/ENSG00000160200/ENSG00000111674/ENSG00000285043/ENSG00000135069/ENSG00000161653
hsa05226	Gastric cancer	11/350	146/9112	0.0248128	0.266856	ENSG00000124762/ENSG00000101412/ENSG00000007968/ENSG00000171791/ENSG00000134574/ENSG00000147883/ENSG00000175305/ENSG00000092969/ENSG00000164362/ENSG00000108379/ENSG00000125084	CDKN1A/E2F1/E2F2/BCL2/DDB2/CDKN2B/CCNE2/TGFB2/TERT/WNT3/WNT1	hsa:1026/hsa:1869/hsa:1870/hsa:596/hsa:1643/hsa:1030/hsa:9134/hsa:7042/hsa:7015/hsa:7473/hsa:7471	11	2	ENSG00000147883/ENSG00000092969	9	ENSG00000124762/ENSG00000101412/ENSG00000007968/ENSG00000171791/ENSG00000134574/ENSG00000175305/ENSG00000164362/ENSG00000108379/ENSG00000125084
hsa00603	Glycosphingolipid biosynthesis - globo and isoglobo series	3/350	17/9112	0.0256024	0.266856	ENSG00000128274/ENSG00000111728/ENSG00000183778	A4GALT/ST8SIA1/B3GALT5	hsa:53947/hsa:6489/hsa:10317	3	1	ENSG00000111728	2	ENSG00000128274/ENSG00000183778
hsa05207	Chemical carcinogenesis - receptor activation	13/350	188/9112	0.0290408	0.291483	ENSG00000089685/ENSG00000182481/ENSG00000101412/ENSG00000094804/ENSG00000171791/ENSG00000164045/ENSG00000138031/ENSG00000213366/ENSG00000140465/ENSG00000043591/ENSG00000146592/ENSG00000241720/ENSG00000125084	BIRC5/KPNA2/E2F1/CDC6/BCL2/CDC25A/ADCY3/GSTM2/CYP1A1/ADRB1/CREB5/AL158847.1/WNT1	hsa:332/hsa:3838/hsa:1869/hsa:990/hsa:596/hsa:993/hsa:109/hsa:2946/hsa:1543/hsa:153/hsa:9586/hsa:2947/hsa:7471	13	4	ENSG00000213366/ENSG00000140465/ENSG00000146592/ENSG00000241720	9	ENSG00000089685/ENSG00000182481/ENSG00000101412/ENSG00000094804/ENSG00000171791/ENSG00000164045/ENSG00000138031/ENSG00000043591/ENSG00000125084
hsa04066	HIF-1 signaling pathway	10/350	133/9112	0.0319038	0.308783	ENSG00000078401/ENSG00000124762/ENSG00000067057/ENSG00000171791/ENSG00000111674/ENSG00000102755/ENSG00000175766/ENSG00000285043/ENSG00000007171/ENSG00000111716	EDN1/CDKN1A/PFKP/BCL2/ENO2/FLT1/EIF4E1B/AC093512.2/NOS2/LDHB	hsa:1906/hsa:1026/hsa:5214/hsa:596/hsa:2026/hsa:2321/hsa:253314/hsa:226/hsa:4843/hsa:3945	10	1	ENSG00000078401	9	ENSG00000124762/ENSG00000067057/ENSG00000171791/ENSG00000111674/ENSG00000102755/ENSG00000175766/ENSG00000285043/ENSG00000007171/ENSG00000111716
hsa05161	Hepatitis B	12/350	173/9112	0.0344059	0.321518	ENSG00000145386/ENSG00000089685/ENSG00000132646/ENSG00000124762/ENSG00000101412/ENSG00000007968/ENSG00000179388/ENSG00000171791/ENSG00000134574/ENSG00000175305/ENSG00000092969/ENSG00000146592	CCNA2/BIRC5/PCNA/CDKN1A/E2F1/E2F2/EGR3/BCL2/DDB2/CCNE2/TGFB2/CREB5	hsa:890/hsa:332/hsa:5111/hsa:1026/hsa:1869/hsa:1870/hsa:1960/hsa:596/hsa:1643/hsa:9134/hsa:7042/hsa:9586	12	2	ENSG00000092969/ENSG00000146592	10	ENSG00000145386/ENSG00000089685/ENSG00000132646/ENSG00000124762/ENSG00000101412/ENSG00000007968/ENSG00000179388/ENSG00000171791/ENSG00000134574/ENSG00000175305
hsa04934	Cushing syndrome	11/350	158/9112	0.0408151	0.368696	ENSG00000123080/ENSG00000096433/ENSG00000124762/ENSG00000101412/ENSG00000007968/ENSG00000147883/ENSG00000175305/ENSG00000138031/ENSG00000146592/ENSG00000108379/ENSG00000125084	CDKN2C/ITPR3/CDKN1A/E2F1/E2F2/CDKN2B/CCNE2/ADCY3/CREB5/WNT3/WNT1	hsa:1031/hsa:3710/hsa:1026/hsa:1869/hsa:1870/hsa:1030/hsa:9134/hsa:109/hsa:9586/hsa:7473/hsa:7471	11	2	ENSG00000147883/ENSG00000146592	9	ENSG00000123080/ENSG00000096433/ENSG00000124762/ENSG00000101412/ENSG00000007968/ENSG00000175305/ENSG00000138031/ENSG00000108379/ENSG00000125084
hsa04020	Calcium signaling pathway	15/350	240/9112	0.0433813	0.374347	ENSG00000096433/ENSG00000138193/ENSG00000138031/ENSG00000176170/ENSG00000102755/ENSG00000118729/ENSG00000043591/ENSG00000198626/ENSG00000154678/ENSG00000169403/ENSG00000137825/ENSG00000147246/ENSG00000099957/ENSG00000114854/ENSG00000007171	ITPR3/PLCE1/ADCY3/SPHK1/FLT1/CASQ2/ADRB1/RYR2/PDE1C/PTAFR/ITPKA/HTR2C/P2RX6/TNNC1/NOS2	hsa:3710/hsa:51196/hsa:109/hsa:8877/hsa:2321/hsa:845/hsa:153/hsa:6262/hsa:5137/hsa:5724/hsa:3706/hsa:3358/hsa:9127/hsa:7134/hsa:4843	15	6	ENSG00000138193/ENSG00000118729/ENSG00000198626/ENSG00000154678/ENSG00000147246/ENSG00000114854	9	ENSG00000096433/ENSG00000138031/ENSG00000176170/ENSG00000102755/ENSG00000043591/ENSG00000169403/ENSG00000137825/ENSG00000099957/ENSG00000007171
hsa04928	Parathyroid hormone synthesis, secretion and action	8/350	103/9112	0.0442033	0.374347	ENSG00000096433/ENSG00000124762/ENSG00000171791/ENSG00000138031/ENSG00000111012/ENSG00000184588/ENSG00000065989/ENSG00000146592	ITPR3/CDKN1A/BCL2/ADCY3/CYP27B1/PDE4B/PDE4A/CREB5	hsa:3710/hsa:1026/hsa:596/hsa:109/hsa:1594/hsa:5142/hsa:5141/hsa:9586	8	1	ENSG00000146592	7	ENSG00000096433/ENSG00000124762/ENSG00000171791/ENSG00000138031/ENSG00000111012/ENSG00000184588/ENSG00000065989
hsa00240	Pyrimidine metabolism	6/350	68/9112	0.0458096	0.376194	ENSG00000167325/ENSG00000176890/ENSG00000128951/ENSG00000167900/ENSG00000171848/ENSG00000205309	RRM1/TYMS/DUT/TK1/RRM2/NT5M	hsa:6240/hsa:7298/hsa:1854/hsa:7083/hsa:6241/hsa:56953	6	0		6	ENSG00000167325/ENSG00000176890/ENSG00000128951/ENSG00000167900/ENSG00000171848/ENSG00000205309
hsa05210	Colorectal cancer	8/350	105/9112	0.0485867	0.387265	ENSG00000089685/ENSG00000124762/ENSG00000109321/ENSG00000171791/ENSG00000134574/ENSG00000092969/ENSG00000124882/ENSG00000141682	BIRC5/CDKN1A/AREG/BCL2/DDB2/TGFB2/EREG/PMAIP1	hsa:332/hsa:1026/hsa:374/hsa:596/hsa:1643/hsa:7042/hsa:2069/hsa:5366	8	1	ENSG00000092969	7	ENSG00000089685/ENSG00000124762/ENSG00000109321/ENSG00000171791/ENSG00000134574/ENSG00000124882/ENSG00000141682
hsa01232	Nucleotide metabolism	8/350	106/9112	0.0508808	0.390065	ENSG00000167325/ENSG00000176890/ENSG00000128951/ENSG00000167900/ENSG00000171848/ENSG00000140057/ENSG00000205309/ENSG00000246082	RRM1/TYMS/DUT/TK1/RRM2/AK7/NT5M/NUDT16P1	hsa:6240/hsa:7298/hsa:1854/hsa:7083/hsa:6241/hsa:122481/hsa:56953/hsa:131870	8	0		8	ENSG00000167325/ENSG00000176890/ENSG00000128951/ENSG00000167900/ENSG00000171848/ENSG00000140057/ENSG00000205309/ENSG00000246082
hsa00260	Glycine, serine and threonine metabolism	5/350	53/9112	0.0518168	0.390065	ENSG00000092621/ENSG00000274276/ENSG00000160200/ENSG00000135069/ENSG00000113492	PHGDH/CBSL/CBS/PSAT1/AGXT2	hsa:26227/hsa:102724560/hsa:102724560/hsa:29968/hsa:64902	5	1	ENSG00000113492	4	ENSG00000092621/ENSG00000274276/ENSG00000160200/ENSG00000135069
hsa04261	Adrenergic signaling in cardiomyocytes	10/350	147/9112	0.0565072	0.413877	ENSG00000171791/ENSG00000138031/ENSG00000153956/ENSG00000105711/ENSG00000043591/ENSG00000146592/ENSG00000198626/ENSG00000177098/ENSG00000114854/ENSG00000180509	BCL2/ADCY3/CACNA2D1/SCN1B/ADRB1/CREB5/RYR2/SCN4B/TNNC1/KCNE1	hsa:596/hsa:109/hsa:781/hsa:6324/hsa:153/hsa:9586/hsa:6262/hsa:6330/hsa:7134/hsa:102723475	10	4	ENSG00000153956/ENSG00000146592/ENSG00000198626/ENSG00000114854	6	ENSG00000171791/ENSG00000138031/ENSG00000105711/ENSG00000043591/ENSG00000177098/ENSG00000180509
hsa00230	Purine metabolism	10/350	148/9112	0.0586385	0.418185	ENSG00000167325/ENSG00000101911/ENSG00000171848/ENSG00000138031/ENSG00000140057/ENSG00000184588/ENSG00000065989/ENSG00000205309/ENSG00000154678/ENSG00000246082	RRM1/PRPS2/RRM2/ADCY3/AK7/PDE4B/PDE4A/NT5M/PDE1C/NUDT16P1	hsa:6240/hsa:5634/hsa:6241/hsa:109/hsa:122481/hsa:5142/hsa:5141/hsa:56953/hsa:5137/hsa:131870	10	1	ENSG00000154678	9	ENSG00000167325/ENSG00000101911/ENSG00000171848/ENSG00000138031/ENSG00000140057/ENSG00000184588/ENSG00000065989/ENSG00000205309/ENSG00000246082
hsa03320	PPAR signaling pathway	6/350	75/9112	0.0677205	0.470571	ENSG00000100889/ENSG00000173391/ENSG00000168306/ENSG00000135929/ENSG00000140284/ENSG00000180432	PCK2/OLR1/ACOX2/CYP27A1/SLC27A2/CYP8B1	hsa:5106/hsa:4973/hsa:8309/hsa:1593/hsa:11001/hsa:1582	6	2	ENSG00000173391/ENSG00000180432	4	ENSG00000100889/ENSG00000168306/ENSG00000135929/ENSG00000140284
hsa00670	One carbon pool by folate	3/350	26/9112	0.0761313	0.502404	ENSG00000228716/ENSG00000176890/ENSG00000188985	DHFR/TYMS/DHFRP1	hsa:1719/hsa:7298/hsa:1719	3	0		3	ENSG00000228716/ENSG00000176890/ENSG00000188985
hsa00480	Glutathione metabolism	5/350	60/9112	0.0797172	0.502404	ENSG00000167325/ENSG00000171848/ENSG00000213366/ENSG00000099998/ENSG00000241720	RRM1/RRM2/GSTM2/GGT5/AL158847.1	hsa:6240/hsa:6241/hsa:2946/hsa:2687/hsa:2947	5	2	ENSG00000213366/ENSG00000241720	3	ENSG00000167325/ENSG00000171848/ENSG00000099998
hsa04061	Viral protein interaction with cytokine and cytokine receptor	5/350	60/9112	0.0797172	0.502404	ENSG00000102962/ENSG00000142677/ENSG00000125735/ENSG00000028137/ENSG00000145824	CCL22/IL22RA1/TNFSF14/TNFRSF1B/CXCL14	hsa:6367/hsa:58985/hsa:8740/hsa:7133/hsa:9547	5	3	ENSG00000102962/ENSG00000125735/ENSG00000145824	2	ENSG00000142677/ENSG00000028137
hsa04924	Renin secretion	5/350	60/9112	0.0797172	0.502404	ENSG00000078401/ENSG00000096433/ENSG00000163485/ENSG00000043591/ENSG00000154678	EDN1/ITPR3/ADORA1/ADRB1/PDE1C	hsa:1906/hsa:3710/hsa:134/hsa:153/hsa:5137	5	2	ENSG00000078401/ENSG00000154678	3	ENSG00000096433/ENSG00000163485/ENSG00000043591
hsa00601	Glycosphingolipid biosynthesis - lacto and neolacto series	3/350	27/9112	0.0833144	0.512506	ENSG00000128274/ENSG00000111728/ENSG00000183778	A4GALT/ST8SIA1/B3GALT5	hsa:53947/hsa:6489/hsa:10317	3	1	ENSG00000111728	2	ENSG00000128274/ENSG00000183778
hsa00140	Steroid hormone biosynthesis	4/350	44/9112	0.0873836	0.512506	ENSG00000108786/ENSG00000140465/ENSG00000151632/ENSG00000196139	HSD17B1/CYP1A1/AKR1C2/AKR1C3	hsa:3292/hsa:1543/hsa:1646/hsa:8644	4	4	ENSG00000108786/ENSG00000140465/ENSG00000151632/ENSG00000196139	0
hsa00983	Drug metabolism - other enzymes	6/350	81/9112	0.0906067	0.512506	ENSG00000167325/ENSG00000128951/ENSG00000167900/ENSG00000171848/ENSG00000213366/ENSG00000241720	RRM1/DUT/TK1/RRM2/GSTM2/AL158847.1	hsa:6240/hsa:1854/hsa:7083/hsa:6241/hsa:2946/hsa:2947	6	2	ENSG00000213366/ENSG00000241720	4	ENSG00000167325/ENSG00000128951/ENSG00000167900/ENSG00000171848
hsa04727	GABAergic synapse	6/350	81/9112	0.0906067	0.512506	ENSG00000114450/ENSG00000138031/ENSG00000011677/ENSG00000102287/ENSG00000188338/ENSG00000260075	GNB4/ADCY3/GABRA3/GABRE/SLC38A3/NSFP1	hsa:59345/hsa:109/hsa:2556/hsa:2564/hsa:10991/hsa:4905	6	3	ENSG00000011677/ENSG00000102287/ENSG00000260075	3	ENSG00000114450/ENSG00000138031/ENSG00000188338
hsa00790	Folate biosynthesis	3/350	28/9112	0.090776	0.512506	ENSG00000228716/ENSG00000188985/ENSG00000196139	DHFR/DHFRP1/AKR1C3	hsa:1719/hsa:1719/hsa:8644	3	1	ENSG00000196139	2	ENSG00000228716/ENSG00000188985
hsa01523	Antifolate resistance	3/350	29/9112	0.0985045	0.54479	ENSG00000228716/ENSG00000176890/ENSG00000188985	DHFR/TYMS/DHFRP1	hsa:1719/hsa:7298/hsa:1719	3	0		3	ENSG00000228716/ENSG00000176890/ENSG00000188985
hsa05224	Breast cancer	9/350	145/9112	0.105738	0.546153	ENSG00000124762/ENSG00000012048/ENSG00000101412/ENSG00000007968/ENSG00000134574/ENSG00000114315/ENSG00000139618/ENSG00000108379/ENSG00000125084	CDKN1A/BRCA1/E2F1/E2F2/DDB2/HES1/BRCA2/WNT3/WNT1	hsa:1026/hsa:672/hsa:1869/hsa:1870/hsa:1643/hsa:3280/hsa:675/hsa:7473/hsa:7471	9	1	ENSG00000114315	8	ENSG00000124762/ENSG00000012048/ENSG00000101412/ENSG00000007968/ENSG00000134574/ENSG00000139618/ENSG00000108379/ENSG00000125084
hsa04512	ECM-receptor interaction	6/350	85/9112	0.107923	0.546153	ENSG00000072571/ENSG00000115414/ENSG00000005961/ENSG00000053747/ENSG00000088053/ENSG00000041982	HMMR/FN1/ITGA2B/LAMA3/GP6/TNC	hsa:3161/hsa:2335/hsa:3674/hsa:3909/hsa:51206/hsa:3371	6	1	ENSG00000041982	5	ENSG00000072571/ENSG00000115414/ENSG00000005961/ENSG00000053747/ENSG00000088053
hsa01522	Endocrine resistance	7/350	105/9112	0.108827	0.546153	ENSG00000123080/ENSG00000124762/ENSG00000101412/ENSG00000007968/ENSG00000171791/ENSG00000138031/ENSG00000279864	CDKN2C/CDKN1A/E2F1/E2F2/BCL2/ADCY3/AC124864.2	hsa:1031/hsa:1026/hsa:1869/hsa:1870/hsa:596/hsa:109/hsa:9611	7	1	ENSG00000279864	6	ENSG00000123080/ENSG00000124762/ENSG00000101412/ENSG00000007968/ENSG00000171791/ENSG00000138031
hsa04350	TGF-beta signaling pathway	7/350	105/9112	0.108827	0.546153	ENSG00000095739/ENSG00000163083/ENSG00000147883/ENSG00000092969/ENSG00000080839/ENSG00000139269/ENSG00000122176	BAMBI/INHBB/CDKN2B/TGFB2/RBL1/INHBE/FMOD	hsa:25805/hsa:3625/hsa:1030/hsa:7042/hsa:5933/hsa:83729/hsa:2331	7	5	ENSG00000095739/ENSG00000163083/ENSG00000147883/ENSG00000092969/ENSG00000122176	2	ENSG00000080839/ENSG00000139269
hsa05414	Dilated cardiomyopathy	7/350	105/9112	0.108827	0.546153	ENSG00000005961/ENSG00000092969/ENSG00000138031/ENSG00000153956/ENSG00000043591/ENSG00000198626/ENSG00000114854	ITGA2B/TGFB2/ADCY3/CACNA2D1/ADRB1/RYR2/TNNC1	hsa:3674/hsa:7042/hsa:109/hsa:781/hsa:153/hsa:6262/hsa:7134	7	4	ENSG00000092969/ENSG00000153956/ENSG00000198626/ENSG00000114854	3	ENSG00000005961/ENSG00000138031/ENSG00000043591
hsa04514	Cell adhesion molecules	9/350	147/9112	0.11254	0.554514	ENSG00000163347/ENSG00000134258/ENSG00000184564/ENSG00000113946/ENSG00000174469/ENSG00000149564/ENSG00000131409/ENSG00000173482/ENSG00000184113	CLDN1/VTCN1/SLITRK6/CLDN16/CNTNAP2/ESAM/LRRC4B/PTPRM/CLDN5	hsa:9076/hsa:79679/hsa:84189/hsa:10686/hsa:26047/hsa:90952/hsa:94030/hsa:5797/hsa:7122	9	4	ENSG00000163347/ENSG00000134258/ENSG00000113946/ENSG00000173482	5	ENSG00000184564/ENSG00000174469/ENSG00000149564/ENSG00000131409/ENSG00000184113
hsa05204	Chemical carcinogenesis - DNA adducts	4/350	49/9112	0.117976	0.565441	ENSG00000213366/ENSG00000140465/ENSG00000151632/ENSG00000241720	GSTM2/CYP1A1/AKR1C2/AL158847.1	hsa:2946/hsa:1543/hsa:1646/hsa:2947	4	4	ENSG00000213366/ENSG00000140465/ENSG00000151632/ENSG00000241720	0
hsa05160	Hepatitis C	10/350	170/9112	0.11893	0.565441	ENSG00000163347/ENSG00000111331/ENSG00000124762/ENSG00000101412/ENSG00000007968/ENSG00000113946/ENSG00000089127/ENSG00000185745/ENSG00000157601/ENSG00000184113	CLDN1/OAS3/CDKN1A/E2F1/E2F2/CLDN16/OAS1/IFIT1/MX1/CLDN5	hsa:9076/hsa:4940/hsa:1026/hsa:1869/hsa:1870/hsa:10686/hsa:4938/hsa:3434/hsa:4599/hsa:7122	10	2	ENSG00000163347/ENSG00000113946	8	ENSG00000111331/ENSG00000124762/ENSG00000101412/ENSG00000007968/ENSG00000089127/ENSG00000185745/ENSG00000157601/ENSG00000184113
hsa00030	Pentose phosphate pathway	3/350	32/9112	0.123174	0.575522	ENSG00000101911/ENSG00000067057/ENSG00000285043	PRPS2/PFKP/AC093512.2	hsa:5634/hsa:5214/hsa:226	3	0		3	ENSG00000101911/ENSG00000067057/ENSG00000285043
hsa05225	Hepatocellular carcinoma	11/350	195/9112	0.130331	0.59081	ENSG00000124762/ENSG00000101412/ENSG00000007968/ENSG00000134574/ENSG00000092969/ENSG00000213366/ENSG00000164362/ENSG00000167244/ENSG00000241720/ENSG00000108379/ENSG00000125084	CDKN1A/E2F1/E2F2/DDB2/TGFB2/GSTM2/TERT/IGF2/AL158847.1/WNT3/WNT1	hsa:1026/hsa:1869/hsa:1870/hsa:1643/hsa:7042/hsa:2946/hsa:7015/hsa:3481/hsa:2947/hsa:7473/hsa:7471	11	3	ENSG00000092969/ENSG00000213366/ENSG00000241720	8	ENSG00000124762/ENSG00000101412/ENSG00000007968/ENSG00000134574/ENSG00000164362/ENSG00000167244/ENSG00000108379/ENSG00000125084
hsa00590	Arachidonic acid metabolism	5/350	70/9112	0.130807	0.59081	ENSG00000099998/ENSG00000116711/ENSG00000159231/ENSG00000012779/ENSG00000196139	GGT5/PLA2G4A/CBR3/ALOX5/AKR1C3	hsa:2687/hsa:5321/hsa:874/hsa:240/hsa:8644	5	3	ENSG00000116711/ENSG00000012779/ENSG00000196139	2	ENSG00000099998/ENSG00000159231
hsa00604	Glycosphingolipid biosynthesis - ganglio series	2/350	17/9112	0.137116	0.609153	ENSG00000135454/ENSG00000111728	B4GALNT1/ST8SIA1	hsa:2583/hsa:6489	2	1	ENSG00000111728	1	ENSG00000135454
hsa05212	Pancreatic cancer	6/350	92/9112	0.141967	0.610685	ENSG00000124762/ENSG00000101412/ENSG00000007968/ENSG00000134574/ENSG00000092969/ENSG00000139618	CDKN1A/E2F1/E2F2/DDB2/TGFB2/BRCA2	hsa:1026/hsa:1869/hsa:1870/hsa:1643/hsa:7042/hsa:675	6	1	ENSG00000092969	5	ENSG00000124762/ENSG00000101412/ENSG00000007968/ENSG00000134574/ENSG00000139618
hsa05410	Hypertrophic cardiomyopathy	6/350	92/9112	0.141967	0.610685	ENSG00000078401/ENSG00000005961/ENSG00000092969/ENSG00000153956/ENSG00000198626/ENSG00000114854	EDN1/ITGA2B/TGFB2/CACNA2D1/RYR2/TNNC1	hsa:1906/hsa:3674/hsa:7042/hsa:781/hsa:6262/hsa:7134	6	5	ENSG00000078401/ENSG00000092969/ENSG00000153956/ENSG00000198626/ENSG00000114854	1	ENSG00000005961
hsa05165	Human papillomavirus infection	18/350	358/9112	0.146767	0.621466	ENSG00000145386/ENSG00000124762/ENSG00000115414/ENSG00000101412/ENSG00000106003/ENSG00000005961/ENSG00000053747/ENSG00000175305/ENSG00000114315/ENSG00000144485/ENSG00000080839/ENSG00000157601/ENSG00000146592/ENSG00000164362/ENSG00000108379/ENSG00000041982/ENSG00000125084/ENSG00000100060	CCNA2/CDKN1A/FN1/E2F1/LFNG/ITGA2B/LAMA3/CCNE2/HES1/HES6/RBL1/MX1/CREB5/TERT/WNT3/TNC/WNT1/MFNG	hsa:890/hsa:1026/hsa:2335/hsa:1869/hsa:3955/hsa:3674/hsa:3909/hsa:9134/hsa:3280/hsa:55502/hsa:5933/hsa:4599/hsa:9586/hsa:7015/hsa:7473/hsa:3371/hsa:7471/hsa:4242	18	3	ENSG00000114315/ENSG00000146592/ENSG00000041982	15	ENSG00000145386/ENSG00000124762/ENSG00000115414/ENSG00000101412/ENSG00000106003/ENSG00000005961/ENSG00000053747/ENSG00000175305/ENSG00000144485/ENSG00000080839/ENSG00000157601/ENSG00000164362/ENSG00000108379/ENSG00000125084/ENSG00000100060
hsa04911	Insulin secretion	5/350	74/9112	0.154565	0.644419	ENSG00000096433/ENSG00000138031/ENSG00000146592/ENSG00000198626/ENSG00000176406	ITPR3/ADCY3/CREB5/RYR2/RIMS2	hsa:3710/hsa:109/hsa:9586/hsa:6262/hsa:9699	5	3	ENSG00000146592/ENSG00000198626/ENSG00000176406	2	ENSG00000096433/ENSG00000138031
hsa04068	FoxO signaling pathway	9/350	159/9112	0.158215	0.649641	ENSG00000134057/ENSG00000166851/ENSG00000157456/ENSG00000124762/ENSG00000100889/ENSG00000147883/ENSG00000092969/ENSG00000129355/ENSG00000173846	CCNB1/PLK1/CCNB2/CDKN1A/PCK2/CDKN2B/TGFB2/CDKN2D/PLK3	hsa:891/hsa:5347/hsa:9133/hsa:1026/hsa:5106/hsa:1030/hsa:7042/hsa:1032/hsa:1263	9	2	ENSG00000147883/ENSG00000092969	7	ENSG00000134057/ENSG00000166851/ENSG00000157456/ENSG00000124762/ENSG00000100889/ENSG00000129355/ENSG00000173846
hsa04915	Estrogen signaling pathway	9/350	160/9112	0.162381	0.656794	ENSG00000096433/ENSG00000108244/ENSG00000171791/ENSG00000138031/ENSG00000162989/ENSG00000171346/ENSG00000126803/ENSG00000160182/ENSG00000146592	ITPR3/KRT23/BCL2/ADCY3/KCNJ3/KRT15/HSPA2/TFF1/CREB5	hsa:3710/hsa:25984/hsa:596/hsa:109/hsa:3760/hsa:3866/hsa:3306/hsa:7031/hsa:9586	9	4	ENSG00000108244/ENSG00000162989/ENSG00000171346/ENSG00000146592	5	ENSG00000096433/ENSG00000171791/ENSG00000138031/ENSG00000126803/ENSG00000160182
hsa04151	PI3K-Akt signaling pathway	18/350	368/9112	0.173996	0.693424	ENSG00000124762/ENSG00000115414/ENSG00000012048/ENSG00000109321/ENSG00000114450/ENSG00000100889/ENSG00000171791/ENSG00000005961/ENSG00000053747/ENSG00000175305/ENSG00000124882/ENSG00000102755/ENSG00000175766/ENSG00000146592/ENSG00000167244/ENSG00000119630/ENSG00000041982/ENSG00000099617	CDKN1A/FN1/BRCA1/AREG/GNB4/PCK2/BCL2/ITGA2B/LAMA3/CCNE2/EREG/FLT1/EIF4E1B/CREB5/IGF2/PGF/TNC/EFNA2	hsa:1026/hsa:2335/hsa:672/hsa:374/hsa:59345/hsa:5106/hsa:596/hsa:3674/hsa:3909/hsa:9134/hsa:2069/hsa:2321/hsa:253314/hsa:9586/hsa:3481/hsa:5228/hsa:3371/hsa:1943	18	2	ENSG00000146592/ENSG00000041982	16	ENSG00000124762/ENSG00000115414/ENSG00000012048/ENSG00000109321/ENSG00000114450/ENSG00000100889/ENSG00000171791/ENSG00000005961/ENSG00000053747/ENSG00000175305/ENSG00000124882/ENSG00000102755/ENSG00000175766/ENSG00000167244/ENSG00000119630/ENSG00000099617
hsa04933	AGE-RAGE signaling pathway in diabetic complications	6/350	99/9112	0.180316	0.708198	ENSG00000078401/ENSG00000115414/ENSG00000171791/ENSG00000138193/ENSG00000137193/ENSG00000092969	EDN1/FN1/BCL2/PLCE1/PIM1/TGFB2	hsa:1906/hsa:2335/hsa:596/hsa:51196/hsa:5292/hsa:7042	6	3	ENSG00000078401/ENSG00000138193/ENSG00000092969	3	ENSG00000115414/ENSG00000171791/ENSG00000137193
hsa00562	Inositol phosphate metabolism	5/350	79/9112	0.186542	0.716933	ENSG00000138193/ENSG00000141401/ENSG00000167103/ENSG00000137825/ENSG00000168918	PLCE1/IMPA2/PIP5KL1/ITPKA/INPP5D	hsa:51196/hsa:3613/hsa:138429/hsa:3706/hsa:3635	5	3	ENSG00000138193/ENSG00000167103/ENSG00000168918	2	ENSG00000141401/ENSG00000137825
hsa03430	Mismatch repair	3/350	39/9112	0.187831	0.716933	ENSG00000132646/ENSG00000174371/ENSG00000105486	PCNA/EXO1/LIG1	hsa:5111/hsa:9156/hsa:3978	3	0		3	ENSG00000132646/ENSG00000174371/ENSG00000105486
hsa04726	Serotonergic synapse	6/350	102/9112	0.197907	0.744899	ENSG00000096433/ENSG00000114450/ENSG00000162989/ENSG00000116711/ENSG00000012779/ENSG00000147246	ITPR3/GNB4/KCNJ3/PLA2G4A/ALOX5/HTR2C	hsa:3710/hsa:59345/hsa:3760/hsa:5321/hsa:240/hsa:3358	6	4	ENSG00000162989/ENSG00000116711/ENSG00000012779/ENSG00000147246	2	ENSG00000096433/ENSG00000114450
hsa05033	Nicotine addiction	2/350	22/9112	0.206227	0.765582	ENSG00000011677/ENSG00000102287	GABRA3/GABRE	hsa:2556/hsa:2564	2	2	ENSG00000011677/ENSG00000102287	0
hsa05150	Staphylococcus aureus infection	5/350	83/9112	0.213695	0.770589	ENSG00000108244/ENSG00000106804/ENSG00000171346/ENSG00000169403/ENSG00000166278	KRT23/C5/KRT15/PTAFR/C2	hsa:25984/hsa:727/hsa:3866/hsa:5724/hsa:717	5	2	ENSG00000108244/ENSG00000171346	3	ENSG00000106804/ENSG00000169403/ENSG00000166278
hsa04724	Glutamatergic synapse	6/350	105/9112	0.216106	0.770589	ENSG00000096433/ENSG00000114450/ENSG00000138031/ENSG00000162989/ENSG00000188338/ENSG00000116711	ITPR3/GNB4/ADCY3/KCNJ3/SLC38A3/PLA2G4A	hsa:3710/hsa:59345/hsa:109/hsa:3760/hsa:10991/hsa:5321	6	2	ENSG00000162989/ENSG00000116711	4	ENSG00000096433/ENSG00000114450/ENSG00000138031/ENSG00000188338
hsa04725	Cholinergic synapse	6/350	105/9112	0.216106	0.770589	ENSG00000096433/ENSG00000114450/ENSG00000171791/ENSG00000138031/ENSG00000162989/ENSG00000146592	ITPR3/GNB4/BCL2/ADCY3/KCNJ3/CREB5	hsa:3710/hsa:59345/hsa:596/hsa:109/hsa:3760/hsa:9586	6	2	ENSG00000162989/ENSG00000146592	4	ENSG00000096433/ENSG00000114450/ENSG00000171791/ENSG00000138031
hsa04371	Apelin signaling pathway	8/350	151/9112	0.224423	0.789851	ENSG00000096433/ENSG00000114450/ENSG00000138031/ENSG00000176170/ENSG00000198626/ENSG00000118523/ENSG00000007171/ENSG00000171388	ITPR3/GNB4/ADCY3/SPHK1/RYR2/CTGF/NOS2/APLN	hsa:3710/hsa:59345/hsa:109/hsa:8877/hsa:6262/hsa:1490/hsa:4843/hsa:8862	8	2	ENSG00000198626/ENSG00000118523	6	ENSG00000096433/ENSG00000114450/ENSG00000138031/ENSG00000176170/ENSG00000007171/ENSG00000171388
hsa04215	Apoptosis - multiple species	3/350	44/9112	0.238279	0.810088	ENSG00000089685/ENSG00000171791/ENSG00000141682	BIRC5/BCL2/PMAIP1	hsa:332/hsa:596/hsa:5366	3	0		3	ENSG00000089685/ENSG00000171791/ENSG00000141682
hsa04962	Vasopressin-regulated water reabsorption	3/350	44/9112	0.238279	0.810088	ENSG00000138031/ENSG00000146592/ENSG00000260075	ADCY3/CREB5/NSFP1	hsa:109/hsa:9586/hsa:4905	3	2	ENSG00000146592/ENSG00000260075	1	ENSG00000138031
hsa00980	Metabolism of xenobiotics by cytochrome P450	4/350	65/9112	0.23914	0.810088	ENSG00000213366/ENSG00000140465/ENSG00000159231/ENSG00000241720	GSTM2/CYP1A1/CBR3/AL158847.1	hsa:2946/hsa:1543/hsa:874/hsa:2947	4	3	ENSG00000213366/ENSG00000140465/ENSG00000241720	1	ENSG00000159231
hsa05322	Systemic lupus erythematosus	7/350	132/9112	0.244346	0.817504	ENSG00000188486/ENSG00000164032/ENSG00000106804/ENSG00000197561/ENSG00000197153/ENSG00000166278/ENSG00000184260	H2AFX/H2AFZ/C5/ELANE/HIST1H3J/C2/HIST2H2AC	hsa:3014/hsa:3015/hsa:727/hsa:1991/hsa:8336/hsa:717/hsa:8338	7	0		7	ENSG00000188486/ENSG00000164032/ENSG00000106804/ENSG00000197561/ENSG00000197153/ENSG00000166278/ENSG00000184260
hsa05215	Prostate cancer	6/350	110/9112	0.247619	0.818352	ENSG00000124762/ENSG00000101412/ENSG00000007968/ENSG00000171791/ENSG00000175305/ENSG00000146592	CDKN1A/E2F1/E2F2/BCL2/CCNE2/CREB5	hsa:1026/hsa:1869/hsa:1870/hsa:596/hsa:9134/hsa:9586	6	1	ENSG00000146592	5	ENSG00000124762/ENSG00000101412/ENSG00000007968/ENSG00000171791/ENSG00000175305
hsa05217	Basal cell carcinoma	4/350	67/9112	0.256013	0.824022	ENSG00000124762/ENSG00000134574/ENSG00000108379/ENSG00000125084	CDKN1A/DDB2/WNT3/WNT1	hsa:1026/hsa:1643/hsa:7473/hsa:7471	4	0		4	ENSG00000124762/ENSG00000134574/ENSG00000108379/ENSG00000125084
hsa04024	cAMP signaling pathway	10/350	205/9112	0.263516	0.824022	ENSG00000078401/ENSG00000138193/ENSG00000138031/ENSG00000156299/ENSG00000163485/ENSG00000184588/ENSG00000065989/ENSG00000043591/ENSG00000146592/ENSG00000198626	EDN1/PLCE1/ADCY3/TIAM1/ADORA1/PDE4B/PDE4A/ADRB1/CREB5/RYR2	hsa:1906/hsa:51196/hsa:109/hsa:7074/hsa:134/hsa:5142/hsa:5141/hsa:153/hsa:9586/hsa:6262	10	4	ENSG00000078401/ENSG00000138193/ENSG00000146592/ENSG00000198626	6	ENSG00000138031/ENSG00000156299/ENSG00000163485/ENSG00000184588/ENSG00000065989/ENSG00000043591
hsa00100	Steroid biosynthesis	2/350	26/9112	0.263678	0.824022	ENSG00000143815/ENSG00000111012	LBR/CYP27B1	hsa:3930/hsa:1594	2	0		2	ENSG00000143815/ENSG00000111012
hsa04964	Proximal tubule bicarbonate reclamation	2/350	26/9112	0.263678	0.824022	ENSG00000100889/ENSG00000188338	PCK2/SLC38A3	hsa:5106/hsa:10991	2	0		2	ENSG00000100889/ENSG00000188338
hsa03420	Nucleotide excision repair	4/350	68/9112	0.264539	0.824022	ENSG00000132646/ENSG00000134574/ENSG00000105486/ENSG00000100479	PCNA/DDB2/LIG1/POLE2	hsa:5111/hsa:1643/hsa:3978/hsa:5427	4	0		4	ENSG00000132646/ENSG00000134574/ENSG00000105486/ENSG00000100479
hsa00010	Glycolysis / Gluconeogenesis	5/350	92/9112	0.27868	0.834153	ENSG00000067057/ENSG00000100889/ENSG00000111674/ENSG00000285043/ENSG00000111716	PFKP/PCK2/ENO2/AC093512.2/LDHB	hsa:5214/hsa:5106/hsa:2026/hsa:226/hsa:3945	5	0		5	ENSG00000067057/ENSG00000100889/ENSG00000111674/ENSG00000285043/ENSG00000111716
hsa05205	Proteoglycans in cancer	11/350	232/9112	0.279261	0.834153	ENSG00000096433/ENSG00000124762/ENSG00000115414/ENSG00000138193/ENSG00000092969/ENSG00000156299/ENSG00000167244/ENSG00000029534/ENSG00000108379/ENSG00000139329/ENSG00000125084	ITPR3/CDKN1A/FN1/PLCE1/TGFB2/TIAM1/IGF2/ANK1/WNT3/LUM/WNT1	hsa:3710/hsa:1026/hsa:2335/hsa:51196/hsa:7042/hsa:7074/hsa:3481/hsa:286/hsa:7473/hsa:4060/hsa:7471	11	4	ENSG00000138193/ENSG00000092969/ENSG00000029534/ENSG00000139329	7	ENSG00000096433/ENSG00000124762/ENSG00000115414/ENSG00000156299/ENSG00000167244/ENSG00000108379/ENSG00000125084
hsa04742	Taste transduction	3/350	48/9112	0.280103	0.834153	ENSG00000096433/ENSG00000011677/ENSG00000154678	ITPR3/GABRA3/PDE1C	hsa:3710/hsa:2556/hsa:5137	3	2	ENSG00000011677/ENSG00000154678	1	ENSG00000096433
hsa05219	Bladder cancer	3/350	48/9112	0.280103	0.834153	ENSG00000124762/ENSG00000101412/ENSG00000007968	CDKN1A/E2F1/E2F2	hsa:1026/hsa:1869/hsa:1870	3	0		3	ENSG00000124762/ENSG00000101412/ENSG00000007968
hsa04713	Circadian entrainment	5/350	93/9112	0.28615	0.8429	ENSG00000096433/ENSG00000114450/ENSG00000138031/ENSG00000162989/ENSG00000198626	ITPR3/GNB4/ADCY3/KCNJ3/RYR2	hsa:3710/hsa:59345/hsa:109/hsa:3760/hsa:6262	5	2	ENSG00000162989/ENSG00000198626	3	ENSG00000096433/ENSG00000114450/ENSG00000138031
hsa00514	Other types of O-glycan biosynthesis	3/350	49/9112	0.290677	0.847026	ENSG00000106003/ENSG00000136542/ENSG00000100060	LFNG/GALNT5/MFNG	hsa:3955/hsa:11227/hsa:4242	3	0		3	ENSG00000106003/ENSG00000136542/ENSG00000100060
hsa05218	Melanoma	4/350	72/9112	0.29911	0.862328	ENSG00000124762/ENSG00000101412/ENSG00000007968/ENSG00000134574	CDKN1A/E2F1/E2F2/DDB2	hsa:1026/hsa:1869/hsa:1870/hsa:1643	4	0		4	ENSG00000124762/ENSG00000101412/ENSG00000007968/ENSG00000134574
hsa04921	Oxytocin signaling pathway	8/350	166/9112	0.306525	0.863306	ENSG00000159200/ENSG00000096433/ENSG00000124762/ENSG00000138031/ENSG00000162989/ENSG00000153956/ENSG00000116711/ENSG00000198626	RCAN1/ITPR3/CDKN1A/ADCY3/KCNJ3/CACNA2D1/PLA2G4A/RYR2	hsa:1827/hsa:3710/hsa:1026/hsa:109/hsa:3760/hsa:781/hsa:5321/hsa:6262	8	5	ENSG00000159200/ENSG00000162989/ENSG00000153956/ENSG00000116711/ENSG00000198626	3	ENSG00000096433/ENSG00000124762/ENSG00000138031
hsa00380	Tryptophan metabolism	3/350	51/9112	0.311898	0.863306	ENSG00000181192/ENSG00000140465/ENSG00000002726	DHTKD1/CYP1A1/AOC1	hsa:55526/hsa:1543/hsa:26	3	1	ENSG00000140465	2	ENSG00000181192/ENSG00000002726
hsa00620	Pyruvate metabolism	3/350	51/9112	0.311898	0.863306	ENSG00000100889/ENSG00000119640/ENSG00000111716	PCK2/ACYP1/LDHB	hsa:5106/hsa:97/hsa:3945	3	0		3	ENSG00000100889/ENSG00000119640/ENSG00000111716
hsa05170	Human immunodeficiency virus 1 infection	11/350	239/9112	0.312192	0.863306	ENSG00000134057/ENSG00000170312/ENSG00000157456/ENSG00000096433/ENSG00000114450/ENSG00000171791/ENSG00000149554/ENSG00000179750/ENSG00000158402/ENSG00000184584/ENSG00000028137	CCNB1/CDK1/CCNB2/ITPR3/GNB4/BCL2/CHEK1/APOBEC3B/CDC25C/TMEM173/TNFRSF1B	hsa:891/hsa:983/hsa:9133/hsa:3710/hsa:59345/hsa:596/hsa:1111/hsa:9582/hsa:995/hsa:340061/hsa:7133	11	0		11	ENSG00000134057/ENSG00000170312/ENSG00000157456/ENSG00000096433/ENSG00000114450/ENSG00000171791/ENSG00000149554/ENSG00000179750/ENSG00000158402/ENSG00000184584/ENSG00000028137
hsa04122	Sulfur relay system	1/350	9112-10-01	0.324213	0.887493	ENSG00000278341	AC138028.6	hsa:348180	1	1	ENSG00000278341	0
hsa05145	Toxoplasmosis	6/350	122/9112	0.327626	0.887866	ENSG00000171791/ENSG00000053747/ENSG00000092969/ENSG00000126803/ENSG00000012779/ENSG00000007171	BCL2/LAMA3/TGFB2/HSPA2/ALOX5/NOS2	hsa:596/hsa:3909/hsa:7042/hsa:3306/hsa:240/hsa:4843	6	2	ENSG00000092969/ENSG00000012779	4	ENSG00000171791/ENSG00000053747/ENSG00000126803/ENSG00000007171
hsa04923	Regulation of lipolysis in adipocytes	3/350	53/9112	0.333161	0.891228	ENSG00000138031/ENSG00000163485/ENSG00000043591	ADCY3/ADORA1/ADRB1	hsa:109/hsa:134/hsa:153	3	0		3	ENSG00000138031/ENSG00000163485/ENSG00000043591
hsa00220	Arginine biosynthesis	2/350	31/9112	0.335444	0.891228	ENSG00000161653/ENSG00000007171	NAGS/NOS2	hsa:162417/hsa:4843	2	0		2	ENSG00000161653/ENSG00000007171
hsa05220	Chronic myeloid leukemia	5/350	102/9112	0.35465	0.933109	ENSG00000124762/ENSG00000101412/ENSG00000007968/ENSG00000134574/ENSG00000092969	CDKN1A/E2F1/E2F2/DDB2/TGFB2	hsa:1026/hsa:1869/hsa:1870/hsa:1643/hsa:7042	5	1	ENSG00000092969	4	ENSG00000124762/ENSG00000101412/ENSG00000007968/ENSG00000134574
hsa05223	Non-small cell lung cancer	4/350	79/9112	0.360607	0.939659	ENSG00000124762/ENSG00000101412/ENSG00000007968/ENSG00000134574	CDKN1A/E2F1/E2F2/DDB2	hsa:1026/hsa:1869/hsa:1870/hsa:1643	4	0		4	ENSG00000124762/ENSG00000101412/ENSG00000007968/ENSG00000134574
hsa05412	Arrhythmogenic right ventricular cardiomyopathy	5/350	104/9112	0.370036	0.955046	ENSG00000152661/ENSG00000005961/ENSG00000153956/ENSG00000198626/ENSG00000220161	GJA1/ITGA2B/CACNA2D1/RYR2/LINC02076	hsa:2697/hsa:3674/hsa:781/hsa:6262/hsa:5318	5	2	ENSG00000153956/ENSG00000198626	3	ENSG00000152661/ENSG00000005961/ENSG00000220161
hsa04070	Phosphatidylinositol signaling system	5/350	105/9112	0.377733	0.965714	ENSG00000096433/ENSG00000138193/ENSG00000141401/ENSG00000137825/ENSG00000168918	ITPR3/PLCE1/IMPA2/ITPKA/INPP5D	hsa:3710/hsa:51196/hsa:3613/hsa:3706/hsa:3635	5	2	ENSG00000138193/ENSG00000168918	3	ENSG00000096433/ENSG00000141401/ENSG00000137825
hsa04530	Tight junction	9/350	204/9112	0.383744	0.971914	ENSG00000163347/ENSG00000123416/ENSG00000132646/ENSG00000171992/ENSG00000113946/ENSG00000156299/ENSG00000136574/ENSG00000214391/ENSG00000184113	CLDN1/TUBA1B/PCNA/SYNPO/CLDN16/TIAM1/GATA4/TUBAP2/CLDN5	hsa:9076/hsa:10376/hsa:5111/hsa:11346/hsa:10686/hsa:7074/hsa:2626/hsa:10376/hsa:7122	9	3	ENSG00000163347/ENSG00000171992/ENSG00000113946	6	ENSG00000123416/ENSG00000132646/ENSG00000156299/ENSG00000136574/ENSG00000214391/ENSG00000184113
hsa00051	Fructose and mannose metabolism	2/350	35/9112	0.391378	0.977132	ENSG00000067057/ENSG00000285043	PFKP/AC093512.2	hsa:5214/hsa:226	2	0		2	ENSG00000067057/ENSG00000285043
hsa04613	Neutrophil extracellular trap formation	10/350	231/9112	0.395211	0.977132	ENSG00000188486/ENSG00000164032/ENSG00000005961/ENSG00000106804/ENSG00000132967/ENSG00000172232/ENSG00000197561/ENSG00000116701/ENSG00000197153/ENSG00000184260	H2AFX/H2AFZ/ITGA2B/C5/HMGB1P5/AZU1/ELANE/NCF2/HIST1H3J/HIST2H2AC	hsa:3014/hsa:3015/hsa:3674/hsa:727/hsa:3146/hsa:566/hsa:1991/hsa:4688/hsa:8336/hsa:8338	10	1	ENSG00000116701	9	ENSG00000188486/ENSG00000164032/ENSG00000005961/ENSG00000106804/ENSG00000132967/ENSG00000172232/ENSG00000197561/ENSG00000197153/ENSG00000184260
hsa05162	Measles	6/350	132/9112	0.396622	0.977132	ENSG00000111331/ENSG00000171791/ENSG00000175305/ENSG00000126803/ENSG00000089127/ENSG00000157601	OAS3/BCL2/CCNE2/HSPA2/OAS1/MX1	hsa:4940/hsa:596/hsa:9134/hsa:3306/hsa:4938/hsa:4599	6	0		6	ENSG00000111331/ENSG00000171791/ENSG00000175305/ENSG00000126803/ENSG00000089127/ENSG00000157601
hsa05214	Glioma	4/350	84/9112	0.404543	0.987668	ENSG00000124762/ENSG00000101412/ENSG00000007968/ENSG00000134574	CDKN1A/E2F1/E2F2/DDB2	hsa:1026/hsa:1869/hsa:1870/hsa:1643	4	0		4	ENSG00000124762/ENSG00000101412/ENSG00000007968/ENSG00000134574
hsa05169	Epstein-Barr virus infection	10/350	235/9112	0.416115	0.998734	ENSG00000145386/ENSG00000111331/ENSG00000124762/ENSG00000101412/ENSG00000007968/ENSG00000171791/ENSG00000134574/ENSG00000175305/ENSG00000114315/ENSG00000089127	CCNA2/OAS3/CDKN1A/E2F1/E2F2/BCL2/DDB2/CCNE2/HES1/OAS1	hsa:890/hsa:4940/hsa:1026/hsa:1869/hsa:1870/hsa:596/hsa:1643/hsa:9134/hsa:3280/hsa:4938	10	1	ENSG00000114315	9	ENSG00000145386/ENSG00000111331/ENSG00000124762/ENSG00000101412/ENSG00000007968/ENSG00000171791/ENSG00000134574/ENSG00000175305/ENSG00000089127
hsa04927	Cortisol synthesis and secretion	3/350	61/9112	0.417381	0.998734	ENSG00000096433/ENSG00000138031/ENSG00000146592	ITPR3/ADCY3/CREB5	hsa:3710/hsa:109/hsa:9586	3	1	ENSG00000146592	2	ENSG00000096433/ENSG00000138031
hsa05203	Viral carcinogenesis	11/350	261/9112	0.420132	0.998734	ENSG00000145386/ENSG00000170312/ENSG00000117399/ENSG00000124762/ENSG00000179388/ENSG00000149554/ENSG00000147883/ENSG00000175305/ENSG00000080839/ENSG00000141682/ENSG00000146592	CCNA2/CDK1/CDC20/CDKN1A/EGR3/CHEK1/CDKN2B/CCNE2/RBL1/PMAIP1/CREB5	hsa:890/hsa:983/hsa:991/hsa:1026/hsa:1960/hsa:1111/hsa:1030/hsa:9134/hsa:5933/hsa:5366/hsa:9586	11	2	ENSG00000147883/ENSG00000146592	9	ENSG00000145386/ENSG00000170312/ENSG00000117399/ENSG00000124762/ENSG00000179388/ENSG00000149554/ENSG00000175305/ENSG00000080839/ENSG00000141682
hsa00640	Propanoate metabolism	2/350	38/9112	0.431918	0.999974	ENSG00000093144/ENSG00000111716	ECHDC1/LDHB	hsa:55862/hsa:3945	2	1	ENSG00000093144	1	ENSG00000111716
hsa00430	Taurine and hypotaurine metabolism	1/350	15/9112	0.444553	0.999974	ENSG00000099998	GGT5	hsa:2687	1	0		1	ENSG00000099998
hsa04330	Notch signaling pathway	3/350	64/9112	0.44815	0.999974	ENSG00000106003/ENSG00000114315/ENSG00000100060	LFNG/HES1/MFNG	hsa:3955/hsa:3280/hsa:4242	3	1	ENSG00000114315	2	ENSG00000106003/ENSG00000100060
hsa00512	Mucin type O-glycan biosynthesis	2/350	40/9112	0.458134	0.999974	ENSG00000070731/ENSG00000136542	ST6GALNAC2/GALNT5	hsa:10610/hsa:11227	2	0		2	ENSG00000070731/ENSG00000136542
hsa04929	GnRH secretion	3/350	65/9112	0.458263	0.999974	ENSG00000096433/ENSG00000116014/ENSG00000162989	ITPR3/KISS1R/KCNJ3	hsa:3710/hsa:84634/hsa:3760	3	1	ENSG00000162989	2	ENSG00000096433/ENSG00000116014
hsa04922	Glucagon signaling pathway	5/350	116/9112	0.461676	0.999974	ENSG00000096433/ENSG00000067057/ENSG00000100889/ENSG00000146592/ENSG00000111716	ITPR3/PFKP/PCK2/CREB5/LDHB	hsa:3710/hsa:5214/hsa:5106/hsa:9586/hsa:3945	5	1	ENSG00000146592	4	ENSG00000096433/ENSG00000067057/ENSG00000100889/ENSG00000111716
hsa00533	Glycosaminoglycan biosynthesis - keratan sulfate	1/350	16/9112	0.465923	0.999974	ENSG00000175264	CHST1	hsa:8534	1	1	ENSG00000175264	0
hsa05216	Thyroid cancer	2/350	41/9112	0.470977	0.999974	ENSG00000124762/ENSG00000134574	CDKN1A/DDB2	hsa:1026/hsa:1643	2	0		2	ENSG00000124762/ENSG00000134574
hsa04919	Thyroid hormone signaling pathway	6/350	143/9112	0.472118	0.999974	ENSG00000159200/ENSG00000067057/ENSG00000138193/ENSG00000136574/ENSG00000279864/ENSG00000211448	RCAN1/PFKP/PLCE1/GATA4/AC124864.2/DIO2	hsa:1827/hsa:5214/hsa:51196/hsa:2626/hsa:9611/hsa:1734	6	4	ENSG00000159200/ENSG00000138193/ENSG00000279864/ENSG00000211448	2	ENSG00000067057/ENSG00000136574
hsa04010	MAPK signaling pathway	13/350	324/9112	0.476639	0.999974	ENSG00000117632/ENSG00000109321/ENSG00000092969/ENSG00000126803/ENSG00000153956/ENSG00000130829/ENSG00000124882/ENSG00000102755/ENSG00000116711/ENSG00000167244/ENSG00000058335/ENSG00000119630/ENSG00000099617	STMN1/AREG/TGFB2/HSPA2/CACNA2D1/DUSP9/EREG/FLT1/PLA2G4A/IGF2/RASGRF1/PGF/EFNA2	hsa:3925/hsa:374/hsa:7042/hsa:3306/hsa:781/hsa:1852/hsa:2069/hsa:2321/hsa:5321/hsa:3481/hsa:5923/hsa:5228/hsa:1943	13	4	ENSG00000092969/ENSG00000153956/ENSG00000116711/ENSG00000058335	9	ENSG00000117632/ENSG00000109321/ENSG00000126803/ENSG00000130829/ENSG00000124882/ENSG00000102755/ENSG00000167244/ENSG00000119630/ENSG00000099617
hsa04360	Axon guidance	8/350	198/9112	0.493382	0.999974	ENSG00000138835/ENSG00000116106/ENSG00000167680/ENSG00000173210/ENSG00000070886/ENSG00000138623/ENSG00000125266/ENSG00000099617	RGS3/EPHA4/SEMA6B/ABLIM3/EPHA8/SEMA7A/EFNB2/EFNA2	hsa:5998/hsa:2043/hsa:10501/hsa:22885/hsa:2046/hsa:8482/hsa:1948/hsa:1943	8	5	ENSG00000116106/ENSG00000173210/ENSG00000070886/ENSG00000138623/ENSG00000125266	3	ENSG00000138835/ENSG00000167680/ENSG00000099617
hsa04210	Apoptosis	7/350	174/9112	0.505206	0.999974	ENSG00000113368/ENSG00000089685/ENSG00000123416/ENSG00000096433/ENSG00000171791/ENSG00000214391/ENSG00000141682	LMNB1/BIRC5/TUBA1B/ITPR3/BCL2/TUBAP2/PMAIP1	hsa:4001/hsa:332/hsa:10376/hsa:3710/hsa:596/hsa:10376/hsa:5366	7	0		7	ENSG00000113368/ENSG00000089685/ENSG00000123416/ENSG00000096433/ENSG00000171791/ENSG00000214391/ENSG00000141682
hsa00730	Thiamine metabolism	1/350	18/9112	0.506235	0.999974	ENSG00000140057	AK7	hsa:122481	1	0		1	ENSG00000140057
hsa00910	Nitrogen metabolism	1/350	18/9112	0.506235	0.999974	ENSG00000178538	CA8	hsa:767	1	0		1	ENSG00000178538
hsa03450	Non-homologous end-joining	1/350	18/9112	0.506235	0.999974	ENSG00000168496	FEN1	hsa:2237	1	0		1	ENSG00000168496
hsa04614	Renin-angiotensin system	1/350	18/9112	0.506235	0.999974	ENSG00000167748	KLK1	hsa:3816	1	0		1	ENSG00000167748
hsa04918	Thyroid hormone synthesis	3/350	70/9112	0.507563	0.999974	ENSG00000096433/ENSG00000138031/ENSG00000146592	ITPR3/ADCY3/CREB5	hsa:3710/hsa:109/hsa:9586	3	1	ENSG00000146592	2	ENSG00000096433/ENSG00000138031
hsa05146	Amoebiasis	4/350	97/9112	0.514964	0.999974	ENSG00000115414/ENSG00000053747/ENSG00000092969/ENSG00000007171	FN1/LAMA3/TGFB2/NOS2	hsa:2335/hsa:3909/hsa:7042/hsa:4843	4	1	ENSG00000092969	3	ENSG00000115414/ENSG00000053747/ENSG00000007171
hsa05133	Pertussis	3/350	72/9112	0.526623	0.999974	ENSG00000106804/ENSG00000007171/ENSG00000166278	C5/NOS2/C2	hsa:727/hsa:4843/hsa:717	3	0		3	ENSG00000106804/ENSG00000007171/ENSG00000166278
hsa04750	Inflammatory mediator regulation of TRP channels	4/350	99/9112	0.531152	0.999974	ENSG00000096433/ENSG00000138031/ENSG00000116711/ENSG00000147246	ITPR3/ADCY3/PLA2G4A/HTR2C	hsa:3710/hsa:109/hsa:5321/hsa:3358	4	2	ENSG00000116711/ENSG00000147246	2	ENSG00000096433/ENSG00000138031
hsa05030	Cocaine addiction	2/350	46/9112	0.532347	0.999974	ENSG00000108370/ENSG00000146592	RGS9/CREB5	hsa:8787/hsa:9586	2	1	ENSG00000146592	1	ENSG00000108370
hsa04120	Ubiquitin mediated proteolysis	8/350	206/9112	0.538747	0.999974	ENSG00000117399/ENSG00000012048/ENSG00000175063/ENSG00000134574/ENSG00000108106/ENSG00000233966/ENSG00000224126/ENSG00000257512	CDC20/BRCA1/UBE2C/DDB2/UBE2S/UBE2SP1/UBE2SP2/AC124947.2	hsa:991/hsa:672/hsa:11065/hsa:1643/hsa:27338/hsa:27338/hsa:27338/hsa:10393	8	0		8	ENSG00000117399/ENSG00000012048/ENSG00000175063/ENSG00000134574/ENSG00000108106/ENSG00000233966/ENSG00000224126/ENSG00000257512
hsa04916	Melanogenesis	4/350	100/9112	0.539146	0.999974	ENSG00000078401/ENSG00000138031/ENSG00000108379/ENSG00000125084	EDN1/ADCY3/WNT3/WNT1	hsa:1906/hsa:109/hsa:7473/hsa:7471	4	1	ENSG00000078401	3	ENSG00000138031/ENSG00000108379/ENSG00000125084
hsa04664	Fc epsilon RI signaling pathway	3/350	74/9112	0.545269	0.999974	ENSG00000116711/ENSG00000012779/ENSG00000168918	PLA2G4A/ALOX5/INPP5D	hsa:5321/hsa:240/hsa:3635	3	3	ENSG00000116711/ENSG00000012779/ENSG00000168918	0
hsa04970	Salivary secretion	3/350	74/9112	0.545269	0.999974	ENSG00000096433/ENSG00000138031/ENSG00000043591	ITPR3/ADCY3/ADRB1	hsa:3710/hsa:109/hsa:153	3	0		3	ENSG00000096433/ENSG00000138031/ENSG00000043591
hsa04064	NF-kappa B signaling pathway	4/350	103/9112	0.562706	0.999974	ENSG00000129988/ENSG00000171791/ENSG00000100065/ENSG00000125735	LBP/BCL2/CARD10/TNFSF14	hsa:3929/hsa:596/hsa:29775/hsa:8740	4	2	ENSG00000129988/ENSG00000125735	2	ENSG00000171791/ENSG00000100065
hsa04630	JAK-STAT signaling pathway	5/350	130/9112	0.563006	0.999974	ENSG00000124762/ENSG00000171791/ENSG00000137193/ENSG00000142677/ENSG00000091181	CDKN1A/BCL2/PIM1/IL22RA1/IL5RA	hsa:1026/hsa:596/hsa:5292/hsa:58985/hsa:3568	5	0		5	ENSG00000124762/ENSG00000171791/ENSG00000137193/ENSG00000142677/ENSG00000091181
hsa04723	Retrograde endocannabinoid signaling	6/350	157/9112	0.563847	0.999974	ENSG00000096433/ENSG00000114450/ENSG00000138031/ENSG00000162989/ENSG00000011677/ENSG00000102287	ITPR3/GNB4/ADCY3/KCNJ3/GABRA3/GABRE	hsa:3710/hsa:59345/hsa:109/hsa:3760/hsa:2556/hsa:2564	6	3	ENSG00000162989/ENSG00000011677/ENSG00000102287	3	ENSG00000096433/ENSG00000114450/ENSG00000138031
hsa05152	Tuberculosis	7/350	184/9112	0.564986	0.999974	ENSG00000129988/ENSG00000171791/ENSG00000092969/ENSG00000111012/ENSG00000176170/ENSG00000173846/ENSG00000007171	LBP/BCL2/TGFB2/CYP27B1/SPHK1/PLK3/NOS2	hsa:3929/hsa:596/hsa:7042/hsa:1594/hsa:8877/hsa:1263/hsa:4843	7	2	ENSG00000129988/ENSG00000092969	5	ENSG00000171791/ENSG00000111012/ENSG00000176170/ENSG00000173846/ENSG00000007171
hsa04270	Vascular smooth muscle contraction	5/350	131/9112	0.569883	0.999974	ENSG00000078401/ENSG00000096433/ENSG00000138031/ENSG00000116711/ENSG00000132329	EDN1/ITPR3/ADCY3/PLA2G4A/RAMP1	hsa:1906/hsa:3710/hsa:109/hsa:5321/hsa:10267	5	2	ENSG00000078401/ENSG00000116711	3	ENSG00000096433/ENSG00000138031/ENSG00000132329
hsa00340	Histidine metabolism	1/350	22/9112	0.577984	0.999974	ENSG00000002726	AOC1	hsa:26	1	0		1	ENSG00000002726
hsa00532	Glycosaminoglycan biosynthesis - chondroitin sulfate / dermatan sulfate	1/350	22/9112	0.577984	0.999974	ENSG00000171451	DSEL	hsa:92126	1	0		1	ENSG00000171451
hsa01210	2-Oxocarboxylic acid metabolism	1/350	22/9112	0.577984	0.999974	ENSG00000161653	NAGS	hsa:162417	1	0		1	ENSG00000161653
hsa04625	C-type lectin receptor signaling pathway	4/350	105/9112	0.578044	0.999974	ENSG00000096433/ENSG00000179388/ENSG00000102962/ENSG00000173846	ITPR3/EGR3/CCL22/PLK3	hsa:3710/hsa:1960/hsa:6367/hsa:1263	4	1	ENSG00000102962	3	ENSG00000096433/ENSG00000179388/ENSG00000173846
hsa01200	Carbon metabolism	6/350	160/9112	0.582525	0.999974	ENSG00000092621/ENSG00000101911/ENSG00000067057/ENSG00000111674/ENSG00000285043/ENSG00000135069	PHGDH/PRPS2/PFKP/ENO2/AC093512.2/PSAT1	hsa:26227/hsa:5634/hsa:5214/hsa:2026/hsa:226/hsa:29968	6	0		6	ENSG00000092621/ENSG00000101911/ENSG00000067057/ENSG00000111674/ENSG00000285043/ENSG00000135069
hsa04260	Cardiac muscle contraction	4/350	106/9112	0.585597	0.999974	ENSG00000153956/ENSG00000118729/ENSG00000198626/ENSG00000114854	CACNA2D1/CASQ2/RYR2/TNNC1	hsa:781/hsa:845/hsa:6262/hsa:7134	4	4	ENSG00000153956/ENSG00000118729/ENSG00000198626/ENSG00000114854	0
hsa04022	cGMP-PKG signaling pathway	7/350	188/9112	0.587972	0.999974	ENSG00000096433/ENSG00000150594/ENSG00000138031/ENSG00000136574/ENSG00000163485/ENSG00000043591/ENSG00000146592	ITPR3/ADRA2A/ADCY3/GATA4/ADORA1/ADRB1/CREB5	hsa:3710/hsa:150/hsa:109/hsa:2626/hsa:134/hsa:153/hsa:9586	7	1	ENSG00000146592	6	ENSG00000096433/ENSG00000150594/ENSG00000138031/ENSG00000136574/ENSG00000163485/ENSG00000043591
hsa04926	Relaxin signaling pathway	5/350	134/9112	0.590175	0.999974	ENSG00000078401/ENSG00000114450/ENSG00000138031/ENSG00000146592/ENSG00000007171	EDN1/GNB4/ADCY3/CREB5/NOS2	hsa:1906/hsa:59345/hsa:109/hsa:9586/hsa:4843	5	2	ENSG00000078401/ENSG00000146592	3	ENSG00000114450/ENSG00000138031/ENSG00000007171
hsa00592	alpha-Linolenic acid metabolism	1/350	23/9112	0.594233	0.999974	ENSG00000116711	PLA2G4A	hsa:5321	1	1	ENSG00000116711	0
hsa04744	Phototransduction	1/350	23/9112	0.594233	0.999974	ENSG00000108370	RGS9	hsa:8787	1	0		1	ENSG00000108370
hsa05321	Inflammatory bowel disease	2/350	52/9112	0.599333	0.999974	ENSG00000092969/ENSG00000178573	TGFB2/MAF	hsa:7042/hsa:4094	2	2	ENSG00000092969/ENSG00000178573	0
hsa00982	Drug metabolism - cytochrome P450	2/350	53/9112	0.609771	0.999974	ENSG00000213366/ENSG00000241720	GSTM2/AL158847.1	hsa:2946/hsa:2947	2	2	ENSG00000213366/ENSG00000241720	0
hsa04730	Long-term depression	2/350	53/9112	0.609771	0.999974	ENSG00000096433/ENSG00000116711	ITPR3/PLA2G4A	hsa:3710/hsa:5321	2	1	ENSG00000116711	1	ENSG00000096433
hsa05034	Alcoholism	7/350	194/9112	0.621287	0.999974	ENSG00000188486/ENSG00000164032/ENSG00000114450/ENSG00000146592/ENSG00000171033/ENSG00000197153/ENSG00000184260	H2AFX/H2AFZ/GNB4/CREB5/PKIA/HIST1H3J/HIST2H2AC	hsa:3014/hsa:3015/hsa:59345/hsa:9586/hsa:5569/hsa:8336/hsa:8338	7	2	ENSG00000146592/ENSG00000171033	5	ENSG00000188486/ENSG00000164032/ENSG00000114450/ENSG00000197153/ENSG00000184260
hsa04611	Platelet activation	5/350	139/9112	0.622796	0.999974	ENSG00000096433/ENSG00000005961/ENSG00000138031/ENSG00000088053/ENSG00000116711	ITPR3/ITGA2B/ADCY3/GP6/PLA2G4A	hsa:3710/hsa:3674/hsa:109/hsa:51206/hsa:5321	5	1	ENSG00000116711	4	ENSG00000096433/ENSG00000005961/ENSG00000138031/ENSG00000088053
hsa00250	Alanine, aspartate and glutamate metabolism	2/350	55/9112	0.630024	0.999974	ENSG00000162174/ENSG00000113492	ASRGL1/AGXT2	hsa:80150/hsa:64902	2	1	ENSG00000113492	1	ENSG00000162174
hsa05211	Renal cell carcinoma	3/350	84/9112	0.631726	0.999974	ENSG00000124762/ENSG00000116016/ENSG00000092969	CDKN1A/EPAS1/TGFB2	hsa:1026/hsa:2034/hsa:7042	3	2	ENSG00000116016/ENSG00000092969	1	ENSG00000124762
hsa04550	Signaling pathways regulating pluripotency of stem cells	5/350	141/9112	0.635404	0.999974	ENSG00000163083/ENSG00000130829/ENSG00000139269/ENSG00000108379/ENSG00000125084	INHBB/DUSP9/INHBE/WNT3/WNT1	hsa:3625/hsa:1852/hsa:83729/hsa:7473/hsa:7471	5	1	ENSG00000163083	4	ENSG00000130829/ENSG00000139269/ENSG00000108379/ENSG00000125084
hsa00591	Linoleic acid metabolism	1/350	26/9112	0.639332	0.999974	ENSG00000116711	PLA2G4A	hsa:5321	1	1	ENSG00000116711	0
hsa00310	Lysine degradation	3/350	85/9112	0.639718	0.999974	ENSG00000181192/ENSG00000109685/ENSG00000106462	DHTKD1/NSD2/EZH2	hsa:55526/hsa:7468/hsa:2146	3	0		3	ENSG00000181192/ENSG00000109685/ENSG00000106462
hsa04146	Peroxisome	3/350	85/9112	0.639718	0.999974	ENSG00000168306/ENSG00000140284/ENSG00000007171	ACOX2/SLC27A2/NOS2	hsa:8309/hsa:11001/hsa:4843	3	0		3	ENSG00000168306/ENSG00000140284/ENSG00000007171
hsa04310	Wnt signaling pathway	6/350	171/9112	0.647318	0.999974	ENSG00000095739/ENSG00000163637/ENSG00000168772/ENSG00000139174/ENSG00000108379/ENSG00000125084	BAMBI/PRICKLE2/CXXC4/PRICKLE1/WNT3/WNT1	hsa:25805/hsa:166336/hsa:80319/hsa:144165/hsa:7473/hsa:7471	6	3	ENSG00000095739/ENSG00000163637/ENSG00000139174	3	ENSG00000168772/ENSG00000108379/ENSG00000125084
hsa00330	Arginine and proline metabolism	2/350	57/9112	0.649451	0.999974	ENSG00000002726/ENSG00000007171	AOC1/NOS2	hsa:26/hsa:4843	2	0		2	ENSG00000002726/ENSG00000007171
hsa05418	Fluid shear stress and atherosclerosis	6/350	172/9112	0.652899	0.999974	ENSG00000078401/ENSG00000171791/ENSG00000005961/ENSG00000213366/ENSG00000241720/ENSG00000116701	EDN1/BCL2/ITGA2B/GSTM2/AL158847.1/NCF2	hsa:1906/hsa:596/hsa:3674/hsa:2946/hsa:2947/hsa:4688	6	4	ENSG00000078401/ENSG00000213366/ENSG00000241720/ENSG00000116701	2	ENSG00000171791/ENSG00000005961
hsa00052	Galactose metabolism	1/350	27/9112	0.653225	0.999974	ENSG00000067057	PFKP	hsa:5214	1	0		1	ENSG00000067057
hsa00280	Valine, leucine and isoleucine degradation	2/350	58/9112	0.658857	0.999974	ENSG00000113492/ENSG00000243368	AGXT2/MCCC1-AS1	hsa:64902/hsa:56922	2	2	ENSG00000113492/ENSG00000243368	0
hsa04972	Pancreatic secretion	3/350	88/9112	0.662961	0.999974	ENSG00000096433/ENSG00000138031/ENSG00000198626	ITPR3/ADCY3/RYR2	hsa:3710/hsa:109/hsa:6262	3	1	ENSG00000198626	2	ENSG00000096433/ENSG00000138031
hsa05140	Leishmaniasis	3/350	88/9112	0.662961	0.999974	ENSG00000092969/ENSG00000116701/ENSG00000007171	TGFB2/NCF2/NOS2	hsa:7042/hsa:4688/hsa:4843	3	2	ENSG00000092969/ENSG00000116701	1	ENSG00000007171
hsa04670	Leukocyte transendothelial migration	5/350	147/9112	0.671649	0.999974	ENSG00000163347/ENSG00000113946/ENSG00000149564/ENSG00000116701/ENSG00000184113	CLDN1/CLDN16/ESAM/NCF2/CLDN5	hsa:9076/hsa:10686/hsa:90952/hsa:4688/hsa:7122	5	3	ENSG00000163347/ENSG00000113946/ENSG00000116701	2	ENSG00000149564/ENSG00000184113
hsa05230	Central carbon metabolism in cancer	3/350	90/9112	0.677843	0.999974	ENSG00000067057/ENSG00000141526/ENSG00000111716	PFKP/SLC16A3/LDHB	hsa:5214/hsa:9123/hsa:3945	3	0		3	ENSG00000067057/ENSG00000141526/ENSG00000111716
hsa04014	Ras signaling pathway	9/350	262/9112	0.682146	0.999974	ENSG00000114450/ENSG00000138193/ENSG00000156299/ENSG00000102755/ENSG00000116711/ENSG00000167244/ENSG00000058335/ENSG00000119630/ENSG00000099617	GNB4/PLCE1/TIAM1/FLT1/PLA2G4A/IGF2/RASGRF1/PGF/EFNA2	hsa:59345/hsa:51196/hsa:7074/hsa:2321/hsa:5321/hsa:3481/hsa:5923/hsa:5228/hsa:1943	9	3	ENSG00000138193/ENSG00000116711/ENSG00000058335	6	ENSG00000114450/ENSG00000156299/ENSG00000102755/ENSG00000167244/ENSG00000119630/ENSG00000099617
hsa00600	Sphingolipid metabolism	2/350	61/9112	0.685865	0.999974	ENSG00000135454/ENSG00000176170	B4GALNT1/SPHK1	hsa:2583/hsa:8877	2	0		2	ENSG00000135454/ENSG00000176170
hsa04217	Necroptosis	7/350	207/9112	0.688104	0.999974	ENSG00000188486/ENSG00000164032/ENSG00000171791/ENSG00000132967/ENSG00000116711/ENSG00000197153/ENSG00000184260	H2AFX/H2AFZ/BCL2/HMGB1P5/PLA2G4A/HIST1H3J/HIST2H2AC	hsa:3014/hsa:3015/hsa:596/hsa:3146/hsa:5321/hsa:8336/hsa:8338	7	1	ENSG00000116711	6	ENSG00000188486/ENSG00000164032/ENSG00000171791/ENSG00000132967/ENSG00000197153/ENSG00000184260
hsa01040	Biosynthesis of unsaturated fatty acids	1/350	30/9112	0.691783	0.999974	ENSG00000149485	FADS1	hsa:3992	1	0		1	ENSG00000149485
hsa04012	ErbB signaling pathway	3/350	94/9112	0.706139	0.999974	ENSG00000124762/ENSG00000109321/ENSG00000124882	CDKN1A/AREG/EREG	hsa:1026/hsa:374/hsa:2069	3	0		3	ENSG00000124762/ENSG00000109321/ENSG00000124882
hsa04211	Longevity regulating pathway	3/350	94/9112	0.706139	0.999974	ENSG00000138031/ENSG00000175766/ENSG00000146592	ADCY3/EIF4E1B/CREB5	hsa:109/hsa:253314/hsa:9586	3	1	ENSG00000146592	2	ENSG00000138031/ENSG00000175766
hsa04925	Aldosterone synthesis and secretion	3/350	95/9112	0.712909	0.999974	ENSG00000096433/ENSG00000138031/ENSG00000146592	ITPR3/ADCY3/CREB5	hsa:3710/hsa:109/hsa:9586	3	1	ENSG00000146592	2	ENSG00000096433/ENSG00000138031
hsa04728	Dopaminergic synapse	4/350	125/9112	0.713194	0.999974	ENSG00000096433/ENSG00000114450/ENSG00000162989/ENSG00000146592	ITPR3/GNB4/KCNJ3/CREB5	hsa:3710/hsa:59345/hsa:3760/hsa:9586	4	2	ENSG00000162989/ENSG00000146592	2	ENSG00000096433/ENSG00000114450
hsa04510	Focal adhesion	8/350	241/9112	0.713544	0.999974	ENSG00000115414/ENSG00000171791/ENSG00000005961/ENSG00000053747/ENSG00000102755/ENSG00000058335/ENSG00000119630/ENSG00000041982	FN1/BCL2/ITGA2B/LAMA3/FLT1/RASGRF1/PGF/TNC	hsa:2335/hsa:596/hsa:3674/hsa:3909/hsa:2321/hsa:5923/hsa:5228/hsa:3371	8	2	ENSG00000058335/ENSG00000041982	6	ENSG00000115414/ENSG00000171791/ENSG00000005961/ENSG00000053747/ENSG00000102755/ENSG00000119630
hsa04390	Hippo signaling pathway	6/350	184/9112	0.715545	0.999974	ENSG00000089685/ENSG00000109321/ENSG00000092969/ENSG00000108379/ENSG00000118523/ENSG00000125084	BIRC5/AREG/TGFB2/WNT3/CTGF/WNT1	hsa:332/hsa:374/hsa:7042/hsa:7473/hsa:1490/hsa:7471	6	2	ENSG00000092969/ENSG00000118523	4	ENSG00000089685/ENSG00000109321/ENSG00000108379/ENSG00000125084
hsa04216	Ferroptosis	2/350	65/9112	0.719124	0.999974	ENSG00000047457/ENSG00000151012	CP/SLC7A11	hsa:1356/hsa:23657	2	0		2	ENSG00000047457/ENSG00000151012
hsa05163	Human cytomegalovirus infection	8/350	243/9112	0.722085	0.999974	ENSG00000096433/ENSG00000124762/ENSG00000101412/ENSG00000007968/ENSG00000114450/ENSG00000138031/ENSG00000146592/ENSG00000184584	ITPR3/CDKN1A/E2F1/E2F2/GNB4/ADCY3/CREB5/TMEM173	hsa:3710/hsa:1026/hsa:1869/hsa:1870/hsa:59345/hsa:109/hsa:9586/hsa:340061	8	1	ENSG00000146592	7	ENSG00000096433/ENSG00000124762/ENSG00000101412/ENSG00000007968/ENSG00000114450/ENSG00000138031/ENSG00000184584
hsa04370	VEGF signaling pathway	2/350	66/9112	0.726962	0.999974	ENSG00000176170/ENSG00000116711	SPHK1/PLA2G4A	hsa:8877/hsa:5321	2	1	ENSG00000116711	1	ENSG00000176170
hsa00564	Glycerophospholipid metabolism	3/350	98/9112	0.732499	0.999974	ENSG00000167588/ENSG00000116711/ENSG00000102230	GPD1/PLA2G4A/PCYT1B	hsa:2819/hsa:5321/hsa:9468	3	2	ENSG00000167588/ENSG00000116711	1	ENSG00000102230
hsa01521	EGFR tyrosine kinase inhibitor resistance	3/350	98/9112	0.732499	0.999974	ENSG00000171791/ENSG00000175766/ENSG00000167601	BCL2/EIF4E1B/AXL	hsa:596/hsa:253314/hsa:558	3	0		3	ENSG00000171791/ENSG00000175766/ENSG00000167601
hsa04920	Adipocytokine signaling pathway	2/350	67/9112	0.734615	0.999974	ENSG00000100889/ENSG00000028137	PCK2/TNFRSF1B	hsa:5106/hsa:7133	2	0		2	ENSG00000100889/ENSG00000028137
hsa04152	AMPK signaling pathway	4/350	129/9112	0.736042	0.999974	ENSG00000145386/ENSG00000067057/ENSG00000100889/ENSG00000146592	CCNA2/PFKP/PCK2/CREB5	hsa:890/hsa:5214/hsa:5106/hsa:9586	4	1	ENSG00000146592	3	ENSG00000145386/ENSG00000067057/ENSG00000100889
hsa01240	Biosynthesis of cofactors	5/350	159/9112	0.736755	0.999974	ENSG00000228716/ENSG00000188985/ENSG00000140057/ENSG00000135069/ENSG00000175536	DHFR/DHFRP1/AK7/PSAT1/LIPT2	hsa:1719/hsa:1719/hsa:122481/hsa:29968/hsa:387787	5	0		5	ENSG00000228716/ENSG00000188985/ENSG00000140057/ENSG00000135069/ENSG00000175536
hsa04213	Longevity regulating pathway - multiple species	2/350	68/9112	0.742085	0.999974	ENSG00000138031/ENSG00000126803	ADCY3/HSPA2	hsa:109/hsa:3306	2	0		2	ENSG00000138031/ENSG00000126803
hsa03018	RNA degradation	3/350	100/9112	0.744966	0.999974	ENSG00000067057/ENSG00000111674/ENSG00000246082	PFKP/ENO2/NUDT16P1	hsa:5214/hsa:2026/hsa:131870	3	0		3	ENSG00000067057/ENSG00000111674/ENSG00000246082
hsa04610	Complement and coagulation cascades	2/350	70/9112	0.756487	0.999974	ENSG00000106804/ENSG00000166278	C5/C2	hsa:727/hsa:717	2	0		2	ENSG00000106804/ENSG00000166278
hsa05213	Endometrial cancer	2/350	70/9112	0.756487	0.999974	ENSG00000124762/ENSG00000134574	CDKN1A/DDB2	hsa:1026/hsa:1643	2	0		2	ENSG00000124762/ENSG00000134574
hsa04071	Sphingolipid signaling pathway	4/350	134/9112	0.762643	0.999974	ENSG00000171791/ENSG00000180739/ENSG00000176170/ENSG00000163485	BCL2/S1PR5/SPHK1/ADORA1	hsa:596/hsa:53637/hsa:8877/hsa:134	4	0		4	ENSG00000171791/ENSG00000180739/ENSG00000176170/ENSG00000163485
hsa04912	GnRH signaling pathway	3/350	103/9112	0.762794	0.999974	ENSG00000096433/ENSG00000138031/ENSG00000116711	ITPR3/ADCY3/PLA2G4A	hsa:3710/hsa:109/hsa:5321	3	1	ENSG00000116711	2	ENSG00000096433/ENSG00000138031
hsa05221	Acute myeloid leukemia	2/350	71/9112	0.763424	0.999974	ENSG00000145386/ENSG00000137193	CCNA2/PIM1	hsa:890/hsa:5292	2	0		2	ENSG00000145386/ENSG00000137193
hsa00760	Nicotinate and nicotinamide metabolism	1/350	38/9112	0.77496	0.999974	ENSG00000205309	NT5M	hsa:56953	1	0		1	ENSG00000205309
hsa05144	Malaria	1/350	38/9112	0.77496	0.999974	ENSG00000092969	TGFB2	hsa:7042	1	1	ENSG00000092969	0
hsa04062	Chemokine signaling pathway	5/350	168/9112	0.779062	0.999974	ENSG00000114450/ENSG00000138031/ENSG00000156299/ENSG00000102962/ENSG00000145824	GNB4/ADCY3/TIAM1/CCL22/CXCL14	hsa:59345/hsa:109/hsa:7074/hsa:6367/hsa:9547	5	2	ENSG00000102962/ENSG00000145824	3	ENSG00000114450/ENSG00000138031/ENSG00000156299
hsa00020	Citrate cycle (TCA cycle)	1/350	39/9112	0.78364	0.999974	ENSG00000100889	PCK2	hsa:5106	1	0		1	ENSG00000100889
hsa04015	Rap1 signaling pathway	7/350	231/9112	0.790207	0.999974	ENSG00000138193/ENSG00000005961/ENSG00000138031/ENSG00000156299/ENSG00000102755/ENSG00000119630/ENSG00000099617	PLCE1/ITGA2B/ADCY3/TIAM1/FLT1/PGF/EFNA2	hsa:51196/hsa:3674/hsa:109/hsa:7074/hsa:2321/hsa:5228/hsa:1943	7	1	ENSG00000138193	6	ENSG00000005961/ENSG00000138031/ENSG00000156299/ENSG00000102755/ENSG00000119630/ENSG00000099617
hsa00860	Porphyrin metabolism	1/350	40/9112	0.791986	0.999974	ENSG00000047457	CP	hsa:1356	1	0		1	ENSG00000047457
hsa04710	Circadian rhythm	1/350	40/9112	0.791986	0.999974	ENSG00000198963	RORB	hsa:6096	1	1	ENSG00000198963	0
hsa04931	Insulin resistance	3/350	110/9112	0.800475	0.999974	ENSG00000100889/ENSG00000146592/ENSG00000140284	PCK2/CREB5/SLC27A2	hsa:5106/hsa:9586/hsa:11001	3	1	ENSG00000146592	2	ENSG00000100889/ENSG00000140284
hsa05417	Lipid and atherosclerosis	7/350	234/9112	0.801001	0.999974	ENSG00000129988/ENSG00000171791/ENSG00000173391/ENSG00000126803/ENSG00000140465/ENSG00000147852/ENSG00000116701	LBP/BCL2/OLR1/HSPA2/CYP1A1/VLDLR/NCF2	hsa:3929/hsa:596/hsa:4973/hsa:3306/hsa:1543/hsa:7436/hsa:4688	7	4	ENSG00000129988/ENSG00000173391/ENSG00000140465/ENSG00000116701	3	ENSG00000171791/ENSG00000126803/ENSG00000147852
hsa04640	Hematopoietic cell lineage	2/350	77/9112	0.801546	0.999974	ENSG00000005961/ENSG00000091181	ITGA2B/IL5RA	hsa:3674/hsa:3568	2	0		2	ENSG00000005961/ENSG00000091181
hsa04935	Growth hormone synthesis, secretion and action	3/350	116/9112	0.828668	0.999974	ENSG00000096433/ENSG00000138031/ENSG00000146592	ITPR3/ADCY3/CREB5	hsa:3710/hsa:109/hsa:9586	3	1	ENSG00000146592	2	ENSG00000096433/ENSG00000138031
hsa04662	B cell receptor signaling pathway	2/350	83/9112	0.834125	0.999974	ENSG00000185885/ENSG00000168918	IFITM1/INPP5D	hsa:8519/hsa:3635	2	1	ENSG00000168918	1	ENSG00000185885
hsa04971	Gastric acid secretion	2/350	84/9112	0.839062	0.999974	ENSG00000096433/ENSG00000138031	ITPR3/ADCY3	hsa:3710/hsa:109	2	0		2	ENSG00000096433/ENSG00000138031
hsa02010	ABC transporters	1/350	47/9112	0.842078	0.999974	ENSG00000179869	ABCA13	hsa:154664	1	1	ENSG00000179869	0
hsa05167	Kaposi sarcoma-associated herpesvirus infection	6/350	216/9112	0.842891	0.999974	ENSG00000159200/ENSG00000096433/ENSG00000124762/ENSG00000101412/ENSG00000007968/ENSG00000114450	RCAN1/ITPR3/CDKN1A/E2F1/E2F2/GNB4	hsa:1827/hsa:3710/hsa:1026/hsa:1869/hsa:1870/hsa:59345	6	1	ENSG00000159200	5	ENSG00000096433/ENSG00000124762/ENSG00000101412/ENSG00000007968/ENSG00000114450
hsa04666	Fc gamma R-mediated phagocytosis	3/350	122/9112	0.853386	0.999974	ENSG00000176170/ENSG00000116711/ENSG00000168918	SPHK1/PLA2G4A/INPP5D	hsa:8877/hsa:5321/hsa:3635	3	2	ENSG00000116711/ENSG00000168918	1	ENSG00000176170
hsa00565	Ether lipid metabolism	1/350	49/9112	0.854038	0.999974	ENSG00000116711	PLA2G4A	hsa:5321	1	1	ENSG00000116711	0
hsa04668	TNF signaling pathway	3/350	123/9112	0.857189	0.999974	ENSG00000078401/ENSG00000146592/ENSG00000028137	EDN1/CREB5/TNFRSF1B	hsa:1906/hsa:9586/hsa:7133	3	2	ENSG00000078401/ENSG00000146592	1	ENSG00000028137
hsa03250	Viral life cycle - HIV-1	2/350	88/9112	0.857506	0.999974	ENSG00000179750/ENSG00000157601	APOBEC3B/MX1	hsa:9582/hsa:4599	2	0		2	ENSG00000179750/ENSG00000157601
hsa05323	Rheumatoid arthritis	2/350	88/9112	0.857506	0.999974	ENSG00000092969/ENSG00000102755	TGFB2/FLT1	hsa:7042/hsa:2321	2	1	ENSG00000092969	1	ENSG00000102755
hsa04979	Cholesterol metabolism	1/350	50/9112	0.859675	0.999974	ENSG00000135929	CYP27A1	hsa:1593	1	0		1	ENSG00000135929
hsa04936	Alcoholic liver disease	3/350	124/9112	0.860906	0.999974	ENSG00000129988/ENSG00000106804/ENSG00000166278	LBP/C5/C2	hsa:3929/hsa:727/hsa:717	3	1	ENSG00000129988	2	ENSG00000106804/ENSG00000166278
hsa00830	Retinol metabolism	1/350	51/9112	0.865094	0.999974	ENSG00000140465	CYP1A1	hsa:1543	1	1	ENSG00000140465	0
hsa04961	Endocrine and other factor-regulated calcium reabsorption	1/350	51/9112	0.865094	0.999974	ENSG00000167748	KLK1	hsa:3816	1	0		1	ENSG00000167748
hsa04145	Phagosome	5/350	193/9112	0.869242	0.999974	ENSG00000123416/ENSG00000173391/ENSG00000214391/ENSG00000104833/ENSG00000116701	TUBA1B/OLR1/TUBAP2/TUBB4A/NCF2	hsa:10376/hsa:4973/hsa:10376/hsa:10382/hsa:4688	5	3	ENSG00000173391/ENSG00000104833/ENSG00000116701	2	ENSG00000123416/ENSG00000214391
hsa04621	NOD-like receptor signaling pathway	5/350	193/9112	0.869242	0.999974	ENSG00000111331/ENSG00000096433/ENSG00000171791/ENSG00000089127/ENSG00000184584	OAS3/ITPR3/BCL2/OAS1/TMEM173	hsa:4940/hsa:3710/hsa:596/hsa:4938/hsa:340061	5	0		5	ENSG00000111331/ENSG00000096433/ENSG00000171791/ENSG00000089127/ENSG00000184584
hsa04657	IL-17 signaling pathway	2/350	91/9112	0.870052	0.999974	ENSG00000056736/ENSG00000143556	IL17RB/S100A7	hsa:55540/hsa:6278	2	0		2	ENSG00000056736/ENSG00000143556
hsa05142	Chagas disease	2/350	94/9112	0.881577	0.999974	ENSG00000092969/ENSG00000007171	TGFB2/NOS2	hsa:7042/hsa:4843	2	1	ENSG00000092969	1	ENSG00000007171
hsa05164	Influenza A	5/350	198/9112	0.882977	0.999974	ENSG00000182481/ENSG00000111331/ENSG00000089127/ENSG00000157601/ENSG00000137648	KPNA2/OAS3/OAS1/MX1/TMPRSS4	hsa:3838/hsa:4940/hsa:4938/hsa:4599/hsa:56649	5	0		5	ENSG00000182481/ENSG00000111331/ENSG00000089127/ENSG00000157601/ENSG00000137648
hsa04340	Hedgehog signaling pathway	1/350	59/9112	0.901574	0.999974	ENSG00000171791	BCL2	hsa:596	1	0		1	ENSG00000171791
hsa04810	Regulation of actin cytoskeleton	7/350	272/9112	0.903612	0.999974	ENSG00000115414/ENSG00000183856/ENSG00000005961/ENSG00000106804/ENSG00000139734/ENSG00000156299/ENSG00000102760	FN1/IQGAP3/ITGA2B/C5/DIAPH3/TIAM1/RGCC	hsa:2335/hsa:128239/hsa:3674/hsa:727/hsa:81624/hsa:7074/hsa:28984	7	0		7	ENSG00000115414/ENSG00000183856/ENSG00000005961/ENSG00000106804/ENSG00000139734/ENSG00000156299/ENSG00000102760
hsa04622	RIG-I-like receptor signaling pathway	1/350	60/9112	0.905379	0.999974	ENSG00000184584	TMEM173	hsa:340061	1	0		1	ENSG00000184584
hsa05031	Amphetamine addiction	1/350	61/9112	0.909038	0.999974	ENSG00000146592	CREB5	hsa:9586	1	1	ENSG00000146592	0
hsa05130	Pathogenic Escherichia coli infection	7/350	275/9112	0.909345	0.999974	ENSG00000163347/ENSG00000123416/ENSG00000128641/ENSG00000113946/ENSG00000214391/ENSG00000104833/ENSG00000184113	CLDN1/TUBA1B/MYO1B/CLDN16/TUBAP2/TUBB4A/CLDN5	hsa:9076/hsa:10376/hsa:4430/hsa:10686/hsa:10376/hsa:10382/hsa:7122	7	4	ENSG00000163347/ENSG00000128641/ENSG00000113946/ENSG00000104833	3	ENSG00000123416/ENSG00000214391/ENSG00000184113
hsa04623	Cytosolic DNA-sensing pathway	1/350	62/9112	0.912555	0.999974	ENSG00000184584	TMEM173	hsa:340061	1	0		1	ENSG00000184584
hsa05110	Vibrio cholerae infection	1/350	65/9112	0.922314	0.999974	ENSG00000138031	ADCY3	hsa:109	1	0		1	ENSG00000138031
hsa03008	Ribosome biogenesis in eukaryotes	2/350	110/9112	0.928602	0.999974	ENSG00000005189/ENSG00000178718	REXO5/RPP25	hsa:81691/hsa:54913	2	0		2	ENSG00000005189/ENSG00000178718
hsa05231	Choline metabolism in cancer	2/350	110/9112	0.928602	0.999974	ENSG00000116711/ENSG00000102230	PLA2G4A/PCYT1B	hsa:5321/hsa:9468	2	1	ENSG00000116711	1	ENSG00000102230
hsa01212	Fatty acid metabolism	1/350	68/9112	0.930987	0.999974	ENSG00000149485	FADS1	hsa:3992	1	0		1	ENSG00000149485
hsa04720	Long-term potentiation	1/350	68/9112	0.930987	0.999974	ENSG00000096433	ITPR3	hsa:3710	1	0		1	ENSG00000096433
hsa04976	Bile secretion	1/350	69/9112	0.933658	0.999974	ENSG00000138031	ADCY3	hsa:109	1	0		1	ENSG00000138031
hsa04380	Osteoclast differentiation	2/350	113/9112	0.935182	0.999974	ENSG00000092969/ENSG00000116701	TGFB2/NCF2	hsa:7042/hsa:4688	2	2	ENSG00000092969/ENSG00000116701	0
hsa04721	Synaptic vesicle cycle	1/350	74/9112	0.945543	0.999974	ENSG00000260075	NSFP1	hsa:4905	1	1	ENSG00000260075	0
hsa04072	Phospholipase D signaling pathway	3/350	159/9112	0.947367	0.999974	ENSG00000138031/ENSG00000176170/ENSG00000116711	ADCY3/SPHK1/PLA2G4A	hsa:109/hsa:8877/hsa:5321	3	1	ENSG00000116711	2	ENSG00000138031/ENSG00000176170
hsa04658	Th1 and Th2 cell differentiation	1/350	82/9112	0.960301	0.999974	ENSG00000178573	MAF	hsa:4094	1	1	ENSG00000178573	0
hsa05020	Prion disease	9/350	384/9112	0.96319	0.999974	ENSG00000123416/ENSG00000096433/ENSG00000106804/ENSG00000126803/ENSG00000214391/ENSG00000146592/ENSG00000104833/ENSG00000198626/ENSG00000116701	TUBA1B/ITPR3/C5/HSPA2/TUBAP2/CREB5/TUBB4A/RYR2/NCF2	hsa:10376/hsa:3710/hsa:727/hsa:3306/hsa:10376/hsa:9586/hsa:10382/hsa:6262/hsa:4688	9	4	ENSG00000146592/ENSG00000104833/ENSG00000198626/ENSG00000116701	5	ENSG00000123416/ENSG00000096433/ENSG00000106804/ENSG00000126803/ENSG00000214391
hsa04740	Olfactory transduction	2/350	132/9112	0.96525	0.999974	ENSG00000138031/ENSG00000154678	ADCY3/PDE1C	hsa:109/hsa:5137	2	1	ENSG00000154678	1	ENSG00000138031
hsa04620	Toll-like receptor signaling pathway	1/350	86/9112	0.966108	0.999974	ENSG00000129988	LBP	hsa:3929	1	1	ENSG00000129988	0
hsa04520	Adherens junction	2/350	134/9112	0.96749	0.999974	ENSG00000127329/ENSG00000173482	PTPRB/PTPRM	hsa:5787/hsa:5797	2	2	ENSG00000127329/ENSG00000173482	0
hsa04612	Antigen processing and presentation	1/350	89/9112	0.9699	0.999974	ENSG00000126803	HSPA2	hsa:3306	1	0		1	ENSG00000126803
hsa04974	Protein digestion and absorption	1/350	89/9112	0.9699	0.999974	ENSG00000130635	COL5A1	hsa:1289	1	1	ENSG00000130635	0
hsa04150	mTOR signaling pathway	3/350	180/9112	0.971705	0.999974	ENSG00000175766/ENSG00000108379/ENSG00000125084	EIF4E1B/WNT3/WNT1	hsa:253314/hsa:7473/hsa:7471	3	0		3	ENSG00000175766/ENSG00000108379/ENSG00000125084
hsa04659	Th17 cell differentiation	1/350	95/9112	0.976262	0.999974	ENSG00000105246	EBI3	hsa:10148	1	0		1	ENSG00000105246
hsa05208	Chemical carcinogenesis - reactive oxygen species	6/350	307/9112	0.980242	0.999974	ENSG00000213366/ENSG00000140465/ENSG00000151632/ENSG00000241720/ENSG00000116701/ENSG00000196139	GSTM2/CYP1A1/AKR1C2/AL158847.1/NCF2/AKR1C3	hsa:2946/hsa:1543/hsa:1646/hsa:2947/hsa:4688/hsa:8644	6	6	ENSG00000213366/ENSG00000140465/ENSG00000151632/ENSG00000241720/ENSG00000116701/ENSG00000196139	0
hsa04137	Mitophagy - animal	3/350	192/9112	0.980355	0.999974	ENSG00000164442/ENSG00000101412/ENSG00000261613	CITED2/E2F1/AC093525.6	hsa:10370/hsa:1869/hsa:55626	3	2	ENSG00000164442/ENSG00000261613	1	ENSG00000101412
hsa05100	Bacterial invasion of epithelial cells	1/350	108/9112	0.985817	0.999974	ENSG00000115414	FN1	hsa:2335	1	0		1	ENSG00000115414
hsa04141	Protein processing in endoplasmic reticulum	3/350	203/9112	0.986021	0.999974	ENSG00000171791/ENSG00000126803/ENSG00000147570	BCL2/HSPA2/DNAJC5B	hsa:596/hsa:3306/hsa:85479	3	0		3	ENSG00000171791/ENSG00000126803/ENSG00000147570
hsa04142	Lysosome	2/350	160/9112	0.986528	0.999974	ENSG00000078081/ENSG00000111912	LAMP3/NCOA7	hsa:27074/hsa:135112	2	0		2	ENSG00000078081/ENSG00000111912
hsa05134	Legionellosis	1/350	110/9112	0.986898	0.999974	ENSG00000126803	HSPA2	hsa:3306	1	0		1	ENSG00000126803
hsa04910	Insulin signaling pathway	2/350	163/9112	0.98785	0.999974	ENSG00000100889/ENSG00000175766	PCK2/EIF4E1B	hsa:5106/hsa:253314	2	0		2	ENSG00000100889/ENSG00000175766
hsa04722	Neurotrophin signaling pathway	1/350	139/9112	0.995859	0.999974	ENSG00000171791	BCL2	hsa:596	1	0		1	ENSG00000171791
hsa05415	Diabetic cardiomyopathy	4/350	299/9112	0.997324	0.999974	ENSG00000092969/ENSG00000198626/ENSG00000004799/ENSG00000116701	TGFB2/RYR2/PDK4/NCF2	hsa:7042/hsa:6262/hsa:5166/hsa:4688	4	3	ENSG00000092969/ENSG00000198626/ENSG00000116701	1	ENSG00000004799
hsa03040	Spliceosome	2/350	207/9112	0.997407	0.999974	ENSG00000126803/ENSG00000237017	HSPA2/AC245052.4	hsa:3306/hsa:26121	2	1	ENSG00000237017	1	ENSG00000126803
hsa05017	Spinocerebellar ataxia	3/350	264/9112	0.998048	0.999974	ENSG00000096433/ENSG00000147852/ENSG00000261613	ITPR3/VLDLR/AC093525.6	hsa:3710/hsa:7436/hsa:55626	3	1	ENSG00000261613	2	ENSG00000096433/ENSG00000147852
hsa04140	Autophagy - animal	3/350	265/9112	0.998112	0.999974	ENSG00000171791/ENSG00000132967/ENSG00000261613	BCL2/HMGB1P5/AC093525.6	hsa:596/hsa:3146/hsa:55626	3	1	ENSG00000261613	2	ENSG00000171791/ENSG00000132967
hsa03013	Nucleocytoplasmic transport	1/350	166/9112	0.998588	0.999974	ENSG00000182481	KPNA2	hsa:3838	1	0		1	ENSG00000182481
hsa05135	Yersinia infection	1/350	174/9112	0.998974	0.999974	ENSG00000115414	FN1	hsa:2335	1	0		1	ENSG00000115414
hsa05012	Parkinson disease	5/350	404/9112	0.999605	0.999974	ENSG00000123416/ENSG00000096433/ENSG00000214391/ENSG00000104833/ENSG00000064692	TUBA1B/ITPR3/TUBAP2/TUBB4A/SNCAIP	hsa:10376/hsa:3710/hsa:10376/hsa:10382/hsa:9627	5	1	ENSG00000104833	4	ENSG00000123416/ENSG00000096433/ENSG00000214391/ENSG00000064692
hsa05131	Shigellosis	4/350	363/9112	0.999654	0.999974	ENSG00000096433/ENSG00000171791/ENSG00000138193/ENSG00000184584	ITPR3/BCL2/PLCE1/TMEM173	hsa:3710/hsa:596/hsa:51196/hsa:340061	4	1	ENSG00000138193	3	ENSG00000096433/ENSG00000171791/ENSG00000184584
hsa05132	Salmonella infection	4/350	381/9112	0.999809	0.999974	ENSG00000123416/ENSG00000171791/ENSG00000214391/ENSG00000104833	TUBA1B/BCL2/TUBAP2/TUBB4A	hsa:10376/hsa:596/hsa:10376/hsa:10382	4	1	ENSG00000104833	3	ENSG00000123416/ENSG00000171791/ENSG00000214391
hsa04714	Thermogenesis	2/350	322/9112	0.999962	0.999974	ENSG00000138031/ENSG00000146592	ADCY3/CREB5	hsa:109/hsa:9586	2	1	ENSG00000146592	1	ENSG00000138031
hsa04144	Endocytosis	2/350	332/9112	0.999974	0.999974	ENSG00000167103/ENSG00000126803	PIP5KL1/HSPA2	hsa:138429/hsa:3306	2	1	ENSG00000167103	1	ENSG00000126803

## Sheet: Ranked gene list
NAME	DESCRIPTION	GENE_SYMBOL	GENE_TITLE	SCORE
VGLL1(ENSG00000102243)	ENSG00000102243	null	null	4.167
TRPM8(ENSG00000144481)	ENSG00000144481	null	null	4.1036
KCNB1(ENSG00000158445)	ENSG00000158445	null	null	4.05478
LINC01235(ENSG00000270547)	ENSG00000270547	null	null	3.92527
HMCN1(ENSG00000143341)	ENSG00000143341	null	null	3.89088
BPIFA4P(ENSG00000183566)	ENSG00000183566	null	null	3.83749
CBLN2(ENSG00000141668)	ENSG00000141668	null	null	3.74724
LBP(ENSG00000129988)	ENSG00000129988	null	null	3.73938
AC233968.1(ENSG00000274615)	ENSG00000274615	null	null	3.61109
ECHDC1(ENSG00000093144)	ENSG00000093144	null	null	3.60497
AC104825.1(ENSG00000251615)	ENSG00000251615	null	null	3.59853
AC241584.2(ENSG00000283342)	ENSG00000283342	null	null	3.59238
FOXI1(ENSG00000168269)	ENSG00000168269	null	null	3.59194
ST8SIA1(ENSG00000111728)	ENSG00000111728	null	null	3.5627
AL158847.1(ENSG00000241720)	ENSG00000241720	null	null	3.5592
ABCA13(ENSG00000179869)	ENSG00000179869	null	null	3.45951
AL391095.2(ENSG00000275285)	ENSG00000275285	null	null	3.41842
PTPN22(ENSG00000134242)	ENSG00000134242	null	null	3.37786
CCL22(ENSG00000102962)	ENSG00000102962	null	null	3.30629
AC136475.10(ENSG00000277290)	ENSG00000277290	null	null	3.23636
AL008718.3(ENSG00000273353)	ENSG00000273353	null	null	3.23394
GSTM5(ENSG00000134201)	ENSG00000134201	null	null	3.22433
TGFB2(ENSG00000092969)	ENSG00000092969	null	null	3.1936
AL133444.1(ENSG00000285774)	ENSG00000285774	null	null	3.17748
ARSJ(ENSG00000180801)	ENSG00000180801	null	null	3.17408
OLR1(ENSG00000173391)	ENSG00000173391	null	null	3.13622
NDP(ENSG00000124479)	ENSG00000124479	null	null	3.1024
VTCN1(ENSG00000134258)	ENSG00000134258	null	null	3.03229
B3GAT2(ENSG00000112309)	ENSG00000112309	null	null	3.02058
SLC19A3(ENSG00000135917)	ENSG00000135917	null	null	2.98784
AC060814.3(ENSG00000268531)	ENSG00000268531	null	null	2.96735
AL512306.2(ENSG00000240219)	ENSG00000240219	null	null	2.96334
CYP1A1(ENSG00000140465)	ENSG00000140465	null	null	2.95489
UPK3B(ENSG00000243566)	ENSG00000243566	null	null	2.9516
KCNJ3(ENSG00000162989)	ENSG00000162989	null	null	2.94267
AC107959.4(ENSG00000284948)	ENSG00000284948	null	null	2.89528
COL5A1(ENSG00000130635)	ENSG00000130635	null	null	2.89472
LINC01234(ENSG00000249550)	ENSG00000249550	null	null	2.88778
HSD17B1(ENSG00000108786)	ENSG00000108786	null	null	2.87051
PDE1C(ENSG00000154678)	ENSG00000154678	null	null	2.86243
CYP4B1(ENSG00000142973)	ENSG00000142973	null	null	2.85081
AC008703.1(ENSG00000283413)	ENSG00000283413	null	null	2.8449
BAMBI(ENSG00000095739)	ENSG00000095739	null	null	2.83537
NEDD9(ENSG00000111859)	ENSG00000111859	null	null	2.83453
COX7B2(ENSG00000170516)	ENSG00000170516	null	null	2.80991
RND3(ENSG00000115963)	ENSG00000115963	null	null	2.79269
BRINP1(ENSG00000078725)	ENSG00000078725	null	null	2.78803
LAYN(ENSG00000204381)	ENSG00000204381	null	null	2.78414
ITPRID1(ENSG00000180347)	ENSG00000180347	null	null	2.7835
SPON1(ENSG00000262655)	ENSG00000262655	null	null	2.74674
LIPH(ENSG00000163898)	ENSG00000163898	null	null	2.73589
PXDNL(ENSG00000147485)	ENSG00000147485	null	null	2.73069
LINC00365(ENSG00000224511)	ENSG00000224511	null	null	2.72174
KRT87P(ENSG00000135477)	ENSG00000135477	null	null	2.71684
PIP5KL1(ENSG00000167103)	ENSG00000167103	null	null	2.71642
CYP4Z2P(ENSG00000154198)	ENSG00000154198	null	null	2.71293
AC005005.3(ENSG00000273387)	ENSG00000273387	null	null	2.70647
CDC42EP3(ENSG00000163171)	ENSG00000163171	null	null	2.70033
SPRY2(ENSG00000136158)	ENSG00000136158	null	null	2.66159
AC096588.1(ENSG00000249392)	ENSG00000249392	null	null	2.64533
CDKN2B(ENSG00000147883)	ENSG00000147883	null	null	2.64481
AL121894.2(ENSG00000270001)	ENSG00000270001	null	null	2.6429
AGBL5-IT1(ENSG00000229122)	ENSG00000229122	null	null	2.6313
LUM(ENSG00000139329)	ENSG00000139329	null	null	2.6209
OLFM4(ENSG00000102837)	ENSG00000102837	null	null	2.62054
ELMOD1(ENSG00000110675)	ENSG00000110675	null	null	2.61745
AL133406.2(ENSG00000231628)	ENSG00000231628	null	null	2.61334
DGCR9(ENSG00000273032)	ENSG00000273032	null	null	2.60525
CDH10(ENSG00000040731)	ENSG00000040731	null	null	2.6048
SETP5(ENSG00000233998)	ENSG00000233998	null	null	2.5838
MIR5581(ENSG00000263675)	ENSG00000263675	null	null	2.5838
ZNF835(ENSG00000127903)	ENSG00000127903	null	null	2.5838
AC073172.2(ENSG00000254946)	ENSG00000254946	null	null	2.5838
TMEM45B(ENSG00000151715)	ENSG00000151715	null	null	2.58044
APLF(ENSG00000169621)	ENSG00000169621	null	null	2.57492
HTR2C(ENSG00000147246)	ENSG00000147246	null	null	2.54831
SOHLH2(ENSG00000120669)	ENSG00000120669	null	null	2.52989
PMEPA1(ENSG00000124225)	ENSG00000124225	null	null	2.50911
AKR1C2(ENSG00000151632)	ENSG00000151632	null	null	2.50656
MT-TP(ENSG00000210196)	ENSG00000210196	null	null	2.48082
ANXA3(ENSG00000138772)	ENSG00000138772	null	null	2.47397
PSG9(ENSG00000183668)	ENSG00000183668	null	null	2.47064
AP003068.4(ENSG00000278952)	ENSG00000278952	null	null	2.46607
FBP2(ENSG00000130957)	ENSG00000130957	null	null	2.46554
AC063960.2(ENSG00000285973)	ENSG00000285973	null	null	2.45897
LINC02015(ENSG00000231574)	ENSG00000231574	null	null	2.44662
NRAP(ENSG00000197893)	ENSG00000197893	null	null	2.44049
AC022034.1(ENSG00000237807)	ENSG00000237807	null	null	2.43787
RPL7P19(ENSG00000241458)	ENSG00000241458	null	null	2.42779
GPNMB(ENSG00000136235)	ENSG00000136235	null	null	2.41954
TMEM52B(ENSG00000165685)	ENSG00000165685	null	null	2.41497
TRIM58(ENSG00000162722)	ENSG00000162722	null	null	2.41204
STX19(ENSG00000178750)	ENSG00000178750	null	null	2.40342
ELF3(ENSG00000163435)	ENSG00000163435	null	null	2.40191
MACC1(ENSG00000183742)	ENSG00000183742	null	null	2.39501
PPARG(ENSG00000132170)	ENSG00000132170	null	null	2.38982
AL031587.3(ENSG00000272582)	ENSG00000272582	null	null	2.38982
AL691420.1(ENSG00000228714)	ENSG00000228714	null	null	2.38982
AL137785.1(ENSG00000283627)	ENSG00000283627	null	null	2.38982
AMMECR1LP1(ENSG00000233273)	ENSG00000233273	null	null	2.38982
AHSG(ENSG00000145192)	ENSG00000145192	null	null	2.38982
AC068875.1(ENSG00000259434)	ENSG00000259434	null	null	2.38982
RPL17-C18orf32(ENSG00000215472)	ENSG00000215472	null	null	2.38982
AL157911.1(ENSG00000258553)	ENSG00000258553	null	null	2.38982
PPIAP3(ENSG00000235044)	ENSG00000235044	null	null	2.38982
CYP2A7P2(ENSG00000198251)	ENSG00000198251	null	null	2.38982
CYP27C1(ENSG00000186684)	ENSG00000186684	null	null	2.38982
DHX9P1(ENSG00000228002)	ENSG00000228002	null	null	2.38982
SELE(ENSG00000007908)	ENSG00000007908	null	null	2.38982
EPN2-AS1(ENSG00000235397)	ENSG00000235397	null	null	2.38982
IL13(ENSG00000169194)	ENSG00000169194	null	null	2.38982
AC012485.2(ENSG00000232306)	ENSG00000232306	null	null	2.38982
C3orf70(ENSG00000187068)	ENSG00000187068	null	null	2.38681
AC099548.2(ENSG00000253882)	ENSG00000253882	null	null	2.38549
AC099329.2(ENSG00000273328)	ENSG00000273328	null	null	2.36833
ANKRD1(ENSG00000148677)	ENSG00000148677	null	null	2.35459
AC116407.1(ENSG00000214708)	ENSG00000214708	null	null	2.35409
CR2(ENSG00000117322)	ENSG00000117322	null	null	2.35034
GRAMD4P7(ENSG00000266242)	ENSG00000266242	null	null	2.34849
FILNC1(ENSG00000231426)	ENSG00000231426	null	null	2.3411
KRT80(ENSG00000167767)	ENSG00000167767	null	null	2.34081
P3H2(ENSG00000090530)	ENSG00000090530	null	null	2.33034
TLX2(ENSG00000115297)	ENSG00000115297	null	null	2.32946
CASQ2(ENSG00000118729)	ENSG00000118729	null	null	2.3166
SERPINI1(ENSG00000163536)	ENSG00000163536	null	null	2.31136
RIMS2(ENSG00000176406)	ENSG00000176406	null	null	2.31023
PLEKHS1(ENSG00000148735)	ENSG00000148735	null	null	2.30968
BIN2(ENSG00000110934)	ENSG00000110934	null	null	2.30266
OTP(ENSG00000171540)	ENSG00000171540	null	null	2.2993
GPR20(ENSG00000204882)	ENSG00000204882	null	null	2.2993
ACMSD(ENSG00000153086)	ENSG00000153086	null	null	2.2993
AC012640.5(ENSG00000280369)	ENSG00000280369	null	null	2.2993
AF129075.2(ENSG00000273254)	ENSG00000273254	null	null	2.2993
ISLR2(ENSG00000167178)	ENSG00000167178	null	null	2.2993
STK33(ENSG00000130413)	ENSG00000130413	null	null	2.2993
CLEC18A(ENSG00000157322)	ENSG00000157322	null	null	2.29648
ALOX5(ENSG00000012779)	ENSG00000012779	null	null	2.29075
ADNP-AS1(ENSG00000259456)	ENSG00000259456	null	null	2.28869
EEF1DP4(ENSG00000213640)	ENSG00000213640	null	null	2.28748
NWD2(ENSG00000174145)	ENSG00000174145	null	null	2.28297
KRTAP5-AS1(ENSG00000233930)	ENSG00000233930	null	null	2.27454
AC007953.1(ENSG00000225790)	ENSG00000225790	null	null	2.2545
SPNS2(ENSG00000183018)	ENSG00000183018	null	null	2.2541
AC020978.9(ENSG00000279649)	ENSG00000279649	null	null	2.25001
CACNA2D1(ENSG00000153956)	ENSG00000153956	null	null	2.24822
IVL(ENSG00000163207)	ENSG00000163207	null	null	2.24536
SPRY1(ENSG00000164056)	ENSG00000164056	null	null	2.23131
AKR1C3(ENSG00000196139)	ENSG00000196139	null	null	2.23011
KRT15(ENSG00000171346)	ENSG00000171346	null	null	2.22347
CYR61(ENSG00000142871)	ENSG00000142871	null	null	2.22103
C13orf46(ENSG00000283199)	ENSG00000283199	null	null	2.21976
IYD(ENSG00000009765)	ENSG00000009765	null	null	2.21319
LINC01998(ENSG00000243321)	ENSG00000243321	null	null	2.21301
TBC1D3P7(ENSG00000233014)	ENSG00000233014	null	null	2.21113
CLDN16(ENSG00000113946)	ENSG00000113946	null	null	2.20486
GRIA2(ENSG00000120251)	ENSG00000120251	null	null	2.20389
AC103746.1(ENSG00000275322)	ENSG00000275322	null	null	2.201
ZBTB16(ENSG00000109906)	ENSG00000109906	null	null	2.19909
UCN2(ENSG00000145040)	ENSG00000145040	null	null	2.19412
AL512274.1(ENSG00000261068)	ENSG00000261068	null	null	2.19193
INHBA(ENSG00000122641)	ENSG00000122641	null	null	2.17971
IGSF22(ENSG00000179057)	ENSG00000179057	null	null	2.1778
OR2W6P(ENSG00000168126)	ENSG00000168126	null	null	2.17592
SYNPO(ENSG00000171992)	ENSG00000171992	null	null	2.16875
AC104695.2(ENSG00000270210)	ENSG00000270210	null	null	2.1661
AP001350.1(ENSG00000269570)	ENSG00000269570	null	null	2.1661
FGF8(ENSG00000107831)	ENSG00000107831	null	null	2.1661
CELF2-AS1(ENSG00000181800)	ENSG00000181800	null	null	2.1661
AC009148.1(ENSG00000260495)	ENSG00000260495	null	null	2.15513
FSIP2(ENSG00000188738)	ENSG00000188738	null	null	2.15317
CD24(ENSG00000272398)	ENSG00000272398	null	null	2.15046
COL22A1(ENSG00000169436)	ENSG00000169436	null	null	2.14616
PCDHGC5(ENSG00000240764)	ENSG00000240764	null	null	2.14542
ACKR2(ENSG00000144648)	ENSG00000144648	null	null	2.13846
UCHL3(ENSG00000118939)	ENSG00000118939	null	null	2.13516
TNFSF14(ENSG00000125735)	ENSG00000125735	null	null	2.12286
HES1(ENSG00000114315)	ENSG00000114315	null	null	2.12152
EFNB2(ENSG00000125266)	ENSG00000125266	null	null	2.11164
PTPRR(ENSG00000153233)	ENSG00000153233	null	null	2.10232
MT-TN(ENSG00000210135)	ENSG00000210135	null	null	2.09301
AL157935.1(ENSG00000227218)	ENSG00000227218	null	null	2.09202
KRT7-AS(ENSG00000257671)	ENSG00000257671	null	null	2.09115
AL022322.1(ENSG00000272720)	ENSG00000272720	null	null	2.08739
LRP4(ENSG00000134569)	ENSG00000134569	null	null	2.07037
PLA2G4A(ENSG00000116711)	ENSG00000116711	null	null	2.06334
SRARP(ENSG00000183888)	ENSG00000183888	null	null	2.063
NKX1-2(ENSG00000229544)	ENSG00000229544	null	null	2.0608
AC079336.5(ENSG00000266718)	ENSG00000266718	null	null	2.0597
MYO1B(ENSG00000128641)	ENSG00000128641	null	null	2.05732
UMODL1(ENSG00000177398)	ENSG00000177398	null	null	2.05482
CITED2(ENSG00000164442)	ENSG00000164442	null	null	2.04971
LINC00836(ENSG00000280809)	ENSG00000280809	null	null	2.04288
CTNND2(ENSG00000169862)	ENSG00000169862	null	null	2.03807
AL050303.4(ENSG00000279773)	ENSG00000279773	null	null	2.03731
AC109449.1(ENSG00000259940)	ENSG00000259940	null	null	2.03659
SHISA9(ENSG00000237515)	ENSG00000237515	null	null	2.03626
AC126544.1(ENSG00000280022)	ENSG00000280022	null	null	2.03369
ZNF781(ENSG00000196381)	ENSG00000196381	null	null	2.03059
INPP5D(ENSG00000168918)	ENSG00000168918	null	null	2.02089
KRT23(ENSG00000108244)	ENSG00000108244	null	null	2.01833
CLDN1(ENSG00000163347)	ENSG00000163347	null	null	2.01199
MESP1(ENSG00000166823)	ENSG00000166823	null	null	2.009
CAPN6(ENSG00000077274)	ENSG00000077274	null	null	2.00739
OVCH1(ENSG00000187950)	ENSG00000187950	null	null	1.99955
AC004754.1(ENSG00000269881)	ENSG00000269881	null	null	1.99687
EIF3FP1(ENSG00000275945)	ENSG00000275945	null	null	1.99598
UBL3(ENSG00000122042)	ENSG00000122042	null	null	1.98293
THBS2(ENSG00000186340)	ENSG00000186340	null	null	1.98256
DIO2(ENSG00000211448)	ENSG00000211448	null	null	1.98105
AL590133.1(ENSG00000231073)	ENSG00000231073	null	null	1.97713
OR7M1P(ENSG00000273336)	ENSG00000273336	null	null	1.97698
GPRC5A(ENSG00000013588)	ENSG00000013588	null	null	1.97461
TIAM2(ENSG00000146426)	ENSG00000146426	null	null	1.97443
KCNV1(ENSG00000164794)	ENSG00000164794	null	null	1.96512
SLC6A13(ENSG00000010379)	ENSG00000010379	null	null	1.95691
ARHGAP42(ENSG00000165895)	ENSG00000165895	null	null	1.95633
TUBB4A(ENSG00000104833)	ENSG00000104833	null	null	1.95186
WFDC21P(ENSG00000261040)	ENSG00000261040	null	null	1.95086
PLEKHF1(ENSG00000166289)	ENSG00000166289	null	null	1.94501
SOD3(ENSG00000109610)	ENSG00000109610	null	null	1.94222
RYR2(ENSG00000198626)	ENSG00000198626	null	null	1.94084
RCAN1(ENSG00000159200)	ENSG00000159200	null	null	1.9371
AC007000.1(ENSG00000213542)	ENSG00000213542	null	null	1.93271
UPK2(ENSG00000110375)	ENSG00000110375	null	null	1.93207
CTGF(ENSG00000118523)	ENSG00000118523	null	null	1.92902
KRT86(ENSG00000170442)	ENSG00000170442	null	null	1.92844
KRT4(ENSG00000170477)	ENSG00000170477	null	null	1.92628
AC144831.1(ENSG00000261888)	ENSG00000261888	null	null	1.92614
TNNC1(ENSG00000114854)	ENSG00000114854	null	null	1.92103
CXCL14(ENSG00000145824)	ENSG00000145824	null	null	1.91989
CHST1(ENSG00000175264)	ENSG00000175264	null	null	1.91796
PLPPR4(ENSG00000117600)	ENSG00000117600	null	null	1.91715
RTL5(ENSG00000242732)	ENSG00000242732	null	null	1.91373
TFAP2B(ENSG00000008196)	ENSG00000008196	null	null	1.90639
TRIM29(ENSG00000137699)	ENSG00000137699	null	null	1.90415
BCAS1(ENSG00000064787)	ENSG00000064787	null	null	1.90284
TMEM178B(ENSG00000261115)	ENSG00000261115	null	null	1.89905
GSN-AS1(ENSG00000235865)	ENSG00000235865	null	null	1.89717
COL21A1(ENSG00000124749)	ENSG00000124749	null	null	1.8966
SNORA71A(ENSG00000225091)	ENSG00000225091	null	null	1.89148
EPHA4(ENSG00000116106)	ENSG00000116106	null	null	1.88721
RAB11FIP1P1(ENSG00000228492)	ENSG00000228492	null	null	1.88423
TP53TG3(ENSG00000183632)	ENSG00000183632	null	null	1.87831
ACTL8(ENSG00000117148)	ENSG00000117148	null	null	1.87826
AC060766.1(ENSG00000267102)	ENSG00000267102	null	null	1.87483
PRICKLE2(ENSG00000163637)	ENSG00000163637	null	null	1.8683
IQCN(ENSG00000130518)	ENSG00000130518	null	null	1.86762
XKR7(ENSG00000260903)	ENSG00000260903	null	null	1.86467
PTPRB(ENSG00000127329)	ENSG00000127329	null	null	1.8632
SNTB1(ENSG00000172164)	ENSG00000172164	null	null	1.86017
SAMD4A(ENSG00000020577)	ENSG00000020577	null	null	1.85882
AC127521.1(ENSG00000262823)	ENSG00000262823	null	null	1.85742
AC087442.1(ENSG00000255091)	ENSG00000255091	null	null	1.85064
AL512625.1(ENSG00000170161)	ENSG00000170161	null	null	1.84779
AC004846.2(ENSG00000258944)	ENSG00000258944	null	null	1.8456
IL36RN(ENSG00000136695)	ENSG00000136695	null	null	1.8456
LRAT(ENSG00000121207)	ENSG00000121207	null	null	1.84245
RPL31P52(ENSG00000219355)	ENSG00000219355	null	null	1.84245
ASPDH(ENSG00000204653)	ENSG00000204653	null	null	1.84245
RN7SL704P(ENSG00000241693)	ENSG00000241693	null	null	1.84245
AC073476.3(ENSG00000261096)	ENSG00000261096	null	null	1.84245
PRICKLE1(ENSG00000139174)	ENSG00000139174	null	null	1.84148
AC010329.1(ENSG00000268416)	ENSG00000268416	null	null	1.84139
GJA5(ENSG00000265107)	ENSG00000265107	null	null	1.8409
AC073413.1(ENSG00000270480)	ENSG00000270480	null	null	1.83906
INHBB(ENSG00000163083)	ENSG00000163083	null	null	1.83601
ABLIM3(ENSG00000173210)	ENSG00000173210	null	null	1.83532
MUM1L1(ENSG00000157502)	ENSG00000157502	null	null	1.83496
ACTG2(ENSG00000163017)	ENSG00000163017	null	null	1.83223
AL109811.1(ENSG00000226849)	ENSG00000226849	null	null	1.83223
AC015726.1(ENSG00000270091)	ENSG00000270091	null	null	1.83006
AL390726.6(ENSG00000283162)	ENSG00000283162	null	null	1.82624
GABRA3(ENSG00000011677)	ENSG00000011677	null	null	1.82548
ASPHD2(ENSG00000128203)	ENSG00000128203	null	null	1.82317
JCAD(ENSG00000165757)	ENSG00000165757	null	null	1.82168
AC008663.3(ENSG00000254164)	ENSG00000254164	null	null	1.82161
LINC00515(ENSG00000260583)	ENSG00000260583	null	null	1.8172
AC135803.1(ENSG00000272864)	ENSG00000272864	null	null	1.81639
PLCE1(ENSG00000138193)	ENSG00000138193	null	null	1.81548
AC020951.1(ENSG00000278897)	ENSG00000278897	null	null	1.81117
EPS8L3(ENSG00000198758)	ENSG00000198758	null	null	1.80949
RPS11P5(ENSG00000232888)	ENSG00000232888	null	null	1.80474
NFIB(ENSG00000147862)	ENSG00000147862	null	null	1.80379
FAM189A2(ENSG00000135063)	ENSG00000135063	null	null	1.80369
RANBP3L(ENSG00000164188)	ENSG00000164188	null	null	1.79871
SATB1(ENSG00000182568)	ENSG00000182568	null	null	1.79843
AC005546.1(ENSG00000266897)	ENSG00000266897	null	null	1.79589
AL080317.1(ENSG00000230177)	ENSG00000230177	null	null	1.79214
GPM6B(ENSG00000046653)	ENSG00000046653	null	null	1.79174
AC093525.6(ENSG00000261613)	ENSG00000261613	null	null	1.78835
CNTN1(ENSG00000018236)	ENSG00000018236	null	null	1.78445
ZNF350-AS1(ENSG00000269235)	ENSG00000269235	null	null	1.78404
RUNDC3A-AS1(ENSG00000267750)	ENSG00000267750	null	null	1.77854
PKIA(ENSG00000171033)	ENSG00000171033	null	null	1.77464
ZFP92(ENSG00000189420)	ENSG00000189420	null	null	1.7742
AC124864.2(ENSG00000279864)	ENSG00000279864	null	null	1.76993
AL450990.1(ENSG00000282265)	ENSG00000282265	null	null	1.7698
CLDN11(ENSG00000013297)	ENSG00000013297	null	null	1.76565
SGK1(ENSG00000118515)	ENSG00000118515	null	null	1.7652
KLF8(ENSG00000102349)	ENSG00000102349	null	null	1.76484
AC114980.1(ENSG00000251023)	ENSG00000251023	null	null	1.76349
ATP10B(ENSG00000118322)	ENSG00000118322	null	null	1.75762
EDN1(ENSG00000078401)	ENSG00000078401	null	null	1.75732
LMCD1(ENSG00000071282)	ENSG00000071282	null	null	1.75659
SPRR1A(ENSG00000169474)	ENSG00000169474	null	null	1.75534
RNU1-106P(ENSG00000207110)	ENSG00000207110	null	null	1.7552
MUC20(ENSG00000176945)	ENSG00000176945	null	null	1.75303
CTRB1(ENSG00000168925)	ENSG00000168925	null	null	1.75303
AC095057.3(ENSG00000260296)	ENSG00000260296	null	null	1.75245
AC005083.1(ENSG00000233834)	ENSG00000233834	null	null	1.75037
AC011451.1(ENSG00000267510)	ENSG00000267510	null	null	1.74904
AL157756.1(ENSG00000254718)	ENSG00000254718	null	null	1.74467
CREB5(ENSG00000146592)	ENSG00000146592	null	null	1.74448
AL359881.1(ENSG00000269978)	ENSG00000269978	null	null	1.74341
AC010834.3(ENSG00000253854)	ENSG00000253854	null	null	1.74085
AC018695.6(ENSG00000275393)	ENSG00000275393	null	null	1.73865
TMEM163(ENSG00000152128)	ENSG00000152128	null	null	1.73266
XKR4(ENSG00000206579)	ENSG00000206579	null	null	1.72851
STX16-NPEPL1(ENSG00000254995)	ENSG00000254995	null	null	1.72804
AC009302.1(ENSG00000233868)	ENSG00000233868	null	null	1.71942
KCNF1(ENSG00000162975)	ENSG00000162975	null	null	1.7187
AC106028.3(ENSG00000260361)	ENSG00000260361	null	null	1.71714
EPAS1(ENSG00000116016)	ENSG00000116016	null	null	1.70625
AL121790.2(ENSG00000259087)	ENSG00000259087	null	null	1.70388
CD24P4(ENSG00000185275)	ENSG00000185275	null	null	1.7025
TNNI2(ENSG00000130598)	ENSG00000130598	null	null	1.70236
SYT16(ENSG00000139973)	ENSG00000139973	null	null	1.70236
TMEM86A(ENSG00000151117)	ENSG00000151117	null	null	1.70104
RASGRF1(ENSG00000058335)	ENSG00000058335	null	null	1.70057
XAGE2(ENSG00000155622)	ENSG00000155622	null	null	1.6999
ANK1(ENSG00000029534)	ENSG00000029534	null	null	1.69639
TOM1L2(ENSG00000175662)	ENSG00000175662	null	null	1.69598
AC009812.1(ENSG00000251867)	ENSG00000251867	null	null	1.6952
RORB(ENSG00000198963)	ENSG00000198963	null	null	1.69515
ZNF676(ENSG00000196109)	ENSG00000196109	null	null	1.69432
SGCZ(ENSG00000185053)	ENSG00000185053	null	null	1.69175
ACKR3(ENSG00000144476)	ENSG00000144476	null	null	1.68693
AC103810.5(ENSG00000266644)	ENSG00000266644	null	null	1.68693
AL137845.2(ENSG00000232842)	ENSG00000232842	null	null	1.68693
LINC00888(ENSG00000240024)	ENSG00000240024	null	null	1.68665
GSTM2(ENSG00000213366)	ENSG00000213366	null	null	1.68631
NRADDP(ENSG00000236409)	ENSG00000236409	null	null	1.68344
AC008035.1(ENSG00000272369)	ENSG00000272369	null	null	1.68101
LINC01585(ENSG00000245479)	ENSG00000245479	null	null	1.67935
TCEA1P3(ENSG00000215165)	ENSG00000215165	null	null	1.67715
ZNF425(ENSG00000204947)	ENSG00000204947	null	null	1.67609
ADCY2(ENSG00000078295)	ENSG00000078295	null	null	1.67328
SLC16A4(ENSG00000168679)	ENSG00000168679	null	null	1.67309
MIR635(ENSG00000207561)	ENSG00000207561	null	null	1.67051
MAGEA10(ENSG00000124260)	ENSG00000124260	null	null	1.66987
HOXC8(ENSG00000037965)	ENSG00000037965	null	null	1.66296
CCL2(ENSG00000108691)	ENSG00000108691	null	null	1.66275
RN7SL751P(ENSG00000240964)	ENSG00000240964	null	null	1.6613
FAT3(ENSG00000165323)	ENSG00000165323	null	null	1.6613
AL157935.2(ENSG00000257524)	ENSG00000257524	null	null	1.65942
TCF4(ENSG00000196628)	ENSG00000196628	null	null	1.65939
AC022167.2(ENSG00000260276)	ENSG00000260276	null	null	1.65864
AC003070.1(ENSG00000267344)	ENSG00000267344	null	null	1.65832
CNTNAP3(ENSG00000106714)	ENSG00000106714	null	null	1.65524
BMP5(ENSG00000112175)	ENSG00000112175	null	null	1.6549
AL645728.2(ENSG00000284740)	ENSG00000284740	null	null	1.65357
FTCD(ENSG00000160282)	ENSG00000160282	null	null	1.65006
HEPH(ENSG00000089472)	ENSG00000089472	null	null	1.64823
CARMIL3(ENSG00000186648)	ENSG00000186648	null	null	1.64636
ZNF695(ENSG00000197472)	ENSG00000197472	null	null	1.6455
CLU(ENSG00000120885)	ENSG00000120885	null	null	1.64299
SYDE1(ENSG00000105137)	ENSG00000105137	null	null	1.64296
NABP1(ENSG00000173559)	ENSG00000173559	null	null	1.64273
BX470102.2(ENSG00000285867)	ENSG00000285867	null	null	1.64271
NCKAP5L(ENSG00000167566)	ENSG00000167566	null	null	1.64032
GPD1(ENSG00000167588)	ENSG00000167588	null	null	1.63873
RNU6-1016P(ENSG00000252498)	ENSG00000252498	null	null	1.63535
HLX(ENSG00000136630)	ENSG00000136630	null	null	1.63535
SLC8A1-AS1(ENSG00000227028)	ENSG00000227028	null	null	1.63535
CLDN34(ENSG00000234469)	ENSG00000234469	null	null	1.63535
ABCB10P1(ENSG00000274099)	ENSG00000274099	null	null	1.63535
SNORD73B(ENSG00000201264)	ENSG00000201264	null	null	1.63535
AL627309.7(ENSG00000269981)	ENSG00000269981	null	null	1.63472
LINC01004(ENSG00000228393)	ENSG00000228393	null	null	1.63427
ZNF547(ENSG00000152433)	ENSG00000152433	null	null	1.63336
TUBA4A(ENSG00000127824)	ENSG00000127824	null	null	1.63258
FER1L5(ENSG00000249715)	ENSG00000249715	null	null	1.63197
IL1R1(ENSG00000115594)	ENSG00000115594	null	null	1.62994
AC012181.1(ENSG00000261114)	ENSG00000261114	null	null	1.6293
PRR16(ENSG00000184838)	ENSG00000184838	null	null	1.6293
AC083837.2(ENSG00000285744)	ENSG00000285744	null	null	1.62598
PTK2B(ENSG00000120899)	ENSG00000120899	null	null	1.6253
GSDMC(ENSG00000147697)	ENSG00000147697	null	null	1.62075
AC008895.1(ENSG00000279948)	ENSG00000279948	null	null	1.61879
SELL(ENSG00000188404)	ENSG00000188404	null	null	1.61654
Z84484.1(ENSG00000224666)	ENSG00000224666	null	null	1.61654
AC139493.2(ENSG00000283235)	ENSG00000283235	null	null	1.61339
CYP8B1(ENSG00000180432)	ENSG00000180432	null	null	1.61328
FAM49A(ENSG00000197872)	ENSG00000197872	null	null	1.61299
ZNF812P(ENSG00000224689)	ENSG00000224689	null	null	1.61275
AC073578.1(ENSG00000256209)	ENSG00000256209	null	null	1.61247
DUSP8(ENSG00000184545)	ENSG00000184545	null	null	1.61024
PRRG1(ENSG00000130962)	ENSG00000130962	null	null	1.60847
AC009318.2(ENSG00000273680)	ENSG00000273680	null	null	1.60807
IGF2BP2(ENSG00000073792)	ENSG00000073792	null	null	1.60671
AC012254.4(ENSG00000267800)	ENSG00000267800	null	null	1.6067
RF00019(ENSG00000206822)	ENSG00000206822	null	null	1.60603
LINC01016(ENSG00000249346)	ENSG00000249346	null	null	1.60018
SNAI3-AS1(ENSG00000260630)	ENSG00000260630	null	null	1.59927
MCCC1-AS1(ENSG00000243368)	ENSG00000243368	null	null	1.59724
AP003086.1(ENSG00000251323)	ENSG00000251323	null	null	1.59261
SYT8(ENSG00000149043)	ENSG00000149043	null	null	1.5898
FOXR2(ENSG00000189299)	ENSG00000189299	null	null	1.58885
PHBP9(ENSG00000230224)	ENSG00000230224	null	null	1.58837
ST3GAL1P1(ENSG00000250656)	ENSG00000250656	null	null	1.57937
SNORD12C(ENSG00000209042)	ENSG00000209042	null	null	1.57848
AC007182.2(ENSG00000242951)	ENSG00000242951	null	null	1.57417
RASL11B(ENSG00000128045)	ENSG00000128045	null	null	1.57395
RPS6KL1(ENSG00000198208)	ENSG00000198208	null	null	1.57255
SERPINA10(ENSG00000140093)	ENSG00000140093	null	null	1.572
AC073365.1(ENSG00000223812)	ENSG00000223812	null	null	1.57103
ENC1(ENSG00000171617)	ENSG00000171617	null	null	1.57086
ACTG1P14(ENSG00000230581)	ENSG00000230581	null	null	1.56943
TNS3(ENSG00000136205)	ENSG00000136205	null	null	1.56801
RNF144B(ENSG00000137393)	ENSG00000137393	null	null	1.56601
WSCD1(ENSG00000179314)	ENSG00000179314	null	null	1.55974
FMOD(ENSG00000122176)	ENSG00000122176	null	null	1.55911
AC244197.2(ENSG00000238039)	ENSG00000238039	null	null	1.55889
LIN37(ENSG00000267796)	ENSG00000267796	null	null	1.55879
TMEM139(ENSG00000178826)	ENSG00000178826	null	null	1.55824
AC108488.1(ENSG00000242282)	ENSG00000242282	null	null	1.55713
CCNJL(ENSG00000135083)	ENSG00000135083	null	null	1.55596
IL32(ENSG00000008517)	ENSG00000008517	null	null	1.55547
SEMA7A(ENSG00000138623)	ENSG00000138623	null	null	1.55538
AC010168.2(ENSG00000261324)	ENSG00000261324	null	null	1.55489
FTX(ENSG00000230590)	ENSG00000230590	null	null	1.55442
ALG1L13P(ENSG00000253981)	ENSG00000253981	null	null	1.55372
KMO(ENSG00000117009)	ENSG00000117009	null	null	1.55316
PPP1R3B(ENSG00000173281)	ENSG00000173281	null	null	1.55159
AC004987.2(ENSG00000233225)	ENSG00000233225	null	null	1.5502
BCL11A(ENSG00000119866)	ENSG00000119866	null	null	1.55006
ST6GALNAC6(ENSG00000160408)	ENSG00000160408	null	null	1.54844
YEATS2-AS1(ENSG00000233885)	ENSG00000233885	null	null	1.54707
AC027020.2(ENSG00000270127)	ENSG00000270127	null	null	1.54666
LYPLA2P1(ENSG00000228285)	ENSG00000228285	null	null	1.54666
PLEKHG4B(ENSG00000153404)	ENSG00000153404	null	null	1.54532
USP53(ENSG00000145390)	ENSG00000145390	null	null	1.54191
CRACR2A(ENSG00000130038)	ENSG00000130038	null	null	1.54118
PLEKHG7(ENSG00000187510)	ENSG00000187510	null	null	1.54032
AC090502.1(ENSG00000251138)	ENSG00000251138	null	null	1.53955
PLCL1(ENSG00000115896)	ENSG00000115896	null	null	1.53938
CLIC3(ENSG00000169583)	ENSG00000169583	null	null	1.53903
CCR2(ENSG00000121807)	ENSG00000121807	null	null	1.53727
VN1R83P(ENSG00000268521)	ENSG00000268521	null	null	1.53539
NCF2(ENSG00000116701)	ENSG00000116701	null	null	1.53471
AC131097.1(ENSG00000215023)	ENSG00000215023	null	null	1.53357
SH3BP5-AS1(ENSG00000224660)	ENSG00000224660	null	null	1.5325
EPHA8(ENSG00000070886)	ENSG00000070886	null	null	1.53206
MAP6D1(ENSG00000180834)	ENSG00000180834	null	null	1.53144
AC119751.4(ENSG00000250753)	ENSG00000250753	null	null	1.53095
MIR99AHG(ENSG00000215386)	ENSG00000215386	null	null	1.53081
FBXL7(ENSG00000183580)	ENSG00000183580	null	null	1.52639
GOLGA8B(ENSG00000215252)	ENSG00000215252	null	null	1.52531
HIST1H4H(ENSG00000158406)	ENSG00000158406	null	null	1.52471
AC002553.1(ENSG00000227782)	ENSG00000227782	null	null	1.52412
FGFR2(ENSG00000066468)	ENSG00000066468	null	null	1.52388
CR381670.1(ENSG00000278931)	ENSG00000278931	null	null	1.52377
GLDC(ENSG00000178445)	ENSG00000178445	null	null	1.52359
ELF3-AS1(ENSG00000234678)	ENSG00000234678	null	null	1.52248
DUSP1(ENSG00000120129)	ENSG00000120129	null	null	1.51885
NPAP1(ENSG00000185823)	ENSG00000185823	null	null	1.51638
UGT2B7(ENSG00000171234)	ENSG00000171234	null	null	1.51638
AC096541.1(ENSG00000225028)	ENSG00000225028	null	null	1.51638
AC109779.1(ENSG00000223930)	ENSG00000223930	null	null	1.51638
AP002001.1(ENSG00000254811)	ENSG00000254811	null	null	1.5142
GSPT2(ENSG00000189369)	ENSG00000189369	null	null	1.51387
CAVIN2(ENSG00000168497)	ENSG00000168497	null	null	1.51174
EWSAT1(ENSG00000212766)	ENSG00000212766	null	null	1.51003
LAMC2(ENSG00000058085)	ENSG00000058085	null	null	1.50867
FYB2(ENSG00000187889)	ENSG00000187889	null	null	1.50719
ADRA1B(ENSG00000170214)	ENSG00000170214	null	null	1.50672
ERBB2(ENSG00000141736)	ENSG00000141736	null	null	1.50601
KIAA0513(ENSG00000135709)	ENSG00000135709	null	null	1.50598
KIFC3(ENSG00000140859)	ENSG00000140859	null	null	1.5033
STXBP6(ENSG00000168952)	ENSG00000168952	null	null	1.49859
ELMO1(ENSG00000155849)	ENSG00000155849	null	null	1.49817
HIST1H1C(ENSG00000187837)	ENSG00000187837	null	null	1.49782
AC245052.4(ENSG00000237017)	ENSG00000237017	null	null	1.4943
GDPGP1(ENSG00000183208)	ENSG00000183208	null	null	1.49224
AC010998.3(ENSG00000278484)	ENSG00000278484	null	null	1.49018
SP5(ENSG00000204335)	ENSG00000204335	null	null	1.48444
TPM4(ENSG00000167460)	ENSG00000167460	null	null	1.48358
ZNF284(ENSG00000186026)	ENSG00000186026	null	null	1.48208
AC100814.1(ENSG00000272010)	ENSG00000272010	null	null	1.48135
AC117402.1(ENSG00000206532)	ENSG00000206532	null	null	1.48061
AC004918.1(ENSG00000244701)	ENSG00000244701	null	null	1.47921
HIRAP1(ENSG00000271563)	ENSG00000271563	null	null	1.47921
AL358214.1(ENSG00000228636)	ENSG00000228636	null	null	1.47874
PXK(ENSG00000168297)	ENSG00000168297	null	null	1.47715
TGFB2-AS1(ENSG00000232480)	ENSG00000232480	null	null	1.47713
PLEKHB1(ENSG00000021300)	ENSG00000021300	null	null	1.47713
FAM238C(ENSG00000283709)	ENSG00000283709	null	null	1.47707
P2RY6(ENSG00000171631)	ENSG00000171631	null	null	1.47591
RHOB(ENSG00000143878)	ENSG00000143878	null	null	1.47585
MT-CO1(ENSG00000198804)	ENSG00000198804	null	null	1.47548
LRRC14B(ENSG00000185028)	ENSG00000185028	null	null	1.47523
LINC01578(ENSG00000272888)	ENSG00000272888	null	null	1.4745
SLC25A16(ENSG00000122912)	ENSG00000122912	null	null	1.47343
AL157871.2(ENSG00000258521)	ENSG00000258521	null	null	1.47338
ARMCX2(ENSG00000184867)	ENSG00000184867	null	null	1.47297
AC027607.1(ENSG00000248936)	ENSG00000248936	null	null	1.47183
TUBB7P(ENSG00000251297)	ENSG00000251297	null	null	1.47087
CYP2F2P(ENSG00000237118)	ENSG00000237118	null	null	1.46933
AC108752.1(ENSG00000240241)	ENSG00000240241	null	null	1.46802
HM13-IT1(ENSG00000235313)	ENSG00000235313	null	null	1.46713
GABRE(ENSG00000102287)	ENSG00000102287	null	null	1.4668
SLC4A3(ENSG00000114923)	ENSG00000114923	null	null	1.46647
ENG(ENSG00000106991)	ENSG00000106991	null	null	1.46551
SLC6A4(ENSG00000108576)	ENSG00000108576	null	null	1.46416
CCL28(ENSG00000151882)	ENSG00000151882	null	null	1.46408
AC092143.1(ENSG00000198211)	ENSG00000198211	null	null	1.46386
RASL11A(ENSG00000122035)	ENSG00000122035	null	null	1.46363
JUN(ENSG00000177606)	ENSG00000177606	null	null	1.46278
AC011379.2(ENSG00000254363)	ENSG00000254363	null	null	1.46034
FABP6(ENSG00000170231)	ENSG00000170231	null	null	1.45897
NME2P1(ENSG00000123009)	ENSG00000123009	null	null	1.45864
AL031429.2(ENSG00000269933)	ENSG00000269933	null	null	1.45714
ANKRD2(ENSG00000165887)	ENSG00000165887	null	null	1.45496
SLC9A7P1(ENSG00000227825)	ENSG00000227825	null	null	1.45428
PTPRM(ENSG00000173482)	ENSG00000173482	null	null	1.45374
TIGIT(ENSG00000181847)	ENSG00000181847	null	null	1.45216
DSTN(ENSG00000125868)	ENSG00000125868	null	null	1.45137
LAT(ENSG00000213658)	ENSG00000213658	null	null	1.45084
AC061961.1(ENSG00000235949)	ENSG00000235949	null	null	1.45068
AL713922.2(ENSG00000276662)	ENSG00000276662	null	null	1.44978
AC103409.1(ENSG00000253901)	ENSG00000253901	null	null	1.44942
ACAP2-IT1(ENSG00000229325)	ENSG00000229325	null	null	1.44935
AC096642.1(ENSG00000277007)	ENSG00000277007	null	null	1.44664
DLG2(ENSG00000150672)	ENSG00000150672	null	null	1.44617
HS3ST3B1(ENSG00000125430)	ENSG00000125430	null	null	1.44147
DLX3(ENSG00000064195)	ENSG00000064195	null	null	1.43987
POF1B(ENSG00000124429)	ENSG00000124429	null	null	1.43839
NPM1P25(ENSG00000229417)	ENSG00000229417	null	null	1.43818
EGLN3(ENSG00000129521)	ENSG00000129521	null	null	1.43802
AC008663.1(ENSG00000253768)	ENSG00000253768	null	null	1.43774
RNF128(ENSG00000133135)	ENSG00000133135	null	null	1.43764
CKMT1A(ENSG00000223572)	ENSG00000223572	null	null	1.43648
KCNC1(ENSG00000129159)	ENSG00000129159	null	null	1.43299
SCD5(ENSG00000145284)	ENSG00000145284	null	null	1.43285
EFNA1(ENSG00000169242)	ENSG00000169242	null	null	1.43268
AC120036.4(ENSG00000255366)	ENSG00000255366	null	null	1.42971
PNPLA7(ENSG00000130653)	ENSG00000130653	null	null	1.42906
PGM5(ENSG00000154330)	ENSG00000154330	null	null	1.42805
RNF150(ENSG00000170153)	ENSG00000170153	null	null	1.42771
AC138028.6(ENSG00000278341)	ENSG00000278341	null	null	1.42756
AC083967.1(ENSG00000254337)	ENSG00000254337	null	null	1.42402
AL359091.2(ENSG00000228510)	ENSG00000228510	null	null	1.42395
Z97653.2(ENSG00000279255)	ENSG00000279255	null	null	1.42306
AC040934.1(ENSG00000253347)	ENSG00000253347	null	null	1.41989
RUSC2(ENSG00000198853)	ENSG00000198853	null	null	1.41988
SERPINB5(ENSG00000206075)	ENSG00000206075	null	null	1.41929
AL136115.1(ENSG00000228634)	ENSG00000228634	null	null	1.41922
ZBED5(ENSG00000236287)	ENSG00000236287	null	null	1.41891
SDC2(ENSG00000169439)	ENSG00000169439	null	null	1.41706
Z92544.2(ENSG00000261659)	ENSG00000261659	null	null	1.41682
MIR22HG(ENSG00000186594)	ENSG00000186594	null	null	1.41663
TCF7L1(ENSG00000152284)	ENSG00000152284	null	null	1.41588
AC091181.1(ENSG00000279555)	ENSG00000279555	null	null	1.41503
AL031775.2(ENSG00000272402)	ENSG00000272402	null	null	1.41442
AC008014.1(ENSG00000257261)	ENSG00000257261	null	null	1.4137
HIST4H4(ENSG00000197837)	ENSG00000197837	null	null	1.4128
PAIP1P1(ENSG00000233892)	ENSG00000233892	null	null	1.4114
AL360270.1(ENSG00000232811)	ENSG00000232811	null	null	1.41095
SLC6A17(ENSG00000197106)	ENSG00000197106	null	null	1.41063
STK31(ENSG00000196335)	ENSG00000196335	null	null	1.40947
MT-TC(ENSG00000210140)	ENSG00000210140	null	null	1.40856
HDX(ENSG00000165259)	ENSG00000165259	null	null	1.40663
NR2F2(ENSG00000185551)	ENSG00000185551	null	null	1.40658
TMEM150A(ENSG00000168890)	ENSG00000168890	null	null	1.40533
C1S(ENSG00000182326)	ENSG00000182326	null	null	1.40452
SUGCT(ENSG00000175600)	ENSG00000175600	null	null	1.40366
BACE2(ENSG00000182240)	ENSG00000182240	null	null	1.40255
AL590627.1(ENSG00000255585)	ENSG00000255585	null	null	1.40202
SLC9A1(ENSG00000090020)	ENSG00000090020	null	null	1.40166
CRYBB2(ENSG00000244752)	ENSG00000244752	null	null	1.40094
LINC00840(ENSG00000226808)	ENSG00000226808	null	null	1.40094
FRMD3(ENSG00000172159)	ENSG00000172159	null	null	1.39945
LINC00930(ENSG00000258647)	ENSG00000258647	null	null	1.39795
MB21D2(ENSG00000180611)	ENSG00000180611	null	null	1.39733
ERICD(ENSG00000280303)	ENSG00000280303	null	null	1.39709
DIO2-AS1(ENSG00000258766)	ENSG00000258766	null	null	1.39661
AMOTL2(ENSG00000114019)	ENSG00000114019	null	null	1.39648
ZDHHC8(ENSG00000099904)	ENSG00000099904	null	null	1.39486
CLUL1(ENSG00000079101)	ENSG00000079101	null	null	1.39454
RPS23P1(ENSG00000243504)	ENSG00000243504	null	null	1.39454
ADGRB1(ENSG00000181790)	ENSG00000181790	null	null	1.39407
SALL3(ENSG00000256463)	ENSG00000256463	null	null	1.39196
KIF28P(ENSG00000223519)	ENSG00000223519	null	null	1.39046
LINC02551(ENSG00000254842)	ENSG00000254842	null	null	1.38948
AC135050.1(ENSG00000232748)	ENSG00000232748	null	null	1.38916
AP001107.4(ENSG00000254461)	ENSG00000254461	null	null	1.38845
AC122688.3(ENSG00000279233)	ENSG00000279233	null	null	1.38699
AC092718.7(ENSG00000278985)	ENSG00000278985	null	null	1.38448
AC109460.1(ENSG00000260367)	ENSG00000260367	null	null	1.38435
NKX3-1(ENSG00000167034)	ENSG00000167034	null	null	1.38365
BCL3(ENSG00000069399)	ENSG00000069399	null	null	1.38314
AGXT2(ENSG00000113492)	ENSG00000113492	null	null	1.38279
AC243964.3(ENSG00000279095)	ENSG00000279095	null	null	1.38263
GPR135(ENSG00000181619)	ENSG00000181619	null	null	1.38202
AOC2(ENSG00000131480)	ENSG00000131480	null	null	1.38149
AC008663.2(ENSG00000253955)	ENSG00000253955	null	null	1.38114
ZNF491(ENSG00000177599)	ENSG00000177599	null	null	1.3777
AL805961.1(ENSG00000284668)	ENSG00000284668	null	null	1.37743
TNC(ENSG00000041982)	ENSG00000041982	null	null	1.37597
AL391421.1(ENSG00000204049)	ENSG00000204049	null	null	1.37398
COL28A1(ENSG00000215018)	ENSG00000215018	null	null	1.37296
ZNF750(ENSG00000141579)	ENSG00000141579	null	null	1.37246
PAGE4(ENSG00000101951)	ENSG00000101951	null	null	1.36912
SRM(ENSG00000116649)	ENSG00000116649	null	null	1.36884
PIK3R3(ENSG00000117461)	ENSG00000117461	null	null	1.3683
NANOS1(ENSG00000188613)	ENSG00000188613	null	null	1.36803
ADGRE2(ENSG00000127507)	ENSG00000127507	null	null	1.36742
AC024337.1(ENSG00000259702)	ENSG00000259702	null	null	1.36664
AC015813.1(ENSG00000264112)	ENSG00000264112	null	null	1.3635
SOX6(ENSG00000110693)	ENSG00000110693	null	null	1.36306
AL390728.4(ENSG00000227671)	ENSG00000227671	null	null	1.35995
CCNG2(ENSG00000138764)	ENSG00000138764	null	null	1.3597
SRGAP1(ENSG00000196935)	ENSG00000196935	null	null	1.35196
AP005212.4(ENSG00000283294)	ENSG00000283294	null	null	1.34935
BAIAP2L2(ENSG00000128298)	ENSG00000128298	null	null	1.34836
TMEM184A(ENSG00000164855)	ENSG00000164855	null	null	1.34699
Z83843.1(ENSG00000271533)	ENSG00000271533	null	null	1.34531
DENND3(ENSG00000105339)	ENSG00000105339	null	null	1.34396
ELF5(ENSG00000135374)	ENSG00000135374	null	null	1.34287
AP000808.2(ENSG00000255741)	ENSG00000255741	null	null	1.34254
AC012360.2(ENSG00000272861)	ENSG00000272861	null	null	1.34131
BTG1(ENSG00000133639)	ENSG00000133639	null	null	1.33993
RNF223(ENSG00000237330)	ENSG00000237330	null	null	1.33954
SRGAP3(ENSG00000196220)	ENSG00000196220	null	null	1.33745
AC010271.1(ENSG00000268366)	ENSG00000268366	null	null	1.33715
TUFT1(ENSG00000143367)	ENSG00000143367	null	null	1.33701
ZNF596(ENSG00000172748)	ENSG00000172748	null	null	1.33581
AC005042.1(ENSG00000227331)	ENSG00000227331	null	null	1.33568
PWAR6(ENSG00000257151)	ENSG00000257151	null	null	1.3355
CPA4(ENSG00000128510)	ENSG00000128510	null	null	1.33477
FLRT3(ENSG00000125848)	ENSG00000125848	null	null	1.33458
CHRNB2(ENSG00000160716)	ENSG00000160716	null	null	1.33443
SPDYE1(ENSG00000136206)	ENSG00000136206	null	null	1.33419
AL353795.3(ENSG00000279608)	ENSG00000279608	null	null	1.33346
AC024475.4(ENSG00000255314)	ENSG00000255314	null	null	1.33346
MT-RNR2(ENSG00000210082)	ENSG00000210082	null	null	1.33147
ZCCHC18(ENSG00000166707)	ENSG00000166707	null	null	1.33142
AC120049.1(ENSG00000267414)	ENSG00000267414	null	null	1.32862
SNORA55(ENSG00000201457)	ENSG00000201457	null	null	1.32584
TMPRSS5(ENSG00000166682)	ENSG00000166682	null	null	1.32525
AL132765.1(ENSG00000230495)	ENSG00000230495	null	null	1.32357
OR2I1P(ENSG00000237988)	ENSG00000237988	null	null	1.32294
PTPN20CP(ENSG00000278561)	ENSG00000278561	null	null	1.3227
BDH2P1(ENSG00000232699)	ENSG00000232699	null	null	1.32212
RAPSN(ENSG00000165917)	ENSG00000165917	null	null	1.32059
SLC5A6(ENSG00000138074)	ENSG00000138074	null	null	1.32047
PRSS27(ENSG00000172382)	ENSG00000172382	null	null	1.31886
HRAT92(ENSG00000223855)	ENSG00000223855	null	null	1.31829
DKK1(ENSG00000107984)	ENSG00000107984	null	null	1.31786
AC004231.1(ENSG00000234477)	ENSG00000234477	null	null	1.31774
ZNF503(ENSG00000165655)	ENSG00000165655	null	null	1.31749
AC011477.3(ENSG00000267565)	ENSG00000267565	null	null	1.3169
RAB32(ENSG00000118508)	ENSG00000118508	null	null	1.31568
WDR26(ENSG00000162923)	ENSG00000162923	null	null	1.31533
DNAJC12(ENSG00000108176)	ENSG00000108176	null	null	1.31278
AC007823.1(ENSG00000260743)	ENSG00000260743	null	null	1.31214
FLJ20021(ENSG00000254531)	ENSG00000254531	null	null	1.31208
SLC29A3(ENSG00000198246)	ENSG00000198246	null	null	1.31124
AC005261.1(ENSG00000268205)	ENSG00000268205	null	null	1.3111
DISC1FP1(ENSG00000261645)	ENSG00000261645	null	null	1.31039
CDRT1(ENSG00000241322)	ENSG00000241322	null	null	1.30918
GABRP(ENSG00000094755)	ENSG00000094755	null	null	1.30918
MIR30C2(ENSG00000199094)	ENSG00000199094	null	null	1.30918
MIR1276(ENSG00000221634)	ENSG00000221634	null	null	1.30918
AC131571.1(ENSG00000228061)	ENSG00000228061	null	null	1.30918
AC006130.2(ENSG00000267398)	ENSG00000267398	null	null	1.30918
AL691482.3(ENSG00000249007)	ENSG00000249007	null	null	1.30912
KRT16(ENSG00000186832)	ENSG00000186832	null	null	1.30715
CARD16(ENSG00000204397)	ENSG00000204397	null	null	1.305
ZNF556(ENSG00000172000)	ENSG00000172000	null	null	1.30474
RTN1(ENSG00000139970)	ENSG00000139970	null	null	1.30418
RUNX1T1(ENSG00000079102)	ENSG00000079102	null	null	1.3024
AC110619.1(ENSG00000218416)	ENSG00000218416	null	null	1.30201
BCKDHB(ENSG00000083123)	ENSG00000083123	null	null	1.29982
MT-TY(ENSG00000210144)	ENSG00000210144	null	null	1.29969
KRT18(ENSG00000111057)	ENSG00000111057	null	null	1.29823
MIR4435-2HG(ENSG00000172965)	ENSG00000172965	null	null	1.29808
BLNK(ENSG00000095585)	ENSG00000095585	null	null	1.29635
GTF2IP6(ENSG00000266736)	ENSG00000266736	null	null	1.2961
LMAN1L(ENSG00000140506)	ENSG00000140506	null	null	1.29604
LINC01579(ENSG00000258754)	ENSG00000258754	null	null	1.29573
TFAP2E(ENSG00000116819)	ENSG00000116819	null	null	1.29443
NCAM1(ENSG00000149294)	ENSG00000149294	null	null	1.29121
AC074141.1(ENSG00000283236)	ENSG00000283236	null	null	1.29025
AC253536.2(ENSG00000228039)	ENSG00000228039	null	null	1.28774
HSPA1A(ENSG00000204389)	ENSG00000204389	null	null	1.28533
NPIPB12(ENSG00000169203)	ENSG00000169203	null	null	1.28502
CYP46A1(ENSG00000036530)	ENSG00000036530	null	null	1.28491
LRRC31(ENSG00000114248)	ENSG00000114248	null	null	1.28409
AL356473.1(ENSG00000219736)	ENSG00000219736	null	null	1.28362
AP003498.2(ENSG00000285933)	ENSG00000285933	null	null	1.28241
SLC16A8(ENSG00000100156)	ENSG00000100156	null	null	1.28101
AC007923.4(ENSG00000266877)	ENSG00000266877	null	null	1.28081
RPS10(ENSG00000124614)	ENSG00000124614	null	null	1.28075
AP001972.5(ENSG00000279117)	ENSG00000279117	null	null	1.27754
HPSE2(ENSG00000172987)	ENSG00000172987	null	null	1.27513
KLHDC7A(ENSG00000179023)	ENSG00000179023	null	null	1.27448
KRT8P3(ENSG00000254285)	ENSG00000254285	null	null	1.27405
RN7SL4P(ENSG00000263740)	ENSG00000263740	null	null	1.27368
PCDHAC1(ENSG00000248383)	ENSG00000248383	null	null	1.27267
DISP2(ENSG00000140323)	ENSG00000140323	null	null	1.27189
LONRF2P1(ENSG00000266605)	ENSG00000266605	null	null	1.27098
RWDD2A(ENSG00000013392)	ENSG00000013392	null	null	1.26886
AC092118.1(ENSG00000187185)	ENSG00000187185	null	null	1.26811
RAET1K(ENSG00000218358)	ENSG00000218358	null	null	1.26631
AC092171.2(ENSG00000230733)	ENSG00000230733	null	null	1.26615
AC020594.1(ENSG00000237133)	ENSG00000237133	null	null	1.26592
WFIKKN1(ENSG00000127578)	ENSG00000127578	null	null	1.26478
SLC35F6(ENSG00000213699)	ENSG00000213699	null	null	1.26327
BNIP3P11(ENSG00000271550)	ENSG00000271550	null	null	1.2629
ZNF350(ENSG00000256683)	ENSG00000256683	null	null	1.26167
COL6A3(ENSG00000163359)	ENSG00000163359	null	null	1.26126
KLF14(ENSG00000266265)	ENSG00000266265	null	null	1.26086
OSR2(ENSG00000164920)	ENSG00000164920	null	null	1.26054
S100A10(ENSG00000197747)	ENSG00000197747	null	null	1.26012
NDN(ENSG00000182636)	ENSG00000182636	null	null	1.25923
SLC22A1(ENSG00000175003)	ENSG00000175003	null	null	1.2579
PTCHD4(ENSG00000244694)	ENSG00000244694	null	null	1.25777
AL353804.1(ENSG00000228906)	ENSG00000228906	null	null	1.2576
AC073111.1(ENSG00000239377)	ENSG00000239377	null	null	1.25676
SUSD5(ENSG00000173705)	ENSG00000173705	null	null	1.2556
AL592430.1(ENSG00000232682)	ENSG00000232682	null	null	1.2556
PLEKHA8P1(ENSG00000134297)	ENSG00000134297	null	null	1.25503
AC055764.2(ENSG00000273375)	ENSG00000273375	null	null	1.25482
COL27A1(ENSG00000196739)	ENSG00000196739	null	null	1.25462
QDPR(ENSG00000151552)	ENSG00000151552	null	null	1.25314
AL353622.1(ENSG00000270605)	ENSG00000270605	null	null	1.25265
AL031777.3(ENSG00000282988)	ENSG00000282988	null	null	1.25176
BCAR4(ENSG00000262117)	ENSG00000262117	null	null	1.25111
CD55(ENSG00000196352)	ENSG00000196352	null	null	1.24818
MYO3B(ENSG00000071909)	ENSG00000071909	null	null	1.24795
DIRAS3(ENSG00000162595)	ENSG00000162595	null	null	1.24749
MYL9(ENSG00000101335)	ENSG00000101335	null	null	1.24674
TMEM121B(ENSG00000183307)	ENSG00000183307	null	null	1.24629
CYP4F35P(ENSG00000265787)	ENSG00000265787	null	null	1.24564
RHCG(ENSG00000140519)	ENSG00000140519	null	null	1.24552
MPIG6B(ENSG00000204420)	ENSG00000204420	null	null	1.24438
ZYX(ENSG00000159840)	ENSG00000159840	null	null	1.24405
AC021066.2(ENSG00000284883)	ENSG00000284883	null	null	1.24371
AC000120.1(ENSG00000243107)	ENSG00000243107	null	null	1.24352
ANKHD1-EIF4EBP3(ENSG00000254996)	ENSG00000254996	null	null	1.24331
PTGER3(ENSG00000050628)	ENSG00000050628	null	null	1.24278
AC025871.2(ENSG00000254370)	ENSG00000254370	null	null	1.24229
ARRDC4(ENSG00000140450)	ENSG00000140450	null	null	1.24161
CARD14(ENSG00000141527)	ENSG00000141527	null	null	1.23928
CSAD(ENSG00000139631)	ENSG00000139631	null	null	1.23885
CYB5A(ENSG00000166347)	ENSG00000166347	null	null	1.23869
AC118755.1(ENSG00000262296)	ENSG00000262296	null	null	1.23854
DTX2P1(ENSG00000186704)	ENSG00000186704	null	null	1.23677
LINC02588(ENSG00000257842)	ENSG00000257842	null	null	1.23642
ZMYND15(ENSG00000141497)	ENSG00000141497	null	null	1.23491
ARHGEF3(ENSG00000163947)	ENSG00000163947	null	null	1.23362
ACER1(ENSG00000167769)	ENSG00000167769	null	null	1.23274
ADAMTS7(ENSG00000136378)	ENSG00000136378	null	null	1.2313
AKR1B1(ENSG00000085662)	ENSG00000085662	null	null	1.23097
AC012313.2(ENSG00000268049)	ENSG00000268049	null	null	1.22983
SYNPO2(ENSG00000172403)	ENSG00000172403	null	null	1.22965
SPRY3(ENSG00000168939)	ENSG00000168939	null	null	1.22948
HNRNPA3P3(ENSG00000214653)	ENSG00000214653	null	null	1.22859
CACTIN-AS1(ENSG00000226800)	ENSG00000226800	null	null	1.22829
GP2(ENSG00000169347)	ENSG00000169347	null	null	1.22794
PDZRN3(ENSG00000121440)	ENSG00000121440	null	null	1.22785
TEKT4P2(ENSG00000188681)	ENSG00000188681	null	null	1.22631
AC022905.1(ENSG00000250979)	ENSG00000250979	null	null	1.22593
AL627309.6(ENSG00000268903)	ENSG00000268903	null	null	1.22477
AC067852.3(ENSG00000267632)	ENSG00000267632	null	null	1.22467
TCP1P1(ENSG00000229161)	ENSG00000229161	null	null	1.22441
ANK2(ENSG00000145362)	ENSG00000145362	null	null	1.22436
AL356299.2(ENSG00000272945)	ENSG00000272945	null	null	1.2241
CEPT1(ENSG00000134255)	ENSG00000134255	null	null	1.2234
LINC01836(ENSG00000267530)	ENSG00000267530	null	null	1.22147
EIF4A1(ENSG00000161960)	ENSG00000161960	null	null	1.22139
EIF3LP3(ENSG00000226086)	ENSG00000226086	null	null	1.2212
SEMA6D(ENSG00000137872)	ENSG00000137872	null	null	1.22118
DDN(ENSG00000181418)	ENSG00000181418	null	null	1.22082
LINC00866(ENSG00000227356)	ENSG00000227356	null	null	1.21992
STEAP3(ENSG00000115107)	ENSG00000115107	null	null	1.21971
L1CAM(ENSG00000198910)	ENSG00000198910	null	null	1.21811
AC092368.3(ENSG00000261512)	ENSG00000261512	null	null	1.21776
LINGO3(ENSG00000220008)	ENSG00000220008	null	null	1.21748
GABARAPL1(ENSG00000139112)	ENSG00000139112	null	null	1.21722
SLC43A2(ENSG00000167703)	ENSG00000167703	null	null	1.21596
LIX1-AS1(ENSG00000251513)	ENSG00000251513	null	null	1.21383
ZDHHC7(ENSG00000153786)	ENSG00000153786	null	null	1.21338
LBX2-AS1(ENSG00000257702)	ENSG00000257702	null	null	1.21327
AC008937.1(ENSG00000225230)	ENSG00000225230	null	null	1.21327
ADSL(ENSG00000239900)	ENSG00000239900	null	null	1.2126
KRT8(ENSG00000170421)	ENSG00000170421	null	null	1.21216
RNF207(ENSG00000158286)	ENSG00000158286	null	null	1.21199
LINC01443(ENSG00000266554)	ENSG00000266554	null	null	1.21145
HMGB2P1(ENSG00000267736)	ENSG00000267736	null	null	1.21053
AC010735.2(ENSG00000272622)	ENSG00000272622	null	null	1.21052
AC079140.1(ENSG00000248564)	ENSG00000248564	null	null	1.21008
AC009054.2(ENSG00000261783)	ENSG00000261783	null	null	1.20825
C6orf132(ENSG00000188112)	ENSG00000188112	null	null	1.20766
AL662795.2(ENSG00000280128)	ENSG00000280128	null	null	1.20641
ACOX1(ENSG00000161533)	ENSG00000161533	null	null	1.20256
ALDH1A3(ENSG00000184254)	ENSG00000184254	null	null	1.20137
AC100812.1(ENSG00000272192)	ENSG00000272192	null	null	1.19624
LGALS3(ENSG00000131981)	ENSG00000131981	null	null	1.19536
SCX(ENSG00000260428)	ENSG00000260428	null	null	1.19431
MAF(ENSG00000178573)	ENSG00000178573	null	null	1.19327
AL161646.1(ENSG00000225768)	ENSG00000225768	null	null	1.19195
JAKMIP3(ENSG00000188385)	ENSG00000188385	null	null	1.19148
CAPN5(ENSG00000149260)	ENSG00000149260	null	null	1.1909
AC011586.2(ENSG00000253496)	ENSG00000253496	null	null	1.19058
MTCO1P12(ENSG00000237973)	ENSG00000237973	null	null	1.18775
NRG1(ENSG00000157168)	ENSG00000157168	null	null	1.18725
ZNF790-AS1(ENSG00000267254)	ENSG00000267254	null	null	1.18702
DTX2P1-UPK3BP1-PMS2P11(ENSG00000265479)	ENSG00000265479	null	null	1.18536
COL18A1(ENSG00000182871)	ENSG00000182871	null	null	1.18526
TP53INP1(ENSG00000164938)	ENSG00000164938	null	null	1.18506
ARL15(ENSG00000185305)	ENSG00000185305	null	null	1.18442
GOLGA8A(ENSG00000175265)	ENSG00000175265	null	null	1.18319
AP000238.1(ENSG00000273464)	ENSG00000273464	null	null	1.18219
TM7SF2(ENSG00000149809)	ENSG00000149809	null	null	1.18197
CTH(ENSG00000116761)	ENSG00000116761	null	null	1.18178
PXN(ENSG00000089159)	ENSG00000089159	null	null	1.18146
FOSB(ENSG00000125740)	ENSG00000125740	null	null	1.18145
AC012181.2(ENSG00000261270)	ENSG00000261270	null	null	1.18101
LAMA5-AS1(ENSG00000228812)	ENSG00000228812	null	null	1.17985
PDP1(ENSG00000164951)	ENSG00000164951	null	null	1.17899
SGSH(ENSG00000181523)	ENSG00000181523	null	null	1.1787
CD320(ENSG00000167775)	ENSG00000167775	null	null	1.17836
PPT1(ENSG00000131238)	ENSG00000131238	null	null	1.17813
ODAM(ENSG00000109205)	ENSG00000109205	null	null	1.17765
ALS2CL(ENSG00000178038)	ENSG00000178038	null	null	1.17762
GPR132(ENSG00000183484)	ENSG00000183484	null	null	1.17705
BNIP3P17(ENSG00000271524)	ENSG00000271524	null	null	1.17688
AC023509.3(ENSG00000267281)	ENSG00000267281	null	null	1.17634
FOXD4(ENSG00000170122)	ENSG00000170122	null	null	1.1763
CHEK2P2(ENSG00000259156)	ENSG00000259156	null	null	1.17589
AHR(ENSG00000106546)	ENSG00000106546	null	null	1.17494
SAMD12(ENSG00000177570)	ENSG00000177570	null	null	1.17352
FAM13B(ENSG00000031003)	ENSG00000031003	null	null	1.17298
SLC25A34(ENSG00000162461)	ENSG00000162461	null	null	1.17292
ADAMTS19-AS1(ENSG00000249421)	ENSG00000249421	null	null	1.17103
CLSTN3(ENSG00000139182)	ENSG00000139182	null	null	1.1707
TVP23A(ENSG00000166676)	ENSG00000166676	null	null	1.17065
FBXO15(ENSG00000141665)	ENSG00000141665	null	null	1.17012
ANKRD35(ENSG00000198483)	ENSG00000198483	null	null	1.16951
AP002761.4(ENSG00000260401)	ENSG00000260401	null	null	1.16904
AL591848.4(ENSG00000260855)	ENSG00000260855	null	null	1.16864
COL6A1(ENSG00000142156)	ENSG00000142156	null	null	1.16763
SC5D(ENSG00000109929)	ENSG00000109929	null	null	1.1676
AL080317.2(ENSG00000271789)	ENSG00000271789	null	null	1.16723
CAB39L(ENSG00000102547)	ENSG00000102547	null	null	1.1667
AC132812.1(ENSG00000265298)	ENSG00000265298	null	null	1.1655
CACNA1G(ENSG00000006283)	ENSG00000006283	null	null	1.16466
VN1R48P(ENSG00000237487)	ENSG00000237487	null	null	1.1646
AL365277.1(ENSG00000228060)	ENSG00000228060	null	null	1.1645
AC064799.2(ENSG00000260586)	ENSG00000260586	null	null	1.16431
ADAM1B(ENSG00000226469)	ENSG00000226469	null	null	1.16381
KRTAP3-1(ENSG00000212901)	ENSG00000212901	null	null	1.16346
SH3KBP1(ENSG00000147010)	ENSG00000147010	null	null	1.16328
AC114956.2(ENSG00000248554)	ENSG00000248554	null	null	1.16252
AC005165.1(ENSG00000223561)	ENSG00000223561	null	null	1.16175
NLRP1(ENSG00000091592)	ENSG00000091592	null	null	1.16161
ARHGAP40(ENSG00000124143)	ENSG00000124143	null	null	1.16103
HSPA1B(ENSG00000204388)	ENSG00000204388	null	null	1.15916
HSPA8(ENSG00000109971)	ENSG00000109971	null	null	1.15908
AC040162.1(ENSG00000261884)	ENSG00000261884	null	null	1.15876
RTEL1P1(ENSG00000251441)	ENSG00000251441	null	null	1.15871
ANXA2P2(ENSG00000231991)	ENSG00000231991	null	null	1.15779
SCNN1A(ENSG00000111319)	ENSG00000111319	null	null	1.15687
AC073342.1(ENSG00000231840)	ENSG00000231840	null	null	1.1555
CLEC7A(ENSG00000172243)	ENSG00000172243	null	null	1.15545
FBXO32(ENSG00000156804)	ENSG00000156804	null	null	1.15473
CYP39A1(ENSG00000146233)	ENSG00000146233	null	null	1.1546
AC004771.5(ENSG00000262678)	ENSG00000262678	null	null	1.15361
REEP5(ENSG00000129625)	ENSG00000129625	null	null	1.15361
EME2(ENSG00000197774)	ENSG00000197774	null	null	1.15336
KRT7(ENSG00000135480)	ENSG00000135480	null	null	1.15307
PLA2G4C(ENSG00000105499)	ENSG00000105499	null	null	1.15062
LINC01480(ENSG00000270164)	ENSG00000270164	null	null	1.14981
MTERF2(ENSG00000120832)	ENSG00000120832	null	null	1.14958
AL669831.4(ENSG00000230092)	ENSG00000230092	null	null	1.14938
AC007318.2(ENSG00000273763)	ENSG00000273763	null	null	1.14901
ZC3H12B(ENSG00000102053)	ENSG00000102053	null	null	1.14883
GSDME(ENSG00000105928)	ENSG00000105928	null	null	1.14824
GOLGA7B(ENSG00000155265)	ENSG00000155265	null	null	1.14798
AC007038.2(ENSG00000272807)	ENSG00000272807	null	null	1.14746
ERVV-2(ENSG00000268964)	ENSG00000268964	null	null	1.14705
HIST1H1PS1(ENSG00000216331)	ENSG00000216331	null	null	1.14691
KRT75(ENSG00000170454)	ENSG00000170454	null	null	1.14556
GAS5(ENSG00000234741)	ENSG00000234741	null	null	1.14422
CDK6(ENSG00000105810)	ENSG00000105810	null	null	1.14422
AC004253.1(ENSG00000263990)	ENSG00000263990	null	null	1.14406
KIF5C(ENSG00000168280)	ENSG00000168280	null	null	1.14359
AC108062.1(ENSG00000251432)	ENSG00000251432	null	null	1.14103
DNAJB5(ENSG00000137094)	ENSG00000137094	null	null	1.14089
AC010326.4(ENSG00000270804)	ENSG00000270804	null	null	1.13986
TDRP(ENSG00000180190)	ENSG00000180190	null	null	1.13963
PCDH18(ENSG00000189184)	ENSG00000189184	null	null	1.13949
NIPAL4(ENSG00000172548)	ENSG00000172548	null	null	1.13795
AC091563.1(ENSG00000254343)	ENSG00000254343	null	null	1.13781
SSPN(ENSG00000123096)	ENSG00000123096	null	null	1.13781
LINC01002(ENSG00000282508)	ENSG00000282508	null	null	1.13712
AC231981.1(ENSG00000235078)	ENSG00000235078	null	null	1.13688
SLC26A7(ENSG00000147606)	ENSG00000147606	null	null	1.13622
CNTN5(ENSG00000149972)	ENSG00000149972	null	null	1.13503
TGM1(ENSG00000092295)	ENSG00000092295	null	null	1.13352
LINC01611(ENSG00000231776)	ENSG00000231776	null	null	1.13311
AL513304.1(ENSG00000233052)	ENSG00000233052	null	null	1.13268
LINC01963(ENSG00000260804)	ENSG00000260804	null	null	1.13221
AC092683.1(ENSG00000230606)	ENSG00000230606	null	null	1.13186
AC116552.1(ENSG00000261744)	ENSG00000261744	null	null	1.13122
RBPMS(ENSG00000157110)	ENSG00000157110	null	null	1.12969
BNIPL(ENSG00000163141)	ENSG00000163141	null	null	1.12964
MATN3(ENSG00000132031)	ENSG00000132031	null	null	1.12777
STAG3L1(ENSG00000205583)	ENSG00000205583	null	null	1.12765
AC004967.2(ENSG00000285725)	ENSG00000285725	null	null	1.12736
TAX1BP3(ENSG00000213977)	ENSG00000213977	null	null	1.12699
PIEZO1(ENSG00000103335)	ENSG00000103335	null	null	1.12527
ABLIM2(ENSG00000163995)	ENSG00000163995	null	null	1.12498
EFCC1(ENSG00000114654)	ENSG00000114654	null	null	1.12473
SCART1(ENSG00000214279)	ENSG00000214279	null	null	1.12472
TPM1-AS(ENSG00000259498)	ENSG00000259498	null	null	1.124
AC008537.2(ENSG00000269843)	ENSG00000269843	null	null	1.12309
ARHGAP8(ENSG00000241484)	ENSG00000241484	null	null	1.12259
MAGEB6(ENSG00000176746)	ENSG00000176746	null	null	1.12256
ENDOU(ENSG00000111405)	ENSG00000111405	null	null	1.1225
LEF1-AS1(ENSG00000232021)	ENSG00000232021	null	null	1.1225
KLHL35(ENSG00000149243)	ENSG00000149243	null	null	1.12179
ADAMTSL4(ENSG00000143382)	ENSG00000143382	null	null	1.121
Z98200.1(ENSG00000271734)	ENSG00000271734	null	null	1.12076
AC231533.2(ENSG00000233585)	ENSG00000233585	null	null	1.12076
SNORA26(ENSG00000212588)	ENSG00000212588	null	null	1.1207
MXRA8(ENSG00000162576)	ENSG00000162576	null	null	1.12065
ZNF92(ENSG00000146757)	ENSG00000146757	null	null	1.12039
FAM102A(ENSG00000167106)	ENSG00000167106	null	null	1.1202
BPGM(ENSG00000172331)	ENSG00000172331	null	null	1.11982
CNPY4(ENSG00000166997)	ENSG00000166997	null	null	1.11979
AL512770.1(ENSG00000228302)	ENSG00000228302	null	null	1.11771
AC022784.1(ENSG00000248538)	ENSG00000248538	null	null	1.11742
BTBD19(ENSG00000222009)	ENSG00000222009	null	null	1.11742
AC127024.2(ENSG00000263603)	ENSG00000263603	null	null	1.11742
RNA5SP435(ENSG00000200914)	ENSG00000200914	null	null	1.11742
MAOB(ENSG00000069535)	ENSG00000069535	null	null	1.11683
NOSTRIN(ENSG00000163072)	ENSG00000163072	null	null	1.11665
AL365436.1(ENSG00000223861)	ENSG00000223861	null	null	1.11662
CACNG4(ENSG00000075461)	ENSG00000075461	null	null	1.11543
NIM1K(ENSG00000177453)	ENSG00000177453	null	null	1.11526
NEDD4L(ENSG00000049759)	ENSG00000049759	null	null	1.11517
AL162431.2(ENSG00000243155)	ENSG00000243155	null	null	1.11378
GLT8D2(ENSG00000120820)	ENSG00000120820	null	null	1.11317
AC020663.1(ENSG00000266994)	ENSG00000266994	null	null	1.1127
LINC01018(ENSG00000250056)	ENSG00000250056	null	null	1.11187
ESR2(ENSG00000140009)	ENSG00000140009	null	null	1.11166
TMEM25(ENSG00000149582)	ENSG00000149582	null	null	1.11137
AL354872.2(ENSG00000271992)	ENSG00000271992	null	null	1.10873
KYNU(ENSG00000115919)	ENSG00000115919	null	null	1.10771
SPNS1(ENSG00000169682)	ENSG00000169682	null	null	1.10744
ST3GAL3(ENSG00000126091)	ENSG00000126091	null	null	1.10686
PDXDC2P-NPIPB14P(ENSG00000196696)	ENSG00000196696	null	null	1.10638
ADGRE5(ENSG00000123146)	ENSG00000123146	null	null	1.10498
KRTAP5-1(ENSG00000205869)	ENSG00000205869	null	null	1.10465
AC007663.4(ENSG00000273343)	ENSG00000273343	null	null	1.1046
AL161719.1(ENSG00000234535)	ENSG00000234535	null	null	1.10367
ZNF385A(ENSG00000161642)	ENSG00000161642	null	null	1.10338
AL442003.1(ENSG00000285803)	ENSG00000285803	null	null	1.10309
LRRN4(ENSG00000125872)	ENSG00000125872	null	null	1.10195
PLXNA1(ENSG00000114554)	ENSG00000114554	null	null	1.1001
PANO1(ENSG00000274897)	ENSG00000274897	null	null	1.09937
AC009065.8(ENSG00000261663)	ENSG00000261663	null	null	1.09928
AL359183.1(ENSG00000279406)	ENSG00000279406	null	null	1.09922
NRG1-IT1(ENSG00000253974)	ENSG00000253974	null	null	1.0989
CRIM1(ENSG00000150938)	ENSG00000150938	null	null	1.0988
AL132639.3(ENSG00000259083)	ENSG00000259083	null	null	1.09871
HPCAL1(ENSG00000115756)	ENSG00000115756	null	null	1.09803
SLC38A7(ENSG00000103042)	ENSG00000103042	null	null	1.09802
CLN3(ENSG00000188603)	ENSG00000188603	null	null	1.09798
MT-TL1(ENSG00000209082)	ENSG00000209082	null	null	1.0979
SLC12A5(ENSG00000124140)	ENSG00000124140	null	null	1.09748
ZNF714(ENSG00000160352)	ENSG00000160352	null	null	1.09724
AGAP10P(ENSG00000230869)	ENSG00000230869	null	null	1.09685
AC120053.1(ENSG00000271971)	ENSG00000271971	null	null	1.09626
VPS18(ENSG00000104142)	ENSG00000104142	null	null	1.09593
PCDHA10(ENSG00000250120)	ENSG00000250120	null	null	1.09464
PHLDA1(ENSG00000139289)	ENSG00000139289	null	null	1.09457
HOXC13(ENSG00000123364)	ENSG00000123364	null	null	1.09455
RN7SL738P(ENSG00000243339)	ENSG00000243339	null	null	1.09453
AL731892.1(ENSG00000238145)	ENSG00000238145	null	null	1.09353
PARL(ENSG00000175193)	ENSG00000175193	null	null	1.09323
ZNF195(ENSG00000005801)	ENSG00000005801	null	null	1.09183
RAB20(ENSG00000139832)	ENSG00000139832	null	null	1.09177
RIN3(ENSG00000100599)	ENSG00000100599	null	null	1.09176
LINC00452(ENSG00000229373)	ENSG00000229373	null	null	1.09125
FTLP14(ENSG00000260459)	ENSG00000260459	null	null	1.09082
PVT1(ENSG00000249859)	ENSG00000249859	null	null	1.09081
ZNF391(ENSG00000124613)	ENSG00000124613	null	null	1.09057
CTSD(ENSG00000117984)	ENSG00000117984	null	null	1.09029
IL16(ENSG00000172349)	ENSG00000172349	null	null	1.08998
AL358072.1(ENSG00000271427)	ENSG00000271427	null	null	1.08891
CDH23(ENSG00000107736)	ENSG00000107736	null	null	1.08848
ADAM8(ENSG00000151651)	ENSG00000151651	null	null	1.08839
SP6(ENSG00000189120)	ENSG00000189120	null	null	1.08825
RF00017(ENSG00000276096)	ENSG00000276096	null	null	1.08804
ANKRD20A11P(ENSG00000215559)	ENSG00000215559	null	null	1.08801
AC129926.1(ENSG00000265246)	ENSG00000265246	null	null	1.08656
UNC13D(ENSG00000092929)	ENSG00000092929	null	null	1.08625
AL390719.3(ENSG00000285812)	ENSG00000285812	null	null	1.08623
ACAA1(ENSG00000060971)	ENSG00000060971	null	null	1.08568
HLF(ENSG00000108924)	ENSG00000108924	null	null	1.08528
AC007780.1(ENSG00000267009)	ENSG00000267009	null	null	1.08435
DUX4L37(ENSG00000283020)	ENSG00000283020	null	null	1.084
AC105345.1(ENSG00000205959)	ENSG00000205959	null	null	1.08395
CLDN8(ENSG00000156284)	ENSG00000156284	null	null	1.08386
TMC4(ENSG00000167608)	ENSG00000167608	null	null	1.08322
KRT19(ENSG00000171345)	ENSG00000171345	null	null	1.08313
FLVCR2(ENSG00000119686)	ENSG00000119686	null	null	1.08254
SNORA73B(ENSG00000200087)	ENSG00000200087	null	null	1.08242
AL355987.5(ENSG00000274356)	ENSG00000274356	null	null	1.08221
FAM89A(ENSG00000182118)	ENSG00000182118	null	null	1.08212
ANXA2(ENSG00000182718)	ENSG00000182718	null	null	1.07956
AC066613.1(ENSG00000259668)	ENSG00000259668	null	null	1.0792
SELENOW(ENSG00000178980)	ENSG00000178980	null	null	1.07846
MAL2-AS1(ENSG00000253972)	ENSG00000253972	null	null	1.07831
RN7SL823P(ENSG00000263595)	ENSG00000263595	null	null	1.07831
MBNL2(ENSG00000139793)	ENSG00000139793	null	null	1.07756
SHOX2(ENSG00000168779)	ENSG00000168779	null	null	1.07752
PIP(ENSG00000159763)	ENSG00000159763	null	null	1.07704
CXADRP2(ENSG00000258712)	ENSG00000258712	null	null	1.07661
UCP3(ENSG00000175564)	ENSG00000175564	null	null	1.07631
ZSWIM8(ENSG00000214655)	ENSG00000214655	null	null	1.07535
PLAC8(ENSG00000145287)	ENSG00000145287	null	null	1.07489
SLC9A5(ENSG00000135740)	ENSG00000135740	null	null	1.07429
NSFP1(ENSG00000260075)	ENSG00000260075	null	null	1.07365
CHRNE(ENSG00000108556)	ENSG00000108556	null	null	1.0736
LINCR-0001(ENSG00000253641)	ENSG00000253641	null	null	1.07268
IFITM10(ENSG00000244242)	ENSG00000244242	null	null	1.07184
MAFA-AS1(ENSG00000254338)	ENSG00000254338	null	null	1.07178
RPL23P8(ENSG00000219451)	ENSG00000219451	null	null	1.07116
NPR3(ENSG00000113389)	ENSG00000113389	null	null	1.07074
MT-TF(ENSG00000210049)	ENSG00000210049	null	null	1.07062
SLC41A2(ENSG00000136052)	ENSG00000136052	null	null	1.07031
TLL1(ENSG00000038295)	ENSG00000038295	null	null	1.0703
SLC40A1(ENSG00000138449)	ENSG00000138449	null	null	1.06962
ZNF561(ENSG00000171469)	ENSG00000171469	null	null	1.06951
AC100768.2(ENSG00000255193)	ENSG00000255193	null	null	1.06913
AC145207.5(ENSG00000263731)	ENSG00000263731	null	null	1.06899
AC125603.2(ENSG00000257883)	ENSG00000257883	null	null	1.06763
ARHGEF38(ENSG00000236699)	ENSG00000236699	null	null	1.06691
PROC(ENSG00000115718)	ENSG00000115718	null	null	1.06647
PTPN21(ENSG00000070778)	ENSG00000070778	null	null	1.06646
RAB18(ENSG00000099246)	ENSG00000099246	null	null	1.06603
AC084809.1(ENSG00000226377)	ENSG00000226377	null	null	1.06596
LINC01488(ENSG00000285094)	ENSG00000285094	null	null	1.06595
AC007220.1(ENSG00000263033)	ENSG00000263033	null	null	1.06541
SNHG22(ENSG00000267322)	ENSG00000267322	null	null	1.06541
PFN1P4(ENSG00000225080)	ENSG00000225080	null	null	1.0652
LHX6(ENSG00000106852)	ENSG00000106852	null	null	1.06502
ALOX12(ENSG00000108839)	ENSG00000108839	null	null	1.0646
LINC00470(ENSG00000132204)	ENSG00000132204	null	null	1.06449
PDGFB(ENSG00000100311)	ENSG00000100311	null	null	1.06421
ZNF69(ENSG00000198429)	ENSG00000198429	null	null	1.0632
ORM1(ENSG00000229314)	ENSG00000229314	null	null	1.06307
FBXO24(ENSG00000106336)	ENSG00000106336	null	null	1.06287
IFFO1(ENSG00000010295)	ENSG00000010295	null	null	1.06172
AL596244.1(ENSG00000261534)	ENSG00000261534	null	null	1.06144
ATP13A4(ENSG00000127249)	ENSG00000127249	null	null	1.05974
AIFM2(ENSG00000042286)	ENSG00000042286	null	null	1.05967
MARK1(ENSG00000116141)	ENSG00000116141	null	null	1.05942
SMARCE1(ENSG00000073584)	ENSG00000073584	null	null	1.05838
FAM86FP(ENSG00000164845)	ENSG00000164845	null	null	1.05832
AL121672.3(ENSG00000273289)	ENSG00000273289	null	null	1.0576
IL18(ENSG00000150782)	ENSG00000150782	null	null	1.05707
HLA-F-AS1(ENSG00000214922)	ENSG00000214922	null	null	1.0569
S100A16(ENSG00000188643)	ENSG00000188643	null	null	1.05687
MYADML2(ENSG00000185105)	ENSG00000185105	null	null	1.05677
ANOS1(ENSG00000011201)	ENSG00000011201	null	null	1.05674
AL732372.2(ENSG00000237094)	ENSG00000237094	null	null	1.05644
SNORD100(ENSG00000221500)	ENSG00000221500	null	null	1.05567
FBLIM1(ENSG00000162458)	ENSG00000162458	null	null	1.05531
WNT11(ENSG00000085741)	ENSG00000085741	null	null	1.0528
AC013652.1(ENSG00000259345)	ENSG00000259345	null	null	1.05277
ZACN(ENSG00000186919)	ENSG00000186919	null	null	1.05241
TP53INP2(ENSG00000078804)	ENSG00000078804	null	null	1.05222
GCNT7(ENSG00000124091)	ENSG00000124091	null	null	1.05222
AC106782.5(ENSG00000273724)	ENSG00000273724	null	null	1.05206
DHCR24(ENSG00000116133)	ENSG00000116133	null	null	1.05123
CYFIP2(ENSG00000055163)	ENSG00000055163	null	null	1.05092
AC103810.3(ENSG00000265982)	ENSG00000265982	null	null	1.0504
HTRA1(ENSG00000166033)	ENSG00000166033	null	null	1.04817
TENT5B(ENSG00000158246)	ENSG00000158246	null	null	1.04795
STK32B(ENSG00000152953)	ENSG00000152953	null	null	1.04745
SUMO1P3(ENSG00000235082)	ENSG00000235082	null	null	1.04714
NAP1L2(ENSG00000186462)	ENSG00000186462	null	null	1.04678
TMEM43(ENSG00000170876)	ENSG00000170876	null	null	1.04617
PTPN20(ENSG00000204179)	ENSG00000204179	null	null	1.04602
AC131649.2(ENSG00000279662)	ENSG00000279662	null	null	1.046
CNTN3(ENSG00000113805)	ENSG00000113805	null	null	1.04482
LAMTOR3(ENSG00000109270)	ENSG00000109270	null	null	1.04479
DCAF4L2(ENSG00000176566)	ENSG00000176566	null	null	1.04472
CARMIL2(ENSG00000159753)	ENSG00000159753	null	null	1.04456
PYHIN1(ENSG00000163564)	ENSG00000163564	null	null	1.04406
NMRK2(ENSG00000077009)	ENSG00000077009	null	null	1.04328
LINC00315(ENSG00000184274)	ENSG00000184274	null	null	1.04328
AC087672.2(ENSG00000254288)	ENSG00000254288	null	null	1.04328
F8A2(ENSG00000274791)	ENSG00000274791	null	null	1.04305
GRAMD2A(ENSG00000175318)	ENSG00000175318	null	null	1.04199
AC132938.1(ENSG00000260011)	ENSG00000260011	null	null	1.04165
ZNF410(ENSG00000119725)	ENSG00000119725	null	null	1.04165
RN7SL268P(ENSG00000244425)	ENSG00000244425	null	null	1.0414
ZNF485(ENSG00000198298)	ENSG00000198298	null	null	1.03864
LURAP1L-AS1(ENSG00000235448)	ENSG00000235448	null	null	1.03856
LINC00276(ENSG00000230448)	ENSG00000230448	null	null	1.03791
AC025287.4(ENSG00000284484)	ENSG00000284484	null	null	1.03773
AC106729.1(ENSG00000259995)	ENSG00000259995	null	null	1.03635
AC011468.1(ENSG00000260160)	ENSG00000260160	null	null	1.03635
ANAPC13(ENSG00000129055)	ENSG00000129055	null	null	1.03566
ARHGEF37(ENSG00000183111)	ENSG00000183111	null	null	1.03551
AL157392.3(ENSG00000239665)	ENSG00000239665	null	null	1.03471
DYRK1B(ENSG00000105204)	ENSG00000105204	null	null	1.03349
PRSS51(ENSG00000253649)	ENSG00000253649	null	null	1.03316
CREG2(ENSG00000175874)	ENSG00000175874	null	null	1.03251
AP003071.1(ENSG00000260895)	ENSG00000260895	null	null	1.03251
NMNAT1(ENSG00000173614)	ENSG00000173614	null	null	1.03224
CHP1(ENSG00000187446)	ENSG00000187446	null	null	1.03199
KIF6(ENSG00000164627)	ENSG00000164627	null	null	1.03191
PCDHGB9P(ENSG00000276545)	ENSG00000276545	null	null	1.03105
DUSP26(ENSG00000133878)	ENSG00000133878	null	null	1.03046
ATAD3C(ENSG00000215915)	ENSG00000215915	null	null	1.03037
AL136304.1(ENSG00000272223)	ENSG00000272223	null	null	1.03032
AL035448.1(ENSG00000236526)	ENSG00000236526	null	null	1.03026
CELF5(ENSG00000161082)	ENSG00000161082	null	null	1.02987
YTHDF2P1(ENSG00000270503)	ENSG00000270503	null	null	1.02904
C11orf42(ENSG00000180878)	ENSG00000180878	null	null	1.02904
AL117350.1(ENSG00000237481)	ENSG00000237481	null	null	1.02904
AC009509.4(ENSG00000276261)	ENSG00000276261	null	null	1.02697
CARD6(ENSG00000132357)	ENSG00000132357	null	null	1.02685
SPDYE5(ENSG00000170092)	ENSG00000170092	null	null	1.02671
ANGPTL1(ENSG00000116194)	ENSG00000116194	null	null	1.02621
AC067817.2(ENSG00000253829)	ENSG00000253829	null	null	1.02621
MT-ND6(ENSG00000198695)	ENSG00000198695	null	null	1.02573
CYP4F8(ENSG00000186526)	ENSG00000186526	null	null	1.02563
S100A3(ENSG00000188015)	ENSG00000188015	null	null	1.02468
GPR45(ENSG00000135973)	ENSG00000135973	null	null	1.02432
AC005324.5(ENSG00000266261)	ENSG00000266261	null	null	1.02428
MYO1A(ENSG00000166866)	ENSG00000166866	null	null	1.02428
SELPLG(ENSG00000110876)	ENSG00000110876	null	null	1.02417
AC093535.2(ENSG00000279118)	ENSG00000279118	null	null	1.02389
NBPF10(ENSG00000271425)	ENSG00000271425	null	null	1.02368
ZFAS1(ENSG00000177410)	ENSG00000177410	null	null	1.02366
AC032044.1(ENSG00000262777)	ENSG00000262777	null	null	1.02255
AL008729.1(ENSG00000215022)	ENSG00000215022	null	null	1.02231
MYL5(ENSG00000215375)	ENSG00000215375	null	null	1.02071
AC105118.1(ENSG00000253931)	ENSG00000253931	null	null	1.02025
AC005726.3(ENSG00000264608)	ENSG00000264608	null	null	1.0192
CRYM(ENSG00000103316)	ENSG00000103316	null	null	1.01887
GRIK4(ENSG00000149403)	ENSG00000149403	null	null	1.01814
AC087741.1(ENSG00000262580)	ENSG00000262580	null	null	1.01791
PRPS1(ENSG00000147224)	ENSG00000147224	null	null	1.01724
SOX9(ENSG00000125398)	ENSG00000125398	null	null	1.0171
AP000229.1(ENSG00000273492)	ENSG00000273492	null	null	1.01692
SRD5A3-AS1(ENSG00000249700)	ENSG00000249700	null	null	1.01598
AC011477.2(ENSG00000267481)	ENSG00000267481	null	null	1.01509
TGFB3(ENSG00000119699)	ENSG00000119699	null	null	1.01498
PLEKHF2(ENSG00000175895)	ENSG00000175895	null	null	1.01497
ZNF814(ENSG00000204514)	ENSG00000204514	null	null	1.01418
GDPD5(ENSG00000158555)	ENSG00000158555	null	null	1.01395
EFEMP1(ENSG00000115380)	ENSG00000115380	null	null	1.01377
SPTLC3(ENSG00000172296)	ENSG00000172296	null	null	1.01281
AP000919.1(ENSG00000263606)	ENSG00000263606	null	null	1.01278
AC141930.2(ENSG00000283766)	ENSG00000283766	null	null	1.01248
LHFPL6(ENSG00000183722)	ENSG00000183722	null	null	1.01221
C1DP1(ENSG00000231245)	ENSG00000231245	null	null	1.01173
RPL36AP21(ENSG00000240785)	ENSG00000240785	null	null	1.01136
FCRLB(ENSG00000162746)	ENSG00000162746	null	null	1.01134
ARRDC3(ENSG00000113369)	ENSG00000113369	null	null	1.01092
CYP1A2(ENSG00000140505)	ENSG00000140505	null	null	1.01075
GAL3ST4(ENSG00000197093)	ENSG00000197093	null	null	1.01052
CICP22(ENSG00000226220)	ENSG00000226220	null	null	1.01052
DUXAP9(ENSG00000225210)	ENSG00000225210	null	null	1.01036
SPX(ENSG00000134548)	ENSG00000134548	null	null	1.00955
LINC02600(ENSG00000250986)	ENSG00000250986	null	null	1.00928
RGL1(ENSG00000143344)	ENSG00000143344	null	null	1.00923
RNU6-1053P(ENSG00000251739)	ENSG00000251739	null	null	1.00841
AC092017.1(ENSG00000226986)	ENSG00000226986	null	null	1.00841
ZNF736(ENSG00000234444)	ENSG00000234444	null	null	1.00755
PBDC1(ENSG00000102390)	ENSG00000102390	null	null	1.00633
AC060780.2(ENSG00000267340)	ENSG00000267340	null	null	1.00616
AC004067.1(ENSG00000273447)	ENSG00000273447	null	null	1.0055
LINC00323(ENSG00000226496)	ENSG00000226496	null	null	1.00391
AL049795.1(ENSG00000224066)	ENSG00000224066	null	null	1.00376
MXD1(ENSG00000059728)	ENSG00000059728	null	null	1.00356
ZFHX4(ENSG00000091656)	ENSG00000091656	null	null	1.0033
GRHL3(ENSG00000158055)	ENSG00000158055	null	null	1.00323
NIPAL2(ENSG00000104361)	ENSG00000104361	null	null	1.00298
CYP7B1(ENSG00000172817)	ENSG00000172817	null	null	1.00283
FAM124A(ENSG00000150510)	ENSG00000150510	null	null	1.0027
AL022313.2(ENSG00000228719)	ENSG00000228719	null	null	1.00239
PCBP2-OT1(ENSG00000282977)	ENSG00000282977	null	null	1.00239
AC009090.1(ENSG00000260038)	ENSG00000260038	null	null	1.00239
AC124242.2(ENSG00000253384)	ENSG00000253384	null	null	1.00239
PAK2(ENSG00000180370)	ENSG00000180370	null	null	1.00135
SLIT1(ENSG00000187122)	ENSG00000187122	null	null	0.999909
LIX1L(ENSG00000271601)	ENSG00000271601	null	null	0.998831
NOX1(ENSG00000007952)	ENSG00000007952	null	null	0.998579
ANKRD20A18P(ENSG00000249493)	ENSG00000249493	null	null	0.997912
AC008481.1(ENSG00000213303)	ENSG00000213303	null	null	0.997912
AF178030.1(ENSG00000227170)	ENSG00000227170	null	null	0.997912
AL049569.1(ENSG00000226526)	ENSG00000226526	null	null	0.997912
TMEM150B(ENSG00000180061)	ENSG00000180061	null	null	0.997912
AC087477.2(ENSG00000259275)	ENSG00000259275	null	null	0.997761
TPRG1L(ENSG00000158109)	ENSG00000158109	null	null	0.997729
RBMS2(ENSG00000076067)	ENSG00000076067	null	null	0.997645
PINK1-AS(ENSG00000117242)	ENSG00000117242	null	null	0.997604
AL137005.1(ENSG00000235538)	ENSG00000235538	null	null	0.997492
IGHV3-41(ENSG00000278473)	ENSG00000278473	null	null	0.996846
ELFN1-AS1(ENSG00000236081)	ENSG00000236081	null	null	0.996695
ODAPH(ENSG00000174792)	ENSG00000174792	null	null	0.99632
UQCRHL(ENSG00000233954)	ENSG00000233954	null	null	0.995198
ADAMTS14(ENSG00000138316)	ENSG00000138316	null	null	0.994943
AC022146.2(ENSG00000271717)	ENSG00000271717	null	null	0.994943
AC073130.3(ENSG00000279086)	ENSG00000279086	null	null	0.99458
ABRA(ENSG00000174429)	ENSG00000174429	null	null	0.99458
THSD1(ENSG00000136114)	ENSG00000136114	null	null	0.994417
SMIM22(ENSG00000267795)	ENSG00000267795	null	null	0.993334
TCF7L2(ENSG00000148737)	ENSG00000148737	null	null	0.993242
SLC12A5-AS1(ENSG00000204044)	ENSG00000204044	null	null	0.992791
LRMP(ENSG00000118308)	ENSG00000118308	null	null	0.992408
TMEM40(ENSG00000088726)	ENSG00000088726	null	null	0.991129
AC023024.2(ENSG00000279970)	ENSG00000279970	null	null	0.990223
ADAM21(ENSG00000139985)	ENSG00000139985	null	null	0.98974
PGRMC2(ENSG00000164040)	ENSG00000164040	null	null	0.989615
ZMYND8(ENSG00000101040)	ENSG00000101040	null	null	0.989523
AKNAD1(ENSG00000162641)	ENSG00000162641	null	null	0.989151
DRD1(ENSG00000184845)	ENSG00000184845	null	null	0.988593
CBR3-AS1(ENSG00000236830)	ENSG00000236830	null	null	0.988521
TFAP2A(ENSG00000137203)	ENSG00000137203	null	null	0.988069
CTAGE9(ENSG00000236761)	ENSG00000236761	null	null	0.987998
GDAP1(ENSG00000104381)	ENSG00000104381	null	null	0.987775
TMED3(ENSG00000166557)	ENSG00000166557	null	null	0.987698
AC069257.2(ENSG00000237418)	ENSG00000237418	null	null	0.987472
FAM43A(ENSG00000185112)	ENSG00000185112	null	null	0.987185
PCDHA11(ENSG00000249158)	ENSG00000249158	null	null	0.98593
EIF4HP2(ENSG00000237977)	ENSG00000237977	null	null	0.985893
AL591806.1(ENSG00000228917)	ENSG00000228917	null	null	0.985649
P2RY2(ENSG00000175591)	ENSG00000175591	null	null	0.985599
NBPF25P(ENSG00000272150)	ENSG00000272150	null	null	0.985315
SLC35A1(ENSG00000164414)	ENSG00000164414	null	null	0.985187
C15orf48(ENSG00000166920)	ENSG00000166920	null	null	0.984731
DACH2(ENSG00000126733)	ENSG00000126733	null	null	0.984452
TCIM(ENSG00000176907)	ENSG00000176907	null	null	0.984408
AC068631.3(ENSG00000283390)	ENSG00000283390	null	null	0.984408
ATP8B5P(ENSG00000179766)	ENSG00000179766	null	null	0.984408
AL157712.1(ENSG00000236303)	ENSG00000236303	null	null	0.984395
AC004383.1(ENSG00000226107)	ENSG00000226107	null	null	0.984395
HTR3A(ENSG00000166736)	ENSG00000166736	null	null	0.984395
F7(ENSG00000057593)	ENSG00000057593	null	null	0.983811
AC111186.1(ENSG00000270993)	ENSG00000270993	null	null	0.98344
VWCE(ENSG00000167992)	ENSG00000167992	null	null	0.983427
KIAA1549(ENSG00000122778)	ENSG00000122778	null	null	0.982188
AC024884.2(ENSG00000276272)	ENSG00000276272	null	null	0.982024
AC010422.6(ENSG00000269693)	ENSG00000269693	null	null	0.981306
CYP4F29P(ENSG00000228314)	ENSG00000228314	null	null	0.981228
AACSP1(ENSG00000250420)	ENSG00000250420	null	null	0.981194
NT5CP1(ENSG00000258524)	ENSG00000258524	null	null	0.98104
GTF2IP20(ENSG00000272645)	ENSG00000272645	null	null	0.981009
RAB30(ENSG00000137502)	ENSG00000137502	null	null	0.980738
HIST1H3H(ENSG00000278828)	ENSG00000278828	null	null	0.980565
PCAT7(ENSG00000231806)	ENSG00000231806	null	null	0.979815
C1orf53(ENSG00000203724)	ENSG00000203724	null	null	0.97959
PARP11(ENSG00000111224)	ENSG00000111224	null	null	0.979253
AL359979.2(ENSG00000236846)	ENSG00000236846	null	null	0.978848
SLC22A20P(ENSG00000197847)	ENSG00000197847	null	null	0.978713
AC004801.2(ENSG00000240399)	ENSG00000240399	null	null	0.97842
AC124045.1(ENSG00000272077)	ENSG00000272077	null	null	0.978261
TUBA1A(ENSG00000167552)	ENSG00000167552	null	null	0.978171
ZNF613(ENSG00000176024)	ENSG00000176024	null	null	0.978032
DNAJC30(ENSG00000176410)	ENSG00000176410	null	null	0.97696
HPX(ENSG00000110169)	ENSG00000110169	null	null	0.976813
SLC35C1(ENSG00000181830)	ENSG00000181830	null	null	0.976662
PRKG1(ENSG00000185532)	ENSG00000185532	null	null	0.976223
ACY1(ENSG00000243989)	ENSG00000243989	null	null	0.975925
AC013444.1(ENSG00000229781)	ENSG00000229781	null	null	0.975767
MTMR9(ENSG00000104643)	ENSG00000104643	null	null	0.975645
AP002784.2(ENSG00000256745)	ENSG00000256745	null	null	0.975613
GAGE2A(ENSG00000189064)	ENSG00000189064	null	null	0.975518
ZNF211(ENSG00000121417)	ENSG00000121417	null	null	0.97485
ETFA(ENSG00000140374)	ENSG00000140374	null	null	0.974783
ADAT2(ENSG00000189007)	ENSG00000189007	null	null	0.97446
RAET1L(ENSG00000155918)	ENSG00000155918	null	null	0.974247
IGHA2(ENSG00000211890)	ENSG00000211890	null	null	0.974247
AC011477.7(ENSG00000275540)	ENSG00000275540	null	null	0.974247
AC114402.1(ENSG00000223505)	ENSG00000223505	null	null	0.974247
MYT1L(ENSG00000186487)	ENSG00000186487	null	null	0.974247
OGN(ENSG00000106809)	ENSG00000106809	null	null	0.974247
AC136297.1(ENSG00000285985)	ENSG00000285985	null	null	0.974247
AC090241.3(ENSG00000274776)	ENSG00000274776	null	null	0.974247
AL591767.1(ENSG00000258400)	ENSG00000258400	null	null	0.974247
AC021188.1(ENSG00000230747)	ENSG00000230747	null	null	0.974247
RNU6-100P(ENSG00000252414)	ENSG00000252414	null	null	0.974247
GAGE1(ENSG00000205777)	ENSG00000205777	null	null	0.973919
AL360270.2(ENSG00000261654)	ENSG00000261654	null	null	0.97361
L3MBTL3(ENSG00000198945)	ENSG00000198945	null	null	0.973286
SLC2A6(ENSG00000160326)	ENSG00000160326	null	null	0.973136
ARL9(ENSG00000196503)	ENSG00000196503	null	null	0.972549
KCNMA1-AS1(ENSG00000236467)	ENSG00000236467	null	null	0.972549
RNU6-951P(ENSG00000199603)	ENSG00000199603	null	null	0.972549
SLC36A2(ENSG00000186335)	ENSG00000186335	null	null	0.972549
LINC00491(ENSG00000250682)	ENSG00000250682	null	null	0.972549
NUPR2(ENSG00000185290)	ENSG00000185290	null	null	0.972549
AC131235.1(ENSG00000228205)	ENSG00000228205	null	null	0.972466
SLC51A(ENSG00000163959)	ENSG00000163959	null	null	0.971802
ASMTL-AS1(ENSG00000236017)	ENSG00000236017	null	null	0.971689
RHOV(ENSG00000104140)	ENSG00000104140	null	null	0.971491
ACOT9(ENSG00000123130)	ENSG00000123130	null	null	0.970626
LRRC24(ENSG00000254402)	ENSG00000254402	null	null	0.970467
ZNF519(ENSG00000175322)	ENSG00000175322	null	null	0.969895
CARNS1(ENSG00000172508)	ENSG00000172508	null	null	0.969169
CD99L2(ENSG00000102181)	ENSG00000102181	null	null	0.969163
NUPR1(ENSG00000176046)	ENSG00000176046	null	null	0.968595
IGHA1(ENSG00000211895)	ENSG00000211895	null	null	0.967345
SNX32(ENSG00000172803)	ENSG00000172803	null	null	0.967343
SATB1-AS1(ENSG00000228956)	ENSG00000228956	null	null	0.967189
HEXA-AS1(ENSG00000260339)	ENSG00000260339	null	null	0.966996
PODXL2(ENSG00000114631)	ENSG00000114631	null	null	0.966877
ZNF431(ENSG00000196705)	ENSG00000196705	null	null	0.966712
CPAMD8(ENSG00000160111)	ENSG00000160111	null	null	0.966369
AC245297.1(ENSG00000215861)	ENSG00000215861	null	null	0.966099
VWA5A(ENSG00000110002)	ENSG00000110002	null	null	0.965991
AC131212.1(ENSG00000277186)	ENSG00000277186	null	null	0.965758
DAB2(ENSG00000153071)	ENSG00000153071	null	null	0.965466
ZSCAN31(ENSG00000235109)	ENSG00000235109	null	null	0.965148
CEMIP2(ENSG00000135048)	ENSG00000135048	null	null	0.965054
FAM229A(ENSG00000225828)	ENSG00000225828	null	null	0.964992
AL136115.2(ENSG00000269967)	ENSG00000269967	null	null	0.964985
DSTNP1(ENSG00000230982)	ENSG00000230982	null	null	0.964681
RIPK4(ENSG00000183421)	ENSG00000183421	null	null	0.964231
MRPL45P2(ENSG00000228782)	ENSG00000228782	null	null	0.964154
AP002001.2(ENSG00000255065)	ENSG00000255065	null	null	0.964004
CSKMT(ENSG00000214756)	ENSG00000214756	null	null	0.96345
CROT(ENSG00000005469)	ENSG00000005469	null	null	0.963288
AC008543.1(ENSG00000197332)	ENSG00000197332	null	null	0.962838
Z83851.1(ENSG00000233903)	ENSG00000233903	null	null	0.962682
FAM186A(ENSG00000185958)	ENSG00000185958	null	null	0.962419
AC004980.3(ENSG00000230305)	ENSG00000230305	null	null	0.962253
C11orf1(ENSG00000137720)	ENSG00000137720	null	null	0.961162
MIR3648-1(ENSG00000275708)	ENSG00000275708	null	null	0.960229
MB(ENSG00000198125)	ENSG00000198125	null	null	0.959488
SLC8A1(ENSG00000183023)	ENSG00000183023	null	null	0.959339
AC024267.3(ENSG00000264304)	ENSG00000264304	null	null	0.958994
KLHL10(ENSG00000161594)	ENSG00000161594	null	null	0.958532
CEP295NL(ENSG00000178404)	ENSG00000178404	null	null	0.958429
ZNF780B(ENSG00000128000)	ENSG00000128000	null	null	0.958143
CCDC120(ENSG00000147144)	ENSG00000147144	null	null	0.957431
AL353625.1(ENSG00000213073)	ENSG00000213073	null	null	0.957414
RIPOR1(ENSG00000039523)	ENSG00000039523	null	null	0.956628
DUBR(ENSG00000243701)	ENSG00000243701	null	null	0.956357
FAM120C(ENSG00000184083)	ENSG00000184083	null	null	0.956008
ALDH3B2(ENSG00000132746)	ENSG00000132746	null	null	0.955569
AL928921.2(ENSG00000284693)	ENSG00000284693	null	null	0.955332
HMGCS2(ENSG00000134240)	ENSG00000134240	null	null	0.954604
AP003352.1(ENSG00000245970)	ENSG00000245970	null	null	0.954557
DCN(ENSG00000011465)	ENSG00000011465	null	null	0.953276
SCGB2A2(ENSG00000110484)	ENSG00000110484	null	null	0.953276
DEPTOR(ENSG00000155792)	ENSG00000155792	null	null	0.953181
PALLD(ENSG00000129116)	ENSG00000129116	null	null	0.953109
CPNE8(ENSG00000139117)	ENSG00000139117	null	null	0.951909
FAM95C(ENSG00000283486)	ENSG00000283486	null	null	0.951628
LINC01992(ENSG00000260019)	ENSG00000260019	null	null	0.951377
FAM110B(ENSG00000169122)	ENSG00000169122	null	null	0.951344
AC137932.3(ENSG00000268218)	ENSG00000268218	null	null	0.951234
OR2A1-AS1(ENSG00000244479)	ENSG00000244479	null	null	0.951218
AL353796.1(ENSG00000259994)	ENSG00000259994	null	null	0.951093
AC073957.3(ENSG00000273151)	ENSG00000273151	null	null	0.950944
TSPAN2(ENSG00000134198)	ENSG00000134198	null	null	0.950902
MYCL(ENSG00000116990)	ENSG00000116990	null	null	0.950382
BHLHB9(ENSG00000198908)	ENSG00000198908	null	null	0.950129
AC138932.3(ENSG00000261819)	ENSG00000261819	null	null	0.950051
HSPB1P2(ENSG00000230216)	ENSG00000230216	null	null	0.950051
SIPA1(ENSG00000213445)	ENSG00000213445	null	null	0.949875
MXD4(ENSG00000123933)	ENSG00000123933	null	null	0.949404
CYCSP34(ENSG00000176268)	ENSG00000176268	null	null	0.948725
AP005131.2(ENSG00000267366)	ENSG00000267366	null	null	0.948307
NPIPB3(ENSG00000169246)	ENSG00000169246	null	null	0.948168
LINC00472(ENSG00000233237)	ENSG00000233237	null	null	0.948109
AL513318.2(ENSG00000269994)	ENSG00000269994	null	null	0.947971
STARD13-AS(ENSG00000236581)	ENSG00000236581	null	null	0.947558
LBHD1(ENSG00000162194)	ENSG00000162194	null	null	0.947313
MPHOSPH6(ENSG00000135698)	ENSG00000135698	null	null	0.946704
SLC1A3(ENSG00000079215)	ENSG00000079215	null	null	0.946644
SOX4(ENSG00000124766)	ENSG00000124766	null	null	0.946364
ZNF224(ENSG00000267680)	ENSG00000267680	null	null	0.946199
TMEM198(ENSG00000188760)	ENSG00000188760	null	null	0.946169
SLC6A20(ENSG00000163817)	ENSG00000163817	null	null	0.945763
AC145423.2(ENSG00000274427)	ENSG00000274427	null	null	0.945405
AC100778.3(ENSG00000265496)	ENSG00000265496	null	null	0.945405
GGTLC1(ENSG00000149435)	ENSG00000149435	null	null	0.945405
RNU2-38P(ENSG00000222788)	ENSG00000222788	null	null	0.945405
PTCHD3(ENSG00000182077)	ENSG00000182077	null	null	0.945405
KRTAP17-1(ENSG00000186860)	ENSG00000186860	null	null	0.945405
MAP1LC3B2(ENSG00000258102)	ENSG00000258102	null	null	0.945325
MTUS2(ENSG00000132938)	ENSG00000132938	null	null	0.945146
FAM98A(ENSG00000119812)	ENSG00000119812	null	null	0.944979
KLHL38(ENSG00000175946)	ENSG00000175946	null	null	0.944787
AC024451.4(ENSG00000269924)	ENSG00000269924	null	null	0.944204
FERMT3(ENSG00000149781)	ENSG00000149781	null	null	0.943932
CARD9(ENSG00000187796)	ENSG00000187796	null	null	0.943856
AL035071.1(ENSG00000260257)	ENSG00000260257	null	null	0.943773
EMP1(ENSG00000134531)	ENSG00000134531	null	null	0.943714
ARHGAP27P1-BPTFP1-KPNA2P3(ENSG00000215769)	ENSG00000215769	null	null	0.943648
EPX(ENSG00000121053)	ENSG00000121053	null	null	0.942798
MYH7B(ENSG00000078814)	ENSG00000078814	null	null	0.942189
CNTNAP4(ENSG00000152910)	ENSG00000152910	null	null	0.941489
GPR35(ENSG00000178623)	ENSG00000178623	null	null	0.941225
C9orf3(ENSG00000148120)	ENSG00000148120	null	null	0.940568
KCNJ14(ENSG00000182324)	ENSG00000182324	null	null	0.94033
PPP2R5B(ENSG00000068971)	ENSG00000068971	null	null	0.940157
MUC1(ENSG00000185499)	ENSG00000185499	null	null	0.939455
RAB19(ENSG00000146955)	ENSG00000146955	null	null	0.939165
PUS3(ENSG00000110060)	ENSG00000110060	null	null	0.939001
RAB11B-AS1(ENSG00000269386)	ENSG00000269386	null	null	0.938982
ZNF239(ENSG00000196793)	ENSG00000196793	null	null	0.938351
ERV3-1(ENSG00000213462)	ENSG00000213462	null	null	0.938036
ADSS(ENSG00000035687)	ENSG00000035687	null	null	0.937758
AC004706.1(ENSG00000261996)	ENSG00000261996	null	null	0.936902
SH3BGRL3(ENSG00000142669)	ENSG00000142669	null	null	0.936287
ASPG(ENSG00000166183)	ENSG00000166183	null	null	0.935914
PLEKHM1P1(ENSG00000214176)	ENSG00000214176	null	null	0.935769
CNIH3(ENSG00000143786)	ENSG00000143786	null	null	0.935767
DBNDD1(ENSG00000003249)	ENSG00000003249	null	null	0.935248
AL391117.1(ENSG00000284418)	ENSG00000284418	null	null	0.93519
AC022973.4(ENSG00000254317)	ENSG00000254317	null	null	0.93519
AP000437.1(ENSG00000279549)	ENSG00000279549	null	null	0.935113
AC007610.4(ENSG00000279356)	ENSG00000279356	null	null	0.935113
TG(ENSG00000042832)	ENSG00000042832	null	null	0.934337
PRODH2(ENSG00000250799)	ENSG00000250799	null	null	0.934337
PADI4(ENSG00000159339)	ENSG00000159339	null	null	0.934337
TMEM220-AS1(ENSG00000263400)	ENSG00000263400	null	null	0.934337
AC087521.2(ENSG00000246250)	ENSG00000246250	null	null	0.934337
AC084880.3(ENSG00000256609)	ENSG00000256609	null	null	0.934337
AC134312.3(ENSG00000260166)	ENSG00000260166	null	null	0.934337
AC100830.2(ENSG00000264937)	ENSG00000264937	null	null	0.934337
AL672291.1(ENSG00000227237)	ENSG00000227237	null	null	0.934337
AC241377.4(ENSG00000285215)	ENSG00000285215	null	null	0.934337
PDCD1LG2(ENSG00000197646)	ENSG00000197646	null	null	0.934337
AC027514.2(ENSG00000267560)	ENSG00000267560	null	null	0.934337
HIGD1AP16(ENSG00000219608)	ENSG00000219608	null	null	0.934337
RNU6-48P(ENSG00000206888)	ENSG00000206888	null	null	0.934337
AL031719.1(ENSG00000280062)	ENSG00000280062	null	null	0.933992
C8orf48(ENSG00000164743)	ENSG00000164743	null	null	0.933688
IL17RE(ENSG00000163701)	ENSG00000163701	null	null	0.933681
ZNF319(ENSG00000166188)	ENSG00000166188	null	null	0.933333
DDIT4(ENSG00000168209)	ENSG00000168209	null	null	0.933168
AC106820.3(ENSG00000260095)	ENSG00000260095	null	null	0.93189
LINC00205(ENSG00000223768)	ENSG00000223768	null	null	0.931875
CXorf58(ENSG00000165182)	ENSG00000165182	null	null	0.931604
PLBD2(ENSG00000151176)	ENSG00000151176	null	null	0.931507
AC007342.9(ENSG00000280027)	ENSG00000280027	null	null	0.931506
BCL2L1(ENSG00000171552)	ENSG00000171552	null	null	0.931456
AP001453.2(ENSG00000256940)	ENSG00000256940	null	null	0.931424
AC139749.1(ENSG00000254872)	ENSG00000254872	null	null	0.931373
STEAP2(ENSG00000157214)	ENSG00000157214	null	null	0.931138
NPIPB11(ENSG00000254206)	ENSG00000254206	null	null	0.930607
GAS2L1P1(ENSG00000229511)	ENSG00000229511	null	null	0.93033
AL359878.2(ENSG00000229869)	ENSG00000229869	null	null	0.929668
AC120498.10(ENSG00000277010)	ENSG00000277010	null	null	0.929255
LMTK3(ENSG00000142235)	ENSG00000142235	null	null	0.928479
NOS3(ENSG00000164867)	ENSG00000164867	null	null	0.928465
IDH2-DT(ENSG00000259685)	ENSG00000259685	null	null	0.928394
AC018688.1(ENSG00000283443)	ENSG00000283443	null	null	0.92823
AL157832.1(ENSG00000227374)	ENSG00000227374	null	null	0.927756
TMPRSS13(ENSG00000137747)	ENSG00000137747	null	null	0.927665
AL139317.4(ENSG00000271075)	ENSG00000271075	null	null	0.927601
AC115618.1(ENSG00000204620)	ENSG00000204620	null	null	0.927504
AC005070.3(ENSG00000272918)	ENSG00000272918	null	null	0.927198
CARD8-AS1(ENSG00000268001)	ENSG00000268001	null	null	0.926835
PREP(ENSG00000085377)	ENSG00000085377	null	null	0.926466
AC021439.1(ENSG00000261622)	ENSG00000261622	null	null	0.926381
SLC9A3-AS1(ENSG00000225138)	ENSG00000225138	null	null	0.926178
MVP(ENSG00000013364)	ENSG00000013364	null	null	0.926169
SLC26A10(ENSG00000135502)	ENSG00000135502	null	null	0.926146
AC138150.1(ENSG00000224505)	ENSG00000224505	null	null	0.925791
C8G(ENSG00000176919)	ENSG00000176919	null	null	0.925732
C8orf34(ENSG00000165084)	ENSG00000165084	null	null	0.925534
PIK3IP1-AS1(ENSG00000228839)	ENSG00000228839	null	null	0.925526
MIR3176(ENSG00000266235)	ENSG00000266235	null	null	0.925133
FOSL2(ENSG00000075426)	ENSG00000075426	null	null	0.924209
ATP6V0E1(ENSG00000113732)	ENSG00000113732	null	null	0.923973
AC012020.2(ENSG00000284828)	ENSG00000284828	null	null	0.923768
AL590068.3(ENSG00000285630)	ENSG00000285630	null	null	0.923768
FAM19A3(ENSG00000184599)	ENSG00000184599	null	null	0.923768
MT-ND5(ENSG00000198786)	ENSG00000198786	null	null	0.923457
MUCL1(ENSG00000172551)	ENSG00000172551	null	null	0.922033
NBPF20(ENSG00000162825)	ENSG00000162825	null	null	0.921356
PAH(ENSG00000171759)	ENSG00000171759	null	null	0.921227
ALDH4A1(ENSG00000159423)	ENSG00000159423	null	null	0.921017
CCT6P3(ENSG00000234585)	ENSG00000234585	null	null	0.920784
LRRC7(ENSG00000033122)	ENSG00000033122	null	null	0.920679
DAPK3(ENSG00000167657)	ENSG00000167657	null	null	0.919647
LINC01772(ENSG00000226029)	ENSG00000226029	null	null	0.919514
SNORA71C(ENSG00000201512)	ENSG00000201512	null	null	0.9194
NKG7(ENSG00000105374)	ENSG00000105374	null	null	0.919278
PLEKHM1(ENSG00000225190)	ENSG00000225190	null	null	0.918816
AC138028.4(ENSG00000260121)	ENSG00000260121	null	null	0.918293
AP005121.1(ENSG00000263618)	ENSG00000263618	null	null	0.917866
ZNF433(ENSG00000197647)	ENSG00000197647	null	null	0.917732
AC011005.4(ENSG00000243230)	ENSG00000243230	null	null	0.917428
WASHC5-AS1(ENSG00000253167)	ENSG00000253167	null	null	0.917321
GTF2IRD1P1(ENSG00000230583)	ENSG00000230583	null	null	0.917258
MED15(ENSG00000099917)	ENSG00000099917	null	null	0.917169
B3GNT5(ENSG00000176597)	ENSG00000176597	null	null	0.916306
AL590652.1(ENSG00000227885)	ENSG00000227885	null	null	0.916081
ARID5B(ENSG00000150347)	ENSG00000150347	null	null	0.915862
HYKK(ENSG00000188266)	ENSG00000188266	null	null	0.915801
DKFZp779M0652(ENSG00000205106)	ENSG00000205106	null	null	0.915607
MUC20P1(ENSG00000224769)	ENSG00000224769	null	null	0.915596
ADGRE1(ENSG00000174837)	ENSG00000174837	null	null	0.915494
SPDYE21P(ENSG00000230358)	ENSG00000230358	null	null	0.915249
LYRM9(ENSG00000232859)	ENSG00000232859	null	null	0.914409
ZNF793(ENSG00000188227)	ENSG00000188227	null	null	0.913849
CPN2(ENSG00000178772)	ENSG00000178772	null	null	0.913671
AL669831.1(ENSG00000228327)	ENSG00000228327	null	null	0.913229
LRRC8D(ENSG00000171492)	ENSG00000171492	null	null	0.913045
HILPDA(ENSG00000135245)	ENSG00000135245	null	null	0.912816
FAM174B(ENSG00000185442)	ENSG00000185442	null	null	0.912659
MINDY3(ENSG00000148481)	ENSG00000148481	null	null	0.912046
KCNQ2(ENSG00000075043)	ENSG00000075043	null	null	0.911403
EBF3(ENSG00000108001)	ENSG00000108001	null	null	0.911394
LINC00937(ENSG00000226091)	ENSG00000226091	null	null	0.911214
AC027682.6(ENSG00000276075)	ENSG00000276075	null	null	0.910109
GAGE12J(ENSG00000224659)	ENSG00000224659	null	null	0.909271
TTYH2(ENSG00000141540)	ENSG00000141540	null	null	0.909081
AC026403.1(ENSG00000229119)	ENSG00000229119	null	null	0.908905
LINC01979(ENSG00000262585)	ENSG00000262585	null	null	0.908207
AC023830.1(ENSG00000261442)	ENSG00000261442	null	null	0.907016
EEF1A2(ENSG00000101210)	ENSG00000101210	null	null	0.906296
NECTIN4(ENSG00000143217)	ENSG00000143217	null	null	0.905753
SLAMF9(ENSG00000162723)	ENSG00000162723	null	null	0.905296
AL691442.1(ENSG00000251246)	ENSG00000251246	null	null	0.904574
ZNF883(ENSG00000228623)	ENSG00000228623	null	null	0.903869
TICAM1(ENSG00000127666)	ENSG00000127666	null	null	0.903775
MAFK(ENSG00000198517)	ENSG00000198517	null	null	0.903369
AP002907.1(ENSG00000272037)	ENSG00000272037	null	null	0.903292
NOVA1(ENSG00000139910)	ENSG00000139910	null	null	0.902831
ANO7(ENSG00000146205)	ENSG00000146205	null	null	0.902383
MKRN2OS(ENSG00000225526)	ENSG00000225526	null	null	0.90188
MTUS1(ENSG00000129422)	ENSG00000129422	null	null	0.901321
ENPP2(ENSG00000136960)	ENSG00000136960	null	null	0.901198
RNU6-1091P(ENSG00000200815)	ENSG00000200815	null	null	0.901198
AL049555.1(ENSG00000261116)	ENSG00000261116	null	null	0.900092
AC254562.2(ENSG00000232710)	ENSG00000232710	null	null	0.899566
AC105389.2(ENSG00000249216)	ENSG00000249216	null	null	0.899566
RPL7AP2(ENSG00000241984)	ENSG00000241984	null	null	0.899566
PROX1(ENSG00000117707)	ENSG00000117707	null	null	0.899415
IFIT2(ENSG00000119922)	ENSG00000119922	null	null	0.899358
ZNF99(ENSG00000213973)	ENSG00000213973	null	null	0.89879
AP003469.2(ENSG00000253395)	ENSG00000253395	null	null	0.89873
SLC11A2(ENSG00000110911)	ENSG00000110911	null	null	0.898641
LLPH-DT(ENSG00000239335)	ENSG00000239335	null	null	0.898405
AC027682.4(ENSG00000261386)	ENSG00000261386	null	null	0.898129
COL15A1(ENSG00000204291)	ENSG00000204291	null	null	0.897975
AC004148.2(ENSG00000263272)	ENSG00000263272	null	null	0.897837
SUOX(ENSG00000139531)	ENSG00000139531	null	null	0.897154
AC020917.4(ENSG00000280332)	ENSG00000280332	null	null	0.89691
POU3F1(ENSG00000185668)	ENSG00000185668	null	null	0.89634
LINC02303(ENSG00000258616)	ENSG00000258616	null	null	0.89634
SPINT1(ENSG00000166145)	ENSG00000166145	null	null	0.896133
TCEAL9(ENSG00000185222)	ENSG00000185222	null	null	0.896111
AC159540.2(ENSG00000277701)	ENSG00000277701	null	null	0.895891
SPINK13(ENSG00000214510)	ENSG00000214510	null	null	0.895887
ADAMTSL4-AS1(ENSG00000203804)	ENSG00000203804	null	null	0.895683
CHKB(ENSG00000100288)	ENSG00000100288	null	null	0.895455
PIGZ(ENSG00000119227)	ENSG00000119227	null	null	0.895119
SLC25A25-AS1(ENSG00000234771)	ENSG00000234771	null	null	0.895096
LIAS(ENSG00000121897)	ENSG00000121897	null	null	0.895052
TOR1AIP2(ENSG00000169905)	ENSG00000169905	null	null	0.894821
SCAMP5(ENSG00000198794)	ENSG00000198794	null	null	0.894807
SLC12A9(ENSG00000146828)	ENSG00000146828	null	null	0.894709
AC116407.4(ENSG00000280033)	ENSG00000280033	null	null	0.89415
GCNA(ENSG00000147174)	ENSG00000147174	null	null	0.893456
AL359710.1(ENSG00000237461)	ENSG00000237461	null	null	0.893425
AC244517.3(ENSG00000277795)	ENSG00000277795	null	null	0.893425
ZNF280A(ENSG00000169548)	ENSG00000169548	null	null	0.893104
MAPK11(ENSG00000185386)	ENSG00000185386	null	null	0.892987
MAP1LC3B(ENSG00000140941)	ENSG00000140941	null	null	0.892818
SLC35B3(ENSG00000124786)	ENSG00000124786	null	null	0.892717
SH2D3A(ENSG00000125731)	ENSG00000125731	null	null	0.892349
AL445931.1(ENSG00000235138)	ENSG00000235138	null	null	0.892211
AL845552.2(ENSG00000259031)	ENSG00000259031	null	null	0.892173
GLA(ENSG00000102393)	ENSG00000102393	null	null	0.892114
OGDHL(ENSG00000197444)	ENSG00000197444	null	null	0.891966
ZNF669(ENSG00000188295)	ENSG00000188295	null	null	0.89189
LZTR1(ENSG00000099949)	ENSG00000099949	null	null	0.891575
LYPD3(ENSG00000124466)	ENSG00000124466	null	null	0.891333
AC006254.1(ENSG00000243696)	ENSG00000243696	null	null	0.891156
PQLC3(ENSG00000162976)	ENSG00000162976	null	null	0.890963
C2orf72(ENSG00000204128)	ENSG00000204128	null	null	0.89096
AC008429.2(ENSG00000253785)	ENSG00000253785	null	null	0.890653
ANKH(ENSG00000154122)	ENSG00000154122	null	null	0.890215
EYA2(ENSG00000064655)	ENSG00000064655	null	null	0.89014
EPB41L4A-AS1(ENSG00000224032)	ENSG00000224032	null	null	0.889857
WWTR1(ENSG00000018408)	ENSG00000018408	null	null	0.889772
COMMD2(ENSG00000114744)	ENSG00000114744	null	null	0.88971
OBSCN-AS1(ENSG00000162913)	ENSG00000162913	null	null	0.889684
GAA(ENSG00000171298)	ENSG00000171298	null	null	0.889424
AC092279.1(ENSG00000268362)	ENSG00000268362	null	null	0.889378
VDR(ENSG00000111424)	ENSG00000111424	null	null	0.888916
SEC14L1P1(ENSG00000213693)	ENSG00000213693	null	null	0.888662
LMO4(ENSG00000143013)	ENSG00000143013	null	null	0.888654
MPV17(ENSG00000115204)	ENSG00000115204	null	null	0.888563
OAZ3(ENSG00000143450)	ENSG00000143450	null	null	0.888083
LIMS2(ENSG00000072163)	ENSG00000072163	null	null	0.88679
CASTOR1(ENSG00000239282)	ENSG00000239282	null	null	0.886681
MT1X(ENSG00000187193)	ENSG00000187193	null	null	0.88646
AMIGO2(ENSG00000139211)	ENSG00000139211	null	null	0.886454
ANKDD1B(ENSG00000189045)	ENSG00000189045	null	null	0.886433
USP54(ENSG00000166348)	ENSG00000166348	null	null	0.886384
CDH3(ENSG00000062038)	ENSG00000062038	null	null	0.886368
AL591623.2(ENSG00000228955)	ENSG00000228955	null	null	0.885999
DDX31(ENSG00000125485)	ENSG00000125485	null	null	0.885947
AP002761.3(ENSG00000257038)	ENSG00000257038	null	null	0.885115
MAGED1(ENSG00000179222)	ENSG00000179222	null	null	0.884909
HID1(ENSG00000167861)	ENSG00000167861	null	null	0.88426
AC067930.3(ENSG00000254812)	ENSG00000254812	null	null	0.884068
PRICKLE2-AS1(ENSG00000241111)	ENSG00000241111	null	null	0.883685
AC072039.2(ENSG00000273455)	ENSG00000273455	null	null	0.883685
CRAT37(ENSG00000258551)	ENSG00000258551	null	null	0.883685
IGFL4(ENSG00000204869)	ENSG00000204869	null	null	0.883685
SNAP47-AS1(ENSG00000230005)	ENSG00000230005	null	null	0.883685
AC008966.2(ENSG00000272123)	ENSG00000272123	null	null	0.883685
AC022613.3(ENSG00000259644)	ENSG00000259644	null	null	0.883685
AL136985.2(ENSG00000272226)	ENSG00000272226	null	null	0.883685
KBTBD12(ENSG00000187715)	ENSG00000187715	null	null	0.883685
AC107398.3(ENSG00000260918)	ENSG00000260918	null	null	0.883685
AC104170.2(ENSG00000238140)	ENSG00000238140	null	null	0.883685
AC079766.1(ENSG00000272646)	ENSG00000272646	null	null	0.883685
AP002490.2(ENSG00000255296)	ENSG00000255296	null	null	0.883685
CCL7(ENSG00000108688)	ENSG00000108688	null	null	0.883685
AC099329.1(ENSG00000235288)	ENSG00000235288	null	null	0.883685
AC114737.1(ENSG00000225703)	ENSG00000225703	null	null	0.883685
AL445437.1(ENSG00000279778)	ENSG00000279778	null	null	0.883685
RF00017(ENSG00000278640)	ENSG00000278640	null	null	0.883685
AP003025.1(ENSG00000237654)	ENSG00000237654	null	null	0.883685
HMGB3P4(ENSG00000228808)	ENSG00000228808	null	null	0.883685
AC005899.8(ENSG00000279762)	ENSG00000279762	null	null	0.883685
TRPC7-AS1(ENSG00000248211)	ENSG00000248211	null	null	0.883685
AC023632.1(ENSG00000253175)	ENSG00000253175	null	null	0.883685
FAM237B(ENSG00000283267)	ENSG00000283267	null	null	0.883685
NXPE4(ENSG00000137634)	ENSG00000137634	null	null	0.883685
PDCD6IPP1(ENSG00000275325)	ENSG00000275325	null	null	0.883685
TPRKBP2(ENSG00000260452)	ENSG00000260452	null	null	0.883685
AC090286.3(ENSG00000263045)	ENSG00000263045	null	null	0.883685
AC015987.1(ENSG00000224746)	ENSG00000224746	null	null	0.883612
RBM26-AS1(ENSG00000227354)	ENSG00000227354	null	null	0.883513
ARHGAP32(ENSG00000134909)	ENSG00000134909	null	null	0.883494
HIST1H2AI(ENSG00000196747)	ENSG00000196747	null	null	0.883435
GRIP1(ENSG00000155974)	ENSG00000155974	null	null	0.883143
FTH1P16(ENSG00000227376)	ENSG00000227376	null	null	0.882929
SQOR(ENSG00000137767)	ENSG00000137767	null	null	0.88187
ATP6V1B2(ENSG00000147416)	ENSG00000147416	null	null	0.881596
FAM225A(ENSG00000231528)	ENSG00000231528	null	null	0.881558
RPL22L1(ENSG00000163584)	ENSG00000163584	null	null	0.88136
SMTN(ENSG00000183963)	ENSG00000183963	null	null	0.881332
AC022400.5(ENSG00000272140)	ENSG00000272140	null	null	0.880554
PCBP4(ENSG00000090097)	ENSG00000090097	null	null	0.880194
SCUBE1(ENSG00000159307)	ENSG00000159307	null	null	0.879977
AP000344.2(ENSG00000248409)	ENSG00000248409	null	null	0.879965
AC138028.2(ENSG00000224888)	ENSG00000224888	null	null	0.879935
NRP1(ENSG00000099250)	ENSG00000099250	null	null	0.879715
PRKAR1B(ENSG00000188191)	ENSG00000188191	null	null	0.879571
AL731556.1(ENSG00000213514)	ENSG00000213514	null	null	0.878712
AC114490.3(ENSG00000284773)	ENSG00000284773	null	null	0.878583
KIAA0825(ENSG00000185261)	ENSG00000185261	null	null	0.878577
AC092123.1(ENSG00000261118)	ENSG00000261118	null	null	0.878051
NDUFB4P12(ENSG00000124399)	ENSG00000124399	null	null	0.878039
AC133919.2(ENSG00000261172)	ENSG00000261172	null	null	0.87777
NPIPB8(ENSG00000255524)	ENSG00000255524	null	null	0.877682
AXIN2(ENSG00000168646)	ENSG00000168646	null	null	0.877614
FLNC(ENSG00000128591)	ENSG00000128591	null	null	0.877567
GRIN1(ENSG00000176884)	ENSG00000176884	null	null	0.877302
TMEM132A(ENSG00000006118)	ENSG00000006118	null	null	0.87645
MIR1254-1(ENSG00000221184)	ENSG00000221184	null	null	0.876311
MIR298(ENSG00000216031)	ENSG00000216031	null	null	0.876141
SYPL2(ENSG00000143028)	ENSG00000143028	null	null	0.8761
C1orf115(ENSG00000162817)	ENSG00000162817	null	null	0.875716
AP001062.1(ENSG00000184441)	ENSG00000184441	null	null	0.874468
EGLN2(ENSG00000269858)	ENSG00000269858	null	null	0.873977
TCAF2(ENSG00000170379)	ENSG00000170379	null	null	0.873393
GREM2(ENSG00000180875)	ENSG00000180875	null	null	0.873189
BEND7(ENSG00000165626)	ENSG00000165626	null	null	0.872408
AC027796.4(ENSG00000262903)	ENSG00000262903	null	null	0.872268
CDRT4(ENSG00000239704)	ENSG00000239704	null	null	0.871784
DTX2(ENSG00000091073)	ENSG00000091073	null	null	0.871347
FAM107B(ENSG00000065809)	ENSG00000065809	null	null	0.871036
CCR1(ENSG00000163823)	ENSG00000163823	null	null	0.870977
ATP8B4(ENSG00000104043)	ENSG00000104043	null	null	0.870443
AL359697.1(ENSG00000279623)	ENSG00000279623	null	null	0.87034
UBE2R2-AS1(ENSG00000235481)	ENSG00000235481	null	null	0.87034
CTBP2P8(ENSG00000234383)	ENSG00000234383	null	null	0.87034
PCED1B(ENSG00000179715)	ENSG00000179715	null	null	0.870117
AKR1D1(ENSG00000122787)	ENSG00000122787	null	null	0.86991
HOXD12(ENSG00000170178)	ENSG00000170178	null	null	0.869789
ZP1(ENSG00000149506)	ENSG00000149506	null	null	0.869221
SOX13(ENSG00000143842)	ENSG00000143842	null	null	0.868747
LAGE3P1(ENSG00000225693)	ENSG00000225693	null	null	0.868269
ATP8A1(ENSG00000124406)	ENSG00000124406	null	null	0.868237
GNAQP1(ENSG00000214077)	ENSG00000214077	null	null	0.868141
AL365356.1(ENSG00000226647)	ENSG00000226647	null	null	0.868141
AL021918.4(ENSG00000285849)	ENSG00000285849	null	null	0.868141
AP000439.3(ENSG00000255980)	ENSG00000255980	null	null	0.868141
LINC00517(ENSG00000259091)	ENSG00000259091	null	null	0.868141
AC092118.2(ENSG00000276166)	ENSG00000276166	null	null	0.867774
AC008026.3(ENSG00000264546)	ENSG00000264546	null	null	0.867774
RNA5SP201(ENSG00000222248)	ENSG00000222248	null	null	0.867774
RF00017(ENSG00000274505)	ENSG00000274505	null	null	0.867774
CHST5(ENSG00000135702)	ENSG00000135702	null	null	0.867774
AC244517.12(ENSG00000280336)	ENSG00000280336	null	null	0.867774
ABI3(ENSG00000108798)	ENSG00000108798	null	null	0.867774
RNU6-574P(ENSG00000206992)	ENSG00000206992	null	null	0.867774
AC040173.1(ENSG00000263257)	ENSG00000263257	null	null	0.867774
RF00019(ENSG00000202522)	ENSG00000202522	null	null	0.867774
LINC02354(ENSG00000257488)	ENSG00000257488	null	null	0.867774
AC010522.1(ENSG00000268750)	ENSG00000268750	null	null	0.867774
AC027237.1(ENSG00000259191)	ENSG00000259191	null	null	0.867774
SLC5A4(ENSG00000100191)	ENSG00000100191	null	null	0.867774
IGHV5-78(ENSG00000211978)	ENSG00000211978	null	null	0.867774
MIR449C(ENSG00000251856)	ENSG00000251856	null	null	0.867774
SOX14(ENSG00000168875)	ENSG00000168875	null	null	0.867774
AF250324.1(ENSG00000272566)	ENSG00000272566	null	null	0.867774
RELL2(ENSG00000164620)	ENSG00000164620	null	null	0.867733
PER1(ENSG00000179094)	ENSG00000179094	null	null	0.867134
TSSK3(ENSG00000162526)	ENSG00000162526	null	null	0.866984
AC005775.1(ENSG00000266933)	ENSG00000266933	null	null	0.866676
AC243830.2(ENSG00000275720)	ENSG00000275720	null	null	0.86642
AL121972.1(ENSG00000229862)	ENSG00000229862	null	null	0.86642
AL021707.7(ENSG00000273076)	ENSG00000273076	null	null	0.866307
MAMDC2(ENSG00000165072)	ENSG00000165072	null	null	0.865722
KCNJ15(ENSG00000157551)	ENSG00000157551	null	null	0.865722
AC011476.3(ENSG00000267265)	ENSG00000267265	null	null	0.865635
AC002064.2(ENSG00000234459)	ENSG00000234459	null	null	0.864057
MCCC1(ENSG00000078070)	ENSG00000078070	null	null	0.863998
COL11A2(ENSG00000204248)	ENSG00000204248	null	null	0.863916
RNU6-1011P(ENSG00000207399)	ENSG00000207399	null	null	0.863904
FJX1(ENSG00000179431)	ENSG00000179431	null	null	0.863424
AL355102.1(ENSG00000258412)	ENSG00000258412	null	null	0.863008
AC005034.3(ENSG00000270696)	ENSG00000270696	null	null	0.862882
ECM1(ENSG00000143369)	ENSG00000143369	null	null	0.862877
CCSER1(ENSG00000184305)	ENSG00000184305	null	null	0.862751
MSX2(ENSG00000120149)	ENSG00000120149	null	null	0.862714
MAPK8IP3(ENSG00000138834)	ENSG00000138834	null	null	0.862615
ATOX1(ENSG00000177556)	ENSG00000177556	null	null	0.862414
ST20-AS1(ENSG00000259642)	ENSG00000259642	null	null	0.862286
LRRN1(ENSG00000175928)	ENSG00000175928	null	null	0.862029
PABPC1L(ENSG00000101104)	ENSG00000101104	null	null	0.861881
KLHDC10(ENSG00000128607)	ENSG00000128607	null	null	0.861692
SYNM(ENSG00000182253)	ENSG00000182253	null	null	0.86117
STRC(ENSG00000242866)	ENSG00000242866	null	null	0.861027
AC145212.1(ENSG00000277400)	ENSG00000277400	null	null	0.860957
GCNT1(ENSG00000187210)	ENSG00000187210	null	null	0.860624
HIST1H4E(ENSG00000276966)	ENSG00000276966	null	null	0.860051
SERBP1P4(ENSG00000230275)	ENSG00000230275	null	null	0.859855
RARRES2P10(ENSG00000260153)	ENSG00000260153	null	null	0.859512
PLAC1(ENSG00000170965)	ENSG00000170965	null	null	0.85894
MAP2(ENSG00000078018)	ENSG00000078018	null	null	0.858143
PPARGC1A(ENSG00000109819)	ENSG00000109819	null	null	0.857896
CDK3(ENSG00000250506)	ENSG00000250506	null	null	0.857514
GAS7(ENSG00000007237)	ENSG00000007237	null	null	0.857439
AC009163.6(ENSG00000274220)	ENSG00000274220	null	null	0.857155
AC005753.1(ENSG00000278925)	ENSG00000278925	null	null	0.856959
ADGRD1(ENSG00000111452)	ENSG00000111452	null	null	0.856046
NATD1(ENSG00000274180)	ENSG00000274180	null	null	0.855986
CPTP(ENSG00000224051)	ENSG00000224051	null	null	0.855979
FCER1G(ENSG00000158869)	ENSG00000158869	null	null	0.853857
ZNF451-AS1(ENSG00000226803)	ENSG00000226803	null	null	0.853413
TRIM22(ENSG00000132274)	ENSG00000132274	null	null	0.853285
AL591845.1(ENSG00000116883)	ENSG00000116883	null	null	0.852901
AC018692.2(ENSG00000279783)	ENSG00000279783	null	null	0.852041
AC013394.1(ENSG00000279765)	ENSG00000279765	null	null	0.852028
SLA2(ENSG00000101082)	ENSG00000101082	null	null	0.851931
RHOQ(ENSG00000119729)	ENSG00000119729	null	null	0.851747
TDRD12(ENSG00000173809)	ENSG00000173809	null	null	0.85169
BCAR1(ENSG00000050820)	ENSG00000050820	null	null	0.851662
FNBP1L(ENSG00000137942)	ENSG00000137942	null	null	0.851208
RHCE(ENSG00000188672)	ENSG00000188672	null	null	0.851075
CX3CL1(ENSG00000006210)	ENSG00000006210	null	null	0.850913
SGPP1(ENSG00000126821)	ENSG00000126821	null	null	0.850784
SMPDL3B(ENSG00000130768)	ENSG00000130768	null	null	0.8507
PTK6(ENSG00000101213)	ENSG00000101213	null	null	0.850671
ZNF133(ENSG00000125846)	ENSG00000125846	null	null	0.850476
AC011447.7(ENSG00000280079)	ENSG00000280079	null	null	0.850412
OSBPL9(ENSG00000117859)	ENSG00000117859	null	null	0.850371
LINC01587(ENSG00000082929)	ENSG00000082929	null	null	0.849653
AC079061.1(ENSG00000248050)	ENSG00000248050	null	null	0.849653
AC069366.1(ENSG00000263368)	ENSG00000263368	null	null	0.849653
LINC00222(ENSG00000203801)	ENSG00000203801	null	null	0.849653
FOXD4L6(ENSG00000273514)	ENSG00000273514	null	null	0.849653
RPS2P25(ENSG00000241965)	ENSG00000241965	null	null	0.849653
AC093107.1(ENSG00000223718)	ENSG00000223718	null	null	0.849653
AL161909.1(ENSG00000232176)	ENSG00000232176	null	null	0.849653
AL022722.1(ENSG00000216316)	ENSG00000216316	null	null	0.849653
GPR26(ENSG00000154478)	ENSG00000154478	null	null	0.849653
SNORD127(ENSG00000239043)	ENSG00000239043	null	null	0.849653
AC087683.2(ENSG00000276174)	ENSG00000276174	null	null	0.849653
USP41(ENSG00000161133)	ENSG00000161133	null	null	0.849653
AC113414.1(ENSG00000254186)	ENSG00000254186	null	null	0.849653
AL355297.3(ENSG00000271265)	ENSG00000271265	null	null	0.849653
AC026803.1(ENSG00000260366)	ENSG00000260366	null	null	0.849653
LIF-AS1(ENSG00000232530)	ENSG00000232530	null	null	0.849653
VN1R107P(ENSG00000268545)	ENSG00000268545	null	null	0.849653
FAM180B(ENSG00000196666)	ENSG00000196666	null	null	0.849653
AP006216.1(ENSG00000226645)	ENSG00000226645	null	null	0.849653
AC010240.2(ENSG00000235253)	ENSG00000235253	null	null	0.849653
AL121949.1(ENSG00000218048)	ENSG00000218048	null	null	0.849653
AC097359.3(ENSG00000271653)	ENSG00000271653	null	null	0.849653
LHFPL1(ENSG00000182508)	ENSG00000182508	null	null	0.849653
HSF5(ENSG00000176160)	ENSG00000176160	null	null	0.849653
AL928711.1(ENSG00000259984)	ENSG00000259984	null	null	0.849653
AC009779.1(ENSG00000257384)	ENSG00000257384	null	null	0.849653
AC103739.3(ENSG00000285560)	ENSG00000285560	null	null	0.849653
NLRP3(ENSG00000162711)	ENSG00000162711	null	null	0.849653
RNU6-130P(ENSG00000223044)	ENSG00000223044	null	null	0.849653
F2RL3(ENSG00000127533)	ENSG00000127533	null	null	0.849653
MIR194-1(ENSG00000207624)	ENSG00000207624	null	null	0.849653
AL451054.1(ENSG00000227711)	ENSG00000227711	null	null	0.849653
AC104024.2(ENSG00000260328)	ENSG00000260328	null	null	0.849653
AC011700.1(ENSG00000274895)	ENSG00000274895	null	null	0.849653
AL031963.2(ENSG00000229282)	ENSG00000229282	null	null	0.849653
SPDYE11(ENSG00000275976)	ENSG00000275976	null	null	0.849653
CDK2AP2P3(ENSG00000226020)	ENSG00000226020	null	null	0.849653
AP001527.1(ENSG00000260008)	ENSG00000260008	null	null	0.849653
PDZRN4(ENSG00000165966)	ENSG00000165966	null	null	0.849653
AC092376.2(ENSG00000277954)	ENSG00000277954	null	null	0.849653
PRAMEF20(ENSG00000204478)	ENSG00000204478	null	null	0.849653
RF00019(ENSG00000275904)	ENSG00000275904	null	null	0.849653
RN7SL78P(ENSG00000243782)	ENSG00000243782	null	null	0.849653
AC069437.1(ENSG00000257458)	ENSG00000257458	null	null	0.849653
MIR196A1(ENSG00000210741)	ENSG00000210741	null	null	0.849653
RRN3P3(ENSG00000257122)	ENSG00000257122	null	null	0.849635
HERC2P9(ENSG00000206149)	ENSG00000206149	null	null	0.849025
NIFK(ENSG00000155438)	ENSG00000155438	null	null	0.848582
HS6ST3(ENSG00000185352)	ENSG00000185352	null	null	0.847684
ZFP69B(ENSG00000187801)	ENSG00000187801	null	null	0.847474
UBE2D4(ENSG00000078967)	ENSG00000078967	null	null	0.847051
AC068491.4(ENSG00000279191)	ENSG00000279191	null	null	0.846352
NQO1(ENSG00000181019)	ENSG00000181019	null	null	0.846279
ANKRD18EP(ENSG00000217165)	ENSG00000217165	null	null	0.846225
TMEM182(ENSG00000170417)	ENSG00000170417	null	null	0.845877
GOLGA6L17P(ENSG00000277741)	ENSG00000277741	null	null	0.845775
TMEM26-AS1(ENSG00000237233)	ENSG00000237233	null	null	0.845775
ZKSCAN3(ENSG00000189298)	ENSG00000189298	null	null	0.845495
IRX4(ENSG00000113430)	ENSG00000113430	null	null	0.845003
PDE1B(ENSG00000123360)	ENSG00000123360	null	null	0.844936
CRYAB(ENSG00000109846)	ENSG00000109846	null	null	0.844728
PNCK(ENSG00000130822)	ENSG00000130822	null	null	0.844414
AL157400.2(ENSG00000232936)	ENSG00000232936	null	null	0.844293
TMEM198B(ENSG00000182796)	ENSG00000182796	null	null	0.843379
ANKRD24(ENSG00000089847)	ENSG00000089847	null	null	0.843355
HIST1H2BD(ENSG00000158373)	ENSG00000158373	null	null	0.843086
AC009065.2(ENSG00000259933)	ENSG00000259933	null	null	0.843019
AC008555.8(ENSG00000280106)	ENSG00000280106	null	null	0.842858
MARCH2(ENSG00000099785)	ENSG00000099785	null	null	0.842842
AL354822.1(ENSG00000278384)	ENSG00000278384	null	null	0.84279
ANGPTL8(ENSG00000130173)	ENSG00000130173	null	null	0.842754
ZNF225(ENSG00000256294)	ENSG00000256294	null	null	0.842391
GMDS(ENSG00000112699)	ENSG00000112699	null	null	0.842254
GDF5(ENSG00000125965)	ENSG00000125965	null	null	0.842224
NPL(ENSG00000135838)	ENSG00000135838	null	null	0.841794
DUSP10(ENSG00000143507)	ENSG00000143507	null	null	0.841631
SHROOM4(ENSG00000158352)	ENSG00000158352	null	null	0.841326
NHSL2(ENSG00000204131)	ENSG00000204131	null	null	0.841176
NAT9(ENSG00000109065)	ENSG00000109065	null	null	0.841036
C17orf51(ENSG00000212719)	ENSG00000212719	null	null	0.840338
RPL39(ENSG00000198918)	ENSG00000198918	null	null	0.840299
SAMD12-AS1(ENSG00000281641)	ENSG00000281641	null	null	0.840003
AL603910.1(ENSG00000223821)	ENSG00000223821	null	null	0.840003
AC010890.1(ENSG00000226953)	ENSG00000226953	null	null	0.840003
KIAA0895LP1(ENSG00000264714)	ENSG00000264714	null	null	0.840003
AC005696.3(ENSG00000272911)	ENSG00000272911	null	null	0.840003
ANO4(ENSG00000151572)	ENSG00000151572	null	null	0.840003
CDKN2A-DT(ENSG00000224854)	ENSG00000224854	null	null	0.840003
NDUFA5P10(ENSG00000224927)	ENSG00000224927	null	null	0.840003
SCGB1D2(ENSG00000124935)	ENSG00000124935	null	null	0.840003
AC024909.2(ENSG00000274021)	ENSG00000274021	null	null	0.840003
KF456110.1(ENSG00000284709)	ENSG00000284709	null	null	0.840003
CIAPIN1P(ENSG00000263846)	ENSG00000263846	null	null	0.840003
ATP1A2(ENSG00000018625)	ENSG00000018625	null	null	0.840003
ZEB2(ENSG00000169554)	ENSG00000169554	null	null	0.840003
AC007066.1(ENSG00000213216)	ENSG00000213216	null	null	0.840003
IGLV1-50(ENSG00000211645)	ENSG00000211645	null	null	0.840003
AC104653.1(ENSG00000228857)	ENSG00000228857	null	null	0.840003
MIR6505(ENSG00000275770)	ENSG00000275770	null	null	0.840003
AC060766.6(ENSG00000267711)	ENSG00000267711	null	null	0.840003
BEND5(ENSG00000162373)	ENSG00000162373	null	null	0.840003
RN7SL225P(ENSG00000239856)	ENSG00000239856	null	null	0.840003
AC020978.1(ENSG00000259797)	ENSG00000259797	null	null	0.840003
RF00406(ENSG00000200385)	ENSG00000200385	null	null	0.840003
AL360091.3(ENSG00000234915)	ENSG00000234915	null	null	0.840003
ZNF479(ENSG00000185177)	ENSG00000185177	null	null	0.840003
AKAP2(ENSG00000241978)	ENSG00000241978	null	null	0.840003
HTRA3(ENSG00000170801)	ENSG00000170801	null	null	0.840003
MIR1324(ENSG00000283894)	ENSG00000283894	null	null	0.840003
AC091951.3(ENSG00000251250)	ENSG00000251250	null	null	0.840003
AC069061.2(ENSG00000264734)	ENSG00000264734	null	null	0.839966
ACAP3(ENSG00000131584)	ENSG00000131584	null	null	0.839662
MYRFL(ENSG00000166268)	ENSG00000166268	null	null	0.839435
TTC3P1(ENSG00000215105)	ENSG00000215105	null	null	0.839381
CU638689.4(ENSG00000280145)	ENSG00000280145	null	null	0.839304
SRSF9P1(ENSG00000214867)	ENSG00000214867	null	null	0.839156
POPDC2(ENSG00000121577)	ENSG00000121577	null	null	0.838558
SPDYE14P(ENSG00000278807)	ENSG00000278807	null	null	0.838367
AL110118.2(ENSG00000259066)	ENSG00000259066	null	null	0.838143
COPS2(ENSG00000166200)	ENSG00000166200	null	null	0.838007
LINC00680(ENSG00000215190)	ENSG00000215190	null	null	0.837787
AC021066.1(ENSG00000257830)	ENSG00000257830	null	null	0.837783
AC018638.3(ENSG00000241493)	ENSG00000241493	null	null	0.837783
AL450384.1(ENSG00000225527)	ENSG00000225527	null	null	0.837783
AC099524.1(ENSG00000261218)	ENSG00000261218	null	null	0.837783
LINC02280(ENSG00000260792)	ENSG00000260792	null	null	0.837783
AC005021.1(ENSG00000273138)	ENSG00000273138	null	null	0.837783
AC023141.2(ENSG00000224484)	ENSG00000224484	null	null	0.837783
AC245884.9(ENSG00000268496)	ENSG00000268496	null	null	0.837783
ADH5P3(ENSG00000223694)	ENSG00000223694	null	null	0.837783
AC079075.1(ENSG00000259561)	ENSG00000259561	null	null	0.837783
AC008080.4(ENSG00000236494)	ENSG00000236494	null	null	0.837783
AC019118.2(ENSG00000236760)	ENSG00000236760	null	null	0.837783
AP003170.4(ENSG00000256603)	ENSG00000256603	null	null	0.837783
LINC00412(ENSG00000234772)	ENSG00000234772	null	null	0.837783
LDLRAD3(ENSG00000179241)	ENSG00000179241	null	null	0.837468
RRAGC(ENSG00000116954)	ENSG00000116954	null	null	0.837279
BCAM(ENSG00000187244)	ENSG00000187244	null	null	0.837037
RPL9(ENSG00000163682)	ENSG00000163682	null	null	0.836915
NAT2(ENSG00000156006)	ENSG00000156006	null	null	0.836834
RNASEK(ENSG00000219200)	ENSG00000219200	null	null	0.836254
FUOM(ENSG00000148803)	ENSG00000148803	null	null	0.835618
AP002754.1(ENSG00000250230)	ENSG00000250230	null	null	0.834938
AL359715.1(ENSG00000233967)	ENSG00000233967	null	null	0.834722
EHD1(ENSG00000110047)	ENSG00000110047	null	null	0.834575
CORO1B(ENSG00000172725)	ENSG00000172725	null	null	0.834263
ZNF117(ENSG00000152926)	ENSG00000152926	null	null	0.834214
LY75(ENSG00000054219)	ENSG00000054219	null	null	0.833974
ZNF416(ENSG00000083817)	ENSG00000083817	null	null	0.833866
SLC38A2(ENSG00000134294)	ENSG00000134294	null	null	0.833469
HSPA8P15(ENSG00000219395)	ENSG00000219395	null	null	0.833104
SEC14L5(ENSG00000103184)	ENSG00000103184	null	null	0.832994
CRMP1(ENSG00000072832)	ENSG00000072832	null	null	0.832972
AC090877.1(ENSG00000259392)	ENSG00000259392	null	null	0.832898
RNU6-137P(ENSG00000200550)	ENSG00000200550	null	null	0.832821
OLAH(ENSG00000152463)	ENSG00000152463	null	null	0.832061
DCAF8L1(ENSG00000226372)	ENSG00000226372	null	null	0.831715
HERC2P2(ENSG00000276550)	ENSG00000276550	null	null	0.831619
ABTB2(ENSG00000166016)	ENSG00000166016	null	null	0.831506
FPR3(ENSG00000187474)	ENSG00000187474	null	null	0.830714
AC097382.2(ENSG00000245748)	ENSG00000245748	null	null	0.830331
AC003965.2(ENSG00000263325)	ENSG00000263325	null	null	0.830284
RIT1(ENSG00000143622)	ENSG00000143622	null	null	0.829972
BORCS7(ENSG00000166275)	ENSG00000166275	null	null	0.829965
CD33(ENSG00000105383)	ENSG00000105383	null	null	0.829735
ZSCAN5A(ENSG00000131848)	ENSG00000131848	null	null	0.829693
STARD13(ENSG00000133121)	ENSG00000133121	null	null	0.829659
ARHGAP18(ENSG00000146376)	ENSG00000146376	null	null	0.829445
AC131097.3(ENSG00000224272)	ENSG00000224272	null	null	0.829394
AC026412.2(ENSG00000232615)	ENSG00000232615	null	null	0.829377
RN7SL145P(ENSG00000244357)	ENSG00000244357	null	null	0.82838
ASAP1(ENSG00000153317)	ENSG00000153317	null	null	0.828273
FLJ13224(ENSG00000177340)	ENSG00000177340	null	null	0.828024
LINC02541(ENSG00000230943)	ENSG00000230943	null	null	0.827991
DCDC2(ENSG00000146038)	ENSG00000146038	null	null	0.827784
ARRDC1(ENSG00000197070)	ENSG00000197070	null	null	0.827779
AC091544.4(ENSG00000260337)	ENSG00000260337	null	null	0.827656
PPP1R13L(ENSG00000104881)	ENSG00000104881	null	null	0.827646
CLIP3(ENSG00000105270)	ENSG00000105270	null	null	0.827537
TCHHL1(ENSG00000182898)	ENSG00000182898	null	null	0.825947
RAB9A(ENSG00000123595)	ENSG00000123595	null	null	0.825348
AC008555.1(ENSG00000261754)	ENSG00000261754	null	null	0.825291
AC092896.2(ENSG00000285836)	ENSG00000285836	null	null	0.825245
CPA5(ENSG00000158525)	ENSG00000158525	null	null	0.825245
VPS53(ENSG00000141252)	ENSG00000141252	null	null	0.825188
CBWD4P(ENSG00000204778)	ENSG00000204778	null	null	0.825179
AC087762.2(ENSG00000279588)	ENSG00000279588	null	null	0.825154
AC245884.8(ENSG00000267838)	ENSG00000267838	null	null	0.825083
MAGEH1(ENSG00000187601)	ENSG00000187601	null	null	0.824997
CCDC160(ENSG00000203952)	ENSG00000203952	null	null	0.824769
GAN(ENSG00000261609)	ENSG00000261609	null	null	0.824762
NIPAL3(ENSG00000001461)	ENSG00000001461	null	null	0.824589
AL139385.1(ENSG00000275880)	ENSG00000275880	null	null	0.823963
AL157392.2(ENSG00000234091)	ENSG00000234091	null	null	0.823359
AC005609.1(ENSG00000278901)	ENSG00000278901	null	null	0.823359
GBX2(ENSG00000168505)	ENSG00000168505	null	null	0.823323
FDPSP2(ENSG00000233980)	ENSG00000233980	null	null	0.823323
AC083806.2(ENSG00000274554)	ENSG00000274554	null	null	0.823323
AL360091.1(ENSG00000229832)	ENSG00000229832	null	null	0.823323
AC104109.4(ENSG00000273345)	ENSG00000273345	null	null	0.823323
RNA5SP203(ENSG00000222383)	ENSG00000222383	null	null	0.823323
AL591501.1(ENSG00000233928)	ENSG00000233928	null	null	0.823323
AL359636.2(ENSG00000231465)	ENSG00000231465	null	null	0.823323
[truncated: 24,441 more rows]
