# Supplementary material for: Investigation of ribociclib, abemaciclib and palbociclib resistance in ER+ breast cancer cells reveal potential therapeutic opportunities
Source: Sci Rep. 2025 Aug 5;15:28579. doi: 10.1038/s41598-025-11052-4 (PMC12325956; doi:10.1038/s41598-025-11052-4)
Supplement: Supplementary file 19 — Supplementary Material 19 [file 41598_2025_11052_MOESM19_ESM.xlsx]

## Sheet: Supplementary data 19.Figure.4_
KEGGID	Description	GeneRatio	BgRatio	pvalue	padj	geneID	geneName	keggID	Count	Up	Up_Gene_id	Down	Down_Gene_id
hsa04110	Cell cycle	32/265	203/9071	3.02925e-15	8.1184e-13	ENSG00000166851/ENSG00000145386/ENSG00000164611/ENSG00000134057/ENSG00000117399/ENSG00000135476/ENSG00000178999/ENSG00000124762/ENSG00000157456/ENSG00000146670/ENSG00000127564/ENSG00000132646/ENSG00000123080/ENSG00000167513/ENSG00000170312/ENSG00000169679/ENSG00000101412/ENSG00000080986/ENSG00000137812/ENSG00000175793/ENSG00000007968/ENSG00000140534/ENSG00000093009/ENSG00000158402/ENSG00000092969…	PLK1/CCNA2/PTTG1/CCNB1/CDC20/ESPL1/AURKB/CDKN1A/CCNB2/CDCA5/PKMYT1/PCNA/CDKN2C/CDT1/CDK1/BUB1/E2F1/NDC80/KNL1/SFN/E2F2/TICRR/CDC45/CDC25C/TGFB2/FBXO5/CDKN2B/CDC25A/CDKN2D/ESCO2/CCNE2/AC124947.2	hsa:5347/hsa:890/hsa:9232/hsa:891/hsa:991/hsa:9700/hsa:9212/hsa:1026/hsa:9133/hsa:113130/hsa:9088/hsa:5111/hsa:1031/hsa:81620/hsa:983/hsa:699/hsa:1869/hsa:10403/hsa:57082/hsa:2810/hsa:1870/hsa:90381/hsa:8318/hsa:995/hsa:7042/hsa:26271/hsa:1030/hsa:993/hsa:1032/hsa:157570/hsa:9134/hsa:10393	32	2	ENSG00000092969/ENSG00000147883	30	ENSG00000166851/ENSG00000145386/ENSG00000164611/ENSG00000134057/ENSG00000117399/ENSG00000135476/ENSG00000178999/ENSG00000124762/ENSG00000157456/ENSG00000146670/ENSG00000127564/ENSG00000132646/ENSG00000123080/ENSG00000167513/ENSG00000170312/ENSG00000169679/ENSG00000101412/ENSG00000080986/ENSG00000137812/ENSG00000175793/ENSG00000007968/ENSG00000140534/ENSG00000093009/ENSG00000158402/ENSG00000112029…
hsa04114	Oocyte meiosis	18/265	171/9071	2.36507e-06	0.00031692	ENSG00000166851/ENSG00000164611/ENSG00000134057/ENSG00000117399/ENSG00000135476/ENSG00000157456/ENSG00000087586/ENSG00000127564/ENSG00000096433/ENSG00000170312/ENSG00000169679/ENSG00000158402/ENSG00000138031/ENSG00000112029/ENSG00000175305/ENSG00000257512/ENSG00000070808/ENSG00000156509	PLK1/PTTG1/CCNB1/CDC20/ESPL1/CCNB2/AURKA/PKMYT1/ITPR3/CDK1/BUB1/CDC25C/ADCY3/FBXO5/CCNE2/AC124947.2/CAMK2A/FBXO43	hsa:5347/hsa:9232/hsa:891/hsa:991/hsa:9700/hsa:9133/hsa:6790/hsa:9088/hsa:3710/hsa:983/hsa:699/hsa:995/hsa:109/hsa:26271/hsa:9134/hsa:10393/hsa:815/hsa:286151	18	0		18	ENSG00000166851/ENSG00000164611/ENSG00000134057/ENSG00000117399/ENSG00000135476/ENSG00000157456/ENSG00000087586/ENSG00000127564/ENSG00000096433/ENSG00000170312/ENSG00000169679/ENSG00000158402/ENSG00000138031/ENSG00000112029/ENSG00000175305/ENSG00000257512/ENSG00000070808/ENSG00000156509
hsa04115	p53 signaling pathway	12/265	85/9071	5.93914e-06	0.000530563	ENSG00000134057/ENSG00000124762/ENSG00000157456/ENSG00000075218/ENSG00000170312/ENSG00000171848/ENSG00000138764/ENSG00000175793/ENSG00000134574/ENSG00000171791/ENSG00000175305/ENSG00000141682	CCNB1/CDKN1A/CCNB2/GTSE1/CDK1/RRM2/CCNG2/SFN/DDB2/BCL2/CCNE2/PMAIP1	hsa:891/hsa:1026/hsa:9133/hsa:51512/hsa:983/hsa:6241/hsa:901/hsa:2810/hsa:1643/hsa:596/hsa:9134/hsa:5366	12	1	ENSG00000138764	11	ENSG00000134057/ENSG00000124762/ENSG00000157456/ENSG00000075218/ENSG00000170312/ENSG00000171848/ENSG00000175793/ENSG00000134574/ENSG00000171791/ENSG00000175305/ENSG00000141682
hsa04218	Cellular senescence	16/265	195/9071	0.000183177	0.0103333	ENSG00000101057/ENSG00000145386/ENSG00000134057/ENSG00000111206/ENSG00000124762/ENSG00000157456/ENSG00000096433/ENSG00000170312/ENSG00000101412/ENSG00000007968/ENSG00000092969/ENSG00000147883/ENSG00000164045/ENSG00000175305/ENSG00000136574/ENSG00000111199	MYBL2/CCNA2/CCNB1/FOXM1/CDKN1A/CCNB2/ITPR3/CDK1/E2F1/E2F2/TGFB2/CDKN2B/CDC25A/CCNE2/GATA4/TRPV4	hsa:4605/hsa:890/hsa:891/hsa:2305/hsa:1026/hsa:9133/hsa:3710/hsa:983/hsa:1869/hsa:1870/hsa:7042/hsa:1030/hsa:993/hsa:9134/hsa:2626/hsa:59341	16	2	ENSG00000092969/ENSG00000147883	14	ENSG00000101057/ENSG00000145386/ENSG00000134057/ENSG00000111206/ENSG00000124762/ENSG00000157456/ENSG00000096433/ENSG00000170312/ENSG00000101412/ENSG00000007968/ENSG00000164045/ENSG00000175305/ENSG00000136574/ENSG00000111199
hsa04914	Progesterone-mediated oocyte maturation	12/265	122/9071	0.000224644	0.0103333	ENSG00000166851/ENSG00000145386/ENSG00000134057/ENSG00000157456/ENSG00000087586/ENSG00000127564/ENSG00000170312/ENSG00000169679/ENSG00000158402/ENSG00000138031/ENSG00000164045/ENSG00000257512	PLK1/CCNA2/CCNB1/CCNB2/AURKA/PKMYT1/CDK1/BUB1/CDC25C/ADCY3/CDC25A/AC124947.2	hsa:5347/hsa:890/hsa:891/hsa:9133/hsa:6790/hsa:9088/hsa:983/hsa:699/hsa:995/hsa:109/hsa:993/hsa:10393	12	0		12	ENSG00000166851/ENSG00000145386/ENSG00000134057/ENSG00000157456/ENSG00000087586/ENSG00000127564/ENSG00000170312/ENSG00000169679/ENSG00000158402/ENSG00000138031/ENSG00000164045/ENSG00000257512
hsa05202	Transcriptional misregulation in cancer	16/265	199/9071	0.000231342	0.0103333	ENSG00000145386/ENSG00000124762/ENSG00000123080/ENSG00000109685/ENSG00000184937/ENSG00000134574/ENSG00000175832/ENSG00000058091/ENSG00000139318/ENSG00000102755/ENSG00000272767/ENSG00000010030/ENSG00000006468/ENSG00000197561/ENSG00000109906/ENSG00000178573	CCNA2/CDKN1A/CDKN2C/NSD2/WT1/DDB2/ETV4/CDK14/DUSP6/FLT1/JMJD1C-AS1/ETV7/ETV1/ELANE/ZBTB16/MAF	hsa:890/hsa:1026/hsa:1031/hsa:7468/hsa:7490/hsa:1643/hsa:2118/hsa:5218/hsa:1848/hsa:2321/hsa:221037/hsa:51513/hsa:2115/hsa:1991/hsa:7704/hsa:4094	16	2	ENSG00000109906/ENSG00000178573	14	ENSG00000145386/ENSG00000124762/ENSG00000123080/ENSG00000109685/ENSG00000184937/ENSG00000134574/ENSG00000175832/ENSG00000058091/ENSG00000139318/ENSG00000102755/ENSG00000272767/ENSG00000010030/ENSG00000006468/ENSG00000197561
hsa05161	Hepatitis B	13/265	173/9071	0.00164705	0.0630587	ENSG00000145386/ENSG00000089685/ENSG00000124762/ENSG00000132646/ENSG00000101412/ENSG00000179388/ENSG00000134574/ENSG00000007968/ENSG00000171791/ENSG00000185507/ENSG00000092969/ENSG00000175305/ENSG00000146592	CCNA2/BIRC5/CDKN1A/PCNA/E2F1/EGR3/DDB2/E2F2/BCL2/IRF7/TGFB2/CCNE2/CREB5	hsa:890/hsa:332/hsa:1026/hsa:5111/hsa:1869/hsa:1960/hsa:1643/hsa:1870/hsa:596/hsa:3665/hsa:7042/hsa:9134/hsa:9586	13	2	ENSG00000092969/ENSG00000146592	11	ENSG00000145386/ENSG00000089685/ENSG00000124762/ENSG00000132646/ENSG00000101412/ENSG00000179388/ENSG00000134574/ENSG00000007968/ENSG00000171791/ENSG00000185507/ENSG00000175305
hsa05166	Human T-cell leukemia virus 1 infection	17/265	269/9071	0.00227584	0.0762406	ENSG00000145386/ENSG00000164611/ENSG00000117399/ENSG00000135476/ENSG00000124762/ENSG00000157456/ENSG00000123080/ENSG00000101412/ENSG00000007968/ENSG00000115594/ENSG00000092969/ENSG00000138031/ENSG00000147883/ENSG00000175305/ENSG00000257512/ENSG00000164362/ENSG00000146592	CCNA2/PTTG1/CDC20/ESPL1/CDKN1A/CCNB2/CDKN2C/E2F1/E2F2/IL1R1/TGFB2/ADCY3/CDKN2B/CCNE2/AC124947.2/TERT/CREB5	hsa:890/hsa:9232/hsa:991/hsa:9700/hsa:1026/hsa:9133/hsa:1031/hsa:1869/hsa:1870/hsa:3554/hsa:7042/hsa:109/hsa:1030/hsa:9134/hsa:10393/hsa:7015/hsa:9586	17	4	ENSG00000115594/ENSG00000092969/ENSG00000147883/ENSG00000146592	13	ENSG00000145386/ENSG00000164611/ENSG00000117399/ENSG00000135476/ENSG00000124762/ENSG00000157456/ENSG00000123080/ENSG00000101412/ENSG00000007968/ENSG00000138031/ENSG00000175305/ENSG00000257512/ENSG00000164362
hsa04814	Motor proteins	15/265	243/9071	0.0050455	0.136325	ENSG00000123416/ENSG00000112984/ENSG00000237649/ENSG00000142945/ENSG00000138160/ENSG00000186185/ENSG00000090889/ENSG00000118193/ENSG00000137807/ENSG00000128641/ENSG00000163808/ENSG00000138778/ENSG00000116852/ENSG00000214391/ENSG00000066735	TUBA1B/KIF20A/KIFC1/KIF2C/KIF11/KIF18B/KIF4A/KIF14/KIF23/MYO1B/KIF15/CENPE/KIF21B/TUBAP2/KIF26A	hsa:10376/hsa:10112/hsa:3833/hsa:11004/hsa:3832/hsa:146909/hsa:24137/hsa:9928/hsa:9493/hsa:4430/hsa:56992/hsa:1062/hsa:23046/hsa:10376/hsa:26153	15	1	ENSG00000128641	14	ENSG00000123416/ENSG00000112984/ENSG00000237649/ENSG00000142945/ENSG00000138160/ENSG00000186185/ENSG00000090889/ENSG00000118193/ENSG00000137807/ENSG00000163808/ENSG00000138778/ENSG00000116852/ENSG00000214391/ENSG00000066735
hsa04060	Cytokine-cytokine receptor interaction	13/265	197/9071	0.00508676	0.136325	ENSG00000151882/ENSG00000115594/ENSG00000186891/ENSG00000092969/ENSG00000054967/ENSG00000102962/ENSG00000127863/ENSG00000142677/ENSG00000139269/ENSG00000125726/ENSG00000169245/ENSG00000121966/ENSG00000125735	CCL28/IL1R1/TNFRSF18/TGFB2/RELT/CCL22/TNFRSF19/IL22RA1/INHBE/CD70/CXCL10/CXCR4/TNFSF14	hsa:56477/hsa:3554/hsa:8784/hsa:7042/hsa:84957/hsa:6367/hsa:55504/hsa:58985/hsa:83729/hsa:970/hsa:3627/hsa:7852/hsa:8740	13	6	ENSG00000151882/ENSG00000115594/ENSG00000092969/ENSG00000102962/ENSG00000169245/ENSG00000125735	7	ENSG00000186891/ENSG00000054967/ENSG00000127863/ENSG00000142677/ENSG00000139269/ENSG00000125726/ENSG00000121966
hsa04934	Cushing syndrome	11/265	160/9071	0.00716663	0.174605	ENSG00000124762/ENSG00000096433/ENSG00000123080/ENSG00000101412/ENSG00000007968/ENSG00000138031/ENSG00000147883/ENSG00000175305/ENSG00000177283/ENSG00000146592/ENSG00000070808	CDKN1A/ITPR3/CDKN2C/E2F1/E2F2/ADCY3/CDKN2B/CCNE2/FZD8/CREB5/CAMK2A	hsa:1026/hsa:3710/hsa:1031/hsa:1869/hsa:1870/hsa:109/hsa:1030/hsa:9134/hsa:8325/hsa:9586/hsa:815	11	2	ENSG00000147883/ENSG00000146592	9	ENSG00000124762/ENSG00000096433/ENSG00000123080/ENSG00000101412/ENSG00000007968/ENSG00000138031/ENSG00000175305/ENSG00000177283/ENSG00000070808
hsa04061	Viral protein interaction with cytokine and cytokine receptor	6/265	60/9071	0.00785195	0.17536	ENSG00000151882/ENSG00000102962/ENSG00000142677/ENSG00000169245/ENSG00000121966/ENSG00000125735	CCL28/CCL22/IL22RA1/CXCL10/CXCR4/TNFSF14	hsa:56477/hsa:6367/hsa:58985/hsa:3627/hsa:7852/hsa:8740	6	4	ENSG00000151882/ENSG00000102962/ENSG00000169245/ENSG00000125735	2	ENSG00000142677/ENSG00000121966
hsa05226	Gastric cancer	10/265	146/9071	0.0103955	0.188219	ENSG00000124762/ENSG00000101412/ENSG00000134574/ENSG00000007968/ENSG00000171791/ENSG00000092969/ENSG00000147883/ENSG00000175305/ENSG00000177283/ENSG00000164362	CDKN1A/E2F1/DDB2/E2F2/BCL2/TGFB2/CDKN2B/CCNE2/FZD8/TERT	hsa:1026/hsa:1869/hsa:1643/hsa:1870/hsa:596/hsa:7042/hsa:1030/hsa:9134/hsa:8325/hsa:7015	10	2	ENSG00000092969/ENSG00000147883	8	ENSG00000124762/ENSG00000101412/ENSG00000134574/ENSG00000007968/ENSG00000171791/ENSG00000175305/ENSG00000177283/ENSG00000164362
hsa00603	Glycosphingolipid biosynthesis - globo and isoglobo series	3/265	16/9071	0.0104123	0.188219	ENSG00000128274/ENSG00000183778/ENSG00000111728	A4GALT/B3GALT5/ST8SIA1	hsa:53947/hsa:10317/hsa:6489	3	1	ENSG00000111728	2	ENSG00000128274/ENSG00000183778
hsa01524	Platinum drug resistance	7/265	83/9071	0.0105347	0.188219	ENSG00000131747/ENSG00000089685/ENSG00000124762/ENSG00000171791/ENSG00000141682/ENSG00000241720/ENSG00000099984	TOP2A/BIRC5/CDKN1A/BCL2/PMAIP1/AL158847.1/GSTT2	hsa:7153/hsa:332/hsa:1026/hsa:596/hsa:5366/hsa:2947/hsa:653689	7	1	ENSG00000241720	6	ENSG00000131747/ENSG00000089685/ENSG00000124762/ENSG00000171791/ENSG00000141682/ENSG00000099984
hsa04068	FoxO signaling pathway	10/265	154/9071	0.0147311	0.234395	ENSG00000166851/ENSG00000134057/ENSG00000124762/ENSG00000157456/ENSG00000138764/ENSG00000092969/ENSG00000147883/ENSG00000129355/ENSG00000173846/ENSG00000271524	PLK1/CCNB1/CDKN1A/CCNB2/CCNG2/TGFB2/CDKN2B/CDKN2D/PLK3/BNIP3P17	hsa:5347/hsa:891/hsa:1026/hsa:9133/hsa:901/hsa:7042/hsa:1030/hsa:1032/hsa:1263/hsa:664	10	4	ENSG00000138764/ENSG00000092969/ENSG00000147883/ENSG00000271524	6	ENSG00000166851/ENSG00000134057/ENSG00000124762/ENSG00000157456/ENSG00000129355/ENSG00000173846
hsa04913	Ovarian steroidogenesis	5/265	50/9071	0.0148683	0.234395	ENSG00000108786/ENSG00000138031/ENSG00000140465/ENSG00000116711/ENSG00000196139	HSD17B1/ADCY3/CYP1A1/PLA2G4A/AKR1C3	hsa:3292/hsa:109/hsa:1543/hsa:5321/hsa:8644	5	4	ENSG00000108786/ENSG00000140465/ENSG00000116711/ENSG00000196139	1	ENSG00000138031
hsa05206	MicroRNAs in cancer	11/265	180/9071	0.0163992	0.234486	ENSG00000124762/ENSG00000146670/ENSG00000137807/ENSG00000101412/ENSG00000007968/ENSG00000171791/ENSG00000137193/ENSG00000158402/ENSG00000092969/ENSG00000164045/ENSG00000175305	CDKN1A/CDCA5/KIF23/E2F1/E2F2/BCL2/PIM1/CDC25C/TGFB2/CDC25A/CCNE2	hsa:1026/hsa:113130/hsa:9493/hsa:1869/hsa:1870/hsa:596/hsa:5292/hsa:995/hsa:7042/hsa:993/hsa:9134	11	1	ENSG00000092969	10	ENSG00000124762/ENSG00000146670/ENSG00000137807/ENSG00000101412/ENSG00000007968/ENSG00000171791/ENSG00000137193/ENSG00000158402/ENSG00000164045/ENSG00000175305
hsa05222	Small cell lung cancer	8/265	112/9071	0.016624	0.234486	ENSG00000124762/ENSG00000101412/ENSG00000134574/ENSG00000007968/ENSG00000171791/ENSG00000005961/ENSG00000147883/ENSG00000175305	CDKN1A/E2F1/DDB2/E2F2/BCL2/ITGA2B/CDKN2B/CCNE2	hsa:1026/hsa:1869/hsa:1643/hsa:1870/hsa:596/hsa:3674/hsa:1030/hsa:9134	8	1	ENSG00000147883	7	ENSG00000124762/ENSG00000101412/ENSG00000134574/ENSG00000007968/ENSG00000171791/ENSG00000005961/ENSG00000175305
hsa00260	Glycine, serine and threonine metabolism	5/265	53/9071	0.0187723	0.251549	ENSG00000092621/ENSG00000274276/ENSG00000113492/ENSG00000135069/ENSG00000131480	PHGDH/CBSL/AGXT2/PSAT1/AOC2	hsa:26227/hsa:102724560/hsa:64902/hsa:29968/hsa:314	5	2	ENSG00000113492/ENSG00000131480	3	ENSG00000092621/ENSG00000274276/ENSG00000135069
hsa04911	Insulin secretion	6/265	74/9071	0.0207591	0.264926	ENSG00000096433/ENSG00000138031/ENSG00000156113/ENSG00000146592/ENSG00000198626/ENSG00000070808	ITPR3/ADCY3/KCNMA1/CREB5/RYR2/CAMK2A	hsa:3710/hsa:109/hsa:3778/hsa:9586/hsa:6262/hsa:815	6	3	ENSG00000156113/ENSG00000146592/ENSG00000198626	3	ENSG00000096433/ENSG00000138031/ENSG00000070808
hsa04750	Inflammatory mediator regulation of TRP channels	7/265	100/9071	0.0268438	0.327006	ENSG00000096433/ENSG00000115594/ENSG00000138031/ENSG00000111199/ENSG00000116711/ENSG00000147246/ENSG00000070808	ITPR3/IL1R1/ADCY3/TRPV4/PLA2G4A/HTR2C/CAMK2A	hsa:3710/hsa:3554/hsa:109/hsa:59341/hsa:5321/hsa:3358/hsa:815	7	3	ENSG00000115594/ENSG00000116711/ENSG00000147246	4	ENSG00000096433/ENSG00000138031/ENSG00000111199/ENSG00000070808
hsa04928	Parathyroid hormone synthesis, secretion and action	7/265	104/9071	0.0323345	0.361068	ENSG00000124762/ENSG00000096433/ENSG00000171791/ENSG00000111012/ENSG00000138031/ENSG00000065989/ENSG00000146592	CDKN1A/ITPR3/BCL2/CYP27B1/ADCY3/PDE4A/CREB5	hsa:1026/hsa:3710/hsa:596/hsa:1594/hsa:109/hsa:5141/hsa:9586	7	1	ENSG00000146592	6	ENSG00000124762/ENSG00000096433/ENSG00000171791/ENSG00000111012/ENSG00000138031/ENSG00000065989
hsa05210	Colorectal cancer	7/265	104/9071	0.0323345	0.361068	ENSG00000089685/ENSG00000124762/ENSG00000134574/ENSG00000171791/ENSG00000092969/ENSG00000141682/ENSG00000124882	BIRC5/CDKN1A/DDB2/BCL2/TGFB2/PMAIP1/EREG	hsa:332/hsa:1026/hsa:1643/hsa:596/hsa:7042/hsa:5366/hsa:2069	7	1	ENSG00000092969	6	ENSG00000089685/ENSG00000124762/ENSG00000134574/ENSG00000171791/ENSG00000141682/ENSG00000124882
hsa05169	Epstein-Barr virus infection	12/265	233/9071	0.0404966	0.411698	ENSG00000145386/ENSG00000124762/ENSG00000111331/ENSG00000101412/ENSG00000134574/ENSG00000007968/ENSG00000089127/ENSG00000171791/ENSG00000185507/ENSG00000187608/ENSG00000175305/ENSG00000169245	CCNA2/CDKN1A/OAS3/E2F1/DDB2/E2F2/OAS1/BCL2/IRF7/ISG15/CCNE2/CXCL10	hsa:890/hsa:1026/hsa:4940/hsa:1869/hsa:1643/hsa:1870/hsa:4938/hsa:596/hsa:3665/hsa:9636/hsa:9134/hsa:3627	12	1	ENSG00000169245	11	ENSG00000145386/ENSG00000124762/ENSG00000111331/ENSG00000101412/ENSG00000134574/ENSG00000007968/ENSG00000089127/ENSG00000171791/ENSG00000185507/ENSG00000187608/ENSG00000175305
hsa00140	Steroid hormone biosynthesis	4/265	45/9071	0.0416083	0.411698	ENSG00000108786/ENSG00000151632/ENSG00000140465/ENSG00000196139	HSD17B1/AKR1C2/CYP1A1/AKR1C3	hsa:3292/hsa:1646/hsa:1543/hsa:8644	4	4	ENSG00000108786/ENSG00000151632/ENSG00000140465/ENSG00000196139	0
hsa00601	Glycosphingolipid biosynthesis - lacto and neolacto series	3/265	27/9071	0.0430132	0.411698	ENSG00000128274/ENSG00000183778/ENSG00000111728	A4GALT/B3GALT5/ST8SIA1	hsa:53947/hsa:10317/hsa:6489	3	1	ENSG00000111728	2	ENSG00000128274/ENSG00000183778
hsa00670	One carbon pool by folate	3/265	27/9071	0.0430132	0.411698	ENSG00000228716/ENSG00000176890/ENSG00000188985	DHFR/TYMS/DHFRP1	hsa:1719/hsa:7298/hsa:1719	3	0		3	ENSG00000228716/ENSG00000176890/ENSG00000188985
hsa04915	Estrogen signaling pathway	9/265	160/9071	0.0447812	0.413841	ENSG00000096433/ENSG00000171346/ENSG00000108244/ENSG00000171791/ENSG00000138031/ENSG00000160182/ENSG00000126803/ENSG00000162989/ENSG00000146592	ITPR3/KRT15/KRT23/BCL2/ADCY3/TFF1/HSPA2/KCNJ3/CREB5	hsa:3710/hsa:3866/hsa:25984/hsa:596/hsa:109/hsa:7031/hsa:3306/hsa:3760/hsa:9586	9	4	ENSG00000171346/ENSG00000108244/ENSG00000162989/ENSG00000146592	5	ENSG00000096433/ENSG00000171791/ENSG00000138031/ENSG00000160182/ENSG00000126803
hsa00790	Folate biosynthesis	3/265	29/9071	0.0515126	0.46018	ENSG00000228716/ENSG00000196139/ENSG00000188985	DHFR/AKR1C3/DHFRP1	hsa:1719/hsa:8644/hsa:1719	3	1	ENSG00000196139	2	ENSG00000228716/ENSG00000188985
hsa00240	Pyrimidine metabolism	5/265	70/9071	0.0533638	0.461339	ENSG00000167900/ENSG00000171848/ENSG00000176890/ENSG00000205309/ENSG00000259488	TK1/RRM2/TYMS/NT5M/AC023355.1	hsa:7083/hsa:6241/hsa:7298/hsa:56953/hsa:1854	5	0		5	ENSG00000167900/ENSG00000171848/ENSG00000176890/ENSG00000205309/ENSG00000259488
hsa01523	Antifolate resistance	3/265	30/9071	0.0560439	0.469368	ENSG00000228716/ENSG00000176890/ENSG00000188985	DHFR/TYMS/DHFRP1	hsa:1719/hsa:7298/hsa:1719	3	0		3	ENSG00000228716/ENSG00000176890/ENSG00000188985
hsa04713	Circadian entrainment	6/265	95/9071	0.0591692	0.480526	ENSG00000096433/ENSG00000138031/ENSG00000162989/ENSG00000198626/ENSG00000070808/ENSG00000105464	ITPR3/ADCY3/KCNJ3/RYR2/CAMK2A/GRIN2D	hsa:3710/hsa:109/hsa:3760/hsa:6262/hsa:815/hsa:2906	6	2	ENSG00000162989/ENSG00000198626	4	ENSG00000096433/ENSG00000138031/ENSG00000070808/ENSG00000105464
hsa00590	Arachidonic acid metabolism	5/265	73/9071	0.0618116	0.481648	ENSG00000099998/ENSG00000116711/ENSG00000159231/ENSG00000100078/ENSG00000196139	GGT5/PLA2G4A/CBR3/PLA2G3/AKR1C3	hsa:2687/hsa:5321/hsa:874/hsa:50487/hsa:8644	5	2	ENSG00000116711/ENSG00000196139	3	ENSG00000099998/ENSG00000159231/ENSG00000100078
hsa05160	Hepatitis C	9/265	171/9071	0.0630767	0.481648	ENSG00000124762/ENSG00000111331/ENSG00000157601/ENSG00000101412/ENSG00000007968/ENSG00000089127/ENSG00000185507/ENSG00000185745/ENSG00000169245	CDKN1A/OAS3/MX1/E2F1/E2F2/OAS1/IRF7/IFIT1/CXCL10	hsa:1026/hsa:4940/hsa:4599/hsa:1869/hsa:1870/hsa:4938/hsa:3665/hsa:3434/hsa:3627	9	1	ENSG00000169245	8	ENSG00000124762/ENSG00000111331/ENSG00000157601/ENSG00000101412/ENSG00000007968/ENSG00000089127/ENSG00000185507/ENSG00000185745
hsa05204	Chemical carcinogenesis - DNA adducts	4/265	52/9071	0.0646989	0.481648	ENSG00000151632/ENSG00000140465/ENSG00000241720/ENSG00000099984	AKR1C2/CYP1A1/AL158847.1/GSTT2	hsa:1646/hsa:1543/hsa:2947/hsa:653689	4	3	ENSG00000151632/ENSG00000140465/ENSG00000241720	1	ENSG00000099984
hsa04950	Maturity onset diabetes of the young	2/265	16/9071	0.0779752	0.514921	ENSG00000164749/ENSG00000163623	HNF4G/NKX6-1	hsa:3174/hsa:4825	2	0		2	ENSG00000164749/ENSG00000163623
hsa04540	Gap junction	6/265	103/9071	0.0806754	0.514921	ENSG00000123416/ENSG00000096433/ENSG00000170312/ENSG00000138031/ENSG00000214391/ENSG00000147246	TUBA1B/ITPR3/CDK1/ADCY3/TUBAP2/HTR2C	hsa:10376/hsa:3710/hsa:983/hsa:109/hsa:10376/hsa:3358	6	1	ENSG00000147246	5	ENSG00000123416/ENSG00000096433/ENSG00000170312/ENSG00000138031/ENSG00000214391
hsa04080	Neuroactive ligand-receptor interaction	11/265	234/9071	0.0814878	0.514921	ENSG00000150594/ENSG00000183971/ENSG00000180739/ENSG00000116014/ENSG00000109255/ENSG00000106804/ENSG00000128285/ENSG00000187123/ENSG00000170893/ENSG00000147246/ENSG00000105464	ADRA2A/NPW/S1PR5/KISS1R/NMU/C5/MCHR1/LYPD6/TRH/HTR2C/GRIN2D	hsa:150/hsa:283869/hsa:53637/hsa:84634/hsa:10874/hsa:727/hsa:2847/hsa:130574/hsa:7200/hsa:3358/hsa:2906	11	1	ENSG00000147246	10	ENSG00000150594/ENSG00000183971/ENSG00000180739/ENSG00000116014/ENSG00000109255/ENSG00000106804/ENSG00000128285/ENSG00000187123/ENSG00000170893/ENSG00000105464
hsa00983	Drug metabolism - other enzymes	5/265	80/9071	0.0842842	0.514921	ENSG00000167900/ENSG00000171848/ENSG00000241720/ENSG00000259488/ENSG00000099984	TK1/RRM2/AL158847.1/AC023355.1/GSTT2	hsa:7083/hsa:6241/hsa:2947/hsa:1854/hsa:653689	5	1	ENSG00000241720	4	ENSG00000167900/ENSG00000171848/ENSG00000259488/ENSG00000099984
hsa04725	Cholinergic synapse	6/265	105/9071	0.0866543	0.514921	ENSG00000096433/ENSG00000171791/ENSG00000138031/ENSG00000162989/ENSG00000146592/ENSG00000070808	ITPR3/BCL2/ADCY3/KCNJ3/CREB5/CAMK2A	hsa:3710/hsa:596/hsa:109/hsa:3760/hsa:9586/hsa:815	6	2	ENSG00000162989/ENSG00000146592	4	ENSG00000096433/ENSG00000171791/ENSG00000138031/ENSG00000070808
hsa00604	Glycosphingolipid biosynthesis - ganglio series	2/265	17/9071	0.0867219	0.514921	ENSG00000135454/ENSG00000111728	B4GALNT1/ST8SIA1	hsa:2583/hsa:6489	2	1	ENSG00000111728	1	ENSG00000135454
hsa00270	Cysteine and methionine metabolism	4/265	58/9071	0.088817	0.514921	ENSG00000092621/ENSG00000274276/ENSG00000113492/ENSG00000135069	PHGDH/CBSL/AGXT2/PSAT1	hsa:26227/hsa:102724560/hsa:64902/hsa:29968	4	1	ENSG00000113492	3	ENSG00000092621/ENSG00000274276/ENSG00000135069
hsa04622	RIG-I-like receptor signaling pathway	4/265	58/9071	0.088817	0.514921	ENSG00000185507/ENSG00000187608/ENSG00000169245/ENSG00000184584	IRF7/ISG15/CXCL10/TMEM173	hsa:3665/hsa:9636/hsa:3627/hsa:340061	4	1	ENSG00000169245	3	ENSG00000185507/ENSG00000187608/ENSG00000184584
hsa01522	Endocrine resistance	6/265	106/9071	0.089733	0.514921	ENSG00000124762/ENSG00000123080/ENSG00000101412/ENSG00000007968/ENSG00000171791/ENSG00000138031	CDKN1A/CDKN2C/E2F1/E2F2/BCL2/ADCY3	hsa:1026/hsa:1031/hsa:1869/hsa:1870/hsa:596/hsa:109	6	0		6	ENSG00000124762/ENSG00000123080/ENSG00000101412/ENSG00000007968/ENSG00000171791/ENSG00000138031
hsa04350	TGF-beta signaling pathway	6/265	107/9071	0.0928708	0.514921	ENSG00000095739/ENSG00000092969/ENSG00000147883/ENSG00000139269/ENSG00000122176/ENSG00000142227	BAMBI/TGFB2/CDKN2B/INHBE/FMOD/EMP3	hsa:25805/hsa:7042/hsa:1030/hsa:83729/hsa:2331/hsa:2014	6	4	ENSG00000095739/ENSG00000092969/ENSG00000147883/ENSG00000122176	2	ENSG00000139269/ENSG00000142227
hsa04724	Glutamatergic synapse	6/265	107/9071	0.0928708	0.514921	ENSG00000096433/ENSG00000138031/ENSG00000116711/ENSG00000162989/ENSG00000188338/ENSG00000105464	ITPR3/ADCY3/PLA2G4A/KCNJ3/SLC38A3/GRIN2D	hsa:3710/hsa:109/hsa:5321/hsa:3760/hsa:10991/hsa:2906	6	2	ENSG00000116711/ENSG00000162989	4	ENSG00000096433/ENSG00000138031/ENSG00000188338/ENSG00000105464
hsa00480	Glutathione metabolism	4/265	59/9071	0.0932056	0.514921	ENSG00000171848/ENSG00000099998/ENSG00000241720/ENSG00000099984	RRM2/GGT5/AL158847.1/GSTT2	hsa:6241/hsa:2687/hsa:2947/hsa:653689	4	1	ENSG00000241720	3	ENSG00000171848/ENSG00000099998/ENSG00000099984
hsa05162	Measles	7/265	133/9071	0.0944566	0.514921	ENSG00000111331/ENSG00000157601/ENSG00000089127/ENSG00000171791/ENSG00000185507/ENSG00000175305/ENSG00000126803	OAS3/MX1/OAS1/BCL2/IRF7/CCNE2/HSPA2	hsa:4940/hsa:4599/hsa:4938/hsa:596/hsa:3665/hsa:9134/hsa:3306	7	0		7	ENSG00000111331/ENSG00000157601/ENSG00000089127/ENSG00000171791/ENSG00000185507/ENSG00000175305/ENSG00000126803
hsa01232	Nucleotide metabolism	6/265	108/9071	0.0960673	0.514921	ENSG00000167900/ENSG00000171848/ENSG00000176890/ENSG00000140057/ENSG00000205309/ENSG00000259488	TK1/RRM2/TYMS/AK7/NT5M/AC023355.1	hsa:7083/hsa:6241/hsa:7298/hsa:122481/hsa:56953/hsa:1854	6	0		6	ENSG00000167900/ENSG00000171848/ENSG00000176890/ENSG00000140057/ENSG00000205309/ENSG00000259488
hsa05214	Glioma	5/265	85/9071	0.102636	0.539341	ENSG00000124762/ENSG00000101412/ENSG00000134574/ENSG00000007968/ENSG00000070808	CDKN1A/E2F1/DDB2/E2F2/CAMK2A	hsa:1026/hsa:1869/hsa:1643/hsa:1870/hsa:815	5	0		5	ENSG00000124762/ENSG00000101412/ENSG00000134574/ENSG00000007968/ENSG00000070808
hsa05215	Prostate cancer	6/265	112/9071	0.109432	0.550761	ENSG00000124762/ENSG00000101412/ENSG00000007968/ENSG00000171791/ENSG00000175305/ENSG00000146592	CDKN1A/E2F1/E2F2/BCL2/CCNE2/CREB5	hsa:1026/hsa:1869/hsa:1870/hsa:596/hsa:9134/hsa:9586	6	1	ENSG00000146592	5	ENSG00000124762/ENSG00000101412/ENSG00000007968/ENSG00000171791/ENSG00000175305
hsa04972	Pancreatic secretion	5/265	87/9071	0.110491	0.550761	ENSG00000096433/ENSG00000138031/ENSG00000156113/ENSG00000100078/ENSG00000198626	ITPR3/ADCY3/KCNMA1/PLA2G3/RYR2	hsa:3710/hsa:109/hsa:3778/hsa:50487/hsa:6262	5	2	ENSG00000156113/ENSG00000198626	3	ENSG00000096433/ENSG00000138031/ENSG00000100078
hsa05207	Chemical carcinogenesis - receptor activation	9/265	193/9071	0.11227	0.550761	ENSG00000089685/ENSG00000101412/ENSG00000171791/ENSG00000138031/ENSG00000164045/ENSG00000140465/ENSG00000241720/ENSG00000146592/ENSG00000099984	BIRC5/E2F1/BCL2/ADCY3/CDC25A/CYP1A1/AL158847.1/CREB5/GSTT2	hsa:332/hsa:1869/hsa:596/hsa:109/hsa:993/hsa:1543/hsa:2947/hsa:9586/hsa:653689	9	3	ENSG00000140465/ENSG00000241720/ENSG00000146592	6	ENSG00000089685/ENSG00000101412/ENSG00000171791/ENSG00000138031/ENSG00000164045/ENSG00000099984
hsa04921	Oxytocin signaling pathway	8/265	166/9071	0.113029	0.550761	ENSG00000124762/ENSG00000096433/ENSG00000159200/ENSG00000138031/ENSG00000116711/ENSG00000162989/ENSG00000198626/ENSG00000070808	CDKN1A/ITPR3/RCAN1/ADCY3/PLA2G4A/KCNJ3/RYR2/CAMK2A	hsa:1026/hsa:3710/hsa:1827/hsa:109/hsa:5321/hsa:3760/hsa:6262/hsa:815	8	4	ENSG00000159200/ENSG00000116711/ENSG00000162989/ENSG00000198626	4	ENSG00000124762/ENSG00000096433/ENSG00000138031/ENSG00000070808
hsa04672	Intestinal immune network for IgA production	3/265	42/9071	0.123438	0.58404	ENSG00000151882/ENSG00000162896/ENSG00000121966	CCL28/PIGR/CXCR4	hsa:56477/hsa:5284/hsa:7852	3	2	ENSG00000151882/ENSG00000162896	1	ENSG00000121966
hsa05225	Hepatocellular carcinoma	9/265	198/9071	0.125793	0.58404	ENSG00000124762/ENSG00000101412/ENSG00000134574/ENSG00000007968/ENSG00000092969/ENSG00000241720/ENSG00000177283/ENSG00000164362/ENSG00000099984	CDKN1A/E2F1/DDB2/E2F2/TGFB2/AL158847.1/FZD8/TERT/GSTT2	hsa:1026/hsa:1869/hsa:1643/hsa:1870/hsa:7042/hsa:2947/hsa:8325/hsa:7015/hsa:653689	9	2	ENSG00000092969/ENSG00000241720	7	ENSG00000124762/ENSG00000101412/ENSG00000134574/ENSG00000007968/ENSG00000177283/ENSG00000164362/ENSG00000099984
hsa00980	Metabolism of xenobiotics by cytochrome P450	4/265	66/9071	0.126654	0.58404	ENSG00000140465/ENSG00000159231/ENSG00000241720/ENSG00000099984	CYP1A1/CBR3/AL158847.1/GSTT2	hsa:1543/hsa:874/hsa:2947/hsa:653689	4	2	ENSG00000140465/ENSG00000241720	2	ENSG00000159231/ENSG00000099984
hsa04261	Adrenergic signaling in cardiomyocytes	7/265	144/9071	0.128576	0.58404	ENSG00000171791/ENSG00000138031/ENSG00000105711/ENSG00000177098/ENSG00000146592/ENSG00000198626/ENSG00000070808	BCL2/ADCY3/SCN1B/SCN4B/CREB5/RYR2/CAMK2A	hsa:596/hsa:109/hsa:6324/hsa:6330/hsa:9586/hsa:6262/hsa:815	7	2	ENSG00000146592/ENSG00000198626	5	ENSG00000171791/ENSG00000138031/ENSG00000105711/ENSG00000177098/ENSG00000070808
hsa05212	Pancreatic cancer	5/265	92/9071	0.131348	0.586687	ENSG00000124762/ENSG00000101412/ENSG00000134574/ENSG00000007968/ENSG00000092969	CDKN1A/E2F1/DDB2/E2F2/TGFB2	hsa:1026/hsa:1869/hsa:1643/hsa:1870/hsa:7042	5	1	ENSG00000092969	4	ENSG00000124762/ENSG00000101412/ENSG00000134574/ENSG00000007968
hsa04215	Apoptosis - multiple species	3/265	44/9071	0.136667	0.60044	ENSG00000089685/ENSG00000171791/ENSG00000141682	BIRC5/BCL2/PMAIP1	hsa:332/hsa:596/hsa:5366	3	0		3	ENSG00000089685/ENSG00000171791/ENSG00000141682
hsa05203	Viral carcinogenesis	11/265	260/9071	0.139785	0.603963	ENSG00000145386/ENSG00000117399/ENSG00000124762/ENSG00000170312/ENSG00000179388/ENSG00000185507/ENSG00000147883/ENSG00000175305/ENSG00000270276/ENSG00000141682/ENSG00000146592	CCNA2/CDC20/CDKN1A/CDK1/EGR3/IRF7/CDKN2B/CCNE2/HIST2H4B/PMAIP1/CREB5	hsa:890/hsa:991/hsa:1026/hsa:983/hsa:1960/hsa:3665/hsa:1030/hsa:9134/hsa:8370/hsa:5366/hsa:9586	11	2	ENSG00000147883/ENSG00000146592	9	ENSG00000145386/ENSG00000117399/ENSG00000124762/ENSG00000170312/ENSG00000179388/ENSG00000185507/ENSG00000175305/ENSG00000270276/ENSG00000141682
hsa05221	Acute myeloid leukemia	4/265	69/9071	0.14234	0.603963	ENSG00000145386/ENSG00000137193/ENSG00000139318/ENSG00000109906	CCNA2/PIM1/DUSP6/ZBTB16	hsa:890/hsa:5292/hsa:1848/hsa:7704	4	1	ENSG00000109906	3	ENSG00000145386/ENSG00000137193/ENSG00000139318
hsa00592	alpha-Linolenic acid metabolism	2/265	23/9071	0.14423	0.603963	ENSG00000116711/ENSG00000100078	PLA2G4A/PLA2G3	hsa:5321/hsa:50487	2	1	ENSG00000116711	1	ENSG00000100078
hsa05218	Melanoma	4/265	72/9071	0.158749	0.654535	ENSG00000124762/ENSG00000101412/ENSG00000134574/ENSG00000007968	CDKN1A/E2F1/DDB2/E2F2	hsa:1026/hsa:1869/hsa:1643/hsa:1870	4	0		4	ENSG00000124762/ENSG00000101412/ENSG00000134574/ENSG00000007968
hsa04066	HIF-1 signaling pathway	6/265	126/9071	0.163052	0.657852	ENSG00000124762/ENSG00000171791/ENSG00000111674/ENSG00000175766/ENSG00000102755/ENSG00000070808	CDKN1A/BCL2/ENO2/EIF4E1B/FLT1/CAMK2A	hsa:1026/hsa:596/hsa:2026/hsa:253314/hsa:2321/hsa:815	6	0		6	ENSG00000124762/ENSG00000171791/ENSG00000111674/ENSG00000175766/ENSG00000102755/ENSG00000070808
hsa05219	Bladder cancer	3/265	48/9071	0.164463	0.657852	ENSG00000124762/ENSG00000101412/ENSG00000007968	CDKN1A/E2F1/E2F2	hsa:1026/hsa:1869/hsa:1870	3	0		3	ENSG00000124762/ENSG00000101412/ENSG00000007968
hsa03320	PPAR signaling pathway	4/265	74/9071	0.170059	0.670233	ENSG00000168306/ENSG00000134240/ENSG00000173391/ENSG00000135218	ACOX2/HMGCS2/OLR1/CD36	hsa:8309/hsa:3158/hsa:4973/hsa:948	4	3	ENSG00000134240/ENSG00000173391/ENSG00000135218	1	ENSG00000168306
hsa05220	Chronic myeloid leukemia	5/265	103/9071	0.18276	0.703286	ENSG00000124762/ENSG00000101412/ENSG00000134574/ENSG00000007968/ENSG00000092969	CDKN1A/E2F1/DDB2/E2F2/TGFB2	hsa:1026/hsa:1869/hsa:1643/hsa:1870/hsa:7042	5	1	ENSG00000092969	4	ENSG00000124762/ENSG00000101412/ENSG00000134574/ENSG00000007968
hsa00591	Linoleic acid metabolism	2/265	27/9071	0.185885	0.703286	ENSG00000116711/ENSG00000100078	PLA2G4A/PLA2G3	hsa:5321/hsa:50487	2	1	ENSG00000116711	1	ENSG00000100078
hsa04640	Hematopoietic cell lineage	4/265	77/9071	0.187531	0.703286	ENSG00000115594/ENSG00000005961/ENSG00000135218/ENSG00000185275	IL1R1/ITGA2B/CD36/CD24P4	hsa:3554/hsa:3674/hsa:948/hsa:100133941	4	3	ENSG00000115594/ENSG00000135218/ENSG00000185275	1	ENSG00000005961
hsa05322	Systemic lupus erythematosus	6/265	132/9071	0.188942	0.703286	ENSG00000188486/ENSG00000106804/ENSG00000270276/ENSG00000197561/ENSG00000184260/ENSG00000159403	H2AFX/C5/HIST2H4B/ELANE/HIST2H2AC/C1R	hsa:3014/hsa:727/hsa:8370/hsa:1991/hsa:8338/hsa:715	6	0		6	ENSG00000188486/ENSG00000106804/ENSG00000270276/ENSG00000197561/ENSG00000184260/ENSG00000159403
hsa04270	Vascular smooth muscle contraction	6/265	133/9071	0.193406	0.71004	ENSG00000096433/ENSG00000138031/ENSG00000156113/ENSG00000116711/ENSG00000100078/ENSG00000132329	ITPR3/ADCY3/KCNMA1/PLA2G4A/PLA2G3/RAMP1	hsa:3710/hsa:109/hsa:3778/hsa:5321/hsa:50487/hsa:10267	6	2	ENSG00000156113/ENSG00000116711	4	ENSG00000096433/ENSG00000138031/ENSG00000100078/ENSG00000132329
hsa04611	Platelet activation	6/265	134/9071	0.19791	0.716108	ENSG00000096433/ENSG00000005961/ENSG00000138031/ENSG00000116711/ENSG00000088053/ENSG00000077420	ITPR3/ITGA2B/ADCY3/PLA2G4A/GP6/APBB1IP	hsa:3710/hsa:3674/hsa:109/hsa:5321/hsa:51206/hsa:54518	6	2	ENSG00000116711/ENSG00000077420	4	ENSG00000096433/ENSG00000005961/ENSG00000138031/ENSG00000088053
hsa04064	NF-kappa B signaling pathway	5/265	107/9071	0.203076	0.716108	ENSG00000129988/ENSG00000115594/ENSG00000171791/ENSG00000100065/ENSG00000125735	LBP/IL1R1/BCL2/CARD10/TNFSF14	hsa:3929/hsa:3554/hsa:596/hsa:29775/hsa:8740	5	3	ENSG00000129988/ENSG00000115594/ENSG00000125735	2	ENSG00000171791/ENSG00000100065
hsa04726	Serotonergic synapse	5/265	107/9071	0.203076	0.716108	ENSG00000096433/ENSG00000116711/ENSG00000162989/ENSG00000108576/ENSG00000147246	ITPR3/PLA2G4A/KCNJ3/SLC6A4/HTR2C	hsa:3710/hsa:5321/hsa:3760/hsa:6532/hsa:3358	5	4	ENSG00000116711/ENSG00000162989/ENSG00000108576/ENSG00000147246	1	ENSG00000096433
hsa05223	Non-small cell lung cancer	4/265	81/9071	0.211667	0.736712	ENSG00000124762/ENSG00000101412/ENSG00000134574/ENSG00000007968	CDKN1A/E2F1/DDB2/E2F2	hsa:1026/hsa:1869/hsa:1643/hsa:1870	4	0		4	ENSG00000124762/ENSG00000101412/ENSG00000134574/ENSG00000007968
hsa05150	Staphylococcus aureus infection	4/265	84/9071	0.230312	0.79133	ENSG00000171346/ENSG00000108244/ENSG00000106804/ENSG00000159403	KRT15/KRT23/C5/C1R	hsa:3866/hsa:25984/hsa:727/hsa:715	4	2	ENSG00000171346/ENSG00000108244	2	ENSG00000106804/ENSG00000159403
hsa05418	Fluid shear stress and atherosclerosis	7/265	172/9071	0.237865	0.801091	ENSG00000115594/ENSG00000171791/ENSG00000005961/ENSG00000111199/ENSG00000241720/ENSG00000116701/ENSG00000099984	IL1R1/BCL2/ITGA2B/TRPV4/AL158847.1/NCF2/GSTT2	hsa:3554/hsa:596/hsa:3674/hsa:59341/hsa:2947/hsa:4688/hsa:653689	7	3	ENSG00000115594/ENSG00000241720/ENSG00000116701	4	ENSG00000171791/ENSG00000005961/ENSG00000111199/ENSG00000099984
hsa04623	Cytosolic DNA-sensing pathway	3/265	58/9071	0.239788	0.801091	ENSG00000185507/ENSG00000169245/ENSG00000184584	IRF7/CXCL10/TMEM173	hsa:3665/hsa:3627/hsa:340061	3	1	ENSG00000169245	2	ENSG00000185507/ENSG00000184584
hsa05417	Lipid and atherosclerosis	9/265	234/9071	0.245564	0.801091	ENSG00000129988/ENSG00000171791/ENSG00000185507/ENSG00000173391/ENSG00000126803/ENSG00000135218/ENSG00000140465/ENSG00000116701/ENSG00000070808	LBP/BCL2/IRF7/OLR1/HSPA2/CD36/CYP1A1/NCF2/CAMK2A	hsa:3929/hsa:596/hsa:3665/hsa:4973/hsa:3306/hsa:948/hsa:1543/hsa:4688/hsa:815	9	5	ENSG00000129988/ENSG00000173391/ENSG00000135218/ENSG00000140465/ENSG00000116701	4	ENSG00000171791/ENSG00000185507/ENSG00000126803/ENSG00000070808
hsa04927	Cortisol synthesis and secretion	3/265	59/9071	0.24764	0.801091	ENSG00000096433/ENSG00000138031/ENSG00000146592	ITPR3/ADCY3/CREB5	hsa:3710/hsa:109/hsa:9586	3	1	ENSG00000146592	2	ENSG00000096433/ENSG00000138031
hsa04020	Calcium signaling pathway	9/265	235/9071	0.24936	0.801091	ENSG00000096433/ENSG00000138031/ENSG00000102755/ENSG00000147246/ENSG00000198626/ENSG00000070808/ENSG00000118729/ENSG00000105464/ENSG00000121966	ITPR3/ADCY3/FLT1/HTR2C/RYR2/CAMK2A/CASQ2/GRIN2D/CXCR4	hsa:3710/hsa:109/hsa:2321/hsa:3358/hsa:6262/hsa:815/hsa:845/hsa:2906/hsa:7852	9	3	ENSG00000147246/ENSG00000198626/ENSG00000118729	6	ENSG00000096433/ENSG00000138031/ENSG00000102755/ENSG00000070808/ENSG00000105464/ENSG00000121966
hsa04210	Apoptosis	7/265	175/9071	0.251088	0.801091	ENSG00000123416/ENSG00000113368/ENSG00000089685/ENSG00000096433/ENSG00000171791/ENSG00000141682/ENSG00000214391	TUBA1B/LMNB1/BIRC5/ITPR3/BCL2/PMAIP1/TUBAP2	hsa:10376/hsa:4001/hsa:332/hsa:3710/hsa:596/hsa:5366/hsa:10376	7	0		7	ENSG00000123416/ENSG00000113368/ENSG00000089685/ENSG00000096433/ENSG00000171791/ENSG00000141682/ENSG00000214391
hsa04512	ECM-receptor interaction	4/265	88/9071	0.255768	0.80642	ENSG00000072571/ENSG00000005961/ENSG00000135218/ENSG00000088053	HMMR/ITGA2B/CD36/GP6	hsa:3161/hsa:3674/hsa:948/hsa:51206	4	1	ENSG00000135218	3	ENSG00000072571/ENSG00000005961/ENSG00000088053
hsa05170	Human immunodeficiency virus 1 infection	9/265	238/9071	0.260868	0.810187	ENSG00000134057/ENSG00000157456/ENSG00000096433/ENSG00000170312/ENSG00000171791/ENSG00000179750/ENSG00000158402/ENSG00000184584/ENSG00000121966	CCNB1/CCNB2/ITPR3/CDK1/BCL2/APOBEC3B/CDC25C/TMEM173/CXCR4	hsa:891/hsa:9133/hsa:3710/hsa:983/hsa:596/hsa:9582/hsa:995/hsa:340061/hsa:7852	9	0		9	ENSG00000134057/ENSG00000157456/ENSG00000096433/ENSG00000170312/ENSG00000171791/ENSG00000179750/ENSG00000158402/ENSG00000184584/ENSG00000121966
hsa05163	Human cytomegalovirus infection	9/265	239/9071	0.264741	0.810187	ENSG00000124762/ENSG00000096433/ENSG00000101412/ENSG00000007968/ENSG00000115594/ENSG00000138031/ENSG00000146592/ENSG00000184584/ENSG00000121966	CDKN1A/ITPR3/E2F1/E2F2/IL1R1/ADCY3/CREB5/TMEM173/CXCR4	hsa:1026/hsa:3710/hsa:1869/hsa:1870/hsa:3554/hsa:109/hsa:9586/hsa:340061/hsa:7852	9	2	ENSG00000115594/ENSG00000146592	7	ENSG00000124762/ENSG00000096433/ENSG00000101412/ENSG00000007968/ENSG00000138031/ENSG00000184584/ENSG00000121966
hsa04024	cAMP signaling pathway	8/265	209/9071	0.267282	0.810187	ENSG00000138031/ENSG00000156299/ENSG00000065989/ENSG00000146592/ENSG00000198626/ENSG00000070808/ENSG00000105464/ENSG00000120318	ADCY3/TIAM1/PDE4A/CREB5/RYR2/CAMK2A/GRIN2D/ARAP3	hsa:109/hsa:7074/hsa:5141/hsa:9586/hsa:6262/hsa:815/hsa:2906/hsa:64411	8	2	ENSG00000146592/ENSG00000198626	6	ENSG00000138031/ENSG00000156299/ENSG00000065989/ENSG00000070808/ENSG00000105464/ENSG00000120318
hsa05152	Tuberculosis	7/265	179/9071	0.269055	0.810187	ENSG00000129988/ENSG00000171791/ENSG00000111012/ENSG00000092969/ENSG00000011028/ENSG00000173846/ENSG00000070808	LBP/BCL2/CYP27B1/TGFB2/MRC2/PLK3/CAMK2A	hsa:3929/hsa:596/hsa:1594/hsa:7042/hsa:9902/hsa:1263/hsa:815	7	2	ENSG00000129988/ENSG00000092969	5	ENSG00000171791/ENSG00000111012/ENSG00000011028/ENSG00000173846/ENSG00000070808
hsa05144	Malaria	2/265	35/9071	0.272606	0.811759	ENSG00000092969/ENSG00000135218	TGFB2/CD36	hsa:7042/hsa:948	2	2	ENSG00000092969/ENSG00000135218	0
hsa05031	Amphetamine addiction	3/265	63/9071	0.279399	0.822845	ENSG00000146592/ENSG00000070808/ENSG00000105464	CREB5/CAMK2A/GRIN2D	hsa:9586/hsa:815/hsa:2906	3	1	ENSG00000146592	2	ENSG00000070808/ENSG00000105464
hsa04975	Fat digestion and absorption	2/265	36/9071	0.283528	0.825929	ENSG00000135218/ENSG00000100078	CD36/PLA2G3	hsa:948/hsa:50487	2	1	ENSG00000135218	1	ENSG00000100078
hsa04925	Aldosterone synthesis and secretion	4/265	94/9071	0.294908	0.842281	ENSG00000096433/ENSG00000138031/ENSG00000146592/ENSG00000070808	ITPR3/ADCY3/CREB5/CAMK2A	hsa:3710/hsa:109/hsa:9586/hsa:815	4	1	ENSG00000146592	3	ENSG00000096433/ENSG00000138031/ENSG00000070808
hsa04929	GnRH secretion	3/265	65/9071	0.295427	0.842281	ENSG00000096433/ENSG00000116014/ENSG00000162989	ITPR3/KISS1R/KCNJ3	hsa:3710/hsa:84634/hsa:3760	3	1	ENSG00000162989	2	ENSG00000096433/ENSG00000116014
hsa04918	Thyroid hormone synthesis	3/265	66/9071	0.303464	0.847169	ENSG00000096433/ENSG00000138031/ENSG00000146592	ITPR3/ADCY3/CREB5	hsa:3710/hsa:109/hsa:9586	3	1	ENSG00000146592	2	ENSG00000096433/ENSG00000138031
hsa05217	Basal cell carcinoma	3/265	66/9071	0.303464	0.847169	ENSG00000124762/ENSG00000134574/ENSG00000177283	CDKN1A/DDB2/FZD8	hsa:1026/hsa:1643/hsa:8325	3	0		3	ENSG00000124762/ENSG00000134574/ENSG00000177283
hsa04720	Long-term potentiation	3/265	70/9071	0.335674	0.895707	ENSG00000096433/ENSG00000070808/ENSG00000105464	ITPR3/CAMK2A/GRIN2D	hsa:3710/hsa:815/hsa:2906	3	0		3	ENSG00000096433/ENSG00000070808/ENSG00000105464
hsa03430	Mismatch repair	2/265	41/9071	0.337753	0.895707	ENSG00000132646/ENSG00000174371	PCNA/EXO1	hsa:5111/hsa:9156	2	0		2	ENSG00000132646/ENSG00000174371
hsa04145	Phagosome	7/265	194/9071	0.339018	0.895707	ENSG00000123416/ENSG00000173391/ENSG00000011028/ENSG00000135218/ENSG00000214391/ENSG00000116701/ENSG00000159403	TUBA1B/OLR1/MRC2/CD36/TUBAP2/NCF2/C1R	hsa:10376/hsa:4973/hsa:9902/hsa:948/hsa:10376/hsa:4688/hsa:715	7	3	ENSG00000173391/ENSG00000135218/ENSG00000116701	4	ENSG00000123416/ENSG00000011028/ENSG00000214391/ENSG00000159403
hsa05165	Human papillomavirus infection	12/265	354/9071	0.339869	0.895707	ENSG00000145386/ENSG00000124762/ENSG00000157601/ENSG00000101412/ENSG00000106003/ENSG00000005961/ENSG00000144485/ENSG00000187608/ENSG00000175305/ENSG00000177283/ENSG00000164362/ENSG00000146592	CCNA2/CDKN1A/MX1/E2F1/LFNG/ITGA2B/HES6/ISG15/CCNE2/FZD8/TERT/CREB5	hsa:890/hsa:1026/hsa:4599/hsa:1869/hsa:3955/hsa:3674/hsa:55502/hsa:9636/hsa:9134/hsa:8325/hsa:7015/hsa:9586	12	1	ENSG00000146592	11	ENSG00000145386/ENSG00000124762/ENSG00000157601/ENSG00000101412/ENSG00000106003/ENSG00000005961/ENSG00000144485/ENSG00000187608/ENSG00000175305/ENSG00000177283/ENSG00000164362
hsa00430	Taurine and hypotaurine metabolism	1/265	14/9071	0.339918	0.895707	ENSG00000099998	GGT5	hsa:2687	1	0		1	ENSG00000099998
hsa00564	Glycerophospholipid metabolism	4/265	101/9071	0.34142	0.895707	ENSG00000167588/ENSG00000116711/ENSG00000100078/ENSG00000102230	GPD1/PLA2G4A/PLA2G3/PCYT1B	hsa:2819/hsa:5321/hsa:50487/hsa:9468	4	2	ENSG00000167588/ENSG00000116711	2	ENSG00000100078/ENSG00000102230
hsa01230	Biosynthesis of amino acids	4/265	102/9071	0.348098	0.895707	ENSG00000092621/ENSG00000111674/ENSG00000274276/ENSG00000135069	PHGDH/ENO2/CBSL/PSAT1	hsa:26227/hsa:2026/hsa:102724560/hsa:29968	4	0		4	ENSG00000092621/ENSG00000111674/ENSG00000274276/ENSG00000135069
hsa05216	Thyroid cancer	2/265	42/9071	0.348469	0.895707	ENSG00000124762/ENSG00000134574	CDKN1A/DDB2	hsa:1026/hsa:1643	2	0		2	ENSG00000124762/ENSG00000134574
hsa04912	GnRH signaling pathway	4/265	103/9071	0.354779	0.895707	ENSG00000096433/ENSG00000138031/ENSG00000116711/ENSG00000070808	ITPR3/ADCY3/PLA2G4A/CAMK2A	hsa:3710/hsa:109/hsa:5321/hsa:815	4	1	ENSG00000116711	3	ENSG00000096433/ENSG00000138031/ENSG00000070808
hsa04962	Vasopressin-regulated water reabsorption	2/265	43/9071	0.359126	0.895707	ENSG00000138031/ENSG00000146592	ADCY3/CREB5	hsa:109/hsa:9586	2	1	ENSG00000146592	1	ENSG00000138031
hsa04970	Salivary secretion	3/265	73/9071	0.359798	0.895707	ENSG00000096433/ENSG00000138031/ENSG00000156113	ITPR3/ADCY3/KCNMA1	hsa:3710/hsa:109/hsa:3778	3	1	ENSG00000156113	2	ENSG00000096433/ENSG00000138031
hsa04613	Neutrophil extracellular trap formation	8/265	232/9071	0.367188	0.895707	ENSG00000188486/ENSG00000005961/ENSG00000106804/ENSG00000172232/ENSG00000270276/ENSG00000197561/ENSG00000184260/ENSG00000116701	H2AFX/ITGA2B/C5/AZU1/HIST2H4B/ELANE/HIST2H2AC/NCF2	hsa:3014/hsa:3674/hsa:727/hsa:566/hsa:8370/hsa:1991/hsa:8338/hsa:4688	8	1	ENSG00000116701	7	ENSG00000188486/ENSG00000005961/ENSG00000106804/ENSG00000172232/ENSG00000270276/ENSG00000197561/ENSG00000184260
hsa04310	Wnt signaling pathway	6/265	168/9071	0.36743	0.895707	ENSG00000095739/ENSG00000163637/ENSG00000177283/ENSG00000070808/ENSG00000185269/ENSG00000139174	BAMBI/PRICKLE2/FZD8/CAMK2A/NOTUM/PRICKLE1	hsa:25805/hsa:166336/hsa:8325/hsa:815/hsa:147111/hsa:144165	6	3	ENSG00000095739/ENSG00000163637/ENSG00000139174	3	ENSG00000177283/ENSG00000070808/ENSG00000185269
hsa03030	DNA replication	2/265	44/9071	0.369719	0.895707	ENSG00000132646/ENSG00000198056	PCNA/PRIM1	hsa:5111/hsa:5557	2	0		2	ENSG00000132646/ENSG00000198056
hsa04625	C-type lectin receptor signaling pathway	4/265	106/9071	0.374813	0.895707	ENSG00000096433/ENSG00000179388/ENSG00000102962/ENSG00000173846	ITPR3/EGR3/CCL22/PLK3	hsa:3710/hsa:1960/hsa:6367/hsa:1263	4	1	ENSG00000102962	3	ENSG00000096433/ENSG00000179388/ENSG00000173846
hsa00533	Glycosaminoglycan biosynthesis - keratan sulfate	1/265	16/9071	0.377982	0.895707	ENSG00000175264	CHST1	hsa:8534	1	1	ENSG00000175264	0
hsa05414	Dilated cardiomyopathy	4/265	107/9071	0.381482	0.895707	ENSG00000005961/ENSG00000092969/ENSG00000138031/ENSG00000198626	ITGA2B/TGFB2/ADCY3/RYR2	hsa:3674/hsa:7042/hsa:109/hsa:6262	4	2	ENSG00000092969/ENSG00000198626	2	ENSG00000005961/ENSG00000138031
hsa05030	Cocaine addiction	2/265	46/9071	0.390693	0.895707	ENSG00000146592/ENSG00000105464	CREB5/GRIN2D	hsa:9586/hsa:2906	2	1	ENSG00000146592	1	ENSG00000105464
hsa04070	Phosphatidylinositol signaling system	4/265	109/9071	0.394797	0.895707	ENSG00000096433/ENSG00000141401/ENSG00000249839/ENSG00000139144	ITPR3/IMPA2/AC011330.1/PIK3C2G	hsa:3710/hsa:3613/hsa:9677/hsa:5288	4	1	ENSG00000139144	3	ENSG00000096433/ENSG00000141401/ENSG00000249839
hsa00120	Primary bile acid biosynthesis	1/265	17/9071	0.396185	0.895707	ENSG00000168306	ACOX2	hsa:8309	1	0		1	ENSG00000168306
hsa00360	Phenylalanine metabolism	1/265	17/9071	0.396185	0.895707	ENSG00000131480	AOC2	hsa:314	1	1	ENSG00000131480	0
hsa04614	Renin-angiotensin system	1/265	17/9071	0.396185	0.895707	ENSG00000167748	KLK1	hsa:3816	1	0		1	ENSG00000167748
hsa04062	Chemokine signaling pathway	6/265	174/9071	0.398934	0.895707	ENSG00000151882/ENSG00000138031/ENSG00000156299/ENSG00000102962/ENSG00000169245/ENSG00000121966	CCL28/ADCY3/TIAM1/CCL22/CXCL10/CXCR4	hsa:56477/hsa:109/hsa:7074/hsa:6367/hsa:3627/hsa:7852	6	3	ENSG00000151882/ENSG00000102962/ENSG00000169245	3	ENSG00000138031/ENSG00000156299/ENSG00000121966
hsa00514	Other types of O-glycan biosynthesis	2/265	47/9071	0.401063	0.895707	ENSG00000106003/ENSG00000136542	LFNG/GALNT5	hsa:3955/hsa:11227	2	0		2	ENSG00000106003/ENSG00000136542
hsa04120	Ubiquitin mediated proteolysis	7/265	208/9071	0.406239	0.899769	ENSG00000175063/ENSG00000117399/ENSG00000108106/ENSG00000134574/ENSG00000233966/ENSG00000257512/ENSG00000224126	UBE2C/CDC20/UBE2S/DDB2/UBE2SP1/AC124947.2/UBE2SP2	hsa:11065/hsa:991/hsa:27338/hsa:1643/hsa:27338/hsa:10393/hsa:27338	7	0		7	ENSG00000175063/ENSG00000117399/ENSG00000108106/ENSG00000134574/ENSG00000233966/ENSG00000257512/ENSG00000224126
hsa00380	Tryptophan metabolism	2/265	49/9071	0.421549	0.90973	ENSG00000117009/ENSG00000140465	KMO/CYP1A1	hsa:8564/hsa:1543	2	2	ENSG00000117009/ENSG00000140465	0
hsa05224	Breast cancer	5/265	146/9071	0.423964	0.90973	ENSG00000124762/ENSG00000101412/ENSG00000134574/ENSG00000007968/ENSG00000177283	CDKN1A/E2F1/DDB2/E2F2/FZD8	hsa:1026/hsa:1869/hsa:1643/hsa:1870/hsa:8325	5	0		5	ENSG00000124762/ENSG00000101412/ENSG00000134574/ENSG00000007968/ENSG00000177283
hsa00730	Thiamine metabolism	1/265	19/9071	0.431016	0.90973	ENSG00000140057	AK7	hsa:122481	1	0		1	ENSG00000140057
hsa00565	Ether lipid metabolism	2/265	50/9071	0.431658	0.90973	ENSG00000116711/ENSG00000100078	PLA2G4A/PLA2G3	hsa:5321/hsa:50487	2	1	ENSG00000116711	1	ENSG00000100078
hsa05321	Inflammatory bowel disease	2/265	50/9071	0.431658	0.90973	ENSG00000092969/ENSG00000178573	TGFB2/MAF	hsa:7042/hsa:4094	2	2	ENSG00000092969/ENSG00000178573	0
hsa03250	Viral life cycle - HIV-1	3/265	83/9071	0.43886	0.90973	ENSG00000157601/ENSG00000179750/ENSG00000121966	MX1/APOBEC3B/CXCR4	hsa:4599/hsa:9582/hsa:7852	3	0		3	ENSG00000157601/ENSG00000179750/ENSG00000121966
hsa04971	Gastric acid secretion	3/265	83/9071	0.43886	0.90973	ENSG00000096433/ENSG00000138031/ENSG00000070808	ITPR3/ADCY3/CAMK2A	hsa:3710/hsa:109/hsa:815	3	0		3	ENSG00000096433/ENSG00000138031/ENSG00000070808
hsa05032	Morphine addiction	3/265	83/9071	0.43886	0.90973	ENSG00000138031/ENSG00000065989/ENSG00000162989	ADCY3/PDE4A/KCNJ3	hsa:109/hsa:5141/hsa:3760	3	1	ENSG00000162989	2	ENSG00000138031/ENSG00000065989
hsa00230	Purine metabolism	5/265	149/9071	0.441287	0.90973	ENSG00000171848/ENSG00000138031/ENSG00000140057/ENSG00000065989/ENSG00000205309	RRM2/ADCY3/AK7/PDE4A/NT5M	hsa:6241/hsa:109/hsa:122481/hsa:5141/hsa:56953	5	0		5	ENSG00000171848/ENSG00000138031/ENSG00000140057/ENSG00000065989/ENSG00000205309
hsa00910	Nitrogen metabolism	1/265	20/9071	0.447673	0.914592	ENSG00000178538	CA8	hsa:767	1	0		1	ENSG00000178538
hsa00250	Alanine, aspartate and glutamate metabolism	2/265	52/9071	0.451589	0.914592	ENSG00000162174/ENSG00000113492	ASRGL1/AGXT2	hsa:80150/hsa:64902	2	1	ENSG00000113492	1	ENSG00000162174
hsa04010	MAPK signaling pathway	10/265	319/9071	0.455877	0.914592	ENSG00000115594/ENSG00000092969/ENSG00000126803/ENSG00000139318/ENSG00000102755/ENSG00000116711/ENSG00000058335/ENSG00000130829/ENSG00000124882/ENSG00000119630	IL1R1/TGFB2/HSPA2/DUSP6/FLT1/PLA2G4A/RASGRF1/DUSP9/EREG/PGF	hsa:3554/hsa:7042/hsa:3306/hsa:1848/hsa:2321/hsa:5321/hsa:5923/hsa:1852/hsa:2069/hsa:5228	10	4	ENSG00000115594/ENSG00000092969/ENSG00000116711/ENSG00000058335	6	ENSG00000126803/ENSG00000139318/ENSG00000102755/ENSG00000130829/ENSG00000124882/ENSG00000119630
hsa04620	Toll-like receptor signaling pathway	3/265	86/9071	0.461903	0.914592	ENSG00000129988/ENSG00000185507/ENSG00000169245	LBP/IRF7/CXCL10	hsa:3929/hsa:3665/hsa:3627	3	2	ENSG00000129988/ENSG00000169245	1	ENSG00000185507
hsa04727	GABAergic synapse	3/265	86/9071	0.461903	0.914592	ENSG00000138031/ENSG00000188338/ENSG00000115896	ADCY3/SLC38A3/PLCL1	hsa:109/hsa:10991/hsa:5334	3	1	ENSG00000115896	2	ENSG00000138031/ENSG00000188338
hsa04022	cGMP-PKG signaling pathway	6/265	187/9071	0.466696	0.914592	ENSG00000096433/ENSG00000150594/ENSG00000138031/ENSG00000156113/ENSG00000136574/ENSG00000146592	ITPR3/ADRA2A/ADCY3/KCNMA1/GATA4/CREB5	hsa:3710/hsa:150/hsa:109/hsa:3778/hsa:2626/hsa:9586	6	2	ENSG00000156113/ENSG00000146592	4	ENSG00000096433/ENSG00000150594/ENSG00000138031/ENSG00000136574
hsa00982	Drug metabolism - cytochrome P450	2/265	54/9071	0.471118	0.914592	ENSG00000241720/ENSG00000099984	AL158847.1/GSTT2	hsa:2947/hsa:653689	2	1	ENSG00000241720	1	ENSG00000099984
hsa00532	Glycosaminoglycan biosynthesis - chondroitin sulfate / dermatan sulfate	1/265	22/9071	0.479544	0.914592	ENSG00000198108	CHSY3	hsa:337876	1	0		1	ENSG00000198108
hsa04977	Vitamin digestion and absorption	1/265	22/9071	0.479544	0.914592	ENSG00000135917	SLC19A3	hsa:80704	1	1	ENSG00000135917	0
hsa04730	Long-term depression	2/265	55/9071	0.480726	0.914592	ENSG00000096433/ENSG00000116711	ITPR3/PLA2G4A	hsa:3710/hsa:5321	2	1	ENSG00000116711	1	ENSG00000096433
hsa01240	Biosynthesis of cofactors	5/265	156/9071	0.481185	0.914592	ENSG00000228716/ENSG00000117009/ENSG00000140057/ENSG00000188985/ENSG00000135069	DHFR/KMO/AK7/DHFRP1/PSAT1	hsa:1719/hsa:8564/hsa:122481/hsa:1719/hsa:29968	5	1	ENSG00000117009	4	ENSG00000228716/ENSG00000140057/ENSG00000188985/ENSG00000135069
hsa03410	Base excision repair	2/265	57/9071	0.499617	0.919489	ENSG00000132646/ENSG00000109674	PCNA/NEIL3	hsa:5111/hsa:55247	2	0		2	ENSG00000132646/ENSG00000109674
hsa05205	Proteoglycans in cancer	7/265	229/9071	0.506068	0.919489	ENSG00000124762/ENSG00000096433/ENSG00000092969/ENSG00000156299/ENSG00000177283/ENSG00000070808/ENSG00000029534	CDKN1A/ITPR3/TGFB2/TIAM1/FZD8/CAMK2A/ANK1	hsa:1026/hsa:3710/hsa:7042/hsa:7074/hsa:8325/hsa:815/hsa:286	7	2	ENSG00000092969/ENSG00000029534	5	ENSG00000124762/ENSG00000096433/ENSG00000156299/ENSG00000177283/ENSG00000070808
hsa04621	NOD-like receptor signaling pathway	6/265	195/9071	0.507436	0.919489	ENSG00000111331/ENSG00000096433/ENSG00000089127/ENSG00000171791/ENSG00000185507/ENSG00000184584	OAS3/ITPR3/OAS1/BCL2/IRF7/TMEM173	hsa:4940/hsa:3710/hsa:4938/hsa:596/hsa:3665/hsa:340061	6	0		6	ENSG00000111331/ENSG00000096433/ENSG00000089127/ENSG00000171791/ENSG00000185507/ENSG00000184584
hsa00280	Valine, leucine and isoleucine degradation	2/265	58/9071	0.508897	0.919489	ENSG00000134240/ENSG00000113492	HMGCS2/AGXT2	hsa:3158/hsa:64902	2	2	ENSG00000134240/ENSG00000113492	0
hsa05033	Nicotine addiction	1/265	24/9071	0.509582	0.919489	ENSG00000105464	GRIN2D	hsa:2906	1	0		1	ENSG00000105464
hsa04728	Dopaminergic synapse	4/265	127/9071	0.511178	0.919489	ENSG00000096433/ENSG00000162989/ENSG00000146592/ENSG00000070808	ITPR3/KCNJ3/CREB5/CAMK2A	hsa:3710/hsa:3760/hsa:9586/hsa:815	4	2	ENSG00000162989/ENSG00000146592	2	ENSG00000096433/ENSG00000070808
hsa04015	Rap1 signaling pathway	7/265	231/9071	0.515331	0.919489	ENSG00000005961/ENSG00000138031/ENSG00000156299/ENSG00000102755/ENSG00000119630/ENSG00000077420/ENSG00000120318	ITGA2B/ADCY3/TIAM1/FLT1/PGF/APBB1IP/ARAP3	hsa:3674/hsa:109/hsa:7074/hsa:2321/hsa:5228/hsa:54518/hsa:64411	7	1	ENSG00000077420	6	ENSG00000005961/ENSG00000138031/ENSG00000156299/ENSG00000102755/ENSG00000119630/ENSG00000120318
hsa04211	Longevity regulating pathway	3/265	94/9071	0.521199	0.919489	ENSG00000138031/ENSG00000175766/ENSG00000146592	ADCY3/EIF4E1B/CREB5	hsa:109/hsa:253314/hsa:9586	3	1	ENSG00000146592	2	ENSG00000138031/ENSG00000175766
hsa05164	Influenza A	6/265	198/9071	0.52243	0.919489	ENSG00000111331/ENSG00000157601/ENSG00000089127/ENSG00000185507/ENSG00000169245/ENSG00000137648	OAS3/MX1/OAS1/IRF7/CXCL10/TMPRSS4	hsa:4940/hsa:4599/hsa:4938/hsa:3665/hsa:3627/hsa:56649	6	1	ENSG00000169245	5	ENSG00000111331/ENSG00000157601/ENSG00000089127/ENSG00000185507/ENSG00000137648
hsa04630	JAK-STAT signaling pathway	4/265	129/9071	0.523526	0.919489	ENSG00000124762/ENSG00000171791/ENSG00000137193/ENSG00000142677	CDKN1A/BCL2/PIM1/IL22RA1	hsa:1026/hsa:596/hsa:5292/hsa:58985	4	0		4	ENSG00000124762/ENSG00000171791/ENSG00000137193/ENSG00000142677
hsa04964	Proximal tubule bicarbonate reclamation	1/265	25/9071	0.523948	0.919489	ENSG00000188338	SLC38A3	hsa:10991	1	0		1	ENSG00000188338
hsa04012	ErbB signaling pathway	3/265	95/9071	0.528363	0.919489	ENSG00000124762/ENSG00000124882/ENSG00000070808	CDKN1A/EREG/CAMK2A	hsa:1026/hsa:2069/hsa:815	3	0		3	ENSG00000124762/ENSG00000124882/ENSG00000070808
hsa05410	Hypertrophic cardiomyopathy	3/265	95/9071	0.528363	0.919489	ENSG00000005961/ENSG00000092969/ENSG00000198626	ITGA2B/TGFB2/RYR2	hsa:3674/hsa:7042/hsa:6262	3	2	ENSG00000092969/ENSG00000198626	1	ENSG00000005961
hsa00100	Steroid biosynthesis	1/265	26/9071	0.537893	0.930035	ENSG00000111012	CYP27B1	hsa:1594	1	0		1	ENSG00000111012
hsa04924	Renin secretion	2/265	62/9071	0.544875	0.933751	ENSG00000096433/ENSG00000156113	ITPR3/KCNMA1	hsa:3710/hsa:3778	2	1	ENSG00000156113	1	ENSG00000096433
hsa04530	Tight junction	6/265	203/9071	0.547011	0.933751	ENSG00000123416/ENSG00000132646/ENSG00000171992/ENSG00000156299/ENSG00000136574/ENSG00000214391	TUBA1B/PCNA/SYNPO/TIAM1/GATA4/TUBAP2	hsa:10376/hsa:5111/hsa:11346/hsa:7074/hsa:2626/hsa:10376	6	1	ENSG00000171992	5	ENSG00000123416/ENSG00000132646/ENSG00000156299/ENSG00000136574/ENSG00000214391
hsa04933	AGE-RAGE signaling pathway in diabetic complications	3/265	99/9071	0.556412	0.943787	ENSG00000171791/ENSG00000137193/ENSG00000092969	BCL2/PIM1/TGFB2	hsa:596/hsa:5292/hsa:7042	3	1	ENSG00000092969	2	ENSG00000171791/ENSG00000137193
hsa04330	Notch signaling pathway	2/265	64/9071	0.562166	0.94755	ENSG00000106003/ENSG00000265479	LFNG/DTX2P1-UPK3BP1-PMS2P11	hsa:3955/hsa:113878	2	1	ENSG00000265479	1	ENSG00000106003
hsa04916	Melanogenesis	3/265	101/9071	0.570059	0.954848	ENSG00000138031/ENSG00000177283/ENSG00000070808	ADCY3/FZD8/CAMK2A	hsa:109/hsa:8325/hsa:815	3	0		3	ENSG00000138031/ENSG00000177283/ENSG00000070808
hsa01040	Biosynthesis of unsaturated fatty acids	1/265	30/9071	0.589723	0.971319	ENSG00000149485	FADS1	hsa:3992	1	0		1	ENSG00000149485
hsa05167	Kaposi sarcoma-associated herpesvirus infection	6/265	212/9071	0.589777	0.971319	ENSG00000124762/ENSG00000096433/ENSG00000159200/ENSG00000101412/ENSG00000007968/ENSG00000185507	CDKN1A/ITPR3/RCAN1/E2F1/E2F2/IRF7	hsa:1026/hsa:3710/hsa:1827/hsa:1869/hsa:1870/hsa:3665	6	1	ENSG00000159200	5	ENSG00000124762/ENSG00000096433/ENSG00000101412/ENSG00000007968/ENSG00000185507
hsa04213	Longevity regulating pathway - multiple species	2/265	68/9071	0.595323	0.971319	ENSG00000138031/ENSG00000126803	ADCY3/HSPA2	hsa:109/hsa:3306	2	0		2	ENSG00000138031/ENSG00000126803
hsa04976	Bile secretion	2/265	68/9071	0.595323	0.971319	ENSG00000138031/ENSG00000186198	ADCY3/SLC51B	hsa:109/hsa:123264	2	0		2	ENSG00000138031/ENSG00000186198
hsa05412	Arrhythmogenic right ventricular cardiomyopathy	3/265	106/9071	0.603024	0.971319	ENSG00000005961/ENSG00000198626/ENSG00000220161	ITGA2B/RYR2/LINC02076	hsa:3674/hsa:6262/hsa:5318	3	1	ENSG00000198626	2	ENSG00000005961/ENSG00000220161
hsa03420	Nucleotide excision repair	2/265	69/9071	0.603314	0.971319	ENSG00000132646/ENSG00000134574	PCNA/DDB2	hsa:5111/hsa:1643	2	0		2	ENSG00000132646/ENSG00000134574
hsa00650	Butanoate metabolism	1/265	32/9071	0.613423	0.971319	ENSG00000134240	HMGCS2	hsa:3158	1	1	ENSG00000134240	0
hsa00900	Terpenoid backbone biosynthesis	1/265	32/9071	0.613423	0.971319	ENSG00000134240	HMGCS2	hsa:3158	1	1	ENSG00000134240	0
hsa05213	Endometrial cancer	2/265	71/9071	0.618939	0.971319	ENSG00000124762/ENSG00000134574	CDKN1A/DDB2	hsa:1026/hsa:1643	2	0		2	ENSG00000124762/ENSG00000134574
hsa00410	beta-Alanine metabolism	1/265	33/9071	0.624756	0.971319	ENSG00000131480	AOC2	hsa:314	1	1	ENSG00000131480	0
hsa04919	Thyroid hormone signaling pathway	4/265	147/9071	0.627196	0.971319	ENSG00000159200/ENSG00000136574/ENSG00000197406/ENSG00000211448	RCAN1/GATA4/DIO3/DIO2	hsa:1827/hsa:2626/hsa:1735/hsa:1734	4	2	ENSG00000159200/ENSG00000211448	2	ENSG00000136574/ENSG00000197406
hsa04931	Insulin resistance	3/265	110/9071	0.628173	0.971319	ENSG00000135218/ENSG00000173281/ENSG00000146592	CD36/PPP1R3B/CREB5	hsa:948/hsa:79660/hsa:9586	3	3	ENSG00000135218/ENSG00000173281/ENSG00000146592	0
hsa04610	Complement and coagulation cascades	2/265	73/9071	0.634087	0.971319	ENSG00000106804/ENSG00000159403	C5/C1R	hsa:727/hsa:715	2	0		2	ENSG00000106804/ENSG00000159403
hsa05133	Pertussis	2/265	73/9071	0.634087	0.971319	ENSG00000106804/ENSG00000159403	C5/C1R	hsa:727/hsa:715	2	0		2	ENSG00000106804/ENSG00000159403
hsa04922	Glucagon signaling pathway	3/265	111/9071	0.634287	0.971319	ENSG00000096433/ENSG00000146592/ENSG00000070808	ITPR3/CREB5/CAMK2A	hsa:3710/hsa:9586/hsa:815	3	1	ENSG00000146592	2	ENSG00000096433/ENSG00000070808
hsa03460	Fanconi anemia pathway	2/265	74/9071	0.641483	0.971319	ENSG00000140525/ENSG00000077152	FANCI/UBE2T	hsa:55215/hsa:29089	2	0		2	ENSG00000140525/ENSG00000077152
hsa00350	Tyrosine metabolism	1/265	35/9071	0.64644	0.971319	ENSG00000131480	AOC2	hsa:314	1	1	ENSG00000131480	0
hsa04960	Aldosterone-regulated sodium reabsorption	1/265	35/9071	0.64644	0.971319	ENSG00000175793	SFN	hsa:2810	1	0		1	ENSG00000175793
hsa04380	Osteoclast differentiation	3/265	114/9071	0.652209	0.971319	ENSG00000115594/ENSG00000092969/ENSG00000116701	IL1R1/TGFB2/NCF2	hsa:3554/hsa:7042/hsa:4688	3	3	ENSG00000115594/ENSG00000092969/ENSG00000116701	0
hsa05020	Prion disease	10/265	372/9071	0.652378	0.971319	ENSG00000123416/ENSG00000096433/ENSG00000106804/ENSG00000126803/ENSG00000214391/ENSG00000146592/ENSG00000116701/ENSG00000198626/ENSG00000185633/ENSG00000105464	TUBA1B/ITPR3/C5/HSPA2/TUBAP2/CREB5/NCF2/RYR2/NDUFA4L2/GRIN2D	hsa:10376/hsa:3710/hsa:727/hsa:3306/hsa:10376/hsa:9586/hsa:4688/hsa:6262/hsa:56901/hsa:2906	10	3	ENSG00000146592/ENSG00000116701/ENSG00000198626	7	ENSG00000123416/ENSG00000096433/ENSG00000106804/ENSG00000126803/ENSG00000214391/ENSG00000185633/ENSG00000105464
hsa00512	Mucin type O-glycan biosynthesis	1/265	36/9071	0.656809	0.972512	ENSG00000136542	GALNT5	hsa:11227	1	0		1	ENSG00000136542
hsa04935	Growth hormone synthesis, secretion and action	3/265	116/9071	0.663806	0.974221	ENSG00000096433/ENSG00000138031/ENSG00000146592	ITPR3/ADCY3/CREB5	hsa:3710/hsa:109/hsa:9586	3	1	ENSG00000146592	2	ENSG00000096433/ENSG00000138031
hsa00640	Propanoate metabolism	1/265	37/9071	0.666875	0.974221	ENSG00000093144	ECHDC1	hsa:55862	1	1	ENSG00000093144	0
hsa00760	Nicotinate and nicotinamide metabolism	1/265	38/9071	0.676646	0.974221	ENSG00000205309	NT5M	hsa:56953	1	0		1	ENSG00000205309
hsa04710	Circadian rhythm	1/265	38/9071	0.676646	0.974221	ENSG00000198963	RORB	hsa:6096	1	1	ENSG00000198963	0
hsa04723	Retrograde endocannabinoid signaling	4/265	157/9071	0.678212	0.974221	ENSG00000096433/ENSG00000138031/ENSG00000162989/ENSG00000185633	ITPR3/ADCY3/KCNJ3/NDUFA4L2	hsa:3710/hsa:109/hsa:3760/hsa:56901	4	1	ENSG00000162989	3	ENSG00000096433/ENSG00000138031/ENSG00000185633
hsa05034	Alcoholism	5/265	196/9071	0.683066	0.974221	ENSG00000188486/ENSG00000270276/ENSG00000184260/ENSG00000146592/ENSG00000105464	H2AFX/HIST2H4B/HIST2H2AC/CREB5/GRIN2D	hsa:3014/hsa:8370/hsa:8338/hsa:9586/hsa:2906	5	1	ENSG00000146592	4	ENSG00000188486/ENSG00000270276/ENSG00000184260/ENSG00000105464
hsa00562	Inositol phosphate metabolism	2/265	80/9071	0.683408	0.974221	ENSG00000141401/ENSG00000139144	IMPA2/PIK3C2G	hsa:3613/hsa:5288	2	1	ENSG00000139144	1	ENSG00000141401
hsa05145	Toxoplasmosis	3/265	121/9071	0.691565	0.980631	ENSG00000171791/ENSG00000092969/ENSG00000126803	BCL2/TGFB2/HSPA2	hsa:596/hsa:7042/hsa:3306	3	1	ENSG00000092969	2	ENSG00000171791/ENSG00000126803
hsa04130	SNARE interactions in vesicular transport	1/265	40/9071	0.695341	0.980797	ENSG00000178750	STX19	hsa:415117	1	1	ENSG00000178750	0
hsa04217	Necroptosis	5/265	204/9071	0.716457	0.9923	ENSG00000188486/ENSG00000171791/ENSG00000116711/ENSG00000184260/ENSG00000070808	H2AFX/BCL2/PLA2G4A/HIST2H2AC/CAMK2A	hsa:3014/hsa:596/hsa:5321/hsa:8338/hsa:815	5	1	ENSG00000116711	4	ENSG00000188486/ENSG00000171791/ENSG00000184260/ENSG00000070808
hsa04152	AMPK signaling pathway	3/265	126/9071	0.717572	0.9923	ENSG00000145386/ENSG00000135218/ENSG00000146592	CCNA2/CD36/CREB5	hsa:890/hsa:948/hsa:9586	3	2	ENSG00000135218/ENSG00000146592	1	ENSG00000145386
hsa05323	Rheumatoid arthritis	2/265	86/9071	0.721248	0.9923	ENSG00000092969/ENSG00000102755	TGFB2/FLT1	hsa:7042/hsa:2321	2	1	ENSG00000092969	1	ENSG00000102755
hsa05211	Renal cell carcinoma	2/265	87/9071	0.727171	0.9923	ENSG00000124762/ENSG00000092969	CDKN1A/TGFB2	hsa:1026/hsa:7042	2	1	ENSG00000092969	1	ENSG00000124762
hsa05140	Leishmaniasis	2/265	88/9071	0.732989	0.9923	ENSG00000092969/ENSG00000116701	TGFB2/NCF2	hsa:7042/hsa:4688	2	2	ENSG00000092969/ENSG00000116701	0
hsa04510	Focal adhesion	6/265	248/9071	0.737121	0.9923	ENSG00000171791/ENSG00000005961/ENSG00000102755/ENSG00000058335/ENSG00000134531/ENSG00000119630	BCL2/ITGA2B/FLT1/RASGRF1/EMP1/PGF	hsa:596/hsa:3674/hsa:2321/hsa:5923/hsa:2012/hsa:5228	6	2	ENSG00000058335/ENSG00000134531	4	ENSG00000171791/ENSG00000005961/ENSG00000102755/ENSG00000119630
hsa04657	IL-17 signaling pathway	2/265	90/9071	0.744308	0.9923	ENSG00000143556/ENSG00000169245	S100A7/CXCL10	hsa:6278/hsa:3627	2	1	ENSG00000169245	1	ENSG00000143556
hsa04151	PI3K-Akt signaling pathway	9/265	366/9071	0.748716	0.9923	ENSG00000124762/ENSG00000171791/ENSG00000005961/ENSG00000175305/ENSG00000175766/ENSG00000102755/ENSG00000124882/ENSG00000119630/ENSG00000146592	CDKN1A/BCL2/ITGA2B/CCNE2/EIF4E1B/FLT1/EREG/PGF/CREB5	hsa:1026/hsa:596/hsa:3674/hsa:9134/hsa:253314/hsa:2321/hsa:2069/hsa:5228/hsa:9586	9	1	ENSG00000146592	8	ENSG00000124762/ENSG00000171791/ENSG00000005961/ENSG00000175305/ENSG00000175766/ENSG00000102755/ENSG00000124882/ENSG00000119630
hsa04974	Protein digestion and absorption	2/265	91/9071	0.749812	0.9923	ENSG00000130635/ENSG00000204291	COL5A1/COL15A1	hsa:1289/hsa:1306	2	2	ENSG00000130635/ENSG00000204291	0
hsa00513	Various types of N-glycan biosynthesis	1/265	47/9071	0.75269	0.9923	ENSG00000139044	B4GALNT3	hsa:283358	1	0		1	ENSG00000139044
hsa04979	Cholesterol metabolism	1/265	47/9071	0.75269	0.9923	ENSG00000135218	CD36	hsa:948	1	1	ENSG00000135218	0
hsa05146	Amoebiasis	2/265	92/9071	0.755214	0.9923	ENSG00000115594/ENSG00000092969	IL1R1/TGFB2	hsa:3554/hsa:7042	2	2	ENSG00000115594/ENSG00000092969	0
hsa03440	Homologous recombination	1/265	48/9071	0.759952	0.9923	ENSG00000085999	RAD54L	hsa:8438	1	0		1	ENSG00000085999
hsa02010	ABC transporters	1/265	49/9071	0.767002	0.9923	ENSG00000179869	ABCA13	hsa:154664	1	1	ENSG00000179869	0
hsa04742	Taste transduction	1/265	49/9071	0.767002	0.9923	ENSG00000096433	ITPR3	hsa:3710	1	0		1	ENSG00000096433
hsa01521	EGFR tyrosine kinase inhibitor resistance	2/265	95/9071	0.770823	0.9923	ENSG00000171791/ENSG00000175766	BCL2/EIF4E1B	hsa:596/hsa:253314	2	0		2	ENSG00000171791/ENSG00000175766
hsa05208	Chemical carcinogenesis - reactive oxygen species	7/265	298/9071	0.773607	0.9923	ENSG00000151632/ENSG00000140465/ENSG00000196139/ENSG00000241720/ENSG00000116701/ENSG00000185633/ENSG00000099984	AKR1C2/CYP1A1/AKR1C3/AL158847.1/NCF2/NDUFA4L2/GSTT2	hsa:1646/hsa:1543/hsa:8644/hsa:2947/hsa:4688/hsa:56901/hsa:653689	7	5	ENSG00000151632/ENSG00000140465/ENSG00000196139/ENSG00000241720/ENSG00000116701	2	ENSG00000185633/ENSG00000099984
hsa00830	Retinol metabolism	1/265	50/9071	0.773846	0.9923	ENSG00000140465	CYP1A1	hsa:1543	1	1	ENSG00000140465	0
hsa04961	Endocrine and other factor-regulated calcium reabsorption	1/265	50/9071	0.773846	0.9923	ENSG00000167748	KLK1	hsa:3816	1	0		1	ENSG00000167748
hsa04014	Ras signaling pathway	6/265	262/9071	0.783072	0.998049	ENSG00000156299/ENSG00000102755/ENSG00000116711/ENSG00000058335/ENSG00000100078/ENSG00000119630	TIAM1/FLT1/PLA2G4A/RASGRF1/PLA2G3/PGF	hsa:7074/hsa:2321/hsa:5321/hsa:5923/hsa:50487/hsa:5228	6	2	ENSG00000116711/ENSG00000058335	4	ENSG00000156299/ENSG00000102755/ENSG00000100078/ENSG00000119630
hsa04260	Cardiac muscle contraction	2/265	99/9071	0.790285	0.998049	ENSG00000198626/ENSG00000118729	RYR2/CASQ2	hsa:6262/hsa:845	2	2	ENSG00000198626/ENSG00000118729	0
hsa04923	Regulation of lipolysis in adipocytes	1/265	53/9071	0.793199	0.998049	ENSG00000138031	ADCY3	hsa:109	1	0		1	ENSG00000138031
hsa04550	Signaling pathways regulating pluripotency of stem cells	3/265	143/9071	0.79338	0.998049	ENSG00000139269/ENSG00000130829/ENSG00000177283	INHBE/DUSP9/FZD8	hsa:83729/hsa:1852/hsa:8325	3	0		3	ENSG00000139269/ENSG00000130829/ENSG00000177283
hsa04514	Cell adhesion molecules	3/265	145/9071	0.801083	0.998049	ENSG00000134258/ENSG00000149564/ENSG00000110076	VTCN1/ESAM/NRXN2	hsa:79679/hsa:90952/hsa:9379	3	1	ENSG00000134258	2	ENSG00000149564/ENSG00000110076
hsa04371	Apelin signaling pathway	3/265	146/9071	0.804843	0.998049	ENSG00000096433/ENSG00000138031/ENSG00000198626	ITPR3/ADCY3/RYR2	hsa:3710/hsa:109/hsa:6262	3	1	ENSG00000198626	2	ENSG00000096433/ENSG00000138031
hsa05134	Legionellosis	2/265	105/9071	0.816754	0.998049	ENSG00000126803/ENSG00000271524	HSPA2/BNIP3P17	hsa:3306/hsa:664	2	1	ENSG00000271524	1	ENSG00000126803
hsa04340	Hedgehog signaling pathway	1/265	58/9071	0.821856	0.998049	ENSG00000171791	BCL2	hsa:596	1	0		1	ENSG00000171791
hsa04810	Regulation of actin cytoskeleton	6/265	276/9071	0.822712	0.998049	ENSG00000183856/ENSG00000005961/ENSG00000106804/ENSG00000156299/ENSG00000102760/ENSG00000121966	IQGAP3/ITGA2B/C5/TIAM1/RGCC/CXCR4	hsa:128239/hsa:3674/hsa:727/hsa:7074/hsa:28984/hsa:7852	6	0		6	ENSG00000183856/ENSG00000005961/ENSG00000106804/ENSG00000156299/ENSG00000102760/ENSG00000121966
hsa04670	Leukocyte transendothelial migration	3/265	151/9071	0.822763	0.998049	ENSG00000149564/ENSG00000116701/ENSG00000121966	ESAM/NCF2/CXCR4	hsa:90952/hsa:4688/hsa:7852	3	1	ENSG00000116701	2	ENSG00000149564/ENSG00000121966
hsa00600	Sphingolipid metabolism	1/265	59/9071	0.827093	0.998049	ENSG00000135454	B4GALNT1	hsa:2583	1	0		1	ENSG00000135454
hsa05415	Diabetic cardiomyopathy	6/265	278/9071	0.82788	0.998049	ENSG00000092969/ENSG00000135218/ENSG00000116701/ENSG00000198626/ENSG00000070808/ENSG00000185633	TGFB2/CD36/NCF2/RYR2/CAMK2A/NDUFA4L2	hsa:7042/hsa:948/hsa:4688/hsa:6262/hsa:815/hsa:56901	6	4	ENSG00000092969/ENSG00000135218/ENSG00000116701/ENSG00000198626	2	ENSG00000070808/ENSG00000185633
hsa01200	Carbon metabolism	3/265	155/9071	0.836075	0.998049	ENSG00000092621/ENSG00000111674/ENSG00000135069	PHGDH/ENO2/PSAT1	hsa:26227/hsa:2026/hsa:29968	3	0		3	ENSG00000092621/ENSG00000111674/ENSG00000135069
hsa03008	Ribosome biogenesis in eukaryotes	2/265	111/9071	0.840202	0.998049	ENSG00000005189/ENSG00000178718	REXO5/RPP25	hsa:81691/hsa:54913	2	0		2	ENSG00000005189/ENSG00000178718
hsa05231	Choline metabolism in cancer	2/265	111/9071	0.840202	0.998049	ENSG00000116711/ENSG00000102230	PLA2G4A/PCYT1B	hsa:5321/hsa:9468	2	1	ENSG00000116711	1	ENSG00000102230
hsa04360	Axon guidance	4/265	201/9071	0.84405	0.998049	ENSG00000167680/ENSG00000125266/ENSG00000070808/ENSG00000121966	SEMA6B/EFNB2/CAMK2A/CXCR4	hsa:10501/hsa:1948/hsa:815/hsa:7852	4	1	ENSG00000125266	3	ENSG00000167680/ENSG00000070808/ENSG00000121966
hsa04216	Ferroptosis	1/265	63/9071	0.846554	0.998049	ENSG00000151012	SLC7A11	hsa:23657	1	0		1	ENSG00000151012
hsa05110	Vibrio cholerae infection	1/265	65/9071	0.85545	0.998049	ENSG00000138031	ADCY3	hsa:109	1	0		1	ENSG00000138031
hsa04920	Adipocytokine signaling pathway	1/265	66/9071	0.859704	0.998049	ENSG00000135218	CD36	hsa:948	1	1	ENSG00000135218	0
hsa04370	VEGF signaling pathway	1/265	68/9071	0.86784	0.998049	ENSG00000116711	PLA2G4A	hsa:5321	1	1	ENSG00000116711	0
hsa01212	Fatty acid metabolism	1/265	69/9071	0.87173	0.998049	ENSG00000149485	FADS1	hsa:3992	1	0		1	ENSG00000149485
hsa04668	TNF signaling pathway	2/265	122/9071	0.87626	0.998049	ENSG00000169245/ENSG00000146592	CXCL10/CREB5	hsa:3627/hsa:9586	2	2	ENSG00000169245/ENSG00000146592	0
hsa04936	Alcoholic liver disease	2/265	124/9071	0.881953	0.998049	ENSG00000129988/ENSG00000106804	LBP/C5	hsa:3929/hsa:727	2	1	ENSG00000129988	1	ENSG00000106804
hsa04664	Fc epsilon RI signaling pathway	1/265	73/9071	0.886182	0.998049	ENSG00000116711	PLA2G4A	hsa:5321	1	1	ENSG00000116711	0
hsa04721	Synaptic vesicle cycle	1/265	76/9071	0.895946	0.998049	ENSG00000108576	SLC6A4	hsa:6532	1	1	ENSG00000108576	0
hsa04740	Olfactory transduction	2/265	131/9071	0.90003	0.998049	ENSG00000138031/ENSG00000070808	ADCY3/CAMK2A	hsa:109/hsa:815	2	0		2	ENSG00000138031/ENSG00000070808
hsa04926	Relaxin signaling pathway	2/265	131/9071	0.90003	0.998049	ENSG00000138031/ENSG00000146592	ADCY3/CREB5	hsa:109/hsa:9586	2	1	ENSG00000146592	1	ENSG00000138031
hsa04071	Sphingolipid signaling pathway	2/265	132/9071	0.902391	0.998049	ENSG00000171791/ENSG00000180739	BCL2/S1PR5	hsa:596/hsa:53637	2	0		2	ENSG00000171791/ENSG00000180739
hsa04658	Th1 and Th2 cell differentiation	1/265	80/9071	0.907679	0.998049	ENSG00000178573	MAF	hsa:4094	1	1	ENSG00000178573	0
hsa04390	Hippo signaling pathway	3/265	187/9071	0.91475	0.998049	ENSG00000089685/ENSG00000092969/ENSG00000177283	BIRC5/TGFB2/FZD8	hsa:332/hsa:7042/hsa:8325	3	1	ENSG00000092969	2	ENSG00000089685/ENSG00000177283
hsa04662	B cell receptor signaling pathway	1/265	84/9071	0.918093	0.998049	ENSG00000185885	IFITM1	hsa:8519	1	0		1	ENSG00000185885
hsa04137	Mitophagy - animal	3/265	190/9071	0.920009	0.998049	ENSG00000164442/ENSG00000101412/ENSG00000271524	CITED2/E2F1/BNIP3P17	hsa:10370/hsa:1869/hsa:664	3	2	ENSG00000164442/ENSG00000271524	1	ENSG00000101412
hsa00010	Glycolysis / Gluconeogenesis	1/265	85/9071	0.920508	0.998049	ENSG00000111674	ENO2	hsa:2026	1	0		1	ENSG00000111674
hsa00310	Lysine degradation	1/265	85/9071	0.920508	0.998049	ENSG00000109685	NSD2	hsa:7468	1	0		1	ENSG00000109685
hsa04146	Peroxisome	1/265	85/9071	0.920508	0.998049	ENSG00000168306	ACOX2	hsa:8309	1	0		1	ENSG00000168306
hsa04722	Neurotrophin signaling pathway	2/265	142/9071	0.923312	0.998049	ENSG00000171791/ENSG00000070808	BCL2/CAMK2A	hsa:596/hsa:815	2	0		2	ENSG00000171791/ENSG00000070808
hsa05230	Central carbon metabolism in cancer	1/265	88/9071	0.927336	0.998049	ENSG00000141526	SLC16A3	hsa:9123	1	0		1	ENSG00000141526
hsa04612	Antigen processing and presentation	1/265	90/9071	0.93156	0.998049	ENSG00000126803	HSPA2	hsa:3306	1	0		1	ENSG00000126803
hsa05142	Chagas disease	1/265	94/9071	0.939289	0.998049	ENSG00000092969	TGFB2	hsa:7042	1	1	ENSG00000092969	0
hsa04141	Protein processing in endoplasmic reticulum	3/265	204/9071	0.940856	0.998049	ENSG00000171791/ENSG00000126803/ENSG00000147570	BCL2/HSPA2/DNAJC5B	hsa:596/hsa:3306/hsa:85479	3	0		3	ENSG00000171791/ENSG00000126803/ENSG00000147570
hsa03018	RNA degradation	1/265	98/9071	0.946147	0.998049	ENSG00000111674	ENO2	hsa:2026	1	0		1	ENSG00000111674
hsa04659	Th17 cell differentiation	1/265	98/9071	0.946147	0.998049	ENSG00000115594	IL1R1	hsa:3554	1	1	ENSG00000115594	0
hsa04072	Phospholipase D signaling pathway	2/265	159/9071	0.949519	0.998049	ENSG00000138031/ENSG00000116711	ADCY3/PLA2G4A	hsa:109/hsa:5321	2	1	ENSG00000116711	1	ENSG00000138031
hsa04910	Insulin signaling pathway	2/265	161/9071	0.951972	0.998049	ENSG00000173281/ENSG00000175766	PPP1R3B/EIF4E1B	hsa:79660/hsa:253314	2	1	ENSG00000173281	1	ENSG00000175766
hsa05130	Pathogenic Escherichia coli infection	4/265	271/9071	0.959489	0.998049	ENSG00000123416/ENSG00000128641/ENSG00000115594/ENSG00000214391	TUBA1B/MYO1B/IL1R1/TUBAP2	hsa:10376/hsa:4430/hsa:3554/hsa:10376	4	2	ENSG00000128641/ENSG00000115594	2	ENSG00000123416/ENSG00000214391
hsa04150	mTOR signaling pathway	2/265	179/9071	0.969478	0.998049	ENSG00000175766/ENSG00000177283	EIF4E1B/FZD8	hsa:253314/hsa:8325	2	0		2	ENSG00000175766/ENSG00000177283
hsa04666	Fc gamma R-mediated phagocytosis	1/265	121/9071	0.972998	0.998049	ENSG00000116711	PLA2G4A	hsa:5321	1	1	ENSG00000116711	0
hsa04650	Natural killer cell mediated cytotoxicity	1/265	124/9071	0.975327	0.998049	ENSG00000086730	LAT2	hsa:7462	1	0		1	ENSG00000086730
hsa04520	Adherens junction	1/265	135/9071	0.982278	0.998049	ENSG00000127329	PTPRB	hsa:5787	1	1	ENSG00000127329	0
hsa05131	Shigellosis	5/265	361/9071	0.982495	0.998049	ENSG00000096433/ENSG00000115594/ENSG00000171791/ENSG00000184584/ENSG00000271524	ITPR3/IL1R1/BCL2/TMEM173/BNIP3P17	hsa:3710/hsa:3554/hsa:596/hsa:340061/hsa:664	5	2	ENSG00000115594/ENSG00000271524	3	ENSG00000096433/ENSG00000171791/ENSG00000184584
hsa05012	Parkinson disease	5/265	395/9071	0.991413	0.998049	ENSG00000123416/ENSG00000096433/ENSG00000214391/ENSG00000070808/ENSG00000185633	TUBA1B/ITPR3/TUBAP2/CAMK2A/NDUFA4L2	hsa:10376/hsa:3710/hsa:10376/hsa:815/hsa:56901	5	0		5	ENSG00000123416/ENSG00000096433/ENSG00000214391/ENSG00000070808/ENSG00000185633
hsa04714	Thermogenesis	3/265	310/9071	0.995056	0.998049	ENSG00000138031/ENSG00000146592/ENSG00000185633	ADCY3/CREB5/NDUFA4L2	hsa:109/hsa:9586/hsa:56901	3	1	ENSG00000146592	2	ENSG00000138031/ENSG00000185633
hsa04144	Endocytosis	3/265	320/9071	0.996142	0.998049	ENSG00000126803/ENSG00000121966/ENSG00000120318	HSPA2/CXCR4/ARAP3	hsa:3306/hsa:7852/hsa:64411	3	0		3	ENSG00000126803/ENSG00000121966/ENSG00000120318
hsa05132	Salmonella infection	4/265	380/9071	0.996371	0.998049	ENSG00000123416/ENSG00000171791/ENSG00000214391/ENSG00000139144	TUBA1B/BCL2/TUBAP2/PIK3C2G	hsa:10376/hsa:596/hsa:10376/hsa:5288	4	1	ENSG00000139144	3	ENSG00000123416/ENSG00000171791/ENSG00000214391
hsa04140	Autophagy - animal	2/265	266/9071	0.996914	0.998049	ENSG00000171791/ENSG00000271524	BCL2/BNIP3P17	hsa:596/hsa:664	2	1	ENSG00000271524	1	ENSG00000171791
hsa00190	Oxidative phosphorylation	1/265	196/9071	0.997193	0.998049	ENSG00000185633	NDUFA4L2	hsa:56901	1	0		1	ENSG00000185633
hsa05017	Spinocerebellar ataxia	2/265	270/9071	0.997232	0.998049	ENSG00000096433/ENSG00000105464	ITPR3/GRIN2D	hsa:3710/hsa:2906	2	0		2	ENSG00000096433/ENSG00000105464
hsa04932	Non-alcoholic fatty liver disease	1/265	203/9071	0.99773	0.998049	ENSG00000185633	NDUFA4L2	hsa:56901	1	0		1	ENSG00000185633
hsa03040	Spliceosome	1/265	208/9071	0.998049	0.998049	ENSG00000126803	HSPA2	hsa:3306	1	0		1	ENSG00000126803

## Sheet: Ranked gene list
NAME	DESCRIPTION	GENE_SYMBOL	GENE_TITLE	SCORE
OLFM4(ENSG00000102837)	ENSG00000102837	null	null	4.24018
SYT16(ENSG00000139973)	ENSG00000139973	null	null	4.11958
GNAT3(ENSG00000214415)	ENSG00000214415	null	null	4.11864
VGLL1(ENSG00000102243)	ENSG00000102243	null	null	3.95263
PLPPR4(ENSG00000117600)	ENSG00000117600	null	null	3.87145
HMCN1(ENSG00000143341)	ENSG00000143341	null	null	3.85602
AC241584.2(ENSG00000283342)	ENSG00000283342	null	null	3.54545
VTCN1(ENSG00000134258)	ENSG00000134258	null	null	3.51899
LBP(ENSG00000129988)	ENSG00000129988	null	null	3.42829
LINC00836(ENSG00000280809)	ENSG00000280809	null	null	3.39231
KCNB1(ENSG00000158445)	ENSG00000158445	null	null	3.32452
EFNB2(ENSG00000125266)	ENSG00000125266	null	null	3.28796
KLHL29(ENSG00000119771)	ENSG00000119771	null	null	3.25921
AC134312.3(ENSG00000260166)	ENSG00000260166	null	null	3.25921
ZNF812P(ENSG00000224689)	ENSG00000224689	null	null	3.19337
LINC02015(ENSG00000231574)	ENSG00000231574	null	null	3.16722
AC096588.1(ENSG00000249392)	ENSG00000249392	null	null	3.14989
AC068491.4(ENSG00000279191)	ENSG00000279191	null	null	3.08895
AC104825.1(ENSG00000251615)	ENSG00000251615	null	null	3.05075
NWD2(ENSG00000174145)	ENSG00000174145	null	null	3.01313
AC008703.1(ENSG00000283413)	ENSG00000283413	null	null	3.01098
ECHDC1(ENSG00000093144)	ENSG00000093144	null	null	2.99799
KRT15(ENSG00000171346)	ENSG00000171346	null	null	2.97955
EIF3FP1(ENSG00000275945)	ENSG00000275945	null	null	2.89762
TGFB2(ENSG00000092969)	ENSG00000092969	null	null	2.88828
CYP4Z2P(ENSG00000154198)	ENSG00000154198	null	null	2.87774
LINC00622(ENSG00000260941)	ENSG00000260941	null	null	2.85767
AL157788.1(ENSG00000229272)	ENSG00000229272	null	null	2.85767
TXNDC12-AS1(ENSG00000228369)	ENSG00000228369	null	null	2.85767
CCL22(ENSG00000102962)	ENSG00000102962	null	null	2.81351
IKZF3(ENSG00000161405)	ENSG00000161405	null	null	2.79812
ZBTB16(ENSG00000109906)	ENSG00000109906	null	null	2.79609
NDP(ENSG00000124479)	ENSG00000124479	null	null	2.77818
ABCA13(ENSG00000179869)	ENSG00000179869	null	null	2.75252
EPS8L3(ENSG00000198758)	ENSG00000198758	null	null	2.75203
AC245884.3(ENSG00000235681)	ENSG00000235681	null	null	2.74596
FOXI1(ENSG00000168269)	ENSG00000168269	null	null	2.72549
HMGCS2(ENSG00000134240)	ENSG00000134240	null	null	2.6771
STX19(ENSG00000178750)	ENSG00000178750	null	null	2.66869
OLR1(ENSG00000173391)	ENSG00000173391	null	null	2.64707
SNORA5A(ENSG00000206838)	ENSG00000206838	null	null	2.63835
SRARP(ENSG00000183888)	ENSG00000183888	null	null	2.63663
BCAS1(ENSG00000064787)	ENSG00000064787	null	null	2.62339
MIR194-2HG(ENSG00000229719)	ENSG00000229719	null	null	2.61764
AC007953.1(ENSG00000225790)	ENSG00000225790	null	null	2.60266
TFAP2B(ENSG00000008196)	ENSG00000008196	null	null	2.60097
AKR1C2(ENSG00000151632)	ENSG00000151632	null	null	2.59248
AC109449.1(ENSG00000259940)	ENSG00000259940	null	null	2.57328
COL5A1(ENSG00000130635)	ENSG00000130635	null	null	2.57081
AL121672.3(ENSG00000273289)	ENSG00000273289	null	null	2.57026
GPNMB(ENSG00000136235)	ENSG00000136235	null	null	2.55697
CHST1(ENSG00000175264)	ENSG00000175264	null	null	2.55041
CYP1A1(ENSG00000140465)	ENSG00000140465	null	null	2.54804
LINC01018(ENSG00000250056)	ENSG00000250056	null	null	2.54518
AL450990.1(ENSG00000282265)	ENSG00000282265	null	null	2.51865
PIK3C2G(ENSG00000139144)	ENSG00000139144	null	null	2.50203
SLC6A4(ENSG00000108576)	ENSG00000108576	null	null	2.50191
OR2I1P(ENSG00000237988)	ENSG00000237988	null	null	2.49244
APLF(ENSG00000169621)	ENSG00000169621	null	null	2.49233
CAPN6(ENSG00000077274)	ENSG00000077274	null	null	2.49204
BRINP1(ENSG00000078725)	ENSG00000078725	null	null	2.48669
CD6(ENSG00000013725)	ENSG00000013725	null	null	2.48529
AC022034.1(ENSG00000237807)	ENSG00000237807	null	null	2.47606
BPIFA4P(ENSG00000183566)	ENSG00000183566	null	null	2.46741
TCHHL1(ENSG00000182898)	ENSG00000182898	null	null	2.46535
AC063960.2(ENSG00000285973)	ENSG00000285973	null	null	2.45864
SERPINI1(ENSG00000163536)	ENSG00000163536	null	null	2.45605
NEDD9(ENSG00000111859)	ENSG00000111859	null	null	2.4549
LINC00937(ENSG00000226091)	ENSG00000226091	null	null	2.44313
AL512306.2(ENSG00000240219)	ENSG00000240219	null	null	2.44074
LINC00930(ENSG00000258647)	ENSG00000258647	null	null	2.43813
MAF(ENSG00000178573)	ENSG00000178573	null	null	2.43295
FSIP2(ENSG00000188738)	ENSG00000188738	null	null	2.42996
AL365181.2(ENSG00000272068)	ENSG00000272068	null	null	2.41753
PRSS1(ENSG00000204983)	ENSG00000204983	null	null	2.41753
MGC32805(ENSG00000250328)	ENSG00000250328	null	null	2.41753
TAS2R20(ENSG00000255837)	ENSG00000255837	null	null	2.41753
AC244517.5(ENSG00000279047)	ENSG00000279047	null	null	2.41753
AC010401.1(ENSG00000262732)	ENSG00000262732	null	null	2.41753
RN7SL145P(ENSG00000244357)	ENSG00000244357	null	null	2.41753
HCRTR1(ENSG00000121764)	ENSG00000121764	null	null	2.41753
GS1-594A7.3(ENSG00000225833)	ENSG00000225833	null	null	2.41753
IGFL1(ENSG00000188293)	ENSG00000188293	null	null	2.41753
EPHA3(ENSG00000044524)	ENSG00000044524	null	null	2.41753
RPL17-C18orf32(ENSG00000215472)	ENSG00000215472	null	null	2.41753
BIRC6-AS2(ENSG00000279897)	ENSG00000279897	null	null	2.41753
ASB18(ENSG00000182177)	ENSG00000182177	null	null	2.41753
LINC02201(ENSG00000251538)	ENSG00000251538	null	null	2.41753
COX6CP16(ENSG00000270313)	ENSG00000270313	null	null	2.41753
AL158212.2(ENSG00000233547)	ENSG00000233547	null	null	2.41753
AC027228.3(ENSG00000279373)	ENSG00000279373	null	null	2.41753
BEND5(ENSG00000162373)	ENSG00000162373	null	null	2.41753
ZNF602P(ENSG00000219392)	ENSG00000219392	null	null	2.41753
TLR8-AS1(ENSG00000233338)	ENSG00000233338	null	null	2.41753
LHFPL1(ENSG00000182508)	ENSG00000182508	null	null	2.41753
Z99127.3(ENSG00000237249)	ENSG00000237249	null	null	2.41753
COX4I2(ENSG00000131055)	ENSG00000131055	null	null	2.41753
WFDC12(ENSG00000168703)	ENSG00000168703	null	null	2.41753
AL121787.1(ENSG00000226455)	ENSG00000226455	null	null	2.41753
MAGEA4-AS1(ENSG00000229967)	ENSG00000229967	null	null	2.41753
PSG9(ENSG00000183668)	ENSG00000183668	null	null	2.40193
SLC19A3(ENSG00000135917)	ENSG00000135917	null	null	2.3878
C3orf70(ENSG00000187068)	ENSG00000187068	null	null	2.38377
AL358214.1(ENSG00000228636)	ENSG00000228636	null	null	2.38085
AC116407.1(ENSG00000214708)	ENSG00000214708	null	null	2.37372
MT-TP(ENSG00000210196)	ENSG00000210196	null	null	2.36949
RND3(ENSG00000115963)	ENSG00000115963	null	null	2.35101
AL031118.1(ENSG00000271755)	ENSG00000271755	null	null	2.34017
GPD1(ENSG00000167588)	ENSG00000167588	null	null	2.33922
PTGS2(ENSG00000073756)	ENSG00000073756	null	null	2.33314
SOHLH2(ENSG00000120669)	ENSG00000120669	null	null	2.31463
ST8SIA1(ENSG00000111728)	ENSG00000111728	null	null	2.31306
SLC22A1(ENSG00000175003)	ENSG00000175003	null	null	2.29137
ANXA3(ENSG00000138772)	ENSG00000138772	null	null	2.28475
KRT87P(ENSG00000135477)	ENSG00000135477	null	null	2.27754
LINC01234(ENSG00000249550)	ENSG00000249550	null	null	2.27169
KCNE2(ENSG00000159197)	ENSG00000159197	null	null	2.25879
AC083837.2(ENSG00000285744)	ENSG00000285744	null	null	2.24681
CD36(ENSG00000135218)	ENSG00000135218	null	null	2.23292
BAMBI(ENSG00000095739)	ENSG00000095739	null	null	2.23193
XKR7(ENSG00000260903)	ENSG00000260903	null	null	2.21048
AC044849.1(ENSG00000272256)	ENSG00000272256	null	null	2.19792
PRICKLE2(ENSG00000163637)	ENSG00000163637	null	null	2.19746
TMEM45B(ENSG00000151715)	ENSG00000151715	null	null	2.19681
JCAD(ENSG00000165757)	ENSG00000165757	null	null	2.19648
MC5R(ENSG00000176136)	ENSG00000176136	null	null	2.19383
AP005131.2(ENSG00000267366)	ENSG00000267366	null	null	2.19247
CDC42EP3(ENSG00000163171)	ENSG00000163171	null	null	2.16455
UCN2(ENSG00000145040)	ENSG00000145040	null	null	2.16202
AL158847.1(ENSG00000241720)	ENSG00000241720	null	null	2.16066
SPNS2(ENSG00000183018)	ENSG00000183018	null	null	2.16015
PDE1C(ENSG00000154678)	ENSG00000154678	null	null	2.15508
SMCO3(ENSG00000179256)	ENSG00000179256	null	null	2.14759
ZNF350-AS1(ENSG00000269235)	ENSG00000269235	null	null	2.14177
UPK3B(ENSG00000243566)	ENSG00000243566	null	null	2.14167
SERPINA9(ENSG00000170054)	ENSG00000170054	null	null	2.13641
PLA2G4A(ENSG00000116711)	ENSG00000116711	null	null	2.12479
AC007000.1(ENSG00000213542)	ENSG00000213542	null	null	2.123
AC098869.2(ENSG00000250893)	ENSG00000250893	null	null	2.12237
AL391422.1(ENSG00000219992)	ENSG00000219992	null	null	2.12237
AC003986.2(ENSG00000232821)	ENSG00000232821	null	null	2.12237
AC127521.1(ENSG00000262823)	ENSG00000262823	null	null	2.11936
ARSJ(ENSG00000180801)	ENSG00000180801	null	null	2.11899
ACTL8(ENSG00000117148)	ENSG00000117148	null	null	2.11733
PRICKLE1(ENSG00000139174)	ENSG00000139174	null	null	2.09933
PMEPA1(ENSG00000124225)	ENSG00000124225	null	null	2.0942
MUM1L1(ENSG00000157502)	ENSG00000157502	null	null	2.09014
IGSF22(ENSG00000179057)	ENSG00000179057	null	null	2.08521
LYPD1(ENSG00000150551)	ENSG00000150551	null	null	2.08393
ATP10B(ENSG00000118322)	ENSG00000118322	null	null	2.07917
AC012414.5(ENSG00000260409)	ENSG00000260409	null	null	2.0788
HSD17B1(ENSG00000108786)	ENSG00000108786	null	null	2.07346
MT-TN(ENSG00000210135)	ENSG00000210135	null	null	2.06955
MACC1(ENSG00000183742)	ENSG00000183742	null	null	2.06822
RPL13AP6(ENSG00000234118)	ENSG00000234118	null	null	2.06071
AC010547.1(ENSG00000247324)	ENSG00000247324	null	null	2.06071
CYP4B1(ENSG00000142973)	ENSG00000142973	null	null	2.06029
SPRY1(ENSG00000164056)	ENSG00000164056	null	null	2.05125
C1orf116(ENSG00000182795)	ENSG00000182795	null	null	2.04212
IGHV1-45(ENSG00000211961)	ENSG00000211961	null	null	2.04147
KRTAP5-AS1(ENSG00000233930)	ENSG00000233930	null	null	2.03585
AL157935.1(ENSG00000227218)	ENSG00000227218	null	null	2.03252
AL121790.2(ENSG00000259087)	ENSG00000259087	null	null	2.02953
HCLS1(ENSG00000180353)	ENSG00000180353	null	null	2.02098
CDKN2B(ENSG00000147883)	ENSG00000147883	null	null	2.0172
AC046185.3(ENSG00000279369)	ENSG00000279369	null	null	2.01338
PRRG1(ENSG00000130962)	ENSG00000130962	null	null	2.00871
NCF2(ENSG00000116701)	ENSG00000116701	null	null	2.00537
ADGRD1(ENSG00000111452)	ENSG00000111452	null	null	2.00399
ADNP-AS1(ENSG00000259456)	ENSG00000259456	null	null	2.00287
AL050303.4(ENSG00000279773)	ENSG00000279773	null	null	2.00118
FAM49A(ENSG00000197872)	ENSG00000197872	null	null	1.99271
AC010168.2(ENSG00000261324)	ENSG00000261324	null	null	1.98983
GPRC5A(ENSG00000013588)	ENSG00000013588	null	null	1.98481
AP003068.4(ENSG00000278952)	ENSG00000278952	null	null	1.97956
AKR1C3(ENSG00000196139)	ENSG00000196139	null	null	1.97555
OR7E128P(ENSG00000228915)	ENSG00000228915	null	null	1.97301
LCP2(ENSG00000043462)	ENSG00000043462	null	null	1.96798
LRP4(ENSG00000134569)	ENSG00000134569	null	null	1.96741
ODF3L2(ENSG00000181781)	ENSG00000181781	null	null	1.96687
LINC01235(ENSG00000270547)	ENSG00000270547	null	null	1.96466
EGLN3(ENSG00000129521)	ENSG00000129521	null	null	1.95813
PTPRB(ENSG00000127329)	ENSG00000127329	null	null	1.95801
CLEC7A(ENSG00000172243)	ENSG00000172243	null	null	1.95775
C13orf46(ENSG00000283199)	ENSG00000283199	null	null	1.95482
CLUL1(ENSG00000079101)	ENSG00000079101	null	null	1.9425
ETNPPL(ENSG00000164089)	ENSG00000164089	null	null	1.93567
AC106028.3(ENSG00000260361)	ENSG00000260361	null	null	1.93555
LINC01801(ENSG00000267767)	ENSG00000267767	null	null	1.93232
SPINK8(ENSG00000229453)	ENSG00000229453	null	null	1.92256
RTL5(ENSG00000242732)	ENSG00000242732	null	null	1.91333
KRT32(ENSG00000108759)	ENSG00000108759	null	null	1.91168
PLCL1(ENSG00000115896)	ENSG00000115896	null	null	1.90922
AC008663.3(ENSG00000254164)	ENSG00000254164	null	null	1.90809
TMEM52B(ENSG00000165685)	ENSG00000165685	null	null	1.90765
PLEKHS1(ENSG00000148735)	ENSG00000148735	null	null	1.90536
AC060766.1(ENSG00000267102)	ENSG00000267102	null	null	1.90381
ELF3(ENSG00000163435)	ENSG00000163435	null	null	1.90095
CD24(ENSG00000272398)	ENSG00000272398	null	null	1.89901
RASGRF1(ENSG00000058335)	ENSG00000058335	null	null	1.8958
LINC01016(ENSG00000249346)	ENSG00000249346	null	null	1.88713
AL135999.1(ENSG00000258727)	ENSG00000258727	null	null	1.8809
GSN-AS1(ENSG00000235865)	ENSG00000235865	null	null	1.87784
MYO1B(ENSG00000128641)	ENSG00000128641	null	null	1.86676
CNTN3(ENSG00000113805)	ENSG00000113805	null	null	1.86663
AL807752.1(ENSG00000213590)	ENSG00000213590	null	null	1.86041
LRRIQ4(ENSG00000188306)	ENSG00000188306	null	null	1.85401
ACKR2(ENSG00000144648)	ENSG00000144648	null	null	1.85382
IL1R1(ENSG00000115594)	ENSG00000115594	null	null	1.85242
RF00012(ENSG00000221044)	ENSG00000221044	null	null	1.84957
BNIP3P39(ENSG00000269662)	ENSG00000269662	null	null	1.84957
FMOD(ENSG00000122176)	ENSG00000122176	null	null	1.84012
AC106782.5(ENSG00000273724)	ENSG00000273724	null	null	1.83818
AL121790.1(ENSG00000258414)	ENSG00000258414	null	null	1.83526
WDR64(ENSG00000162843)	ENSG00000162843	null	null	1.83526
SYNPO2(ENSG00000172403)	ENSG00000172403	null	null	1.83099
CNTN5(ENSG00000149972)	ENSG00000149972	null	null	1.82983
ANKRD2(ENSG00000165887)	ENSG00000165887	null	null	1.82672
KCNV1(ENSG00000164794)	ENSG00000164794	null	null	1.82637
BNIP3P17(ENSG00000271524)	ENSG00000271524	null	null	1.82633
KRT80(ENSG00000167767)	ENSG00000167767	null	null	1.8261
COL28A1(ENSG00000215018)	ENSG00000215018	null	null	1.82215
EMP1(ENSG00000134531)	ENSG00000134531	null	null	1.81915
KMO(ENSG00000117009)	ENSG00000117009	null	null	1.8149
FLRT3(ENSG00000125848)	ENSG00000125848	null	null	1.81331
UCHL3(ENSG00000118939)	ENSG00000118939	null	null	1.81237
LUM(ENSG00000139329)	ENSG00000139329	null	null	1.81116
AL512274.1(ENSG00000261068)	ENSG00000261068	null	null	1.81027
AC079140.5(ENSG00000251689)	ENSG00000251689	null	null	1.80901
CXCL10(ENSG00000169245)	ENSG00000169245	null	null	1.79814
AL161719.1(ENSG00000234535)	ENSG00000234535	null	null	1.79597
AC008115.3(ENSG00000275560)	ENSG00000275560	null	null	1.79406
KCNJ3(ENSG00000162989)	ENSG00000162989	null	null	1.78667
AC020978.9(ENSG00000279649)	ENSG00000279649	null	null	1.77856
CCNG2(ENSG00000138764)	ENSG00000138764	null	null	1.77087
LRRC31(ENSG00000114248)	ENSG00000114248	null	null	1.76512
CR2(ENSG00000117322)	ENSG00000117322	null	null	1.76473
KCNMA1(ENSG00000156113)	ENSG00000156113	null	null	1.76111
FILNC1(ENSG00000231426)	ENSG00000231426	null	null	1.75835
AC103746.1(ENSG00000275322)	ENSG00000275322	null	null	1.75289
AP002001.1(ENSG00000254811)	ENSG00000254811	null	null	1.75266
VN1R83P(ENSG00000268521)	ENSG00000268521	null	null	1.74847
AGXT2(ENSG00000113492)	ENSG00000113492	null	null	1.74561
GSDMA(ENSG00000167914)	ENSG00000167914	null	null	1.73472
GABRP(ENSG00000094755)	ENSG00000094755	null	null	1.73472
ASPDH(ENSG00000204653)	ENSG00000204653	null	null	1.73472
AC004884.2(ENSG00000242154)	ENSG00000242154	null	null	1.73472
CHEK2P2(ENSG00000259156)	ENSG00000259156	null	null	1.73472
AC092597.1(ENSG00000242262)	ENSG00000242262	null	null	1.73472
AL512844.2(ENSG00000237897)	ENSG00000237897	null	null	1.73472
AC096541.1(ENSG00000225028)	ENSG00000225028	null	null	1.73472
AC127496.3(ENSG00000262313)	ENSG00000262313	null	null	1.73472
AC097512.1(ENSG00000248837)	ENSG00000248837	null	null	1.73472
DISC1FP1(ENSG00000261645)	ENSG00000261645	null	null	1.73003
CITED2(ENSG00000164442)	ENSG00000164442	null	null	1.72773
CCL28(ENSG00000151882)	ENSG00000151882	null	null	1.72451
SMIM17(ENSG00000268182)	ENSG00000268182	null	null	1.71963
PPP1R3B(ENSG00000173281)	ENSG00000173281	null	null	1.71835
AC073842.2(ENSG00000242798)	ENSG00000242798	null	null	1.71646
RAET1L(ENSG00000155918)	ENSG00000155918	null	null	1.71271
UPK2(ENSG00000110375)	ENSG00000110375	null	null	1.71186
AOC2(ENSG00000131480)	ENSG00000131480	null	null	1.71138
USP53(ENSG00000145390)	ENSG00000145390	null	null	1.70582
RCAN1(ENSG00000159200)	ENSG00000159200	null	null	1.69948
AC004253.1(ENSG00000263990)	ENSG00000263990	null	null	1.69502
AC104162.2(ENSG00000285399)	ENSG00000285399	null	null	1.69349
FYB2(ENSG00000187889)	ENSG00000187889	null	null	1.69139
PIGR(ENSG00000162896)	ENSG00000162896	null	null	1.68504
AL158151.4(ENSG00000268707)	ENSG00000268707	null	null	1.68478
AL603832.3(ENSG00000271810)	ENSG00000271810	null	null	1.68478
AC027176.2(ENSG00000259677)	ENSG00000259677	null	null	1.68478
AC005498.2(ENSG00000267421)	ENSG00000267421	null	null	1.68478
MIR3181(ENSG00000264947)	ENSG00000264947	null	null	1.68478
AC022217.1(ENSG00000213386)	ENSG00000213386	null	null	1.68241
ODAM(ENSG00000109205)	ENSG00000109205	null	null	1.68229
ANOS1(ENSG00000011201)	ENSG00000011201	null	null	1.6802
POF1B(ENSG00000124429)	ENSG00000124429	null	null	1.67718
BCL11A(ENSG00000119866)	ENSG00000119866	null	null	1.67669
CTSE(ENSG00000196188)	ENSG00000196188	null	null	1.67651
KRT23(ENSG00000108244)	ENSG00000108244	null	null	1.67354
CEACAM6(ENSG00000086548)	ENSG00000086548	null	null	1.67097
NPIPB6(ENSG00000198156)	ENSG00000198156	null	null	1.66887
SYNPO(ENSG00000171992)	ENSG00000171992	null	null	1.66855
AC006978.2(ENSG00000281593)	ENSG00000281593	null	null	1.66826
AC005324.5(ENSG00000266261)	ENSG00000266261	null	null	1.66826
MIR181A1HG(ENSG00000229989)	ENSG00000229989	null	null	1.66826
AC010200.1(ENSG00000257803)	ENSG00000257803	null	null	1.66826
AC012146.3(ENSG00000262693)	ENSG00000262693	null	null	1.66826
MIR1276(ENSG00000221634)	ENSG00000221634	null	null	1.66826
FPR1(ENSG00000171051)	ENSG00000171051	null	null	1.66826
AC004969.1(ENSG00000238358)	ENSG00000238358	null	null	1.66826
AC099329.2(ENSG00000273328)	ENSG00000273328	null	null	1.65737
AC010201.1(ENSG00000271259)	ENSG00000271259	null	null	1.6557
LINC00315(ENSG00000184274)	ENSG00000184274	null	null	1.6557
CCDC185(ENSG00000178395)	ENSG00000178395	null	null	1.6557
OCM(ENSG00000122543)	ENSG00000122543	null	null	1.6557
LINC00882(ENSG00000242759)	ENSG00000242759	null	null	1.6557
AC106052.1(ENSG00000272862)	ENSG00000272862	null	null	1.6557
AC010522.1(ENSG00000268750)	ENSG00000268750	null	null	1.6557
AC015726.1(ENSG00000270091)	ENSG00000270091	null	null	1.65535
POU3F1(ENSG00000185668)	ENSG00000185668	null	null	1.65463
DTX2P1-UPK3BP1-PMS2P11(ENSG00000265479)	ENSG00000265479	null	null	1.65306
TMEM86A(ENSG00000151117)	ENSG00000151117	null	null	1.64807
RNF144B(ENSG00000137393)	ENSG00000137393	null	null	1.64806
GABRE(ENSG00000102287)	ENSG00000102287	null	null	1.64656
AC005519.1(ENSG00000258559)	ENSG00000258559	null	null	1.64521
STRIP2(ENSG00000128578)	ENSG00000128578	null	null	1.64476
AC022540.1(ENSG00000232342)	ENSG00000232342	null	null	1.64056
AL391095.2(ENSG00000275285)	ENSG00000275285	null	null	1.64026
ALG1L12P(ENSG00000250794)	ENSG00000250794	null	null	1.63758
TRIM29(ENSG00000137699)	ENSG00000137699	null	null	1.63748
COX7B2(ENSG00000170516)	ENSG00000170516	null	null	1.63636
CD24P4(ENSG00000185275)	ENSG00000185275	null	null	1.63263
AC008676.1(ENSG00000248544)	ENSG00000248544	null	null	1.62994
PTPN22(ENSG00000134242)	ENSG00000134242	null	null	1.62946
CERNA1(ENSG00000259577)	ENSG00000259577	null	null	1.62946
AC010998.3(ENSG00000278484)	ENSG00000278484	null	null	1.62946
AC015813.1(ENSG00000264112)	ENSG00000264112	null	null	1.62844
PDZRN3(ENSG00000121440)	ENSG00000121440	null	null	1.62518
NRG1(ENSG00000157168)	ENSG00000157168	null	null	1.6223
MYO3B(ENSG00000071909)	ENSG00000071909	null	null	1.61876
CARMIL3(ENSG00000186648)	ENSG00000186648	null	null	1.61721
MIR3685(ENSG00000265917)	ENSG00000265917	null	null	1.61573
HTR2C(ENSG00000147246)	ENSG00000147246	null	null	1.61513
SUSD5(ENSG00000173705)	ENSG00000173705	null	null	1.61499
SAMD12(ENSG00000177570)	ENSG00000177570	null	null	1.61191
ELF5(ENSG00000135374)	ENSG00000135374	null	null	1.61169
PXDNL(ENSG00000147485)	ENSG00000147485	null	null	1.60963
GRAMD4P7(ENSG00000266242)	ENSG00000266242	null	null	1.60679
P3H2(ENSG00000090530)	ENSG00000090530	null	null	1.602
COL15A1(ENSG00000204291)	ENSG00000204291	null	null	1.59641
KLHL38(ENSG00000175946)	ENSG00000175946	null	null	1.59508
OVCH1(ENSG00000187950)	ENSG00000187950	null	null	1.59366
STUM(ENSG00000203685)	ENSG00000203685	null	null	1.59307
MIR27B(ENSG00000207864)	ENSG00000207864	null	null	1.58881
KLF8(ENSG00000102349)	ENSG00000102349	null	null	1.58684
FTCD(ENSG00000160282)	ENSG00000160282	null	null	1.58604
AC092143.1(ENSG00000198211)	ENSG00000198211	null	null	1.58506
MT-TY(ENSG00000210144)	ENSG00000210144	null	null	1.58503
COL21A1(ENSG00000124749)	ENSG00000124749	null	null	1.58475
CASQ2(ENSG00000118729)	ENSG00000118729	null	null	1.58344
AC079336.5(ENSG00000266718)	ENSG00000266718	null	null	1.58309
ELMOD1(ENSG00000110675)	ENSG00000110675	null	null	1.58309
AC136297.1(ENSG00000285985)	ENSG00000285985	null	null	1.58309
ALOX5(ENSG00000012779)	ENSG00000012779	null	null	1.58302
LIPH(ENSG00000163898)	ENSG00000163898	null	null	1.58264
TEX38(ENSG00000186118)	ENSG00000186118	null	null	1.58091
EPAS1(ENSG00000116016)	ENSG00000116016	null	null	1.57973
STEAP2(ENSG00000157214)	ENSG00000157214	null	null	1.57938
ZNF781(ENSG00000196381)	ENSG00000196381	null	null	1.57399
BMP5(ENSG00000112175)	ENSG00000112175	null	null	1.57221
AKNAD1(ENSG00000162641)	ENSG00000162641	null	null	1.5721
TCF7L1(ENSG00000152284)	ENSG00000152284	null	null	1.57091
KRT16(ENSG00000186832)	ENSG00000186832	null	null	1.57089
AC016888.1(ENSG00000266036)	ENSG00000266036	null	null	1.56606
STEAP4(ENSG00000127954)	ENSG00000127954	null	null	1.56362
FAM189A2(ENSG00000135063)	ENSG00000135063	null	null	1.56029
AC013403.2(ENSG00000272148)	ENSG00000272148	null	null	1.55682
DBH(ENSG00000123454)	ENSG00000123454	null	null	1.55682
PTK2B(ENSG00000120899)	ENSG00000120899	null	null	1.55657
CDH23(ENSG00000107736)	ENSG00000107736	null	null	1.55638
SGK1(ENSG00000118515)	ENSG00000118515	null	null	1.55413
AC016831.6(ENSG00000285106)	ENSG00000285106	null	null	1.55269
AC100827.2(ENSG00000260144)	ENSG00000260144	null	null	1.55269
AL133444.1(ENSG00000285774)	ENSG00000285774	null	null	1.55269
TIAM2(ENSG00000146426)	ENSG00000146426	null	null	1.55217
PIP(ENSG00000159763)	ENSG00000159763	null	null	1.54821
TUBB4A(ENSG00000104833)	ENSG00000104833	null	null	1.5479
MIR99AHG(ENSG00000215386)	ENSG00000215386	null	null	1.54559
CYR61(ENSG00000142871)	ENSG00000142871	null	null	1.54539
SNX25P1(ENSG00000236809)	ENSG00000236809	null	null	1.54278
AL022328.3(ENSG00000273188)	ENSG00000273188	null	null	1.54075
ADGRB1(ENSG00000181790)	ENSG00000181790	null	null	1.53937
BDKRB1(ENSG00000100739)	ENSG00000100739	null	null	1.53743
MAGEA10(ENSG00000124260)	ENSG00000124260	null	null	1.5374
RIMS2(ENSG00000176406)	ENSG00000176406	null	null	1.5369
AC055855.1(ENSG00000260773)	ENSG00000260773	null	null	1.53636
UMODL1(ENSG00000177398)	ENSG00000177398	null	null	1.53556
SPAG17(ENSG00000155761)	ENSG00000155761	null	null	1.53491
AC005083.1(ENSG00000233834)	ENSG00000233834	null	null	1.53079
GPM6B(ENSG00000046653)	ENSG00000046653	null	null	1.53045
SNAP47-AS1(ENSG00000230005)	ENSG00000230005	null	null	1.52857
KLK2(ENSG00000167751)	ENSG00000167751	null	null	1.52857
DUSP1(ENSG00000120129)	ENSG00000120129	null	null	1.5268
NPM1P25(ENSG00000229417)	ENSG00000229417	null	null	1.52586
CBR3-AS1(ENSG00000236830)	ENSG00000236830	null	null	1.52479
CLDN8(ENSG00000156284)	ENSG00000156284	null	null	1.52272
APBB1IP(ENSG00000077420)	ENSG00000077420	null	null	1.52194
RASL11B(ENSG00000128045)	ENSG00000128045	null	null	1.52025
AL390726.6(ENSG00000283162)	ENSG00000283162	null	null	1.51927
HPSE2(ENSG00000172987)	ENSG00000172987	null	null	1.5192
AC011379.2(ENSG00000254363)	ENSG00000254363	null	null	1.51919
CTGF(ENSG00000118523)	ENSG00000118523	null	null	1.51648
SPDYE1(ENSG00000136206)	ENSG00000136206	null	null	1.51284
NKX3-1(ENSG00000167034)	ENSG00000167034	null	null	1.5106
TOM1L2(ENSG00000175662)	ENSG00000175662	null	null	1.50724
ZNF350(ENSG00000256683)	ENSG00000256683	null	null	1.50683
STEAP3(ENSG00000115107)	ENSG00000115107	null	null	1.50663
UBL3(ENSG00000122042)	ENSG00000122042	null	null	1.50457
TLX2(ENSG00000115297)	ENSG00000115297	null	null	1.50443
AC074141.1(ENSG00000283236)	ENSG00000283236	null	null	1.50404
HES1(ENSG00000114315)	ENSG00000114315	null	null	1.50273
SMARCE1(ENSG00000073584)	ENSG00000073584	null	null	1.5025
AC118344.2(ENSG00000279759)	ENSG00000279759	null	null	1.50188
AC027796.1(ENSG00000261916)	ENSG00000261916	null	null	1.50043
RPS6KL1(ENSG00000198208)	ENSG00000198208	null	null	1.50014
ACTG1P14(ENSG00000230581)	ENSG00000230581	null	null	1.50012
CLU(ENSG00000120885)	ENSG00000120885	null	null	1.49811
NOS3(ENSG00000164867)	ENSG00000164867	null	null	1.49543
AC007663.4(ENSG00000273343)	ENSG00000273343	null	null	1.49432
TNFSF14(ENSG00000125735)	ENSG00000125735	null	null	1.49165
NKX1-2(ENSG00000229544)	ENSG00000229544	null	null	1.49073
HSPA8(ENSG00000109971)	ENSG00000109971	null	null	1.49043
AL390728.4(ENSG00000227671)	ENSG00000227671	null	null	1.48835
AC010761.3(ENSG00000265205)	ENSG00000265205	null	null	1.48514
FAM13B(ENSG00000031003)	ENSG00000031003	null	null	1.48229
MT-TG(ENSG00000210164)	ENSG00000210164	null	null	1.48194
AP000808.2(ENSG00000255741)	ENSG00000255741	null	null	1.47919
CREB5(ENSG00000146592)	ENSG00000146592	null	null	1.47438
SRGAP3(ENSG00000196220)	ENSG00000196220	null	null	1.47406
IL32(ENSG00000008517)	ENSG00000008517	null	null	1.47012
SLC6A12(ENSG00000111181)	ENSG00000111181	null	null	1.46965
NABP1(ENSG00000173559)	ENSG00000173559	null	null	1.46949
AC061961.1(ENSG00000235949)	ENSG00000235949	null	null	1.46867
DEPDC1-AS1(ENSG00000234264)	ENSG00000234264	null	null	1.46711
PAH(ENSG00000171759)	ENSG00000171759	null	null	1.46687
HIST1H4H(ENSG00000158406)	ENSG00000158406	null	null	1.46578
INHBB(ENSG00000163083)	ENSG00000163083	null	null	1.46521
AC004967.2(ENSG00000285725)	ENSG00000285725	null	null	1.46492
RORB(ENSG00000198963)	ENSG00000198963	null	null	1.46436
TMEM178B(ENSG00000261115)	ENSG00000261115	null	null	1.46424
LIN37(ENSG00000267796)	ENSG00000267796	null	null	1.46405
PTPRM(ENSG00000173482)	ENSG00000173482	null	null	1.4639
FGFR2(ENSG00000066468)	ENSG00000066468	null	null	1.46338
EDN1(ENSG00000078401)	ENSG00000078401	null	null	1.4633
DGCR9(ENSG00000273032)	ENSG00000273032	null	null	1.46308
GOLGA8B(ENSG00000215252)	ENSG00000215252	null	null	1.46305
ATP13A4(ENSG00000127249)	ENSG00000127249	null	null	1.46182
CEPT1(ENSG00000134255)	ENSG00000134255	null	null	1.46138
TCAF2(ENSG00000170379)	ENSG00000170379	null	null	1.4599
SGPP1(ENSG00000126821)	ENSG00000126821	null	null	1.45976
SPNS1(ENSG00000169682)	ENSG00000169682	null	null	1.45731
RANBP3L(ENSG00000164188)	ENSG00000164188	null	null	1.45666
LMO2(ENSG00000135363)	ENSG00000135363	null	null	1.45613
AC011477.2(ENSG00000267481)	ENSG00000267481	null	null	1.45374
CBWD4P(ENSG00000204778)	ENSG00000204778	null	null	1.45162
BCHE(ENSG00000114200)	ENSG00000114200	null	null	1.4513
HIST1H1PS1(ENSG00000216331)	ENSG00000216331	null	null	1.45
IGHA1(ENSG00000211895)	ENSG00000211895	null	null	1.44937
MTUS1(ENSG00000129422)	ENSG00000129422	null	null	1.44827
SAMD4A(ENSG00000020577)	ENSG00000020577	null	null	1.44456
LINC00888(ENSG00000240024)	ENSG00000240024	null	null	1.4388
PLEKHG4B(ENSG00000153404)	ENSG00000153404	null	null	1.43861
PDGFD(ENSG00000170962)	ENSG00000170962	null	null	1.43435
FILIP1L(ENSG00000168386)	ENSG00000168386	null	null	1.43287
ERBB2(ENSG00000141736)	ENSG00000141736	null	null	1.43198
SPINK13(ENSG00000214510)	ENSG00000214510	null	null	1.42966
PPT1(ENSG00000131238)	ENSG00000131238	null	null	1.42841
IGF2BP2(ENSG00000073792)	ENSG00000073792	null	null	1.4276
C16orf45(ENSG00000166780)	ENSG00000166780	null	null	1.42686
RF00019(ENSG00000207383)	ENSG00000207383	null	null	1.42658
ABLIM3(ENSG00000173210)	ENSG00000173210	null	null	1.42584
IQCN(ENSG00000130518)	ENSG00000130518	null	null	1.42318
C8orf48(ENSG00000164743)	ENSG00000164743	null	null	1.42226
PLEKHF1(ENSG00000166289)	ENSG00000166289	null	null	1.42147
DIO2(ENSG00000211448)	ENSG00000211448	null	null	1.42031
AC018688.1(ENSG00000283443)	ENSG00000283443	null	null	1.41984
SLC29A3(ENSG00000198246)	ENSG00000198246	null	null	1.41776
AC083837.1(ENSG00000261618)	ENSG00000261618	null	null	1.41594
TBC1D3P7(ENSG00000233014)	ENSG00000233014	null	null	1.41539
AC096642.1(ENSG00000277007)	ENSG00000277007	null	null	1.41525
AL360093.1(ENSG00000223842)	ENSG00000223842	null	null	1.41137
MACROD2(ENSG00000172264)	ENSG00000172264	null	null	1.4107
AP002001.2(ENSG00000255065)	ENSG00000255065	null	null	1.40717
STXBP6(ENSG00000168952)	ENSG00000168952	null	null	1.4038
SLC41A2(ENSG00000136052)	ENSG00000136052	null	null	1.40274
EFCC1(ENSG00000114654)	ENSG00000114654	null	null	1.40212
AC091563.1(ENSG00000254343)	ENSG00000254343	null	null	1.40085
HS3ST3B1(ENSG00000125430)	ENSG00000125430	null	null	1.39999
CPB2-AS1(ENSG00000235903)	ENSG00000235903	null	null	1.39816
RPL39P5(ENSG00000214289)	ENSG00000214289	null	null	1.39321
KRT83(ENSG00000170523)	ENSG00000170523	null	null	1.39142
SNORD12B(ENSG00000222365)	ENSG00000222365	null	null	1.38966
GTF2IRD1P1(ENSG00000230583)	ENSG00000230583	null	null	1.38933
AC079880.1(ENSG00000270228)	ENSG00000270228	null	null	1.3889
PTPN20(ENSG00000204179)	ENSG00000204179	null	null	1.38882
CCR2(ENSG00000121807)	ENSG00000121807	null	null	1.38761
ZNF750(ENSG00000141579)	ENSG00000141579	null	null	1.38705
NOSTRIN(ENSG00000163072)	ENSG00000163072	null	null	1.38464
AC117402.1(ENSG00000206532)	ENSG00000206532	null	null	1.38433
A2ML1(ENSG00000166535)	ENSG00000166535	null	null	1.38397
AP000356.2(ENSG00000284070)	ENSG00000284070	null	null	1.38386
CYFIP2(ENSG00000055163)	ENSG00000055163	null	null	1.38375
MAGEA4(ENSG00000147381)	ENSG00000147381	null	null	1.38308
TNS3(ENSG00000136205)	ENSG00000136205	null	null	1.38307
CDK6(ENSG00000105810)	ENSG00000105810	null	null	1.38097
SNORA53(ENSG00000212443)	ENSG00000212443	null	null	1.37678
RHCG(ENSG00000140519)	ENSG00000140519	null	null	1.37398
HMGB2P1(ENSG00000267736)	ENSG00000267736	null	null	1.37319
GSPT2(ENSG00000189369)	ENSG00000189369	null	null	1.37205
PDP1(ENSG00000164951)	ENSG00000164951	null	null	1.37183
C11orf16(ENSG00000176029)	ENSG00000176029	null	null	1.37173
TMEM273(ENSG00000204161)	ENSG00000204161	null	null	1.3711
GSTM2(ENSG00000213366)	ENSG00000213366	null	null	1.37006
F7(ENSG00000057593)	ENSG00000057593	null	null	1.36987
MUC20(ENSG00000176945)	ENSG00000176945	null	null	1.36936
LINC00479(ENSG00000236384)	ENSG00000236384	null	null	1.36812
ANAPC1P1(ENSG00000233673)	ENSG00000233673	null	null	1.36698
AL354872.2(ENSG00000271992)	ENSG00000271992	null	null	1.36667
RNF150(ENSG00000170153)	ENSG00000170153	null	null	1.3666
AC097382.2(ENSG00000245748)	ENSG00000245748	null	null	1.3641
SLC25A16(ENSG00000122912)	ENSG00000122912	null	null	1.36152
Z83851.1(ENSG00000233903)	ENSG00000233903	null	null	1.3609
ASPHD2(ENSG00000128203)	ENSG00000128203	null	null	1.35929
ZFP92(ENSG00000189420)	ENSG00000189420	null	null	1.35896
RAB30(ENSG00000137502)	ENSG00000137502	null	null	1.35632
FOXR2(ENSG00000189299)	ENSG00000189299	null	null	1.35397
CR392039.3(ENSG00000279501)	ENSG00000279501	null	null	1.35394
CLEC3A(ENSG00000166509)	ENSG00000166509	null	null	1.35253
MT-TC(ENSG00000210140)	ENSG00000210140	null	null	1.3484
AC105118.1(ENSG00000253931)	ENSG00000253931	null	null	1.34795
AC103591.4(ENSG00000285928)	ENSG00000285928	null	null	1.34716
FABP6(ENSG00000170231)	ENSG00000170231	null	null	1.34623
CLDN16(ENSG00000113946)	ENSG00000113946	null	null	1.34582
NAP1L2(ENSG00000186462)	ENSG00000186462	null	null	1.34582
SC5D(ENSG00000109929)	ENSG00000109929	null	null	1.3457
AC006480.1(ENSG00000228019)	ENSG00000228019	null	null	1.34528
LMCD1(ENSG00000071282)	ENSG00000071282	null	null	1.34486
FGF18(ENSG00000156427)	ENSG00000156427	null	null	1.34468
SLC16A4(ENSG00000168679)	ENSG00000168679	null	null	1.34407
SPDYE21P(ENSG00000230358)	ENSG00000230358	null	null	1.34387
AC005020.1(ENSG00000224448)	ENSG00000224448	null	null	1.34103
HRAT92(ENSG00000223855)	ENSG00000223855	null	null	1.34103
PAGE1(ENSG00000068985)	ENSG00000068985	null	null	1.34008
DSTN(ENSG00000125868)	ENSG00000125868	null	null	1.33919
AC124045.1(ENSG00000272077)	ENSG00000272077	null	null	1.33887
AC010329.1(ENSG00000268416)	ENSG00000268416	null	null	1.33624
CLEC18B(ENSG00000140839)	ENSG00000140839	null	null	1.33601
PCDH18(ENSG00000189184)	ENSG00000189184	null	null	1.33297
AC005546.1(ENSG00000266897)	ENSG00000266897	null	null	1.33218
NBPF6(ENSG00000186086)	ENSG00000186086	null	null	1.33082
AL157392.3(ENSG00000239665)	ENSG00000239665	null	null	1.33016
ACAP2-IT1(ENSG00000229325)	ENSG00000229325	null	null	1.3274
MT-TR(ENSG00000210174)	ENSG00000210174	null	null	1.32603
RAB11FIP1P1(ENSG00000228492)	ENSG00000228492	null	null	1.32601
CKMT1A(ENSG00000223572)	ENSG00000223572	null	null	1.32571
HSPA8P15(ENSG00000219395)	ENSG00000219395	null	null	1.32516
DLG2(ENSG00000150672)	ENSG00000150672	null	null	1.32418
MT-TL1(ENSG00000209082)	ENSG00000209082	null	null	1.3238
AL157756.1(ENSG00000254718)	ENSG00000254718	null	null	1.32336
AL021707.7(ENSG00000273076)	ENSG00000273076	null	null	1.32178
TAL2(ENSG00000186051)	ENSG00000186051	null	null	1.32178
U52111.1(ENSG00000232725)	ENSG00000232725	null	null	1.31967
KIAA0513(ENSG00000135709)	ENSG00000135709	null	null	1.31928
HLA-DQA2(ENSG00000237541)	ENSG00000237541	null	null	1.3191
TP53INP1(ENSG00000164938)	ENSG00000164938	null	null	1.31841
HLF(ENSG00000108924)	ENSG00000108924	null	null	1.31782
ADRB2(ENSG00000169252)	ENSG00000169252	null	null	1.31758
AKR1C1(ENSG00000187134)	ENSG00000187134	null	null	1.31651
ZNF714(ENSG00000160352)	ENSG00000160352	null	null	1.31594
DSCR9(ENSG00000230366)	ENSG00000230366	null	null	1.31333
BCKDHB(ENSG00000083123)	ENSG00000083123	null	null	1.31301
RPS11P5(ENSG00000232888)	ENSG00000232888	null	null	1.31166
MXRA5(ENSG00000101825)	ENSG00000101825	null	null	1.31087
ZNF391(ENSG00000124613)	ENSG00000124613	null	null	1.31067
CETN4P(ENSG00000224786)	ENSG00000224786	null	null	1.30932
SH3BP5-AS1(ENSG00000224660)	ENSG00000224660	null	null	1.3065
ARHGAP42(ENSG00000165895)	ENSG00000165895	null	null	1.30596
AP002761.4(ENSG00000260401)	ENSG00000260401	null	null	1.30452
C6orf132(ENSG00000188112)	ENSG00000188112	null	null	1.30378
DEPTOR(ENSG00000155792)	ENSG00000155792	null	null	1.30366
KCNMA1-AS1(ENSG00000236467)	ENSG00000236467	null	null	1.30329
ANKRD1(ENSG00000148677)	ENSG00000148677	null	null	1.30306
GABRA3(ENSG00000011677)	ENSG00000011677	null	null	1.30195
GREM2(ENSG00000180875)	ENSG00000180875	null	null	1.30182
SERPINA10(ENSG00000140093)	ENSG00000140093	null	null	1.30169
FTX(ENSG00000230590)	ENSG00000230590	null	null	1.30161
AC069257.2(ENSG00000237418)	ENSG00000237418	null	null	1.30044
SOX6(ENSG00000110693)	ENSG00000110693	null	null	1.29922
PRSS51(ENSG00000253649)	ENSG00000253649	null	null	1.29805
HIST4H4(ENSG00000197837)	ENSG00000197837	null	null	1.29694
FTHL17(ENSG00000132446)	ENSG00000132446	null	null	1.29602
ERC2(ENSG00000187672)	ENSG00000187672	null	null	1.29243
SLC6A17(ENSG00000197106)	ENSG00000197106	null	null	1.29209
SLC9A7P1(ENSG00000227825)	ENSG00000227825	null	null	1.29148
AC010735.2(ENSG00000272622)	ENSG00000272622	null	null	1.29128
SOX9(ENSG00000125398)	ENSG00000125398	null	null	1.28972
AC003965.2(ENSG00000263325)	ENSG00000263325	null	null	1.28843
AC138035.1(ENSG00000238035)	ENSG00000238035	null	null	1.28633
TGFB2-AS1(ENSG00000232480)	ENSG00000232480	null	null	1.28602
BX470102.2(ENSG00000285867)	ENSG00000285867	null	null	1.28578
ARMCX2(ENSG00000184867)	ENSG00000184867	null	null	1.28462
MT-CO1(ENSG00000198804)	ENSG00000198804	null	null	1.28424
FRMD3(ENSG00000172159)	ENSG00000172159	null	null	1.28363
CACNA2D1(ENSG00000153956)	ENSG00000153956	null	null	1.28192
ZACN(ENSG00000186919)	ENSG00000186919	null	null	1.28154
FOXD4(ENSG00000170122)	ENSG00000170122	null	null	1.28082
RHOB(ENSG00000143878)	ENSG00000143878	null	null	1.28069
ZNF814(ENSG00000204514)	ENSG00000204514	null	null	1.28012
AC023830.1(ENSG00000261442)	ENSG00000261442	null	null	1.27831
ZNF491(ENSG00000177599)	ENSG00000177599	null	null	1.27522
C12orf80(ENSG00000257137)	ENSG00000257137	null	null	1.27504
IFITM10(ENSG00000244242)	ENSG00000244242	null	null	1.27177
CNTNAP4(ENSG00000152910)	ENSG00000152910	null	null	1.27153
ACOX1(ENSG00000161533)	ENSG00000161533	null	null	1.27057
Z83843.1(ENSG00000271533)	ENSG00000271533	null	null	1.26988
AL512625.1(ENSG00000170161)	ENSG00000170161	null	null	1.2693
NFIB(ENSG00000147862)	ENSG00000147862	null	null	1.26898
STK32B(ENSG00000152953)	ENSG00000152953	null	null	1.26566
GRIK4(ENSG00000149403)	ENSG00000149403	null	null	1.26512
AC011476.3(ENSG00000267265)	ENSG00000267265	null	null	1.26469
CEMIP2(ENSG00000135048)	ENSG00000135048	null	null	1.26415
RTCA-AS1(ENSG00000224616)	ENSG00000224616	null	null	1.264
APOD(ENSG00000189058)	ENSG00000189058	null	null	1.26357
MXD1(ENSG00000059728)	ENSG00000059728	null	null	1.2634
SLC5A6(ENSG00000138074)	ENSG00000138074	null	null	1.26291
AC010271.1(ENSG00000268366)	ENSG00000268366	null	null	1.26272
SOD3(ENSG00000109610)	ENSG00000109610	null	null	1.25953
AC108062.1(ENSG00000251432)	ENSG00000251432	null	null	1.25942
ERVE-1(ENSG00000267259)	ENSG00000267259	null	null	1.25723
B3GAT2(ENSG00000112309)	ENSG00000112309	null	null	1.25721
Z83840.1(ENSG00000285531)	ENSG00000285531	null	null	1.25688
PLCE1(ENSG00000138193)	ENSG00000138193	null	null	1.25623
LINC01719(ENSG00000233396)	ENSG00000233396	null	null	1.25484
SDC2(ENSG00000169439)	ENSG00000169439	null	null	1.25376
MIR635(ENSG00000207561)	ENSG00000207561	null	null	1.25309
BHLHB9(ENSG00000198908)	ENSG00000198908	null	null	1.25076
AC109460.3(ENSG00000261067)	ENSG00000261067	null	null	1.25008
MB21D2(ENSG00000180611)	ENSG00000180611	null	null	1.24885
LINC00323(ENSG00000226496)	ENSG00000226496	null	null	1.24755
AC040162.3(ENSG00000263126)	ENSG00000263126	null	null	1.24678
DANT2(ENSG00000235244)	ENSG00000235244	null	null	1.24616
ZNF280A(ENSG00000169548)	ENSG00000169548	null	null	1.24551
EYA2(ENSG00000064655)	ENSG00000064655	null	null	1.24472
CNTN1(ENSG00000018236)	ENSG00000018236	null	null	1.24401
RPL37P6(ENSG00000241431)	ENSG00000241431	null	null	1.2434
AC010422.2(ENSG00000268945)	ENSG00000268945	null	null	1.24274
AC138473.1(ENSG00000270679)	ENSG00000270679	null	null	1.24211
VN1R107P(ENSG00000268545)	ENSG00000268545	null	null	1.24211
SLC9A1(ENSG00000090020)	ENSG00000090020	null	null	1.24116
AL353625.1(ENSG00000213073)	ENSG00000213073	null	null	1.23836
LINC01579(ENSG00000258754)	ENSG00000258754	null	null	1.23761
SNORA73B(ENSG00000200087)	ENSG00000200087	null	null	1.2375
RBPMS(ENSG00000157110)	ENSG00000157110	null	null	1.23584
CEACAM1(ENSG00000079385)	ENSG00000079385	null	null	1.2353
ARL15(ENSG00000185305)	ENSG00000185305	null	null	1.23509
AL033384.2(ENSG00000271218)	ENSG00000271218	null	null	1.23505
WFDC21P(ENSG00000261040)	ENSG00000261040	null	null	1.23494
AL109811.3(ENSG00000271895)	ENSG00000271895	null	null	1.23436
LINC00243(ENSG00000214894)	ENSG00000214894	null	null	1.23403
ZNF695(ENSG00000197472)	ENSG00000197472	null	null	1.23364
ADAM20P1(ENSG00000259158)	ENSG00000259158	null	null	1.23286
TNFRSF21(ENSG00000146072)	ENSG00000146072	null	null	1.23128
LAMC2(ENSG00000058085)	ENSG00000058085	null	null	1.23122
AC012181.1(ENSG00000261114)	ENSG00000261114	null	null	1.23116
FAM102A(ENSG00000167106)	ENSG00000167106	null	null	1.23085
Z97653.2(ENSG00000279255)	ENSG00000279255	null	null	1.22902
AC004754.1(ENSG00000269881)	ENSG00000269881	null	null	1.22857
TRIM58(ENSG00000162722)	ENSG00000162722	null	null	1.22728
VCAN(ENSG00000038427)	ENSG00000038427	null	null	1.22515
MIR22HG(ENSG00000186594)	ENSG00000186594	null	null	1.22461
ZNF676(ENSG00000196109)	ENSG00000196109	null	null	1.2243
SACS(ENSG00000151835)	ENSG00000151835	null	null	1.22358
RYR2(ENSG00000198626)	ENSG00000198626	null	null	1.22219
HYKK(ENSG00000188266)	ENSG00000188266	null	null	1.22201
MINDY3(ENSG00000148481)	ENSG00000148481	null	null	1.22072
ALDH4A1(ENSG00000159423)	ENSG00000159423	null	null	1.21998
F11-AS1(ENSG00000251165)	ENSG00000251165	null	null	1.21913
STEAP1(ENSG00000164647)	ENSG00000164647	null	null	1.21751
PALD1(ENSG00000107719)	ENSG00000107719	null	null	1.21683
CYP2B7P(ENSG00000256612)	ENSG00000256612	null	null	1.21614
ALDH3B2(ENSG00000132746)	ENSG00000132746	null	null	1.21605
ZNF658B(ENSG00000198416)	ENSG00000198416	null	null	1.21342
TBC1D8B(ENSG00000133138)	ENSG00000133138	null	null	1.2134
ATP8A1(ENSG00000124406)	ENSG00000124406	null	null	1.21316
CTH(ENSG00000116761)	ENSG00000116761	null	null	1.21128
AC104695.2(ENSG00000270210)	ENSG00000270210	null	null	1.20952
AL590282.1(ENSG00000274024)	ENSG00000274024	null	null	1.20952
AC007614.1(ENSG00000279249)	ENSG00000279249	null	null	1.20952
AC007923.1(ENSG00000263567)	ENSG00000263567	null	null	1.20952
NMNAT1(ENSG00000173614)	ENSG00000173614	null	null	1.20883
CXCL14(ENSG00000145824)	ENSG00000145824	null	null	1.20882
ZNF208(ENSG00000160321)	ENSG00000160321	null	null	1.20872
AL513523.1(ENSG00000223599)	ENSG00000223599	null	null	1.20854
SYBU(ENSG00000147642)	ENSG00000147642	null	null	1.20847
LRRN1(ENSG00000175928)	ENSG00000175928	null	null	1.20832
SATB1(ENSG00000182568)	ENSG00000182568	null	null	1.20809
DCAF8L1(ENSG00000226372)	ENSG00000226372	null	null	1.20672
AL513314.2(ENSG00000276997)	ENSG00000276997	null	null	1.20606
PLEKHA8P1(ENSG00000134297)	ENSG00000134297	null	null	1.20537
ADRA1B(ENSG00000170214)	ENSG00000170214	null	null	1.20431
AC092718.7(ENSG00000278985)	ENSG00000278985	null	null	1.20383
ZNF613(ENSG00000176024)	ENSG00000176024	null	null	1.20372
AP000345.2(ENSG00000272733)	ENSG00000272733	null	null	1.20324
AP001350.1(ENSG00000269570)	ENSG00000269570	null	null	1.20324
AP000580.1(ENSG00000219529)	ENSG00000219529	null	null	1.20324
LINC00993(ENSG00000235687)	ENSG00000235687	null	null	1.20324
KRTAP17-1(ENSG00000186860)	ENSG00000186860	null	null	1.20324
UBTFL2(ENSG00000234376)	ENSG00000234376	null	null	1.20324
AC142381.3(ENSG00000260628)	ENSG00000260628	null	null	1.20324
LAGE3P1(ENSG00000225693)	ENSG00000225693	null	null	1.20291
AC090198.1(ENSG00000253106)	ENSG00000253106	null	null	1.20278
FUT9(ENSG00000172461)	ENSG00000172461	null	null	1.20231
FAM107B(ENSG00000065809)	ENSG00000065809	null	null	1.20168
AL121894.2(ENSG00000270001)	ENSG00000270001	null	null	1.2005
AC005544.1(ENSG00000264491)	ENSG00000264491	null	null	1.19826
AC069547.1(ENSG00000279863)	ENSG00000279863	null	null	1.19815
ZBED5(ENSG00000236287)	ENSG00000236287	null	null	1.19609
FOXD4L4(ENSG00000184659)	ENSG00000184659	null	null	1.19588
ENG(ENSG00000106991)	ENSG00000106991	null	null	1.1957
PHLDA1(ENSG00000139289)	ENSG00000139289	null	null	1.19472
FAM124A(ENSG00000150510)	ENSG00000150510	null	null	1.19277
MYZAP(ENSG00000263155)	ENSG00000263155	null	null	1.19081
GLDC(ENSG00000178445)	ENSG00000178445	null	null	1.19047
TNFSF15(ENSG00000181634)	ENSG00000181634	null	null	1.18909
JUN(ENSG00000177606)	ENSG00000177606	null	null	1.18888
AC120114.3(ENSG00000279789)	ENSG00000279789	null	null	1.18839
SRGAP1(ENSG00000196935)	ENSG00000196935	null	null	1.18746
ZNF737(ENSG00000237440)	ENSG00000237440	null	null	1.18733
GLOD5(ENSG00000171433)	ENSG00000171433	null	null	1.18679
Z99129.4(ENSG00000279453)	ENSG00000279453	null	null	1.18518
ADSL(ENSG00000239900)	ENSG00000239900	null	null	1.18466
MAML2(ENSG00000184384)	ENSG00000184384	null	null	1.18456
PINK1-AS(ENSG00000117242)	ENSG00000117242	null	null	1.18383
RUNDC3A-AS1(ENSG00000267750)	ENSG00000267750	null	null	1.18324
IL18(ENSG00000150782)	ENSG00000150782	null	null	1.18224
NWD1(ENSG00000188039)	ENSG00000188039	null	null	1.18202
AC055764.2(ENSG00000273375)	ENSG00000273375	null	null	1.18112
BIN2(ENSG00000110934)	ENSG00000110934	null	null	1.18013
AZIN2(ENSG00000142920)	ENSG00000142920	null	null	1.17995
FOSL2(ENSG00000075426)	ENSG00000075426	null	null	1.17946
ERV3-1(ENSG00000213462)	ENSG00000213462	null	null	1.17865
HSPA1A(ENSG00000204389)	ENSG00000204389	null	null	1.17822
BLNK(ENSG00000095585)	ENSG00000095585	null	null	1.17787
PIK3R3(ENSG00000117461)	ENSG00000117461	null	null	1.17749
RNU6-882P(ENSG00000212327)	ENSG00000212327	null	null	1.17666
BACE2(ENSG00000182240)	ENSG00000182240	null	null	1.17643
CCL2(ENSG00000108691)	ENSG00000108691	null	null	1.17534
TMEM139(ENSG00000178826)	ENSG00000178826	null	null	1.17529
NIPAL2(ENSG00000104361)	ENSG00000104361	null	null	1.17508
DUSP26(ENSG00000133878)	ENSG00000133878	null	null	1.17469
ZNF66(ENSG00000160229)	ENSG00000160229	null	null	1.17362
GNMT(ENSG00000124713)	ENSG00000124713	null	null	1.17314
CSAD(ENSG00000139631)	ENSG00000139631	null	null	1.17104
FER1L5(ENSG00000249715)	ENSG00000249715	null	null	1.17078
AC107982.3(ENSG00000265478)	ENSG00000265478	null	null	1.17062
EEF1GP5(ENSG00000234785)	ENSG00000234785	null	null	1.17045
SLFN12(ENSG00000172123)	ENSG00000172123	null	null	1.16938
ZNF561(ENSG00000171469)	ENSG00000171469	null	null	1.16909
NCKAP5L(ENSG00000167566)	ENSG00000167566	null	null	1.16904
AC144831.1(ENSG00000261888)	ENSG00000261888	null	null	1.16863
DISP2(ENSG00000140323)	ENSG00000140323	null	null	1.16845
EIPR1-IT1(ENSG00000224885)	ENSG00000224885	null	null	1.16817
RPL22P3(ENSG00000226457)	ENSG00000226457	null	null	1.16817
SGCZ(ENSG00000185053)	ENSG00000185053	null	null	1.16817
GRHL3(ENSG00000158055)	ENSG00000158055	null	null	1.16777
MKRN2OS(ENSG00000225526)	ENSG00000225526	null	null	1.16641
AC022167.2(ENSG00000260276)	ENSG00000260276	null	null	1.16607
MBNL2(ENSG00000139793)	ENSG00000139793	null	null	1.16411
ESR2(ENSG00000140009)	ENSG00000140009	null	null	1.16326
AL731571.1(ENSG00000273599)	ENSG00000273599	null	null	1.16313
RAPSN(ENSG00000165917)	ENSG00000165917	null	null	1.16017
FBXL7(ENSG00000183580)	ENSG00000183580	null	null	1.15996
AC073342.1(ENSG00000231840)	ENSG00000231840	null	null	1.15891
ATP8B4(ENSG00000104043)	ENSG00000104043	null	null	1.15848
GOLGA7B(ENSG00000155265)	ENSG00000155265	null	null	1.15822
ZNF425(ENSG00000204947)	ENSG00000204947	null	null	1.15727
AC087521.2(ENSG00000246250)	ENSG00000246250	null	null	1.15627
GABARAPL1(ENSG00000139112)	ENSG00000139112	null	null	1.15593
CAVIN2(ENSG00000168497)	ENSG00000168497	null	null	1.15591
HOXC8(ENSG00000037965)	ENSG00000037965	null	null	1.15548
AL356274.2(ENSG00000279511)	ENSG00000279511	null	null	1.15544
CX3CL1(ENSG00000006210)	ENSG00000006210	null	null	1.15491
ENC1(ENSG00000171617)	ENSG00000171617	null	null	1.15237
ASAP1(ENSG00000153317)	ENSG00000153317	null	null	1.15205
AL022322.1(ENSG00000272720)	ENSG00000272720	null	null	1.15119
FAM110B(ENSG00000169122)	ENSG00000169122	null	null	1.15048
MATN2(ENSG00000132561)	ENSG00000132561	null	null	1.14968
ARRDC4(ENSG00000140450)	ENSG00000140450	null	null	1.14854
KRT86(ENSG00000170442)	ENSG00000170442	null	null	1.14853
CRACR2A(ENSG00000130038)	ENSG00000130038	null	null	1.14792
AP005119.2(ENSG00000265417)	ENSG00000265417	null	null	1.14772
CLDN1(ENSG00000163347)	ENSG00000163347	null	null	1.14691
SLC34A2(ENSG00000157765)	ENSG00000157765	null	null	1.14651
AC093484.4(ENSG00000266651)	ENSG00000266651	null	null	1.14626
RN7SL268P(ENSG00000244425)	ENSG00000244425	null	null	1.14599
AHR(ENSG00000106546)	ENSG00000106546	null	null	1.14487
AL159169.2(ENSG00000272871)	ENSG00000272871	null	null	1.14452
SFTPA2(ENSG00000185303)	ENSG00000185303	null	null	1.14371
WWTR1(ENSG00000018408)	ENSG00000018408	null	null	1.14202
CRISP3(ENSG00000096006)	ENSG00000096006	null	null	1.14175
PLA2G4C(ENSG00000105499)	ENSG00000105499	null	null	1.14165
CROT(ENSG00000005469)	ENSG00000005469	null	null	1.14094
SLC7A8(ENSG00000092068)	ENSG00000092068	null	null	1.14007
TUFT1(ENSG00000143367)	ENSG00000143367	null	null	1.13984
FBXO32(ENSG00000156804)	ENSG00000156804	null	null	1.13903
AGGF1P6(ENSG00000259836)	ENSG00000259836	null	null	1.13631
LAMTOR3(ENSG00000109270)	ENSG00000109270	null	null	1.1338
HTR7P1(ENSG00000183935)	ENSG00000183935	null	null	1.13139
AC106886.5(ENSG00000282034)	ENSG00000282034	null	null	1.13102
ESPNP(ENSG00000268869)	ENSG00000268869	null	null	1.13096
WDR26(ENSG00000162923)	ENSG00000162923	null	null	1.129
LMO4(ENSG00000143013)	ENSG00000143013	null	null	1.12818
AC145212.1(ENSG00000277400)	ENSG00000277400	null	null	1.12754
HECW2(ENSG00000138411)	ENSG00000138411	null	null	1.12731
AC145423.3(ENSG00000278112)	ENSG00000278112	null	null	1.12588
GDAP1(ENSG00000104381)	ENSG00000104381	null	null	1.12478
ANK1(ENSG00000029534)	ENSG00000029534	null	null	1.12348
KLK10(ENSG00000129451)	ENSG00000129451	null	null	1.12335
TMEM150A(ENSG00000168890)	ENSG00000168890	null	null	1.12264
AKAP6(ENSG00000151320)	ENSG00000151320	null	null	1.12261
AC006213.1(ENSG00000266921)	ENSG00000266921	null	null	1.12255
AC131009.3(ENSG00000273568)	ENSG00000273568	null	null	1.12197
ZNF716(ENSG00000182111)	ENSG00000182111	null	null	1.1218
AL161646.1(ENSG00000225768)	ENSG00000225768	null	null	1.1199
PALLD(ENSG00000129116)	ENSG00000129116	null	null	1.11988
TOB2P1(ENSG00000176933)	ENSG00000176933	null	null	1.11986
AC005104.1(ENSG00000223374)	ENSG00000223374	null	null	1.11973
AC108488.1(ENSG00000242282)	ENSG00000242282	null	null	1.11927
PRPS1(ENSG00000147224)	ENSG00000147224	null	null	1.11901
NCKAP5(ENSG00000176771)	ENSG00000176771	null	null	1.11756
MT-RNR2(ENSG00000210082)	ENSG00000210082	null	null	1.11723
IVL(ENSG00000163207)	ENSG00000163207	null	null	1.11685
XAGE2(ENSG00000155622)	ENSG00000155622	null	null	1.11626
KIF5C(ENSG00000168280)	ENSG00000168280	null	null	1.11556
LMO3(ENSG00000048540)	ENSG00000048540	null	null	1.11489
STS(ENSG00000101846)	ENSG00000101846	null	null	1.1144
AP000844.2(ENSG00000238117)	ENSG00000238117	null	null	1.11342
SPTLC3(ENSG00000172296)	ENSG00000172296	null	null	1.11332
TPM4(ENSG00000167460)	ENSG00000167460	null	null	1.11291
AP000851.2(ENSG00000281655)	ENSG00000281655	null	null	1.11247
CLUHP4(ENSG00000249003)	ENSG00000249003	null	null	1.10933
BTG1(ENSG00000133639)	ENSG00000133639	null	null	1.10928
SERPINE3(ENSG00000253309)	ENSG00000253309	null	null	1.10874
AC253536.2(ENSG00000228039)	ENSG00000228039	null	null	1.10756
VGLL3(ENSG00000206538)	ENSG00000206538	null	null	1.10676
NDN(ENSG00000182636)	ENSG00000182636	null	null	1.10619
AC067930.6(ENSG00000279605)	ENSG00000279605	null	null	1.10605
CLCA2(ENSG00000137975)	ENSG00000137975	null	null	1.10465
AC015987.1(ENSG00000224746)	ENSG00000224746	null	null	1.10413
AC067852.3(ENSG00000267632)	ENSG00000267632	null	null	1.10274
ERICD(ENSG00000280303)	ENSG00000280303	null	null	1.10254
RAB32(ENSG00000118508)	ENSG00000118508	null	null	1.10177
AL136304.1(ENSG00000272223)	ENSG00000272223	null	null	1.10171
AC103740.2(ENSG00000259727)	ENSG00000259727	null	null	1.1014
ARHGEF37(ENSG00000183111)	ENSG00000183111	null	null	1.10056
CD55(ENSG00000196352)	ENSG00000196352	null	null	1.09884
DNAJC12(ENSG00000108176)	ENSG00000108176	null	null	1.09811
AC009065.8(ENSG00000261663)	ENSG00000261663	null	null	1.09811
PAK2(ENSG00000180370)	ENSG00000180370	null	null	1.09789
ADGRF1(ENSG00000153292)	ENSG00000153292	null	null	1.09758
TUBA4A(ENSG00000127824)	ENSG00000127824	null	null	1.09664
AC023509.3(ENSG00000267281)	ENSG00000267281	null	null	1.09654
AC022400.5(ENSG00000272140)	ENSG00000272140	null	null	1.09647
SLC35F6(ENSG00000213699)	ENSG00000213699	null	null	1.09624
EFNA1(ENSG00000169242)	ENSG00000169242	null	null	1.09569
ZNF90(ENSG00000213988)	ENSG00000213988	null	null	1.09532
LINC00893(ENSG00000241769)	ENSG00000241769	null	null	1.09438
VN1R85P(ENSG00000269345)	ENSG00000269345	null	null	1.0942
AL139260.1(ENSG00000228436)	ENSG00000228436	null	null	1.09415
GRK6P1(ENSG00000215571)	ENSG00000215571	null	null	1.09404
AC011451.1(ENSG00000267510)	ENSG00000267510	null	null	1.09316
KIFC3(ENSG00000140859)	ENSG00000140859	null	null	1.0931
NETO2(ENSG00000171208)	ENSG00000171208	null	null	1.09223
AC004231.1(ENSG00000234477)	ENSG00000234477	null	null	1.09204
AL034374.1(ENSG00000271367)	ENSG00000271367	null	null	1.09116
C2orf72(ENSG00000204128)	ENSG00000204128	null	null	1.09112
DUSP8(ENSG00000184545)	ENSG00000184545	null	null	1.09062
AC115220.1(ENSG00000241149)	ENSG00000241149	null	null	1.09016
FGF11(ENSG00000161958)	ENSG00000161958	null	null	1.09015
IGFBP5(ENSG00000115461)	ENSG00000115461	null	null	1.08974
AC009107.2(ENSG00000260927)	ENSG00000260927	null	null	1.08962
RHOQP3(ENSG00000230756)	ENSG00000230756	null	null	1.08712
NANOS1(ENSG00000188613)	ENSG00000188613	null	null	1.08701
AL596244.1(ENSG00000261534)	ENSG00000261534	null	null	1.08698
AC138956.1(ENSG00000250909)	ENSG00000250909	null	null	1.08592
AC008663.1(ENSG00000253768)	ENSG00000253768	null	null	1.08466
EXTL3-AS1(ENSG00000246339)	ENSG00000246339	null	null	1.08287
OR7E108P(ENSG00000270432)	ENSG00000270432	null	null	1.08272
CCNJL(ENSG00000135083)	ENSG00000135083	null	null	1.08188
DNAJB9(ENSG00000128590)	ENSG00000128590	null	null	1.08092
SNRPN(ENSG00000128739)	ENSG00000128739	null	null	1.07925
Z92544.2(ENSG00000261659)	ENSG00000261659	null	null	1.07916
LRIF1(ENSG00000121931)	ENSG00000121931	null	null	1.07899
KITLG(ENSG00000049130)	ENSG00000049130	null	null	1.07893
AC106886.2(ENSG00000260899)	ENSG00000260899	null	null	1.0778
AP003498.2(ENSG00000285933)	ENSG00000285933	null	null	1.07746
COL22A1(ENSG00000169436)	ENSG00000169436	null	null	1.0764
HPGD(ENSG00000164120)	ENSG00000164120	null	null	1.07554
BPGM(ENSG00000172331)	ENSG00000172331	null	null	1.07508
AL117339.5(ENSG00000283930)	ENSG00000283930	null	null	1.07488
ENPP4(ENSG00000001561)	ENSG00000001561	null	null	1.07463
PXK(ENSG00000168297)	ENSG00000168297	null	null	1.07455
RRAGD(ENSG00000025039)	ENSG00000025039	null	null	1.07435
ANKHD1-EIF4EBP3(ENSG00000254996)	ENSG00000254996	null	null	1.07387
AL359881.1(ENSG00000269978)	ENSG00000269978	null	null	1.07255
SGSM1(ENSG00000167037)	ENSG00000167037	null	null	1.07237
DFFB(ENSG00000169598)	ENSG00000169598	null	null	1.07098
AC103974.1(ENSG00000254966)	ENSG00000254966	null	null	1.07066
USP54(ENSG00000166348)	ENSG00000166348	null	null	1.07051
FNBP1L(ENSG00000137942)	ENSG00000137942	null	null	1.0699
ZNF10(ENSG00000256223)	ENSG00000256223	null	null	1.06984
GDPGP1(ENSG00000183208)	ENSG00000183208	null	null	1.06974
RAB40A(ENSG00000172476)	ENSG00000172476	null	null	1.06923
AC022167.4(ENSG00000261481)	ENSG00000261481	null	null	1.06923
HSP90AA5P(ENSG00000205955)	ENSG00000205955	null	null	1.06832
PODNL1(ENSG00000132000)	ENSG00000132000	null	null	1.06824
AL137005.1(ENSG00000235538)	ENSG00000235538	null	null	1.06749
RASL11A(ENSG00000122035)	ENSG00000122035	null	null	1.06732
KIF28P(ENSG00000223519)	ENSG00000223519	null	null	1.06726
AL023284.4(ENSG00000260418)	ENSG00000260418	null	null	1.06672
TMEM75(ENSG00000280055)	ENSG00000280055	null	null	1.06667
ALDH1A1(ENSG00000165092)	ENSG00000165092	null	null	1.0663
AL445670.1(ENSG00000277103)	ENSG00000277103	null	null	1.0663
AP001972.5(ENSG00000279117)	ENSG00000279117	null	null	1.0663
ZNF556(ENSG00000172000)	ENSG00000172000	null	null	1.06616
SPRR3(ENSG00000163209)	ENSG00000163209	null	null	1.06587
AC103409.1(ENSG00000253901)	ENSG00000253901	null	null	1.06582
PKIA(ENSG00000171033)	ENSG00000171033	null	null	1.06511
FAM71F1(ENSG00000135248)	ENSG00000135248	null	null	1.06466
REEP5(ENSG00000129625)	ENSG00000129625	null	null	1.06301
AC132812.1(ENSG00000265298)	ENSG00000265298	null	null	1.06272
RUSC2(ENSG00000198853)	ENSG00000198853	null	null	1.06258
NR2F2(ENSG00000185551)	ENSG00000185551	null	null	1.06253
AC008440.1(ENSG00000228323)	ENSG00000228323	null	null	1.06246
AL391001.1(ENSG00000269887)	ENSG00000269887	null	null	1.06153
MAP6D1(ENSG00000180834)	ENSG00000180834	null	null	1.06076
AC023157.2(ENSG00000256843)	ENSG00000256843	null	null	1.06054
FBXO15(ENSG00000141665)	ENSG00000141665	null	null	1.05924
PGM2L1(ENSG00000165434)	ENSG00000165434	null	null	1.0591
ZNF546(ENSG00000187187)	ENSG00000187187	null	null	1.05885
BCRP2(ENSG00000169668)	ENSG00000169668	null	null	1.05861
MAN1A1(ENSG00000111885)	ENSG00000111885	null	null	1.05783
SRM(ENSG00000116649)	ENSG00000116649	null	null	1.05761
AL031777.3(ENSG00000282988)	ENSG00000282988	null	null	1.05737
AMOTL2(ENSG00000114019)	ENSG00000114019	null	null	1.05682
CRYGN(ENSG00000127377)	ENSG00000127377	null	null	1.05619
GUCY1A2(ENSG00000152402)	ENSG00000152402	null	null	1.05516
AC005070.3(ENSG00000272918)	ENSG00000272918	null	null	1.05488
VASH1-AS1(ENSG00000258301)	ENSG00000258301	null	null	1.05477
DIRAS3(ENSG00000162595)	ENSG00000162595	null	null	1.0545
GPR78(ENSG00000155269)	ENSG00000155269	null	null	1.05358
AC004801.5(ENSG00000258203)	ENSG00000258203	null	null	1.05336
MUCL1(ENSG00000172551)	ENSG00000172551	null	null	1.05309
AL139424.3(ENSG00000284735)	ENSG00000284735	null	null	1.05307
AC092171.2(ENSG00000230733)	ENSG00000230733	null	null	1.05221
RNF217(ENSG00000146373)	ENSG00000146373	null	null	1.05194
OR2A1-AS1(ENSG00000244479)	ENSG00000244479	null	null	1.05153
IMPG2(ENSG00000081148)	ENSG00000081148	null	null	1.05069
RRN3P3(ENSG00000257122)	ENSG00000257122	null	null	1.05042
BEND7(ENSG00000165626)	ENSG00000165626	null	null	1.05042
SELL(ENSG00000188404)	ENSG00000188404	null	null	1.05008
GLS(ENSG00000115419)	ENSG00000115419	null	null	1.04968
SLC35A1(ENSG00000164414)	ENSG00000164414	null	null	1.04898
MAFB(ENSG00000204103)	ENSG00000204103	null	null	1.04864
KLK14(ENSG00000129437)	ENSG00000129437	null	null	1.04573
NRG1-IT1(ENSG00000253974)	ENSG00000253974	null	null	1.04557
LYPD4(ENSG00000273111)	ENSG00000273111	null	null	1.04557
RAB3B(ENSG00000169213)	ENSG00000169213	null	null	1.04549
XKR4(ENSG00000206579)	ENSG00000206579	null	null	1.04434
HLA-DOB(ENSG00000241106)	ENSG00000241106	null	null	1.04422
RF00019(ENSG00000200090)	ENSG00000200090	null	null	1.04413
AL662795.2(ENSG00000280128)	ENSG00000280128	null	null	1.04386
ZNF614(ENSG00000142556)	ENSG00000142556	null	null	1.04383
AC073578.1(ENSG00000256209)	ENSG00000256209	null	null	1.04365
CTSD(ENSG00000117984)	ENSG00000117984	null	null	1.04234
ZNF736(ENSG00000234444)	ENSG00000234444	null	null	1.04223
IYD(ENSG00000009765)	ENSG00000009765	null	null	1.04151
HS6ST3(ENSG00000185352)	ENSG00000185352	null	null	1.04125
CDH10(ENSG00000040731)	ENSG00000040731	null	null	1.04117
AC239800.1(ENSG00000223779)	ENSG00000223779	null	null	1.04117
ZMYND15(ENSG00000141497)	ENSG00000141497	null	null	1.04049
HPX(ENSG00000110169)	ENSG00000110169	null	null	1.04047
SLC16A8(ENSG00000100156)	ENSG00000100156	null	null	1.03991
AC060814.3(ENSG00000268531)	ENSG00000268531	null	null	1.03986
SLC11A2(ENSG00000110911)	ENSG00000110911	null	null	1.03971
GDF5OS(ENSG00000204183)	ENSG00000204183	null	null	1.0397
AC005261.1(ENSG00000268205)	ENSG00000268205	null	null	1.03955
AL080317.1(ENSG00000230177)	ENSG00000230177	null	null	1.03937
ARHGEF3(ENSG00000163947)	ENSG00000163947	null	null	1.03925
FLJ30679(ENSG00000280278)	ENSG00000280278	null	null	1.03904
ST7-AS1(ENSG00000227199)	ENSG00000227199	null	null	1.03733
LINC01836(ENSG00000267530)	ENSG00000267530	null	null	1.03677
PCDHA10(ENSG00000250120)	ENSG00000250120	null	null	1.03673
PANO1(ENSG00000274897)	ENSG00000274897	null	null	1.03667
ADAM32(ENSG00000197140)	ENSG00000197140	null	null	1.03643
CSRNP3(ENSG00000178662)	ENSG00000178662	null	null	1.03642
SYT11(ENSG00000132718)	ENSG00000132718	null	null	1.03499
GAGE2A(ENSG00000189064)	ENSG00000189064	null	null	1.03463
TRIM60P18(ENSG00000227986)	ENSG00000227986	null	null	1.03446
RRAGC(ENSG00000116954)	ENSG00000116954	null	null	1.03409
RDH12(ENSG00000139988)	ENSG00000139988	null	null	1.03402
STON1(ENSG00000243244)	ENSG00000243244	null	null	1.03374
SLC43A2(ENSG00000167703)	ENSG00000167703	null	null	1.03293
LINC01963(ENSG00000260804)	ENSG00000260804	null	null	1.03133
SYT8(ENSG00000149043)	ENSG00000149043	null	null	1.03122
AL157935.2(ENSG00000257524)	ENSG00000257524	null	null	1.03074
OSBPL9(ENSG00000117859)	ENSG00000117859	null	null	1.03042
CGNL1(ENSG00000128849)	ENSG00000128849	null	null	1.03008
EPHA4(ENSG00000116106)	ENSG00000116106	null	null	1.02981
LGALS3(ENSG00000131981)	ENSG00000131981	null	null	1.02977
AL445483.1(ENSG00000260088)	ENSG00000260088	null	null	1.02912
MAL2-AS1(ENSG00000253972)	ENSG00000253972	null	null	1.02909
CALCRL(ENSG00000064989)	ENSG00000064989	null	null	1.02893
AL031658.2(ENSG00000278012)	ENSG00000278012	null	null	1.0289
AC078980.1(ENSG00000242029)	ENSG00000242029	null	null	1.0289
AL117344.1(ENSG00000218631)	ENSG00000218631	null	null	1.02844
AC023137.1(ENSG00000228950)	ENSG00000228950	null	null	1.02844
BTBD16(ENSG00000138152)	ENSG00000138152	null	null	1.02844
PRSS27(ENSG00000172382)	ENSG00000172382	null	null	1.0279
HLA-DQB1-AS1(ENSG00000223534)	ENSG00000223534	null	null	1.02725
SLC36A2(ENSG00000186335)	ENSG00000186335	null	null	1.02725
AL353807.4(ENSG00000271267)	ENSG00000271267	null	null	1.02708
C4orf50(ENSG00000181215)	ENSG00000181215	null	null	1.02706
AL359979.2(ENSG00000236846)	ENSG00000236846	null	null	1.02692
MT-TM(ENSG00000210112)	ENSG00000210112	null	null	1.02612
PQLC2L(ENSG00000174899)	ENSG00000174899	null	null	1.02535
SERPINF2(ENSG00000167711)	ENSG00000167711	null	null	1.02514
MATN3(ENSG00000132031)	ENSG00000132031	null	null	1.02496
CPA5(ENSG00000158525)	ENSG00000158525	null	null	1.02487
DPY19L2P4(ENSG00000235436)	ENSG00000235436	null	null	1.02472
AL360270.2(ENSG00000261654)	ENSG00000261654	null	null	1.02463
CR381670.1(ENSG00000278931)	ENSG00000278931	null	null	1.02215
PLSCR3(ENSG00000187838)	ENSG00000187838	null	null	1.02131
AL136981.2(ENSG00000275318)	ENSG00000275318	null	null	1.02119
TNFAIP8L2(ENSG00000163154)	ENSG00000163154	null	null	1.02119
AC061965.1(ENSG00000259299)	ENSG00000259299	null	null	1.02119
PRKAR1B(ENSG00000188191)	ENSG00000188191	null	null	1.02029
RBFADN(ENSG00000261126)	ENSG00000261126	null	null	1.02017
BTK(ENSG00000010671)	ENSG00000010671	null	null	1.02017
C17orf51(ENSG00000212719)	ENSG00000212719	null	null	1.01922
HSD17B6(ENSG00000025423)	ENSG00000025423	null	null	1.01845
SV2B(ENSG00000185518)	ENSG00000185518	null	null	1.01824
CYB5A(ENSG00000166347)	ENSG00000166347	null	null	1.01598
PTGER3(ENSG00000050628)	ENSG00000050628	null	null	1.01593
GNA14(ENSG00000156049)	ENSG00000156049	null	null	1.01537
AC099548.2(ENSG00000253882)	ENSG00000253882	null	null	1.01517
HS3ST1(ENSG00000002587)	ENSG00000002587	null	null	1.01406
ESRRAP2(ENSG00000235438)	ENSG00000235438	null	null	1.01392
ATP6V1B2(ENSG00000147416)	ENSG00000147416	null	null	1.01387
SLC22A20P(ENSG00000197847)	ENSG00000197847	null	null	1.01349
AC093797.1(ENSG00000233110)	ENSG00000233110	null	null	1.01219
NOXRED1(ENSG00000165555)	ENSG00000165555	null	null	1.01145
LTF(ENSG00000012223)	ENSG00000012223	null	null	1.01107
C1orf53(ENSG00000203724)	ENSG00000203724	null	null	1.01044
AC019069.1(ENSG00000272711)	ENSG00000272711	null	null	1.00922
AC005779.1(ENSG00000266958)	ENSG00000266958	null	null	1.00917
FAM71D(ENSG00000172717)	ENSG00000172717	null	null	1.00917
KLHL41(ENSG00000239474)	ENSG00000239474	null	null	1.00817
HHIPL2(ENSG00000143512)	ENSG00000143512	null	null	1.00739
NIPAL3(ENSG00000001461)	ENSG00000001461	null	null	1.00711
AC093297.2(ENSG00000272335)	ENSG00000272335	null	null	1.00649
HSPA1B(ENSG00000204388)	ENSG00000204388	null	null	1.00586
AL133342.1(ENSG00000278231)	ENSG00000278231	null	null	1.00564
AL035661.1(ENSG00000274173)	ENSG00000274173	null	null	1.00557
CHP1(ENSG00000187446)	ENSG00000187446	null	null	1.00551
AC093277.1(ENSG00000283286)	ENSG00000283286	null	null	1.00498
YEATS2-AS1(ENSG00000233885)	ENSG00000233885	null	null	1.00468
RPS10(ENSG00000124614)	ENSG00000124614	null	null	1.00463
SGSH(ENSG00000181523)	ENSG00000181523	null	null	1.00455
FOXD4L5(ENSG00000204779)	ENSG00000204779	null	null	1.00436
IL36RN(ENSG00000136695)	ENSG00000136695	null	null	1.00436
SERHL2(ENSG00000183569)	ENSG00000183569	null	null	1.0041
AC004889.1(ENSG00000244198)	ENSG00000244198	null	null	1.00408
CLSTN3(ENSG00000139182)	ENSG00000139182	null	null	1.00408
CHRNB2(ENSG00000160716)	ENSG00000160716	null	null	1.00369
AP000346.2(ENSG00000234353)	ENSG00000234353	null	null	1.00331
LIX1-AS1(ENSG00000251513)	ENSG00000251513	null	null	1.00331
CYTOR(ENSG00000222041)	ENSG00000222041	null	null	1.00306
AL356277.3(ENSG00000272243)	ENSG00000272243	null	null	1.00196
SHOC2(ENSG00000108061)	ENSG00000108061	null	null	1.00191
KYNU(ENSG00000115919)	ENSG00000115919	null	null	1.00179
HLA-DOA(ENSG00000204252)	ENSG00000204252	null	null	1.00154
PCDHA11(ENSG00000249158)	ENSG00000249158	null	null	1.00068
AL138820.1(ENSG00000277151)	ENSG00000277151	null	null	0.998916
DNLZ(ENSG00000213221)	ENSG00000213221	null	null	0.998849
AC120036.4(ENSG00000255366)	ENSG00000255366	null	null	0.998778
MRPL45P2(ENSG00000228782)	ENSG00000228782	null	null	0.997802
S100A9(ENSG00000163220)	ENSG00000163220	null	null	0.997775
WLS(ENSG00000116729)	ENSG00000116729	null	null	0.997606
KAAG1(ENSG00000146049)	ENSG00000146049	null	null	0.997394
SHOX2(ENSG00000168779)	ENSG00000168779	null	null	0.997337
ERVV-2(ENSG00000268964)	ENSG00000268964	null	null	0.997213
SSPN(ENSG00000123096)	ENSG00000123096	null	null	0.9967
LYPD8(ENSG00000259823)	ENSG00000259823	null	null	0.995943
THBS2(ENSG00000186340)	ENSG00000186340	null	null	0.995778
AC003681.1(ENSG00000279159)	ENSG00000279159	null	null	0.995748
AC004771.5(ENSG00000262678)	ENSG00000262678	null	null	0.995012
SNAI3-AS1(ENSG00000260630)	ENSG00000260630	null	null	0.993665
PLEKHF2(ENSG00000175895)	ENSG00000175895	null	null	0.993622
CHI3L2(ENSG00000064886)	ENSG00000064886	null	null	0.993559
EPHA8(ENSG00000070886)	ENSG00000070886	null	null	0.993056
TMEM170B(ENSG00000205269)	ENSG00000205269	null	null	0.992262
RARB(ENSG00000077092)	ENSG00000077092	null	null	0.992139
TMEM263(ENSG00000151135)	ENSG00000151135	null	null	0.992104
VPS18(ENSG00000104142)	ENSG00000104142	null	null	0.991327
NBPF10(ENSG00000271425)	ENSG00000271425	null	null	0.988645
TIPARP-AS1(ENSG00000243926)	ENSG00000243926	null	null	0.988491
AC008982.2(ENSG00000269688)	ENSG00000269688	null	null	0.988116
AC012181.2(ENSG00000261270)	ENSG00000261270	null	null	0.987677
FAM71F2(ENSG00000205085)	ENSG00000205085	null	null	0.987471
VPS53(ENSG00000141252)	ENSG00000141252	null	null	0.987461
ST3GAL1P1(ENSG00000250656)	ENSG00000250656	null	null	0.98608
LYRM4-AS1(ENSG00000272142)	ENSG00000272142	null	null	0.985604
TRPM8(ENSG00000144481)	ENSG00000144481	null	null	0.985552
LINC01869(ENSG00000180279)	ENSG00000180279	null	null	0.985437
EDNRB(ENSG00000136160)	ENSG00000136160	null	null	0.985284
ARHGAP32(ENSG00000134909)	ENSG00000134909	null	null	0.985004
AP000238.1(ENSG00000273464)	ENSG00000273464	null	null	0.984856
ELF3-AS1(ENSG00000234678)	ENSG00000234678	null	null	0.984633
AC005696.3(ENSG00000272911)	ENSG00000272911	null	null	0.98391
ZNF420(ENSG00000197050)	ENSG00000197050	null	null	0.983753
OR8G3P(ENSG00000255425)	ENSG00000255425	null	null	0.983702
SLC25A1P1(ENSG00000254479)	ENSG00000254479	null	null	0.983529
GTF2IP6(ENSG00000266736)	ENSG00000266736	null	null	0.98335
QDPR(ENSG00000151552)	ENSG00000151552	null	null	0.982937
AC002351.1(ENSG00000258240)	ENSG00000258240	null	null	0.982841
TNC(ENSG00000041982)	ENSG00000041982	null	null	0.981937
FBXW4P1(ENSG00000230701)	ENSG00000230701	null	null	0.98176
AL449212.1(ENSG00000244932)	ENSG00000244932	null	null	0.981579
CREG2(ENSG00000175874)	ENSG00000175874	null	null	0.981519
AL590369.1(ENSG00000234789)	ENSG00000234789	null	null	0.981519
AP001020.2(ENSG00000264635)	ENSG00000264635	null	null	0.981519
AP000692.1(ENSG00000228107)	ENSG00000228107	null	null	0.981519
AC010655.2(ENSG00000240758)	ENSG00000240758	null	null	0.981509
ADSS(ENSG00000035687)	ENSG00000035687	null	null	0.981064
PDPK2P(ENSG00000205918)	ENSG00000205918	null	null	0.980531
AC011447.6(ENSG00000279039)	ENSG00000279039	null	null	0.980477
MED23(ENSG00000112282)	ENSG00000112282	null	null	0.980253
NR3C2(ENSG00000151623)	ENSG00000151623	null	null	0.979601
MTMR9(ENSG00000104643)	ENSG00000104643	null	null	0.978468
SHISA9(ENSG00000237515)	ENSG00000237515	null	null	0.978455
SMIM22(ENSG00000267795)	ENSG00000267795	null	null	0.978284
AC011477.3(ENSG00000267565)	ENSG00000267565	null	null	0.97822
MPHOSPH6(ENSG00000135698)	ENSG00000135698	null	null	0.977969
AC092368.3(ENSG00000261512)	ENSG00000261512	null	null	0.977599
AC005154.4(ENSG00000264520)	ENSG00000264520	null	null	0.977533
AC136475.10(ENSG00000277290)	ENSG00000277290	null	null	0.976881
ABHD5(ENSG00000011198)	ENSG00000011198	null	null	0.976269
CRIM1(ENSG00000150938)	ENSG00000150938	null	null	0.975955
SRSF12(ENSG00000154548)	ENSG00000154548	null	null	0.975755
NBEAP3(ENSG00000223875)	ENSG00000223875	null	null	0.975755
AC023141.2(ENSG00000224484)	ENSG00000224484	null	null	0.975755
CD244(ENSG00000122223)	ENSG00000122223	null	null	0.975755
SLC6A2(ENSG00000103546)	ENSG00000103546	null	null	0.975755
AC064807.2(ENSG00000253844)	ENSG00000253844	null	null	0.975063
WASF4P(ENSG00000188459)	ENSG00000188459	null	null	0.974847
DPP4(ENSG00000197635)	ENSG00000197635	null	null	0.974657
HIST1H1C(ENSG00000187837)	ENSG00000187837	null	null	0.974655
AL358613.2(ENSG00000279607)	ENSG00000279607	null	null	0.973652
AC027279.3(ENSG00000279732)	ENSG00000279732	null	null	0.973652
CNTN2(ENSG00000184144)	ENSG00000184144	null	null	0.973652
AC073052.1(ENSG00000228446)	ENSG00000228446	null	null	0.973652
AC012645.2(ENSG00000261367)	ENSG00000261367	null	null	0.973652
AC113414.1(ENSG00000254186)	ENSG00000254186	null	null	0.973652
RNU7-40P(ENSG00000252206)	ENSG00000252206	null	null	0.973652
AC012184.2(ENSG00000260537)	ENSG00000260537	null	null	0.973652
RN7SL605P(ENSG00000265566)	ENSG00000265566	null	null	0.973652
AL138759.1(ENSG00000244332)	ENSG00000244332	null	null	0.973652
NLRP11(ENSG00000179873)	ENSG00000179873	null	null	0.973652
FXYD1(ENSG00000266964)	ENSG00000266964	null	null	0.973652
AC003005.1(ENSG00000268107)	ENSG00000268107	null	null	0.973365
PGM5(ENSG00000154330)	ENSG00000154330	null	null	0.973355
AC005042.1(ENSG00000227331)	ENSG00000227331	null	null	0.973355
AC044802.1(ENSG00000246777)	ENSG00000246777	null	null	0.973355
AC009163.3(ENSG00000261476)	ENSG00000261476	null	null	0.973355
AC019226.1(ENSG00000281469)	ENSG00000281469	null	null	0.973355
AC241377.4(ENSG00000285215)	ENSG00000285215	null	null	0.973355
HNRNPUL2-BSCL2(ENSG00000234857)	ENSG00000234857	null	null	0.973355
RF00406(ENSG00000199787)	ENSG00000199787	null	null	0.973355
DGKK(ENSG00000274588)	ENSG00000274588	null	null	0.973355
AL805961.1(ENSG00000284668)	ENSG00000284668	null	null	0.973236
AC011586.2(ENSG00000253496)	ENSG00000253496	null	null	0.973134
PTPRVP(ENSG00000243323)	ENSG00000243323	null	null	0.971948
LRP1B(ENSG00000168702)	ENSG00000168702	null	null	0.971893
WSCD1(ENSG00000179314)	ENSG00000179314	null	null	0.970547
SLC26A7(ENSG00000147606)	ENSG00000147606	null	null	0.970071
OR51B5(ENSG00000167355)	ENSG00000167355	null	null	0.970056
LIMA1(ENSG00000050405)	ENSG00000050405	null	null	0.969303
TPRG1L(ENSG00000158109)	ENSG00000158109	null	null	0.968907
LINC00240(ENSG00000224843)	ENSG00000224843	null	null	0.968899
RAB18(ENSG00000099246)	ENSG00000099246	null	null	0.968515
MIR181A2HG(ENSG00000224020)	ENSG00000224020	null	null	0.968186
ADGRE2(ENSG00000127507)	ENSG00000127507	null	null	0.968025
LNPEP(ENSG00000113441)	ENSG00000113441	null	null	0.967468
AC087752.4(ENSG00000272509)	ENSG00000272509	null	null	0.967342
MID1(ENSG00000101871)	ENSG00000101871	null	null	0.967226
TMEM43(ENSG00000170876)	ENSG00000170876	null	null	0.966829
AL139383.1(ENSG00000230490)	ENSG00000230490	null	null	0.966492
SHC2(ENSG00000129946)	ENSG00000129946	null	null	0.966441
AL353622.1(ENSG00000270605)	ENSG00000270605	null	null	0.96619
RNU4-23P(ENSG00000199709)	ENSG00000199709	null	null	0.965995
SLC12A5-AS1(ENSG00000204044)	ENSG00000204044	null	null	0.965308
ELMO1(ENSG00000155849)	ENSG00000155849	null	null	0.964165
FLVCR2(ENSG00000119686)	ENSG00000119686	null	null	0.964097
AC073073.2(ENSG00000272604)	ENSG00000272604	null	null	0.964027
GTF2E1(ENSG00000153767)	ENSG00000153767	null	null	0.96392
CALD1(ENSG00000122786)	ENSG00000122786	null	null	0.963754
CHIC1(ENSG00000204116)	ENSG00000204116	null	null	0.963744
MET(ENSG00000105976)	ENSG00000105976	null	null	0.963534
SCD5(ENSG00000145284)	ENSG00000145284	null	null	0.963323
ZNF669(ENSG00000188295)	ENSG00000188295	null	null	0.963294
CYP21A1P(ENSG00000204338)	ENSG00000204338	null	null	0.963248
GCNT1(ENSG00000187210)	ENSG00000187210	null	null	0.962987
ARRDC3(ENSG00000113369)	ENSG00000113369	null	null	0.962927
AL031587.3(ENSG00000272582)	ENSG00000272582	null	null	0.962677
OTP(ENSG00000171540)	ENSG00000171540	null	null	0.962677
KCNJ13(ENSG00000115474)	ENSG00000115474	null	null	0.962677
RF00003(ENSG00000273727)	ENSG00000273727	null	null	0.962677
SYDE1(ENSG00000105137)	ENSG00000105137	null	null	0.962426
CLEC4F(ENSG00000152672)	ENSG00000152672	null	null	0.961777
SLC40A1(ENSG00000138449)	ENSG00000138449	null	null	0.961464
AC005831.1(ENSG00000280202)	ENSG00000280202	null	null	0.961429
AL450992.3(ENSG00000285651)	ENSG00000285651	null	null	0.961429
AL035685.1(ENSG00000283529)	ENSG00000283529	null	null	0.961429
AC004801.2(ENSG00000240399)	ENSG00000240399	null	null	0.961306
PLP1(ENSG00000123560)	ENSG00000123560	null	null	0.961306
PSMA2(ENSG00000106588)	ENSG00000106588	null	null	0.961046
AL365277.1(ENSG00000228060)	ENSG00000228060	null	null	0.960666
ZNF596(ENSG00000172748)	ENSG00000172748	null	null	0.960618
AC012174.1(ENSG00000260115)	ENSG00000260115	null	null	0.959917
AARSD1(ENSG00000266967)	ENSG00000266967	null	null	0.959765
RNU6-387P(ENSG00000223263)	ENSG00000223263	null	null	0.95925
AC011477.7(ENSG00000275540)	ENSG00000275540	null	null	0.95925
AC109779.1(ENSG00000223930)	ENSG00000223930	null	null	0.95925
IGKV2OR2-7D(ENSG00000271015)	ENSG00000271015	null	null	0.95925
LINC02530(ENSG00000234015)	ENSG00000234015	null	null	0.95925
ZNF225(ENSG00000256294)	ENSG00000256294	null	null	0.958992
GBX2(ENSG00000168505)	ENSG00000168505	null	null	0.958872
EHF(ENSG00000135373)	ENSG00000135373	null	null	0.957991
FERMT1(ENSG00000101311)	ENSG00000101311	null	null	0.957802
SEMA7A(ENSG00000138623)	ENSG00000138623	null	null	0.957435
CPO(ENSG00000144410)	ENSG00000144410	null	null	0.957247
AC140481.3(ENSG00000282944)	ENSG00000282944	null	null	0.957247
AP001056.2(ENSG00000285413)	ENSG00000285413	null	null	0.957247
RPL7P42(ENSG00000241825)	ENSG00000241825	null	null	0.957247
ARID5B(ENSG00000150347)	ENSG00000150347	null	null	0.957092
SH3TC2(ENSG00000169247)	ENSG00000169247	null	null	0.956641
GPR83(ENSG00000123901)	ENSG00000123901	null	null	0.956272
RCHY1(ENSG00000163743)	ENSG00000163743	null	null	0.956272
TMEM260(ENSG00000070269)	ENSG00000070269	null	null	0.955666
HK2(ENSG00000159399)	ENSG00000159399	null	null	0.955559
EPGN(ENSG00000182585)	ENSG00000182585	null	null	0.955417
KNG1(ENSG00000113889)	ENSG00000113889	null	null	0.955167
DFFBP1(ENSG00000232303)	ENSG00000232303	null	null	0.955167
AL512343.1(ENSG00000270598)	ENSG00000270598	null	null	0.955167
NSG1(ENSG00000168824)	ENSG00000168824	null	null	0.95516
AC009318.2(ENSG00000273680)	ENSG00000273680	null	null	0.955034
RF00019(ENSG00000223060)	ENSG00000223060	null	null	0.954729
RAET1G(ENSG00000203722)	ENSG00000203722	null	null	0.954342
AC018558.2(ENSG00000261350)	ENSG00000261350	null	null	0.954033
P2RY6(ENSG00000171631)	ENSG00000171631	null	null	0.953586
ZNF423(ENSG00000102935)	ENSG00000102935	null	null	0.953388
YBX3P1(ENSG00000261614)	ENSG00000261614	null	null	0.953388
HMBOX1(ENSG00000147421)	ENSG00000147421	null	null	0.953211
MTERF2(ENSG00000120832)	ENSG00000120832	null	null	0.952887
NDUFA7(ENSG00000267855)	ENSG00000267855	null	null	0.9523
MTCO1P12(ENSG00000237973)	ENSG00000237973	null	null	0.951629
AF129075.2(ENSG00000273254)	ENSG00000273254	null	null	0.951443
AC122707.1(ENSG00000248285)	ENSG00000248285	null	null	0.951443
ARL5C(ENSG00000141748)	ENSG00000141748	null	null	0.951443
C17orf77(ENSG00000182352)	ENSG00000182352	null	null	0.951443
ABCA9-AS1(ENSG00000231749)	ENSG00000231749	null	null	0.951443
PNPLA7(ENSG00000130653)	ENSG00000130653	null	null	0.950708
AC004223.3(ENSG00000273687)	ENSG00000273687	null	null	0.950691
ZNF441(ENSG00000197044)	ENSG00000197044	null	null	0.949753
FLJ20021(ENSG00000254531)	ENSG00000254531	null	null	0.94966
ZNF780B(ENSG00000128000)	ENSG00000128000	null	null	0.949242
AC005034.3(ENSG00000270696)	ENSG00000270696	null	null	0.947949
PLEKHG7(ENSG00000187510)	ENSG00000187510	null	null	0.947743
ANKRD18CP(ENSG00000159712)	ENSG00000159712	null	null	0.947456
NEDD4L(ENSG00000049759)	ENSG00000049759	null	null	0.947325
FPR3(ENSG00000187474)	ENSG00000187474	null	null	0.94655
AL365181.3(ENSG00000272405)	ENSG00000272405	null	null	0.945795
AP001351.1(ENSG00000248027)	ENSG00000248027	null	null	0.945346
GATD3A(ENSG00000160221)	ENSG00000160221	null	null	0.944966
BET1(ENSG00000105829)	ENSG00000105829	null	null	0.944547
ZKSCAN3(ENSG00000189298)	ENSG00000189298	null	null	0.944307
AC244197.2(ENSG00000238039)	ENSG00000238039	null	null	0.944221
PMFBP1(ENSG00000118557)	ENSG00000118557	null	null	0.944182
GTF3C6(ENSG00000155115)	ENSG00000155115	null	null	0.944055
LINC02600(ENSG00000250986)	ENSG00000250986	null	null	0.943959
AL662907.2(ENSG00000279179)	ENSG00000279179	null	null	0.943919
LRRK2(ENSG00000188906)	ENSG00000188906	null	null	0.943712
ZDHHC7(ENSG00000153786)	ENSG00000153786	null	null	0.943367
PARP11(ENSG00000111224)	ENSG00000111224	null	null	0.943184
PLEKHB1(ENSG00000021300)	ENSG00000021300	null	null	0.942889
SERAC1(ENSG00000122335)	ENSG00000122335	null	null	0.941988
AC093157.1(ENSG00000233184)	ENSG00000233184	null	null	0.941972
ZNF532(ENSG00000074657)	ENSG00000074657	null	null	0.94175
S100A8(ENSG00000143546)	ENSG00000143546	null	null	0.94165
SNORD100(ENSG00000221500)	ENSG00000221500	null	null	0.941578
AGPAT4(ENSG00000026652)	ENSG00000026652	null	null	0.941253
ARL4D(ENSG00000175906)	ENSG00000175906	null	null	0.941224
NPIPB3(ENSG00000169246)	ENSG00000169246	null	null	0.941186
RPL23P8(ENSG00000219451)	ENSG00000219451	null	null	0.939346
AC008429.2(ENSG00000253785)	ENSG00000253785	null	null	0.938677
ZNF92(ENSG00000146757)	ENSG00000146757	null	null	0.938595
PPFIBP2(ENSG00000166387)	ENSG00000166387	null	null	0.938553
VDR(ENSG00000111424)	ENSG00000111424	null	null	0.938461
RAET1K(ENSG00000218358)	ENSG00000218358	null	null	0.937732
LINC01578(ENSG00000272888)	ENSG00000272888	null	null	0.937194
TNNC1(ENSG00000114854)	ENSG00000114854	null	null	0.936967
CPNE3(ENSG00000085719)	ENSG00000085719	null	null	0.936962
ZG16B(ENSG00000162078)	ENSG00000162078	null	null	0.936711
TMEM163(ENSG00000152128)	ENSG00000152128	null	null	0.936476
AL136531.1(ENSG00000229728)	ENSG00000229728	null	null	0.936308
DIO2-AS1(ENSG00000258766)	ENSG00000258766	null	null	0.936208
AC010422.6(ENSG00000269693)	ENSG00000269693	null	null	0.936154
AL035071.1(ENSG00000260257)	ENSG00000260257	null	null	0.935
LINC01611(ENSG00000231776)	ENSG00000231776	null	null	0.934859
TSPAN2(ENSG00000134198)	ENSG00000134198	null	null	0.934091
NPL(ENSG00000135838)	ENSG00000135838	null	null	0.934069
AL136164.4(ENSG00000279312)	ENSG00000279312	null	null	0.934025
ANKRD35(ENSG00000198483)	ENSG00000198483	null	null	0.933713
IMPDH1P5(ENSG00000213513)	ENSG00000213513	null	null	0.933677
AL009178.3(ENSG00000285212)	ENSG00000285212	null	null	0.933496
NRG2(ENSG00000158458)	ENSG00000158458	null	null	0.933282
ZNF660(ENSG00000144792)	ENSG00000144792	null	null	0.932895
ABRACL(ENSG00000146386)	ENSG00000146386	null	null	0.932401
UQCRHL(ENSG00000233954)	ENSG00000233954	null	null	0.932258
EIF4A1(ENSG00000161960)	ENSG00000161960	null	null	0.931964
ALDH1A3(ENSG00000184254)	ENSG00000184254	null	null	0.931948
TCF4(ENSG00000196628)	ENSG00000196628	null	null	0.931716
DHCR24(ENSG00000116133)	ENSG00000116133	null	null	0.93135
STRA6(ENSG00000137868)	ENSG00000137868	null	null	0.931252
DTX2(ENSG00000091073)	ENSG00000091073	null	null	0.929921
RAB29(ENSG00000117280)	ENSG00000117280	null	null	0.929707
YWHAEP5(ENSG00000234645)	ENSG00000234645	null	null	0.929609
SCN9A(ENSG00000169432)	ENSG00000169432	null	null	0.929547
THNSL1(ENSG00000185875)	ENSG00000185875	null	null	0.928777
MFAP3L(ENSG00000198948)	ENSG00000198948	null	null	0.928352
KCNAB1(ENSG00000169282)	ENSG00000169282	null	null	0.928015
AL031709.1(ENSG00000260425)	ENSG00000260425	null	null	0.927958
C1orf115(ENSG00000162817)	ENSG00000162817	null	null	0.927911
AC022417.1(ENSG00000279923)	ENSG00000279923	null	null	0.92726
ZNF93(ENSG00000184635)	ENSG00000184635	null	null	0.927074
RNF207(ENSG00000158286)	ENSG00000158286	null	null	0.926646
CAB39L(ENSG00000102547)	ENSG00000102547	null	null	0.925939
ADAMTS19-AS1(ENSG00000249421)	ENSG00000249421	null	null	0.925859
AC135279.1(ENSG00000255566)	ENSG00000255566	null	null	0.92551
KRT18(ENSG00000111057)	ENSG00000111057	null	null	0.925475
KLHDC10(ENSG00000128607)	ENSG00000128607	null	null	0.925174
ANK2(ENSG00000145362)	ENSG00000145362	null	null	0.924524
PGRMC2(ENSG00000164040)	ENSG00000164040	null	null	0.923992
SYDE2(ENSG00000097096)	ENSG00000097096	null	null	0.923908
AC110619.1(ENSG00000218416)	ENSG00000218416	null	null	0.923838
UPP2(ENSG00000007001)	ENSG00000007001	null	null	0.923041
AC012170.2(ENSG00000259298)	ENSG00000259298	null	null	0.922139
GPSM3(ENSG00000213654)	ENSG00000213654	null	null	0.921236
ABCA5(ENSG00000154265)	ENSG00000154265	null	null	0.920173
COMMD2(ENSG00000114744)	ENSG00000114744	null	null	0.920162
USP32P3(ENSG00000189423)	ENSG00000189423	null	null	0.920014
AP005212.4(ENSG00000283294)	ENSG00000283294	null	null	0.919718
ACVR1(ENSG00000115170)	ENSG00000115170	null	null	0.919621
ZMPSTE24(ENSG00000084073)	ENSG00000084073	null	null	0.919561
SPRY2(ENSG00000136158)	ENSG00000136158	null	null	0.918771
AL360270.1(ENSG00000232811)	ENSG00000232811	null	null	0.918718
AL162586.1(ENSG00000225032)	ENSG00000225032	null	null	0.91816
EIF4EBP3(ENSG00000243056)	ENSG00000243056	null	null	0.916905
ZNF32-AS2(ENSG00000230565)	ENSG00000230565	null	null	0.91605
AC006557.1(ENSG00000267150)	ENSG00000267150	null	null	0.915985
GLA(ENSG00000102393)	ENSG00000102393	null	null	0.915655
CELF5(ENSG00000161082)	ENSG00000161082	null	null	0.915594
KRT7-AS(ENSG00000257671)	ENSG00000257671	null	null	0.915181
ST3GAL1(ENSG00000008513)	ENSG00000008513	null	null	0.914774
POLN(ENSG00000130997)	ENSG00000130997	null	null	0.914323
AC060766.4(ENSG00000267547)	ENSG00000267547	null	null	0.914235
OR8Q1P(ENSG00000255341)	ENSG00000255341	null	null	0.914212
AC099667.1(ENSG00000279144)	ENSG00000279144	null	null	0.914212
CALCR(ENSG00000004948)	ENSG00000004948	null	null	0.913832
AC011447.7(ENSG00000280079)	ENSG00000280079	null	null	0.913746
PTPN21(ENSG00000070778)	ENSG00000070778	null	null	0.913587
YPEL2(ENSG00000175155)	ENSG00000175155	null	null	0.913435
AC104118.1(ENSG00000271862)	ENSG00000271862	null	null	0.913198
MAP1LC3B2(ENSG00000258102)	ENSG00000258102	null	null	0.912812
RAB19(ENSG00000146955)	ENSG00000146955	null	null	0.912647
UNC5A(ENSG00000113763)	ENSG00000113763	null	null	0.912526
AL139398.1(ENSG00000284391)	ENSG00000284391	null	null	0.912106
DUSP10(ENSG00000143507)	ENSG00000143507	null	null	0.911896
IL12A(ENSG00000168811)	ENSG00000168811	null	null	0.911831
ZNF69(ENSG00000198429)	ENSG00000198429	null	null	0.911569
MESP1(ENSG00000166823)	ENSG00000166823	null	null	0.911034
TNNI2(ENSG00000130598)	ENSG00000130598	null	null	0.910901
TUBA1A(ENSG00000167552)	ENSG00000167552	null	null	0.910833
CNOT4(ENSG00000080802)	ENSG00000080802	null	null	0.910002
AC024451.2(ENSG00000253330)	ENSG00000253330	null	null	0.909525
F2(ENSG00000180210)	ENSG00000180210	null	null	0.909276
SCNN1A(ENSG00000111319)	ENSG00000111319	null	null	0.909191
AC073365.1(ENSG00000223812)	ENSG00000223812	null	null	0.908934
PTPRR(ENSG00000153233)	ENSG00000153233	null	null	0.908603
RARRES2P10(ENSG00000260153)	ENSG00000260153	null	null	0.908473
AC015813.6(ENSG00000279207)	ENSG00000279207	null	null	0.907882
LIAS(ENSG00000121897)	ENSG00000121897	null	null	0.907659
AP002784.2(ENSG00000256745)	ENSG00000256745	null	null	0.906789
TOR1AIP2(ENSG00000169905)	ENSG00000169905	null	null	0.906348
UBE2D4(ENSG00000078967)	ENSG00000078967	null	null	0.90629
RSPH6A(ENSG00000104941)	ENSG00000104941	null	null	0.905523
RN7SKP271(ENSG00000222460)	ENSG00000222460	null	null	0.905523
MIR30C2(ENSG00000199094)	ENSG00000199094	null	null	0.905523
AP001107.4(ENSG00000254461)	ENSG00000254461	null	null	0.904384
NPR3(ENSG00000113389)	ENSG00000113389	null	null	0.904299
TMEM184A(ENSG00000164855)	ENSG00000164855	null	null	0.904188
FAM98A(ENSG00000119812)	ENSG00000119812	null	null	0.903728
DLX3(ENSG00000064195)	ENSG00000064195	null	null	0.90321
RPL31P52(ENSG00000219355)	ENSG00000219355	null	null	0.902997
PAK5(ENSG00000101349)	ENSG00000101349	null	null	0.902997
RNU1-124P(ENSG00000200731)	ENSG00000200731	null	null	0.902997
SNRK-AS1(ENSG00000234617)	ENSG00000234617	null	null	0.902314
C9orf3(ENSG00000148120)	ENSG00000148120	null	null	0.902148
MIR616(ENSG00000208028)	ENSG00000208028	null	null	0.902108
S100A10(ENSG00000197747)	ENSG00000197747	null	null	0.902101
MB(ENSG00000198125)	ENSG00000198125	null	null	0.902077
AL731892.1(ENSG00000238145)	ENSG00000238145	null	null	0.901919
ZSCAN31(ENSG00000235109)	ENSG00000235109	null	null	0.901313
SEMA3D(ENSG00000153993)	ENSG00000153993	null	null	0.901205
ZNF284(ENSG00000186026)	ENSG00000186026	null	null	0.900739
MIR3648-1(ENSG00000275708)	ENSG00000275708	null	null	0.900604
GAGE1(ENSG00000205777)	ENSG00000205777	null	null	0.899902
AC099778.2(ENSG00000276925)	ENSG00000276925	null	null	0.89987
CCDC62(ENSG00000130783)	ENSG00000130783	null	null	0.899839
CD99L2(ENSG00000102181)	ENSG00000102181	null	null	0.899544
PLAGL1(ENSG00000118495)	ENSG00000118495	null	null	0.899029
GAS5-AS1(ENSG00000270084)	ENSG00000270084	null	null	0.898989
AC127024.4(ENSG00000265791)	ENSG00000265791	null	null	0.898847
CCL20(ENSG00000115009)	ENSG00000115009	null	null	0.898725
LRRC7(ENSG00000033122)	ENSG00000033122	null	null	0.898486
KLF6(ENSG00000067082)	ENSG00000067082	null	null	0.898172
VCPIP1(ENSG00000175073)	ENSG00000175073	null	null	0.897981
KCNC1(ENSG00000129159)	ENSG00000129159	null	null	0.897731
CPA4(ENSG00000128510)	ENSG00000128510	null	null	0.897638
AC006042.1(ENSG00000227719)	ENSG00000227719	null	null	0.897288
ZNF17(ENSG00000186272)	ENSG00000186272	null	null	0.897199
GBP1P1(ENSG00000225492)	ENSG00000225492	null	null	0.89715
PLXNA1(ENSG00000114554)	ENSG00000114554	null	null	0.897019
SPDYE19P(ENSG00000275328)	ENSG00000275328	null	null	0.896673
AC124242.2(ENSG00000253384)	ENSG00000253384	null	null	0.896673
AL138902.1(ENSG00000232298)	ENSG00000232298	null	null	0.896673
DEFB117(ENSG00000212717)	ENSG00000212717	null	null	0.896673
RENBP(ENSG00000102032)	ENSG00000102032	null	null	0.896484
LBHD1(ENSG00000162194)	ENSG00000162194	null	null	0.896118
ERLNC1(ENSG00000230550)	ENSG00000230550	null	null	0.895714
AC008073.2(ENSG00000232642)	ENSG00000232642	null	null	0.895623
SULT1C2P1(ENSG00000237223)	ENSG00000237223	null	null	0.895623
AL032819.2(ENSG00000279930)	ENSG00000279930	null	null	0.89558
AC134407.3(ENSG00000279880)	ENSG00000279880	null	null	0.895309
AC011503.1(ENSG00000269289)	ENSG00000269289	null	null	0.894449
KCNMB2(ENSG00000197584)	ENSG00000197584	null	null	0.894282
CYP2F2P(ENSG00000237118)	ENSG00000237118	null	null	0.893622
VAV3(ENSG00000134215)	ENSG00000134215	null	null	0.893284
SLAMF9(ENSG00000162723)	ENSG00000162723	null	null	0.893223
LBX2-AS1(ENSG00000257702)	ENSG00000257702	null	null	0.893059
CCDC144NL-AS1(ENSG00000233098)	ENSG00000233098	null	null	0.892921
ANAPC13(ENSG00000129055)	ENSG00000129055	null	null	0.891597
CPAMD8(ENSG00000160111)	ENSG00000160111	null	null	0.891108
PTHLH(ENSG00000087494)	ENSG00000087494	null	null	0.89092
AC007823.1(ENSG00000260743)	ENSG00000260743	null	null	0.890499
RIDA(ENSG00000132541)	ENSG00000132541	null	null	0.890496
ZNF823(ENSG00000197933)	ENSG00000197933	null	null	0.889756
KLK13(ENSG00000167759)	ENSG00000167759	null	null	0.88949
PGBD4(ENSG00000182405)	ENSG00000182405	null	null	0.889045
BNIP3P11(ENSG00000271550)	ENSG00000271550	null	null	0.888931
LIPT1(ENSG00000144182)	ENSG00000144182	null	null	0.888784
KLHDC7A(ENSG00000179023)	ENSG00000179023	null	null	0.888552
PPM1L(ENSG00000163590)	ENSG00000163590	null	null	0.888199
AL138781.1(ENSG00000260193)	ENSG00000260193	null	null	0.888069
AL109811.1(ENSG00000226849)	ENSG00000226849	null	null	0.887676
L3MBTL3(ENSG00000198945)	ENSG00000198945	null	null	0.887522
BCL3(ENSG00000069399)	ENSG00000069399	null	null	0.887492
DIP2B(ENSG00000066084)	ENSG00000066084	null	null	0.887474
EEF1DP4(ENSG00000213640)	ENSG00000213640	null	null	0.887277
TLL2(ENSG00000095587)	ENSG00000095587	null	null	0.885658
GDF5(ENSG00000125965)	ENSG00000125965	null	null	0.885462
CD320(ENSG00000167775)	ENSG00000167775	null	null	0.885461
ZNF416(ENSG00000083817)	ENSG00000083817	null	null	0.885366
HOXB-AS4(ENSG00000242207)	ENSG00000242207	null	null	0.885284
ANKRD18EP(ENSG00000217165)	ENSG00000217165	null	null	0.884822
AXIN2(ENSG00000168646)	ENSG00000168646	null	null	0.884628
AL008729.1(ENSG00000215022)	ENSG00000215022	null	null	0.884083
ORM1(ENSG00000229314)	ENSG00000229314	null	null	0.884055
RAB11B-AS1(ENSG00000269386)	ENSG00000269386	null	null	0.88381
LIPM(ENSG00000173239)	ENSG00000173239	null	null	0.883614
ABTB2(ENSG00000166016)	ENSG00000166016	null	null	0.883482
PCDHAC1(ENSG00000248383)	ENSG00000248383	null	null	0.882913
VWA5A(ENSG00000110002)	ENSG00000110002	null	null	0.88269
ADM(ENSG00000148926)	ENSG00000148926	null	null	0.882608
FRG2DP(ENSG00000261711)	ENSG00000261711	null	null	0.882535
HMGN2P46(ENSG00000179362)	ENSG00000179362	null	null	0.881653
FAM120C(ENSG00000184083)	ENSG00000184083	null	null	0.881252
THSD7A(ENSG00000005108)	ENSG00000005108	null	null	0.880832
TM7SF2(ENSG00000149809)	ENSG00000149809	null	null	0.880799
AC099336.1(ENSG00000232626)	ENSG00000232626	null	null	0.880492
AC007342.5(ENSG00000262714)	ENSG00000262714	null	null	0.880387
AC002553.1(ENSG00000227782)	ENSG00000227782	null	null	0.879625
AASS(ENSG00000008311)	ENSG00000008311	null	null	0.879605
RBM7(ENSG00000076053)	ENSG00000076053	null	null	0.879512
AP002957.1(ENSG00000255345)	ENSG00000255345	null	null	0.879013
CYP8B1(ENSG00000180432)	ENSG00000180432	null	null	0.878916
PODXL2(ENSG00000114631)	ENSG00000114631	null	null	0.878565
HSPB11(ENSG00000081870)	ENSG00000081870	null	null	0.878246
TDRP(ENSG00000180190)	ENSG00000180190	null	null	0.8782
PJVK(ENSG00000204311)	ENSG00000204311	null	null	0.878176
RPS20P4(ENSG00000241907)	ENSG00000241907	null	null	0.877521
COPS2(ENSG00000166200)	ENSG00000166200	null	null	0.877109
ERVMER34-1(ENSG00000226887)	ENSG00000226887	null	null	0.876776
ZNF239(ENSG00000196793)	ENSG00000196793	null	null	0.876361
PHACTR2(ENSG00000112419)	ENSG00000112419	null	null	0.876105
TCF7L2(ENSG00000148737)	ENSG00000148737	null	null	0.876097
ALPK3(ENSG00000136383)	ENSG00000136383	null	null	0.875855
CACNG4(ENSG00000075461)	ENSG00000075461	null	null	0.875656
AC093227.1(ENSG00000267152)	ENSG00000267152	null	null	0.87559
AC245884.8(ENSG00000267838)	ENSG00000267838	null	null	0.875479
AL353801.3(ENSG00000273363)	ENSG00000273363	null	null	0.875217
VSIR(ENSG00000107738)	ENSG00000107738	null	null	0.874838
CRYM(ENSG00000103316)	ENSG00000103316	null	null	0.874637
CDKL5(ENSG00000008086)	ENSG00000008086	null	null	0.874379
TMEM267(ENSG00000151881)	ENSG00000151881	null	null	0.87434
EPB41L3(ENSG00000082397)	ENSG00000082397	null	null	0.873867
PPP4R3C(ENSG00000224960)	ENSG00000224960	null	null	0.87358
GK-AS1(ENSG00000243055)	ENSG00000243055	null	null	0.873175
PWAR5(ENSG00000279192)	ENSG00000279192	null	null	0.871779
SLC6A20(ENSG00000163817)	ENSG00000163817	null	null	0.871715
ENTPD1(ENSG00000138185)	ENSG00000138185	null	null	0.871677
KLHL35(ENSG00000149243)	ENSG00000149243	null	null	0.871475
CARD14(ENSG00000141527)	ENSG00000141527	null	null	0.871311
BNIPL(ENSG00000163141)	ENSG00000163141	null	null	0.87085
B3GNT5(ENSG00000176597)	ENSG00000176597	null	null	0.870641
LEXM(ENSG00000162398)	ENSG00000162398	null	null	0.870641
ZNF485(ENSG00000198298)	ENSG00000198298	null	null	0.870449
CR381653.1(ENSG00000278932)	ENSG00000278932	null	null	0.870144
AC024560.1(ENSG00000236833)	ENSG00000236833	null	null	0.869312
TP53INP2(ENSG00000078804)	ENSG00000078804	null	null	0.869238
NR2F1(ENSG00000175745)	ENSG00000175745	null	null	0.869224
SHLD2P3(ENSG00000189014)	ENSG00000189014	null	null	0.868904
C3orf14(ENSG00000114405)	ENSG00000114405	null	null	0.868573
TENT5B(ENSG00000158246)	ENSG00000158246	null	null	0.86837
USH2A(ENSG00000042781)	ENSG00000042781	null	null	0.868319
ACOT9(ENSG00000123130)	ENSG00000123130	null	null	0.868184
AC073585.1(ENSG00000255624)	ENSG00000255624	null	null	0.868099
NSFP1(ENSG00000260075)	ENSG00000260075	null	null	0.868069
DENND3(ENSG00000105339)	ENSG00000105339	null	null	0.868061
MCCC1(ENSG00000078070)	ENSG00000078070	null	null	0.867728
PLA2G10(ENSG00000069764)	ENSG00000069764	null	null	0.867555
ZNF684(ENSG00000117010)	ENSG00000117010	null	null	0.866867
DCDC2(ENSG00000146038)	ENSG00000146038	null	null	0.866012
APOF(ENSG00000175336)	ENSG00000175336	null	null	0.86502
ZNF724(ENSG00000196081)	ENSG00000196081	null	null	0.864943
Z69720.2(ENSG00000278995)	ENSG00000278995	null	null	0.863313
STX16-NPEPL1(ENSG00000254995)	ENSG00000254995	null	null	0.862888
AC022784.1(ENSG00000248538)	ENSG00000248538	null	null	0.862116
TGFB3(ENSG00000119699)	ENSG00000119699	null	null	0.861937
DCN(ENSG00000011465)	ENSG00000011465	null	null	0.861851
ADD2(ENSG00000075340)	ENSG00000075340	null	null	0.861851
ACTA1(ENSG00000143632)	ENSG00000143632	null	null	0.86155
P2RY2(ENSG00000175591)	ENSG00000175591	null	null	0.861376
PXN(ENSG00000089159)	ENSG00000089159	null	null	0.86115
PDE1B(ENSG00000123360)	ENSG00000123360	null	null	0.860585
AL139353.2(ENSG00000250365)	ENSG00000250365	null	null	0.860529
AC008897.3(ENSG00000271815)	ENSG00000271815	null	null	0.860367
CCDC160(ENSG00000203952)	ENSG00000203952	null	null	0.860056
MAGEH1(ENSG00000187601)	ENSG00000187601	null	null	0.85998
RF00569(ENSG00000222345)	ENSG00000222345	null	null	0.859742
M1AP(ENSG00000159374)	ENSG00000159374	null	null	0.859706
CBLN2(ENSG00000141668)	ENSG00000141668	null	null	0.859385
ZNF431(ENSG00000196705)	ENSG00000196705	null	null	0.858748
STX12(ENSG00000117758)	ENSG00000117758	null	null	0.858514
FNIP1(ENSG00000217128)	ENSG00000217128	null	null	0.85764
ZNF772(ENSG00000197128)	ENSG00000197128	null	null	0.857169
AL158163.1(ENSG00000270589)	ENSG00000270589	null	null	0.857005
AL157871.2(ENSG00000258521)	ENSG00000258521	null	null	0.856859
KRT13(ENSG00000171401)	ENSG00000171401	null	null	0.856105
RWDD2A(ENSG00000013392)	ENSG00000013392	null	null	0.855897
LINC01426(ENSG00000234380)	ENSG00000234380	null	null	0.855695
WDR89(ENSG00000140006)	ENSG00000140006	null	null	0.855644
AC126696.2(ENSG00000260466)	ENSG00000260466	null	null	0.85516
SLC38A7(ENSG00000103042)	ENSG00000103042	null	null	0.855101
SNHG26(ENSG00000228649)	ENSG00000228649	null	null	0.855075
SOX4(ENSG00000124766)	ENSG00000124766	null	null	0.854451
BCL2L1(ENSG00000171552)	ENSG00000171552	null	null	0.854312
PUS3(ENSG00000110060)	ENSG00000110060	null	null	0.853682
ZNF682(ENSG00000197124)	ENSG00000197124	null	null	0.85306
CSKMT(ENSG00000214756)	ENSG00000214756	null	null	0.852029
ARHGAP18(ENSG00000146376)	ENSG00000146376	null	null	0.851997
AC091544.4(ENSG00000260337)	ENSG00000260337	null	null	0.851716
ZSWIM8(ENSG00000214655)	ENSG00000214655	null	null	0.851359
RAB27B(ENSG00000041353)	ENSG00000041353	null	null	0.850752
KLHL24(ENSG00000114796)	ENSG00000114796	null	null	0.850713
FMO4(ENSG00000076258)	ENSG00000076258	null	null	0.849864
PARL(ENSG00000175193)	ENSG00000175193	null	null	0.849809
AC004854.2(ENSG00000272768)	ENSG00000272768	null	null	0.849482
PUS10(ENSG00000162927)	ENSG00000162927	null	null	0.84904
ITPRID1(ENSG00000180347)	ENSG00000180347	null	null	0.848838
PRKG1(ENSG00000185532)	ENSG00000185532	null	null	0.848597
TTC3P1(ENSG00000215105)	ENSG00000215105	null	null	0.848136
AL591806.1(ENSG00000228917)	ENSG00000228917	null	null	0.848092
CYP7B1(ENSG00000172817)	ENSG00000172817	null	null	0.848092
ARHGAP11B(ENSG00000285077)	ENSG00000285077	null	null	0.848092
AC119751.4(ENSG00000250753)	ENSG00000250753	null	null	0.847831
GOLT1B(ENSG00000111711)	ENSG00000111711	null	null	0.847828
AC005034.5(ENSG00000271452)	ENSG00000271452	null	null	0.847289
FAM200A(ENSG00000221909)	ENSG00000221909	null	null	0.84727
ZNF195(ENSG00000005801)	ENSG00000005801	null	null	0.847154
GPR26(ENSG00000154478)	ENSG00000154478	null	null	0.847035
ATP13A5(ENSG00000187527)	ENSG00000187527	null	null	0.846816
AC012358.1(ENSG00000203327)	ENSG00000203327	null	null	0.846716
CASP1(ENSG00000137752)	ENSG00000137752	null	null	0.846476
PARVA(ENSG00000197702)	ENSG00000197702	null	null	0.84639
SNPH(ENSG00000101298)	ENSG00000101298	null	null	0.84611
IPMK(ENSG00000151151)	ENSG00000151151	null	null	0.846079
CCDC6(ENSG00000108091)	ENSG00000108091	null	null	0.845545
Z93930.3(ENSG00000272858)	ENSG00000272858	null	null	0.845347
GAS5(ENSG00000234741)	ENSG00000234741	null	null	0.845288
LINC01135(ENSG00000234807)	ENSG00000234807	null	null	0.845226
SLFN5(ENSG00000166750)	ENSG00000166750	null	null	0.844872
PPARG(ENSG00000132170)	ENSG00000132170	null	null	0.844837
LINC02269(ENSG00000250708)	ENSG00000250708	null	null	0.844837
AKR1B1(ENSG00000085662)	ENSG00000085662	null	null	0.844837
TSPAN32(ENSG00000064201)	ENSG00000064201	null	null	0.844837
CLIC5(ENSG00000112782)	ENSG00000112782	null	null	0.844837
AC009509.4(ENSG00000276261)	ENSG00000276261	null	null	0.844837
CTAGE15(ENSG00000271079)	ENSG00000271079	null	null	0.844837
AC103810.5(ENSG00000266644)	ENSG00000266644	null	null	0.844837
AC092118.2(ENSG00000276166)	ENSG00000276166	null	null	0.844837
RF00019(ENSG00000201820)	ENSG00000201820	null	null	0.844837
AL512604.3(ENSG00000260100)	ENSG00000260100	null	null	0.844837
INHBA-AS1(ENSG00000224116)	ENSG00000224116	null	null	0.844837
RF02271(ENSG00000274051)	ENSG00000274051	null	null	0.844837
RNF133(ENSG00000188050)	ENSG00000188050	null	null	0.844837
RF00019(ENSG00000207525)	ENSG00000207525	null	null	0.844837
ZNF725P(ENSG00000268100)	ENSG00000268100	null	null	0.844837
SLC34A1(ENSG00000131183)	ENSG00000131183	null	null	0.844837
PPP4R1-AS1(ENSG00000263627)	ENSG00000263627	null	null	0.844837
MMP21(ENSG00000154485)	ENSG00000154485	null	null	0.844837
AC010285.1(ENSG00000249412)	ENSG00000249412	null	null	0.844837
U62631.1(ENSG00000269553)	ENSG00000269553	null	null	0.844837
AL445673.1(ENSG00000231424)	ENSG00000231424	null	null	0.844837
CYP4F2(ENSG00000186115)	ENSG00000186115	null	null	0.844837
SLCO2B1(ENSG00000137491)	ENSG00000137491	null	null	0.844837
LINC02280(ENSG00000260792)	ENSG00000260792	null	null	0.844837
BTF3L4P1(ENSG00000232260)	ENSG00000232260	null	null	0.844837
AC007389.4(ENSG00000237979)	ENSG00000237979	null	null	0.844837
AC091078.1(ENSG00000257060)	ENSG00000257060	null	null	0.844837
USP8P1(ENSG00000214892)	ENSG00000214892	null	null	0.844837
AC073174.2(ENSG00000285958)	ENSG00000285958	null	null	0.844837
AC100788.2(ENSG00000279339)	ENSG00000279339	null	null	0.844837
NRBF2P3(ENSG00000237415)	ENSG00000237415	null	null	0.844837
AC048334.1(ENSG00000242308)	ENSG00000242308	null	null	0.844837
AL137804.1(ENSG00000255525)	ENSG00000255525	null	null	0.844837
DAZAP2P1(ENSG00000223825)	ENSG00000223825	null	null	0.844837
CT45A10(ENSG00000269586)	ENSG00000269586	null	null	0.844837
AC010632.1(ENSG00000267345)	ENSG00000267345	null	null	0.844837
SLC5A4(ENSG00000100191)	ENSG00000100191	null	null	0.844837
FAM86MP(ENSG00000186234)	ENSG00000186234	null	null	0.844837
DOCK2(ENSG00000134516)	ENSG00000134516	null	null	0.844837
AL590999.1(ENSG00000235033)	ENSG00000235033	null	null	0.844837
AC018511.5(ENSG00000285810)	ENSG00000285810	null	null	0.844837
LRRC9(ENSG00000131951)	ENSG00000131951	null	null	0.844837
USP17L15(ENSG00000223569)	ENSG00000223569	null	null	0.844837
FCF1P1(ENSG00000227436)	ENSG00000227436	null	null	0.844837
ERVFRD-3(ENSG00000264801)	ENSG00000264801	null	null	0.844837
AL669983.1(ENSG00000169253)	ENSG00000169253	null	null	0.844837
GAPDHP2(ENSG00000236811)	ENSG00000236811	null	null	0.844837
AC098820.2(ENSG00000235042)	ENSG00000235042	null	null	0.844837
FAM205C(ENSG00000187791)	ENSG00000187791	null	null	0.844837
PLCE1-AS2(ENSG00000232913)	ENSG00000232913	null	null	0.844837
AC100793.4(ENSG00000273650)	ENSG00000273650	null	null	0.844837
MIR7849(ENSG00000278438)	ENSG00000278438	null	null	0.844837
AL050335.1(ENSG00000216754)	ENSG00000216754	null	null	0.844837
AP000907.2(ENSG00000255334)	ENSG00000255334	null	null	0.844837
AL450384.2(ENSG00000240291)	ENSG00000240291	null	null	0.844804
AC093912.1(ENSG00000285876)	ENSG00000285876	null	null	0.844725
NIFK(ENSG00000155438)	ENSG00000155438	null	null	0.844661
ZNF841(ENSG00000197608)	ENSG00000197608	null	null	0.843816
UBE3D(ENSG00000118420)	ENSG00000118420	null	null	0.843463
KIAA1549(ENSG00000122778)	ENSG00000122778	null	null	0.843445
DIRC3(ENSG00000231672)	ENSG00000231672	null	null	0.843416
AC091729.2(ENSG00000226291)	ENSG00000226291	null	null	0.843351
GJA5(ENSG00000265107)	ENSG00000265107	null	null	0.842893
SYNM(ENSG00000182253)	ENSG00000182253	null	null	0.842689
TDRD5(ENSG00000162782)	ENSG00000162782	null	null	0.842607
ZNF616(ENSG00000204611)	ENSG00000204611	null	null	0.842314
RECK(ENSG00000122707)	ENSG00000122707	null	null	0.841881
AL365194.1(ENSG00000225126)	ENSG00000225126	null	null	0.841881
PLA2G2F(ENSG00000158786)	ENSG00000158786	null	null	0.841881
AC245100.3(ENSG00000228626)	ENSG00000228626	null	null	0.841881
AL359091.2(ENSG00000228510)	ENSG00000228510	null	null	0.841881
DDX18P1(ENSG00000259165)	ENSG00000259165	null	null	0.841881
AC131097.1(ENSG00000215023)	ENSG00000215023	null	null	0.841881
AC211433.2(ENSG00000273069)	ENSG00000273069	null	null	0.841881
MEP1B(ENSG00000141434)	ENSG00000141434	null	null	0.841881
SNORD117(ENSG00000201785)	ENSG00000201785	null	null	0.841881
LINC02518(ENSG00000232316)	ENSG00000232316	null	null	0.841881
RNU5B-2P(ENSG00000199906)	ENSG00000199906	null	null	0.841881
SAMSN1(ENSG00000155307)	ENSG00000155307	null	null	0.841881
LYPLA2P1(ENSG00000228285)	ENSG00000228285	null	null	0.841881
AC067817.2(ENSG00000253829)	ENSG00000253829	null	null	0.841881
RPL23AP67(ENSG00000240991)	ENSG00000240991	null	null	0.841881
AC091132.2(ENSG00000236234)	ENSG00000236234	null	null	0.841881
AL583835.2(ENSG00000216621)	ENSG00000216621	null	null	0.841881
RNU6-1157P(ENSG00000207185)	ENSG00000207185	null	null	0.841881
ZNF804A(ENSG00000170396)	ENSG00000170396	null	null	0.841881
AC005920.4(ENSG00000262006)	ENSG00000262006	null	null	0.841881
AC100830.2(ENSG00000264937)	ENSG00000264937	null	null	0.841881
AC091925.1(ENSG00000279130)	ENSG00000279130	null	null	0.841881
KCNMA1-AS3(ENSG00000225652)	ENSG00000225652	null	null	0.841881
NDUFA5P10(ENSG00000224927)	ENSG00000224927	null	null	0.841881
LINC02234(ENSG00000248202)	ENSG00000248202	null	null	0.841881
BX255923.2(ENSG00000276462)	ENSG00000276462	null	null	0.841881
AC079035.1(ENSG00000257568)	ENSG00000257568	null	null	0.841881
OR5AU1(ENSG00000169327)	ENSG00000169327	null	null	0.841881
LINC02591(ENSG00000263590)	ENSG00000263590	null	null	0.841881
AC097376.1(ENSG00000248863)	ENSG00000248863	null	null	0.841881
LINC02417(ENSG00000257048)	ENSG00000257048	null	null	0.841881
AC026355.3(ENSG00000277241)	ENSG00000277241	null	null	0.841881
AL159169.3(ENSG00000273399)	ENSG00000273399	null	null	0.841881
AC087588.2(ENSG00000274976)	ENSG00000274976	null	null	0.841881
RGSL1(ENSG00000121446)	ENSG00000121446	null	null	0.841881
AC104653.1(ENSG00000228857)	ENSG00000228857	null	null	0.841881
AC044860.2(ENSG00000259270)	ENSG00000259270	null	null	0.841881
AC104472.3(ENSG00000284952)	ENSG00000284952	null	null	0.841881
AC093330.1(ENSG00000266844)	ENSG00000266844	null	null	0.841881
AC019068.1(ENSG00000233611)	ENSG00000233611	null	null	0.841881
AC092658.1(ENSG00000248196)	ENSG00000248196	null	null	0.841881
AL132857.2(ENSG00000283098)	ENSG00000283098	null	null	0.841881
FAM149B1P1(ENSG00000214424)	ENSG00000214424	null	null	0.841881
AC008740.1(ENSG00000257403)	ENSG00000257403	null	null	0.841881
MIR7856(ENSG00000278281)	ENSG00000278281	null	null	0.841881
AC112504.1(ENSG00000279147)	ENSG00000279147	null	null	0.841881
OR2A1(ENSG00000221970)	ENSG00000221970	null	null	0.841881
RPS26P11(ENSG00000196933)	ENSG00000196933	null	null	0.841881
ZNF33BP1(ENSG00000225192)	ENSG00000225192	null	null	0.841881
TMEM119(ENSG00000183160)	ENSG00000183160	null	null	0.841881
SLC35G6(ENSG00000259224)	ENSG00000259224	null	null	0.841881
KRT43P(ENSG00000236473)	ENSG00000236473	null	null	0.841881
AC015845.1(ENSG00000264914)	ENSG00000264914	null	null	0.841881
RF00019(ENSG00000206582)	ENSG00000206582	null	null	0.841881
AC011460.1(ENSG00000283285)	ENSG00000283285	null	null	0.841881
GJA9(ENSG00000131233)	ENSG00000131233	null	null	0.841881
RNU6-130P(ENSG00000223044)	ENSG00000223044	null	null	0.841881
AC012400.1(ENSG00000253362)	ENSG00000253362	null	null	0.841881
AP002812.2(ENSG00000254459)	ENSG00000254459	null	null	0.841881
AC026786.2(ENSG00000271963)	ENSG00000271963	null	null	0.841881
AC006538.3(ENSG00000276097)	ENSG00000276097	null	null	0.841881
AC098592.2(ENSG00000227965)	ENSG00000227965	null	null	0.841881
MIR8086(ENSG00000275036)	ENSG00000275036	null	null	0.841881
RNU6-828P(ENSG00000201746)	ENSG00000201746	null	null	0.841881
AP000676.5(ENSG00000285835)	ENSG00000285835	null	null	0.841881
AC004801.3(ENSG00000257955)	ENSG00000257955	null	null	0.841881
AC007298.2(ENSG00000257878)	ENSG00000257878	null	null	0.841881
LINC02078(ENSG00000267719)	ENSG00000267719	null	null	0.841881
RN7SKP89(ENSG00000222706)	ENSG00000222706	null	null	0.841881
AC125807.1(ENSG00000234589)	ENSG00000234589	null	null	0.841881
RF00066(ENSG00000275635)	ENSG00000275635	null	null	0.841881
KLF5(ENSG00000102554)	ENSG00000102554	null	null	0.841806
ZNF486(ENSG00000256229)	ENSG00000256229	null	null	0.841786
AC007342.3(ENSG00000260078)	ENSG00000260078	null	null	0.841657
RNASE1(ENSG00000129538)	ENSG00000129538	null	null	0.841376
CSRP2(ENSG00000175183)	ENSG00000175183	null	null	0.841376
TBX4(ENSG00000121075)	ENSG00000121075	null	null	0.841376
AC093908.1(ENSG00000280219)	ENSG00000280219	null	null	0.841376
HLX(ENSG00000136630)	ENSG00000136630	null	null	0.841376
AL353147.1(ENSG00000285852)	ENSG00000285852	null	null	0.841376
AC079385.1(ENSG00000257545)	ENSG00000257545	null	null	0.841376
AC000068.2(ENSG00000273212)	ENSG00000273212	null	null	0.841376
AMMECR1LP1(ENSG00000233273)	ENSG00000233273	null	null	0.841376
SCGB2A2(ENSG00000110484)	ENSG00000110484	null	null	0.841376
AC069234.4(ENSG00000276188)	ENSG00000276188	null	null	0.841376
AL137782.1(ENSG00000261553)	ENSG00000261553	null	null	0.841376
HERC2P7(ENSG00000281909)	ENSG00000281909	null	null	0.841376
DDX11L8(ENSG00000256263)	ENSG00000256263	null	null	0.841376
FRY-AS1(ENSG00000237637)	ENSG00000237637	null	null	0.841376
DENND2A(ENSG00000146966)	ENSG00000146966	null	null	0.841376
OGN(ENSG00000106809)	ENSG00000106809	null	null	0.841376
TGFB3-AS1(ENSG00000258876)	ENSG00000258876	null	null	0.841376
ASH1L-IT1(ENSG00000227773)	ENSG00000227773	null	null	0.841376
AC137055.1(ENSG00000238168)	ENSG00000238168	null	null	0.841376
AD001527.1(ENSG00000270760)	ENSG00000270760	null	null	0.841376
AC010378.1(ENSG00000275506)	ENSG00000275506	null	null	0.841376
AC131254.1(ENSG00000248964)	ENSG00000248964	null	null	0.841376
SCGB1D2(ENSG00000124935)	ENSG00000124935	null	null	0.841376
PDCL3P5(ENSG00000213089)	ENSG00000213089	null	null	0.841376
AC012213.2(ENSG00000261670)	ENSG00000261670	null	null	0.841376
OR10H1(ENSG00000186723)	ENSG00000186723	null	null	0.841376
RF00017(ENSG00000274514)	ENSG00000274514	null	null	0.841376
OR52N1(ENSG00000181001)	ENSG00000181001	null	null	0.841376
RPL36AP15(ENSG00000235369)	ENSG00000235369	null	null	0.841376
SNRPFP1(ENSG00000231878)	ENSG00000231878	null	null	0.841376
ERP29P1(ENSG00000233347)	ENSG00000233347	null	null	0.841376
PTH2R(ENSG00000144407)	ENSG00000144407	null	null	0.841376
OR8B7P(ENSG00000254976)	ENSG00000254976	null	null	0.841376
LINC01519(ENSG00000237267)	ENSG00000237267	null	null	0.841376
RFX4(ENSG00000111783)	ENSG00000111783	null	null	0.841376
AC117945.2(ENSG00000284720)	ENSG00000284720	null	null	0.841376
ARPC3P5(ENSG00000214027)	ENSG00000214027	null	null	0.841376
OBP2B(ENSG00000171102)	ENSG00000171102	null	null	0.841376
AC091053.2(ENSG00000254900)	ENSG00000254900	null	null	0.841376
CDHR1(ENSG00000148600)	ENSG00000148600	null	null	0.841376
HERC2P11(ENSG00000261581)	ENSG00000261581	null	null	0.841376
AC120114.4(ENSG00000281348)	ENSG00000281348	null	null	0.841376
ZNF177(ENSG00000188629)	ENSG00000188629	null	null	0.841376
TMSB4XP1(ENSG00000236876)	ENSG00000236876	null	null	0.841376
AL353743.4(ENSG00000234424)	ENSG00000234424	null	null	0.841376
AC079031.2(ENSG00000256875)	ENSG00000256875	null	null	0.841376
DNAH9(ENSG00000007174)	ENSG00000007174	null	null	0.841376
DYNAP(ENSG00000178690)	ENSG00000178690	null	null	0.841376
AL355864.1(ENSG00000217644)	ENSG00000217644	null	null	0.841376
C4orf51(ENSG00000237136)	ENSG00000237136	null	null	0.841376
AL021918.1(ENSG00000270666)	ENSG00000270666	null	null	0.841376
OR2S1P(ENSG00000228307)	ENSG00000228307	null	null	0.841376
LINC02413(ENSG00000257345)	ENSG00000257345	null	null	0.841376
AL355480.3(ENSG00000281133)	ENSG00000281133	null	null	0.841376
MIR3671(ENSG00000265996)	ENSG00000265996	null	null	0.841376
RN7SKP296(ENSG00000223117)	ENSG00000223117	null	null	0.841376
AL078601.2(ENSG00000231533)	ENSG00000231533	null	null	0.841376
SNORA69(ENSG00000206622)	ENSG00000206622	null	null	0.841376
LINC00871(ENSG00000258700)	ENSG00000258700	null	null	0.841376
RF00015(ENSG00000283442)	ENSG00000283442	null	null	0.841376
RNU4-53P(ENSG00000222760)	ENSG00000222760	null	null	0.841376
AC024601.1(ENSG00000224222)	ENSG00000224222	null	null	0.841376
EEF1A1P24(ENSG00000223668)	ENSG00000223668	null	null	0.841376
SLC22A9(ENSG00000149742)	ENSG00000149742	null	null	0.841376
OR7H1P(ENSG00000226480)	ENSG00000226480	null	null	0.841376
ZIM2(ENSG00000269699)	ENSG00000269699	null	null	0.841376
Z98048.1(ENSG00000230769)	ENSG00000230769	null	null	0.841376
CAPN2(ENSG00000162909)	ENSG00000162909	null	null	0.840835
ARF4(ENSG00000168374)	ENSG00000168374	null	null	0.840721
SLC4A3(ENSG00000114923)	ENSG00000114923	null	null	0.840423
AC137630.3(ENSG00000272434)	ENSG00000272434	null	null	0.840131
NBPF25P(ENSG00000272150)	ENSG00000272150	null	null	0.839929
ZNF852(ENSG00000178917)	ENSG00000178917	null	null	0.839274
PITPNM2(ENSG00000090975)	ENSG00000090975	null	null	0.839174
AC008760.1(ENSG00000269680)	ENSG00000269680	null	null	0.839002
ENPP5(ENSG00000112796)	ENSG00000112796	null	null	0.838662
SIPA1(ENSG00000213445)	ENSG00000213445	null	null	0.838436
TRAM1L1(ENSG00000174599)	ENSG00000174599	null	null	0.838168
PIEZO1(ENSG00000103335)	ENSG00000103335	null	null	0.838157
CLIC3(ENSG00000169583)	ENSG00000169583	null	null	0.838056
ESRRB(ENSG00000119715)	ENSG00000119715	null	null	0.837526
HSPD1P4(ENSG00000257576)	ENSG00000257576	null	null	0.837466
LINC01004(ENSG00000228393)	ENSG00000228393	null	null	0.837345
AC116348.1(ENSG00000260487)	ENSG00000260487	null	null	0.837345
YPEL5(ENSG00000119801)	ENSG00000119801	null	null	0.836715
MAX(ENSG00000125952)	ENSG00000125952	null	null	0.836614
B4GALT6(ENSG00000118276)	ENSG00000118276	null	null	0.836545
SLC46A3(ENSG00000139508)	ENSG00000139508	null	null	0.836402
RF00012(ENSG00000200693)	ENSG00000200693	null	null	0.836354
RPL36A(ENSG00000241343)	ENSG00000241343	null	null	0.836284
ZNF829(ENSG00000185869)	ENSG00000185869	null	null	0.836002
RPS23P1(ENSG00000243504)	ENSG00000243504	null	null	0.835346
AC006059.1(ENSG00000230084)	ENSG00000230084	null	null	0.83509
AL079305.1(ENSG00000279032)	ENSG00000279032	null	null	0.834928
SCP2(ENSG00000116171)	ENSG00000116171	null	null	0.834212
FAM214A(ENSG00000047346)	ENSG00000047346	null	null	0.834212
ZFHX4(ENSG00000091656)	ENSG00000091656	null	null	0.834041
SRP19(ENSG00000153037)	ENSG00000153037	null	null	0.833392
IFNGR1(ENSG00000027697)	ENSG00000027697	null	null	0.832824
ELL2(ENSG00000118985)	ENSG00000118985	null	null	0.832645
NBPF2P(ENSG00000227001)	ENSG00000227001	null	null	0.832483
AC245052.4(ENSG00000237017)	ENSG00000237017	null	null	0.832375
TSPEAR-AS2(ENSG00000182912)	ENSG00000182912	null	null	0.832335
NQO1(ENSG00000181019)	ENSG00000181019	null	null	0.832245
RNU2-7P(ENSG00000222726)	ENSG00000222726	null	null	0.832225
ATP6V1E1P1(ENSG00000225099)	ENSG00000225099	null	null	0.832085
MPC1(ENSG00000060762)	ENSG00000060762	null	null	0.83182
COL6A1(ENSG00000142156)	ENSG00000142156	null	null	0.83169
CLIC6(ENSG00000159212)	ENSG00000159212	null	null	0.831618
AC006378.1(ENSG00000236861)	ENSG00000236861	null	null	0.831419
ZYX(ENSG00000159840)	ENSG00000159840	null	null	0.831368
PQLC3(ENSG00000162976)	ENSG00000162976	null	null	0.831355
TMTC2(ENSG00000179104)	ENSG00000179104	null	null	0.831324
BNIP3P30(ENSG00000268079)	ENSG00000268079	null	null	0.830449
MFSD1(ENSG00000118855)	ENSG00000118855	null	null	0.830124
C19orf12(ENSG00000131943)	ENSG00000131943	null	null	0.830109
KRT7(ENSG00000135480)	ENSG00000135480	null	null	0.830092
AC010260.1(ENSG00000251675)	ENSG00000251675	null	null	0.829398
SNHG22(ENSG00000267322)	ENSG00000267322	null	null	0.829398
LINC01585(ENSG00000245479)	ENSG00000245479	null	null	0.829398
CHST5(ENSG00000135702)	ENSG00000135702	null	null	0.829398
SNORD53B(ENSG00000265706)	ENSG00000265706	null	null	0.829398
SDHAF3(ENSG00000196636)	ENSG00000196636	null	null	0.829398
LINC01612(ENSG00000250266)	ENSG00000250266	null	null	0.829398
RPH3A(ENSG00000089169)	ENSG00000089169	null	null	0.829398
AC004777.1(ENSG00000279370)	ENSG00000279370	null	null	0.829398
HIRAP1(ENSG00000271563)	ENSG00000271563	null	null	0.829398
PHACTR2P1(ENSG00000270300)	ENSG00000270300	null	null	0.829398
LINC02354(ENSG00000257488)	ENSG00000257488	null	null	0.829398
RNU6-703P(ENSG00000252755)	ENSG00000252755	null	null	0.829398
PAX7(ENSG00000009709)	ENSG00000009709	null	null	0.829398
CFHR4(ENSG00000134365)	ENSG00000134365	null	null	0.829398
MIR4786(ENSG00000264279)	ENSG00000264279	null	null	0.829398
OR51B4(ENSG00000183251)	ENSG00000183251	null	null	0.829398
HSF5(ENSG00000176160)	ENSG00000176160	null	null	0.829398
LINC01385(ENSG00000251604)	ENSG00000251604	null	null	0.829398
AL592164.2(ENSG00000285709)	ENSG00000285709	null	null	0.829398
AC099489.3(ENSG00000262999)	ENSG00000262999	null	null	0.829398
MAGEC1(ENSG00000155495)	ENSG00000155495	null	null	0.829398
AL359692.1(ENSG00000213556)	ENSG00000213556	null	null	0.829398
AL031985.3(ENSG00000260920)	ENSG00000260920	null	null	0.829245
COL27A1(ENSG00000196739)	ENSG00000196739	null	null	0.828556
TVP23A(ENSG00000166676)	ENSG00000166676	null	null	0.828363
DUOX2(ENSG00000140279)	ENSG00000140279	null	null	0.828053
AC074050.4(ENSG00000276867)	ENSG00000276867	null	null	0.828053
RNVU1-7(ENSG00000206585)	ENSG00000206585	null	null	0.828053
AC007566.1(ENSG00000244055)	ENSG00000244055	null	null	0.828053
AL512413.1(ENSG00000272088)	ENSG00000272088	null	null	0.828053
AL353807.1(ENSG00000223503)	ENSG00000223503	null	null	0.828053
RPS2P25(ENSG00000241965)	ENSG00000241965	null	null	0.828053
AC009542.1(ENSG00000231794)	ENSG00000231794	null	null	0.828053
AC016026.1(ENSG00000093100)	ENSG00000093100	null	null	0.828053
RPL11P3(ENSG00000213613)	ENSG00000213613	null	null	0.828053
AL356317.1(ENSG00000213754)	ENSG00000213754	null	null	0.828053
AP002505.2(ENSG00000279275)	ENSG00000279275	null	null	0.828053
RF00019(ENSG00000206728)	ENSG00000206728	null	null	0.828053
MUSK(ENSG00000030304)	ENSG00000030304	null	null	0.828053
AC006213.3(ENSG00000267191)	ENSG00000267191	null	null	0.828053
AC112496.1(ENSG00000241886)	ENSG00000241886	null	null	0.828053
RPS4XP6(ENSG00000244073)	ENSG00000244073	null	null	0.828053
RPL3P7(ENSG00000225093)	ENSG00000225093	null	null	0.828053
IKZF1(ENSG00000185811)	ENSG00000185811	null	null	0.828053
IL1RL2(ENSG00000115598)	ENSG00000115598	null	null	0.828053
Z99774.1(ENSG00000206028)	ENSG00000206028	null	null	0.828053
AC106748.1(ENSG00000249977)	ENSG00000249977	null	null	0.828053
NLRP3(ENSG00000162711)	ENSG00000162711	null	null	0.828053
ACTL7B(ENSG00000148156)	ENSG00000148156	null	null	0.828053
AC092851.1(ENSG00000255960)	ENSG00000255960	null	null	0.828053
VTRNA1-3(ENSG00000202515)	ENSG00000202515	null	null	0.828053
TRBV7-3(ENSG00000211714)	ENSG00000211714	null	null	0.828053
MORC3(ENSG00000159256)	ENSG00000159256	null	null	0.82764
PPP2R3A(ENSG00000073711)	ENSG00000073711	null	null	0.826251
AC027020.2(ENSG00000270127)	ENSG00000270127	null	null	0.826244
AC107959.4(ENSG00000284948)	ENSG00000284948	null	null	0.826244
IFNL2(ENSG00000183709)	ENSG00000183709	null	null	0.826244
KCNH7(ENSG00000184611)	ENSG00000184611	null	null	0.826244
AC113361.1(ENSG00000272255)	ENSG00000272255	null	null	0.826244
HRH1(ENSG00000196639)	ENSG00000196639	null	null	0.826244
SRPX2(ENSG00000102359)	ENSG00000102359	null	null	0.826244
LINC00866(ENSG00000227356)	ENSG00000227356	null	null	0.826244
GPR17(ENSG00000144230)	ENSG00000144230	null	null	0.826244
RPL18AP7(ENSG00000232439)	ENSG00000232439	null	null	0.826244
RF00019(ENSG00000207151)	ENSG00000207151	null	null	0.826244
AC003005.2(ENSG00000268266)	ENSG00000268266	null	null	0.826244
TCF7L1-IT1(ENSG00000231134)	ENSG00000231134	null	null	0.826244
AC068506.1(ENSG00000278464)	ENSG00000278464	null	null	0.826244
AC007637.1(ENSG00000256139)	ENSG00000256139	null	null	0.826244
AC009137.2(ENSG00000266801)	ENSG00000266801	null	null	0.826244
WFDC10B(ENSG00000182931)	ENSG00000182931	null	null	0.826244
AC104850.1(ENSG00000238267)	ENSG00000238267	null	null	0.826244
CXCL13(ENSG00000156234)	ENSG00000156234	null	null	0.826244
RP1L1(ENSG00000183638)	ENSG00000183638	null	null	0.826244
MAGEB6B(ENSG00000232030)	ENSG00000232030	null	null	0.826244
GFRA4(ENSG00000125861)	ENSG00000125861	null	null	0.826244
RPS8P10(ENSG00000223877)	ENSG00000223877	null	null	0.826244
AC104454.2(ENSG00000285201)	ENSG00000285201	null	null	0.826244
CTAGE12P(ENSG00000215441)	ENSG00000215441	null	null	0.826244
AKR1C4(ENSG00000198610)	ENSG00000198610	null	null	0.826244
TRBV8-2(ENSG00000239944)	ENSG00000239944	null	null	0.826244
MT-ND6(ENSG00000198695)	ENSG00000198695	null	null	0.824953
MYRFL(ENSG00000166268)	ENSG00000166268	null	null	0.824829
RNF223(ENSG00000237330)	ENSG00000237330	null	null	0.824765
PLBD2(ENSG00000151176)	ENSG00000151176	null	null	0.824601
CSF3(ENSG00000108342)	ENSG00000108342	null	null	0.824258
PCBP2-OT1(ENSG00000282977)	ENSG00000282977	null	null	0.824258
NAV3(ENSG00000067798)	ENSG00000067798	null	null	0.824258
AL137785.1(ENSG00000283627)	ENSG00000283627	null	null	0.824258
MSH4(ENSG00000057468)	ENSG00000057468	null	null	0.824258
RF00019(ENSG00000206822)	ENSG00000206822	null	null	0.824258
AC039056.2(ENSG00000278493)	ENSG00000278493	null	null	0.824258
LINC02080(ENSG00000267065)	ENSG00000267065	null	null	0.824258
AC009093.2(ENSG00000260517)	ENSG00000260517	null	null	0.824258
RNU2-70P(ENSG00000222650)	ENSG00000222650	null	null	0.824258
AP003170.3(ENSG00000256452)	ENSG00000256452	null	null	0.824258
MIR3192(ENSG00000265137)	ENSG00000265137	null	null	0.824258
PLD5(ENSG00000180287)	ENSG00000180287	null	null	0.824258
RPL23AP83(ENSG00000234135)	ENSG00000234135	null	null	0.824258
AC073657.2(ENSG00000270702)	ENSG00000270702	null	null	0.824258
KRT18P55(ENSG00000265480)	ENSG00000265480	null	null	0.824258
AC241377.2(ENSG00000275585)	ENSG00000275585	null	null	0.824258
AC068722.1(ENSG00000259200)	ENSG00000259200	null	null	0.824258
AC096638.1(ENSG00000223375)	ENSG00000223375	null	null	0.824258
AC069154.1(ENSG00000229326)	ENSG00000229326	null	null	0.824258
GPR22(ENSG00000172209)	ENSG00000172209	null	null	0.824258
AC022494.1(ENSG00000240477)	ENSG00000240477	null	null	0.824258
MIR1303(ENSG00000221552)	ENSG00000221552	null	null	0.824258
SNORD116-2(ENSG00000207001)	ENSG00000207001	null	null	0.824258
ADGRE1(ENSG00000174837)	ENSG00000174837	null	null	0.8242
FBXO10(ENSG00000147912)	ENSG00000147912	null	null	0.823903
LINC00304(ENSG00000180422)	ENSG00000180422	null	null	0.823786
XG(ENSG00000124343)	ENSG00000124343	null	null	0.823585
AL928921.2(ENSG00000284693)	ENSG00000284693	null	null	0.823526
MAP1LC3B(ENSG00000140941)	ENSG00000140941	null	null	0.823105
SELENOW(ENSG00000178980)	ENSG00000178980	null	null	0.823002
COL17A1(ENSG00000065618)	ENSG00000065618	null	null	0.822517
TCAF1(ENSG00000198420)	ENSG00000198420	null	null	0.822512
KRT8(ENSG00000170421)	ENSG00000170421	null	null	0.822011
ZNF280D(ENSG00000137871)	ENSG00000137871	null	null	0.821962
LPXN(ENSG00000110031)	ENSG00000110031	null	null	0.821918
AC027607.1(ENSG00000248936)	ENSG00000248936	null	null	0.821706
KRT4(ENSG00000170477)	ENSG00000170477	null	null	0.82123
SLC22A23(ENSG00000137266)	ENSG00000137266	null	null	0.821081
[truncated: 24,286 more rows]
