# Supplementary material for: Investigation of ribociclib, abemaciclib and palbociclib resistance in ER+ breast cancer cells reveal potential therapeutic opportunities
Source: Sci Rep. 2025 Aug 5;15:28579. doi: 10.1038/s41598-025-11052-4 (PMC12325956; doi:10.1038/s41598-025-11052-4)
Supplement: Supplementary file 20 — Supplementary Material 20 [file 41598_2025_11052_MOESM20_ESM.xlsx]

## Sheet: Supplementary data 20.Supp-Fig7
KEGGID	Description	GeneRatio	BgRatio	pvalue	padj	geneID	geneName	keggID	Count	Up	Up_Gene_id	Down	Down_Gene_id
hsa00360	Phenylalanine metabolism	1950-02-01	17/9178	0.00375453	0.279942	ENSG00000006534/ENSG00000108602	ALDH3B1/ALDH3A1	hsa:221/hsa:218	2	2	ENSG00000006534/ENSG00000108602	0
hsa00340	Histidine metabolism	1950-02-01	20/9178	0.00519093	0.279942	ENSG00000006534/ENSG00000108602	ALDH3B1/ALDH3A1	hsa:221/hsa:218	2	2	ENSG00000006534/ENSG00000108602	0
hsa04514	Cell adhesion molecules	1950-04-01	141/9178	0.00711363	0.279942	ENSG00000134258/ENSG00000038427/ENSG00000005844/ENSG00000188404	VTCN1/VCAN/ITGAL/SELL	hsa:79679/hsa:1462/hsa:3683/hsa:6402	4	4	ENSG00000134258/ENSG00000038427/ENSG00000005844/ENSG00000188404	0
hsa00410	beta-Alanine metabolism	1950-02-01	31/9178	0.0122291	0.279942	ENSG00000006534/ENSG00000108602	ALDH3B1/ALDH3A1	hsa:221/hsa:218	2	2	ENSG00000006534/ENSG00000108602	0
hsa00601	Glycosphingolipid biosynthesis - lacto and neolacto series	1950-02-01	31/9178	0.0122291	0.279942	ENSG00000183778/ENSG00000111846	B3GALT5/GCNT2	hsa:10317/hsa:2651	2	2	ENSG00000183778/ENSG00000111846	0
hsa04512	ECM-receptor interaction	1950-03-01	90/9178	0.0128218	0.279942	ENSG00000142156/ENSG00000053747/ENSG00000168477	COL6A1/LAMA3/TNXB	hsa:1291/hsa:3909/hsa:7148	3	3	ENSG00000142156/ENSG00000053747/ENSG00000168477	0
hsa04975	Fat digestion and absorption	1950-02-01	36/9178	0.0162847	0.28093	ENSG00000188257/ENSG00000165029	PLA2G2A/ABCA1	hsa:5320/hsa:19	2	1	ENSG00000188257	1	ENSG00000165029
hsa00350	Tyrosine metabolism	1950-02-01	37/9178	0.017156	0.28093	ENSG00000006534/ENSG00000108602	ALDH3B1/ALDH3A1	hsa:221/hsa:218	2	2	ENSG00000006534/ENSG00000108602	0
hsa00512	Mucin type O-glycan biosynthesis	1950-02-01	42/9178	0.0218003	0.312442	ENSG00000136542/ENSG00000144278	GALNT5/GALNT13	hsa:11227/hsa:114805	2	2	ENSG00000136542/ENSG00000144278	0
hsa04060	Cytokine-cytokine receptor interaction	1950-04-01	202/9178	0.0238506	0.312442	ENSG00000145824/ENSG00000157873/ENSG00000026103/ENSG00000186891	CXCL14/TNFRSF14/FAS/TNFRSF18	hsa:9547/hsa:8764/hsa:355/hsa:8784	4	3	ENSG00000157873/ENSG00000026103/ENSG00000186891	1	ENSG00000145824
hsa00565	Ether lipid metabolism	1950-02-01	50/9178	0.0301752	0.326893	ENSG00000102886/ENSG00000188257	GDPD3/PLA2G2A	hsa:79153/hsa:5320	2	2	ENSG00000102886/ENSG00000188257	0
hsa00330	Arginine and proline metabolism	1950-02-01	52/9178	0.0324398	0.326893	ENSG00000164867/ENSG00000100033	NOS3/PRODH	hsa:4846/hsa:5625	2	1	ENSG00000100033	1	ENSG00000164867
hsa00514	Other types of O-glycan biosynthesis	1950-02-01	52/9178	0.0324398	0.326893	ENSG00000136542/ENSG00000144278	GALNT5/GALNT13	hsa:11227/hsa:114805	2	2	ENSG00000136542/ENSG00000144278	0
hsa04061	Viral protein interaction with cytokine and cytokine receptor	1950-02-01	65/9178	0.0486723	0.422616	ENSG00000145824/ENSG00000157873	CXCL14/TNFRSF14	hsa:9547/hsa:8764	2	1	ENSG00000157873	1	ENSG00000145824
hsa00982	Drug metabolism - cytochrome P450	1950-02-01	68/9178	0.0527629	0.422616	ENSG00000006534/ENSG00000108602	ALDH3B1/ALDH3A1	hsa:221/hsa:218	2	2	ENSG00000006534/ENSG00000108602	0
hsa04610	Complement and coagulation cascades	1950-02-01	69/9178	0.054153	0.422616	ENSG00000057593/ENSG00000106366	F7/SERPINE1	hsa:2155/hsa:5054	2	1	ENSG00000057593	1	ENSG00000106366
hsa00590	Arachidonic acid metabolism	1950-02-01	72/9178	0.0584009	0.422616	ENSG00000188257/ENSG00000012779	PLA2G2A/ALOX5	hsa:5320/hsa:240	2	2	ENSG00000188257/ENSG00000012779	0
hsa00980	Metabolism of xenobiotics by cytochrome P450	1950-02-01	74/9178	0.0612955	0.422616	ENSG00000006534/ENSG00000108602	ALDH3B1/ALDH3A1	hsa:221/hsa:218	2	2	ENSG00000006534/ENSG00000108602	0
hsa04970	Salivary secretion	1950-02-01	74/9178	0.0612955	0.422616	ENSG00000215182/ENSG00000164116	MUC5AC/GUCY1A1	hsa:4586/hsa:2982	2	2	ENSG00000215182/ENSG00000164116	0
hsa04115	p53 signaling pathway	1950-02-01	87/9178	0.0812351	0.468326	ENSG00000026103/ENSG00000106366	FAS/SERPINE1	hsa:355/hsa:5054	2	1	ENSG00000026103	1	ENSG00000106366
hsa04974	Protein digestion and absorption	1950-02-01	90/9178	0.0860902	0.468326	ENSG00000142156/ENSG00000275896	COL6A1/PRSS2	hsa:1291/hsa:5645	2	2	ENSG00000142156/ENSG00000275896	0
hsa00603	Glycosphingolipid biosynthesis - globo and isoglobo series	1950-01-01	17/9178	0.0887584	0.468326	ENSG00000183778	B3GALT5	hsa:10317	1	1	ENSG00000183778	0
hsa00010	Glycolysis / Gluconeogenesis	1950-02-01	92/9178	0.0893752	0.468326	ENSG00000006534/ENSG00000108602	ALDH3B1/ALDH3A1	hsa:221/hsa:218	2	2	ENSG00000006534/ENSG00000108602	0
hsa04972	Pancreatic secretion	1950-02-01	92/9178	0.0893752	0.468326	ENSG00000188257/ENSG00000275896	PLA2G2A/PRSS2	hsa:5320/hsa:5645	2	2	ENSG00000188257/ENSG00000275896	0
hsa05146	Amoebiasis	1950-02-01	92/9178	0.0893752	0.468326	ENSG00000053747/ENSG00000198788	LAMA3/MUC2	hsa:3909/hsa:4583	2	2	ENSG00000053747/ENSG00000198788	0
hsa04657	IL-17 signaling pathway	1950-02-01	96/9178	0.0960558	0.473367	ENSG00000215182/ENSG00000125740	MUC5AC/FOSB	hsa:4586/hsa:2354	2	2	ENSG00000215182/ENSG00000125740	0
hsa05142	Chagas disease	1950-02-01	97/9178	0.0977481	0.473367	ENSG00000026103/ENSG00000106366	FAS/SERPINE1	hsa:355/hsa:5054	2	1	ENSG00000026103	1	ENSG00000106366
hsa04933	AGE-RAGE signaling pathway in diabetic complications	1950-02-01	103/9178	0.108078	0.473367	ENSG00000164867/ENSG00000106366	NOS3/SERPINE1	hsa:4846/hsa:5054	2	0		2	ENSG00000164867/ENSG00000106366
hsa00534	Glycosaminoglycan biosynthesis - heparan sulfate / heparin	1950-01-01	23/9178	0.118203	0.473367	ENSG00000249853	HS3ST5	hsa:222537	1	1	ENSG00000249853	0
hsa04020	Calcium signaling pathway	1950-03-01	222/9178	0.119936	0.473367	ENSG00000164867/ENSG00000137825/ENSG00000168621	NOS3/ITPKA/GDNF	hsa:4846/hsa:3706/hsa:2668	3	1	ENSG00000137825	2	ENSG00000164867/ENSG00000168621
hsa04080	Neuroactive ligand-receptor interaction	1950-03-01	224/9178	0.122319	0.473367	ENSG00000164418/ENSG00000275896/ENSG00000215644	GRIK2/PRSS2/GCGR	hsa:2898/hsa:5645/hsa:2642	3	3	ENSG00000164418/ENSG00000275896/ENSG00000215644	0
hsa00592	alpha-Linolenic acid metabolism	1950-01-01	24/9178	0.123019	0.473367	ENSG00000188257	PLA2G2A	hsa:5320	1	1	ENSG00000188257	0
hsa04650	Natural killer cell mediated cytotoxicity	1950-02-01	115/9178	0.129548	0.473367	ENSG00000005844/ENSG00000026103	ITGAL/FAS	hsa:3683/hsa:355	2	2	ENSG00000005844/ENSG00000026103	0
hsa04151	PI3K-Akt signaling pathway	1950-04-01	362/9178	0.133621	0.473367	ENSG00000142156/ENSG00000053747/ENSG00000168477/ENSG00000164867	COL6A1/LAMA3/TNXB/NOS3	hsa:1291/hsa:3909/hsa:7148/hsa:4846	4	3	ENSG00000142156/ENSG00000053747/ENSG00000168477	1	ENSG00000164867
hsa05145	Toxoplasmosis	1950-02-01	118/9178	0.135065	0.473367	ENSG00000053747/ENSG00000012779	LAMA3/ALOX5	hsa:3909/hsa:240	2	2	ENSG00000053747/ENSG00000012779	0
hsa05165	Human papillomavirus infection	1950-04-01	364/9178	0.135563	0.473367	ENSG00000142156/ENSG00000053747/ENSG00000168477/ENSG00000026103	COL6A1/LAMA3/TNXB/FAS	hsa:1291/hsa:3909/hsa:7148/hsa:355	4	4	ENSG00000142156/ENSG00000053747/ENSG00000168477/ENSG00000026103	0
hsa00591	Linoleic acid metabolism	1950-01-01	27/9178	0.137313	0.473367	ENSG00000188257	PLA2G2A	hsa:5320	1	1	ENSG00000188257	0
hsa05143	African trypanosomiasis	1950-01-01	27/9178	0.137313	0.473367	ENSG00000026103	FAS	hsa:355	1	1	ENSG00000026103	0
hsa05417	Lipid and atherosclerosis	1950-03-01	241/9178	0.143268	0.477525	ENSG00000165029/ENSG00000164867/ENSG00000026103	ABCA1/NOS3/FAS	hsa:19/hsa:4846/hsa:355	3	1	ENSG00000026103	2	ENSG00000165029/ENSG00000164867
hsa04814	Motor proteins	1950-03-01	243/9178	0.145809	0.477525	ENSG00000090889/ENSG00000130598/ENSG00000186185	KIF4A/TNNI2/KIF18B	hsa:24137/hsa:7136/hsa:146909	3	2	ENSG00000090889/ENSG00000186185	1	ENSG00000130598
hsa00220	Arginine biosynthesis	1950-01-01	31/9178	0.156016	0.483511	ENSG00000164867	NOS3	hsa:4846	1	0		1	ENSG00000164867
hsa04510	Focal adhesion	1950-03-01	252/9178	0.15743	0.483511	ENSG00000142156/ENSG00000053747/ENSG00000168477	COL6A1/LAMA3/TNXB	hsa:1291/hsa:3909/hsa:7148	3	3	ENSG00000142156/ENSG00000053747/ENSG00000168477	0
hsa04611	Platelet activation	1950-02-01	134/9178	0.165314	0.483511	ENSG00000164867/ENSG00000164116	NOS3/GUCY1A1	hsa:4846/hsa:2982	2	1	ENSG00000164116	1	ENSG00000164867
hsa04270	Vascular smooth muscle contraction	1950-02-01	136/9178	0.169179	0.483511	ENSG00000188257/ENSG00000164116	PLA2G2A/GUCY1A1	hsa:5320/hsa:2982	2	2	ENSG00000188257/ENSG00000164116	0
hsa05144	Malaria	1950-01-01	34/9178	0.169782	0.483511	ENSG00000005844	ITGAL	hsa:3683	1	1	ENSG00000005844	0
hsa05330	Allograft rejection	1950-01-01	34/9178	0.169782	0.483511	ENSG00000026103	FAS	hsa:355	1	1	ENSG00000026103	0
hsa04960	Aldosterone-regulated sodium reabsorption	1950-01-01	36/9178	0.178838	0.488077	ENSG00000150201	FXYD4	hsa:53828	1	1	ENSG00000150201	0
hsa05332	Graft-versus-host disease	1950-01-01	36/9178	0.178838	0.488077	ENSG00000026103	FAS	hsa:355	1	1	ENSG00000026103	0
hsa05320	Autoimmune thyroid disease	1950-01-01	37/9178	0.183329	0.489306	ENSG00000026103	FAS	hsa:355	1	1	ENSG00000026103	0
hsa04066	HIF-1 signaling pathway	1950-02-01	145/9178	0.186758	0.489306	ENSG00000164867/ENSG00000106366	NOS3/SERPINE1	hsa:4846/hsa:5054	2	0		2	ENSG00000164867/ENSG00000106366
hsa04371	Apelin signaling pathway	1950-02-01	151/9178	0.198623	0.510188	ENSG00000164867/ENSG00000106366	NOS3/SERPINE1	hsa:4846/hsa:5054	2	0		2	ENSG00000164867/ENSG00000106366
hsa05030	Cocaine addiction	1950-01-01	45/9178	0.218402	0.550204	ENSG00000125740	FOSB	hsa:2354	1	1	ENSG00000125740	0
hsa04940	Type I diabetes mellitus	1950-01-01	49/9178	0.23538	0.55952	ENSG00000026103	FAS	hsa:355	1	1	ENSG00000026103	0
hsa04921	Oxytocin signaling pathway	1950-02-01	171/9178	0.238752	0.55952	ENSG00000164867/ENSG00000164116	NOS3/GUCY1A1	hsa:4846/hsa:2982	2	1	ENSG00000164116	1	ENSG00000164867
hsa04961	Endocrine and other factor-regulated calcium reabsorption	1950-01-01	51/9178	0.243734	0.55952	ENSG00000197959	DNM3	hsa:26052	1	0		1	ENSG00000197959
hsa05206	MicroRNAs in cancer	1950-02-01	174/9178	0.244822	0.55952	ENSG00000073282/ENSG00000168477	TP63/TNXB	hsa:8626/hsa:7148	2	1	ENSG00000168477	1	ENSG00000073282
hsa04979	Cholesterol metabolism	1950-01-01	52/9178	0.247877	0.55952	ENSG00000165029	ABCA1	hsa:19	1	0		1	ENSG00000165029
hsa02010	ABC transporters	1950-01-01	53/9178	0.251997	0.55952	ENSG00000165029	ABCA1	hsa:19	1	0		1	ENSG00000165029
hsa04913	Ovarian steroidogenesis	1950-01-01	53/9178	0.251997	0.55952	ENSG00000012779	ALOX5	hsa:240	1	1	ENSG00000012779	0
hsa04022	cGMP-PKG signaling pathway	1950-02-01	190/9178	0.277282	0.589231	ENSG00000164867/ENSG00000164116	NOS3/GUCY1A1	hsa:4846/hsa:2982	2	1	ENSG00000164116	1	ENSG00000164867
hsa04622	RIG-I-like receptor signaling pathway	1950-01-01	60/9178	0.28023	0.589231	ENSG00000108771	DHX58	hsa:79132	1	1	ENSG00000108771	0
hsa04730	Long-term depression	1950-01-01	60/9178	0.28023	0.589231	ENSG00000164116	GUCY1A1	hsa:2982	1	1	ENSG00000164116	0
hsa05164	Influenza A	1950-02-01	193/9178	0.283371	0.589231	ENSG00000275896/ENSG00000026103	PRSS2/FAS	hsa:5645/hsa:355	2	2	ENSG00000275896/ENSG00000026103	0
hsa04664	Fc epsilon RI signaling pathway	1950-01-01	64/9178	0.295891	0.593597	ENSG00000012779	ALOX5	hsa:240	1	1	ENSG00000012779	0
hsa05031	Amphetamine addiction	1950-01-01	65/9178	0.299754	0.593597	ENSG00000125740	FOSB	hsa:2354	1	1	ENSG00000125740	0
hsa04330	Notch signaling pathway	1950-01-01	66/9178	0.303596	0.593597	ENSG00000104953	TLE6	hsa:79816	1	1	ENSG00000104953	0
hsa04924	Renin secretion	1950-01-01	66/9178	0.303596	0.593597	ENSG00000164116	GUCY1A1	hsa:2982	1	1	ENSG00000164116	0
hsa04370	VEGF signaling pathway	1950-01-01	70/9178	0.318758	0.614078	ENSG00000164867	NOS3	hsa:4846	1	0		1	ENSG00000164867
hsa01524	Platinum drug resistance	1950-01-01	76/9178	0.340897	0.641423	ENSG00000026103	FAS	hsa:355	1	1	ENSG00000026103	0
hsa05169	Epstein-Barr virus infection	1950-02-01	223/9178	0.34387	0.641423	ENSG00000005844/ENSG00000026103	ITGAL/FAS	hsa:3683/hsa:355	2	2	ENSG00000005844/ENSG00000026103	0
hsa00562	Inositol phosphate metabolism	1950-01-01	80/9178	0.355263	0.641423	ENSG00000137825	ITPKA	hsa:3706	1	1	ENSG00000137825	0
hsa04721	Synaptic vesicle cycle	1950-01-01	80/9178	0.355263	0.641423	ENSG00000197959	DNM3	hsa:26052	1	0		1	ENSG00000197959
hsa05416	Viral myocarditis	1950-01-01	81/9178	0.358807	0.641423	ENSG00000005844	ITGAL	hsa:3683	1	1	ENSG00000005844	0
hsa05150	Staphylococcus aureus infection	1950-01-01	82/9178	0.362331	0.641423	ENSG00000005844	ITGAL	hsa:3683	1	1	ENSG00000005844	0
hsa05323	Rheumatoid arthritis	1950-01-01	84/9178	0.369322	0.645083	ENSG00000005844	ITGAL	hsa:3683	1	1	ENSG00000005844	0
hsa04612	Antigen processing and presentation	1950-01-01	89/9178	0.386474	0.666159	ENSG00000019582	CD74	hsa:972	1	1	ENSG00000019582	0
hsa00564	Glycerophospholipid metabolism	1950-01-01	95/9178	0.406454	0.688121	ENSG00000188257	PLA2G2A	hsa:5320	1	1	ENSG00000188257	0
hsa04713	Circadian entrainment	1950-01-01	96/9178	0.409721	0.688121	ENSG00000164116	GUCY1A1	hsa:2982	1	1	ENSG00000164116	0
hsa04540	Gap junction	1950-01-01	100/9178	0.422615	0.695621	ENSG00000164116	GUCY1A1	hsa:2982	1	1	ENSG00000164116	0
hsa04350	TGF-beta signaling pathway	1950-01-01	102/9178	0.428958	0.695621	ENSG00000166147	FBN1	hsa:2200	1	1	ENSG00000166147	0
hsa04070	Phosphatidylinositol signaling system	1950-01-01	104/9178	0.435233	0.695621	ENSG00000137825	ITPKA	hsa:3706	1	1	ENSG00000137825	0
hsa04726	Serotonergic synapse	1950-01-01	106/9178	0.44144	0.695621	ENSG00000012779	ALOX5	hsa:240	1	1	ENSG00000012779	0
hsa05231	Choline metabolism in cancer	1950-01-01	106/9178	0.44144	0.695621	ENSG00000204385	SLC44A4	hsa:80736	1	1	ENSG00000204385	0
hsa04931	Insulin resistance	1950-01-01	110/9178	0.453655	0.695621	ENSG00000164867	NOS3	hsa:4846	1	0		1	ENSG00000164867
hsa05222	Small cell lung cancer	1950-01-01	110/9178	0.453655	0.695621	ENSG00000053747	LAMA3	hsa:3909	1	1	ENSG00000053747	0
hsa04724	Glutamatergic synapse	1950-01-01	111/9178	0.456667	0.695621	ENSG00000164418	GRIK2	hsa:2898	1	1	ENSG00000164418	0
hsa04922	Glucagon signaling pathway	1950-01-01	114/9178	0.465607	0.698941	ENSG00000215644	GCGR	hsa:2642	1	1	ENSG00000215644	0
hsa04380	Osteoclast differentiation	1950-01-01	116/9178	0.471487	0.698941	ENSG00000125740	FOSB	hsa:2354	1	1	ENSG00000125740	0
hsa05100	Bacterial invasion of epithelial cells	1950-01-01	118/9178	0.477304	0.698941	ENSG00000197959	DNM3	hsa:26052	1	0		1	ENSG00000197959
hsa04914	Progesterone-mediated oocyte maturation	1950-01-01	119/9178	0.480188	0.698941	ENSG00000166851	PLK1	hsa:5347	1	1	ENSG00000166851	0
hsa04936	Alcoholic liver disease	1950-01-01	124/9178	0.494379	0.711688	ENSG00000026103	FAS	hsa:355	1	1	ENSG00000026103	0
hsa04926	Relaxin signaling pathway	1950-01-01	128/9178	0.505458	0.719728	ENSG00000164867	NOS3	hsa:4846	1	0		1	ENSG00000164867
hsa04668	TNF signaling pathway	1950-01-01	131/9178	0.51361	0.722949	ENSG00000026103	FAS	hsa:355	1	1	ENSG00000026103	0
hsa05162	Measles	1950-01-01	134/9178	0.521631	0.722949	ENSG00000026103	FAS	hsa:355	1	1	ENSG00000026103	0
hsa04071	Sphingolipid signaling pathway	1950-01-01	135/9178	0.524276	0.722949	ENSG00000164867	NOS3	hsa:4846	1	0		1	ENSG00000164867
hsa05226	Gastric cancer	1950-01-01	141/9178	0.539845	0.731004	ENSG00000198788	MUC2	hsa:4583	1	1	ENSG00000198788	0
hsa04072	Phospholipase D signaling pathway	1950-01-01	144/9178	0.547442	0.731004	ENSG00000197959	DNM3	hsa:26052	1	0		1	ENSG00000197959
hsa00230	Purine metabolism	1950-01-01	146/9178	0.552438	0.731004	ENSG00000164116	GUCY1A1	hsa:2982	1	1	ENSG00000164116	0
hsa04068	FoxO signaling pathway	1950-01-01	146/9178	0.552438	0.731004	ENSG00000166851	PLK1	hsa:5347	1	1	ENSG00000166851	0
hsa04670	Leukocyte transendothelial migration	1950-01-01	153/9178	0.569502	0.746047	ENSG00000005844	ITGAL	hsa:3683	1	1	ENSG00000005844	0
hsa04142	Lysosome	1950-01-01	160/9178	0.585927	0.749108	ENSG00000196188	CTSE	hsa:1510	1	1	ENSG00000196188	0
hsa05160	Hepatitis C	1950-01-01	161/9178	0.588223	0.749108	ENSG00000026103	FAS	hsa:355	1	1	ENSG00000026103	0
hsa04915	Estrogen signaling pathway	1950-01-01	164/9178	0.595036	0.749108	ENSG00000164867	NOS3	hsa:4846	1	0		1	ENSG00000164867
hsa04114	Oocyte meiosis	1950-01-01	166/9178	0.599516	0.749108	ENSG00000166851	PLK1	hsa:5347	1	1	ENSG00000166851	0
hsa05161	Hepatitis B	1950-01-01	172/9178	0.612668	0.749108	ENSG00000026103	FAS	hsa:355	1	1	ENSG00000026103	0
hsa04210	Apoptosis	1950-01-01	174/9178	0.616957	0.749108	ENSG00000026103	FAS	hsa:355	1	1	ENSG00000026103	0
hsa04310	Wnt signaling pathway	1950-01-01	174/9178	0.616957	0.749108	ENSG00000104953	TLE6	hsa:79816	1	1	ENSG00000104953	0
hsa05418	Fluid shear stress and atherosclerosis	1950-01-01	176/9178	0.6212	0.749108	ENSG00000164867	NOS3	hsa:4846	1	0		1	ENSG00000164867
hsa04062	Chemokine signaling pathway	1950-01-01	177/9178	0.623304	0.749108	ENSG00000145824	CXCL14	hsa:9547	1	0		1	ENSG00000145824
hsa05152	Tuberculosis	1950-01-01	181/9178	0.631606	0.752185	ENSG00000019582	CD74	hsa:972	1	1	ENSG00000019582	0
hsa04390	Hippo signaling pathway	1950-01-01	185/9178	0.639728	0.754995	ENSG00000106366	SERPINE1	hsa:5054	1	0		1	ENSG00000106366
hsa04218	Cellular senescence	1950-01-01	195/9178	0.659275	0.767956	ENSG00000106366	SERPINE1	hsa:5054	1	0		1	ENSG00000106366
hsa04360	Axon guidance	1950-01-01	197/9178	0.663057	0.767956	ENSG00000133216	EPHB2	hsa:2048	1	0		1	ENSG00000133216
hsa04110	Cell cycle	1950-01-01	200/9178	0.668654	0.767956	ENSG00000166851	PLK1	hsa:5347	1	1	ENSG00000166851	0
hsa05034	Alcoholism	1950-01-01	203/9178	0.67416	0.767956	ENSG00000125740	FOSB	hsa:2354	1	1	ENSG00000125740	0
hsa05167	Kaposi sarcoma-associated herpesvirus infection	1950-01-01	210/9178	0.686661	0.775453	ENSG00000026103	FAS	hsa:355	1	1	ENSG00000026103	0
hsa04217	Necroptosis	1950-01-01	224/9178	0.710268	0.789238	ENSG00000026103	FAS	hsa:355	1	1	ENSG00000026103	0
hsa04932	Non-alcoholic fatty liver disease	1950-01-01	227/9178	0.715095	0.789238	ENSG00000026103	FAS	hsa:355	1	1	ENSG00000026103	0
hsa04015	Rap1 signaling pathway	1950-01-01	230/9178	0.719844	0.789238	ENSG00000005844	ITGAL	hsa:3683	1	1	ENSG00000005844	0
hsa04613	Neutrophil extracellular trap formation	1950-01-01	232/9178	0.722966	0.789238	ENSG00000005844	ITGAL	hsa:3683	1	1	ENSG00000005844	0
hsa05205	Proteoglycans in cancer	1950-01-01	239/9178	0.733628	0.790735	ENSG00000026103	FAS	hsa:355	1	1	ENSG00000026103	0
hsa05170	Human immunodeficiency virus 1 infection	1950-01-01	241/9178	0.7366	0.790735	ENSG00000026103	FAS	hsa:355	1	1	ENSG00000026103	0
hsa05163	Human cytomegalovirus infection	1950-01-01	245/9178	0.742446	0.790735	ENSG00000026103	FAS	hsa:355	1	1	ENSG00000026103	0
hsa04014	Ras signaling pathway	1950-01-01	256/9178	0.757875	0.800659	ENSG00000188257	PLA2G2A	hsa:5320	1	1	ENSG00000188257	0
hsa05130	Pathogenic Escherichia coli infection	1950-01-01	267/9178	0.772398	0.804521	ENSG00000026103	FAS	hsa:355	1	1	ENSG00000026103	0
hsa05166	Human T-cell leukemia virus 1 infection	1950-01-01	270/9178	0.776208	0.804521	ENSG00000005844	ITGAL	hsa:3683	1	1	ENSG00000005844	0
hsa04810	Regulation of actin cytoskeleton	1950-01-01	273/9178	0.779956	0.804521	ENSG00000005844	ITGAL	hsa:3683	1	1	ENSG00000005844	0
hsa05415	Diabetic cardiomyopathy	1950-01-01	310/9178	0.821414	0.836188	ENSG00000164867	NOS3	hsa:4846	1	0		1	ENSG00000164867
hsa04010	MAPK signaling pathway	1950-01-01	312/9178	0.823422	0.836188	ENSG00000026103	FAS	hsa:355	1	1	ENSG00000026103	0
hsa04144	Endocytosis	1950-01-01	335/9178	0.844985	0.851485	ENSG00000197959	DNM3	hsa:26052	1	0		1	ENSG00000197959
hsa05132	Salmonella infection	1950-01-01	383/9178	0.882007	0.882007	ENSG00000185567	AHNAK2	hsa:113146	1	1	ENSG00000185567	0

## Sheet: Ranked gene list
NAME	DESCRIPTION	GENE_SYMBOL	GENE_TITLE	SCORE
GPHA2(ENSG00000149735)	ENSG00000149735	null	null	4.12026
LINC01545(ENSG00000204904)	ENSG00000204904	null	null	3.98771
AC005042.1(ENSG00000227331)	ENSG00000227331	null	null	3.75575
CCNI2(ENSG00000205089)	ENSG00000205089	null	null	3.4887
AL138921.1(ENSG00000227492)	ENSG00000227492	null	null	3.4887
SLC22A7(ENSG00000137204)	ENSG00000137204	null	null	3.4887
AC092747.2(ENSG00000256625)	ENSG00000256625	null	null	3.4887
MUC5AC(ENSG00000215182)	ENSG00000215182	null	null	3.37574
AC012640.3(ENSG00000271715)	ENSG00000271715	null	null	3.33205
ST7-OT4(ENSG00000214188)	ENSG00000214188	null	null	3.33205
SLC6A7(ENSG00000011083)	ENSG00000011083	null	null	3.33205
AC092111.1(ENSG00000275367)	ENSG00000275367	null	null	3.33205
SLC45A2(ENSG00000164175)	ENSG00000164175	null	null	3.33205
OLFML2B(ENSG00000162745)	ENSG00000162745	null	null	3.24709
ARHGEF6(ENSG00000129675)	ENSG00000129675	null	null	3.18019
PLA2G2A(ENSG00000188257)	ENSG00000188257	null	null	3.14435
KCNK7(ENSG00000173338)	ENSG00000173338	null	null	2.95094
TBX1(ENSG00000184058)	ENSG00000184058	null	null	2.9509
DLL3(ENSG00000090932)	ENSG00000090932	null	null	2.81257
GJB5(ENSG00000189280)	ENSG00000189280	null	null	2.81236
APOD(ENSG00000189058)	ENSG00000189058	null	null	2.71819
AC083855.2(ENSG00000285906)	ENSG00000285906	null	null	2.69896
COL6A1(ENSG00000142156)	ENSG00000142156	null	null	2.65711
RNASE1(ENSG00000129538)	ENSG00000129538	null	null	2.59967
TMTC1(ENSG00000133687)	ENSG00000133687	null	null	2.59167
SELL(ENSG00000188404)	ENSG00000188404	null	null	2.55456
AC022973.4(ENSG00000254317)	ENSG00000254317	null	null	2.53485
CD27(ENSG00000139193)	ENSG00000139193	null	null	2.53485
AC010618.2(ENSG00000269161)	ENSG00000269161	null	null	2.53485
AL049870.2(ENSG00000258633)	ENSG00000258633	null	null	2.53485
AC084855.1(ENSG00000254744)	ENSG00000254744	null	null	2.53485
GIPC3(ENSG00000179855)	ENSG00000179855	null	null	2.53485
LINC01504(ENSG00000225434)	ENSG00000225434	null	null	2.51756
SLC17A9(ENSG00000101194)	ENSG00000101194	null	null	2.51684
MYH7(ENSG00000092054)	ENSG00000092054	null	null	2.49856
AP001350.1(ENSG00000269570)	ENSG00000269570	null	null	2.49856
CSAG3(ENSG00000268916)	ENSG00000268916	null	null	2.49856
BPIFB9P(ENSG00000125997)	ENSG00000125997	null	null	2.49856
CHCHD2P9(ENSG00000186940)	ENSG00000186940	null	null	2.49856
AL109983.1(ENSG00000271426)	ENSG00000271426	null	null	2.49856
AL031772.1(ENSG00000231329)	ENSG00000231329	null	null	2.49856
AC091429.1(ENSG00000242477)	ENSG00000242477	null	null	2.49856
BICD1P1(ENSG00000224346)	ENSG00000224346	null	null	2.49856
RN7SL333P(ENSG00000239494)	ENSG00000239494	null	null	2.49187
RXFP4(ENSG00000173080)	ENSG00000173080	null	null	2.48134
GLIS2-AS1(ENSG00000262686)	ENSG00000262686	null	null	2.48134
ITGB7(ENSG00000139626)	ENSG00000139626	null	null	2.46503
OIP5(ENSG00000104147)	ENSG00000104147	null	null	2.41154
ZG16(ENSG00000174992)	ENSG00000174992	null	null	2.40211
SPRR3(ENSG00000163209)	ENSG00000163209	null	null	2.39872
VTCN1(ENSG00000134258)	ENSG00000134258	null	null	2.39436
AC020978.7(ENSG00000263276)	ENSG00000263276	null	null	2.38591
IL17REL(ENSG00000188263)	ENSG00000188263	null	null	2.37827
DYSF(ENSG00000135636)	ENSG00000135636	null	null	2.35511
RBM15-AS1(ENSG00000227963)	ENSG00000227963	null	null	2.35217
CLIC6(ENSG00000159212)	ENSG00000159212	null	null	2.35153
AC092142.1(ENSG00000261235)	ENSG00000261235	null	null	2.34606
FXYD4(ENSG00000150201)	ENSG00000150201	null	null	2.3068
AC020661.1(ENSG00000251161)	ENSG00000251161	null	null	2.28832
AC104596.1(ENSG00000250326)	ENSG00000250326	null	null	2.28796
ADGRL3(ENSG00000150471)	ENSG00000150471	null	null	2.2847
LINC01431(ENSG00000232645)	ENSG00000232645	null	null	2.28261
ADAD2(ENSG00000140955)	ENSG00000140955	null	null	2.28101
PTPRD(ENSG00000153707)	ENSG00000153707	null	null	2.27723
ATP6V0D2(ENSG00000147614)	ENSG00000147614	null	null	2.2674
AC022613.1(ENSG00000256802)	ENSG00000256802	null	null	2.26624
CRCT1(ENSG00000169509)	ENSG00000169509	null	null	2.26543
OSM(ENSG00000099985)	ENSG00000099985	null	null	2.26086
AC002310.2(ENSG00000239791)	ENSG00000239791	null	null	2.26086
AC024243.1(ENSG00000272969)	ENSG00000272969	null	null	2.25225
F7(ENSG00000057593)	ENSG00000057593	null	null	2.23201
OPTC(ENSG00000188770)	ENSG00000188770	null	null	2.22972
HIST1H2BPS2(ENSG00000217646)	ENSG00000217646	null	null	2.22822
RN7SL239P(ENSG00000242999)	ENSG00000242999	null	null	2.22822
AC024940.1(ENSG00000177359)	ENSG00000177359	null	null	2.21772
ARHGAP31(ENSG00000031081)	ENSG00000031081	null	null	2.20895
FAM13A-AS1(ENSG00000248019)	ENSG00000248019	null	null	2.20155
VCAN(ENSG00000038427)	ENSG00000038427	null	null	2.19076
UPK3B(ENSG00000243566)	ENSG00000243566	null	null	2.18945
GALNT5(ENSG00000136542)	ENSG00000136542	null	null	2.1894
AC009159.3(ENSG00000278058)	ENSG00000278058	null	null	2.18126
AC131097.3(ENSG00000224272)	ENSG00000224272	null	null	2.16808
KRT6C(ENSG00000170465)	ENSG00000170465	null	null	2.16306
PCSK9(ENSG00000169174)	ENSG00000169174	null	null	2.15046
B3GALT5(ENSG00000183778)	ENSG00000183778	null	null	2.12829
SLC44A4(ENSG00000204385)	ENSG00000204385	null	null	2.1201
NDUFV2(ENSG00000178127)	ENSG00000178127	null	null	2.11955
AL354993.2(ENSG00000259723)	ENSG00000259723	null	null	2.1191
SOX11(ENSG00000176887)	ENSG00000176887	null	null	2.11711
TNFRSF14(ENSG00000157873)	ENSG00000157873	null	null	2.10614
CD74(ENSG00000019582)	ENSG00000019582	null	null	2.106
HS3ST1(ENSG00000002587)	ENSG00000002587	null	null	2.10578
FBN1(ENSG00000166147)	ENSG00000166147	null	null	2.09443
IGFBP1(ENSG00000146678)	ENSG00000146678	null	null	2.08601
CNGB3(ENSG00000170289)	ENSG00000170289	null	null	2.07541
ITGAL(ENSG00000005844)	ENSG00000005844	null	null	2.06895
DACH1(ENSG00000276644)	ENSG00000276644	null	null	2.0675
STYK1(ENSG00000060140)	ENSG00000060140	null	null	2.06154
AC012213.4(ENSG00000271830)	ENSG00000271830	null	null	2.06109
GRIK2(ENSG00000164418)	ENSG00000164418	null	null	2.05814
INTS4P2(ENSG00000273024)	ENSG00000273024	null	null	2.04311
KRT6A(ENSG00000205420)	ENSG00000205420	null	null	2.03473
HPX(ENSG00000110169)	ENSG00000110169	null	null	2.03236
HRH1(ENSG00000196639)	ENSG00000196639	null	null	2.02526
GDPD3(ENSG00000102886)	ENSG00000102886	null	null	2.01235
NOVA1(ENSG00000139910)	ENSG00000139910	null	null	2.0056
SAA1(ENSG00000173432)	ENSG00000173432	null	null	1.98982
AC007375.2(ENSG00000269883)	ENSG00000269883	null	null	1.98723
TEX14(ENSG00000121101)	ENSG00000121101	null	null	1.97486
AC068790.5(ENSG00000270061)	ENSG00000270061	null	null	1.97339
AC145138.1(ENSG00000251634)	ENSG00000251634	null	null	1.96709
TBX6(ENSG00000149922)	ENSG00000149922	null	null	1.96628
PLK1(ENSG00000166851)	ENSG00000166851	null	null	1.95401
TMEM139(ENSG00000178826)	ENSG00000178826	null	null	1.95365
APOL6(ENSG00000221963)	ENSG00000221963	null	null	1.95202
SUCLG2-AS1(ENSG00000241316)	ENSG00000241316	null	null	1.95007
FBLN1(ENSG00000077942)	ENSG00000077942	null	null	1.94953
AC098614.4(ENSG00000271943)	ENSG00000271943	null	null	1.94809
SNPH(ENSG00000101298)	ENSG00000101298	null	null	1.9453
AL512328.1(ENSG00000244137)	ENSG00000244137	null	null	1.94158
WFDC2(ENSG00000101443)	ENSG00000101443	null	null	1.94109
LAMA3(ENSG00000053747)	ENSG00000053747	null	null	1.93951
PRR11(ENSG00000068489)	ENSG00000068489	null	null	1.93856
INSL4(ENSG00000120211)	ENSG00000120211	null	null	1.93102
FSBP(ENSG00000265817)	ENSG00000265817	null	null	1.92792
MIR4489(ENSG00000265874)	ENSG00000265874	null	null	1.92792
AC018737.2(ENSG00000279721)	ENSG00000279721	null	null	1.92792
MSLN(ENSG00000102854)	ENSG00000102854	null	null	1.92652
ALOX5(ENSG00000012779)	ENSG00000012779	null	null	1.92478
HS3ST5(ENSG00000249853)	ENSG00000249853	null	null	1.91882
PRSS30P(ENSG00000172460)	ENSG00000172460	null	null	1.91163
ZNF492(ENSG00000229676)	ENSG00000229676	null	null	1.90701
CFAP77(ENSG00000188523)	ENSG00000188523	null	null	1.90422
AL592301.1(ENSG00000227512)	ENSG00000227512	null	null	1.90422
RF00019(ENSG00000207342)	ENSG00000207342	null	null	1.90422
AC005476.1(ENSG00000259079)	ENSG00000259079	null	null	1.90422
ZNF345(ENSG00000251247)	ENSG00000251247	null	null	1.89685
SLC26A5(ENSG00000170615)	ENSG00000170615	null	null	1.89359
POC1B-AS1(ENSG00000270344)	ENSG00000270344	null	null	1.88106
AC009121.2(ENSG00000263080)	ENSG00000263080	null	null	1.87322
ALDH3B1(ENSG00000006534)	ENSG00000006534	null	null	1.86977
CASC19(ENSG00000254166)	ENSG00000254166	null	null	1.86902
RNA5SP101(ENSG00000252845)	ENSG00000252845	null	null	1.86623
AC023830.1(ENSG00000261442)	ENSG00000261442	null	null	1.86046
Z69666.1(ENSG00000228779)	ENSG00000228779	null	null	1.86046
PRDX3P1(ENSG00000229598)	ENSG00000229598	null	null	1.86046
RN7SKP287(ENSG00000252355)	ENSG00000252355	null	null	1.86046
ZNF350-AS1(ENSG00000269235)	ENSG00000269235	null	null	1.8598
AP000553.7(ENSG00000284654)	ENSG00000284654	null	null	1.85654
ALDH3A1(ENSG00000108602)	ENSG00000108602	null	null	1.85648
KCNH6(ENSG00000173826)	ENSG00000173826	null	null	1.84744
AP000350.7(ENSG00000279467)	ENSG00000279467	null	null	1.84744
PLA2G1B(ENSG00000170890)	ENSG00000170890	null	null	1.84744
RF00019(ENSG00000251728)	ENSG00000251728	null	null	1.84744
AC020571.1(ENSG00000229056)	ENSG00000229056	null	null	1.84744
AC063952.1(ENSG00000240661)	ENSG00000240661	null	null	1.84658
TROAP(ENSG00000135451)	ENSG00000135451	null	null	1.84041
CYP3A5(ENSG00000106258)	ENSG00000106258	null	null	1.83741
BNIPL(ENSG00000163141)	ENSG00000163141	null	null	1.83528
KIF4A(ENSG00000090889)	ENSG00000090889	null	null	1.8347
LINC01970(ENSG00000265692)	ENSG00000265692	null	null	1.83411
AC010733.1(ENSG00000232713)	ENSG00000232713	null	null	1.83258
DDN(ENSG00000181418)	ENSG00000181418	null	null	1.82757
AC006299.1(ENSG00000246225)	ENSG00000246225	null	null	1.82517
LINC01116(ENSG00000163364)	ENSG00000163364	null	null	1.82497
AC013476.1(ENSG00000234193)	ENSG00000234193	null	null	1.82122
PTGS2(ENSG00000073756)	ENSG00000073756	null	null	1.82054
AL357146.1(ENSG00000236013)	ENSG00000236013	null	null	1.82054
ENG(ENSG00000106991)	ENSG00000106991	null	null	1.81917
BDKRB1(ENSG00000100739)	ENSG00000100739	null	null	1.81761
KANK3(ENSG00000186994)	ENSG00000186994	null	null	1.81636
AC106820.4(ENSG00000260293)	ENSG00000260293	null	null	1.81087
DEPDC1(ENSG00000024526)	ENSG00000024526	null	null	1.81074
LINC00536(ENSG00000249917)	ENSG00000249917	null	null	1.80482
AC008731.1(ENSG00000261669)	ENSG00000261669	null	null	1.80482
AL359091.4(ENSG00000272696)	ENSG00000272696	null	null	1.80379
MTRNR2L12(ENSG00000269028)	ENSG00000269028	null	null	1.8032
FAM66C(ENSG00000226711)	ENSG00000226711	null	null	1.79341
HIST1H2BJ(ENSG00000124635)	ENSG00000124635	null	null	1.78825
AC004990.1(ENSG00000232756)	ENSG00000232756	null	null	1.78742
AHNAK2(ENSG00000185567)	ENSG00000185567	null	null	1.7846
ATP13A4(ENSG00000127249)	ENSG00000127249	null	null	1.78412
TNFRSF10A-AS1(ENSG00000253930)	ENSG00000253930	null	null	1.77887
SPOCK1(ENSG00000152377)	ENSG00000152377	null	null	1.77804
CIT(ENSG00000122966)	ENSG00000122966	null	null	1.77487
DHX58(ENSG00000108771)	ENSG00000108771	null	null	1.77411
ACTA2(ENSG00000107796)	ENSG00000107796	null	null	1.77122
MT-TH(ENSG00000210176)	ENSG00000210176	null	null	1.77094
AC008760.1(ENSG00000269680)	ENSG00000269680	null	null	1.76834
GUCY1A1(ENSG00000164116)	ENSG00000164116	null	null	1.76772
AC026785.1(ENSG00000185296)	ENSG00000185296	null	null	1.76401
CYSRT1(ENSG00000197191)	ENSG00000197191	null	null	1.76227
USHBP1(ENSG00000130307)	ENSG00000130307	null	null	1.76159
BIRC7(ENSG00000101197)	ENSG00000101197	null	null	1.76099
SAA2(ENSG00000134339)	ENSG00000134339	null	null	1.75834
GCGR(ENSG00000215644)	ENSG00000215644	null	null	1.75735
TMEM236(ENSG00000148483)	ENSG00000148483	null	null	1.75167
CCDC85A(ENSG00000055813)	ENSG00000055813	null	null	1.74938
CEACAM6(ENSG00000086548)	ENSG00000086548	null	null	1.7387
MGAT2(ENSG00000168282)	ENSG00000168282	null	null	1.73725
LINC01124(ENSG00000222033)	ENSG00000222033	null	null	1.73655
AC114811.2(ENSG00000260641)	ENSG00000260641	null	null	1.73655
AL139128.1(ENSG00000234937)	ENSG00000234937	null	null	1.73477
AP000812.2(ENSG00000255860)	ENSG00000255860	null	null	1.73298
MUC2(ENSG00000198788)	ENSG00000198788	null	null	1.73091
AC008147.4(ENSG00000278842)	ENSG00000278842	null	null	1.72374
STUM(ENSG00000203685)	ENSG00000203685	null	null	1.7088
PNCK(ENSG00000130822)	ENSG00000130822	null	null	1.7067
AL645728.2(ENSG00000284740)	ENSG00000284740	null	null	1.70284
RF00019(ENSG00000202399)	ENSG00000202399	null	null	1.70253
ITPKA(ENSG00000137825)	ENSG00000137825	null	null	1.69944
PKD1P1(ENSG00000244257)	ENSG00000244257	null	null	1.69628
PLA2G4B(ENSG00000243708)	ENSG00000243708	null	null	1.69456
AC093110.1(ENSG00000238018)	ENSG00000238018	null	null	1.69414
CKAP2L(ENSG00000169607)	ENSG00000169607	null	null	1.6937
AF064858.1(ENSG00000235888)	ENSG00000235888	null	null	1.68914
HPGD(ENSG00000164120)	ENSG00000164120	null	null	1.68866
PRSS2(ENSG00000275896)	ENSG00000275896	null	null	1.68838
BCAS1(ENSG00000064787)	ENSG00000064787	null	null	1.68367
DQX1(ENSG00000144045)	ENSG00000144045	null	null	1.68158
KIF18B(ENSG00000186185)	ENSG00000186185	null	null	1.67695
PSAT1(ENSG00000135069)	ENSG00000135069	null	null	1.67671
RPL23AP67(ENSG00000240991)	ENSG00000240991	null	null	1.67669
OLFML3(ENSG00000116774)	ENSG00000116774	null	null	1.67494
MGAM(ENSG00000257335)	ENSG00000257335	null	null	1.67121
INAVA(ENSG00000163362)	ENSG00000163362	null	null	1.66946
AC011899.2(ENSG00000233038)	ENSG00000233038	null	null	1.66725
SNORA71A(ENSG00000225091)	ENSG00000225091	null	null	1.6666
ITM2A(ENSG00000078596)	ENSG00000078596	null	null	1.66131
AL139039.3(ENSG00000237685)	ENSG00000237685	null	null	1.66037
EBAG9P1(ENSG00000233690)	ENSG00000233690	null	null	1.66037
KRT6B(ENSG00000185479)	ENSG00000185479	null	null	1.65632
CNN2P9(ENSG00000213149)	ENSG00000213149	null	null	1.65439
NYAP1(ENSG00000166924)	ENSG00000166924	null	null	1.65412
TMPRSS11A(ENSG00000187054)	ENSG00000187054	null	null	1.65255
CTSE(ENSG00000196188)	ENSG00000196188	null	null	1.65071
GALNTL6(ENSG00000174473)	ENSG00000174473	null	null	1.6485
VSIG2(ENSG00000019102)	ENSG00000019102	null	null	1.64796
MUM1L1(ENSG00000157502)	ENSG00000157502	null	null	1.64652
SGO1(ENSG00000129810)	ENSG00000129810	null	null	1.64632
AZGP1(ENSG00000160862)	ENSG00000160862	null	null	1.64629
AC008026.3(ENSG00000264546)	ENSG00000264546	null	null	1.64522
AL645929.2(ENSG00000285799)	ENSG00000285799	null	null	1.64214
AC099850.3(ENSG00000265415)	ENSG00000265415	null	null	1.64143
LAMB3(ENSG00000196878)	ENSG00000196878	null	null	1.63868
ZNF648(ENSG00000179930)	ENSG00000179930	null	null	1.63799
FOSB(ENSG00000125740)	ENSG00000125740	null	null	1.63126
EXOC3L4(ENSG00000205436)	ENSG00000205436	null	null	1.62884
AC100801.1(ENSG00000253154)	ENSG00000253154	null	null	1.62863
AL031719.2(ENSG00000280231)	ENSG00000280231	null	null	1.6205
SPRR2D(ENSG00000163216)	ENSG00000163216	null	null	1.62047
LGI3(ENSG00000168481)	ENSG00000168481	null	null	1.6199
UTAT33(ENSG00000231851)	ENSG00000231851	null	null	1.619
NGEF(ENSG00000066248)	ENSG00000066248	null	null	1.61467
PIP(ENSG00000159763)	ENSG00000159763	null	null	1.61408
GTSE1(ENSG00000075218)	ENSG00000075218	null	null	1.6109
ZNF284(ENSG00000186026)	ENSG00000186026	null	null	1.60751
ANO7(ENSG00000146205)	ENSG00000146205	null	null	1.59171
CEACAM5(ENSG00000105388)	ENSG00000105388	null	null	1.59162
RSPH1(ENSG00000160188)	ENSG00000160188	null	null	1.59015
CCDC106(ENSG00000173581)	ENSG00000173581	null	null	1.58919
SCNN1D(ENSG00000162572)	ENSG00000162572	null	null	1.58735
SCARNA6(ENSG00000251791)	ENSG00000251791	null	null	1.58418
MEIS1(ENSG00000143995)	ENSG00000143995	null	null	1.58342
CPNE4(ENSG00000196353)	ENSG00000196353	null	null	1.57649
AL353807.3(ENSG00000246203)	ENSG00000246203	null	null	1.57543
AMY2B(ENSG00000240038)	ENSG00000240038	null	null	1.57416
AC106820.3(ENSG00000260095)	ENSG00000260095	null	null	1.57081
AC068831.7(ENSG00000284946)	ENSG00000284946	null	null	1.57023
KIF18A(ENSG00000121621)	ENSG00000121621	null	null	1.56719
TMBIM1(ENSG00000135926)	ENSG00000135926	null	null	1.5666
MRPS31P4(ENSG00000250299)	ENSG00000250299	null	null	1.56568
DDX50P1(ENSG00000229816)	ENSG00000229816	null	null	1.56568
LINC01624(ENSG00000227508)	ENSG00000227508	null	null	1.56568
TSACC(ENSG00000163467)	ENSG00000163467	null	null	1.56434
LAMB2(ENSG00000172037)	ENSG00000172037	null	null	1.56144
ASPM(ENSG00000066279)	ENSG00000066279	null	null	1.56084
TNXB(ENSG00000168477)	ENSG00000168477	null	null	1.55798
HJURP(ENSG00000123485)	ENSG00000123485	null	null	1.55451
RAB37(ENSG00000172794)	ENSG00000172794	null	null	1.55417
AC104083.1(ENSG00000260244)	ENSG00000260244	null	null	1.55125
NCBP2L(ENSG00000170935)	ENSG00000170935	null	null	1.5499
TSPAN1(ENSG00000117472)	ENSG00000117472	null	null	1.54941
GIPR(ENSG00000010310)	ENSG00000010310	null	null	1.54766
AC096533.1(ENSG00000236942)	ENSG00000236942	null	null	1.5472
NSUN7(ENSG00000179299)	ENSG00000179299	null	null	1.54594
PCDH8(ENSG00000136099)	ENSG00000136099	null	null	1.54449
SPATA18(ENSG00000163071)	ENSG00000163071	null	null	1.54421
EMILIN1(ENSG00000138080)	ENSG00000138080	null	null	1.54304
AC133785.1(ENSG00000233221)	ENSG00000233221	null	null	1.5401
LINC00339(ENSG00000218510)	ENSG00000218510	null	null	1.53746
SERPINE3(ENSG00000253309)	ENSG00000253309	null	null	1.53238
GPR1(ENSG00000183671)	ENSG00000183671	null	null	1.53153
CDC20(ENSG00000117399)	ENSG00000117399	null	null	1.52974
LINGO4(ENSG00000213171)	ENSG00000213171	null	null	1.5277
NFATC4(ENSG00000100968)	ENSG00000100968	null	null	1.52526
AL139424.3(ENSG00000284735)	ENSG00000284735	null	null	1.52522
FAM129C(ENSG00000167483)	ENSG00000167483	null	null	1.52456
LINC01168(ENSG00000240707)	ENSG00000240707	null	null	1.51917
MIR4292(ENSG00000265806)	ENSG00000265806	null	null	1.51431
CTSO(ENSG00000256043)	ENSG00000256043	null	null	1.51408
SLC37A2(ENSG00000134955)	ENSG00000134955	null	null	1.51161
SRMS(ENSG00000125508)	ENSG00000125508	null	null	1.5083
ECM1(ENSG00000143369)	ENSG00000143369	null	null	1.50599
NLRP3P1(ENSG00000277883)	ENSG00000277883	null	null	1.5046
CXCL1(ENSG00000163739)	ENSG00000163739	null	null	1.50347
DPY19L1P2(ENSG00000231952)	ENSG00000231952	null	null	1.50202
DNAH17(ENSG00000187775)	ENSG00000187775	null	null	1.50057
AC139495.3(ENSG00000250138)	ENSG00000250138	null	null	1.50008
AC015818.3(ENSG00000263946)	ENSG00000263946	null	null	1.49966
PKHD1(ENSG00000170927)	ENSG00000170927	null	null	1.49767
AC025262.2(ENSG00000280181)	ENSG00000280181	null	null	1.49558
AC005096.1(ENSG00000259294)	ENSG00000259294	null	null	1.49196
SP9(ENSG00000217236)	ENSG00000217236	null	null	1.49196
NR2F2-AS1(ENSG00000247809)	ENSG00000247809	null	null	1.49091
HIC2(ENSG00000169635)	ENSG00000169635	null	null	1.49089
IGFBP6(ENSG00000167779)	ENSG00000167779	null	null	1.49068
AL159169.2(ENSG00000272871)	ENSG00000272871	null	null	1.48843
GAS6-AS1(ENSG00000233695)	ENSG00000233695	null	null	1.48714
AL117209.1(ENSG00000259515)	ENSG00000259515	null	null	1.48696
CILP2(ENSG00000160161)	ENSG00000160161	null	null	1.48632
FAS(ENSG00000026103)	ENSG00000026103	null	null	1.48441
IGHM(ENSG00000211899)	ENSG00000211899	null	null	1.48411
PLBD1(ENSG00000121316)	ENSG00000121316	null	null	1.48367
LINC01002(ENSG00000282508)	ENSG00000282508	null	null	1.48298
BLM(ENSG00000197299)	ENSG00000197299	null	null	1.48277
HCLS1(ENSG00000180353)	ENSG00000180353	null	null	1.48271
PTPRN2(ENSG00000155093)	ENSG00000155093	null	null	1.47958
AC114956.2(ENSG00000248554)	ENSG00000248554	null	null	1.47945
SLC9A4(ENSG00000180251)	ENSG00000180251	null	null	1.47857
AC007182.1(ENSG00000224721)	ENSG00000224721	null	null	1.47752
RIMS2(ENSG00000176406)	ENSG00000176406	null	null	1.47741
ABCA7(ENSG00000064687)	ENSG00000064687	null	null	1.4773
PHBP5(ENSG00000233523)	ENSG00000233523	null	null	1.47553
TCAF2(ENSG00000170379)	ENSG00000170379	null	null	1.47387
AL357137.1(ENSG00000271143)	ENSG00000271143	null	null	1.47313
DCAF13P1(ENSG00000242562)	ENSG00000242562	null	null	1.47228
UNC13A(ENSG00000130477)	ENSG00000130477	null	null	1.47191
ASB14(ENSG00000239388)	ENSG00000239388	null	null	1.47159
ATP6V1FNB(ENSG00000272899)	ENSG00000272899	null	null	1.47081
LRRC6(ENSG00000129295)	ENSG00000129295	null	null	1.46875
C17orf82(ENSG00000187013)	ENSG00000187013	null	null	1.46862
BUB1(ENSG00000169679)	ENSG00000169679	null	null	1.46733
ALG1L15P(ENSG00000242017)	ENSG00000242017	null	null	1.46678
HHIPL2(ENSG00000143512)	ENSG00000143512	null	null	1.46603
PDZK1IP1(ENSG00000162366)	ENSG00000162366	null	null	1.46378
GNAI1(ENSG00000127955)	ENSG00000127955	null	null	1.46373
AACSP1(ENSG00000250420)	ENSG00000250420	null	null	1.46215
MUC5B(ENSG00000117983)	ENSG00000117983	null	null	1.46112
NKPD1(ENSG00000179846)	ENSG00000179846	null	null	1.46003
COL6A2(ENSG00000142173)	ENSG00000142173	null	null	1.45973
AC007448.4(ENSG00000285877)	ENSG00000285877	null	null	1.4594
HNRNPA3P5(ENSG00000236565)	ENSG00000236565	null	null	1.45936
ZNF439(ENSG00000171291)	ENSG00000171291	null	null	1.45743
UCKL1-AS1(ENSG00000280213)	ENSG00000280213	null	null	1.45711
AL731567.1(ENSG00000231964)	ENSG00000231964	null	null	1.457
PLVAP(ENSG00000130300)	ENSG00000130300	null	null	1.457
AC139795.3(ENSG00000272459)	ENSG00000272459	null	null	1.45633
NYNRIN(ENSG00000205978)	ENSG00000205978	null	null	1.45415
AC124242.1(ENSG00000245281)	ENSG00000245281	null	null	1.45348
ESAM(ENSG00000149564)	ENSG00000149564	null	null	1.45323
HMGCLL1(ENSG00000146151)	ENSG00000146151	null	null	1.45281
GCNT2(ENSG00000111846)	ENSG00000111846	null	null	1.45107
IL16(ENSG00000172349)	ENSG00000172349	null	null	1.45059
DUOX2(ENSG00000140279)	ENSG00000140279	null	null	1.44992
GDPD2(ENSG00000130055)	ENSG00000130055	null	null	1.44992
TDRP(ENSG00000180190)	ENSG00000180190	null	null	1.44872
AC037459.2(ENSG00000251034)	ENSG00000251034	null	null	1.44872
GNAT1(ENSG00000114349)	ENSG00000114349	null	null	1.44872
LINC02198(ENSG00000249352)	ENSG00000249352	null	null	1.44872
SNORD63(ENSG00000206989)	ENSG00000206989	null	null	1.44872
MAP1LC3A(ENSG00000101460)	ENSG00000101460	null	null	1.44845
CFAP47(ENSG00000165164)	ENSG00000165164	null	null	1.44737
VWA5A(ENSG00000110002)	ENSG00000110002	null	null	1.44684
CA2(ENSG00000104267)	ENSG00000104267	null	null	1.44324
FLG2(ENSG00000143520)	ENSG00000143520	null	null	1.44319
CRYBG3(ENSG00000080200)	ENSG00000080200	null	null	1.44176
CPB2-AS1(ENSG00000235903)	ENSG00000235903	null	null	1.44164
UBE2C(ENSG00000175063)	ENSG00000175063	null	null	1.43987
AC006001.2(ENSG00000226824)	ENSG00000226824	null	null	1.43966
GJB4(ENSG00000189433)	ENSG00000189433	null	null	1.43889
APBB1IP(ENSG00000077420)	ENSG00000077420	null	null	1.43876
PDE4A(ENSG00000065989)	ENSG00000065989	null	null	1.43866
FAM83D(ENSG00000101447)	ENSG00000101447	null	null	1.43822
CORO1A(ENSG00000102879)	ENSG00000102879	null	null	1.43721
SPRR1B(ENSG00000169469)	ENSG00000169469	null	null	1.43612
CDC25C(ENSG00000158402)	ENSG00000158402	null	null	1.43337
SLC23A3(ENSG00000213901)	ENSG00000213901	null	null	1.43257
PRR5L(ENSG00000135362)	ENSG00000135362	null	null	1.42965
OR7E7P(ENSG00000238228)	ENSG00000238228	null	null	1.42842
TRPM8(ENSG00000144481)	ENSG00000144481	null	null	1.42832
PLPPR3(ENSG00000129951)	ENSG00000129951	null	null	1.42678
PICART1(ENSG00000246640)	ENSG00000246640	null	null	1.42477
AC090589.1(ENSG00000243802)	ENSG00000243802	null	null	1.42377
H2BFS(ENSG00000234289)	ENSG00000234289	null	null	1.42235
MAFA-AS1(ENSG00000254338)	ENSG00000254338	null	null	1.42231
AL021407.3(ENSG00000218073)	ENSG00000218073	null	null	1.42081
BAIAP2L2(ENSG00000128298)	ENSG00000128298	null	null	1.42029
CEACAM1(ENSG00000079385)	ENSG00000079385	null	null	1.4193
MARCH11(ENSG00000183654)	ENSG00000183654	null	null	1.41814
TACC3(ENSG00000013810)	ENSG00000013810	null	null	1.41769
AL031282.1(ENSG00000227775)	ENSG00000227775	null	null	1.41766
WDR66(ENSG00000158023)	ENSG00000158023	null	null	1.41614
SRD5A3-AS1(ENSG00000249700)	ENSG00000249700	null	null	1.41568
PITPNM1(ENSG00000110697)	ENSG00000110697	null	null	1.4149
MAJIN(ENSG00000168070)	ENSG00000168070	null	null	1.41384
LNCOC1(ENSG00000253741)	ENSG00000253741	null	null	1.41296
AL359878.1(ENSG00000205740)	ENSG00000205740	null	null	1.41229
FBXO48(ENSG00000204923)	ENSG00000204923	null	null	1.41076
AC072061.1(ENSG00000259826)	ENSG00000259826	null	null	1.40975
MINDY4(ENSG00000106125)	ENSG00000106125	null	null	1.4096
AC012313.2(ENSG00000268049)	ENSG00000268049	null	null	1.4073
TSC22D1-AS1(ENSG00000278156)	ENSG00000278156	null	null	1.4071
ESPL1(ENSG00000135476)	ENSG00000135476	null	null	1.40603
MATN1(ENSG00000162510)	ENSG00000162510	null	null	1.40383
LPAR5(ENSG00000184574)	ENSG00000184574	null	null	1.40252
PTPRB(ENSG00000127329)	ENSG00000127329	null	null	1.40149
SERPINB9P1(ENSG00000230438)	ENSG00000230438	null	null	1.39737
TLE6(ENSG00000104953)	ENSG00000104953	null	null	1.39355
KCNK3(ENSG00000171303)	ENSG00000171303	null	null	1.39294
ACHE(ENSG00000087085)	ENSG00000087085	null	null	1.39222
SCRT1(ENSG00000261678)	ENSG00000261678	null	null	1.39184
KRTAP5-8(ENSG00000241233)	ENSG00000241233	null	null	1.39077
CDC42EP5(ENSG00000167617)	ENSG00000167617	null	null	1.39005
AL445472.1(ENSG00000227486)	ENSG00000227486	null	null	1.39003
AL589843.2(ENSG00000233820)	ENSG00000233820	null	null	1.38999
SUSD2(ENSG00000099994)	ENSG00000099994	null	null	1.38914
SNORA68B(ENSG00000201388)	ENSG00000201388	null	null	1.38909
UBA7(ENSG00000182179)	ENSG00000182179	null	null	1.38778
TCP10L(ENSG00000242220)	ENSG00000242220	null	null	1.38718
LINC01115(ENSG00000272342)	ENSG00000272342	null	null	1.38664
SOX3(ENSG00000134595)	ENSG00000134595	null	null	1.3835
PARM1(ENSG00000169116)	ENSG00000169116	null	null	1.38022
SMG1P6(ENSG00000254634)	ENSG00000254634	null	null	1.3802
CHIT1(ENSG00000133063)	ENSG00000133063	null	null	1.37941
NPR1(ENSG00000169418)	ENSG00000169418	null	null	1.37842
TRIB2(ENSG00000071575)	ENSG00000071575	null	null	1.37834
AC020898.1(ENSG00000213757)	ENSG00000213757	null	null	1.37753
CT83(ENSG00000204019)	ENSG00000204019	null	null	1.37666
RPS26P3(ENSG00000212829)	ENSG00000212829	null	null	1.3766
AARSD1(ENSG00000266967)	ENSG00000266967	null	null	1.37525
SORBS3(ENSG00000120896)	ENSG00000120896	null	null	1.37475
AL512408.1(ENSG00000260063)	ENSG00000260063	null	null	1.3733
AC012435.1(ENSG00000260103)	ENSG00000260103	null	null	1.37324
AC137630.3(ENSG00000272434)	ENSG00000272434	null	null	1.37188
SSUH2(ENSG00000125046)	ENSG00000125046	null	null	1.37091
RGCC(ENSG00000102760)	ENSG00000102760	null	null	1.36894
NAALAD2(ENSG00000077616)	ENSG00000077616	null	null	1.36865
CTAGE15(ENSG00000271079)	ENSG00000271079	null	null	1.36779
MMP14(ENSG00000157227)	ENSG00000157227	null	null	1.36767
STK24-AS1(ENSG00000224418)	ENSG00000224418	null	null	1.36651
PDE8B(ENSG00000113231)	ENSG00000113231	null	null	1.36562
RASA4CP(ENSG00000228903)	ENSG00000228903	null	null	1.36551
IQGAP3(ENSG00000183856)	ENSG00000183856	null	null	1.36442
PSCA(ENSG00000167653)	ENSG00000167653	null	null	1.36277
BX470102.1(ENSG00000238279)	ENSG00000238279	null	null	1.36274
PLCH2(ENSG00000149527)	ENSG00000149527	null	null	1.3624
TNFRSF18(ENSG00000186891)	ENSG00000186891	null	null	1.35687
AC016831.6(ENSG00000285106)	ENSG00000285106	null	null	1.35452
PLEKHF1(ENSG00000166289)	ENSG00000166289	null	null	1.35442
AC105020.1(ENSG00000203392)	ENSG00000203392	null	null	1.35347
CDH23(ENSG00000107736)	ENSG00000107736	null	null	1.35094
C1QTNF1(ENSG00000173918)	ENSG00000173918	null	null	1.35083
AC010504.1(ENSG00000267219)	ENSG00000267219	null	null	1.35034
HSH2D(ENSG00000196684)	ENSG00000196684	null	null	1.34946
ADAMTSL3(ENSG00000156218)	ENSG00000156218	null	null	1.3494
C21orf62-AS1(ENSG00000205930)	ENSG00000205930	null	null	1.34848
MYADML2(ENSG00000185105)	ENSG00000185105	null	null	1.34695
AC009226.1(ENSG00000223725)	ENSG00000223725	null	null	1.34695
MAGIX(ENSG00000269313)	ENSG00000269313	null	null	1.34678
OTOGL(ENSG00000165899)	ENSG00000165899	null	null	1.34569
TAF1A(ENSG00000143498)	ENSG00000143498	null	null	1.34547
CAPN9(ENSG00000135773)	ENSG00000135773	null	null	1.34523
AKR1C3(ENSG00000196139)	ENSG00000196139	null	null	1.34474
AL662791.1(ENSG00000244349)	ENSG00000244349	null	null	1.34419
HS3ST3A1(ENSG00000153976)	ENSG00000153976	null	null	1.34372
RPL7AP30(ENSG00000241741)	ENSG00000241741	null	null	1.34358
IFNL1(ENSG00000182393)	ENSG00000182393	null	null	1.34252
BPIFA1(ENSG00000198183)	ENSG00000198183	null	null	1.34212
SNHG22(ENSG00000267322)	ENSG00000267322	null	null	1.33994
SECTM1(ENSG00000141574)	ENSG00000141574	null	null	1.33931
AC004828.1(ENSG00000258871)	ENSG00000258871	null	null	1.33898
AC113191.1(ENSG00000254198)	ENSG00000254198	null	null	1.33793
NEK2(ENSG00000117650)	ENSG00000117650	null	null	1.33586
ACACB(ENSG00000076555)	ENSG00000076555	null	null	1.33189
PRC1(ENSG00000198901)	ENSG00000198901	null	null	1.33119
CDHR5(ENSG00000099834)	ENSG00000099834	null	null	1.33081
TNNC2(ENSG00000101470)	ENSG00000101470	null	null	1.3305
PLEKHS1(ENSG00000148735)	ENSG00000148735	null	null	1.3305
CENPS(ENSG00000175279)	ENSG00000175279	null	null	1.32893
PTCH2(ENSG00000117425)	ENSG00000117425	null	null	1.32869
RNF224(ENSG00000233198)	ENSG00000233198	null	null	1.32815
SORBS2(ENSG00000154556)	ENSG00000154556	null	null	1.32587
AC114402.2(ENSG00000227417)	ENSG00000227417	null	null	1.32587
AC087500.1(ENSG00000261879)	ENSG00000261879	null	null	1.32552
LINC00957(ENSG00000235314)	ENSG00000235314	null	null	1.32338
LRRC37A17P(ENSG00000263142)	ENSG00000263142	null	null	1.32068
AL157938.3(ENSG00000246851)	ENSG00000246851	null	null	1.31769
DCAF4L1(ENSG00000182308)	ENSG00000182308	null	null	1.31753
STIL(ENSG00000123473)	ENSG00000123473	null	null	1.31638
LDHD(ENSG00000166816)	ENSG00000166816	null	null	1.31378
NMB(ENSG00000197696)	ENSG00000197696	null	null	1.31337
FTLP14(ENSG00000260459)	ENSG00000260459	null	null	1.31247
ARHGAP27P2(ENSG00000267472)	ENSG00000267472	null	null	1.31
FAM72A(ENSG00000196550)	ENSG00000196550	null	null	1.30932
PROM2(ENSG00000155066)	ENSG00000155066	null	null	1.30849
SDCBP2(ENSG00000125775)	ENSG00000125775	null	null	1.30677
INPP5J(ENSG00000185133)	ENSG00000185133	null	null	1.30542
AC109460.3(ENSG00000261067)	ENSG00000261067	null	null	1.30492
FAM83E(ENSG00000105523)	ENSG00000105523	null	null	1.30296
RORC(ENSG00000143365)	ENSG00000143365	null	null	1.3028
AC073264.3(ENSG00000283537)	ENSG00000283537	null	null	1.30217
AC083837.1(ENSG00000261618)	ENSG00000261618	null	null	1.30117
AC233728.1(ENSG00000233250)	ENSG00000233250	null	null	1.30115
MC4R(ENSG00000166603)	ENSG00000166603	null	null	1.30055
CFL1P1(ENSG00000223820)	ENSG00000223820	null	null	1.29989
DNASE2B(ENSG00000137976)	ENSG00000137976	null	null	1.29976
AP000944.2(ENSG00000285816)	ENSG00000285816	null	null	1.29976
COL4A1(ENSG00000187498)	ENSG00000187498	null	null	1.29976
RBM44(ENSG00000177483)	ENSG00000177483	null	null	1.29778
RASAL1(ENSG00000111344)	ENSG00000111344	null	null	1.29612
AC055713.1(ENSG00000247373)	ENSG00000247373	null	null	1.29577
AC110619.1(ENSG00000218416)	ENSG00000218416	null	null	1.29573
TEX21P(ENSG00000234911)	ENSG00000234911	null	null	1.29545
C8orf48(ENSG00000164743)	ENSG00000164743	null	null	1.29533
GOLM1(ENSG00000135052)	ENSG00000135052	null	null	1.29522
DTX1(ENSG00000135144)	ENSG00000135144	null	null	1.29463
HACD4(ENSG00000188921)	ENSG00000188921	null	null	1.28987
CENPI(ENSG00000102384)	ENSG00000102384	null	null	1.28909
AC073284.1(ENSG00000237571)	ENSG00000237571	null	null	1.28895
RPP25(ENSG00000178718)	ENSG00000178718	null	null	1.28663
INKA2-AS1(ENSG00000227811)	ENSG00000227811	null	null	1.28554
AC026412.3(ENSG00000271119)	ENSG00000271119	null	null	1.28522
COLCA1(ENSG00000196167)	ENSG00000196167	null	null	1.28411
LINC00862(ENSG00000203721)	ENSG00000203721	null	null	1.28287
PFKFB1(ENSG00000158571)	ENSG00000158571	null	null	1.28193
ATAD3C(ENSG00000215915)	ENSG00000215915	null	null	1.28174
AP000844.2(ENSG00000238117)	ENSG00000238117	null	null	1.28145
VIPR1(ENSG00000114812)	ENSG00000114812	null	null	1.28029
AC005393.1(ENSG00000276445)	ENSG00000276445	null	null	1.27983
MRPL53(ENSG00000204822)	ENSG00000204822	null	null	1.27861
NIPAL3(ENSG00000001461)	ENSG00000001461	null	null	1.27847
RF00561(ENSG00000253047)	ENSG00000253047	null	null	1.27719
RNF151(ENSG00000179580)	ENSG00000179580	null	null	1.27706
KIF24(ENSG00000186638)	ENSG00000186638	null	null	1.27575
GMPR(ENSG00000137198)	ENSG00000137198	null	null	1.27546
HGD(ENSG00000113924)	ENSG00000113924	null	null	1.27419
AC012181.2(ENSG00000261270)	ENSG00000261270	null	null	1.27289
YBX2(ENSG00000006047)	ENSG00000006047	null	null	1.26833
CREG2(ENSG00000175874)	ENSG00000175874	null	null	1.26518
GALNT13(ENSG00000144278)	ENSG00000144278	null	null	1.26391
DPY19L2P1(ENSG00000189212)	ENSG00000189212	null	null	1.26286
CD226(ENSG00000150637)	ENSG00000150637	null	null	1.26272
TTBK2(ENSG00000128881)	ENSG00000128881	null	null	1.26013
CENPE(ENSG00000138778)	ENSG00000138778	null	null	1.25901
HERC5(ENSG00000138646)	ENSG00000138646	null	null	1.25835
ALOX12B(ENSG00000179477)	ENSG00000179477	null	null	1.25747
UBE2SP2(ENSG00000224126)	ENSG00000224126	null	null	1.25388
STRA6(ENSG00000137868)	ENSG00000137868	null	null	1.25219
HAR1B(ENSG00000231133)	ENSG00000231133	null	null	1.2497
AL356740.1(ENSG00000267868)	ENSG00000267868	null	null	1.24835
KIF20A(ENSG00000112984)	ENSG00000112984	null	null	1.24823
PCDHB8(ENSG00000120322)	ENSG00000120322	null	null	1.24798
AC109460.2(ENSG00000260853)	ENSG00000260853	null	null	1.24773
GNG3(ENSG00000162188)	ENSG00000162188	null	null	1.24568
AL590133.1(ENSG00000231073)	ENSG00000231073	null	null	1.24543
AATK(ENSG00000181409)	ENSG00000181409	null	null	1.2451
ARHGEF4(ENSG00000136002)	ENSG00000136002	null	null	1.24426
CRABP2(ENSG00000143320)	ENSG00000143320	null	null	1.24386
INHA(ENSG00000123999)	ENSG00000123999	null	null	1.24377
VIPR1-AS1(ENSG00000232354)	ENSG00000232354	null	null	1.24215
PLAC9P1(ENSG00000214100)	ENSG00000214100	null	null	1.24162
AC126178.1(ENSG00000257194)	ENSG00000257194	null	null	1.2414
NPPC(ENSG00000163273)	ENSG00000163273	null	null	1.24113
SERPING1(ENSG00000149131)	ENSG00000149131	null	null	1.24071
RASL10A(ENSG00000100276)	ENSG00000100276	null	null	1.2398
FNDC11(ENSG00000125531)	ENSG00000125531	null	null	1.23939
AL627309.1(ENSG00000238009)	ENSG00000238009	null	null	1.23888
CRAT(ENSG00000095321)	ENSG00000095321	null	null	1.23858
NCCRP1(ENSG00000188505)	ENSG00000188505	null	null	1.23838
DDB2(ENSG00000134574)	ENSG00000134574	null	null	1.23794
NDC80(ENSG00000080986)	ENSG00000080986	null	null	1.23726
COL3A1(ENSG00000168542)	ENSG00000168542	null	null	1.23698
FAM72C(ENSG00000263513)	ENSG00000263513	null	null	1.23492
AL161935.1(ENSG00000223834)	ENSG00000223834	null	null	1.23492
AC044839.4(ENSG00000255447)	ENSG00000255447	null	null	1.23492
AC245100.3(ENSG00000228626)	ENSG00000228626	null	null	1.23352
CTBP1-AS(ENSG00000280927)	ENSG00000280927	null	null	1.23317
SDR16C5(ENSG00000170786)	ENSG00000170786	null	null	1.23293
AP000692.2(ENSG00000273199)	ENSG00000273199	null	null	1.23227
TCEA3(ENSG00000204219)	ENSG00000204219	null	null	1.23209
SYNPO2(ENSG00000172403)	ENSG00000172403	null	null	1.23188
RGS11(ENSG00000076344)	ENSG00000076344	null	null	1.23185
CST1(ENSG00000170373)	ENSG00000170373	null	null	1.23179
CCNA2(ENSG00000145386)	ENSG00000145386	null	null	1.23159
CASTOR1(ENSG00000239282)	ENSG00000239282	null	null	1.23061
AC040160.2(ENSG00000280163)	ENSG00000280163	null	null	1.23022
TICRR(ENSG00000140534)	ENSG00000140534	null	null	1.23022
CBLN3(ENSG00000139899)	ENSG00000139899	null	null	1.22984
ZSCAN12P1(ENSG00000219891)	ENSG00000219891	null	null	1.22983
AL021707.3(ENSG00000230149)	ENSG00000230149	null	null	1.22955
AC009962.1(ENSG00000260742)	ENSG00000260742	null	null	1.2292
FOXA3(ENSG00000170608)	ENSG00000170608	null	null	1.22903
AC106028.2(ENSG00000258922)	ENSG00000258922	null	null	1.22849
RPLP1P6(ENSG00000213433)	ENSG00000213433	null	null	1.22799
PEAR1(ENSG00000187800)	ENSG00000187800	null	null	1.22765
IL22RA1(ENSG00000142677)	ENSG00000142677	null	null	1.22715
DUSP1(ENSG00000120129)	ENSG00000120129	null	null	1.2266
AC124944.1(ENSG00000226155)	ENSG00000226155	null	null	1.2265
SHPRH(ENSG00000146414)	ENSG00000146414	null	null	1.22603
AL513304.1(ENSG00000233052)	ENSG00000233052	null	null	1.22424
AC127024.4(ENSG00000265791)	ENSG00000265791	null	null	1.22304
SLC52A3(ENSG00000101276)	ENSG00000101276	null	null	1.22302
FAM135A(ENSG00000082269)	ENSG00000082269	null	null	1.22241
LINC01686(ENSG00000261504)	ENSG00000261504	null	null	1.22153
AL691482.3(ENSG00000249007)	ENSG00000249007	null	null	1.22145
KCNN4(ENSG00000104783)	ENSG00000104783	null	null	1.22041
FAM66B(ENSG00000215374)	ENSG00000215374	null	null	1.21927
MIRLET7BHG(ENSG00000197182)	ENSG00000197182	null	null	1.21894
AC105233.5(ENSG00000284606)	ENSG00000284606	null	null	1.21874
SHROOM1(ENSG00000164403)	ENSG00000164403	null	null	1.21846
DGKA(ENSG00000065357)	ENSG00000065357	null	null	1.21767
NEU4(ENSG00000204099)	ENSG00000204099	null	null	1.21751
GRIK5(ENSG00000105737)	ENSG00000105737	null	null	1.21673
C1orf116(ENSG00000182795)	ENSG00000182795	null	null	1.21623
GLTPD2(ENSG00000182327)	ENSG00000182327	null	null	1.21526
SPRR1A(ENSG00000169474)	ENSG00000169474	null	null	1.21417
POU5F1(ENSG00000204531)	ENSG00000204531	null	null	1.21372
SGK2(ENSG00000101049)	ENSG00000101049	null	null	1.21149
MYRF(ENSG00000124920)	ENSG00000124920	null	null	1.2108
SPEF1(ENSG00000101222)	ENSG00000101222	null	null	1.21067
AGR2(ENSG00000106541)	ENSG00000106541	null	null	1.20943
LINC02014(ENSG00000248243)	ENSG00000248243	null	null	1.20793
BIRC5(ENSG00000089685)	ENSG00000089685	null	null	1.20754
VWA3B(ENSG00000168658)	ENSG00000168658	null	null	1.20736
HIST1H3A(ENSG00000275714)	ENSG00000275714	null	null	1.20474
KIF14(ENSG00000118193)	ENSG00000118193	null	null	1.20328
RASGEF1B(ENSG00000138670)	ENSG00000138670	null	null	1.20325
ATP10D(ENSG00000145246)	ENSG00000145246	null	null	1.20237
MKI67(ENSG00000148773)	ENSG00000148773	null	null	1.20163
SPAG8(ENSG00000137098)	ENSG00000137098	null	null	1.20143
SKA1(ENSG00000154839)	ENSG00000154839	null	null	1.20071
B3GNT3(ENSG00000179913)	ENSG00000179913	null	null	1.20003
LCK(ENSG00000182866)	ENSG00000182866	null	null	1.19977
CPSF4L(ENSG00000187959)	ENSG00000187959	null	null	1.19955
AC021066.2(ENSG00000284883)	ENSG00000284883	null	null	1.19941
NRM(ENSG00000137404)	ENSG00000137404	null	null	1.19888
ST3GAL3(ENSG00000126091)	ENSG00000126091	null	null	1.19884
NFIA(ENSG00000162599)	ENSG00000162599	null	null	1.19816
CRYGS(ENSG00000213139)	ENSG00000213139	null	null	1.19813
TPX2(ENSG00000088325)	ENSG00000088325	null	null	1.19805
WWTR1-AS1(ENSG00000241313)	ENSG00000241313	null	null	1.19723
AC008840.1(ENSG00000250240)	ENSG00000250240	null	null	1.19636
ABI3BP(ENSG00000154175)	ENSG00000154175	null	null	1.19388
ZAP70(ENSG00000115085)	ENSG00000115085	null	null	1.19388
LGALS1(ENSG00000100097)	ENSG00000100097	null	null	1.19318
CES1(ENSG00000198848)	ENSG00000198848	null	null	1.19216
SLC6A19(ENSG00000174358)	ENSG00000174358	null	null	1.19163
AC091057.1(ENSG00000187951)	ENSG00000187951	null	null	1.19133
APOBEC3H(ENSG00000100298)	ENSG00000100298	null	null	1.18989
AC044849.1(ENSG00000272256)	ENSG00000272256	null	null	1.18844
AC005726.1(ENSG00000258472)	ENSG00000258472	null	null	1.18817
ALS2CR12(ENSG00000155749)	ENSG00000155749	null	null	1.18807
PPARA(ENSG00000186951)	ENSG00000186951	null	null	1.18616
SYN3(ENSG00000185666)	ENSG00000185666	null	null	1.18581
MMP28(ENSG00000271447)	ENSG00000271447	null	null	1.18488
FKBP6(ENSG00000077800)	ENSG00000077800	null	null	1.18343
PROCR(ENSG00000101000)	ENSG00000101000	null	null	1.18322
TMEM143(ENSG00000161558)	ENSG00000161558	null	null	1.18118
AC027020.2(ENSG00000270127)	ENSG00000270127	null	null	1.18078
AC008894.2(ENSG00000269243)	ENSG00000269243	null	null	1.18058
SHC1P2(ENSG00000267691)	ENSG00000267691	null	null	1.18028
AL121983.2(ENSG00000227373)	ENSG00000227373	null	null	1.17654
AARD(ENSG00000205002)	ENSG00000205002	null	null	1.17543
ITM2C(ENSG00000135916)	ENSG00000135916	null	null	1.17491
THSD1(ENSG00000136114)	ENSG00000136114	null	null	1.17459
DIABLO(ENSG00000184047)	ENSG00000184047	null	null	1.17422
MKRN2OS(ENSG00000225526)	ENSG00000225526	null	null	1.17392
LOXL1(ENSG00000129038)	ENSG00000129038	null	null	1.17349
MBNL3(ENSG00000076770)	ENSG00000076770	null	null	1.17152
PYY2(ENSG00000237575)	ENSG00000237575	null	null	1.17058
AC008537.4(ENSG00000282951)	ENSG00000282951	null	null	1.16901
PRSS23(ENSG00000150687)	ENSG00000150687	null	null	1.16805
DNAAF1(ENSG00000154099)	ENSG00000154099	null	null	1.16732
ADAMTS7P3(ENSG00000261143)	ENSG00000261143	null	null	1.1665
MX1(ENSG00000157601)	ENSG00000157601	null	null	1.16613
HFE(ENSG00000010704)	ENSG00000010704	null	null	1.16558
TCF24(ENSG00000261787)	ENSG00000261787	null	null	1.16439
RAB26(ENSG00000167964)	ENSG00000167964	null	null	1.16132
KLF4(ENSG00000136826)	ENSG00000136826	null	null	1.16076
AOC1(ENSG00000002726)	ENSG00000002726	null	null	1.15925
RHOH(ENSG00000168421)	ENSG00000168421	null	null	1.15921
CCDC89(ENSG00000179071)	ENSG00000179071	null	null	1.15741
ADAM23(ENSG00000114948)	ENSG00000114948	null	null	1.157
MEGF11(ENSG00000157890)	ENSG00000157890	null	null	1.1569
KNL1(ENSG00000137812)	ENSG00000137812	null	null	1.15659
INCA1(ENSG00000196388)	ENSG00000196388	null	null	1.15651
HIST1H3G(ENSG00000273983)	ENSG00000273983	null	null	1.15648
Z97653.1(ENSG00000259840)	ENSG00000259840	null	null	1.15532
NEIL1(ENSG00000140398)	ENSG00000140398	null	null	1.15523
CDH7(ENSG00000081138)	ENSG00000081138	null	null	1.15506
TOP2A(ENSG00000131747)	ENSG00000131747	null	null	1.15458
SLC16A4(ENSG00000168679)	ENSG00000168679	null	null	1.1536
ANKLE1(ENSG00000160117)	ENSG00000160117	null	null	1.15314
LINC01291(ENSG00000204792)	ENSG00000204792	null	null	1.15272
C17orf113(ENSG00000267221)	ENSG00000267221	null	null	1.15202
AC010595.1(ENSG00000250874)	ENSG00000250874	null	null	1.15077
AC244197.3(ENSG00000241489)	ENSG00000241489	null	null	1.15034
AL354707.1(ENSG00000225489)	ENSG00000225489	null	null	1.15
BRSK1(ENSG00000160469)	ENSG00000160469	null	null	1.1495
CCNB2(ENSG00000157456)	ENSG00000157456	null	null	1.14867
HPN(ENSG00000105707)	ENSG00000105707	null	null	1.14842
NPIPB6(ENSG00000198156)	ENSG00000198156	null	null	1.14799
FOXM1(ENSG00000111206)	ENSG00000111206	null	null	1.14636
RBP4(ENSG00000138207)	ENSG00000138207	null	null	1.14518
TRAV30(ENSG00000259092)	ENSG00000259092	null	null	1.14509
WFDC21P(ENSG00000261040)	ENSG00000261040	null	null	1.14491
CCDC171(ENSG00000164989)	ENSG00000164989	null	null	1.14359
DIO1(ENSG00000211452)	ENSG00000211452	null	null	1.14302
AL121832.3(ENSG00000275437)	ENSG00000275437	null	null	1.14292
AC008268.1(ENSG00000235584)	ENSG00000235584	null	null	1.1413
AC009879.3(ENSG00000285791)	ENSG00000285791	null	null	1.14064
EME1(ENSG00000154920)	ENSG00000154920	null	null	1.13972
UPK2(ENSG00000110375)	ENSG00000110375	null	null	1.13957
PRSS36(ENSG00000178226)	ENSG00000178226	null	null	1.13811
AURKA(ENSG00000087586)	ENSG00000087586	null	null	1.13722
PCDH7(ENSG00000169851)	ENSG00000169851	null	null	1.13694
CLN3(ENSG00000188603)	ENSG00000188603	null	null	1.13678
KLHL31(ENSG00000124743)	ENSG00000124743	null	null	1.13665
SYBU(ENSG00000147642)	ENSG00000147642	null	null	1.13616
F11-AS1(ENSG00000251165)	ENSG00000251165	null	null	1.13605
HIST1H1PS1(ENSG00000216331)	ENSG00000216331	null	null	1.13531
BTN3A1(ENSG00000026950)	ENSG00000026950	null	null	1.13527
SPAG5(ENSG00000076382)	ENSG00000076382	null	null	1.13508
ANKRD24(ENSG00000089847)	ENSG00000089847	null	null	1.13381
MIR3648-1(ENSG00000275708)	ENSG00000275708	null	null	1.1313
CASP4(ENSG00000196954)	ENSG00000196954	null	null	1.13082
CCL22(ENSG00000102962)	ENSG00000102962	null	null	1.13017
AC007389.5(ENSG00000281920)	ENSG00000281920	null	null	1.12978
MARCKSL1P1(ENSG00000213277)	ENSG00000213277	null	null	1.12928
ANKRD36B(ENSG00000196912)	ENSG00000196912	null	null	1.12914
AL133297.1(ENSG00000260954)	ENSG00000260954	null	null	1.12882
BMP5(ENSG00000112175)	ENSG00000112175	null	null	1.12849
CDCA8(ENSG00000134690)	ENSG00000134690	null	null	1.12803
SPERT(ENSG00000174015)	ENSG00000174015	null	null	1.12722
GTF2IP14(ENSG00000226002)	ENSG00000226002	null	null	1.12589
LINC01600(ENSG00000164385)	ENSG00000164385	null	null	1.12582
PSMC1P5(ENSG00000250273)	ENSG00000250273	null	null	1.12558
ABO(ENSG00000175164)	ENSG00000175164	null	null	1.12516
AC002553.1(ENSG00000227782)	ENSG00000227782	null	null	1.12515
RALY-AS1(ENSG00000285230)	ENSG00000285230	null	null	1.12474
LINC00898(ENSG00000205634)	ENSG00000205634	null	null	1.12452
TBXAS1(ENSG00000059377)	ENSG00000059377	null	null	1.12388
AC244093.4(ENSG00000277589)	ENSG00000277589	null	null	1.12388
NCBP2-AS1(ENSG00000225578)	ENSG00000225578	null	null	1.1215
SEMA4G(ENSG00000095539)	ENSG00000095539	null	null	1.12139
LINC01665(ENSG00000235343)	ENSG00000235343	null	null	1.11913
AC135178.3(ENSG00000265749)	ENSG00000265749	null	null	1.11908
RF00569(ENSG00000222345)	ENSG00000222345	null	null	1.11825
GLRB(ENSG00000109738)	ENSG00000109738	null	null	1.1171
PCDHGC3(ENSG00000240184)	ENSG00000240184	null	null	1.11695
PODNL1(ENSG00000132000)	ENSG00000132000	null	null	1.11693
KCNN1(ENSG00000105642)	ENSG00000105642	null	null	1.11676
AL591684.2(ENSG00000254929)	ENSG00000254929	null	null	1.11676
PKN3(ENSG00000160447)	ENSG00000160447	null	null	1.11531
IFI27L2(ENSG00000119632)	ENSG00000119632	null	null	1.11368
NTN4(ENSG00000074527)	ENSG00000074527	null	null	1.11365
MYO15B(ENSG00000266714)	ENSG00000266714	null	null	1.11217
TBC1D10C(ENSG00000175463)	ENSG00000175463	null	null	1.11132
HOXD12(ENSG00000170178)	ENSG00000170178	null	null	1.11052
HMMR(ENSG00000072571)	ENSG00000072571	null	null	1.10892
AC012170.1(ENSG00000242737)	ENSG00000242737	null	null	1.10808
AC099811.3(ENSG00000267658)	ENSG00000267658	null	null	1.10785
AC126773.3(ENSG00000260860)	ENSG00000260860	null	null	1.10785
KIFC1(ENSG00000237649)	ENSG00000237649	null	null	1.10738
PSRC1(ENSG00000134222)	ENSG00000134222	null	null	1.10715
FANCE(ENSG00000112039)	ENSG00000112039	null	null	1.10696
BCO1(ENSG00000135697)	ENSG00000135697	null	null	1.10606
AL022322.1(ENSG00000272720)	ENSG00000272720	null	null	1.10583
ZNF469(ENSG00000225614)	ENSG00000225614	null	null	1.1052
PIMREG(ENSG00000129195)	ENSG00000129195	null	null	1.10409
PARP3(ENSG00000041880)	ENSG00000041880	null	null	1.10361
AC084117.1(ENSG00000256006)	ENSG00000256006	null	null	1.10273
AC008760.2(ENSG00000276980)	ENSG00000276980	null	null	1.10166
CEP152(ENSG00000103995)	ENSG00000103995	null	null	1.1013
PI3(ENSG00000124102)	ENSG00000124102	null	null	1.10067
AL357079.1(ENSG00000237950)	ENSG00000237950	null	null	1.09988
PRELID1P4(ENSG00000259592)	ENSG00000259592	null	null	1.09988
AC010653.3(ENSG00000283057)	ENSG00000283057	null	null	1.09988
LRRIQ4(ENSG00000188306)	ENSG00000188306	null	null	1.09977
IGHE(ENSG00000211891)	ENSG00000211891	null	null	1.09972
TCIRG1(ENSG00000110719)	ENSG00000110719	null	null	1.09934
MT-TA(ENSG00000210127)	ENSG00000210127	null	null	1.09933
OVOL3(ENSG00000105261)	ENSG00000105261	null	null	1.09883
AC007216.3(ENSG00000261560)	ENSG00000261560	null	null	1.09829
SNORA77(ENSG00000221643)	ENSG00000221643	null	null	1.09776
GAL3ST2(ENSG00000154252)	ENSG00000154252	null	null	1.09753
SERPINI1(ENSG00000163536)	ENSG00000163536	null	null	1.09733
ERAS(ENSG00000187682)	ENSG00000187682	null	null	1.09722
FAM72D(ENSG00000215784)	ENSG00000215784	null	null	1.09717
AC079305.1(ENSG00000222043)	ENSG00000222043	null	null	1.09666
AC005828.2(ENSG00000263501)	ENSG00000263501	null	null	1.0957
POT1-AS1(ENSG00000224897)	ENSG00000224897	null	null	1.09462
EHBP1L1(ENSG00000173442)	ENSG00000173442	null	null	1.09462
AC012470.1(ENSG00000285587)	ENSG00000285587	null	null	1.09432
AL591848.3(ENSG00000260698)	ENSG00000260698	null	null	1.09218
TEX52(ENSG00000283297)	ENSG00000283297	null	null	1.09199
PITX1(ENSG00000069011)	ENSG00000069011	null	null	1.09143
CYP2E1(ENSG00000130649)	ENSG00000130649	null	null	1.09084
AC106782.1(ENSG00000258130)	ENSG00000258130	null	null	1.08956
EEPD1(ENSG00000122547)	ENSG00000122547	null	null	1.0884
ZNF488(ENSG00000265763)	ENSG00000265763	null	null	1.08836
SYNGR4(ENSG00000105467)	ENSG00000105467	null	null	1.08737
C20orf204(ENSG00000196421)	ENSG00000196421	null	null	1.08683
FAM157A(ENSG00000236438)	ENSG00000236438	null	null	1.08646
AL662884.3(ENSG00000284954)	ENSG00000284954	null	null	1.0855
TSPAN10(ENSG00000182612)	ENSG00000182612	null	null	1.08495
AC008438.1(ENSG00000249637)	ENSG00000249637	null	null	1.08467
HIST1H4C(ENSG00000197061)	ENSG00000197061	null	null	1.08431
CPQ(ENSG00000104324)	ENSG00000104324	null	null	1.08334
GPR35(ENSG00000178623)	ENSG00000178623	null	null	1.0814
KCNK2(ENSG00000082482)	ENSG00000082482	null	null	1.08117
SEZ6(ENSG00000063015)	ENSG00000063015	null	null	1.08117
AC012651.1(ENSG00000258461)	ENSG00000258461	null	null	1.08117
SHCBP1L(ENSG00000157060)	ENSG00000157060	null	null	1.08117
AC116099.1(ENSG00000285782)	ENSG00000285782	null	null	1.08117
SLC7A11-AS1(ENSG00000250033)	ENSG00000250033	null	null	1.08117
CU633906.2(ENSG00000278903)	ENSG00000278903	null	null	1.08099
CRISPLD1(ENSG00000121005)	ENSG00000121005	null	null	1.08075
DLK2(ENSG00000171462)	ENSG00000171462	null	null	1.08073
AC007731.2(ENSG00000215493)	ENSG00000215493	null	null	1.07956
MUCL1(ENSG00000172551)	ENSG00000172551	null	null	1.07933
CENPF(ENSG00000117724)	ENSG00000117724	null	null	1.07912
AGAP2(ENSG00000135439)	ENSG00000135439	null	null	1.07862
AL591845.1(ENSG00000116883)	ENSG00000116883	null	null	1.07819
SELENOTP1(ENSG00000233846)	ENSG00000233846	null	null	1.07781
PCDHGA5(ENSG00000253485)	ENSG00000253485	null	null	1.07737
AJAP1(ENSG00000196581)	ENSG00000196581	null	null	1.07701
AC061992.1(ENSG00000266970)	ENSG00000266970	null	null	1.07696
ATP2A3(ENSG00000074370)	ENSG00000074370	null	null	1.07664
ANO5(ENSG00000171714)	ENSG00000171714	null	null	1.07577
TRIM34(ENSG00000258659)	ENSG00000258659	null	null	1.07464
ZNF876P(ENSG00000198155)	ENSG00000198155	null	null	1.07446
C2CD6(ENSG00000155754)	ENSG00000155754	null	null	1.07429
AC127024.5(ENSG00000266490)	ENSG00000266490	null	null	1.07372
LINC01529(ENSG00000225872)	ENSG00000225872	null	null	1.07355
MT-TK(ENSG00000210156)	ENSG00000210156	null	null	1.07283
CARNS1(ENSG00000172508)	ENSG00000172508	null	null	1.07267
IL13RA2(ENSG00000123496)	ENSG00000123496	null	null	1.07254
AC108025.2(ENSG00000242540)	ENSG00000242540	null	null	1.07254
CD200(ENSG00000091972)	ENSG00000091972	null	null	1.07254
AC011503.2(ENSG00000269397)	ENSG00000269397	null	null	1.07225
AC098818.2(ENSG00000260278)	ENSG00000260278	null	null	1.07213
AC009133.1(ENSG00000238045)	ENSG00000238045	null	null	1.0709
CCNB1(ENSG00000134057)	ENSG00000134057	null	null	1.07073
DUSP19(ENSG00000162999)	ENSG00000162999	null	null	1.07059
AC091057.7(ENSG00000285035)	ENSG00000285035	null	null	1.06947
AC092117.1(ENSG00000276791)	ENSG00000276791	null	null	1.06937
CLDN15(ENSG00000106404)	ENSG00000106404	null	null	1.06934
LY6D(ENSG00000167656)	ENSG00000167656	null	null	1.06781
ME3(ENSG00000151376)	ENSG00000151376	null	null	1.06774
SLC25A22(ENSG00000177542)	ENSG00000177542	null	null	1.06707
TIMP3(ENSG00000100234)	ENSG00000100234	null	null	1.06696
DLG4(ENSG00000132535)	ENSG00000132535	null	null	1.06678
RNU1-67P(ENSG00000207175)	ENSG00000207175	null	null	1.06618
SMIM10L2B(ENSG00000196972)	ENSG00000196972	null	null	1.0656
TMEM52(ENSG00000178821)	ENSG00000178821	null	null	1.06535
RNU6-415P(ENSG00000252061)	ENSG00000252061	null	null	1.06471
CDKN3(ENSG00000100526)	ENSG00000100526	null	null	1.06345
LINC00899(ENSG00000231711)	ENSG00000231711	null	null	1.06331
TRIM6(ENSG00000121236)	ENSG00000121236	null	null	1.06272
TMEM240(ENSG00000205090)	ENSG00000205090	null	null	1.06267
GAS6-DT(ENSG00000272695)	ENSG00000272695	null	null	1.0621
MST1R(ENSG00000164078)	ENSG00000164078	null	null	1.06147
FAM72B(ENSG00000188610)	ENSG00000188610	null	null	1.06067
ANKRD44(ENSG00000065413)	ENSG00000065413	null	null	1.06056
LIN7A(ENSG00000111052)	ENSG00000111052	null	null	1.06056
AL031709.1(ENSG00000260425)	ENSG00000260425	null	null	1.06006
ADAMTS12(ENSG00000151388)	ENSG00000151388	null	null	1.05965
RERG-IT1(ENSG00000256650)	ENSG00000256650	null	null	1.05872
ZNF385A(ENSG00000161642)	ENSG00000161642	null	null	1.05694
AC007114.1(ENSG00000263004)	ENSG00000263004	null	null	1.05658
AC113194.1(ENSG00000272457)	ENSG00000272457	null	null	1.05566
BX539320.1(ENSG00000278869)	ENSG00000278869	null	null	1.0552
IRX4(ENSG00000113430)	ENSG00000113430	null	null	1.05515
AC245041.1(ENSG00000273760)	ENSG00000273760	null	null	1.05463
TAS1R3(ENSG00000169962)	ENSG00000169962	null	null	1.0545
KRTAP4-1(ENSG00000198443)	ENSG00000198443	null	null	1.05427
AC004816.1(ENSG00000259153)	ENSG00000259153	null	null	1.05368
LRFN2(ENSG00000156564)	ENSG00000156564	null	null	1.05341
AL645608.2(ENSG00000230699)	ENSG00000230699	null	null	1.05324
ZNF497(ENSG00000174586)	ENSG00000174586	null	null	1.05134
AP002761.3(ENSG00000257038)	ENSG00000257038	null	null	1.05077
LINC00909(ENSG00000264247)	ENSG00000264247	null	null	1.05015
AL157931.2(ENSG00000283075)	ENSG00000283075	null	null	1.04992
KCNB1(ENSG00000158445)	ENSG00000158445	null	null	1.04821
AL021918.3(ENSG00000285703)	ENSG00000285703	null	null	1.04764
ATP12A(ENSG00000075673)	ENSG00000075673	null	null	1.04754
CAGE1(ENSG00000164304)	ENSG00000164304	null	null	1.04688
EGF(ENSG00000138798)	ENSG00000138798	null	null	1.04655
CAPN5(ENSG00000149260)	ENSG00000149260	null	null	1.04611
DLGAP5(ENSG00000126787)	ENSG00000126787	null	null	1.04607
WIPF3(ENSG00000122574)	ENSG00000122574	null	null	1.04514
TNS1(ENSG00000079308)	ENSG00000079308	null	null	1.04454
AC139426.1(ENSG00000260211)	ENSG00000260211	null	null	1.04434
CASC9(ENSG00000249395)	ENSG00000249395	null	null	1.0429
NAPSB(ENSG00000131401)	ENSG00000131401	null	null	1.04188
AC092384.1(ENSG00000205018)	ENSG00000205018	null	null	1.04048
PNPLA7(ENSG00000130653)	ENSG00000130653	null	null	1.0403
HPDL(ENSG00000186603)	ENSG00000186603	null	null	1.03939
OAS2(ENSG00000111335)	ENSG00000111335	null	null	1.0392
SELENBP1(ENSG00000143416)	ENSG00000143416	null	null	1.0386
DNAJB4(ENSG00000162616)	ENSG00000162616	null	null	1.03757
TMOD1(ENSG00000136842)	ENSG00000136842	null	null	1.03749
LTBP2(ENSG00000119681)	ENSG00000119681	null	null	1.03747
CAND2(ENSG00000144712)	ENSG00000144712	null	null	1.03731
AL391095.1(ENSG00000224635)	ENSG00000224635	null	null	1.0367
TP73(ENSG00000078900)	ENSG00000078900	null	null	1.03594
RIMS1(ENSG00000079841)	ENSG00000079841	null	null	1.0356
PSD2(ENSG00000146005)	ENSG00000146005	null	null	1.03483
CAPS(ENSG00000105519)	ENSG00000105519	null	null	1.03461
STXBP6(ENSG00000168952)	ENSG00000168952	null	null	1.03438
AL121601.1(ENSG00000232412)	ENSG00000232412	null	null	1.03432
SCRG1(ENSG00000164106)	ENSG00000164106	null	null	1.03377
AL137779.2(ENSG00000259088)	ENSG00000259088	null	null	1.0331
ITGA2B(ENSG00000005961)	ENSG00000005961	null	null	1.0328
FBP2(ENSG00000130957)	ENSG00000130957	null	null	1.03261
WDPCP(ENSG00000143951)	ENSG00000143951	null	null	1.03244
CDCA3(ENSG00000111665)	ENSG00000111665	null	null	1.03236
PLA2G6(ENSG00000184381)	ENSG00000184381	null	null	1.03166
CASP10(ENSG00000003400)	ENSG00000003400	null	null	1.03162
SRRM2-AS1(ENSG00000205913)	ENSG00000205913	null	null	1.03096
KIF2C(ENSG00000142945)	ENSG00000142945	null	null	1.03046
PKMYT1(ENSG00000127564)	ENSG00000127564	null	null	1.03046
GTF2H2B(ENSG00000226259)	ENSG00000226259	null	null	1.0304
CKS1B(ENSG00000173207)	ENSG00000173207	null	null	1.03
AP001542.3(ENSG00000267480)	ENSG00000267480	null	null	1.02934
AC097467.3(ENSG00000250910)	ENSG00000250910	null	null	1.02934
MIR31HG(ENSG00000171889)	ENSG00000171889	null	null	1.02934
AL691447.2(ENSG00000232063)	ENSG00000232063	null	null	1.02934
MIR320E(ENSG00000211513)	ENSG00000211513	null	null	1.02934
AC007182.2(ENSG00000242951)	ENSG00000242951	null	null	1.02899
FGF18(ENSG00000156427)	ENSG00000156427	null	null	1.02881
PIGCP1(ENSG00000213713)	ENSG00000213713	null	null	1.02829
UPK1B(ENSG00000114638)	ENSG00000114638	null	null	1.02829
AC017037.4(ENSG00000279994)	ENSG00000279994	null	null	1.02829
AKAP12(ENSG00000131016)	ENSG00000131016	null	null	1.02813
AL354740.1(ENSG00000225339)	ENSG00000225339	null	null	1.02728
AC118553.2(ENSG00000283761)	ENSG00000283761	null	null	1.02659
LINC00319(ENSG00000188660)	ENSG00000188660	null	null	1.02659
RNU2-51P(ENSG00000222640)	ENSG00000222640	null	null	1.02659
AC007637.1(ENSG00000256139)	ENSG00000256139	null	null	1.02659
ST3GAL4(ENSG00000110080)	ENSG00000110080	null	null	1.0262
AC005920.1(ENSG00000247011)	ENSG00000247011	null	null	1.02557
AC024884.1(ENSG00000274569)	ENSG00000274569	null	null	1.02554
CCDC187(ENSG00000260220)	ENSG00000260220	null	null	1.02494
AZU1(ENSG00000172232)	ENSG00000172232	null	null	1.02488
PCDHB6(ENSG00000113211)	ENSG00000113211	null	null	1.02437
BREA2(ENSG00000181097)	ENSG00000181097	null	null	1.0241
SHH(ENSG00000164690)	ENSG00000164690	null	null	1.02409
ZFHX2-AS1(ENSG00000157306)	ENSG00000157306	null	null	1.02401
NBPF25P(ENSG00000272150)	ENSG00000272150	null	null	1.02339
AC130686.1(ENSG00000278954)	ENSG00000278954	null	null	1.0227
AC104041.1(ENSG00000259692)	ENSG00000259692	null	null	1.0223
AC005790.1(ENSG00000274447)	ENSG00000274447	null	null	1.02209
AC114956.3(ENSG00000249492)	ENSG00000249492	null	null	1.02158
IGFL1(ENSG00000188293)	ENSG00000188293	null	null	1.01987
AL583835.2(ENSG00000216621)	ENSG00000216621	null	null	1.01987
ZNF354C(ENSG00000177932)	ENSG00000177932	null	null	1.01952
CACNA2D2(ENSG00000007402)	ENSG00000007402	null	null	1.01924
AP005329.2(ENSG00000265399)	ENSG00000265399	null	null	1.01921
AC104170.1(ENSG00000227070)	ENSG00000227070	null	null	1.01899
STXBP5-AS1(ENSG00000233452)	ENSG00000233452	null	null	1.01705
RPS23P6(ENSG00000241641)	ENSG00000241641	null	null	1.01679
DAPK1(ENSG00000196730)	ENSG00000196730	null	null	1.01674
AL353194.1(ENSG00000229539)	ENSG00000229539	null	null	1.01599
POLR3GP1(ENSG00000268295)	ENSG00000268295	null	null	1.01556
GSEC(ENSG00000280832)	ENSG00000280832	null	null	1.01534
AC009097.2(ENSG00000260593)	ENSG00000260593	null	null	1.01482
AP000704.1(ENSG00000224790)	ENSG00000224790	null	null	1.01434
AP001528.3(ENSG00000280339)	ENSG00000280339	null	null	1.0136
CNTD2(ENSG00000105219)	ENSG00000105219	null	null	1.01222
CXCL12(ENSG00000107562)	ENSG00000107562	null	null	1.01205
CCDC28B(ENSG00000160050)	ENSG00000160050	null	null	1.01204
SLC22A31(ENSG00000259803)	ENSG00000259803	null	null	1.01167
AL583722.1(ENSG00000256050)	ENSG00000256050	null	null	1.01163
AC068707.2(ENSG00000285712)	ENSG00000285712	null	null	1.01102
ADAM8(ENSG00000151651)	ENSG00000151651	null	null	1.00997
FGFR4(ENSG00000160867)	ENSG00000160867	null	null	1.00943
AC113361.1(ENSG00000272255)	ENSG00000272255	null	null	1.00798
AURKB(ENSG00000178999)	ENSG00000178999	null	null	1.00746
PTTG1(ENSG00000164611)	ENSG00000164611	null	null	1.00665
AC148476.1(ENSG00000274373)	ENSG00000274373	null	null	1.00622
SOD3(ENSG00000109610)	ENSG00000109610	null	null	1.00591
AC009054.2(ENSG00000261783)	ENSG00000261783	null	null	1.0056
ARMH1(ENSG00000198520)	ENSG00000198520	null	null	1.00511
LINC02542(ENSG00000226453)	ENSG00000226453	null	null	1.00511
MCMDC2(ENSG00000178460)	ENSG00000178460	null	null	1.00503
AL355385.1(ENSG00000272170)	ENSG00000272170	null	null	1.00457
AC011487.1(ENSG00000213777)	ENSG00000213777	null	null	1.00415
HMCN1(ENSG00000143341)	ENSG00000143341	null	null	1.00409
PNPLA1(ENSG00000180316)	ENSG00000180316	null	null	1.00366
AC138356.1(ENSG00000183154)	ENSG00000183154	null	null	1.00265
EAF1-AS1(ENSG00000249786)	ENSG00000249786	null	null	1.00264
TNS2(ENSG00000111077)	ENSG00000111077	null	null	1.00223
AL355482.1(ENSG00000224810)	ENSG00000224810	null	null	1.00149
KRT12(ENSG00000187242)	ENSG00000187242	null	null	1.00148
PRSS35(ENSG00000146250)	ENSG00000146250	null	null	1.00143
AC012557.1(ENSG00000271843)	ENSG00000271843	null	null	1.00114
FBXO24(ENSG00000106336)	ENSG00000106336	null	null	1.00097
IYD(ENSG00000009765)	ENSG00000009765	null	null	1.00036
ITPR1-DT(ENSG00000231249)	ENSG00000231249	null	null	1.00025
MAB21L3(ENSG00000173212)	ENSG00000173212	null	null	1.00023
CST4(ENSG00000101441)	ENSG00000101441	null	null	0.999443
KCNE4(ENSG00000152049)	ENSG00000152049	null	null	0.999081
FOS(ENSG00000170345)	ENSG00000170345	null	null	0.99867
PI15(ENSG00000137558)	ENSG00000137558	null	null	0.998501
RF00017(ENSG00000277371)	ENSG00000277371	null	null	0.998501
TCF7L1-IT1(ENSG00000231134)	ENSG00000231134	null	null	0.998501
AC090541.1(ENSG00000253270)	ENSG00000253270	null	null	0.998501
GPC6-AS2(ENSG00000224394)	ENSG00000224394	null	null	0.998501
CTF1(ENSG00000150281)	ENSG00000150281	null	null	0.998483
LURAP1(ENSG00000171357)	ENSG00000171357	null	null	0.998081
ANTXR2(ENSG00000163297)	ENSG00000163297	null	null	0.997156
AC060780.2(ENSG00000267340)	ENSG00000267340	null	null	0.997156
KNG1(ENSG00000113889)	ENSG00000113889	null	null	0.997156
AL513548.3(ENSG00000275846)	ENSG00000275846	null	null	0.997156
RNU6-890P(ENSG00000206848)	ENSG00000206848	null	null	0.997156
AC020978.3(ENSG00000260891)	ENSG00000260891	null	null	0.996251
TMEM182(ENSG00000170417)	ENSG00000170417	null	null	0.995857
AC138035.1(ENSG00000238035)	ENSG00000238035	null	null	0.995775
TRIM50(ENSG00000146755)	ENSG00000146755	null	null	0.995731
CCDC166(ENSG00000255181)	ENSG00000255181	null	null	0.995632
AL031667.3(ENSG00000273951)	ENSG00000273951	null	null	0.995471
POLR2J4(ENSG00000214783)	ENSG00000214783	null	null	0.995391
FAM230B(ENSG00000215498)	ENSG00000215498	null	null	0.995213
PCDHB7(ENSG00000113212)	ENSG00000113212	null	null	0.995097
CHRM1(ENSG00000168539)	ENSG00000168539	null	null	0.995062
LRP1(ENSG00000123384)	ENSG00000123384	null	null	0.995023
AC068790.2(ENSG00000269938)	ENSG00000269938	null	null	0.994874
DTX4(ENSG00000110042)	ENSG00000110042	null	null	0.993784
AC011448.1(ENSG00000258674)	ENSG00000258674	null	null	0.993783
AL512274.1(ENSG00000261068)	ENSG00000261068	null	null	0.99352
SOX21(ENSG00000125285)	ENSG00000125285	null	null	0.993142
AP001363.2(ENSG00000257058)	ENSG00000257058	null	null	0.99294
ANKHD1(ENSG00000131503)	ENSG00000131503	null	null	0.992897
AC012676.3(ENSG00000277170)	ENSG00000277170	null	null	0.992274
JAZF1(ENSG00000153814)	ENSG00000153814	null	null	0.991734
TLE2(ENSG00000065717)	ENSG00000065717	null	null	0.991326
RPEL1(ENSG00000235376)	ENSG00000235376	null	null	0.990279
RPS2P41(ENSG00000244060)	ENSG00000244060	null	null	0.990279
NOMO2(ENSG00000185164)	ENSG00000185164	null	null	0.990277
SMPDL3B(ENSG00000130768)	ENSG00000130768	null	null	0.989678
AC254562.1(ENSG00000227370)	ENSG00000227370	null	null	0.989147
CCDC81(ENSG00000149201)	ENSG00000149201	null	null	0.988868
AC008669.1(ENSG00000260686)	ENSG00000260686	null	null	0.98844
OR8G5(ENSG00000255298)	ENSG00000255298	null	null	0.987978
LINC01607(ENSG00000272138)	ENSG00000272138	null	null	0.987674
AC244517.4(ENSG00000278936)	ENSG00000278936	null	null	0.986044
AL356274.2(ENSG00000279511)	ENSG00000279511	null	null	0.985405
AL023693.1(ENSG00000224374)	ENSG00000224374	null	null	0.985396
NLRC4(ENSG00000091106)	ENSG00000091106	null	null	0.985176
ZFAND4(ENSG00000172671)	ENSG00000172671	null	null	0.984018
PRODH(ENSG00000100033)	ENSG00000100033	null	null	0.983533
LAMC1-AS1(ENSG00000224468)	ENSG00000224468	null	null	0.983452
FGF12-AS2(ENSG00000230126)	ENSG00000230126	null	null	0.982583
ROPN1B(ENSG00000114547)	ENSG00000114547	null	null	0.982305
HDAC6(ENSG00000094631)	ENSG00000094631	null	null	0.981595
GRHL3(ENSG00000158055)	ENSG00000158055	null	null	0.981473
SNX15(ENSG00000110025)	ENSG00000110025	null	null	0.981378
AL590434.1(ENSG00000284640)	ENSG00000284640	null	null	0.981352
LYG1(ENSG00000144214)	ENSG00000144214	null	null	0.980595
CA3-AS1(ENSG00000253549)	ENSG00000253549	null	null	0.980526
CPSF1P1(ENSG00000214076)	ENSG00000214076	null	null	0.980453
FGFBP2(ENSG00000137441)	ENSG00000137441	null	null	0.980453
DPEP1(ENSG00000015413)	ENSG00000015413	null	null	0.980453
AC087301.1(ENSG00000265010)	ENSG00000265010	null	null	0.980453
AC131159.1(ENSG00000276292)	ENSG00000276292	null	null	0.980453
LINC02274(ENSG00000258586)	ENSG00000258586	null	null	0.980453
KBTBD12(ENSG00000187715)	ENSG00000187715	null	null	0.980453
AC093864.1(ENSG00000248356)	ENSG00000248356	null	null	0.980453
OFD1P17(ENSG00000228212)	ENSG00000228212	null	null	0.980453
AC026741.1(ENSG00000272103)	ENSG00000272103	null	null	0.980453
PGK1P2(ENSG00000213290)	ENSG00000213290	null	null	0.980453
AC244090.2(ENSG00000261773)	ENSG00000261773	null	null	0.980158
PTMAP2(ENSG00000197744)	ENSG00000197744	null	null	0.979811
ZBTB20(ENSG00000181722)	ENSG00000181722	null	null	0.97941
AC135721.1(ENSG00000267681)	ENSG00000267681	null	null	0.978519
FAM222A(ENSG00000139438)	ENSG00000139438	null	null	0.978487
SLCO3A1(ENSG00000176463)	ENSG00000176463	null	null	0.978011
AC092647.5(ENSG00000249773)	ENSG00000249773	null	null	0.977598
AC073073.1(ENSG00000223886)	ENSG00000223886	null	null	0.977598
LRP4-AS1(ENSG00000247675)	ENSG00000247675	null	null	0.977598
RBM5-AS1(ENSG00000281691)	ENSG00000281691	null	null	0.977598
MIR6728(ENSG00000274258)	ENSG00000274258	null	null	0.977598
PDZPH1P(ENSG00000226926)	ENSG00000226926	null	null	0.977598
RPSAP14(ENSG00000233984)	ENSG00000233984	null	null	0.977598
LDHBP1(ENSG00000232662)	ENSG00000232662	null	null	0.977598
AC092724.1(ENSG00000278862)	ENSG00000278862	null	null	0.977598
AC007151.1(ENSG00000262516)	ENSG00000262516	null	null	0.977598
ZNF460-AS1(ENSG00000267871)	ENSG00000267871	null	null	0.977422
ANLN(ENSG00000011426)	ENSG00000011426	null	null	0.976517
AC005041.1(ENSG00000159239)	ENSG00000159239	null	null	0.976213
DNAJC27(ENSG00000115137)	ENSG00000115137	null	null	0.976138
EFNB1(ENSG00000090776)	ENSG00000090776	null	null	0.976137
ECHDC2(ENSG00000121310)	ENSG00000121310	null	null	0.976011
TRERF1(ENSG00000124496)	ENSG00000124496	null	null	0.975613
KLK10(ENSG00000129451)	ENSG00000129451	null	null	0.975289
ZNF169(ENSG00000175787)	ENSG00000175787	null	null	0.975014
LINC02256(ENSG00000261064)	ENSG00000261064	null	null	0.974967
LINC02084(ENSG00000272282)	ENSG00000272282	null	null	0.974967
SLC26A4-AS1(ENSG00000233705)	ENSG00000233705	null	null	0.974967
MIR6763(ENSG00000277052)	ENSG00000277052	null	null	0.974967
AC138647.1(ENSG00000226490)	ENSG00000226490	null	null	0.974967
AC234775.2(ENSG00000237682)	ENSG00000237682	null	null	0.974967
AC025030.1(ENSG00000257864)	ENSG00000257864	null	null	0.974967
AC092135.3(ENSG00000279841)	ENSG00000279841	null	null	0.974967
EIF5A2P1(ENSG00000260576)	ENSG00000260576	null	null	0.974967
LINC02111(ENSG00000250822)	ENSG00000250822	null	null	0.974967
CTSLP2(ENSG00000266217)	ENSG00000266217	null	null	0.974967
RNA5SP283(ENSG00000202474)	ENSG00000202474	null	null	0.97444
AC009041.1(ENSG00000260496)	ENSG00000260496	null	null	0.973617
PIWIL4(ENSG00000134627)	ENSG00000134627	null	null	0.973332
LINC00222(ENSG00000203801)	ENSG00000203801	null	null	0.973008
AC078899.1(ENSG00000213985)	ENSG00000213985	null	null	0.973008
TTR(ENSG00000118271)	ENSG00000118271	null	null	0.973008
CCDC107(ENSG00000159884)	ENSG00000159884	null	null	0.972829
AL138889.2(ENSG00000271362)	ENSG00000271362	null	null	0.97243
NEURL1B(ENSG00000214357)	ENSG00000214357	null	null	0.972178
LANCL3(ENSG00000147036)	ENSG00000147036	null	null	0.972088
PLB1(ENSG00000163803)	ENSG00000163803	null	null	0.971807
AP001107.8(ENSG00000254855)	ENSG00000254855	null	null	0.971653
AC009088.1(ENSG00000260060)	ENSG00000260060	null	null	0.971399
NOSTRIN(ENSG00000163072)	ENSG00000163072	null	null	0.971378
CCDC151(ENSG00000198003)	ENSG00000198003	null	null	0.970913
PHKA2(ENSG00000044446)	ENSG00000044446	null	null	0.970603
AL353708.1(ENSG00000260360)	ENSG00000260360	null	null	0.969025
AL359091.2(ENSG00000228510)	ENSG00000228510	null	null	0.969022
HLA-DMA(ENSG00000204257)	ENSG00000204257	null	null	0.967591
TCF7L1(ENSG00000152284)	ENSG00000152284	null	null	0.967577
PLA2G2F(ENSG00000158786)	ENSG00000158786	null	null	0.966898
HNRNPCP1(ENSG00000258900)	ENSG00000258900	null	null	0.96665
EIF4A2P2(ENSG00000227382)	ENSG00000227382	null	null	0.966288
ZNF668(ENSG00000167394)	ENSG00000167394	null	null	0.966213
MT-TS2(ENSG00000210184)	ENSG00000210184	null	null	0.965828
AC090092.1(ENSG00000255418)	ENSG00000255418	null	null	0.965609
HINT2(ENSG00000137133)	ENSG00000137133	null	null	0.964766
AC009120.2(ENSG00000259972)	ENSG00000259972	null	null	0.964599
COL4A4(ENSG00000081052)	ENSG00000081052	null	null	0.964317
SDR42E2(ENSG00000183921)	ENSG00000183921	null	null	0.964003
PDE4D(ENSG00000113448)	ENSG00000113448	null	null	0.963659
RTEL1(ENSG00000258366)	ENSG00000258366	null	null	0.963236
TTBK1(ENSG00000146216)	ENSG00000146216	null	null	0.962551
ADRB1(ENSG00000043591)	ENSG00000043591	null	null	0.96189
TIRAP(ENSG00000150455)	ENSG00000150455	null	null	0.961663
AC135048.4(ENSG00000279196)	ENSG00000279196	null	null	0.961396
CDH20(ENSG00000101542)	ENSG00000101542	null	null	0.961118
AL512625.3(ENSG00000234665)	ENSG00000234665	null	null	0.961118
AL121594.1(ENSG00000258790)	ENSG00000258790	null	null	0.96022
C1QL1(ENSG00000131094)	ENSG00000131094	null	null	0.959693
BAALC-AS1(ENSG00000247081)	ENSG00000247081	null	null	0.959693
ORM1(ENSG00000229314)	ENSG00000229314	null	null	0.959176
NPAS2(ENSG00000170485)	ENSG00000170485	null	null	0.959081
AC138392.1(ENSG00000219201)	ENSG00000219201	null	null	0.958955
DENND3(ENSG00000105339)	ENSG00000105339	null	null	0.9586
DMD(ENSG00000198947)	ENSG00000198947	null	null	0.958253
CTSV(ENSG00000136943)	ENSG00000136943	null	null	0.95823
AC114730.3(ENSG00000235351)	ENSG00000235351	null	null	0.958224
MLKL(ENSG00000168404)	ENSG00000168404	null	null	0.95745
BMS1P1(ENSG00000204177)	ENSG00000204177	null	null	0.957362
AL139288.1(ENSG00000279306)	ENSG00000279306	null	null	0.956997
SCARF2(ENSG00000244486)	ENSG00000244486	null	null	0.955755
LINC01176(ENSG00000281404)	ENSG00000281404	null	null	0.955538
ARL4C(ENSG00000188042)	ENSG00000188042	null	null	0.954584
TEKT1(ENSG00000167858)	ENSG00000167858	null	null	0.954199
LGI4(ENSG00000153902)	ENSG00000153902	null	null	0.954199
LINC01585(ENSG00000245479)	ENSG00000245479	null	null	0.954199
RN7SKP97(ENSG00000222898)	ENSG00000222898	null	null	0.954199
AC093326.1(ENSG00000233633)	ENSG00000233633	null	null	0.953695
TSPOAP1(ENSG00000005379)	ENSG00000005379	null	null	0.953593
KCNE2(ENSG00000159197)	ENSG00000159197	null	null	0.953593
PWRN3(ENSG00000260760)	ENSG00000260760	null	null	0.953593
AL033519.3(ENSG00000228559)	ENSG00000228559	null	null	0.953505
AC068790.7(ENSG00000270130)	ENSG00000270130	null	null	0.953411
GVQW3(ENSG00000179240)	ENSG00000179240	null	null	0.953175
CDK2AP2P2(ENSG00000237451)	ENSG00000237451	null	null	0.95288
ADSSL1(ENSG00000185100)	ENSG00000185100	null	null	0.952795
AC010719.1(ENSG00000270933)	ENSG00000270933	null	null	0.952743
ANXA1(ENSG00000135046)	ENSG00000135046	null	null	0.952514
TNIK(ENSG00000154310)	ENSG00000154310	null	null	0.952511
BLACAT1(ENSG00000281406)	ENSG00000281406	null	null	0.951742
DEF6(ENSG00000023892)	ENSG00000023892	null	null	0.951687
AC010271.1(ENSG00000268366)	ENSG00000268366	null	null	0.95146
SPDYC(ENSG00000204710)	ENSG00000204710	null	null	0.951011
ZNF781(ENSG00000196381)	ENSG00000196381	null	null	0.950465
COX6B2(ENSG00000160471)	ENSG00000160471	null	null	0.950465
LINC01117(ENSG00000224577)	ENSG00000224577	null	null	0.949312
SMPD1(ENSG00000166311)	ENSG00000166311	null	null	0.948229
TGFBI(ENSG00000120708)	ENSG00000120708	null	null	0.947973
EMP3(ENSG00000142227)	ENSG00000142227	null	null	0.947966
GNA14(ENSG00000156049)	ENSG00000156049	null	null	0.947657
AC092115.3(ENSG00000262136)	ENSG00000262136	null	null	0.946829
MTDHP1(ENSG00000270948)	ENSG00000270948	null	null	0.946423
Z84485.1(ENSG00000246982)	ENSG00000246982	null	null	0.946377
TRARG1(ENSG00000184811)	ENSG00000184811	null	null	0.946249
CAPG(ENSG00000042493)	ENSG00000042493	null	null	0.945904
ATP1B2(ENSG00000129244)	ENSG00000129244	null	null	0.945504
CST7(ENSG00000077984)	ENSG00000077984	null	null	0.945504
AP001330.5(ENSG00000271882)	ENSG00000271882	null	null	0.945331
SLC4A11(ENSG00000088836)	ENSG00000088836	null	null	0.945316
PINLYP(ENSG00000234465)	ENSG00000234465	null	null	0.945312
WDR62(ENSG00000075702)	ENSG00000075702	null	null	0.945151
HEY2(ENSG00000135547)	ENSG00000135547	null	null	0.944577
PAX8(ENSG00000125618)	ENSG00000125618	null	null	0.943663
CAVIN1(ENSG00000177469)	ENSG00000177469	null	null	0.942999
PLEKHG4(ENSG00000196155)	ENSG00000196155	null	null	0.942625
ADCY3(ENSG00000138031)	ENSG00000138031	null	null	0.942131
HOXA-AS2(ENSG00000253552)	ENSG00000253552	null	null	0.941678
PYGL(ENSG00000100504)	ENSG00000100504	null	null	0.940589
AC097662.1(ENSG00000236432)	ENSG00000236432	null	null	0.940484
PHF19(ENSG00000119403)	ENSG00000119403	null	null	0.939597
HDAC10(ENSG00000100429)	ENSG00000100429	null	null	0.939114
PXT1(ENSG00000179165)	ENSG00000179165	null	null	0.939015
AC025165.4(ENSG00000269903)	ENSG00000269903	null	null	0.937856
IL10RB(ENSG00000243646)	ENSG00000243646	null	null	0.936845
PTPRVP(ENSG00000243323)	ENSG00000243323	null	null	0.936379
UBE2FP1(ENSG00000224080)	ENSG00000224080	null	null	0.935722
RNF43(ENSG00000108375)	ENSG00000108375	null	null	0.935415
SLC25A45(ENSG00000162241)	ENSG00000162241	null	null	0.934755
RGS5(ENSG00000232995)	ENSG00000232995	null	null	0.934437
MIR17HG(ENSG00000215417)	ENSG00000215417	null	null	0.934349
AL160286.1(ENSG00000227141)	ENSG00000227141	null	null	0.933901
PRSS37(ENSG00000165076)	ENSG00000165076	null	null	0.933327
AC009630.1(ENSG00000253133)	ENSG00000253133	null	null	0.932427
DKFZP434A062(ENSG00000262075)	ENSG00000262075	null	null	0.932101
CYP4F12(ENSG00000186204)	ENSG00000186204	null	null	0.931215
ISL2(ENSG00000159556)	ENSG00000159556	null	null	0.931124
HMGN5(ENSG00000198157)	ENSG00000198157	null	null	0.930307
FOXN4(ENSG00000139445)	ENSG00000139445	null	null	0.930287
SLCO5A1(ENSG00000137571)	ENSG00000137571	null	null	0.930287
RPL12P14(ENSG00000224321)	ENSG00000224321	null	null	0.930287
AL360219.1(ENSG00000273264)	ENSG00000273264	null	null	0.930287
AC074194.1(ENSG00000248206)	ENSG00000248206	null	null	0.930287
AF107885.2(ENSG00000259103)	ENSG00000259103	null	null	0.930287
PRR9(ENSG00000203783)	ENSG00000203783	null	null	0.930239
DOC2B(ENSG00000272636)	ENSG00000272636	null	null	0.930239
PRSS16(ENSG00000112812)	ENSG00000112812	null	null	0.929702
C4orf33(ENSG00000151470)	ENSG00000151470	null	null	0.929569
PRRT1B(ENSG00000283526)	ENSG00000283526	null	null	0.929306
PPARG(ENSG00000132170)	ENSG00000132170	null	null	0.929126
AL451042.2(ENSG00000227959)	ENSG00000227959	null	null	0.929033
C8orf37(ENSG00000156172)	ENSG00000156172	null	null	0.928961
LINC02588(ENSG00000257842)	ENSG00000257842	null	null	0.928599
PHYHD1(ENSG00000175287)	ENSG00000175287	null	null	0.928596
SNORA9B(ENSG00000206897)	ENSG00000206897	null	null	0.928596
TMPRSS11BNL(ENSG00000250026)	ENSG00000250026	null	null	0.928596
PI4KAP1(ENSG00000274602)	ENSG00000274602	null	null	0.92843
MALL(ENSG00000144063)	ENSG00000144063	null	null	0.927577
CRACR2B(ENSG00000177685)	ENSG00000177685	null	null	0.927545
FXYD6(ENSG00000137726)	ENSG00000137726	null	null	0.925283
AC004678.1(ENSG00000275468)	ENSG00000275468	null	null	0.925283
AL512604.2(ENSG00000233242)	ENSG00000233242	null	null	0.925283
AC090115.1(ENSG00000257735)	ENSG00000257735	null	null	0.925283
YPEL3(ENSG00000090238)	ENSG00000090238	null	null	0.92474
AP000769.1(ENSG00000173727)	ENSG00000173727	null	null	0.92468
ANKK1(ENSG00000170209)	ENSG00000170209	null	null	0.924106
HLA-F-AS1(ENSG00000214922)	ENSG00000214922	null	null	0.924101
RBM34(ENSG00000188739)	ENSG00000188739	null	null	0.923878
AP001107.1(ENSG00000245156)	ENSG00000245156	null	null	0.922882
ARHGAP11A(ENSG00000198826)	ENSG00000198826	null	null	0.92285
RGPD8(ENSG00000169629)	ENSG00000169629	null	null	0.922135
SNHG18(ENSG00000250786)	ENSG00000250786	null	null	0.921391
AC078852.1(ENSG00000253399)	ENSG00000253399	null	null	0.921202
STAT6(ENSG00000166888)	ENSG00000166888	null	null	0.919693
AC084033.3(ENSG00000257698)	ENSG00000257698	null	null	0.919263
AC027288.3(ENSG00000257894)	ENSG00000257894	null	null	0.917643
SLC22A4(ENSG00000197208)	ENSG00000197208	null	null	0.91699
RNU6-1011P(ENSG00000207399)	ENSG00000207399	null	null	0.916946
DMKN(ENSG00000161249)	ENSG00000161249	null	null	0.916791
DNAH10(ENSG00000197653)	ENSG00000197653	null	null	0.916595
SLC16A8(ENSG00000100156)	ENSG00000100156	null	null	0.91654
TTC23L(ENSG00000205838)	ENSG00000205838	null	null	0.916292
C19orf57(ENSG00000132016)	ENSG00000132016	null	null	0.91591
ADAMTSL4(ENSG00000143382)	ENSG00000143382	null	null	0.915894
COL11A2(ENSG00000204248)	ENSG00000204248	null	null	0.915892
LYNX1(ENSG00000180155)	ENSG00000180155	null	null	0.915291
CARD6(ENSG00000132357)	ENSG00000132357	null	null	0.915182
LINC01166(ENSG00000232903)	ENSG00000232903	null	null	0.914899
FOXP1-IT1(ENSG00000242094)	ENSG00000242094	null	null	0.914508
POLR2J3(ENSG00000168255)	ENSG00000168255	null	null	0.913808
GRIN2C(ENSG00000161509)	ENSG00000161509	null	null	0.91376
TFR2(ENSG00000106327)	ENSG00000106327	null	null	0.913733
AC023632.2(ENSG00000253704)	ENSG00000253704	null	null	0.912874
RPS20P4(ENSG00000241907)	ENSG00000241907	null	null	0.912874
AF287957.1(ENSG00000271743)	ENSG00000271743	null	null	0.912874
AGR3(ENSG00000173467)	ENSG00000173467	null	null	0.912833
ZNF449(ENSG00000173275)	ENSG00000173275	null	null	0.912675
AC005746.3(ENSG00000273982)	ENSG00000273982	null	null	0.912282
C11orf94(ENSG00000234776)	ENSG00000234776	null	null	0.911876
PPP5D1(ENSG00000230510)	ENSG00000230510	null	null	0.911856
IL1R2(ENSG00000115590)	ENSG00000115590	null	null	0.911143
SLC34A3(ENSG00000198569)	ENSG00000198569	null	null	0.911133
FAM106A(ENSG00000273018)	ENSG00000273018	null	null	0.910898
BRCA2(ENSG00000139618)	ENSG00000139618	null	null	0.910884
CACNB2(ENSG00000165995)	ENSG00000165995	null	null	0.910287
AC091849.2(ENSG00000251532)	ENSG00000251532	null	null	0.910094
FOLH1(ENSG00000086205)	ENSG00000086205	null	null	0.910046
C9orf152(ENSG00000188959)	ENSG00000188959	null	null	0.909143
MYBL2(ENSG00000101057)	ENSG00000101057	null	null	0.908752
AL356417.1(ENSG00000224478)	ENSG00000224478	null	null	0.908213
OCSTAMP(ENSG00000149635)	ENSG00000149635	null	null	0.908213
AC080037.1(ENSG00000263893)	ENSG00000263893	null	null	0.908213
TCN1(ENSG00000134827)	ENSG00000134827	null	null	0.907899
MYH11(ENSG00000133392)	ENSG00000133392	null	null	0.907212
SYNPO2L(ENSG00000166317)	ENSG00000166317	null	null	0.906921
NUSAP1(ENSG00000137804)	ENSG00000137804	null	null	0.90689
UGT2B15(ENSG00000196620)	ENSG00000196620	null	null	0.906402
SRGAP2B(ENSG00000196369)	ENSG00000196369	null	null	0.906323
FER1L5(ENSG00000249715)	ENSG00000249715	null	null	0.906297
LINC00574(ENSG00000231690)	ENSG00000231690	null	null	0.906116
AL512380.2(ENSG00000283480)	ENSG00000283480	null	null	0.906116
OR7E128P(ENSG00000228915)	ENSG00000228915	null	null	0.905249
UBA52P6(ENSG00000215221)	ENSG00000215221	null	null	0.904618
TMEM171(ENSG00000157111)	ENSG00000157111	null	null	0.904573
TEX15(ENSG00000133863)	ENSG00000133863	null	null	0.904551
CYP21A1P(ENSG00000204338)	ENSG00000204338	null	null	0.904082
RPTN(ENSG00000215853)	ENSG00000215853	null	null	0.904074
NT5CP1(ENSG00000258524)	ENSG00000258524	null	null	0.903696
GPC1(ENSG00000063660)	ENSG00000063660	null	null	0.903674
ZNF461(ENSG00000197808)	ENSG00000197808	null	null	0.903593
CRYM(ENSG00000103316)	ENSG00000103316	null	null	0.90342
Z93930.3(ENSG00000272858)	ENSG00000272858	null	null	0.903376
KIAA0319(ENSG00000137261)	ENSG00000137261	null	null	0.902717
BMP8A(ENSG00000183682)	ENSG00000183682	null	null	0.902076
AC005702.3(ENSG00000274378)	ENSG00000274378	null	null	0.90198
PNMA6A(ENSG00000235961)	ENSG00000235961	null	null	0.90198
TGFB1I1(ENSG00000140682)	ENSG00000140682	null	null	0.901615
ATP8A1(ENSG00000124406)	ENSG00000124406	null	null	0.901586
MR1(ENSG00000153029)	ENSG00000153029	null	null	0.901505
SSC5D(ENSG00000179954)	ENSG00000179954	null	null	0.901456
FAAHP1(ENSG00000232022)	ENSG00000232022	null	null	0.900722
LINC02298(ENSG00000257556)	ENSG00000257556	null	null	0.900583
ADAMTS9-AS1(ENSG00000241158)	ENSG00000241158	null	null	0.900224
AC040162.3(ENSG00000263126)	ENSG00000263126	null	null	0.900199
CACHD1(ENSG00000158966)	ENSG00000158966	null	null	0.899905
SAMD12-AS1(ENSG00000281641)	ENSG00000281641	null	null	0.899548
KLRG1(ENSG00000139187)	ENSG00000139187	null	null	0.899487
SLC2A10(ENSG00000197496)	ENSG00000197496	null	null	0.899438
ACSF2(ENSG00000167107)	ENSG00000167107	null	null	0.898619
CKMT1A(ENSG00000223572)	ENSG00000223572	null	null	0.89842
AL441992.1(ENSG00000223478)	ENSG00000223478	null	null	0.89836
LINC01341(ENSG00000227953)	ENSG00000227953	null	null	0.897903
HHLA3(ENSG00000197568)	ENSG00000197568	null	null	0.897319
ABCC2(ENSG00000023839)	ENSG00000023839	null	null	0.897284
AC017074.1(ENSG00000227359)	ENSG00000227359	null	null	0.896656
TFPI(ENSG00000003436)	ENSG00000003436	null	null	0.896447
LINC00475(ENSG00000225511)	ENSG00000225511	null	null	0.896034
TAT(ENSG00000198650)	ENSG00000198650	null	null	0.895935
NTN5(ENSG00000142233)	ENSG00000142233	null	null	0.895808
LTBP4(ENSG00000090006)	ENSG00000090006	null	null	0.895737
AL035448.1(ENSG00000236526)	ENSG00000236526	null	null	0.895049
C1orf53(ENSG00000203724)	ENSG00000203724	null	null	0.894778
UBA52P5(ENSG00000243498)	ENSG00000243498	null	null	0.894694
BPGM(ENSG00000172331)	ENSG00000172331	null	null	0.894608
C9orf24(ENSG00000164972)	ENSG00000164972	null	null	0.894527
WDR90(ENSG00000161996)	ENSG00000161996	null	null	0.894499
MUC1(ENSG00000185499)	ENSG00000185499	null	null	0.894107
SLC25A35(ENSG00000125434)	ENSG00000125434	null	null	0.893718
AC005911.1(ENSG00000278356)	ENSG00000278356	null	null	0.892464
HIST1H2BN(ENSG00000233822)	ENSG00000233822	null	null	0.892346
NOS1AP(ENSG00000198929)	ENSG00000198929	null	null	0.892082
COCH(ENSG00000100473)	ENSG00000100473	null	null	0.891922
CABP1(ENSG00000157782)	ENSG00000157782	null	null	0.891625
AC004492.1(ENSG00000272072)	ENSG00000272072	null	null	0.890738
UPK3A(ENSG00000100373)	ENSG00000100373	null	null	0.890713
SYNGR1(ENSG00000100321)	ENSG00000100321	null	null	0.890675
EYA1(ENSG00000104313)	ENSG00000104313	null	null	0.890499
AC134407.2(ENSG00000279573)	ENSG00000279573	null	null	0.890499
AL139246.1(ENSG00000224387)	ENSG00000224387	null	null	0.890499
IL11(ENSG00000095752)	ENSG00000095752	null	null	0.889999
AL031777.1(ENSG00000217275)	ENSG00000217275	null	null	0.889855
SEPT5(ENSG00000184702)	ENSG00000184702	null	null	0.889842
DEPDC4(ENSG00000166153)	ENSG00000166153	null	null	0.88953
TBXA2R(ENSG00000006638)	ENSG00000006638	null	null	0.889494
AC131392.1(ENSG00000198237)	ENSG00000198237	null	null	0.889148
AL627309.6(ENSG00000268903)	ENSG00000268903	null	null	0.889119
AATBC(ENSG00000215458)	ENSG00000215458	null	null	0.888671
DEFB1(ENSG00000164825)	ENSG00000164825	null	null	0.888513
GCSAM(ENSG00000174500)	ENSG00000174500	null	null	0.888508
CDRT1(ENSG00000241322)	ENSG00000241322	null	null	0.888335
GUCY1B1(ENSG00000061918)	ENSG00000061918	null	null	0.888087
U62317.2(ENSG00000272821)	ENSG00000272821	null	null	0.887757
RF00012(ENSG00000200693)	ENSG00000200693	null	null	0.887054
VSIR(ENSG00000107738)	ENSG00000107738	null	null	0.885778
TMEM99(ENSG00000167920)	ENSG00000167920	null	null	0.885642
LRP4(ENSG00000134569)	ENSG00000134569	null	null	0.88551
XK(ENSG00000047597)	ENSG00000047597	null	null	0.884937
OR2A20P(ENSG00000170356)	ENSG00000170356	null	null	0.884625
SHCBP1(ENSG00000171241)	ENSG00000171241	null	null	0.884623
CDK1(ENSG00000170312)	ENSG00000170312	null	null	0.884619
GATA6-AS1(ENSG00000266010)	ENSG00000266010	null	null	0.884528
HELLPAR(ENSG00000281344)	ENSG00000281344	null	null	0.883375
AGER(ENSG00000204305)	ENSG00000204305	null	null	0.882071
POLQ(ENSG00000051341)	ENSG00000051341	null	null	0.881673
RIMS3(ENSG00000117016)	ENSG00000117016	null	null	0.881639
AC016722.2(ENSG00000228925)	ENSG00000228925	null	null	0.881619
CR786580.1(ENSG00000225411)	ENSG00000225411	null	null	0.880669
ORM2(ENSG00000228278)	ENSG00000228278	null	null	0.878995
IGFALS(ENSG00000099769)	ENSG00000099769	null	null	0.87895
ACRBP(ENSG00000111644)	ENSG00000111644	null	null	0.87877
LRRC3(ENSG00000160233)	ENSG00000160233	null	null	0.878465
SEZ6L2(ENSG00000174938)	ENSG00000174938	null	null	0.878203
EXTL3-AS1(ENSG00000246339)	ENSG00000246339	null	null	0.877944
AL078644.1(ENSG00000273004)	ENSG00000273004	null	null	0.877896
AL355994.2(ENSG00000232456)	ENSG00000232456	null	null	0.877896
U91328.1(ENSG00000272462)	ENSG00000272462	null	null	0.877767
AC105118.1(ENSG00000253931)	ENSG00000253931	null	null	0.877542
SCLT1(ENSG00000151466)	ENSG00000151466	null	null	0.877242
IGFBPL1(ENSG00000137142)	ENSG00000137142	null	null	0.877195
PIF1(ENSG00000140451)	ENSG00000140451	null	null	0.877144
FANCD2(ENSG00000144554)	ENSG00000144554	null	null	0.876677
STEAP2(ENSG00000157214)	ENSG00000157214	null	null	0.876496
AC007613.1(ENSG00000262420)	ENSG00000262420	null	null	0.876471
AL138767.3(ENSG00000225913)	ENSG00000225913	null	null	0.876409
NLGN3(ENSG00000196338)	ENSG00000196338	null	null	0.876321
FAM160A1-DT(ENSG00000251611)	ENSG00000251611	null	null	0.876306
AP000229.1(ENSG00000273492)	ENSG00000273492	null	null	0.875991
AC095055.1(ENSG00000270681)	ENSG00000270681	null	null	0.875784
FYB1(ENSG00000082074)	ENSG00000082074	null	null	0.875379
STRIP2(ENSG00000128578)	ENSG00000128578	null	null	0.875161
USP54(ENSG00000166348)	ENSG00000166348	null	null	0.87473
ZNF771(ENSG00000179965)	ENSG00000179965	null	null	0.874506
IL18(ENSG00000150782)	ENSG00000150782	null	null	0.874504
TCF3P1(ENSG00000236567)	ENSG00000236567	null	null	0.87436
AL139274.2(ENSG00000272008)	ENSG00000272008	null	null	0.873987
DNHD1(ENSG00000179532)	ENSG00000179532	null	null	0.873983
PLXDC2(ENSG00000120594)	ENSG00000120594	null	null	0.87375
GJC3(ENSG00000176402)	ENSG00000176402	null	null	0.873206
SLC22A17(ENSG00000092096)	ENSG00000092096	null	null	0.873201
MPP1(ENSG00000130830)	ENSG00000130830	null	null	0.872917
C4BPA(ENSG00000123838)	ENSG00000123838	null	null	0.872917
AP003170.1(ENSG00000255710)	ENSG00000255710	null	null	0.872917
NOS2P3(ENSG00000230528)	ENSG00000230528	null	null	0.872917
TCAF2C(ENSG00000283528)	ENSG00000283528	null	null	0.872917
CLDN20(ENSG00000171217)	ENSG00000171217	null	null	0.872917
AL596325.2(ENSG00000272574)	ENSG00000272574	null	null	0.872917
AL162430.1(ENSG00000233406)	ENSG00000233406	null	null	0.872917
AC010519.1(ENSG00000268746)	ENSG00000268746	null	null	0.872917
RNU6-646P(ENSG00000201441)	ENSG00000201441	null	null	0.872917
AC113346.2(ENSG00000251670)	ENSG00000251670	null	null	0.872917
FTH1P25(ENSG00000232792)	ENSG00000232792	null	null	0.872917
AC090735.1(ENSG00000253784)	ENSG00000253784	null	null	0.872917
AC004528.1(ENSG00000266990)	ENSG00000266990	null	null	0.872917
AL117336.1(ENSG00000233200)	ENSG00000233200	null	null	0.872917
AP005264.5(ENSG00000267733)	ENSG00000267733	null	null	0.872867
LINC00672(ENSG00000263874)	ENSG00000263874	null	null	0.872739
JAKMIP3(ENSG00000188385)	ENSG00000188385	null	null	0.872687
BASP1(ENSG00000176788)	ENSG00000176788	null	null	0.872427
KCNS2(ENSG00000156486)	ENSG00000156486	null	null	0.872228
ZNF503-AS1(ENSG00000226051)	ENSG00000226051	null	null	0.872228
BRWD1-AS1(ENSG00000238141)	ENSG00000238141	null	null	0.872228
AC025280.3(ENSG00000285848)	ENSG00000285848	null	null	0.872228
RBBP4P5(ENSG00000256737)	ENSG00000256737	null	null	0.872228
FOXP1-AS1(ENSG00000244203)	ENSG00000244203	null	null	0.872228
GATA4(ENSG00000136574)	ENSG00000136574	null	null	0.871321
MYRFL(ENSG00000166268)	ENSG00000166268	null	null	0.871116
IL37(ENSG00000125571)	ENSG00000125571	null	null	0.87091
ZNF474(ENSG00000164185)	ENSG00000164185	null	null	0.870889
AL928921.2(ENSG00000284693)	ENSG00000284693	null	null	0.870889
CDC37P2(ENSG00000261089)	ENSG00000261089	null	null	0.870889
MIR3677(ENSG00000266643)	ENSG00000266643	null	null	0.870889
CCDC188(ENSG00000234409)	ENSG00000234409	null	null	0.870889
KRT18P6(ENSG00000258783)	ENSG00000258783	null	null	0.870889
AC005829.2(ENSG00000262539)	ENSG00000262539	null	null	0.870889
AP003086.2(ENSG00000254420)	ENSG00000254420	null	null	0.870889
ANKRD45(ENSG00000183831)	ENSG00000183831	null	null	0.870889
YBX2P1(ENSG00000213438)	ENSG00000213438	null	null	0.870889
TIMM8AP1(ENSG00000231445)	ENSG00000231445	null	null	0.870889
MYH15(ENSG00000144821)	ENSG00000144821	null	null	0.870889
LINC01701(ENSG00000232212)	ENSG00000232212	null	null	0.870889
AC040173.1(ENSG00000263257)	ENSG00000263257	null	null	0.870889
RIMKLBP1(ENSG00000189089)	ENSG00000189089	null	null	0.870889
DEFB109F(ENSG00000244050)	ENSG00000244050	null	null	0.870889
RN7SL606P(ENSG00000239932)	ENSG00000239932	null	null	0.870889
AC138894.3(ENSG00000271623)	ENSG00000271623	null	null	0.870889
AC024592.1(ENSG00000266941)	ENSG00000266941	null	null	0.870889
VDAC3P1(ENSG00000271198)	ENSG00000271198	null	null	0.870889
MIR199A1(ENSG00000207752)	ENSG00000207752	null	null	0.870889
ANGPTL2(ENSG00000136859)	ENSG00000136859	null	null	0.870889
AC126177.8(ENSG00000274395)	ENSG00000274395	null	null	0.870889
AL161757.2(ENSG00000258428)	ENSG00000258428	null	null	0.870889
RPSAP72(ENSG00000219361)	ENSG00000219361	null	null	0.870889
AC010287.1(ENSG00000260865)	ENSG00000260865	null	null	0.870889
RNU6-1206P(ENSG00000252148)	ENSG00000252148	null	null	0.870889
AC104819.1(ENSG00000249012)	ENSG00000249012	null	null	0.870889
LINC01411(ENSG00000249306)	ENSG00000249306	null	null	0.870889
AC090241.1(ENSG00000267587)	ENSG00000267587	null	null	0.870889
AL160412.1(ENSG00000277270)	ENSG00000277270	null	null	0.870889
AL365181.4(ENSG00000272971)	ENSG00000272971	null	null	0.870889
AC005102.1(ENSG00000219039)	ENSG00000219039	null	null	0.870889
AC007598.2(ENSG00000261394)	ENSG00000261394	null	null	0.870889
AC016957.2(ENSG00000276136)	ENSG00000276136	null	null	0.870853
ZWINT(ENSG00000122952)	ENSG00000122952	null	null	0.870833
DGKQ(ENSG00000145214)	ENSG00000145214	null	null	0.870204
AL591135.1(ENSG00000218418)	ENSG00000218418	null	null	0.869157
MIR34AHG(ENSG00000228526)	ENSG00000228526	null	null	0.868991
CDC42P3(ENSG00000253971)	ENSG00000253971	null	null	0.868652
AL390198.1(ENSG00000226465)	ENSG00000226465	null	null	0.868081
AC003070.1(ENSG00000267344)	ENSG00000267344	null	null	0.867681
AC092171.3(ENSG00000234432)	ENSG00000234432	null	null	0.867039
CDIP1(ENSG00000089486)	ENSG00000089486	null	null	0.866527
AC007448.3(ENSG00000266473)	ENSG00000266473	null	null	0.866204
LPCAT4(ENSG00000176454)	ENSG00000176454	null	null	0.866115
IRAK2(ENSG00000134070)	ENSG00000134070	null	null	0.865802
RSPH14(ENSG00000100218)	ENSG00000100218	null	null	0.865093
PNLIPRP3(ENSG00000203837)	ENSG00000203837	null	null	0.864539
HLA-B(ENSG00000234745)	ENSG00000234745	null	null	0.864313
AP002754.1(ENSG00000250230)	ENSG00000250230	null	null	0.863769
MFAP4(ENSG00000166482)	ENSG00000166482	null	null	0.863717
AC013472.3(ENSG00000272056)	ENSG00000272056	null	null	0.863717
AL121845.4(ENSG00000274501)	ENSG00000274501	null	null	0.863717
MDGA1(ENSG00000112139)	ENSG00000112139	null	null	0.862964
TBX4(ENSG00000121075)	ENSG00000121075	null	null	0.862704
AL445483.1(ENSG00000260088)	ENSG00000260088	null	null	0.862554
PLGLB2(ENSG00000125551)	ENSG00000125551	null	null	0.862554
KIF23(ENSG00000137807)	ENSG00000137807	null	null	0.861929
HOXA10(ENSG00000253293)	ENSG00000253293	null	null	0.861172
ANG(ENSG00000214274)	ENSG00000214274	null	null	0.860981
AC025034.1(ENSG00000258302)	ENSG00000258302	null	null	0.860768
TNFSF10(ENSG00000121858)	ENSG00000121858	null	null	0.860363
PRORSD1P(ENSG00000162997)	ENSG00000162997	null	null	0.860231
AC007663.3(ENSG00000273139)	ENSG00000273139	null	null	0.859232
CC2D2B(ENSG00000188649)	ENSG00000188649	null	null	0.85879
HOXB-AS1(ENSG00000230148)	ENSG00000230148	null	null	0.85818
VCX(ENSG00000182583)	ENSG00000182583	null	null	0.85818
SPATA32(ENSG00000184361)	ENSG00000184361	null	null	0.85818
LUNAR1(ENSG00000278090)	ENSG00000278090	null	null	0.85818
RNU6-216P(ENSG00000200152)	ENSG00000200152	null	null	0.85818
AC243562.3(ENSG00000259774)	ENSG00000259774	null	null	0.85818
SLC22A13(ENSG00000172940)	ENSG00000172940	null	null	0.85818
AP001999.1(ENSG00000251226)	ENSG00000251226	null	null	0.85818
TUBA8(ENSG00000183785)	ENSG00000183785	null	null	0.85818
IL10RA(ENSG00000110324)	ENSG00000110324	null	null	0.85818
CCDC144NL-AS1(ENSG00000233098)	ENSG00000233098	null	null	0.85818
MIR1302-3(ENSG00000221055)	ENSG00000221055	null	null	0.85818
AL591866.1(ENSG00000229519)	ENSG00000229519	null	null	0.85818
RNU6-1223P(ENSG00000252933)	ENSG00000252933	null	null	0.85818
LINC02158(ENSG00000225611)	ENSG00000225611	null	null	0.85818
AC138649.1(ENSG00000274253)	ENSG00000274253	null	null	0.85818
AOC4P(ENSG00000260105)	ENSG00000260105	null	null	0.85818
AL136379.1(ENSG00000276255)	ENSG00000276255	null	null	0.85818
ACTBP7(ENSG00000185607)	ENSG00000185607	null	null	0.85818
SCARNA21(ENSG00000252835)	ENSG00000252835	null	null	0.85818
AC006030.1(ENSG00000264324)	ENSG00000264324	null	null	0.85818
AC020658.4(ENSG00000273786)	ENSG00000273786	null	null	0.85818
FAM69C(ENSG00000187773)	ENSG00000187773	null	null	0.85818
DNAJC5G(ENSG00000163793)	ENSG00000163793	null	null	0.85818
HSPE1P3(ENSG00000259746)	ENSG00000259746	null	null	0.85818
AC006942.1(ENSG00000269194)	ENSG00000269194	null	null	0.85818
NXF5(ENSG00000126952)	ENSG00000126952	null	null	0.85818
AC027228.3(ENSG00000279373)	ENSG00000279373	null	null	0.85818
SIGLEC1(ENSG00000088827)	ENSG00000088827	null	null	0.85818
LINC01214(ENSG00000243550)	ENSG00000243550	null	null	0.85818
OR2F1(ENSG00000213215)	ENSG00000213215	null	null	0.85818
GOLGA6B(ENSG00000215186)	ENSG00000215186	null	null	0.85818
TEX41(ENSG00000226674)	ENSG00000226674	null	null	0.85818
AC017007.2(ENSG00000234841)	ENSG00000234841	null	null	0.85818
AC105446.1(ENSG00000227053)	ENSG00000227053	null	null	0.85818
ADAMTS9-AS2(ENSG00000241684)	ENSG00000241684	null	null	0.85818
COX7CP1(ENSG00000235957)	ENSG00000235957	null	null	0.85818
AC138207.1(ENSG00000230113)	ENSG00000230113	null	null	0.85818
XIAPP3(ENSG00000180152)	ENSG00000180152	null	null	0.85818
AC020634.1(ENSG00000273123)	ENSG00000273123	null	null	0.85818
RNA5SP200(ENSG00000252169)	ENSG00000252169	null	null	0.85818
RN7SL351P(ENSG00000240098)	ENSG00000240098	null	null	0.85818
MIR7107(ENSG00000284402)	ENSG00000284402	null	null	0.85818
LINC01614(ENSG00000230838)	ENSG00000230838	null	null	0.85818
LINC02275(ENSG00000248319)	ENSG00000248319	null	null	0.85818
VTRNA1-2(ENSG00000202111)	ENSG00000202111	null	null	0.85818
RNU1-47P(ENSG00000199836)	ENSG00000199836	null	null	0.85818
AC020916.2(ENSG00000267582)	ENSG00000267582	null	null	0.85818
AC106873.1(ENSG00000228368)	ENSG00000228368	null	null	0.85818
DYNLL1P1(ENSG00000205579)	ENSG00000205579	null	null	0.85818
AC079753.1(ENSG00000280228)	ENSG00000280228	null	null	0.85818
AL355796.1(ENSG00000220154)	ENSG00000220154	null	null	0.85818
AC079054.1(ENSG00000253189)	ENSG00000253189	null	null	0.85818
NUTM2HP(ENSG00000232706)	ENSG00000232706	null	null	0.85818
USP24P1(ENSG00000229375)	ENSG00000229375	null	null	0.85818
LINC02300(ENSG00000258175)	ENSG00000258175	null	null	0.85818
AL138479.1(ENSG00000231922)	ENSG00000231922	null	null	0.85818
AC133565.1(ENSG00000261810)	ENSG00000261810	null	null	0.85818
BX322559.1(ENSG00000228355)	ENSG00000228355	null	null	0.85818
SHISA3(ENSG00000178343)	ENSG00000178343	null	null	0.85818
PRB2(ENSG00000121335)	ENSG00000121335	null	null	0.85818
AC007834.1(ENSG00000249094)	ENSG00000249094	null	null	0.85818
RNU6-1017P(ENSG00000200483)	ENSG00000200483	null	null	0.85818
AL133343.1(ENSG00000228156)	ENSG00000228156	null	null	0.85818
TECTA(ENSG00000109927)	ENSG00000109927	null	null	0.858146
LGI1(ENSG00000108231)	ENSG00000108231	null	null	0.857739
MT1F(ENSG00000198417)	ENSG00000198417	null	null	0.856925
HSPA8P15(ENSG00000219395)	ENSG00000219395	null	null	0.856537
SPACA4(ENSG00000177202)	ENSG00000177202	null	null	0.856192
LRRC71(ENSG00000160838)	ENSG00000160838	null	null	0.855966
ARHGEF39(ENSG00000137135)	ENSG00000137135	null	null	0.855702
SLC1A3(ENSG00000079215)	ENSG00000079215	null	null	0.855634
KCP(ENSG00000135253)	ENSG00000135253	null	null	0.855353
ASIC4(ENSG00000072182)	ENSG00000072182	null	null	0.855194
AC023158.2(ENSG00000273853)	ENSG00000273853	null	null	0.855184
FLNC(ENSG00000128591)	ENSG00000128591	null	null	0.855165
SLC7A10(ENSG00000130876)	ENSG00000130876	null	null	0.855165
DIO2(ENSG00000211448)	ENSG00000211448	null	null	0.855165
AL133297.2(ENSG00000260989)	ENSG00000260989	null	null	0.855165
AL390294.1(ENSG00000232638)	ENSG00000232638	null	null	0.855165
AC011445.1(ENSG00000268262)	ENSG00000268262	null	null	0.855165
ZP1(ENSG00000149506)	ENSG00000149506	null	null	0.855165
AC100793.2(ENSG00000267042)	ENSG00000267042	null	null	0.855165
AC146944.2(ENSG00000250687)	ENSG00000250687	null	null	0.855165
AC079336.2(ENSG00000265222)	ENSG00000265222	null	null	0.855165
MIR6768(ENSG00000274805)	ENSG00000274805	null	null	0.855165
ACTG1P24(ENSG00000226359)	ENSG00000226359	null	null	0.855165
AC092597.1(ENSG00000242262)	ENSG00000242262	null	null	0.855165
RNU6-1262P(ENSG00000252026)	ENSG00000252026	null	null	0.855165
AP000619.3(ENSG00000256254)	ENSG00000256254	null	null	0.855165
AC078942.1(ENSG00000225365)	ENSG00000225365	null	null	0.855165
AC007922.2(ENSG00000265094)	ENSG00000265094	null	null	0.855165
TM6SF2(ENSG00000213996)	ENSG00000213996	null	null	0.855165
KRT18P25(ENSG00000249064)	ENSG00000249064	null	null	0.855165
KRT8P4(ENSG00000248231)	ENSG00000248231	null	null	0.855165
PEBP4(ENSG00000134020)	ENSG00000134020	null	null	0.855165
LINC02292(ENSG00000258630)	ENSG00000258630	null	null	0.855165
AL031602.1(ENSG00000278966)	ENSG00000278966	null	null	0.855165
SPDYE13P(ENSG00000274959)	ENSG00000274959	null	null	0.855165
VSNL1(ENSG00000163032)	ENSG00000163032	null	null	0.855165
TRBV7-2(ENSG00000282939)	ENSG00000282939	null	null	0.855165
TSPOAP1-AS1(ENSG00000265148)	ENSG00000265148	null	null	0.855165
AC091057.3(ENSG00000269930)	ENSG00000269930	null	null	0.855165
AC006270.2(ENSG00000264529)	ENSG00000264529	null	null	0.855165
Z97832.1(ENSG00000217004)	ENSG00000217004	null	null	0.855165
AF131215.2(ENSG00000254556)	ENSG00000254556	null	null	0.855165
AP003355.3(ENSG00000278914)	ENSG00000278914	null	null	0.855165
AC126755.3(ENSG00000257527)	ENSG00000257527	null	null	0.855165
SLC47A1P2(ENSG00000231625)	ENSG00000231625	null	null	0.855165
FP671120.3(ENSG00000280800)	ENSG00000280800	null	null	0.855165
MAST4-IT1(ENSG00000249057)	ENSG00000249057	null	null	0.855165
LINC00581(ENSG00000280989)	ENSG00000280989	null	null	0.855165
MIR450A1(ENSG00000199132)	ENSG00000199132	null	null	0.855165
IL33(ENSG00000137033)	ENSG00000137033	null	null	0.855165
RN7SL683P(ENSG00000242330)	ENSG00000242330	null	null	0.855165
AC011767.1(ENSG00000259425)	ENSG00000259425	null	null	0.855165
AC015911.9(ENSG00000267625)	ENSG00000267625	null	null	0.855165
AC005077.4(ENSG00000230882)	ENSG00000230882	null	null	0.855097
RAPGEF3(ENSG00000079337)	ENSG00000079337	null	null	0.854467
AL359715.1(ENSG00000233967)	ENSG00000233967	null	null	0.853841
ARHGAP22(ENSG00000128805)	ENSG00000128805	null	null	0.853013
SNORA15B-1(ENSG00000207062)	ENSG00000207062	null	null	0.853013
CDCA5(ENSG00000146670)	ENSG00000146670	null	null	0.852803
AC120036.4(ENSG00000255366)	ENSG00000255366	null	null	0.851934
ASPHD2(ENSG00000128203)	ENSG00000128203	null	null	0.851912
HOXB6(ENSG00000108511)	ENSG00000108511	null	null	0.851769
PVALB(ENSG00000100362)	ENSG00000100362	null	null	0.851684
ARSK(ENSG00000164291)	ENSG00000164291	null	null	0.851561
AL390066.1(ENSG00000224950)	ENSG00000224950	null	null	0.851041
AC106786.2(ENSG00000249996)	ENSG00000249996	null	null	0.850845
BPIFA4P(ENSG00000183566)	ENSG00000183566	null	null	0.850644
RACGAP1(ENSG00000161800)	ENSG00000161800	null	null	0.850348
TRIM73(ENSG00000178809)	ENSG00000178809	null	null	0.849912
MPHOSPH9(ENSG00000051825)	ENSG00000051825	null	null	0.849882
AL354855.1(ENSG00000285287)	ENSG00000285287	null	null	0.849555
CATSPERB(ENSG00000133962)	ENSG00000133962	null	null	0.849392
AC022417.1(ENSG00000279923)	ENSG00000279923	null	null	0.849254
AC233699.1(ENSG00000261499)	ENSG00000261499	null	null	0.849006
DHRS9(ENSG00000073737)	ENSG00000073737	null	null	0.848994
LINC01133(ENSG00000224259)	ENSG00000224259	null	null	0.848615
AL162274.3(ENSG00000279982)	ENSG00000279982	null	null	0.848615
AL355312.2(ENSG00000231760)	ENSG00000231760	null	null	0.848306
AC132192.2(ENSG00000268403)	ENSG00000268403	null	null	0.848267
FLJ20021(ENSG00000254531)	ENSG00000254531	null	null	0.848125
AGAP2-AS1(ENSG00000255737)	ENSG00000255737	null	null	0.847907
RF00019(ENSG00000252915)	ENSG00000252915	null	null	0.847734
AL136141.1(ENSG00000270755)	ENSG00000270755	null	null	0.84761
PTENP1(ENSG00000237984)	ENSG00000237984	null	null	0.847402
AC009690.1(ENSG00000260729)	ENSG00000260729	null	null	0.847141
CDC7(ENSG00000097046)	ENSG00000097046	null	null	0.846958
SSTR2(ENSG00000180616)	ENSG00000180616	null	null	0.845941
EVPLL(ENSG00000214860)	ENSG00000214860	null	null	0.845746
IQCN(ENSG00000130518)	ENSG00000130518	null	null	0.845719
AL161729.3(ENSG00000271384)	ENSG00000271384	null	null	0.845673
AC245100.7(ENSG00000272824)	ENSG00000272824	null	null	0.844455
TFF1(ENSG00000160182)	ENSG00000160182	null	null	0.844334
MIOX(ENSG00000100253)	ENSG00000100253	null	null	0.843982
PARPBP(ENSG00000185480)	ENSG00000185480	null	null	0.843939
FIBCD1(ENSG00000130720)	ENSG00000130720	null	null	0.843902
PKD1L1(ENSG00000158683)	ENSG00000158683	null	null	0.843715
BCL11A(ENSG00000119866)	ENSG00000119866	null	null	0.843715
PTGDS(ENSG00000107317)	ENSG00000107317	null	null	0.843715
AC078864.1(ENSG00000257989)	ENSG00000257989	null	null	0.843715
ETNPPL(ENSG00000164089)	ENSG00000164089	null	null	0.843715
MIR4479(ENSG00000266507)	ENSG00000266507	null	null	0.843715
ZNF280B(ENSG00000275004)	ENSG00000275004	null	null	0.843715
HIST1H1T(ENSG00000187475)	ENSG00000187475	null	null	0.843715
KLHL7-DT(ENSG00000230658)	ENSG00000230658	null	null	0.843715
AC072022.2(ENSG00000285938)	ENSG00000285938	null	null	0.843715
AC006994.2(ENSG00000279317)	ENSG00000279317	null	null	0.843715
DBH(ENSG00000123454)	ENSG00000123454	null	null	0.843715
AC007666.1(ENSG00000236754)	ENSG00000236754	null	null	0.843715
TSPAN16(ENSG00000130167)	ENSG00000130167	null	null	0.843715
GPAT2(ENSG00000186281)	ENSG00000186281	null	null	0.843715
AC109361.2(ENSG00000250740)	ENSG00000250740	null	null	0.843715
LINC00284(ENSG00000233725)	ENSG00000233725	null	null	0.843715
EPHX3(ENSG00000105131)	ENSG00000105131	null	null	0.843715
SNORA79B(ENSG00000222489)	ENSG00000222489	null	null	0.843715
FERP1(ENSG00000232149)	ENSG00000232149	null	null	0.843715
Z82217.1(ENSG00000279652)	ENSG00000279652	null	null	0.843715
AC098679.4(ENSG00000280140)	ENSG00000280140	null	null	0.843715
TRAV39(ENSG00000211818)	ENSG00000211818	null	null	0.843715
VAV3-AS1(ENSG00000230489)	ENSG00000230489	null	null	0.843715
HSPA8P3(ENSG00000234788)	ENSG00000234788	null	null	0.843715
AC025741.1(ENSG00000249409)	ENSG00000249409	null	null	0.843715
MIR4641(ENSG00000266494)	ENSG00000266494	null	null	0.843715
BARX1-DT(ENSG00000235601)	ENSG00000235601	null	null	0.843715
AC046130.2(ENSG00000256538)	ENSG00000256538	null	null	0.843715
VDAC1P6(ENSG00000231341)	ENSG00000231341	null	null	0.843715
LINC01031(ENSG00000232077)	ENSG00000232077	null	null	0.843715
AP001148.1(ENSG00000278989)	ENSG00000278989	null	null	0.843715
MIR8075(ENSG00000277942)	ENSG00000277942	null	null	0.843715
AC026401.1(ENSG00000257769)	ENSG00000257769	null	null	0.843715
AC007998.3(ENSG00000267583)	ENSG00000267583	null	null	0.843715
SKINT1L(ENSG00000242267)	ENSG00000242267	null	null	0.843715
BRS3(ENSG00000102239)	ENSG00000102239	null	null	0.843715
CDH12P2(ENSG00000249230)	ENSG00000249230	null	null	0.843715
AC138466.4(ENSG00000279480)	ENSG00000279480	null	null	0.843715
AC015922.1(ENSG00000233090)	ENSG00000233090	null	null	0.843715
AC097065.1(ENSG00000213045)	ENSG00000213045	null	null	0.843715
RPL5P18(ENSG00000220744)	ENSG00000220744	null	null	0.843715
KRT82(ENSG00000161850)	ENSG00000161850	null	null	0.843715
OR1F1(ENSG00000168124)	ENSG00000168124	null	null	0.843715
LINC00971(ENSG00000242641)	ENSG00000242641	null	null	0.843715
PSME2P6(ENSG00000227462)	ENSG00000227462	null	null	0.843715
AC112721.1(ENSG00000222022)	ENSG00000222022	null	null	0.843715
PARAL1(ENSG00000243961)	ENSG00000243961	null	null	0.843715
B3GNT10(ENSG00000214654)	ENSG00000214654	null	null	0.843575
SNX21(ENSG00000124104)	ENSG00000124104	null	null	0.843488
LIPE-AS1(ENSG00000213904)	ENSG00000213904	null	null	0.843091
AL365181.2(ENSG00000272068)	ENSG00000272068	null	null	0.842844
LINC00482(ENSG00000185168)	ENSG00000185168	null	null	0.842562
HBA1(ENSG00000206172)	ENSG00000206172	null	null	0.842142
LINC00337(ENSG00000225077)	ENSG00000225077	null	null	0.842018
SYNE1(ENSG00000131018)	ENSG00000131018	null	null	0.841051
PBX4(ENSG00000105717)	ENSG00000105717	null	null	0.840849
NTSR1(ENSG00000101188)	ENSG00000101188	null	null	0.840314
LINC01134(ENSG00000236423)	ENSG00000236423	null	null	0.839862
AC011444.1(ENSG00000266983)	ENSG00000266983	null	null	0.83975
CBX7(ENSG00000100307)	ENSG00000100307	null	null	0.839287
CTRB1(ENSG00000168925)	ENSG00000168925	null	null	0.838975
MIR6087(ENSG00000275110)	ENSG00000275110	null	null	0.838975
AMHR2(ENSG00000135409)	ENSG00000135409	null	null	0.838069
SPATA1(ENSG00000122432)	ENSG00000122432	null	null	0.838043
GOLGA2P7(ENSG00000225151)	ENSG00000225151	null	null	0.837976
SPATA41(ENSG00000189419)	ENSG00000189419	null	null	0.837698
IGFBP2(ENSG00000115457)	ENSG00000115457	null	null	0.837525
ANKDD1B(ENSG00000189045)	ENSG00000189045	null	null	0.836871
EML1(ENSG00000066629)	ENSG00000066629	null	null	0.836635
SELENOM(ENSG00000198832)	ENSG00000198832	null	null	0.836477
AC048382.5(ENSG00000275120)	ENSG00000275120	null	null	0.836225
CCDC66(ENSG00000180376)	ENSG00000180376	null	null	0.83613
MINDY1(ENSG00000143409)	ENSG00000143409	null	null	0.836011
AC012313.3(ENSG00000268230)	ENSG00000268230	null	null	0.835909
AL354950.1(ENSG00000275005)	ENSG00000275005	null	null	0.835292
RPS6KA2(ENSG00000071242)	ENSG00000071242	null	null	0.835185
KNSTRN(ENSG00000128944)	ENSG00000128944	null	null	0.83507
TULP1(ENSG00000112041)	ENSG00000112041	null	null	0.835039
C2(ENSG00000166278)	ENSG00000166278	null	null	0.834982
ASPG(ENSG00000166183)	ENSG00000166183	null	null	0.834728
AL157791.1(ENSG00000259100)	ENSG00000259100	null	null	0.834726
TANGO6(ENSG00000103047)	ENSG00000103047	null	null	0.834384
HSPG2(ENSG00000142798)	ENSG00000142798	null	null	0.834304
ATP2A1(ENSG00000196296)	ENSG00000196296	null	null	0.834174
SPHK2(ENSG00000063176)	ENSG00000063176	null	null	0.833765
AC104964.3(ENSG00000272505)	ENSG00000272505	null	null	0.833266
RAB7B(ENSG00000276600)	ENSG00000276600	null	null	0.832557
AL121612.2(ENSG00000285205)	ENSG00000285205	null	null	0.832514
LINC01979(ENSG00000262585)	ENSG00000262585	null	null	0.831916
PRSS1(ENSG00000204983)	ENSG00000204983	null	null	0.831788
TMEM92(ENSG00000167105)	ENSG00000167105	null	null	0.830939
TBC1D3D(ENSG00000274419)	ENSG00000274419	null	null	0.830516
AC003965.1(ENSG00000263280)	ENSG00000263280	null	null	0.830449
RAMP1(ENSG00000132329)	ENSG00000132329	null	null	0.830428
DBNDD2(ENSG00000244274)	ENSG00000244274	null	null	0.830318
STMN1P1(ENSG00000276058)	ENSG00000276058	null	null	0.830216
AURKC(ENSG00000105146)	ENSG00000105146	null	null	0.829884
WBP1(ENSG00000239779)	ENSG00000239779	null	null	0.82946
KLF2(ENSG00000127528)	ENSG00000127528	null	null	0.829424
ATP8B4(ENSG00000104043)	ENSG00000104043	null	null	0.829263
PABPC4L(ENSG00000254535)	ENSG00000254535	null	null	0.82873
CAPN8(ENSG00000203697)	ENSG00000203697	null	null	0.828504
CREB3L1(ENSG00000157613)	ENSG00000157613	null	null	0.828248
ZNF878(ENSG00000257446)	ENSG00000257446	null	null	0.828098
ZDHHC15(ENSG00000102383)	ENSG00000102383	null	null	0.827995
JAKMIP2(ENSG00000176049)	ENSG00000176049	null	null	0.827995
IQGAP2(ENSG00000145703)	ENSG00000145703	null	null	0.827995
MYO1G(ENSG00000136286)	ENSG00000136286	null	null	0.827995
AC114488.2(ENSG00000235790)	ENSG00000235790	null	null	0.827995
MC5R(ENSG00000176136)	ENSG00000176136	null	null	0.827995
ZNF341-AS1(ENSG00000230753)	ENSG00000230753	null	null	0.827995
SPINK14(ENSG00000196800)	ENSG00000196800	null	null	0.827995
PDE10A(ENSG00000112541)	ENSG00000112541	null	null	0.827995
AC125618.1(ENSG00000239774)	ENSG00000239774	null	null	0.827995
RANGRF(ENSG00000108961)	ENSG00000108961	null	null	0.827995
GBP5(ENSG00000154451)	ENSG00000154451	null	null	0.827995
AC106052.1(ENSG00000272862)	ENSG00000272862	null	null	0.827995
BX324167.2(ENSG00000279954)	ENSG00000279954	null	null	0.827995
AL133330.1(ENSG00000251194)	ENSG00000251194	null	null	0.827995
AC245033.3(ENSG00000278603)	ENSG00000278603	null	null	0.827995
AC020604.1(ENSG00000279254)	ENSG00000279254	null	null	0.827995
FAM205A(ENSG00000205108)	ENSG00000205108	null	null	0.827995
MASP1(ENSG00000127241)	ENSG00000127241	null	null	0.827995
RF00019(ENSG00000206728)	ENSG00000206728	null	null	0.827995
MIR760(ENSG00000211575)	ENSG00000211575	null	null	0.827995
IFIT1P1(ENSG00000215515)	ENSG00000215515	null	null	0.827995
AL138899.2(ENSG00000229914)	ENSG00000229914	null	null	0.827995
AC008897.2(ENSG00000247372)	ENSG00000247372	null	null	0.827995
DUXAP2(ENSG00000254063)	ENSG00000254063	null	null	0.827995
AC087477.6(ENSG00000259614)	ENSG00000259614	null	null	0.827995
LINC01962(ENSG00000248473)	ENSG00000248473	null	null	0.827995
SLC22A12(ENSG00000197891)	ENSG00000197891	null	null	0.827995
AC034105.3(ENSG00000259950)	ENSG00000259950	null	null	0.827995
AKR1C7P(ENSG00000215267)	ENSG00000215267	null	null	0.827995
AC024270.1(ENSG00000259308)	ENSG00000259308	null	null	0.827995
AC018521.3(ENSG00000264243)	ENSG00000264243	null	null	0.827995
RNA5SP465(ENSG00000212497)	ENSG00000212497	null	null	0.827995
PNMA6E(ENSG00000214897)	ENSG00000214897	null	null	0.827995
SPATA8(ENSG00000185594)	ENSG00000185594	null	null	0.827995
PNPLA2(ENSG00000177666)	ENSG00000177666	null	null	0.827541
C9orf50(ENSG00000179058)	ENSG00000179058	null	null	0.827131
TENT5A(ENSG00000112773)	ENSG00000112773	null	null	0.827026
COMTD1(ENSG00000165644)	ENSG00000165644	null	null	0.826838
TGM3(ENSG00000125780)	ENSG00000125780	null	null	0.82678
CRELD1(ENSG00000163703)	ENSG00000163703	null	null	0.826105
LINC02004(ENSG00000240006)	ENSG00000240006	null	null	0.825742
ECEL1(ENSG00000171551)	ENSG00000171551	null	null	0.82562
ITGA10(ENSG00000143127)	ENSG00000143127	null	null	0.824522
LGALS9(ENSG00000168961)	ENSG00000168961	null	null	0.82435
MIR106B(ENSG00000208036)	ENSG00000208036	null	null	0.824027
FOXD4L1(ENSG00000184492)	ENSG00000184492	null	null	0.822367
SPTLC3(ENSG00000172296)	ENSG00000172296	null	null	0.822294
TMEM110-MUSTN1(ENSG00000248592)	ENSG00000248592	null	null	0.822291
AL162231.4(ENSG00000261215)	ENSG00000261215	null	null	0.822291
RPL23AP95(ENSG00000236848)	ENSG00000236848	null	null	0.822291
AC135068.6(ENSG00000281087)	ENSG00000281087	null	null	0.822291
NUCB2(ENSG00000070081)	ENSG00000070081	null	null	0.822161
AC110285.3(ENSG00000263154)	ENSG00000263154	null	null	0.822051
KRT75(ENSG00000170454)	ENSG00000170454	null	null	0.821141
AL355990.2(ENSG00000235526)	ENSG00000235526	null	null	0.821141
LINC00643(ENSG00000186369)	ENSG00000186369	null	null	0.821141
RPL31P52(ENSG00000219355)	ENSG00000219355	null	null	0.821141
STAR(ENSG00000147465)	ENSG00000147465	null	null	0.821141
AC114781.2(ENSG00000250057)	ENSG00000250057	null	null	0.821141
AL031283.1(ENSG00000228140)	ENSG00000228140	null	null	0.821141
AC078980.1(ENSG00000242029)	ENSG00000242029	null	null	0.821141
ICAM3(ENSG00000076662)	ENSG00000076662	null	null	0.821141
AC124856.1(ENSG00000268105)	ENSG00000268105	null	null	0.821141
PLEK(ENSG00000115956)	ENSG00000115956	null	null	0.821141
FAM91A2P(ENSG00000284842)	ENSG00000284842	null	null	0.821141
SNTG2(ENSG00000172554)	ENSG00000172554	null	null	0.821141
IDI2(ENSG00000148377)	ENSG00000148377	null	null	0.821141
AC099314.1(ENSG00000260798)	ENSG00000260798	null	null	0.821141
AC024028.1(ENSG00000228334)	ENSG00000228334	null	null	0.821141
HMGB1P16(ENSG00000229384)	ENSG00000229384	null	null	0.821141
AC012618.2(ENSG00000234750)	ENSG00000234750	null	null	0.820924
SMG7-AS1(ENSG00000232860)	ENSG00000232860	null	null	0.820853
ALDH1A3(ENSG00000184254)	ENSG00000184254	null	null	0.820833
GABRD(ENSG00000187730)	ENSG00000187730	null	null	0.820802
NOD1(ENSG00000106100)	ENSG00000106100	null	null	0.820475
AL512598.1(ENSG00000273107)	ENSG00000273107	null	null	0.820403
AC092171.1(ENSG00000188365)	ENSG00000188365	null	null	0.820195
AC016596.1(ENSG00000264281)	ENSG00000264281	null	null	0.82019
SGO1-AS1(ENSG00000231304)	ENSG00000231304	null	null	0.819991
MXRA8(ENSG00000162576)	ENSG00000162576	null	null	0.819883
CAVIN2(ENSG00000168497)	ENSG00000168497	null	null	0.818566
HPD(ENSG00000158104)	ENSG00000158104	null	null	0.818543
AC139749.1(ENSG00000254872)	ENSG00000254872	null	null	0.818301
ADAT3(ENSG00000213638)	ENSG00000213638	null	null	0.818136
TFP1(ENSG00000242337)	ENSG00000242337	null	null	0.817853
SLC12A6(ENSG00000140199)	ENSG00000140199	null	null	0.817326
LINC01126(ENSG00000279873)	ENSG00000279873	null	null	0.817234
TP53AIP1(ENSG00000120471)	ENSG00000120471	null	null	0.816998
AL136038.3(ENSG00000261242)	ENSG00000261242	null	null	0.816998
CPHL1P(ENSG00000240216)	ENSG00000240216	null	null	0.81695
BDKRB2(ENSG00000168398)	ENSG00000168398	null	null	0.816452
AL031666.2(ENSG00000267882)	ENSG00000267882	null	null	0.816341
ZNF321P(ENSG00000213801)	ENSG00000213801	null	null	0.81627
CA5A(ENSG00000174990)	ENSG00000174990	null	null	0.816227
HIST1H2BL(ENSG00000185130)	ENSG00000185130	null	null	0.815418
CA13(ENSG00000185015)	ENSG00000185015	null	null	0.815156
PLEKHD1(ENSG00000175985)	ENSG00000175985	null	null	0.815095
LYPD5(ENSG00000159871)	ENSG00000159871	null	null	0.815071
KCNK12(ENSG00000184261)	ENSG00000184261	null	null	0.814957
AC092902.5(ENSG00000284624)	ENSG00000284624	null	null	0.814478
WNT2B(ENSG00000134245)	ENSG00000134245	null	null	0.814024
AC006978.2(ENSG00000281593)	ENSG00000281593	null	null	0.813905
ASPHD1(ENSG00000174939)	ENSG00000174939	null	null	0.813471
ARMC9(ENSG00000135931)	ENSG00000135931	null	null	0.813397
EGLN3(ENSG00000129521)	ENSG00000129521	null	null	0.813163
AL162724.2(ENSG00000235204)	ENSG00000235204	null	null	0.813031
GPR20(ENSG00000204882)	ENSG00000204882	null	null	0.812959
CLSTN2(ENSG00000158258)	ENSG00000158258	null	null	0.812926
ANKRD35(ENSG00000198483)	ENSG00000198483	null	null	0.812859
CADPS(ENSG00000163618)	ENSG00000163618	null	null	0.812646
SMCO4(ENSG00000166002)	ENSG00000166002	null	null	0.81262
CCNO(ENSG00000152669)	ENSG00000152669	null	null	0.81234
ALOXE3(ENSG00000179148)	ENSG00000179148	null	null	0.812003
FER1L4(ENSG00000088340)	ENSG00000088340	null	null	0.81186
DLEU7-AS1(ENSG00000237152)	ENSG00000237152	null	null	0.811372
LINC01749(ENSG00000272259)	ENSG00000272259	null	null	0.811282
AC097059.1(ENSG00000226835)	ENSG00000226835	null	null	0.811282
GNRHR(ENSG00000109163)	ENSG00000109163	null	null	0.811282
AC097638.1(ENSG00000223916)	ENSG00000223916	null	null	0.811282
OR7E36P(ENSG00000205240)	ENSG00000205240	null	null	0.811282
AC105052.1(ENSG00000205236)	ENSG00000205236	null	null	0.811282
RF00019(ENSG00000206582)	ENSG00000206582	null	null	0.811282
AL450468.2(ENSG00000261055)	ENSG00000261055	null	null	0.811282
AC013549.2(ENSG00000254688)	ENSG00000254688	null	null	0.811282
AC097358.2(ENSG00000272202)	ENSG00000272202	null	null	0.811029
CCDC189(ENSG00000196118)	ENSG00000196118	null	null	0.810474
ABHD8(ENSG00000127220)	ENSG00000127220	null	null	0.810291
STK31(ENSG00000196335)	ENSG00000196335	null	null	0.809724
MAF(ENSG00000178573)	ENSG00000178573	null	null	0.809525
AL355987.4(ENSG00000273066)	ENSG00000273066	null	null	0.809242
AC241952.1(ENSG00000275131)	ENSG00000275131	null	null	0.808829
AC060834.1(ENSG00000197320)	ENSG00000197320	null	null	0.808436
GAS1(ENSG00000180447)	ENSG00000180447	null	null	0.808436
LIX1-AS1(ENSG00000251513)	ENSG00000251513	null	null	0.808436
PGPEP1L(ENSG00000183571)	ENSG00000183571	null	null	0.808436
AC012254.5(ENSG00000280212)	ENSG00000280212	null	null	0.808436
KCNV2(ENSG00000168263)	ENSG00000168263	null	null	0.808436
AC020911.1(ENSG00000267033)	ENSG00000267033	null	null	0.808436
EIF2S2P3(ENSG00000236493)	ENSG00000236493	null	null	0.808436
AC068506.1(ENSG00000278464)	ENSG00000278464	null	null	0.808436
AL355102.4(ENSG00000258793)	ENSG00000258793	null	null	0.808436
BHLHA9(ENSG00000205899)	ENSG00000205899	null	null	0.808436
AC007998.2(ENSG00000267140)	ENSG00000267140	null	null	0.808436
AC005256.1(ENSG00000267073)	ENSG00000267073	null	null	0.80666
MX2(ENSG00000183486)	ENSG00000183486	null	null	0.806476
KLRG2(ENSG00000188883)	ENSG00000188883	null	null	0.80639
ALG1L12P(ENSG00000250794)	ENSG00000250794	null	null	0.80622
PABPC5(ENSG00000174740)	ENSG00000174740	null	null	0.805667
AL139393.2(ENSG00000272841)	ENSG00000272841	null	null	0.805531
HK2(ENSG00000159399)	ENSG00000159399	null	null	0.80548
EMP1(ENSG00000134531)	ENSG00000134531	null	null	0.805374
FADS2(ENSG00000134824)	ENSG00000134824	null	null	0.805373
AP000345.2(ENSG00000272733)	ENSG00000272733	null	null	0.805283
TAS2R5(ENSG00000127366)	ENSG00000127366	null	null	0.805126
HAUS6P1(ENSG00000227344)	ENSG00000227344	null	null	0.805021
RAD54L(ENSG00000085999)	ENSG00000085999	null	null	0.804835
CST5(ENSG00000170367)	ENSG00000170367	null	null	0.803926
FABP5(ENSG00000164687)	ENSG00000164687	null	null	0.8039
FRG1GP(ENSG00000283023)	ENSG00000283023	null	null	0.802873
AP000811.1(ENSG00000270510)	ENSG00000270510	null	null	0.802873
AL590787.1(ENSG00000260509)	ENSG00000260509	null	null	0.802873
SRP14P4(ENSG00000268062)	ENSG00000268062	null	null	0.802873
AC083798.1(ENSG00000242531)	ENSG00000242531	null	null	0.802873
AP002957.1(ENSG00000255345)	ENSG00000255345	null	null	0.802873
AC113139.1(ENSG00000271555)	ENSG00000271555	null	null	0.802873
ABRA(ENSG00000174429)	ENSG00000174429	null	null	0.802873
AC079776.1(ENSG00000217289)	ENSG00000217289	null	null	0.802873
MIR4477A(ENSG00000276029)	ENSG00000276029	null	null	0.802873
KRT8P36(ENSG00000240668)	ENSG00000240668	null	null	0.802873
AC022021.1(ENSG00000282996)	ENSG00000282996	null	null	0.802873
DDX11L8(ENSG00000256263)	ENSG00000256263	null	null	0.802873
SPINK7(ENSG00000145879)	ENSG00000145879	null	null	0.802873
AC012184.4(ENSG00000285710)	ENSG00000285710	null	null	0.802873
RF00019(ENSG00000199471)	ENSG00000199471	null	null	0.802873
TRMT2B-AS1(ENSG00000225839)	ENSG00000225839	null	null	0.802873
THCAT158(ENSG00000263293)	ENSG00000263293	null	null	0.802873
AC015660.1(ENSG00000259341)	ENSG00000259341	null	null	0.802873
AC106739.1(ENSG00000274092)	ENSG00000274092	null	null	0.802873
AC254633.1(ENSG00000272482)	ENSG00000272482	null	null	0.802873
PKMP1(ENSG00000236480)	ENSG00000236480	null	null	0.802873
AL133553.1(ENSG00000224691)	ENSG00000224691	null	null	0.802873
EML2-AS1(ENSG00000267757)	ENSG00000267757	null	null	0.802873
AC073263.2(ENSG00000279070)	ENSG00000279070	null	null	0.802873
RPL7P28(ENSG00000218632)	ENSG00000218632	null	null	0.802873
RASGRP4(ENSG00000171777)	ENSG00000171777	null	null	0.802873
AL845331.3(ENSG00000261522)	ENSG00000261522	null	null	0.802873
AC027288.2(ENSG00000257604)	ENSG00000257604	null	null	0.802873
AC009902.2(ENSG00000254027)	ENSG00000254027	null	null	0.802873
AQP7P1(ENSG00000186466)	ENSG00000186466	null	null	0.802873
RF00019(ENSG00000252021)	ENSG00000252021	null	null	0.802873
TMC6(ENSG00000141524)	ENSG00000141524	null	null	0.802645
EPDR1(ENSG00000086289)	ENSG00000086289	null	null	0.802284
RN7SKP150(ENSG00000222448)	ENSG00000222448	null	null	0.802194
TNNT2(ENSG00000118194)	ENSG00000118194	null	null	0.802186
AL672207.1(ENSG00000178146)	ENSG00000178146	null	null	0.802065
GNRH2(ENSG00000125787)	ENSG00000125787	null	null	0.802016
FOXD3(ENSG00000187140)	ENSG00000187140	null	null	0.80189
TNRC18P1(ENSG00000249661)	ENSG00000249661	null	null	0.801728
LINC00565(ENSG00000260910)	ENSG00000260910	null	null	0.801578
NUDT13(ENSG00000166321)	ENSG00000166321	null	null	0.801123
HIST1H1C(ENSG00000187837)	ENSG00000187837	null	null	0.800952
[truncated: 24,769 more rows]
