# Supplementary material for: Investigation of ribociclib, abemaciclib and palbociclib resistance in ER+ breast cancer cells reveal potential therapeutic opportunities
Source: Sci Rep. 2025 Aug 5;15:28579. doi: 10.1038/s41598-025-11052-4 (PMC12325956; doi:10.1038/s41598-025-11052-4)
Supplement: Supplementary file 21 — Supplementary Material 21 [file 41598_2025_11052_MOESM21_ESM.xlsx]

## Sheet: Supplementary data 21.Supp-Fig7
KEGGID	Description	GeneRatio	BgRatio	pvalue	padj	geneID	geneName	keggID	Count	Up	Up_Gene_id	Down	Down_Gene_id
hsa04110	Cell cycle	37/376	207/9138	1.93002e-14	5.38477e-12	ENSG00000164611/ENSG00000166851/ENSG00000170312/ENSG00000134057/ENSG00000146670/ENSG00000178999/ENSG00000132646/ENSG00000167513/ENSG00000117399/ENSG00000157456/ENSG00000123080/ENSG00000169679/ENSG00000127564/ENSG00000147883/ENSG00000101412/ENSG00000080986/ENSG00000137812/ENSG00000092969/ENSG00000007968/ENSG00000140534/ENSG00000135476/ENSG00000156970/ENSG00000145386/ENSG00000158402/ENSG00000112029…	PTTG1/PLK1/CDK1/CCNB1/CDCA5/AURKB/PCNA/CDT1/CDC20/CCNB2/CDKN2C/BUB1/PKMYT1/CDKN2B/E2F1/NDC80/KNL1/TGFB2/E2F2/TICRR/ESPL1/BUB1B/CCNA2/CDC25C/FBXO5/CDK6/CDC25A/ESCO2/CCNE2/CDC45/SGO1/MAD2L1/ORC1/CDKN2D/DDX12P/AC019097.1/AC009533.1	hsa:9232/hsa:5347/hsa:983/hsa:891/hsa:113130/hsa:9212/hsa:5111/hsa:81620/hsa:991/hsa:9133/hsa:1031/hsa:699/hsa:9088/hsa:1030/hsa:1869/hsa:10403/hsa:57082/hsa:7042/hsa:1870/hsa:90381/hsa:9700/hsa:701/hsa:890/hsa:995/hsa:26271/hsa:1021/hsa:993/hsa:157570/hsa:9134/hsa:8318/hsa:151648/hsa:4085/hsa:4998/hsa:1032/hsa:1663/hsa:9126/hsa:1663	37	3	ENSG00000147883/ENSG00000092969/ENSG00000105810	34	ENSG00000164611/ENSG00000166851/ENSG00000170312/ENSG00000134057/ENSG00000146670/ENSG00000178999/ENSG00000132646/ENSG00000167513/ENSG00000117399/ENSG00000157456/ENSG00000123080/ENSG00000169679/ENSG00000127564/ENSG00000101412/ENSG00000080986/ENSG00000137812/ENSG00000007968/ENSG00000140534/ENSG00000135476/ENSG00000156970/ENSG00000145386/ENSG00000158402/ENSG00000112029/ENSG00000164045/ENSG00000171320…
hsa05206	MicroRNAs in cancer	19/376	176/9138	0.000109831	0.0153214	ENSG00000146670/ENSG00000117632/ENSG00000101412/ENSG00000092969/ENSG00000007968/ENSG00000012048/ENSG00000171791/ENSG00000158402/ENSG00000105810/ENSG00000164045/ENSG00000137193/ENSG00000175305/ENSG00000106462/ENSG00000041982/ENSG00000153094/ENSG00000088305/ENSG00000137807/ENSG00000073282/ENSG00000105976	CDCA5/STMN1/E2F1/TGFB2/E2F2/BRCA1/BCL2/CDC25C/CDK6/CDC25A/PIM1/CCNE2/EZH2/TNC/BCL2L11/DNMT3B/KIF23/TP63/MET	hsa:113130/hsa:3925/hsa:1869/hsa:7042/hsa:1870/hsa:672/hsa:596/hsa:995/hsa:1021/hsa:993/hsa:5292/hsa:9134/hsa:2146/hsa:3371/hsa:10018/hsa:1789/hsa:9493/hsa:8626/hsa:4233	19	4	ENSG00000092969/ENSG00000105810/ENSG00000041982/ENSG00000105976	15	ENSG00000146670/ENSG00000117632/ENSG00000101412/ENSG00000007968/ENSG00000012048/ENSG00000171791/ENSG00000158402/ENSG00000164045/ENSG00000137193/ENSG00000175305/ENSG00000106462/ENSG00000153094/ENSG00000088305/ENSG00000137807/ENSG00000073282
hsa04114	Oocyte meiosis	18/376	174/9138	0.000283459	0.0222961	ENSG00000164611/ENSG00000166851/ENSG00000170312/ENSG00000134057/ENSG00000117399/ENSG00000096433/ENSG00000157456/ENSG00000169679/ENSG00000087586/ENSG00000127564/ENSG00000135476/ENSG00000158402/ENSG00000112029/ENSG00000138031/ENSG00000175305/ENSG00000129810/ENSG00000164109/ENSG00000231822	PTTG1/PLK1/CDK1/CCNB1/CDC20/ITPR3/CCNB2/BUB1/AURKA/PKMYT1/ESPL1/CDC25C/FBXO5/ADCY3/CCNE2/SGO1/MAD2L1/AC019097.1	hsa:9232/hsa:5347/hsa:983/hsa:891/hsa:991/hsa:3710/hsa:9133/hsa:699/hsa:6790/hsa:9088/hsa:9700/hsa:995/hsa:26271/hsa:109/hsa:9134/hsa:151648/hsa:4085/hsa:9126	18	0		18	ENSG00000164611/ENSG00000166851/ENSG00000170312/ENSG00000134057/ENSG00000117399/ENSG00000096433/ENSG00000157456/ENSG00000169679/ENSG00000087586/ENSG00000127564/ENSG00000135476/ENSG00000158402/ENSG00000112029/ENSG00000138031/ENSG00000175305/ENSG00000129810/ENSG00000164109/ENSG00000231822
hsa05226	Gastric cancer	16/376	146/9138	0.000319657	0.0222961	ENSG00000147883/ENSG00000101412/ENSG00000092969/ENSG00000007968/ENSG00000171791/ENSG00000134574/ENSG00000152284/ENSG00000175305/ENSG00000129946/ENSG00000150687/ENSG00000085741/ENSG00000164362/ENSG00000125084/ENSG00000163513/ENSG00000105976/ENSG00000168646	CDKN2B/E2F1/TGFB2/E2F2/BCL2/DDB2/TCF7L1/CCNE2/SHC2/PRSS23/WNT11/TERT/WNT1/TGFBR2/MET/AXIN2	hsa:1030/hsa:1869/hsa:7042/hsa:1870/hsa:596/hsa:1643/hsa:83439/hsa:9134/hsa:25759/hsa:8322/hsa:7481/hsa:7015/hsa:7471/hsa:7048/hsa:4233/hsa:8313	16	9	ENSG00000147883/ENSG00000092969/ENSG00000152284/ENSG00000129946/ENSG00000150687/ENSG00000085741/ENSG00000163513/ENSG00000105976/ENSG00000168646	7	ENSG00000101412/ENSG00000007968/ENSG00000171791/ENSG00000134574/ENSG00000175305/ENSG00000164362/ENSG00000125084
hsa04814	Motor proteins	22/376	243/9138	0.000421508	0.0235202	ENSG00000112984/ENSG00000090889/ENSG00000128641/ENSG00000123416/ENSG00000118193/ENSG00000167552/ENSG00000142945/ENSG00000237649/ENSG00000127824/ENSG00000186185/ENSG00000101335/ENSG00000138778/ENSG00000163808/ENSG00000138182/ENSG00000121621/ENSG00000138160/ENSG00000137807/ENSG00000116852/ENSG00000168280/ENSG00000114854/ENSG00000104833/ENSG00000214391	KIF20A/KIF4A/MYO1B/TUBA1B/KIF14/TUBA1A/KIF2C/KIFC1/TUBA4A/KIF18B/MYL9/CENPE/KIF15/KIF20B/KIF18A/KIF11/KIF23/KIF21B/KIF5C/TNNC1/TUBB4A/TUBAP2	hsa:10112/hsa:24137/hsa:4430/hsa:10376/hsa:9928/hsa:7846/hsa:11004/hsa:3833/hsa:7277/hsa:146909/hsa:10398/hsa:1062/hsa:56992/hsa:9585/hsa:81930/hsa:3832/hsa:9493/hsa:23046/hsa:3800/hsa:7134/hsa:10382/hsa:10376	22	7	ENSG00000128641/ENSG00000167552/ENSG00000127824/ENSG00000101335/ENSG00000168280/ENSG00000114854/ENSG00000104833	15	ENSG00000112984/ENSG00000090889/ENSG00000123416/ENSG00000118193/ENSG00000142945/ENSG00000237649/ENSG00000186185/ENSG00000138778/ENSG00000163808/ENSG00000138182/ENSG00000121621/ENSG00000138160/ENSG00000137807/ENSG00000116852/ENSG00000214391
hsa04080	Neuroactive ligand-receptor interaction	21/376	231/9138	0.000537106	0.0239831	ENSG00000183971/ENSG00000180739/ENSG00000116014/ENSG00000109255/ENSG00000198121/ENSG00000106804/ENSG00000134817/ENSG00000148926/ENSG00000128285/ENSG00000187123/ENSG00000134548/ENSG00000187730/ENSG00000171388/ENSG00000170214/ENSG00000147246/ENSG00000105464/ENSG00000102539/ENSG00000170893/ENSG00000136160/ENSG00000145040/ENSG00000160716	NPW/S1PR5/KISS1R/NMU/LPAR1/C5/APLNR/ADM/MCHR1/LYPD6/SPX/GABRD/APLN/ADRA1B/HTR2C/GRIN2D/MLNR/TRH/EDNRB/UCN2/CHRNB2	hsa:283869/hsa:53637/hsa:84634/hsa:10874/hsa:1902/hsa:727/hsa:187/hsa:133/hsa:2847/hsa:130574/hsa:80763/hsa:2563/hsa:8862/hsa:147/hsa:3358/hsa:2906/hsa:2862/hsa:7200/hsa:1910/hsa:90226/hsa:1141	21	7	ENSG00000148926/ENSG00000134548/ENSG00000170214/ENSG00000147246/ENSG00000136160/ENSG00000145040/ENSG00000160716	14	ENSG00000183971/ENSG00000180739/ENSG00000116014/ENSG00000109255/ENSG00000198121/ENSG00000106804/ENSG00000134817/ENSG00000128285/ENSG00000187123/ENSG00000187730/ENSG00000171388/ENSG00000105464/ENSG00000102539/ENSG00000170893
hsa05166	Human T-cell leukemia virus 1 infection	23/376	266/9138	0.000601727	0.0239831	ENSG00000164611/ENSG00000117399/ENSG00000157456/ENSG00000123080/ENSG00000147883/ENSG00000101412/ENSG00000177606/ENSG00000092969/ENSG00000007968/ENSG00000135476/ENSG00000156970/ENSG00000196735/ENSG00000145386/ENSG00000138031/ENSG00000175305/ENSG00000164109/ENSG00000146592/ENSG00000204252/ENSG00000164362/ENSG00000241106/ENSG00000120738/ENSG00000099250/ENSG00000163513	PTTG1/CDC20/CCNB2/CDKN2C/CDKN2B/E2F1/JUN/TGFB2/E2F2/ESPL1/BUB1B/HLA-DQA1/CCNA2/ADCY3/CCNE2/MAD2L1/CREB5/HLA-DOA/TERT/HLA-DOB/EGR1/NRP1/TGFBR2	hsa:9232/hsa:991/hsa:9133/hsa:1031/hsa:1030/hsa:1869/hsa:3725/hsa:7042/hsa:1870/hsa:9700/hsa:701/hsa:3117/hsa:890/hsa:109/hsa:9134/hsa:4085/hsa:9586/hsa:3111/hsa:7015/hsa:3112/hsa:1958/hsa:8829/hsa:7048	23	9	ENSG00000147883/ENSG00000177606/ENSG00000092969/ENSG00000196735/ENSG00000146592/ENSG00000204252/ENSG00000241106/ENSG00000099250/ENSG00000163513	14	ENSG00000164611/ENSG00000117399/ENSG00000157456/ENSG00000123080/ENSG00000101412/ENSG00000007968/ENSG00000135476/ENSG00000156970/ENSG00000145386/ENSG00000138031/ENSG00000175305/ENSG00000164109/ENSG00000164362/ENSG00000120738
hsa04218	Cellular senescence	18/376	193/9138	0.000983401	0.0318223	ENSG00000170312/ENSG00000134057/ENSG00000111206/ENSG00000096433/ENSG00000157456/ENSG00000147883/ENSG00000101412/ENSG00000092969/ENSG00000007968/ENSG00000101057/ENSG00000145386/ENSG00000105810/ENSG00000164045/ENSG00000175305/ENSG00000111199/ENSG00000136574/ENSG00000267796/ENSG00000163513	CDK1/CCNB1/FOXM1/ITPR3/CCNB2/CDKN2B/E2F1/TGFB2/E2F2/MYBL2/CCNA2/CDK6/CDC25A/CCNE2/TRPV4/GATA4/LIN37/TGFBR2	hsa:983/hsa:891/hsa:2305/hsa:3710/hsa:9133/hsa:1030/hsa:1869/hsa:7042/hsa:1870/hsa:4605/hsa:890/hsa:1021/hsa:993/hsa:9134/hsa:59341/hsa:2626/hsa:55957/hsa:7048	18	5	ENSG00000147883/ENSG00000092969/ENSG00000105810/ENSG00000267796/ENSG00000163513	13	ENSG00000170312/ENSG00000134057/ENSG00000111206/ENSG00000096433/ENSG00000157456/ENSG00000101412/ENSG00000007968/ENSG00000101057/ENSG00000145386/ENSG00000164045/ENSG00000175305/ENSG00000111199/ENSG00000136574
hsa04540	Gap junction	12/376	103/9138	0.00102652	0.0318223	ENSG00000170312/ENSG00000123416/ENSG00000096433/ENSG00000167552/ENSG00000127824/ENSG00000138031/ENSG00000198121/ENSG00000104833/ENSG00000185532/ENSG00000147246/ENSG00000170962/ENSG00000214391	CDK1/TUBA1B/ITPR3/TUBA1A/TUBA4A/ADCY3/LPAR1/TUBB4A/PRKG1/HTR2C/PDGFD/TUBAP2	hsa:983/hsa:10376/hsa:3710/hsa:7846/hsa:7277/hsa:109/hsa:1902/hsa:10382/hsa:5592/hsa:3358/hsa:80310/hsa:10376	12	6	ENSG00000167552/ENSG00000127824/ENSG00000104833/ENSG00000185532/ENSG00000147246/ENSG00000170962	6	ENSG00000170312/ENSG00000123416/ENSG00000096433/ENSG00000138031/ENSG00000198121/ENSG00000214391
hsa04115	p53 signaling pathway	10/376	86/9138	0.00268555	0.0618862	ENSG00000170312/ENSG00000134057/ENSG00000075218/ENSG00000157456/ENSG00000171791/ENSG00000134574/ENSG00000105810/ENSG00000175305/ENSG00000171848/ENSG00000181790	CDK1/CCNB1/GTSE1/CCNB2/BCL2/DDB2/CDK6/CCNE2/RRM2/ADGRB1	hsa:983/hsa:891/hsa:51512/hsa:9133/hsa:596/hsa:1643/hsa:1021/hsa:9134/hsa:6241/hsa:575	10	2	ENSG00000105810/ENSG00000181790	8	ENSG00000170312/ENSG00000134057/ENSG00000075218/ENSG00000157456/ENSG00000171791/ENSG00000134574/ENSG00000175305/ENSG00000171848
hsa05224	Breast cancer	14/376	146/9138	0.00270842	0.0618862	ENSG00000101412/ENSG00000177606/ENSG00000007968/ENSG00000012048/ENSG00000134574/ENSG00000152284/ENSG00000105810/ENSG00000129946/ENSG00000150687/ENSG00000139618/ENSG00000140009/ENSG00000085741/ENSG00000125084/ENSG00000168646	E2F1/JUN/E2F2/BRCA1/DDB2/TCF7L1/CDK6/SHC2/PRSS23/BRCA2/ESR2/WNT11/WNT1/AXIN2	hsa:1869/hsa:3725/hsa:1870/hsa:672/hsa:1643/hsa:83439/hsa:1021/hsa:25759/hsa:8322/hsa:675/hsa:2100/hsa:7481/hsa:7471/hsa:8313	14	8	ENSG00000177606/ENSG00000152284/ENSG00000105810/ENSG00000129946/ENSG00000150687/ENSG00000140009/ENSG00000085741/ENSG00000168646	6	ENSG00000101412/ENSG00000007968/ENSG00000012048/ENSG00000134574/ENSG00000139618/ENSG00000125084
hsa03460	Fanconi anemia pathway	9/376	73/9138	0.00290143	0.0618862	ENSG00000140525/ENSG00000077152/ENSG00000012048/ENSG00000144554/ENSG00000187741/ENSG00000112039/ENSG00000197299/ENSG00000139618/ENSG00000136492	FANCI/UBE2T/BRCA1/FANCD2/FANCA/FANCE/BLM/BRCA2/BRIP1	hsa:55215/hsa:29089/hsa:672/hsa:2177/hsa:2175/hsa:2178/hsa:641/hsa:675/hsa:83990	9	0		9	ENSG00000140525/ENSG00000077152/ENSG00000012048/ENSG00000144554/ENSG00000187741/ENSG00000112039/ENSG00000197299/ENSG00000139618/ENSG00000136492
hsa04060	Cytokine-cytokine receptor interaction	17/376	197/9138	0.00309112	0.0618862	ENSG00000008517/ENSG00000092969/ENSG00000108691/ENSG00000150782/ENSG00000056736/ENSG00000145824/ENSG00000054967/ENSG00000122756/ENSG00000125735/ENSG00000121966/ENSG00000102962/ENSG00000139269/ENSG00000169245/ENSG00000127863/ENSG00000142677/ENSG00000104432/ENSG00000163513	IL32/TGFB2/CCL2/IL18/IL17RB/CXCL14/RELT/CNTFR/TNFSF14/CXCR4/CCL22/INHBE/CXCL10/TNFRSF19/IL22RA1/IL7/TGFBR2	hsa:9235/hsa:7042/hsa:6347/hsa:3606/hsa:55540/hsa:9547/hsa:84957/hsa:1271/hsa:8740/hsa:7852/hsa:6367/hsa:83729/hsa:3627/hsa:55504/hsa:58985/hsa:3574/hsa:7048	17	10	ENSG00000008517/ENSG00000092969/ENSG00000108691/ENSG00000150782/ENSG00000145824/ENSG00000125735/ENSG00000102962/ENSG00000169245/ENSG00000104432/ENSG00000163513	7	ENSG00000056736/ENSG00000054967/ENSG00000122756/ENSG00000121966/ENSG00000139269/ENSG00000127863/ENSG00000142677
hsa05210	Colorectal cancer	11/376	103/9138	0.00330161	0.0618862	ENSG00000109321/ENSG00000177606/ENSG00000092969/ENSG00000089685/ENSG00000171791/ENSG00000134574/ENSG00000152284/ENSG00000153094/ENSG00000124882/ENSG00000163513/ENSG00000168646	AREG/JUN/TGFB2/BIRC5/BCL2/DDB2/TCF7L1/BCL2L11/EREG/TGFBR2/AXIN2	hsa:374/hsa:3725/hsa:7042/hsa:332/hsa:596/hsa:1643/hsa:83439/hsa:10018/hsa:2069/hsa:7048/hsa:8313	11	5	ENSG00000177606/ENSG00000092969/ENSG00000152284/ENSG00000163513/ENSG00000168646	6	ENSG00000109321/ENSG00000089685/ENSG00000171791/ENSG00000134574/ENSG00000153094/ENSG00000124882
hsa04061	Viral protein interaction with cytokine and cytokine receptor	8/376	61/9138	0.00332721	0.0618862	ENSG00000108691/ENSG00000150782/ENSG00000145824/ENSG00000125735/ENSG00000121966/ENSG00000102962/ENSG00000169245/ENSG00000142677	CCL2/IL18/CXCL14/TNFSF14/CXCR4/CCL22/CXCL10/IL22RA1	hsa:6347/hsa:3606/hsa:9547/hsa:8740/hsa:7852/hsa:6367/hsa:3627/hsa:58985	8	6	ENSG00000108691/ENSG00000150782/ENSG00000145824/ENSG00000125735/ENSG00000102962/ENSG00000169245	2	ENSG00000121966/ENSG00000142677
hsa05321	Inflammatory bowel disease	7/376	50/9138	0.00409216	0.0711338	ENSG00000177606/ENSG00000092969/ENSG00000196735/ENSG00000150782/ENSG00000204252/ENSG00000241106/ENSG00000178573	JUN/TGFB2/HLA-DQA1/IL18/HLA-DOA/HLA-DOB/MAF	hsa:3725/hsa:7042/hsa:3117/hsa:3606/hsa:3111/hsa:3112/hsa:4094	7	7	ENSG00000177606/ENSG00000092969/ENSG00000196735/ENSG00000150782/ENSG00000204252/ENSG00000241106/ENSG00000178573	0
hsa04914	Progesterone-mediated oocyte maturation	12/376	122/9138	0.00433432	0.0711338	ENSG00000166851/ENSG00000170312/ENSG00000134057/ENSG00000157456/ENSG00000169679/ENSG00000087586/ENSG00000127564/ENSG00000145386/ENSG00000158402/ENSG00000164045/ENSG00000138031/ENSG00000164109	PLK1/CDK1/CCNB1/CCNB2/BUB1/AURKA/PKMYT1/CCNA2/CDC25C/CDC25A/ADCY3/MAD2L1	hsa:5347/hsa:983/hsa:891/hsa:9133/hsa:699/hsa:6790/hsa:9088/hsa:890/hsa:995/hsa:993/hsa:109/hsa:4085	12	0		12	ENSG00000166851/ENSG00000170312/ENSG00000134057/ENSG00000157456/ENSG00000169679/ENSG00000087586/ENSG00000127564/ENSG00000145386/ENSG00000158402/ENSG00000164045/ENSG00000138031/ENSG00000164109
hsa04915	Estrogen signaling pathway	14/376	155/9138	0.00466166	0.0722558	ENSG00000171346/ENSG00000096433/ENSG00000177606/ENSG00000171791/ENSG00000138031/ENSG00000129946/ENSG00000126803/ENSG00000186832/ENSG00000146592/ENSG00000140009/ENSG00000164867/ENSG00000171401/ENSG00000162989/ENSG00000128422	KRT15/ITPR3/JUN/BCL2/ADCY3/SHC2/HSPA2/KRT16/CREB5/ESR2/NOS3/KRT13/KCNJ3/KRT17	hsa:3866/hsa:3710/hsa:3725/hsa:596/hsa:109/hsa:25759/hsa:3306/hsa:3868/hsa:9586/hsa:2100/hsa:4846/hsa:3860/hsa:3760/hsa:3872	14	9	ENSG00000171346/ENSG00000177606/ENSG00000129946/ENSG00000186832/ENSG00000146592/ENSG00000140009/ENSG00000164867/ENSG00000171401/ENSG00000128422	5	ENSG00000096433/ENSG00000171791/ENSG00000138031/ENSG00000126803/ENSG00000162989
hsa05150	Staphylococcus aureus infection	9/376	80/9138	0.00538958	0.0791418	ENSG00000171346/ENSG00000196735/ENSG00000106804/ENSG00000186832/ENSG00000204252/ENSG00000182326/ENSG00000171401/ENSG00000241106/ENSG00000128422	KRT15/HLA-DQA1/C5/KRT16/HLA-DOA/C1S/KRT13/HLA-DOB/KRT17	hsa:3866/hsa:3117/hsa:727/hsa:3868/hsa:3111/hsa:716/hsa:3860/hsa:3112/hsa:3872	9	8	ENSG00000171346/ENSG00000196735/ENSG00000186832/ENSG00000204252/ENSG00000182326/ENSG00000171401/ENSG00000241106/ENSG00000128422	1	ENSG00000106804
hsa04913	Ovarian steroidogenesis	7/376	53/9138	0.00568446	0.0792982	ENSG00000108786/ENSG00000138031/ENSG00000140465/ENSG00000012779/ENSG00000105499/ENSG00000196139/ENSG00000116711	HSD17B1/ADCY3/CYP1A1/ALOX5/PLA2G4C/AKR1C3/PLA2G4A	hsa:3292/hsa:109/hsa:1543/hsa:240/hsa:8605/hsa:8644/hsa:5321	7	6	ENSG00000108786/ENSG00000140465/ENSG00000012779/ENSG00000105499/ENSG00000196139/ENSG00000116711	1	ENSG00000138031
hsa04934	Cushing syndrome	14/376	161/9138	0.00650605	0.0864375	ENSG00000096433/ENSG00000123080/ENSG00000147883/ENSG00000101412/ENSG00000007968/ENSG00000152284/ENSG00000105810/ENSG00000138031/ENSG00000175305/ENSG00000150687/ENSG00000146592/ENSG00000085741/ENSG00000125084/ENSG00000168646	ITPR3/CDKN2C/CDKN2B/E2F1/E2F2/TCF7L1/CDK6/ADCY3/CCNE2/PRSS23/CREB5/WNT11/WNT1/AXIN2	hsa:3710/hsa:1031/hsa:1030/hsa:1869/hsa:1870/hsa:83439/hsa:1021/hsa:109/hsa:9134/hsa:8322/hsa:9586/hsa:7481/hsa:7471/hsa:8313	14	7	ENSG00000147883/ENSG00000152284/ENSG00000105810/ENSG00000150687/ENSG00000146592/ENSG00000085741/ENSG00000168646	7	ENSG00000096433/ENSG00000123080/ENSG00000101412/ENSG00000007968/ENSG00000138031/ENSG00000175305/ENSG00000125084
hsa05225	Hepatocellular carcinoma	16/376	197/9138	0.00722349	0.091607	ENSG00000101412/ENSG00000092969/ENSG00000007968/ENSG00000134574/ENSG00000152284/ENSG00000105810/ENSG00000129946/ENSG00000150687/ENSG00000213366/ENSG00000085741/ENSG00000164362/ENSG00000241720/ENSG00000125084/ENSG00000163513/ENSG00000105976/ENSG00000168646	E2F1/TGFB2/E2F2/DDB2/TCF7L1/CDK6/SHC2/PRSS23/GSTM2/WNT11/TERT/AL158847.1/WNT1/TGFBR2/MET/AXIN2	hsa:1869/hsa:7042/hsa:1870/hsa:1643/hsa:83439/hsa:1021/hsa:25759/hsa:8322/hsa:2946/hsa:7481/hsa:7015/hsa:2947/hsa:7471/hsa:7048/hsa:4233/hsa:8313	16	11	ENSG00000092969/ENSG00000152284/ENSG00000105810/ENSG00000129946/ENSG00000150687/ENSG00000213366/ENSG00000085741/ENSG00000241720/ENSG00000163513/ENSG00000105976/ENSG00000168646	5	ENSG00000101412/ENSG00000007968/ENSG00000134574/ENSG00000164362/ENSG00000125084
hsa04151	PI3K-Akt signaling pathway	25/376	366/9138	0.00876457	0.106318	ENSG00000109321/ENSG00000100889/ENSG00000012048/ENSG00000114450/ENSG00000171791/ENSG00000160447/ENSG00000005961/ENSG00000105810/ENSG00000142156/ENSG00000175305/ENSG00000041982/ENSG00000053747/ENSG00000198121/ENSG00000153094/ENSG00000146592/ENSG00000118515/ENSG00000154188/ENSG00000164867/ENSG00000124882/ENSG00000175766/ENSG00000170962/ENSG00000104432/ENSG00000228812/ENSG00000105976/ENSG00000119630	AREG/PCK2/BRCA1/GNB4/BCL2/PKN3/ITGA2B/CDK6/COL6A1/CCNE2/TNC/LAMA3/LPAR1/BCL2L11/CREB5/SGK1/ANGPT1/NOS3/EREG/EIF4E1B/PDGFD/IL7/LAMA5-AS1/MET/PGF	hsa:374/hsa:5106/hsa:672/hsa:59345/hsa:596/hsa:29941/hsa:3674/hsa:1021/hsa:1291/hsa:9134/hsa:3371/hsa:3909/hsa:1902/hsa:10018/hsa:9586/hsa:6446/hsa:284/hsa:4846/hsa:2069/hsa:253314/hsa:80310/hsa:3574/hsa:3911/hsa:4233/hsa:5228	25	10	ENSG00000105810/ENSG00000142156/ENSG00000041982/ENSG00000146592/ENSG00000118515/ENSG00000164867/ENSG00000170962/ENSG00000104432/ENSG00000228812/ENSG00000105976	15	ENSG00000109321/ENSG00000100889/ENSG00000012048/ENSG00000114450/ENSG00000171791/ENSG00000160447/ENSG00000005961/ENSG00000175305/ENSG00000053747/ENSG00000198121/ENSG00000153094/ENSG00000154188/ENSG00000124882/ENSG00000175766/ENSG00000119630
hsa05161	Hepatitis B	14/376	172/9138	0.0113698	0.132174	ENSG00000132646/ENSG00000101412/ENSG00000177606/ENSG00000092969/ENSG00000179388/ENSG00000089685/ENSG00000007968/ENSG00000171791/ENSG00000134574/ENSG00000145386/ENSG00000175305/ENSG00000146592/ENSG00000164342/ENSG00000163513	PCNA/E2F1/JUN/TGFB2/EGR3/BIRC5/E2F2/BCL2/DDB2/CCNA2/CCNE2/CREB5/TLR3/TGFBR2	hsa:5111/hsa:1869/hsa:3725/hsa:7042/hsa:1960/hsa:332/hsa:1870/hsa:596/hsa:1643/hsa:890/hsa:9134/hsa:9586/hsa:7098/hsa:7048	14	5	ENSG00000177606/ENSG00000092969/ENSG00000146592/ENSG00000164342/ENSG00000163513	9	ENSG00000132646/ENSG00000101412/ENSG00000179388/ENSG00000089685/ENSG00000007968/ENSG00000171791/ENSG00000134574/ENSG00000145386/ENSG00000175305
hsa03440	Homologous recombination	6/376	48/9138	0.0132835	0.144672	ENSG00000012048/ENSG00000138376/ENSG00000197299/ENSG00000139618/ENSG00000085999/ENSG00000136492	BRCA1/BARD1/BLM/BRCA2/RAD54L/BRIP1	hsa:672/hsa:580/hsa:641/hsa:675/hsa:8438/hsa:83990	6	0		6	ENSG00000012048/ENSG00000138376/ENSG00000197299/ENSG00000139618/ENSG00000085999/ENSG00000136492
hsa05144	Malaria	5/376	35/9138	0.013482	0.144672	ENSG00000169439/ENSG00000092969/ENSG00000108691/ENSG00000150782/ENSG00000105976	SDC2/TGFB2/CCL2/IL18/MET	hsa:6383/hsa:7042/hsa:6347/hsa:3606/hsa:4233	5	5	ENSG00000169439/ENSG00000092969/ENSG00000108691/ENSG00000150782/ENSG00000105976	0
hsa05222	Small cell lung cancer	10/376	111/9138	0.0158554	0.163713	ENSG00000147883/ENSG00000101412/ENSG00000007968/ENSG00000171791/ENSG00000134574/ENSG00000005961/ENSG00000105810/ENSG00000175305/ENSG00000053747/ENSG00000228812	CDKN2B/E2F1/E2F2/BCL2/DDB2/ITGA2B/CDK6/CCNE2/LAMA3/LAMA5-AS1	hsa:1030/hsa:1869/hsa:1870/hsa:596/hsa:1643/hsa:3674/hsa:1021/hsa:9134/hsa:3909/hsa:3911	10	3	ENSG00000147883/ENSG00000105810/ENSG00000228812	7	ENSG00000101412/ENSG00000007968/ENSG00000171791/ENSG00000134574/ENSG00000005961/ENSG00000175305/ENSG00000053747
hsa05202	Transcriptional misregulation in cancer	15/376	198/9138	0.0165381	0.163713	ENSG00000123080/ENSG00000109685/ENSG00000184937/ENSG00000134574/ENSG00000145386/ENSG00000175832/ENSG00000139318/ENSG00000197561/ENSG00000006468/ENSG00000272767/ENSG00000178573/ENSG00000135363/ENSG00000164120/ENSG00000163513/ENSG00000105976	CDKN2C/NSD2/WT1/DDB2/CCNA2/ETV4/DUSP6/ELANE/ETV1/JMJD1C-AS1/MAF/LMO2/HPGD/TGFBR2/MET	hsa:1031/hsa:7468/hsa:7490/hsa:1643/hsa:890/hsa:2118/hsa:1848/hsa:1991/hsa:2115/hsa:221037/hsa:4094/hsa:4005/hsa:3248/hsa:7048/hsa:4233	15	5	ENSG00000178573/ENSG00000135363/ENSG00000164120/ENSG00000163513/ENSG00000105976	10	ENSG00000123080/ENSG00000109685/ENSG00000184937/ENSG00000134574/ENSG00000145386/ENSG00000175832/ENSG00000139318/ENSG00000197561/ENSG00000006468/ENSG00000272767
hsa04933	AGE-RAGE signaling pathway in diabetic complications	9/376	96/9138	0.0170168	0.163713	ENSG00000138193/ENSG00000177606/ENSG00000092969/ENSG00000108691/ENSG00000171791/ENSG00000137193/ENSG00000164867/ENSG00000120738/ENSG00000163513	PLCE1/JUN/TGFB2/CCL2/BCL2/PIM1/NOS3/EGR1/TGFBR2	hsa:51196/hsa:3725/hsa:7042/hsa:6347/hsa:596/hsa:5292/hsa:4846/hsa:1958/hsa:7048	9	6	ENSG00000138193/ENSG00000177606/ENSG00000092969/ENSG00000108691/ENSG00000164867/ENSG00000163513	3	ENSG00000171791/ENSG00000137193/ENSG00000120738
hsa04514	Cell adhesion molecules	12/376	149/9138	0.0197823	0.183976	ENSG00000169439/ENSG00000134258/ENSG00000198910/ENSG00000196735/ENSG00000184564/ENSG00000174469/ENSG00000154721/ENSG00000204252/ENSG00000149564/ENSG00000241106/ENSG00000018236/ENSG00000173482	SDC2/VTCN1/L1CAM/HLA-DQA1/SLITRK6/CNTNAP2/JAM2/HLA-DOA/ESAM/HLA-DOB/CNTN1/PTPRM	hsa:6383/hsa:79679/hsa:3897/hsa:3117/hsa:84189/hsa:26047/hsa:58494/hsa:3111/hsa:90952/hsa:3112/hsa:1272/hsa:5797	12	8	ENSG00000169439/ENSG00000134258/ENSG00000198910/ENSG00000196735/ENSG00000204252/ENSG00000241106/ENSG00000018236/ENSG00000173482	4	ENSG00000184564/ENSG00000174469/ENSG00000154721/ENSG00000149564
hsa05322	Systemic lupus erythematosus	11/376	135/9138	0.0232092	0.204023	ENSG00000196735/ENSG00000188486/ENSG00000158406/ENSG00000106804/ENSG00000204252/ENSG00000197561/ENSG00000270276/ENSG00000182326/ENSG00000241106/ENSG00000197153/ENSG00000276966	HLA-DQA1/H2AFX/HIST1H4H/C5/HLA-DOA/ELANE/HIST2H4B/C1S/HLA-DOB/HIST1H3J/HIST1H4E	hsa:3117/hsa:3014/hsa:8370/hsa:727/hsa:3111/hsa:1991/hsa:8370/hsa:716/hsa:3112/hsa:8336/hsa:8370	11	6	ENSG00000196735/ENSG00000158406/ENSG00000204252/ENSG00000182326/ENSG00000241106/ENSG00000276966	5	ENSG00000188486/ENSG00000106804/ENSG00000197561/ENSG00000270276/ENSG00000197153
hsa00670	One carbon pool by folate	4/376	27/9138	0.0234005	0.204023	ENSG00000228716/ENSG00000176890/ENSG00000188985/ENSG00000160282	DHFR/TYMS/DHFRP1/FTCD	hsa:1719/hsa:7298/hsa:1719/hsa:10841	4	1	ENSG00000160282	3	ENSG00000228716/ENSG00000176890/ENSG00000188985
hsa05207	Chemical carcinogenesis - receptor activation	14/376	190/9138	0.024948	0.210924	ENSG00000101412/ENSG00000177606/ENSG00000089685/ENSG00000171791/ENSG00000164045/ENSG00000138031/ENSG00000140465/ENSG00000213366/ENSG00000146592/ENSG00000140009/ENSG00000241720/ENSG00000259426/ENSG00000125084/ENSG00000160716	E2F1/JUN/BIRC5/BCL2/CDC25A/ADCY3/CYP1A1/GSTM2/CREB5/ESR2/AL158847.1/AC027237.3/WNT1/CHRNB2	hsa:1869/hsa:3725/hsa:332/hsa:596/hsa:993/hsa:109/hsa:1543/hsa:2946/hsa:9586/hsa:2100/hsa:2947/hsa:54852/hsa:7471/hsa:1141	14	8	ENSG00000177606/ENSG00000140465/ENSG00000213366/ENSG00000146592/ENSG00000140009/ENSG00000241720/ENSG00000259426/ENSG00000160716	6	ENSG00000101412/ENSG00000089685/ENSG00000171791/ENSG00000164045/ENSG00000138031/ENSG00000125084
hsa04010	MAPK signaling pathway	21/376	325/9138	0.0269773	0.221372	ENSG00000109321/ENSG00000117632/ENSG00000075461/ENSG00000177606/ENSG00000092969/ENSG00000120875/ENSG00000138166/ENSG00000120129/ENSG00000126803/ENSG00000153956/ENSG00000105499/ENSG00000116711/ENSG00000154188/ENSG00000139318/ENSG00000124882/ENSG00000130829/ENSG00000170962/ENSG00000128591/ENSG00000163513/ENSG00000105976/ENSG00000119630	AREG/STMN1/CACNG4/JUN/TGFB2/DUSP4/DUSP5/DUSP1/HSPA2/CACNA2D1/PLA2G4C/PLA2G4A/ANGPT1/DUSP6/EREG/DUSP9/PDGFD/FLNC/TGFBR2/MET/PGF	hsa:374/hsa:3925/hsa:27092/hsa:3725/hsa:7042/hsa:1846/hsa:1847/hsa:1843/hsa:3306/hsa:781/hsa:8605/hsa:5321/hsa:284/hsa:1848/hsa:2069/hsa:1852/hsa:80310/hsa:2318/hsa:7048/hsa:4233/hsa:5228	21	11	ENSG00000075461/ENSG00000177606/ENSG00000092969/ENSG00000120129/ENSG00000153956/ENSG00000105499/ENSG00000116711/ENSG00000170962/ENSG00000128591/ENSG00000163513/ENSG00000105976	10	ENSG00000109321/ENSG00000117632/ENSG00000120875/ENSG00000138166/ENSG00000126803/ENSG00000154188/ENSG00000139318/ENSG00000124882/ENSG00000130829/ENSG00000119630
hsa05323	Rheumatoid arthritis	8/376	88/9138	0.0279931	0.223145	ENSG00000177606/ENSG00000092969/ENSG00000108691/ENSG00000196735/ENSG00000150782/ENSG00000204252/ENSG00000154188/ENSG00000241106	JUN/TGFB2/CCL2/HLA-DQA1/IL18/HLA-DOA/ANGPT1/HLA-DOB	hsa:3725/hsa:7042/hsa:6347/hsa:3117/hsa:3606/hsa:3111/hsa:284/hsa:3112	8	7	ENSG00000177606/ENSG00000092969/ENSG00000108691/ENSG00000196735/ENSG00000150782/ENSG00000204252/ENSG00000241106	1	ENSG00000154188
hsa04672	Intestinal immune network for IgA production	5/376	43/9138	0.0306467	0.237512	ENSG00000196735/ENSG00000162896/ENSG00000204252/ENSG00000121966/ENSG00000241106	HLA-DQA1/PIGR/HLA-DOA/CXCR4/HLA-DOB	hsa:3117/hsa:5284/hsa:3111/hsa:7852/hsa:3112	5	4	ENSG00000196735/ENSG00000162896/ENSG00000204252/ENSG00000241106	1	ENSG00000121966
hsa04724	Glutamatergic synapse	9/376	109/9138	0.0353081	0.259236	ENSG00000096433/ENSG00000114450/ENSG00000138031/ENSG00000105499/ENSG00000116711/ENSG00000188338/ENSG00000079215/ENSG00000105464/ENSG00000162989	ITPR3/GNB4/ADCY3/PLA2G4C/PLA2G4A/SLC38A3/SLC1A3/GRIN2D/KCNJ3	hsa:3710/hsa:59345/hsa:109/hsa:8605/hsa:5321/hsa:10991/hsa:6507/hsa:2906/hsa:3760	9	3	ENSG00000105499/ENSG00000116711/ENSG00000079215	6	ENSG00000096433/ENSG00000114450/ENSG00000138031/ENSG00000188338/ENSG00000105464/ENSG00000162989
hsa04726	Serotonergic synapse	9/376	109/9138	0.0353081	0.259236	ENSG00000096433/ENSG00000114450/ENSG00000120129/ENSG00000012779/ENSG00000105499/ENSG00000116711/ENSG00000108576/ENSG00000147246/ENSG00000162989	ITPR3/GNB4/DUSP1/ALOX5/PLA2G4C/PLA2G4A/SLC6A4/HTR2C/KCNJ3	hsa:3710/hsa:59345/hsa:1843/hsa:240/hsa:8605/hsa:5321/hsa:6532/hsa:3358/hsa:3760	9	6	ENSG00000120129/ENSG00000012779/ENSG00000105499/ENSG00000116711/ENSG00000108576/ENSG00000147246	3	ENSG00000096433/ENSG00000114450/ENSG00000162989
hsa00590	Arachidonic acid metabolism	7/376	77/9138	0.0385543	0.275714	ENSG00000012779/ENSG00000105499/ENSG00000196139/ENSG00000116711/ENSG00000099998/ENSG00000164120/ENSG00000130649	ALOX5/PLA2G4C/AKR1C3/PLA2G4A/GGT5/HPGD/CYP2E1	hsa:240/hsa:8605/hsa:8644/hsa:5321/hsa:2687/hsa:3248/hsa:1571	7	6	ENSG00000012779/ENSG00000105499/ENSG00000196139/ENSG00000116711/ENSG00000164120/ENSG00000130649	1	ENSG00000099998
hsa00140	Steroid hormone biosynthesis	5/376	46/9138	0.0395289	0.275714	ENSG00000108786/ENSG00000140465/ENSG00000151632/ENSG00000196139/ENSG00000130649	HSD17B1/CYP1A1/AKR1C2/AKR1C3/CYP2E1	hsa:3292/hsa:1543/hsa:1646/hsa:8644/hsa:1571	5	5	ENSG00000108786/ENSG00000140465/ENSG00000151632/ENSG00000196139/ENSG00000130649	0
hsa04068	FoxO signaling pathway	11/376	154/9138	0.0526948	0.351612	ENSG00000166851/ENSG00000134057/ENSG00000157456/ENSG00000147883/ENSG00000092969/ENSG00000100889/ENSG00000139112/ENSG00000153094/ENSG00000129355/ENSG00000118515/ENSG00000163513	PLK1/CCNB1/CCNB2/CDKN2B/TGFB2/PCK2/GABARAPL1/BCL2L11/CDKN2D/SGK1/TGFBR2	hsa:5347/hsa:891/hsa:9133/hsa:1030/hsa:7042/hsa:5106/hsa:23710/hsa:10018/hsa:1032/hsa:6446/hsa:7048	11	5	ENSG00000147883/ENSG00000092969/ENSG00000139112/ENSG00000118515/ENSG00000163513	6	ENSG00000166851/ENSG00000134057/ENSG00000157456/ENSG00000100889/ENSG00000153094/ENSG00000129355
hsa05217	Basal cell carcinoma	6/376	66/9138	0.0534394	0.351612	ENSG00000134574/ENSG00000152284/ENSG00000150687/ENSG00000085741/ENSG00000125084/ENSG00000168646	DDB2/TCF7L1/PRSS23/WNT11/WNT1/AXIN2	hsa:1643/hsa:83439/hsa:8322/hsa:7481/hsa:7471/hsa:8313	6	4	ENSG00000152284/ENSG00000150687/ENSG00000085741/ENSG00000168646	2	ENSG00000134574/ENSG00000125084
hsa00983	Drug metabolism - other enzymes	7/376	83/9138	0.0541911	0.351612	ENSG00000167900/ENSG00000167325/ENSG00000128951/ENSG00000171848/ENSG00000213366/ENSG00000241720/ENSG00000130649	TK1/RRM1/DUT/RRM2/GSTM2/AL158847.1/CYP2E1	hsa:7083/hsa:6240/hsa:1854/hsa:6241/hsa:2946/hsa:2947/hsa:1571	7	3	ENSG00000213366/ENSG00000241720/ENSG00000130649	4	ENSG00000167900/ENSG00000167325/ENSG00000128951/ENSG00000171848
hsa04921	Oxytocin signaling pathway	12/376	175/9138	0.0571367	0.362299	ENSG00000159200/ENSG00000096433/ENSG00000075461/ENSG00000177606/ENSG00000101335/ENSG00000138031/ENSG00000153956/ENSG00000105499/ENSG00000116711/ENSG00000164867/ENSG00000198626/ENSG00000162989	RCAN1/ITPR3/CACNG4/JUN/MYL9/ADCY3/CACNA2D1/PLA2G4C/PLA2G4A/NOS3/RYR2/KCNJ3	hsa:1827/hsa:3710/hsa:27092/hsa:3725/hsa:10398/hsa:109/hsa:781/hsa:8605/hsa:5321/hsa:4846/hsa:6262/hsa:3760	12	9	ENSG00000159200/ENSG00000075461/ENSG00000177606/ENSG00000101335/ENSG00000153956/ENSG00000105499/ENSG00000116711/ENSG00000164867/ENSG00000198626	3	ENSG00000096433/ENSG00000138031/ENSG00000162989
hsa05145	Toxoplasmosis	9/376	122/9138	0.063977	0.38691	ENSG00000092969/ENSG00000171791/ENSG00000196735/ENSG00000053747/ENSG00000126803/ENSG00000012779/ENSG00000204252/ENSG00000241106/ENSG00000228812	TGFB2/BCL2/HLA-DQA1/LAMA3/HSPA2/ALOX5/HLA-DOA/HLA-DOB/LAMA5-AS1	hsa:7042/hsa:596/hsa:3117/hsa:3909/hsa:3306/hsa:240/hsa:3111/hsa:3112/hsa:3911	9	6	ENSG00000092969/ENSG00000196735/ENSG00000012779/ENSG00000204252/ENSG00000241106/ENSG00000228812	3	ENSG00000171791/ENSG00000053747/ENSG00000126803
hsa01522	Endocrine resistance	8/376	104/9138	0.0642965	0.38691	ENSG00000123080/ENSG00000101412/ENSG00000177606/ENSG00000007968/ENSG00000171791/ENSG00000138031/ENSG00000129946/ENSG00000140009	CDKN2C/E2F1/JUN/E2F2/BCL2/ADCY3/SHC2/ESR2	hsa:1031/hsa:1869/hsa:3725/hsa:1870/hsa:596/hsa:109/hsa:25759/hsa:2100	8	3	ENSG00000177606/ENSG00000129946/ENSG00000140009	5	ENSG00000123080/ENSG00000101412/ENSG00000007968/ENSG00000171791/ENSG00000138031
hsa05204	Chemical carcinogenesis - DNA adducts	5/376	53/9138	0.0657899	0.38691	ENSG00000140465/ENSG00000213366/ENSG00000151632/ENSG00000241720/ENSG00000130649	CYP1A1/GSTM2/AKR1C2/AL158847.1/CYP2E1	hsa:1543/hsa:2946/hsa:1646/hsa:2947/hsa:1571	5	5	ENSG00000140465/ENSG00000213366/ENSG00000151632/ENSG00000241720/ENSG00000130649	0
hsa05033	Nicotine addiction	3/376	23/9138	0.0665652	0.38691	ENSG00000187730/ENSG00000105464/ENSG00000160716	GABRD/GRIN2D/CHRNB2	hsa:2563/hsa:2906/hsa:1141	3	1	ENSG00000160716	2	ENSG00000187730/ENSG00000105464
hsa04360	Axon guidance	13/376	202/9138	0.0734069	0.40442	ENSG00000198910/ENSG00000101335/ENSG00000167680/ENSG00000196220/ENSG00000196935/ENSG00000125266/ENSG00000070886/ENSG00000121966/ENSG00000138623/ENSG00000099250/ENSG00000162068/ENSG00000077264/ENSG00000105976	L1CAM/MYL9/SEMA6B/SRGAP3/SRGAP1/EFNB2/EPHA8/CXCR4/SEMA7A/NRP1/NTN3/PAK3/MET	hsa:3897/hsa:10398/hsa:10501/hsa:9901/hsa:57522/hsa:1948/hsa:2046/hsa:7852/hsa:8482/hsa:8829/hsa:4917/hsa:5063/hsa:4233	13	10	ENSG00000198910/ENSG00000101335/ENSG00000196220/ENSG00000196935/ENSG00000125266/ENSG00000070886/ENSG00000138623/ENSG00000099250/ENSG00000077264/ENSG00000105976	3	ENSG00000167680/ENSG00000121966/ENSG00000162068
hsa05310	Asthma	3/376	24/9138	0.0738457	0.40442	ENSG00000196735/ENSG00000204252/ENSG00000241106	HLA-DQA1/HLA-DOA/HLA-DOB	hsa:3117/hsa:3111/hsa:3112	3	3	ENSG00000196735/ENSG00000204252/ENSG00000241106	0
hsa00260	Glycine, serine and threonine metabolism	5/376	55/9138	0.074724	0.40442	ENSG00000092621/ENSG00000172331/ENSG00000274276/ENSG00000131480/ENSG00000135069	PHGDH/BPGM/CBSL/AOC2/PSAT1	hsa:26227/hsa:669/hsa:102724560/hsa:314/hsa:29968	5	2	ENSG00000172331/ENSG00000131480	3	ENSG00000092621/ENSG00000274276/ENSG00000135069
hsa04974	Protein digestion and absorption	7/376	90/9138	0.0768253	0.40442	ENSG00000130635/ENSG00000196739/ENSG00000142156/ENSG00000084636/ENSG00000124749/ENSG00000187955/ENSG00000169436	COL5A1/COL27A1/COL6A1/COL16A1/COL21A1/COL14A1/COL22A1	hsa:1289/hsa:85301/hsa:1291/hsa:1307/hsa:81578/hsa:7373/hsa:169044	7	7	ENSG00000130635/ENSG00000196739/ENSG00000142156/ENSG00000084636/ENSG00000124749/ENSG00000187955/ENSG00000169436	0
hsa05212	Pancreatic cancer	7/376	90/9138	0.0768253	0.40442	ENSG00000101412/ENSG00000092969/ENSG00000007968/ENSG00000134574/ENSG00000105810/ENSG00000139618/ENSG00000163513	E2F1/TGFB2/E2F2/DDB2/CDK6/BRCA2/TGFBR2	hsa:1869/hsa:7042/hsa:1870/hsa:1643/hsa:1021/hsa:675/hsa:7048	7	3	ENSG00000092969/ENSG00000105810/ENSG00000163513	4	ENSG00000101412/ENSG00000007968/ENSG00000134574/ENSG00000139618
hsa05218	Melanoma	6/376	73/9138	0.0792279	0.409344	ENSG00000101412/ENSG00000007968/ENSG00000134574/ENSG00000105810/ENSG00000170962/ENSG00000105976	E2F1/E2F2/DDB2/CDK6/PDGFD/MET	hsa:1869/hsa:1870/hsa:1643/hsa:1021/hsa:80310/hsa:4233	6	3	ENSG00000105810/ENSG00000170962/ENSG00000105976	3	ENSG00000101412/ENSG00000007968/ENSG00000134574
hsa00592	alpha-Linolenic acid metabolism	3/376	25/9138	0.0814631	0.41324	ENSG00000134824/ENSG00000105499/ENSG00000116711	FADS2/PLA2G4C/PLA2G4A	hsa:9415/hsa:8605/hsa:5321	3	2	ENSG00000105499/ENSG00000116711	1	ENSG00000134824
hsa04640	Hematopoietic cell lineage	6/376	74/9138	0.083396	0.415491	ENSG00000196735/ENSG00000005961/ENSG00000204252/ENSG00000241106/ENSG00000117322/ENSG00000104432	HLA-DQA1/ITGA2B/HLA-DOA/HLA-DOB/CR2/IL7	hsa:3117/hsa:3674/hsa:3111/hsa:3112/hsa:1380/hsa:3574	6	5	ENSG00000196735/ENSG00000204252/ENSG00000241106/ENSG00000117322/ENSG00000104432	1	ENSG00000005961
hsa03320	PPAR signaling pathway	6/376	75/9138	0.0876837	0.420369	ENSG00000100889/ENSG00000134824/ENSG00000168306/ENSG00000173391/ENSG00000145284/ENSG00000170231	PCK2/FADS2/ACOX2/OLR1/SCD5/FABP6	hsa:5106/hsa:9415/hsa:8309/hsa:4973/hsa:79966/hsa:2172	6	3	ENSG00000173391/ENSG00000145284/ENSG00000170231	3	ENSG00000100889/ENSG00000134824/ENSG00000168306
hsa00270	Cysteine and methionine metabolism	5/376	58/9138	0.089293	0.420369	ENSG00000092621/ENSG00000274276/ENSG00000088305/ENSG00000135069/ENSG00000104951	PHGDH/CBSL/DNMT3B/PSAT1/IL4I1	hsa:26227/hsa:102724560/hsa:1789/hsa:29968/hsa:259307	5	1	ENSG00000104951	4	ENSG00000092621/ENSG00000274276/ENSG00000088305/ENSG00000135069
hsa04310	Wnt signaling pathway	11/376	170/9138	0.0916919	0.420369	ENSG00000177606/ENSG00000152284/ENSG00000150687/ENSG00000168772/ENSG00000163637/ENSG00000139174/ENSG00000085741/ENSG00000107984/ENSG00000125084/ENSG00000185269/ENSG00000168646	JUN/TCF7L1/PRSS23/CXXC4/PRICKLE2/PRICKLE1/WNT11/DKK1/WNT1/NOTUM/AXIN2	hsa:3725/hsa:83439/hsa:8322/hsa:80319/hsa:166336/hsa:144165/hsa:7481/hsa:22943/hsa:7471/hsa:147111/hsa:8313	11	8	ENSG00000177606/ENSG00000152284/ENSG00000150687/ENSG00000163637/ENSG00000139174/ENSG00000085741/ENSG00000107984/ENSG00000168646	3	ENSG00000168772/ENSG00000125084/ENSG00000185269
hsa04512	ECM-receptor interaction	7/376	94/9138	0.0919086	0.420369	ENSG00000072571/ENSG00000005961/ENSG00000142156/ENSG00000041982/ENSG00000053747/ENSG00000138759/ENSG00000228812	HMMR/ITGA2B/COL6A1/TNC/LAMA3/FRAS1/LAMA5-AS1	hsa:3161/hsa:3674/hsa:1291/hsa:3371/hsa:3909/hsa:80144/hsa:3911	7	4	ENSG00000142156/ENSG00000041982/ENSG00000138759/ENSG00000228812	3	ENSG00000072571/ENSG00000005961/ENSG00000053747
hsa04713	Circadian entrainment	7/376	94/9138	0.0919086	0.420369	ENSG00000096433/ENSG00000114450/ENSG00000138031/ENSG00000198626/ENSG00000185532/ENSG00000105464/ENSG00000162989	ITPR3/GNB4/ADCY3/RYR2/PRKG1/GRIN2D/KCNJ3	hsa:3710/hsa:59345/hsa:109/hsa:6262/hsa:5592/hsa:2906/hsa:3760	7	2	ENSG00000198626/ENSG00000185532	5	ENSG00000096433/ENSG00000114450/ENSG00000138031/ENSG00000105464/ENSG00000162989
hsa04270	Vascular smooth muscle contraction	9/376	133/9138	0.097303	0.420792	ENSG00000096433/ENSG00000101335/ENSG00000138031/ENSG00000122786/ENSG00000105499/ENSG00000116711/ENSG00000148926/ENSG00000185532/ENSG00000170214	ITPR3/MYL9/ADCY3/CALD1/PLA2G4C/PLA2G4A/ADM/PRKG1/ADRA1B	hsa:3710/hsa:10398/hsa:109/hsa:800/hsa:8605/hsa:5321/hsa:133/hsa:5592/hsa:147	9	7	ENSG00000101335/ENSG00000122786/ENSG00000105499/ENSG00000116711/ENSG00000148926/ENSG00000185532/ENSG00000170214	2	ENSG00000096433/ENSG00000138031
hsa04510	Focal adhesion	15/376	253/9138	0.0989459	0.420792	ENSG00000177606/ENSG00000101335/ENSG00000171791/ENSG00000159840/ENSG00000005961/ENSG00000142156/ENSG00000041982/ENSG00000053747/ENSG00000129946/ENSG00000170962/ENSG00000128591/ENSG00000228812/ENSG00000077264/ENSG00000105976/ENSG00000119630	JUN/MYL9/BCL2/ZYX/ITGA2B/COL6A1/TNC/LAMA3/SHC2/PDGFD/FLNC/LAMA5-AS1/PAK3/MET/PGF	hsa:3725/hsa:10398/hsa:596/hsa:7791/hsa:3674/hsa:1291/hsa:3371/hsa:3909/hsa:25759/hsa:80310/hsa:2318/hsa:3911/hsa:5063/hsa:4233/hsa:5228	15	11	ENSG00000177606/ENSG00000101335/ENSG00000159840/ENSG00000142156/ENSG00000041982/ENSG00000129946/ENSG00000170962/ENSG00000128591/ENSG00000228812/ENSG00000077264/ENSG00000105976	4	ENSG00000171791/ENSG00000005961/ENSG00000053747/ENSG00000119630
hsa03030	DNA replication	4/376	43/9138	0.0992394	0.420792	ENSG00000132646/ENSG00000105486/ENSG00000198056/ENSG00000138346	PCNA/LIG1/PRIM1/DNA2	hsa:5111/hsa:3978/hsa:5557/hsa:1763	4	0		4	ENSG00000132646/ENSG00000105486/ENSG00000198056/ENSG00000138346
hsa01521	EGFR tyrosine kinase inhibitor resistance	7/376	96/9138	0.10003	0.420792	ENSG00000171791/ENSG00000129946/ENSG00000153094/ENSG00000175766/ENSG00000170962/ENSG00000167601/ENSG00000105976	BCL2/SHC2/BCL2L11/EIF4E1B/PDGFD/AXL/MET	hsa:596/hsa:25759/hsa:10018/hsa:253314/hsa:80310/hsa:558/hsa:4233	7	3	ENSG00000129946/ENSG00000170962/ENSG00000105976	4	ENSG00000171791/ENSG00000153094/ENSG00000175766/ENSG00000167601
hsa05223	Non-small cell lung cancer	6/376	78/9138	0.101255	0.420792	ENSG00000101412/ENSG00000007968/ENSG00000134574/ENSG00000105810/ENSG00000168280/ENSG00000105976	E2F1/E2F2/DDB2/CDK6/KIF5C/MET	hsa:1869/hsa:1870/hsa:1643/hsa:1021/hsa:3800/hsa:4233	6	3	ENSG00000105810/ENSG00000168280/ENSG00000105976	3	ENSG00000101412/ENSG00000007968/ENSG00000134574
hsa04020	Calcium signaling pathway	14/376	234/9138	0.102559	0.420792	ENSG00000096433/ENSG00000138193/ENSG00000138031/ENSG00000164867/ENSG00000121966/ENSG00000198626/ENSG00000114854/ENSG00000118729/ENSG00000170214/ENSG00000147246/ENSG00000105464/ENSG00000170962/ENSG00000136160/ENSG00000105976	ITPR3/PLCE1/ADCY3/NOS3/CXCR4/RYR2/TNNC1/CASQ2/ADRA1B/HTR2C/GRIN2D/PDGFD/EDNRB/MET	hsa:3710/hsa:51196/hsa:109/hsa:4846/hsa:7852/hsa:6262/hsa:7134/hsa:845/hsa:147/hsa:3358/hsa:2906/hsa:80310/hsa:1910/hsa:4233	14	10	ENSG00000138193/ENSG00000164867/ENSG00000198626/ENSG00000114854/ENSG00000118729/ENSG00000170214/ENSG00000147246/ENSG00000170962/ENSG00000136160/ENSG00000105976	4	ENSG00000096433/ENSG00000138031/ENSG00000121966/ENSG00000105464
hsa05169	Epstein-Barr virus infection	14/376	234/9138	0.102559	0.420792	ENSG00000101412/ENSG00000177606/ENSG00000007968/ENSG00000171791/ENSG00000134574/ENSG00000196735/ENSG00000145386/ENSG00000105810/ENSG00000175305/ENSG00000153094/ENSG00000204252/ENSG00000241106/ENSG00000117322/ENSG00000169245	E2F1/JUN/E2F2/BCL2/DDB2/HLA-DQA1/CCNA2/CDK6/CCNE2/BCL2L11/HLA-DOA/HLA-DOB/CR2/CXCL10	hsa:1869/hsa:3725/hsa:1870/hsa:596/hsa:1643/hsa:3117/hsa:890/hsa:1021/hsa:9134/hsa:10018/hsa:3111/hsa:3112/hsa:1380/hsa:3627	14	7	ENSG00000177606/ENSG00000196735/ENSG00000105810/ENSG00000204252/ENSG00000241106/ENSG00000117322/ENSG00000169245	7	ENSG00000101412/ENSG00000007968/ENSG00000171791/ENSG00000134574/ENSG00000145386/ENSG00000175305/ENSG00000153094
hsa00480	Glutathione metabolism	5/376	61/9138	0.105222	0.425463	ENSG00000167325/ENSG00000171848/ENSG00000213366/ENSG00000099998/ENSG00000241720	RRM1/RRM2/GSTM2/GGT5/AL158847.1	hsa:6240/hsa:6241/hsa:2946/hsa:2687/hsa:2947	5	2	ENSG00000213366/ENSG00000241720	3	ENSG00000167325/ENSG00000171848/ENSG00000099998
hsa05418	Fluid shear stress and atherosclerosis	11/376	176/9138	0.109906	0.438053	ENSG00000169439/ENSG00000177606/ENSG00000108691/ENSG00000171791/ENSG00000005961/ENSG00000116701/ENSG00000120129/ENSG00000213366/ENSG00000111199/ENSG00000164867/ENSG00000241720	SDC2/JUN/CCL2/BCL2/ITGA2B/NCF2/DUSP1/GSTM2/TRPV4/NOS3/AL158847.1	hsa:6383/hsa:3725/hsa:6347/hsa:596/hsa:3674/hsa:4688/hsa:1843/hsa:2946/hsa:59341/hsa:4846/hsa:2947	11	8	ENSG00000169439/ENSG00000177606/ENSG00000108691/ENSG00000116701/ENSG00000120129/ENSG00000213366/ENSG00000164867/ENSG00000241720	3	ENSG00000171791/ENSG00000005961/ENSG00000111199
hsa00790	Folate biosynthesis	3/376	29/9138	0.115026	0.447275	ENSG00000228716/ENSG00000188985/ENSG00000196139	DHFR/DHFRP1/AKR1C3	hsa:1719/hsa:1719/hsa:8644	3	1	ENSG00000196139	2	ENSG00000228716/ENSG00000188985
hsa01524	Platinum drug resistance	6/376	81/9138	0.115864	0.447275	ENSG00000131747/ENSG00000089685/ENSG00000012048/ENSG00000171791/ENSG00000213366/ENSG00000241720	TOP2A/BIRC5/BRCA1/BCL2/GSTM2/AL158847.1	hsa:7153/hsa:332/hsa:672/hsa:596/hsa:2946/hsa:2947	6	2	ENSG00000213366/ENSG00000241720	4	ENSG00000131747/ENSG00000089685/ENSG00000012048/ENSG00000171791
hsa00591	Linoleic acid metabolism	3/376	30/9138	0.124118	0.447275	ENSG00000105499/ENSG00000116711/ENSG00000130649	PLA2G4C/PLA2G4A/CYP2E1	hsa:8605/hsa:5321/hsa:1571	3	3	ENSG00000105499/ENSG00000116711/ENSG00000130649	0
hsa01040	Biosynthesis of unsaturated fatty acids	3/376	30/9138	0.124118	0.447275	ENSG00000149485/ENSG00000134824/ENSG00000145284	FADS1/FADS2/SCD5	hsa:3992/hsa:9415/hsa:79966	3	1	ENSG00000145284	2	ENSG00000149485/ENSG00000134824
hsa01523	Antifolate resistance	3/376	30/9138	0.124118	0.447275	ENSG00000228716/ENSG00000176890/ENSG00000188985	DHFR/TYMS/DHFRP1	hsa:1719/hsa:7298/hsa:1719	3	0		3	ENSG00000228716/ENSG00000176890/ENSG00000188985
hsa00604	Glycosphingolipid biosynthesis - ganglio series	2/376	15/9138	0.124696	0.447275	ENSG00000135454/ENSG00000115525	B4GALNT1/ST3GAL5	hsa:2583/hsa:8869	2	1	ENSG00000115525	1	ENSG00000135454
hsa04727	GABAergic synapse	6/376	83/9138	0.12616	0.447275	ENSG00000114450/ENSG00000138031/ENSG00000139112/ENSG00000188338/ENSG00000187730/ENSG00000115896	GNB4/ADCY3/GABARAPL1/SLC38A3/GABRD/PLCL1	hsa:59345/hsa:109/hsa:23710/hsa:10991/hsa:2563/hsa:5334	6	2	ENSG00000139112/ENSG00000115896	4	ENSG00000114450/ENSG00000138031/ENSG00000188338/ENSG00000187730
hsa04260	Cardiac muscle contraction	7/376	102/9138	0.126648	0.447275	ENSG00000075461/ENSG00000198804/ENSG00000153956/ENSG00000237973/ENSG00000198626/ENSG00000114854/ENSG00000118729	CACNG4/MT-CO1/CACNA2D1/MTCO1P12/RYR2/TNNC1/CASQ2	hsa:27092/hsa:4512/hsa:781/hsa:4512/hsa:6262/hsa:7134/hsa:845	7	7	ENSG00000075461/ENSG00000198804/ENSG00000153956/ENSG00000237973/ENSG00000198626/ENSG00000114854/ENSG00000118729	0
hsa04928	Parathyroid hormone synthesis, secretion and action	7/376	102/9138	0.126648	0.447275	ENSG00000096433/ENSG00000171791/ENSG00000138031/ENSG00000111012/ENSG00000146592/ENSG00000065989/ENSG00000120738	ITPR3/BCL2/ADCY3/CYP27B1/CREB5/PDE4A/EGR1	hsa:3710/hsa:596/hsa:109/hsa:1594/hsa:9586/hsa:5141/hsa:1958	7	1	ENSG00000146592	6	ENSG00000096433/ENSG00000171791/ENSG00000138031/ENSG00000111012/ENSG00000065989/ENSG00000120738
hsa04261	Adrenergic signaling in cardiomyocytes	9/376	142/9138	0.130826	0.456257	ENSG00000075461/ENSG00000171791/ENSG00000138031/ENSG00000153956/ENSG00000146592/ENSG00000198626/ENSG00000114854/ENSG00000177098/ENSG00000170214	CACNG4/BCL2/ADCY3/CACNA2D1/CREB5/RYR2/TNNC1/SCN4B/ADRA1B	hsa:27092/hsa:596/hsa:109/hsa:781/hsa:9586/hsa:6262/hsa:7134/hsa:6330/hsa:147	9	6	ENSG00000075461/ENSG00000153956/ENSG00000146592/ENSG00000198626/ENSG00000114854/ENSG00000170214	3	ENSG00000171791/ENSG00000138031/ENSG00000177098
hsa04725	Cholinergic synapse	7/376	104/9138	0.136245	0.463566	ENSG00000096433/ENSG00000114450/ENSG00000171791/ENSG00000138031/ENSG00000146592/ENSG00000162989/ENSG00000160716	ITPR3/GNB4/BCL2/ADCY3/CREB5/KCNJ3/CHRNB2	hsa:3710/hsa:59345/hsa:596/hsa:109/hsa:9586/hsa:3760/hsa:1141	7	2	ENSG00000146592/ENSG00000160716	5	ENSG00000096433/ENSG00000114450/ENSG00000171791/ENSG00000138031/ENSG00000162989
hsa05220	Chronic myeloid leukemia	7/376	104/9138	0.136245	0.463566	ENSG00000101412/ENSG00000092969/ENSG00000007968/ENSG00000134574/ENSG00000105810/ENSG00000129946/ENSG00000163513	E2F1/TGFB2/E2F2/DDB2/CDK6/SHC2/TGFBR2	hsa:1869/hsa:7042/hsa:1870/hsa:1643/hsa:1021/hsa:25759/hsa:7048	7	4	ENSG00000092969/ENSG00000105810/ENSG00000129946/ENSG00000163513	3	ENSG00000101412/ENSG00000007968/ENSG00000134574
hsa00240	Pyrimidine metabolism	5/376	68/9138	0.147298	0.491648	ENSG00000167900/ENSG00000167325/ENSG00000128951/ENSG00000176890/ENSG00000171848	TK1/RRM1/DUT/TYMS/RRM2	hsa:7083/hsa:6240/hsa:1854/hsa:7298/hsa:6241	5	0		5	ENSG00000167900/ENSG00000167325/ENSG00000128951/ENSG00000176890/ENSG00000171848
hsa05140	Leishmaniasis	6/376	87/9138	0.148023	0.491648	ENSG00000177606/ENSG00000092969/ENSG00000196735/ENSG00000116701/ENSG00000204252/ENSG00000241106	JUN/TGFB2/HLA-DQA1/NCF2/HLA-DOA/HLA-DOB	hsa:3725/hsa:7042/hsa:3117/hsa:4688/hsa:3111/hsa:3112	6	6	ENSG00000177606/ENSG00000092969/ENSG00000196735/ENSG00000116701/ENSG00000204252/ENSG00000241106	0
hsa00360	Phenylalanine metabolism	2/376	17/9138	0.153227	0.497524	ENSG00000131480/ENSG00000104951	AOC2/IL4I1	hsa:314/hsa:259307	2	2	ENSG00000131480/ENSG00000104951	0
hsa04371	Apelin signaling pathway	9/376	148/9138	0.156155	0.497524	ENSG00000096433/ENSG00000114450/ENSG00000138031/ENSG00000118523/ENSG00000134817/ENSG00000164867/ENSG00000198626/ENSG00000171388/ENSG00000120738	ITPR3/GNB4/ADCY3/CTGF/APLNR/NOS3/RYR2/APLN/EGR1	hsa:3710/hsa:59345/hsa:109/hsa:1490/hsa:187/hsa:4846/hsa:6262/hsa:8862/hsa:1958	9	3	ENSG00000118523/ENSG00000164867/ENSG00000198626	6	ENSG00000096433/ENSG00000114450/ENSG00000138031/ENSG00000134817/ENSG00000171388/ENSG00000120738
hsa05215	Prostate cancer	7/376	108/9138	0.156467	0.497524	ENSG00000101412/ENSG00000007968/ENSG00000171791/ENSG00000152284/ENSG00000175305/ENSG00000146592/ENSG00000170962	E2F1/E2F2/BCL2/TCF7L1/CCNE2/CREB5/PDGFD	hsa:1869/hsa:1870/hsa:596/hsa:83439/hsa:9134/hsa:9586/hsa:80310	7	3	ENSG00000152284/ENSG00000146592/ENSG00000170962	4	ENSG00000101412/ENSG00000007968/ENSG00000171791/ENSG00000175305
hsa00380	Tryptophan metabolism	4/376	51/9138	0.156925	0.497524	ENSG00000181192/ENSG00000140465/ENSG00000002726/ENSG00000104951	DHTKD1/CYP1A1/AOC1/IL4I1	hsa:55526/hsa:1543/hsa:26/hsa:259307	4	2	ENSG00000140465/ENSG00000104951	2	ENSG00000181192/ENSG00000002726
hsa04926	Relaxin signaling pathway	8/376	130/9138	0.166691	0.509258	ENSG00000177606/ENSG00000114450/ENSG00000138031/ENSG00000129946/ENSG00000146592/ENSG00000164867/ENSG00000136160/ENSG00000163513	JUN/GNB4/ADCY3/SHC2/CREB5/NOS3/EDNRB/TGFBR2	hsa:3725/hsa:59345/hsa:109/hsa:25759/hsa:9586/hsa:4846/hsa:1910/hsa:7048	8	6	ENSG00000177606/ENSG00000129946/ENSG00000146592/ENSG00000164867/ENSG00000136160/ENSG00000163513	2	ENSG00000114450/ENSG00000138031
hsa05133	Pertussis	5/376	71/9138	0.167227	0.509258	ENSG00000177606/ENSG00000106804/ENSG00000137752/ENSG00000182326/ENSG00000185303	JUN/C5/CASP1/C1S/SFTPA2	hsa:3725/hsa:727/hsa:834/hsa:716/hsa:729238	5	4	ENSG00000177606/ENSG00000137752/ENSG00000182326/ENSG00000185303	1	ENSG00000106804
hsa05205	Proteoglycans in cancer	13/376	234/9138	0.167453	0.509258	ENSG00000169439/ENSG00000096433/ENSG00000138193/ENSG00000092969/ENSG00000139329/ENSG00000150687/ENSG00000156299/ENSG00000029534/ENSG00000085741/ENSG00000145362/ENSG00000128591/ENSG00000125084/ENSG00000105976	SDC2/ITPR3/PLCE1/TGFB2/LUM/PRSS23/TIAM1/ANK1/WNT11/ANK2/FLNC/WNT1/MET	hsa:6383/hsa:3710/hsa:51196/hsa:7042/hsa:4060/hsa:8322/hsa:7074/hsa:286/hsa:7481/hsa:287/hsa:2318/hsa:7471/hsa:4233	13	10	ENSG00000169439/ENSG00000138193/ENSG00000092969/ENSG00000139329/ENSG00000150687/ENSG00000029534/ENSG00000085741/ENSG00000145362/ENSG00000128591/ENSG00000105976	3	ENSG00000096433/ENSG00000156299/ENSG00000125084
hsa00910	Nitrogen metabolism	2/376	18/9138	0.167927	0.509258	ENSG00000178538/ENSG00000273724	CA8/AC106782.5	hsa:767/hsa:763	2	1	ENSG00000273724	1	ENSG00000178538
hsa05332	Graft-versus-host disease	3/376	35/9138	0.17303	0.519091	ENSG00000196735/ENSG00000204252/ENSG00000241106	HLA-DQA1/HLA-DOA/HLA-DOB	hsa:3117/hsa:3111/hsa:3112	3	3	ENSG00000196735/ENSG00000204252/ENSG00000241106	0
hsa05414	Dilated cardiomyopathy	7/376	112/9138	0.177978	0.528254	ENSG00000075461/ENSG00000092969/ENSG00000005961/ENSG00000138031/ENSG00000153956/ENSG00000198626/ENSG00000114854	CACNG4/TGFB2/ITGA2B/ADCY3/CACNA2D1/RYR2/TNNC1	hsa:27092/hsa:7042/hsa:3674/hsa:109/hsa:781/hsa:6262/hsa:7134	7	5	ENSG00000075461/ENSG00000092969/ENSG00000153956/ENSG00000198626/ENSG00000114854	2	ENSG00000005961/ENSG00000138031
hsa03410	Base excision repair	4/376	54/9138	0.181183	0.530005	ENSG00000132646/ENSG00000105486/ENSG00000109674/ENSG00000132967	PCNA/LIG1/NEIL3/HMGB1P5	hsa:5111/hsa:3978/hsa:55247/hsa:3146	4	0		4	ENSG00000132646/ENSG00000105486/ENSG00000109674/ENSG00000132967
hsa04012	ErbB signaling pathway	6/376	93/9138	0.183735	0.530005	ENSG00000109321/ENSG00000177606/ENSG00000129946/ENSG00000124882/ENSG00000169752/ENSG00000077264	AREG/JUN/SHC2/EREG/NRG4/PAK3	hsa:374/hsa:3725/hsa:25759/hsa:2069/hsa:145957/hsa:5063	6	4	ENSG00000177606/ENSG00000129946/ENSG00000169752/ENSG00000077264	2	ENSG00000109321/ENSG00000124882
hsa05164	Influenza A	11/376	196/9138	0.184267	0.530005	ENSG00000108691/ENSG00000196735/ENSG00000105810/ENSG00000150782/ENSG00000137752/ENSG00000204252/ENSG00000164342/ENSG00000241106/ENSG00000260284/ENSG00000169245/ENSG00000137648	CCL2/HLA-DQA1/CDK6/IL18/CASP1/HLA-DOA/TLR3/HLA-DOB/TPSP2/CXCL10/TMPRSS4	hsa:6347/hsa:3117/hsa:1021/hsa:3606/hsa:834/hsa:3111/hsa:7098/hsa:3112/hsa:64499/hsa:3627/hsa:56649	11	10	ENSG00000108691/ENSG00000196735/ENSG00000105810/ENSG00000150782/ENSG00000137752/ENSG00000204252/ENSG00000164342/ENSG00000241106/ENSG00000260284/ENSG00000169245	1	ENSG00000137648
hsa04210	Apoptosis	10/376	177/9138	0.193434	0.550696	ENSG00000113368/ENSG00000123416/ENSG00000096433/ENSG00000167552/ENSG00000127824/ENSG00000177606/ENSG00000089685/ENSG00000171791/ENSG00000153094/ENSG00000214391	LMNB1/TUBA1B/ITPR3/TUBA1A/TUBA4A/JUN/BIRC5/BCL2/BCL2L11/TUBAP2	hsa:4001/hsa:10376/hsa:3710/hsa:7846/hsa:7277/hsa:3725/hsa:332/hsa:596/hsa:10018/hsa:10376	10	3	ENSG00000167552/ENSG00000127824/ENSG00000177606	7	ENSG00000113368/ENSG00000123416/ENSG00000096433/ENSG00000089685/ENSG00000171791/ENSG00000153094/ENSG00000214391
hsa04750	Inflammatory mediator regulation of TRP channels	6/376	97/9138	0.209254	0.589716	ENSG00000096433/ENSG00000138031/ENSG00000105499/ENSG00000116711/ENSG00000111199/ENSG00000147246	ITPR3/ADCY3/PLA2G4C/PLA2G4A/TRPV4/HTR2C	hsa:3710/hsa:109/hsa:8605/hsa:5321/hsa:59341/hsa:3358	6	3	ENSG00000105499/ENSG00000116711/ENSG00000147246	3	ENSG00000096433/ENSG00000138031/ENSG00000111199
hsa04550	Signaling pathways regulating pluripotency of stem cells	8/376	139/9138	0.213477	0.59034	ENSG00000117318/ENSG00000150687/ENSG00000085741/ENSG00000169856/ENSG00000130829/ENSG00000139269/ENSG00000125084/ENSG00000168646	ID3/PRSS23/WNT11/ONECUT1/DUSP9/INHBE/WNT1/AXIN2	hsa:3399/hsa:8322/hsa:7481/hsa:3175/hsa:1852/hsa:83729/hsa:7471/hsa:8313	8	4	ENSG00000117318/ENSG00000150687/ENSG00000085741/ENSG00000168646	4	ENSG00000169856/ENSG00000130829/ENSG00000139269/ENSG00000125084
hsa04730	Long-term depression	4/376	58/9138	0.215273	0.59034	ENSG00000096433/ENSG00000105499/ENSG00000116711/ENSG00000185532	ITPR3/PLA2G4C/PLA2G4A/PRKG1	hsa:3710/hsa:8605/hsa:5321/hsa:5592	4	3	ENSG00000105499/ENSG00000116711/ENSG00000185532	1	ENSG00000096433
hsa04916	Melanogenesis	6/376	98/9138	0.215823	0.59034	ENSG00000152284/ENSG00000138031/ENSG00000150687/ENSG00000085741/ENSG00000125084/ENSG00000136160	TCF7L1/ADCY3/PRSS23/WNT11/WNT1/EDNRB	hsa:83439/hsa:109/hsa:8322/hsa:7481/hsa:7471/hsa:1910	6	4	ENSG00000152284/ENSG00000150687/ENSG00000085741/ENSG00000136160	2	ENSG00000138031/ENSG00000125084
hsa04658	Th1 and Th2 cell differentiation	5/376	79/9138	0.224928	0.592016	ENSG00000177606/ENSG00000196735/ENSG00000204252/ENSG00000241106/ENSG00000178573	JUN/HLA-DQA1/HLA-DOA/HLA-DOB/MAF	hsa:3725/hsa:3117/hsa:3111/hsa:3112/hsa:4094	5	5	ENSG00000177606/ENSG00000196735/ENSG00000204252/ENSG00000241106/ENSG00000178573	0
hsa03430	Mismatch repair	3/376	40/9138	0.226321	0.592016	ENSG00000132646/ENSG00000174371/ENSG00000105486	PCNA/EXO1/LIG1	hsa:5111/hsa:9156/hsa:3978	3	0		3	ENSG00000132646/ENSG00000174371/ENSG00000105486
hsa05330	Allograft rejection	3/376	40/9138	0.226321	0.592016	ENSG00000196735/ENSG00000204252/ENSG00000241106	HLA-DQA1/HLA-DOA/HLA-DOB	hsa:3117/hsa:3111/hsa:3112	3	3	ENSG00000196735/ENSG00000204252/ENSG00000241106	0
hsa04530	Tight junction	11/376	206/9138	0.228458	0.592016	ENSG00000132646/ENSG00000123416/ENSG00000171992/ENSG00000167552/ENSG00000127824/ENSG00000177606/ENSG00000101335/ENSG00000156299/ENSG00000154721/ENSG00000136574/ENSG00000214391	PCNA/TUBA1B/SYNPO/TUBA1A/TUBA4A/JUN/MYL9/TIAM1/JAM2/GATA4/TUBAP2	hsa:5111/hsa:10376/hsa:11346/hsa:7846/hsa:7277/hsa:3725/hsa:10398/hsa:7074/hsa:58494/hsa:2626/hsa:10376	11	5	ENSG00000171992/ENSG00000167552/ENSG00000127824/ENSG00000177606/ENSG00000101335	6	ENSG00000132646/ENSG00000123416/ENSG00000156299/ENSG00000154721/ENSG00000136574/ENSG00000214391
hsa00340	Histidine metabolism	2/376	22/9138	0.228574	0.592016	ENSG00000002726/ENSG00000160282	AOC1/FTCD	hsa:26/hsa:10841	2	1	ENSG00000160282	1	ENSG00000002726
hsa05410	Hypertrophic cardiomyopathy	6/376	100/9138	0.229167	0.592016	ENSG00000075461/ENSG00000092969/ENSG00000005961/ENSG00000153956/ENSG00000198626/ENSG00000114854	CACNG4/TGFB2/ITGA2B/CACNA2D1/RYR2/TNNC1	hsa:27092/hsa:7042/hsa:3674/hsa:781/hsa:6262/hsa:7134	6	5	ENSG00000075461/ENSG00000092969/ENSG00000153956/ENSG00000198626/ENSG00000114854	1	ENSG00000005961
hsa04145	Phagosome	11/376	207/9138	0.233095	0.596638	ENSG00000123416/ENSG00000167552/ENSG00000127824/ENSG00000196735/ENSG00000173391/ENSG00000116701/ENSG00000204252/ENSG00000104833/ENSG00000241106/ENSG00000185303/ENSG00000214391	TUBA1B/TUBA1A/TUBA4A/HLA-DQA1/OLR1/NCF2/HLA-DOA/TUBB4A/HLA-DOB/SFTPA2/TUBAP2	hsa:10376/hsa:7846/hsa:7277/hsa:3117/hsa:4973/hsa:4688/hsa:3111/hsa:10382/hsa:3112/hsa:729238/hsa:10376	11	9	ENSG00000167552/ENSG00000127824/ENSG00000196735/ENSG00000173391/ENSG00000116701/ENSG00000204252/ENSG00000104833/ENSG00000241106/ENSG00000185303	2	ENSG00000123416/ENSG00000214391
hsa04912	GnRH signaling pathway	6/376	102/9138	0.242768	0.610767	ENSG00000096433/ENSG00000177606/ENSG00000138031/ENSG00000105499/ENSG00000116711/ENSG00000120738	ITPR3/JUN/ADCY3/PLA2G4C/PLA2G4A/EGR1	hsa:3710/hsa:3725/hsa:109/hsa:8605/hsa:5321/hsa:1958	6	3	ENSG00000177606/ENSG00000105499/ENSG00000116711	3	ENSG00000096433/ENSG00000138031/ENSG00000120738
hsa05417	Lipid and atherosclerosis	12/376	231/9138	0.242993	0.610767	ENSG00000129988/ENSG00000177606/ENSG00000108691/ENSG00000171791/ENSG00000173391/ENSG00000116701/ENSG00000140465/ENSG00000150782/ENSG00000126803/ENSG00000137752/ENSG00000164867/ENSG00000147852	LBP/JUN/CCL2/BCL2/OLR1/NCF2/CYP1A1/IL18/HSPA2/CASP1/NOS3/VLDLR	hsa:3929/hsa:3725/hsa:6347/hsa:596/hsa:4973/hsa:4688/hsa:1543/hsa:3606/hsa:3306/hsa:834/hsa:4846/hsa:7436	12	9	ENSG00000129988/ENSG00000177606/ENSG00000108691/ENSG00000173391/ENSG00000116701/ENSG00000140465/ENSG00000150782/ENSG00000137752/ENSG00000164867	3	ENSG00000171791/ENSG00000126803/ENSG00000147852
hsa05320	Autoimmune thyroid disease	3/376	42/9138	0.248459	0.61893	ENSG00000196735/ENSG00000204252/ENSG00000241106	HLA-DQA1/HLA-DOA/HLA-DOB	hsa:3117/hsa:3111/hsa:3112	3	3	ENSG00000196735/ENSG00000204252/ENSG00000241106	0
hsa04929	GnRH secretion	4/376	63/9138	0.260051	0.634061	ENSG00000096433/ENSG00000116014/ENSG00000140009/ENSG00000162989	ITPR3/KISS1R/ESR2/KCNJ3	hsa:3710/hsa:84634/hsa:2100/hsa:3760	4	1	ENSG00000140009	3	ENSG00000096433/ENSG00000116014/ENSG00000162989
hsa04390	Hippo signaling pathway	10/376	191/9138	0.261529	0.634061	ENSG00000109321/ENSG00000092969/ENSG00000089685/ENSG00000152284/ENSG00000150687/ENSG00000118523/ENSG00000085741/ENSG00000125084/ENSG00000163513/ENSG00000168646	AREG/TGFB2/BIRC5/TCF7L1/PRSS23/CTGF/WNT11/WNT1/TGFBR2/AXIN2	hsa:374/hsa:7042/hsa:332/hsa:83439/hsa:8322/hsa:1490/hsa:7481/hsa:7471/hsa:7048/hsa:8313	10	7	ENSG00000092969/ENSG00000152284/ENSG00000150687/ENSG00000118523/ENSG00000085741/ENSG00000163513/ENSG00000168646	3	ENSG00000109321/ENSG00000089685/ENSG00000125084
hsa05032	Morphine addiction	5/376	84/9138	0.263624	0.634061	ENSG00000114450/ENSG00000138031/ENSG00000065989/ENSG00000187730/ENSG00000162989	GNB4/ADCY3/PDE4A/GABRD/KCNJ3	hsa:59345/hsa:109/hsa:5141/hsa:2563/hsa:3760	5	0		5	ENSG00000114450/ENSG00000138031/ENSG00000065989/ENSG00000187730/ENSG00000162989
hsa05214	Glioma	5/376	84/9138	0.263624	0.634061	ENSG00000101412/ENSG00000007968/ENSG00000134574/ENSG00000105810/ENSG00000129946	E2F1/E2F2/DDB2/CDK6/SHC2	hsa:1869/hsa:1870/hsa:1643/hsa:1021/hsa:25759	5	2	ENSG00000105810/ENSG00000129946	3	ENSG00000101412/ENSG00000007968/ENSG00000134574
hsa04215	Apoptosis - multiple species	3/376	44/9138	0.270907	0.636794	ENSG00000089685/ENSG00000171791/ENSG00000153094	BIRC5/BCL2/BCL2L11	hsa:332/hsa:596/hsa:10018	3	0		3	ENSG00000089685/ENSG00000171791/ENSG00000153094
hsa04062	Chemokine signaling pathway	9/376	171/9138	0.271656	0.636794	ENSG00000108691/ENSG00000114450/ENSG00000138031/ENSG00000129946/ENSG00000156299/ENSG00000145824/ENSG00000121966/ENSG00000102962/ENSG00000169245	CCL2/GNB4/ADCY3/SHC2/TIAM1/CXCL14/CXCR4/CCL22/CXCL10	hsa:6347/hsa:59345/hsa:109/hsa:25759/hsa:7074/hsa:9547/hsa:7852/hsa:6367/hsa:3627	9	5	ENSG00000108691/ENSG00000129946/ENSG00000145824/ENSG00000102962/ENSG00000169245	4	ENSG00000114450/ENSG00000138031/ENSG00000156299/ENSG00000121966
hsa04621	NOD-like receptor signaling pathway	10/376	193/9138	0.27186	0.636794	ENSG00000096433/ENSG00000177606/ENSG00000108691/ENSG00000171791/ENSG00000139112/ENSG00000150782/ENSG00000117228/ENSG00000137752/ENSG00000091592/ENSG00000204397	ITPR3/JUN/CCL2/BCL2/GABARAPL1/IL18/GBP1/CASP1/NLRP1/CARD16	hsa:3710/hsa:3725/hsa:6347/hsa:596/hsa:23710/hsa:3606/hsa:2633/hsa:834/hsa:22861/hsa:114769	10	8	ENSG00000177606/ENSG00000108691/ENSG00000139112/ENSG00000150782/ENSG00000117228/ENSG00000137752/ENSG00000091592/ENSG00000204397	2	ENSG00000096433/ENSG00000171791
hsa04964	Proximal tubule bicarbonate reclamation	2/376	25/9138	0.274952	0.636794	ENSG00000100889/ENSG00000188338	PCK2/SLC38A3	hsa:5106/hsa:10991	2	0		2	ENSG00000100889/ENSG00000188338
hsa04350	TGF-beta signaling pathway	6/376	107/9138	0.27773	0.636794	ENSG00000117318/ENSG00000147883/ENSG00000092969/ENSG00000139269/ENSG00000163513/ENSG00000122176	ID3/CDKN2B/TGFB2/INHBE/TGFBR2/FMOD	hsa:3399/hsa:1030/hsa:7042/hsa:83729/hsa:7048/hsa:2331	6	5	ENSG00000117318/ENSG00000147883/ENSG00000092969/ENSG00000163513/ENSG00000122176	1	ENSG00000139269
hsa04370	VEGF signaling pathway	4/376	65/9138	0.278455	0.636794	ENSG00000129946/ENSG00000105499/ENSG00000116711/ENSG00000164867	SHC2/PLA2G4C/PLA2G4A/NOS3	hsa:25759/hsa:8605/hsa:5321/hsa:4846	4	4	ENSG00000129946/ENSG00000105499/ENSG00000116711/ENSG00000164867	0
hsa04940	Type I diabetes mellitus	3/376	45/9138	0.282215	0.637997	ENSG00000196735/ENSG00000204252/ENSG00000241106	HLA-DQA1/HLA-DOA/HLA-DOB	hsa:3117/hsa:3111/hsa:3112	3	3	ENSG00000196735/ENSG00000204252/ENSG00000241106	0
hsa00980	Metabolism of xenobiotics by cytochrome P450	4/376	66/9138	0.287735	0.637997	ENSG00000140465/ENSG00000213366/ENSG00000241720/ENSG00000130649	CYP1A1/GSTM2/AL158847.1/CYP2E1	hsa:1543/hsa:2946/hsa:2947/hsa:1571	4	4	ENSG00000140465/ENSG00000213366/ENSG00000241720/ENSG00000130649	0
hsa05020	Prion disease	18/376	377/9138	0.290097	0.637997	ENSG00000123416/ENSG00000096433/ENSG00000167552/ENSG00000127824/ENSG00000198804/ENSG00000198695/ENSG00000116701/ENSG00000106804/ENSG00000126803/ENSG00000198786/ENSG00000237973/ENSG00000146592/ENSG00000168280/ENSG00000198626/ENSG00000104833/ENSG00000105464/ENSG00000120738/ENSG00000214391	TUBA1B/ITPR3/TUBA1A/TUBA4A/MT-CO1/MT-ND6/NCF2/C5/HSPA2/MT-ND5/MTCO1P12/CREB5/KIF5C/RYR2/TUBB4A/GRIN2D/EGR1/TUBAP2	hsa:10376/hsa:3710/hsa:7846/hsa:7277/hsa:4512/hsa:4541/hsa:4688/hsa:727/hsa:3306/hsa:4540/hsa:4512/hsa:9586/hsa:3800/hsa:6262/hsa:10382/hsa:2906/hsa:1958/hsa:10376	18	11	ENSG00000167552/ENSG00000127824/ENSG00000198804/ENSG00000198695/ENSG00000116701/ENSG00000198786/ENSG00000237973/ENSG00000146592/ENSG00000168280/ENSG00000198626/ENSG00000104833	7	ENSG00000123416/ENSG00000096433/ENSG00000106804/ENSG00000126803/ENSG00000105464/ENSG00000120738/ENSG00000214391
hsa00100	Steroid biosynthesis	2/376	26/9138	0.290414	0.637997	ENSG00000143815/ENSG00000111012	LBR/CYP27B1	hsa:3930/hsa:1594	2	0		2	ENSG00000143815/ENSG00000111012
hsa00601	Glycosphingolipid biosynthesis - lacto and neolacto series	2/376	26/9138	0.290414	0.637997	ENSG00000183778/ENSG00000111846	B3GALT5/GCNT2	hsa:10317/hsa:2651	2	1	ENSG00000111846	1	ENSG00000183778
hsa04610	Complement and coagulation cascades	4/376	67/9138	0.297058	0.642474	ENSG00000106804/ENSG00000182326/ENSG00000117322/ENSG00000115718	C5/C1S/CR2/PROC	hsa:727/hsa:716/hsa:1380/hsa:5624	4	3	ENSG00000182326/ENSG00000117322/ENSG00000115718	1	ENSG00000106804
hsa05221	Acute myeloid leukemia	4/376	67/9138	0.297058	0.642474	ENSG00000152284/ENSG00000145386/ENSG00000137193/ENSG00000139318	TCF7L1/CCNA2/PIM1/DUSP6	hsa:83439/hsa:890/hsa:5292/hsa:1848	4	1	ENSG00000152284	3	ENSG00000145386/ENSG00000137193/ENSG00000139318
hsa05132	Salmonella infection	18/376	380/9138	0.30164	0.647365	ENSG00000123416/ENSG00000167552/ENSG00000127824/ENSG00000177606/ENSG00000101335/ENSG00000055163/ENSG00000171791/ENSG00000231991/ENSG00000152284/ENSG00000150782/ENSG00000137752/ENSG00000168421/ENSG00000168280/ENSG00000104833/ENSG00000128591/ENSG00000214391/ENSG00000077264/ENSG00000139144	TUBA1B/TUBA1A/TUBA4A/JUN/MYL9/CYFIP2/BCL2/ANXA2P2/TCF7L1/IL18/CASP1/RHOH/KIF5C/TUBB4A/FLNC/TUBAP2/PAK3/PIK3C2G	hsa:10376/hsa:7846/hsa:7277/hsa:3725/hsa:10398/hsa:26999/hsa:596/hsa:302/hsa:83439/hsa:3606/hsa:834/hsa:399/hsa:3800/hsa:10382/hsa:2318/hsa:10376/hsa:5063/hsa:5288	18	14	ENSG00000167552/ENSG00000127824/ENSG00000177606/ENSG00000101335/ENSG00000055163/ENSG00000231991/ENSG00000152284/ENSG00000150782/ENSG00000137752/ENSG00000168280/ENSG00000104833/ENSG00000128591/ENSG00000077264/ENSG00000139144	4	ENSG00000123416/ENSG00000171791/ENSG00000168421/ENSG00000214391
hsa05165	Human papillomavirus infection	17/376	360/9138	0.313211	0.663596	ENSG00000101412/ENSG00000152284/ENSG00000005961/ENSG00000145386/ENSG00000105810/ENSG00000142156/ENSG00000175305/ENSG00000041982/ENSG00000053747/ENSG00000150687/ENSG00000146592/ENSG00000085741/ENSG00000164362/ENSG00000164342/ENSG00000125084/ENSG00000228812/ENSG00000168646	E2F1/TCF7L1/ITGA2B/CCNA2/CDK6/COL6A1/CCNE2/TNC/LAMA3/PRSS23/CREB5/WNT11/TERT/TLR3/WNT1/LAMA5-AS1/AXIN2	hsa:1869/hsa:83439/hsa:3674/hsa:890/hsa:1021/hsa:1291/hsa:9134/hsa:3371/hsa:3909/hsa:8322/hsa:9586/hsa:7481/hsa:7015/hsa:7098/hsa:7471/hsa:3911/hsa:8313	17	10	ENSG00000152284/ENSG00000105810/ENSG00000142156/ENSG00000041982/ENSG00000150687/ENSG00000146592/ENSG00000085741/ENSG00000164342/ENSG00000228812/ENSG00000168646	7	ENSG00000101412/ENSG00000005961/ENSG00000145386/ENSG00000175305/ENSG00000053747/ENSG00000164362/ENSG00000125084
hsa04742	Taste transduction	3/376	48/9138	0.316338	0.663596	ENSG00000096433/ENSG00000168447/ENSG00000169432	ITPR3/SCNN1B/SCN9A	hsa:3710/hsa:6338/hsa:6335	3	1	ENSG00000169432	2	ENSG00000096433/ENSG00000168447
hsa05030	Cocaine addiction	3/376	48/9138	0.316338	0.663596	ENSG00000177606/ENSG00000146592/ENSG00000105464	JUN/CREB5/GRIN2D	hsa:3725/hsa:9586/hsa:2906	3	2	ENSG00000177606/ENSG00000146592	1	ENSG00000105464
hsa05130	Pathogenic Escherichia coli infection	13/376	272/9138	0.329084	0.685183	ENSG00000128641/ENSG00000123416/ENSG00000167552/ENSG00000127824/ENSG00000177606/ENSG00000055163/ENSG00000198121/ENSG00000150782/ENSG00000137752/ENSG00000104833/ENSG00000122574/ENSG00000214391/ENSG00000077264	MYO1B/TUBA1B/TUBA1A/TUBA4A/JUN/CYFIP2/LPAR1/IL18/CASP1/TUBB4A/WIPF3/TUBAP2/PAK3	hsa:4430/hsa:10376/hsa:7846/hsa:7277/hsa:3725/hsa:26999/hsa:1902/hsa:3606/hsa:834/hsa:10382/hsa:644150/hsa:10376/hsa:5063	13	10	ENSG00000128641/ENSG00000167552/ENSG00000127824/ENSG00000177606/ENSG00000055163/ENSG00000150782/ENSG00000137752/ENSG00000104833/ENSG00000122574/ENSG00000077264	3	ENSG00000123416/ENSG00000198121/ENSG00000214391
hsa04024	cAMP signaling pathway	10/376	205/9138	0.336128	0.690063	ENSG00000138193/ENSG00000177606/ENSG00000101335/ENSG00000138031/ENSG00000196917/ENSG00000156299/ENSG00000146592/ENSG00000065989/ENSG00000198626/ENSG00000105464	PLCE1/JUN/MYL9/ADCY3/HCAR1/TIAM1/CREB5/PDE4A/RYR2/GRIN2D	hsa:51196/hsa:3725/hsa:10398/hsa:109/hsa:27198/hsa:7074/hsa:9586/hsa:5141/hsa:6262/hsa:2906	10	5	ENSG00000138193/ENSG00000177606/ENSG00000101335/ENSG00000146592/ENSG00000198626	5	ENSG00000138031/ENSG00000196917/ENSG00000156299/ENSG00000065989/ENSG00000105464
hsa04659	Th17 cell differentiation	5/376	93/9138	0.336375	0.690063	ENSG00000177606/ENSG00000196735/ENSG00000204252/ENSG00000241106/ENSG00000163513	JUN/HLA-DQA1/HLA-DOA/HLA-DOB/TGFBR2	hsa:3725/hsa:3117/hsa:3111/hsa:3112/hsa:7048	5	5	ENSG00000177606/ENSG00000196735/ENSG00000204252/ENSG00000241106/ENSG00000163513	0
hsa04970	Salivary secretion	4/376	72/9138	0.3441	0.700759	ENSG00000096433/ENSG00000138031/ENSG00000185532/ENSG00000170214	ITPR3/ADCY3/PRKG1/ADRA1B	hsa:3710/hsa:109/hsa:5592/hsa:147	4	2	ENSG00000185532/ENSG00000170214	2	ENSG00000096433/ENSG00000138031
hsa04611	Platelet activation	7/376	139/9138	0.347348	0.702248	ENSG00000096433/ENSG00000005961/ENSG00000138031/ENSG00000105499/ENSG00000116711/ENSG00000164867/ENSG00000185532	ITPR3/ITGA2B/ADCY3/PLA2G4C/PLA2G4A/NOS3/PRKG1	hsa:3710/hsa:3674/hsa:109/hsa:8605/hsa:5321/hsa:4846/hsa:5592	7	4	ENSG00000105499/ENSG00000116711/ENSG00000164867/ENSG00000185532	3	ENSG00000096433/ENSG00000005961/ENSG00000138031
hsa05143	African trypanosomiasis	2/376	30/9138	0.351631	0.704577	ENSG00000150782/ENSG00000100342	IL18/APOL1	hsa:3606/hsa:8542	2	2	ENSG00000150782/ENSG00000100342	0
hsa04911	Insulin secretion	4/376	73/9138	0.353551	0.704577	ENSG00000096433/ENSG00000138031/ENSG00000146592/ENSG00000198626	ITPR3/ADCY3/CREB5/RYR2	hsa:3710/hsa:109/hsa:9586/hsa:6262	4	2	ENSG00000146592/ENSG00000198626	2	ENSG00000096433/ENSG00000138031
hsa04022	cGMP-PKG signaling pathway	9/376	186/9138	0.357572	0.707536	ENSG00000096433/ENSG00000101335/ENSG00000138031/ENSG00000146592/ENSG00000136574/ENSG00000164867/ENSG00000185532/ENSG00000170214/ENSG00000136160	ITPR3/MYL9/ADCY3/CREB5/GATA4/NOS3/PRKG1/ADRA1B/EDNRB	hsa:3710/hsa:10398/hsa:109/hsa:9586/hsa:2626/hsa:4846/hsa:5592/hsa:147/hsa:1910	9	6	ENSG00000101335/ENSG00000146592/ENSG00000164867/ENSG00000185532/ENSG00000170214/ENSG00000136160	3	ENSG00000096433/ENSG00000138031/ENSG00000136574
hsa04613	Neutrophil extracellular trap formation	11/376	233/9138	0.363608	0.714412	ENSG00000005961/ENSG00000188486/ENSG00000158406/ENSG00000116701/ENSG00000132967/ENSG00000106804/ENSG00000137752/ENSG00000197561/ENSG00000270276/ENSG00000197153/ENSG00000276966	ITGA2B/H2AFX/HIST1H4H/NCF2/HMGB1P5/C5/CASP1/ELANE/HIST2H4B/HIST1H3J/HIST1H4E	hsa:3674/hsa:3014/hsa:8370/hsa:4688/hsa:3146/hsa:727/hsa:834/hsa:1991/hsa:8370/hsa:8336/hsa:8370	11	4	ENSG00000158406/ENSG00000116701/ENSG00000137752/ENSG00000276966	7	ENSG00000005961/ENSG00000188486/ENSG00000132967/ENSG00000106804/ENSG00000197561/ENSG00000270276/ENSG00000197153
hsa00250	Alanine, aspartate and glutamate metabolism	3/376	54/9138	0.384532	0.745494	ENSG00000162174/ENSG00000203797/ENSG00000104951	ASRGL1/DDO/IL4I1	hsa:80150/hsa:8528/hsa:259307	3	2	ENSG00000203797/ENSG00000104951	1	ENSG00000162174
hsa05170	Human immunodeficiency virus 1 infection	11/376	237/9138	0.384771	0.745494	ENSG00000170312/ENSG00000134057/ENSG00000096433/ENSG00000157456/ENSG00000177606/ENSG00000114450/ENSG00000171791/ENSG00000179750/ENSG00000158402/ENSG00000121966/ENSG00000077264	CDK1/CCNB1/ITPR3/CCNB2/JUN/GNB4/BCL2/APOBEC3B/CDC25C/CXCR4/PAK3	hsa:983/hsa:891/hsa:3710/hsa:9133/hsa:3725/hsa:59345/hsa:596/hsa:9582/hsa:995/hsa:7852/hsa:5063	11	2	ENSG00000177606/ENSG00000077264	9	ENSG00000170312/ENSG00000134057/ENSG00000096433/ENSG00000157456/ENSG00000114450/ENSG00000171791/ENSG00000179750/ENSG00000158402/ENSG00000121966
hsa00982	Drug metabolism - cytochrome P450	3/376	55/9138	0.395781	0.757398	ENSG00000213366/ENSG00000241720/ENSG00000130649	GSTM2/AL158847.1/CYP2E1	hsa:2946/hsa:2947/hsa:1571	3	3	ENSG00000213366/ENSG00000241720/ENSG00000130649	0
hsa04960	Aldosterone-regulated sodium reabsorption	2/376	33/9138	0.396344	0.757398	ENSG00000168447/ENSG00000118515	SCNN1B/SGK1	hsa:6338/hsa:6446	2	1	ENSG00000118515	1	ENSG00000168447
hsa05203	Viral carcinogenesis	12/376	264/9138	0.403662	0.766133	ENSG00000170312/ENSG00000117399/ENSG00000147883/ENSG00000177606/ENSG00000179388/ENSG00000145386/ENSG00000105810/ENSG00000175305/ENSG00000158406/ENSG00000146592/ENSG00000270276/ENSG00000276966	CDK1/CDC20/CDKN2B/JUN/EGR3/CCNA2/CDK6/CCNE2/HIST1H4H/CREB5/HIST2H4B/HIST1H4E	hsa:983/hsa:991/hsa:1030/hsa:3725/hsa:1960/hsa:890/hsa:1021/hsa:9134/hsa:8370/hsa:9586/hsa:8370/hsa:8370	12	6	ENSG00000147883/ENSG00000177606/ENSG00000105810/ENSG00000158406/ENSG00000146592/ENSG00000276966	6	ENSG00000170312/ENSG00000117399/ENSG00000179388/ENSG00000145386/ENSG00000175305/ENSG00000270276
hsa00350	Tyrosine metabolism	2/376	34/9138	0.410938	0.774674	ENSG00000131480/ENSG00000104951	AOC2/IL4I1	hsa:314/hsa:259307	2	2	ENSG00000131480/ENSG00000104951	0
hsa04625	C-type lectin receptor signaling pathway	5/376	103/9138	0.418752	0.784107	ENSG00000096433/ENSG00000177606/ENSG00000179388/ENSG00000137752/ENSG00000102962	ITPR3/JUN/EGR3/CASP1/CCL22	hsa:3710/hsa:3725/hsa:1960/hsa:834/hsa:6367	5	3	ENSG00000177606/ENSG00000137752/ENSG00000102962	2	ENSG00000096433/ENSG00000179388
hsa05034	Alcoholism	9/376	199/9138	0.43447	0.808115	ENSG00000114450/ENSG00000188486/ENSG00000158406/ENSG00000129946/ENSG00000146592/ENSG00000270276/ENSG00000197153/ENSG00000105464/ENSG00000276966	GNB4/H2AFX/HIST1H4H/SHC2/CREB5/HIST2H4B/HIST1H3J/GRIN2D/HIST1H4E	hsa:59345/hsa:3014/hsa:8370/hsa:25759/hsa:9586/hsa:8370/hsa:8336/hsa:2906/hsa:8370	9	4	ENSG00000158406/ENSG00000129946/ENSG00000146592/ENSG00000276966	5	ENSG00000114450/ENSG00000188486/ENSG00000270276/ENSG00000197153/ENSG00000105464
hsa04623	Cytosolic DNA-sensing pathway	3/376	59/9138	0.440161	0.813278	ENSG00000150782/ENSG00000137752/ENSG00000169245	IL18/CASP1/CXCL10	hsa:3606/hsa:834/hsa:3627	3	3	ENSG00000150782/ENSG00000137752/ENSG00000169245	0
hsa04927	Cortisol synthesis and secretion	3/376	60/9138	0.451068	0.819125	ENSG00000096433/ENSG00000138031/ENSG00000146592	ITPR3/ADCY3/CREB5	hsa:3710/hsa:109/hsa:9586	3	1	ENSG00000146592	2	ENSG00000096433/ENSG00000138031
hsa05152	Tuberculosis	8/376	180/9138	0.463411	0.819125	ENSG00000129988/ENSG00000092969/ENSG00000171791/ENSG00000196735/ENSG00000111012/ENSG00000150782/ENSG00000204252/ENSG00000241106	LBP/TGFB2/BCL2/HLA-DQA1/CYP27B1/IL18/HLA-DOA/HLA-DOB	hsa:3929/hsa:7042/hsa:596/hsa:3117/hsa:1594/hsa:3606/hsa:3111/hsa:3112	8	6	ENSG00000129988/ENSG00000092969/ENSG00000196735/ENSG00000150782/ENSG00000204252/ENSG00000241106	2	ENSG00000171791/ENSG00000111012
hsa04710	Circadian rhythm	2/376	38/9138	0.467463	0.819125	ENSG00000198963/ENSG00000123096	RORB/SSPN	hsa:6096/hsa:79365	2	2	ENSG00000198963/ENSG00000123096	0
hsa01232	Nucleotide metabolism	5/376	109/9138	0.467497	0.819125	ENSG00000167900/ENSG00000167325/ENSG00000128951/ENSG00000176890/ENSG00000171848	TK1/RRM1/DUT/TYMS/RRM2	hsa:7083/hsa:6240/hsa:1854/hsa:7298/hsa:6241	5	0		5	ENSG00000167900/ENSG00000167325/ENSG00000128951/ENSG00000176890/ENSG00000171848
hsa05208	Chemical carcinogenesis - reactive oxygen species	13/376	302/9138	0.474433	0.819125	ENSG00000177606/ENSG00000198804/ENSG00000198695/ENSG00000116701/ENSG00000140465/ENSG00000198786/ENSG00000213366/ENSG00000151632/ENSG00000237973/ENSG00000196139/ENSG00000241720/ENSG00000130649/ENSG00000105976	JUN/MT-CO1/MT-ND6/NCF2/CYP1A1/MT-ND5/GSTM2/AKR1C2/MTCO1P12/AKR1C3/AL158847.1/CYP2E1/MET	hsa:3725/hsa:4512/hsa:4541/hsa:4688/hsa:1543/hsa:4540/hsa:2946/hsa:1646/hsa:4512/hsa:8644/hsa:2947/hsa:1571/hsa:4233	13	13	ENSG00000177606/ENSG00000198804/ENSG00000198695/ENSG00000116701/ENSG00000140465/ENSG00000198786/ENSG00000213366/ENSG00000151632/ENSG00000237973/ENSG00000196139/ENSG00000241720/ENSG00000130649/ENSG00000105976	0
hsa00310	Lysine degradation	4/376	86/9138	0.474619	0.819125	ENSG00000181192/ENSG00000109685/ENSG00000106462/ENSG00000129151	DHTKD1/NSD2/EZH2/BBOX1	hsa:55526/hsa:7468/hsa:2146/hsa:8424	4	1	ENSG00000129151	3	ENSG00000181192/ENSG00000109685/ENSG00000106462
hsa04620	Toll-like receptor signaling pathway	4/376	86/9138	0.474619	0.819125	ENSG00000129988/ENSG00000177606/ENSG00000164342/ENSG00000169245	LBP/JUN/TLR3/CXCL10	hsa:3929/hsa:3725/hsa:7098/hsa:3627	4	4	ENSG00000129988/ENSG00000177606/ENSG00000164342/ENSG00000169245	0
hsa05211	Renal cell carcinoma	4/376	86/9138	0.474619	0.819125	ENSG00000177606/ENSG00000092969/ENSG00000077264/ENSG00000105976	JUN/TGFB2/PAK3/MET	hsa:3725/hsa:7042/hsa:5063/hsa:4233	4	4	ENSG00000177606/ENSG00000092969/ENSG00000077264/ENSG00000105976	0
hsa05031	Amphetamine addiction	3/376	63/9138	0.483241	0.819125	ENSG00000177606/ENSG00000146592/ENSG00000105464	JUN/CREB5/GRIN2D	hsa:3725/hsa:9586/hsa:2906	3	2	ENSG00000177606/ENSG00000146592	1	ENSG00000105464
hsa05412	Arrhythmogenic right ventricular cardiomyopathy	5/376	111/9138	0.483481	0.819125	ENSG00000075461/ENSG00000152284/ENSG00000005961/ENSG00000153956/ENSG00000198626	CACNG4/TCF7L1/ITGA2B/CACNA2D1/RYR2	hsa:27092/hsa:83439/hsa:3674/hsa:781/hsa:6262	5	4	ENSG00000075461/ENSG00000152284/ENSG00000153956/ENSG00000198626	1	ENSG00000005961
hsa05167	Kaposi sarcoma-associated herpesvirus infection	9/376	208/9138	0.487369	0.819125	ENSG00000159200/ENSG00000096433/ENSG00000101412/ENSG00000177606/ENSG00000007968/ENSG00000114450/ENSG00000152284/ENSG00000105810/ENSG00000164342	RCAN1/ITPR3/E2F1/JUN/E2F2/GNB4/TCF7L1/CDK6/TLR3	hsa:1827/hsa:3710/hsa:1869/hsa:3725/hsa:1870/hsa:59345/hsa:83439/hsa:1021/hsa:7098	9	5	ENSG00000159200/ENSG00000177606/ENSG00000152284/ENSG00000105810/ENSG00000164342	4	ENSG00000096433/ENSG00000101412/ENSG00000007968/ENSG00000114450
hsa00120	Primary bile acid biosynthesis	1/376	16/9138	0.489744	0.819125	ENSG00000168306	ACOX2	hsa:8309	1	0		1	ENSG00000168306
hsa00430	Taurine and hypotaurine metabolism	1/376	16/9138	0.489744	0.819125	ENSG00000099998	GGT5	hsa:2687	1	0		1	ENSG00000099998
hsa00603	Glycosphingolipid biosynthesis - globo and isoglobo series	1/376	16/9138	0.489744	0.819125	ENSG00000183778	B3GALT5	hsa:10317	1	0		1	ENSG00000183778
hsa04950	Maturity onset diabetes of the young	1/376	16/9138	0.489744	0.819125	ENSG00000169856	ONECUT1	hsa:3175	1	0		1	ENSG00000169856
hsa04520	Adherens junction	6/376	136/9138	0.490301	0.819125	ENSG00000101335/ENSG00000152284/ENSG00000127329/ENSG00000173482/ENSG00000163513/ENSG00000105976	MYL9/TCF7L1/PTPRB/PTPRM/TGFBR2/MET	hsa:10398/hsa:83439/hsa:5787/hsa:5797/hsa:7048/hsa:4233	6	6	ENSG00000101335/ENSG00000152284/ENSG00000127329/ENSG00000173482/ENSG00000163513/ENSG00000105976	0
hsa04723	Retrograde endocannabinoid signaling	7/376	161/9138	0.495874	0.820944	ENSG00000096433/ENSG00000114450/ENSG00000138031/ENSG00000198695/ENSG00000198786/ENSG00000187730/ENSG00000162989	ITPR3/GNB4/ADCY3/MT-ND6/MT-ND5/GABRD/KCNJ3	hsa:3710/hsa:59345/hsa:109/hsa:4541/hsa:4540/hsa:2563/hsa:3760	7	2	ENSG00000198695/ENSG00000198786	5	ENSG00000096433/ENSG00000114450/ENSG00000138031/ENSG00000187730/ENSG00000162989
hsa05142	Chagas disease	4/376	89/9138	0.501479	0.820944	ENSG00000177606/ENSG00000092969/ENSG00000108691/ENSG00000163513	JUN/TGFB2/CCL2/TGFBR2	hsa:3725/hsa:7042/hsa:6347/hsa:7048	4	4	ENSG00000177606/ENSG00000092969/ENSG00000108691/ENSG00000163513	0
hsa04935	Growth hormone synthesis, secretion and action	5/376	114/9138	0.507138	0.820944	ENSG00000096433/ENSG00000138031/ENSG00000129946/ENSG00000146592/ENSG00000099769	ITPR3/ADCY3/SHC2/CREB5/IGFALS	hsa:3710/hsa:109/hsa:25759/hsa:9586/hsa:3483	5	3	ENSG00000129946/ENSG00000146592/ENSG00000099769	2	ENSG00000096433/ENSG00000138031
hsa05216	Thyroid cancer	2/376	41/9138	0.507684	0.820944	ENSG00000134574/ENSG00000152284	DDB2/TCF7L1	hsa:1643/hsa:83439	2	1	ENSG00000152284	1	ENSG00000134574
hsa04657	IL-17 signaling pathway	4/376	90/9138	0.5103	0.820944	ENSG00000177606/ENSG00000108691/ENSG00000056736/ENSG00000169245	JUN/CCL2/IL17RB/CXCL10	hsa:3725/hsa:6347/hsa:55540/hsa:3627	4	3	ENSG00000177606/ENSG00000108691/ENSG00000169245	1	ENSG00000056736
hsa04614	Renin-angiotensin system	1/376	17/9138	0.510776	0.820944	ENSG00000167748	KLK1	hsa:3816	1	0		1	ENSG00000167748
hsa04918	Thyroid hormone synthesis	3/376	66/9138	0.514492	0.820944	ENSG00000096433/ENSG00000138031/ENSG00000146592	ITPR3/ADCY3/CREB5	hsa:3710/hsa:109/hsa:9586	3	1	ENSG00000146592	2	ENSG00000096433/ENSG00000138031
hsa04380	Osteoclast differentiation	5/376	115/9138	0.514929	0.820944	ENSG00000177606/ENSG00000092969/ENSG00000075426/ENSG00000116701/ENSG00000163513	JUN/TGFB2/FOSL2/NCF2/TGFBR2	hsa:3725/hsa:7042/hsa:2355/hsa:4688/hsa:7048	5	5	ENSG00000177606/ENSG00000092969/ENSG00000075426/ENSG00000116701/ENSG00000163513	0
hsa04612	Antigen processing and presentation	4/376	92/9138	0.527727	0.836567	ENSG00000196735/ENSG00000126803/ENSG00000204252/ENSG00000241106	HLA-DQA1/HSPA2/HLA-DOA/HLA-DOB	hsa:3117/hsa:3306/hsa:3111/hsa:3112	4	3	ENSG00000196735/ENSG00000204252/ENSG00000241106	1	ENSG00000126803
hsa04962	Vasopressin-regulated water reabsorption	2/376	43/9138	0.533377	0.837879	ENSG00000138031/ENSG00000146592	ADCY3/CREB5	hsa:109/hsa:9586	2	1	ENSG00000146592	1	ENSG00000138031
hsa01212	Fatty acid metabolism	3/376	68/9138	0.534758	0.837879	ENSG00000149485/ENSG00000134824/ENSG00000145284	FADS1/FADS2/SCD5	hsa:3992/hsa:9415/hsa:79966	3	1	ENSG00000145284	2	ENSG00000149485/ENSG00000134824
hsa04014	Ras signaling pathway	11/376	266/9138	0.537564	0.837879	ENSG00000138193/ENSG00000114450/ENSG00000129946/ENSG00000105499/ENSG00000156299/ENSG00000116711/ENSG00000154188/ENSG00000170962/ENSG00000077264/ENSG00000105976/ENSG00000119630	PLCE1/GNB4/SHC2/PLA2G4C/TIAM1/PLA2G4A/ANGPT1/PDGFD/PAK3/MET/PGF	hsa:51196/hsa:59345/hsa:25759/hsa:8605/hsa:7074/hsa:5321/hsa:284/hsa:80310/hsa:5063/hsa:4233/hsa:5228	11	7	ENSG00000138193/ENSG00000129946/ENSG00000105499/ENSG00000116711/ENSG00000170962/ENSG00000077264/ENSG00000105976	4	ENSG00000114450/ENSG00000156299/ENSG00000154188/ENSG00000119630
hsa03420	Nucleotide excision repair	3/376	70/9138	0.554538	0.854785	ENSG00000132646/ENSG00000105486/ENSG00000134574	PCNA/LIG1/DDB2	hsa:5111/hsa:3978/hsa:1643	3	0		3	ENSG00000132646/ENSG00000105486/ENSG00000134574
hsa05213	Endometrial cancer	3/376	70/9138	0.554538	0.854785	ENSG00000134574/ENSG00000152284/ENSG00000168646	DDB2/TCF7L1/AXIN2	hsa:1643/hsa:83439/hsa:8313	3	2	ENSG00000152284/ENSG00000168646	1	ENSG00000134574
hsa04936	Alcoholic liver disease	5/376	122/9138	0.567922	0.870606	ENSG00000129988/ENSG00000152284/ENSG00000106804/ENSG00000145284/ENSG00000130649	LBP/TCF7L1/C5/SCD5/CYP2E1	hsa:3929/hsa:83439/hsa:727/hsa:79966/hsa:1571	5	4	ENSG00000129988/ENSG00000152284/ENSG00000145284/ENSG00000130649	1	ENSG00000106804
hsa04664	Fc epsilon RI signaling pathway	3/376	72/9138	0.57381	0.874825	ENSG00000012779/ENSG00000105499/ENSG00000116711	ALOX5/PLA2G4C/PLA2G4A	hsa:240/hsa:8605/hsa:5321	3	3	ENSG00000012779/ENSG00000105499/ENSG00000116711	0
hsa05219	Bladder cancer	2/376	47/9138	0.581953	0.88213	ENSG00000101412/ENSG00000007968	E2F1/E2F2	hsa:1869/hsa:1870	2	0		2	ENSG00000101412/ENSG00000007968
hsa04670	Leukocyte transendothelial migration	6/376	150/9138	0.586877	0.88213	ENSG00000101335/ENSG00000116701/ENSG00000154721/ENSG00000168421/ENSG00000121966/ENSG00000149564	MYL9/NCF2/JAM2/RHOH/CXCR4/ESAM	hsa:10398/hsa:4688/hsa:58494/hsa:399/hsa:7852/hsa:90952	6	2	ENSG00000101335/ENSG00000116701	4	ENSG00000154721/ENSG00000168421/ENSG00000121966/ENSG00000149564
hsa00564	Glycerophospholipid metabolism	4/376	100/9138	0.594201	0.88213	ENSG00000115159/ENSG00000105499/ENSG00000116711/ENSG00000167588	GPD2/PLA2G4C/PLA2G4A/GPD1	hsa:2820/hsa:8605/hsa:5321/hsa:2819	4	3	ENSG00000105499/ENSG00000116711/ENSG00000167588	1	ENSG00000115159
hsa04630	JAK-STAT signaling pathway	5/376	126/9138	0.596837	0.88213	ENSG00000171791/ENSG00000137193/ENSG00000122756/ENSG00000142677/ENSG00000104432	BCL2/PIM1/CNTFR/IL22RA1/IL7	hsa:596/hsa:5292/hsa:1271/hsa:58985/hsa:3574	5	1	ENSG00000104432	4	ENSG00000171791/ENSG00000137193/ENSG00000122756/ENSG00000142677
hsa04740	Olfactory transduction	5/376	126/9138	0.596837	0.88213	ENSG00000138031/ENSG00000237988/ENSG00000185532/ENSG00000132274/ENSG00000104490	ADCY3/OR2I1P/PRKG1/TRIM22/NCALD	hsa:109/hsa:134083/hsa:5592/hsa:387748/hsa:83988	5	4	ENSG00000237988/ENSG00000185532/ENSG00000132274/ENSG00000104490	1	ENSG00000138031
hsa00532	Glycosaminoglycan biosynthesis - chondroitin sulfate / dermatan sulfate	1/376	22/9138	0.603654	0.88213	ENSG00000111817	DSE	hsa:29940	1	1	ENSG00000111817	0
hsa04977	Vitamin digestion and absorption	1/376	22/9138	0.603654	0.88213	ENSG00000135917	SLC19A3	hsa:80704	1	1	ENSG00000135917	0
hsa04728	Dopaminergic synapse	5/376	127/9138	0.603896	0.88213	ENSG00000096433/ENSG00000114450/ENSG00000146592/ENSG00000168280/ENSG00000162989	ITPR3/GNB4/CREB5/KIF5C/KCNJ3	hsa:3710/hsa:59345/hsa:9586/hsa:3800/hsa:3760	5	2	ENSG00000146592/ENSG00000168280	3	ENSG00000096433/ENSG00000114450/ENSG00000162989
hsa04015	Rap1 signaling pathway	9/376	231/9138	0.615044	0.892882	ENSG00000138193/ENSG00000005961/ENSG00000138031/ENSG00000198121/ENSG00000156299/ENSG00000154188/ENSG00000170962/ENSG00000105976/ENSG00000119630	PLCE1/ITGA2B/ADCY3/LPAR1/TIAM1/ANGPT1/PDGFD/MET/PGF	hsa:51196/hsa:3674/hsa:109/hsa:1902/hsa:7074/hsa:284/hsa:80310/hsa:4233/hsa:5228	9	3	ENSG00000138193/ENSG00000170962/ENSG00000105976	6	ENSG00000005961/ENSG00000138031/ENSG00000198121/ENSG00000156299/ENSG00000154188/ENSG00000119630
hsa01230	Biosynthesis of amino acids	4/376	103/9138	0.617657	0.892882	ENSG00000092621/ENSG00000101911/ENSG00000274276/ENSG00000135069	PHGDH/PRPS2/CBSL/PSAT1	hsa:26227/hsa:5634/hsa:102724560/hsa:29968	4	0		4	ENSG00000092621/ENSG00000101911/ENSG00000274276/ENSG00000135069
hsa04217	Necroptosis	8/376	207/9138	0.623006	0.893505	ENSG00000171791/ENSG00000188486/ENSG00000132967/ENSG00000105499/ENSG00000116711/ENSG00000137752/ENSG00000164342/ENSG00000197153	BCL2/H2AFX/HMGB1P5/PLA2G4C/PLA2G4A/CASP1/TLR3/HIST1H3J	hsa:596/hsa:3014/hsa:3146/hsa:8605/hsa:5321/hsa:834/hsa:7098/hsa:8336	8	4	ENSG00000105499/ENSG00000116711/ENSG00000137752/ENSG00000164342	4	ENSG00000171791/ENSG00000188486/ENSG00000132967/ENSG00000197153
hsa05162	Measles	5/376	131/9138	0.631414	0.893505	ENSG00000177606/ENSG00000171791/ENSG00000105810/ENSG00000175305/ENSG00000126803	JUN/BCL2/CDK6/CCNE2/HSPA2	hsa:3725/hsa:596/hsa:1021/hsa:9134/hsa:3306	5	2	ENSG00000177606/ENSG00000105810	3	ENSG00000171791/ENSG00000175305/ENSG00000126803
hsa04064	NF-kappa B signaling pathway	4/376	105/9138	0.632817	0.893505	ENSG00000129988/ENSG00000171791/ENSG00000262580/ENSG00000125735	LBP/BCL2/AC087741.1/TNFSF14	hsa:3929/hsa:596/hsa:79092/hsa:8740	4	3	ENSG00000129988/ENSG00000262580/ENSG00000125735	1	ENSG00000171791
hsa00565	Ether lipid metabolism	2/376	52/9138	0.637303	0.893505	ENSG00000105499/ENSG00000116711	PLA2G4C/PLA2G4A	hsa:8605/hsa:5321	2	2	ENSG00000105499/ENSG00000116711	0
hsa00830	Retinol metabolism	2/376	52/9138	0.637303	0.893505	ENSG00000140465/ENSG00000003137	CYP1A1/CYP26B1	hsa:1543/hsa:56603	2	2	ENSG00000140465/ENSG00000003137	0
hsa04923	Regulation of lipolysis in adipocytes	2/376	52/9138	0.637303	0.893505	ENSG00000138031/ENSG00000185532	ADCY3/PRKG1	hsa:109/hsa:5592	2	1	ENSG00000185532	1	ENSG00000138031
hsa05231	Choline metabolism in cancer	4/376	108/9138	0.654823	0.90103	ENSG00000177606/ENSG00000105499/ENSG00000116711/ENSG00000170962	JUN/PLA2G4C/PLA2G4A/PDGFD	hsa:3725/hsa:8605/hsa:5321/hsa:80310	4	4	ENSG00000177606/ENSG00000105499/ENSG00000116711/ENSG00000170962	0
hsa04072	Phospholipase D signaling pathway	6/376	161/9138	0.655666	0.90103	ENSG00000138031/ENSG00000129946/ENSG00000198121/ENSG00000105499/ENSG00000116711/ENSG00000170962	ADCY3/SHC2/LPAR1/PLA2G4C/PLA2G4A/PDGFD	hsa:109/hsa:25759/hsa:1902/hsa:8605/hsa:5321/hsa:80310	6	4	ENSG00000129946/ENSG00000105499/ENSG00000116711/ENSG00000170962	2	ENSG00000138031/ENSG00000198121
hsa05163	Human cytomegalovirus infection	9/376	240/9138	0.66039	0.90103	ENSG00000096433/ENSG00000101412/ENSG00000108691/ENSG00000007968/ENSG00000114450/ENSG00000105810/ENSG00000138031/ENSG00000146592/ENSG00000121966	ITPR3/E2F1/CCL2/E2F2/GNB4/CDK6/ADCY3/CREB5/CXCR4	hsa:3710/hsa:1869/hsa:6347/hsa:1870/hsa:59345/hsa:1021/hsa:109/hsa:9586/hsa:7852	9	3	ENSG00000108691/ENSG00000105810/ENSG00000146592	6	ENSG00000096433/ENSG00000101412/ENSG00000007968/ENSG00000114450/ENSG00000138031/ENSG00000121966
hsa04070	Phosphatidylinositol signaling system	4/376	109/9138	0.661959	0.90103	ENSG00000096433/ENSG00000138193/ENSG00000141401/ENSG00000139144	ITPR3/PLCE1/IMPA2/PIK3C2G	hsa:3710/hsa:51196/hsa:3613/hsa:5288	4	2	ENSG00000138193/ENSG00000139144	2	ENSG00000096433/ENSG00000141401
hsa04662	B cell receptor signaling pathway	3/376	82/9138	0.662047	0.90103	ENSG00000177606/ENSG00000185885/ENSG00000117322	JUN/IFITM1/CR2	hsa:3725/hsa:8519/hsa:1380	3	2	ENSG00000177606/ENSG00000117322	1	ENSG00000185885
hsa05120	Epithelial cell signaling in Helicobacter pylori infection	3/376	82/9138	0.662047	0.90103	ENSG00000177606/ENSG00000154721/ENSG00000105976	JUN/JAM2/MET	hsa:3725/hsa:58494/hsa:4233	3	2	ENSG00000177606/ENSG00000105976	1	ENSG00000154721
hsa00330	Arginine and proline metabolism	2/376	55/9138	0.667665	0.903182	ENSG00000164867/ENSG00000002726	NOS3/AOC1	hsa:4846/hsa:26	2	1	ENSG00000164867	1	ENSG00000002726
hsa00562	Inositol phosphate metabolism	3/376	83/9138	0.670103	0.903182	ENSG00000138193/ENSG00000141401/ENSG00000139144	PLCE1/IMPA2/PIK3C2G	hsa:51196/hsa:3613/hsa:5288	3	2	ENSG00000138193/ENSG00000139144	1	ENSG00000141401
hsa03250	Viral life cycle - HIV-1	3/376	85/9138	0.68579	0.919882	ENSG00000179750/ENSG00000131711/ENSG00000121966	APOBEC3B/MAP1B/CXCR4	hsa:9582/hsa:4131/hsa:7852	3	1	ENSG00000131711	2	ENSG00000179750/ENSG00000121966
hsa00220	Arginine biosynthesis	1/376	28/9138	0.692188	0.924021	ENSG00000164867	NOS3	hsa:4846	1	1	ENSG00000164867	0
hsa04810	Regulation of actin cytoskeleton	10/376	274/9138	0.696988	0.925999	ENSG00000183856/ENSG00000101335/ENSG00000055163/ENSG00000005961/ENSG00000198121/ENSG00000106804/ENSG00000156299/ENSG00000121966/ENSG00000170962/ENSG00000077264	IQGAP3/MYL9/CYFIP2/ITGA2B/LPAR1/C5/TIAM1/CXCR4/PDGFD/PAK3	hsa:128239/hsa:10398/hsa:26999/hsa:3674/hsa:1902/hsa:727/hsa:7074/hsa:7852/hsa:80310/hsa:5063	10	4	ENSG00000101335/ENSG00000055163/ENSG00000170962/ENSG00000077264	6	ENSG00000183856/ENSG00000005961/ENSG00000198121/ENSG00000106804/ENSG00000156299/ENSG00000121966
hsa04972	Pancreatic secretion	3/376	87/9138	0.700915	0.926803	ENSG00000096433/ENSG00000138031/ENSG00000198626	ITPR3/ADCY3/RYR2	hsa:3710/hsa:109/hsa:6262	3	1	ENSG00000198626	2	ENSG00000096433/ENSG00000138031
hsa00600	Sphingolipid metabolism	2/376	60/9138	0.713674	0.939221	ENSG00000135454/ENSG00000163082	B4GALNT1/SGPP2	hsa:2583/hsa:130367	2	1	ENSG00000163082	1	ENSG00000135454
hsa05146	Amoebiasis	3/376	91/9138	0.729495	0.944869	ENSG00000092969/ENSG00000053747/ENSG00000228812	TGFB2/LAMA3/LAMA5-AS1	hsa:7042/hsa:3909/hsa:3911	3	2	ENSG00000092969/ENSG00000228812	1	ENSG00000053747
hsa04925	Aldosterone synthesis and secretion	3/376	92/9138	0.736296	0.944869	ENSG00000096433/ENSG00000138031/ENSG00000146592	ITPR3/ADCY3/CREB5	hsa:3710/hsa:109/hsa:9586	3	1	ENSG00000146592	2	ENSG00000096433/ENSG00000138031
hsa00030	Pentose phosphate pathway	1/376	32/9138	0.739952	0.944869	ENSG00000101911	PRPS2	hsa:5634	1	0		1	ENSG00000101911
hsa04211	Longevity regulating pathway	3/376	93/9138	0.742962	0.944869	ENSG00000138031/ENSG00000146592/ENSG00000175766	ADCY3/CREB5/EIF4E1B	hsa:109/hsa:9586/hsa:253314	3	1	ENSG00000146592	2	ENSG00000138031/ENSG00000175766
hsa04120	Ubiquitin mediated proteolysis	7/376	206/9138	0.749879	0.944869	ENSG00000175063/ENSG00000117399/ENSG00000108106/ENSG00000012048/ENSG00000134574/ENSG00000182179/ENSG00000233966	UBE2C/CDC20/UBE2S/BRCA1/DDB2/UBA7/UBE2SP1	hsa:11065/hsa:991/hsa:27338/hsa:672/hsa:1643/hsa:7318/hsa:27338	7	1	ENSG00000182179	6	ENSG00000175063/ENSG00000117399/ENSG00000108106/ENSG00000012048/ENSG00000134574/ENSG00000233966
hsa00230	Purine metabolism	5/376	151/9138	0.750517	0.944869	ENSG00000167325/ENSG00000101911/ENSG00000138031/ENSG00000171848/ENSG00000065989	RRM1/PRPS2/ADCY3/RRM2/PDE4A	hsa:6240/hsa:5634/hsa:109/hsa:6241/hsa:5141	5	0		5	ENSG00000167325/ENSG00000101911/ENSG00000138031/ENSG00000171848/ENSG00000065989
hsa00410	beta-Alanine metabolism	1/376	33/9138	0.75069	0.944869	ENSG00000131480	AOC2	hsa:314	1	1	ENSG00000131480	0
hsa00500	Starch and sucrose metabolism	1/376	33/9138	0.75069	0.944869	ENSG00000165434	PGM2L1	hsa:283209	1	1	ENSG00000165434	0
hsa04668	TNF signaling pathway	4/376	123/9138	0.751256	0.944869	ENSG00000177606/ENSG00000108691/ENSG00000146592/ENSG00000169245	JUN/CCL2/CREB5/CXCL10	hsa:3725/hsa:6347/hsa:9586/hsa:3627	4	4	ENSG00000177606/ENSG00000108691/ENSG00000146592/ENSG00000169245	0
hsa04150	mTOR signaling pathway	6/376	179/9138	0.751832	0.944869	ENSG00000150687/ENSG00000025039/ENSG00000118515/ENSG00000085741/ENSG00000175766/ENSG00000125084	PRSS23/RRAGD/SGK1/WNT11/EIF4E1B/WNT1	hsa:8322/hsa:58528/hsa:6446/hsa:7481/hsa:253314/hsa:7471	6	4	ENSG00000150687/ENSG00000025039/ENSG00000118515/ENSG00000085741	2	ENSG00000175766/ENSG00000125084
hsa04152	AMPK signaling pathway	4/376	124/9138	0.756881	0.94695	ENSG00000100889/ENSG00000145386/ENSG00000146592/ENSG00000145284	PCK2/CCNA2/CREB5/SCD5	hsa:5106/hsa:890/hsa:9586/hsa:79966	4	2	ENSG00000146592/ENSG00000145284	2	ENSG00000100889/ENSG00000145386
hsa05416	Viral myocarditis	3/376	96/9138	0.762157	0.949293	ENSG00000196735/ENSG00000204252/ENSG00000241106	HLA-DQA1/HLA-DOA/HLA-DOB	hsa:3117/hsa:3111/hsa:3112	3	3	ENSG00000196735/ENSG00000204252/ENSG00000241106	0
hsa04213	Longevity regulating pathway - multiple species	2/376	67/9138	0.769014	0.953578	ENSG00000138031/ENSG00000126803	ADCY3/HSPA2	hsa:109/hsa:3306	2	0		2	ENSG00000138031/ENSG00000126803
hsa04136	Autophagy - other	1/376	37/9138	0.789397	0.959781	ENSG00000139112	GABARAPL1	hsa:23710	1	1	ENSG00000139112	0
hsa04066	HIF-1 signaling pathway	4/376	131/9138	0.793536	0.959781	ENSG00000171791/ENSG00000154188/ENSG00000164867/ENSG00000175766	BCL2/ANGPT1/NOS3/EIF4E1B	hsa:596/hsa:284/hsa:4846/hsa:253314	4	1	ENSG00000164867	3	ENSG00000171791/ENSG00000154188/ENSG00000175766
hsa04071	Sphingolipid signaling pathway	4/376	131/9138	0.793536	0.959781	ENSG00000171791/ENSG00000180739/ENSG00000163082/ENSG00000164867	BCL2/S1PR5/SGPP2/NOS3	hsa:596/hsa:53637/hsa:130367/hsa:4846	4	2	ENSG00000163082/ENSG00000164867	2	ENSG00000171791/ENSG00000180739
hsa04720	Long-term potentiation	2/376	71/9138	0.796277	0.959781	ENSG00000096433/ENSG00000105464	ITPR3/GRIN2D	hsa:3710/hsa:2906	2	0		2	ENSG00000096433/ENSG00000105464
hsa00020	Citrate cycle (TCA cycle)	1/376	38/9138	0.798097	0.959781	ENSG00000100889	PCK2	hsa:5106	1	0		1	ENSG00000100889
hsa00512	Mucin type O-glycan biosynthesis	1/376	38/9138	0.798097	0.959781	ENSG00000136542	GALNT5	hsa:11227	1	0		1	ENSG00000136542
hsa00640	Propanoate metabolism	1/376	38/9138	0.798097	0.959781	ENSG00000093144	ECHDC1	hsa:55862	1	1	ENSG00000093144	0
hsa04917	Prolactin signaling pathway	2/376	73/9138	0.808813	0.968493	ENSG00000129946/ENSG00000140009	SHC2/ESR2	hsa:25759/hsa:2100	2	2	ENSG00000129946/ENSG00000140009	0
hsa05134	Legionellosis	3/376	107/9138	0.822786	0.974937	ENSG00000150782/ENSG00000126803/ENSG00000137752	IL18/HSPA2/CASP1	hsa:3606/hsa:3306/hsa:834	3	2	ENSG00000150782/ENSG00000137752	1	ENSG00000126803
hsa04931	Insulin resistance	3/376	108/9138	0.827585	0.974937	ENSG00000100889/ENSG00000146592/ENSG00000164867	PCK2/CREB5/NOS3	hsa:5106/hsa:9586/hsa:4846	3	2	ENSG00000146592/ENSG00000164867	1	ENSG00000100889
hsa05160	Hepatitis C	5/376	169/9138	0.831026	0.974937	ENSG00000101412/ENSG00000007968/ENSG00000105810/ENSG00000164342/ENSG00000169245	E2F1/E2F2/CDK6/TLR3/CXCL10	hsa:1869/hsa:1870/hsa:1021/hsa:7098/hsa:3627	5	3	ENSG00000105810/ENSG00000164342/ENSG00000169245	2	ENSG00000101412/ENSG00000007968
hsa04721	Synaptic vesicle cycle	2/376	77/9138	0.831842	0.974937	ENSG00000079215/ENSG00000108576	SLC1A3/SLC6A4	hsa:6507/hsa:6532	2	2	ENSG00000079215/ENSG00000108576	0
hsa04722	Neurotrophin signaling pathway	4/376	140/9138	0.834006	0.974937	ENSG00000177606/ENSG00000171791/ENSG00000129946/ENSG00000090376	JUN/BCL2/SHC2/IRAK3	hsa:3725/hsa:596/hsa:25759/hsa:11213	4	2	ENSG00000177606/ENSG00000129946	2	ENSG00000171791/ENSG00000090376
hsa05415	Diabetic cardiomyopathy	9/376	285/9138	0.836008	0.974937	ENSG00000092969/ENSG00000198804/ENSG00000198695/ENSG00000116701/ENSG00000198786/ENSG00000237973/ENSG00000164867/ENSG00000198626/ENSG00000163513	TGFB2/MT-CO1/MT-ND6/NCF2/MT-ND5/MTCO1P12/NOS3/RYR2/TGFBR2	hsa:7042/hsa:4512/hsa:4541/hsa:4688/hsa:4540/hsa:4512/hsa:4846/hsa:6262/hsa:7048	9	9	ENSG00000092969/ENSG00000198804/ENSG00000198695/ENSG00000116701/ENSG00000198786/ENSG00000237973/ENSG00000164867/ENSG00000198626/ENSG00000163513	0
hsa05012	Parkinson disease	13/376	397/9138	0.839405	0.974937	ENSG00000123416/ENSG00000096433/ENSG00000167552/ENSG00000127824/ENSG00000198804/ENSG00000198695/ENSG00000120129/ENSG00000198786/ENSG00000237973/ENSG00000182179/ENSG00000168280/ENSG00000104833/ENSG00000214391	TUBA1B/ITPR3/TUBA1A/TUBA4A/MT-CO1/MT-ND6/DUSP1/MT-ND5/MTCO1P12/UBA7/KIF5C/TUBB4A/TUBAP2	hsa:10376/hsa:3710/hsa:7846/hsa:7277/hsa:4512/hsa:4541/hsa:1843/hsa:4540/hsa:4512/hsa:7318/hsa:3800/hsa:10382/hsa:10376	13	10	ENSG00000167552/ENSG00000127824/ENSG00000198804/ENSG00000198695/ENSG00000120129/ENSG00000198786/ENSG00000237973/ENSG00000182179/ENSG00000168280/ENSG00000104833	3	ENSG00000123416/ENSG00000096433/ENSG00000214391
hsa05135	Yersinia infection	5/376	172/9138	0.84215	0.974937	ENSG00000177606/ENSG00000108691/ENSG00000150782/ENSG00000137752/ENSG00000122574	JUN/CCL2/IL18/CASP1/WIPF3	hsa:3725/hsa:6347/hsa:3606/hsa:834/hsa:644150	5	5	ENSG00000177606/ENSG00000108691/ENSG00000150782/ENSG00000137752/ENSG00000122574	0
hsa04961	Endocrine and other factor-regulated calcium reabsorption	1/376	47/9138	0.861918	0.98474	ENSG00000167748	KLK1	hsa:3816	1	0		1	ENSG00000167748
hsa04922	Glucagon signaling pathway	3/376	116/9138	0.862115	0.98474	ENSG00000096433/ENSG00000100889/ENSG00000146592	ITPR3/PCK2/CREB5	hsa:3710/hsa:5106/hsa:9586	3	1	ENSG00000146592	2	ENSG00000096433/ENSG00000100889
hsa04919	Thyroid hormone signaling pathway	4/376	148/9138	0.864225	0.98474	ENSG00000159200/ENSG00000138193/ENSG00000136574/ENSG00000211448	RCAN1/PLCE1/GATA4/DIO2	hsa:1827/hsa:51196/hsa:2626/hsa:1734	4	3	ENSG00000159200/ENSG00000138193/ENSG00000211448	1	ENSG00000136574
hsa00514	Other types of O-glycan biosynthesis	1/376	48/9138	0.867629	0.98474	ENSG00000136542	GALNT5	hsa:11227	1	0		1	ENSG00000136542
hsa00620	Pyruvate metabolism	1/376	49/9138	0.873105	0.98474	ENSG00000100889	PCK2	hsa:5106	1	0		1	ENSG00000100889
hsa04971	Gastric acid secretion	2/376	86/9138	0.874764	0.98474	ENSG00000096433/ENSG00000138031	ITPR3/ADCY3	hsa:3710/hsa:109	2	0		2	ENSG00000096433/ENSG00000138031
hsa00520	Amino sugar and nucleotide sugar metabolism	1/376	50/9138	0.878354	0.98474	ENSG00000102032	RENBP	hsa:5973	1	1	ENSG00000102032	0
hsa04146	Peroxisome	2/376	87/9138	0.878854	0.98474	ENSG00000168306/ENSG00000203797	ACOX2/DDO	hsa:8309/hsa:8528	2	1	ENSG00000203797	1	ENSG00000168306
hsa02010	ABC transporters	1/376	52/9138	0.888212	0.989725	ENSG00000179869	ABCA13	hsa:154664	1	1	ENSG00000179869	0
hsa00010	Glycolysis / Gluconeogenesis	2/376	90/9138	0.890398	0.989725	ENSG00000100889/ENSG00000172331	PCK2/BPGM	hsa:5106/hsa:669	2	1	ENSG00000172331	1	ENSG00000100889
hsa04137	Mitophagy - animal	5/376	190/9138	0.896872	0.991224	ENSG00000164442/ENSG00000101412/ENSG00000177606/ENSG00000139112/ENSG00000279191	CITED2/E2F1/JUN/GABARAPL1/AC068491.4	hsa:10370/hsa:1869/hsa:3725/hsa:23710/hsa:55626	5	4	ENSG00000164442/ENSG00000177606/ENSG00000139112/ENSG00000279191	1	ENSG00000101412
hsa04660	T cell receptor signaling pathway	2/376	93/9138	0.900916	0.991224	ENSG00000177606/ENSG00000077264	JUN/PAK3	hsa:3725/hsa:5063	2	2	ENSG00000177606/ENSG00000077264	0
hsa01240	Biosynthesis of cofactors	4/376	162/9138	0.905844	0.991224	ENSG00000228716/ENSG00000188985/ENSG00000135069/ENSG00000175536	DHFR/DHFRP1/PSAT1/LIPT2	hsa:1719/hsa:1719/hsa:29968/hsa:387787	4	0		4	ENSG00000228716/ENSG00000188985/ENSG00000135069/ENSG00000175536
hsa00280	Valine, leucine and isoleucine degradation	1/376	57/9138	0.90951	0.991224	ENSG00000104951	IL4I1	hsa:259307	1	1	ENSG00000104951	0
hsa04340	Hedgehog signaling pathway	1/376	57/9138	0.90951	0.991224	ENSG00000171791	BCL2	hsa:596	1	0		1	ENSG00000171791
hsa04622	RIG-I-like receptor signaling pathway	1/376	60/9138	0.920292	0.9952	ENSG00000169245	CXCL10	hsa:3627	1	1	ENSG00000169245	0
hsa04924	Renin secretion	1/376	60/9138	0.920292	0.9952	ENSG00000096433	ITPR3	hsa:3710	1	0		1	ENSG00000096433
hsa04920	Adipocytokine signaling pathway	1/376	64/9138	0.932702	0.999821	ENSG00000100889	PCK2	hsa:5106	1	0		1	ENSG00000100889
hsa05100	Bacterial invasion of epithelial cells	2/376	107/9138	0.938666	0.999821	ENSG00000129946/ENSG00000105976	SHC2/MET	hsa:25759/hsa:4233	2	2	ENSG00000129946/ENSG00000105976	0
hsa04932	Non-alcoholic fatty liver disease	5/376	211/9138	0.939296	0.999821	ENSG00000177606/ENSG00000198804/ENSG00000153094/ENSG00000237973/ENSG00000130649	JUN/MT-CO1/BCL2L11/MTCO1P12/CYP2E1	hsa:3725/hsa:4512/hsa:10018/hsa:4512/hsa:1571	5	4	ENSG00000177606/ENSG00000198804/ENSG00000237973/ENSG00000130649	1	ENSG00000153094
hsa04976	Bile secretion	1/376	71/9138	0.949962	0.999821	ENSG00000138031	ADCY3	hsa:109	1	0		1	ENSG00000138031
hsa05110	Vibrio cholerae infection	1/376	71/9138	0.949962	0.999821	ENSG00000138031	ADCY3	hsa:109	1	0		1	ENSG00000138031
hsa04666	Fc gamma R-mediated phagocytosis	2/376	119/9138	0.959749	0.999821	ENSG00000105499/ENSG00000116711	PLA2G4C/PLA2G4A	hsa:8605/hsa:5321	2	2	ENSG00000105499/ENSG00000116711	0
hsa04144	Endocytosis	8/376	325/9138	0.961252	0.999821	ENSG00000126803/ENSG00000147010/ENSG00000168280/ENSG00000121966/ENSG00000153071/ENSG00000122574/ENSG00000228492/ENSG00000163513	HSPA2/SH3KBP1/KIF5C/CXCR4/DAB2/WIPF3/RAB11FIP1P1/TGFBR2	hsa:3306/hsa:30011/hsa:3800/hsa:7852/hsa:1601/hsa:644150/hsa:80223/hsa:7048	8	6	ENSG00000147010/ENSG00000168280/ENSG00000153071/ENSG00000122574/ENSG00000228492/ENSG00000163513	2	ENSG00000126803/ENSG00000121966
hsa01200	Carbon metabolism	3/376	159/9138	0.962326	0.999821	ENSG00000092621/ENSG00000101911/ENSG00000135069	PHGDH/PRPS2/PSAT1	hsa:26227/hsa:5634/hsa:29968	3	0		3	ENSG00000092621/ENSG00000101911/ENSG00000135069
hsa04910	Insulin signaling pathway	3/376	161/9138	0.964647	0.999821	ENSG00000100889/ENSG00000129946/ENSG00000175766	PCK2/SHC2/EIF4E1B	hsa:5106/hsa:25759/hsa:253314	3	1	ENSG00000129946	2	ENSG00000100889/ENSG00000175766
hsa00190	Oxidative phosphorylation	4/376	207/9138	0.973787	0.999821	ENSG00000198804/ENSG00000198695/ENSG00000198786/ENSG00000237973	MT-CO1/MT-ND6/MT-ND5/MTCO1P12	hsa:4512/hsa:4541/hsa:4540/hsa:4512	4	4	ENSG00000198804/ENSG00000198695/ENSG00000198786/ENSG00000237973	0
hsa05230	Central carbon metabolism in cancer	1/376	90/9138	0.97764	0.999821	ENSG00000105976	MET	hsa:4233	1	1	ENSG00000105976	0
hsa05235	PD-L1 expression and PD-1 checkpoint pathway in cancer	1/376	91/9138	0.97857	0.999821	ENSG00000177606	JUN	hsa:3725	1	1	ENSG00000177606	0
hsa04714	Thermogenesis	7/376	319/9138	0.979655	0.999821	ENSG00000198804/ENSG00000138031/ENSG00000198695/ENSG00000198786/ENSG00000237973/ENSG00000146592/ENSG00000185532	MT-CO1/ADCY3/MT-ND6/MT-ND5/MTCO1P12/CREB5/PRKG1	hsa:4512/hsa:109/hsa:4541/hsa:4540/hsa:4512/hsa:9586/hsa:5592	7	6	ENSG00000198804/ENSG00000198695/ENSG00000198786/ENSG00000237973/ENSG00000146592/ENSG00000185532	1	ENSG00000138031
hsa05131	Shigellosis	8/376	356/9138	0.981659	0.999821	ENSG00000096433/ENSG00000138193/ENSG00000177606/ENSG00000101335/ENSG00000171791/ENSG00000150782/ENSG00000025039/ENSG00000137752	ITPR3/PLCE1/JUN/MYL9/BCL2/IL18/RRAGD/CASP1	hsa:3710/hsa:51196/hsa:3725/hsa:10398/hsa:596/hsa:3606/hsa:58528/hsa:834	8	6	ENSG00000138193/ENSG00000177606/ENSG00000101335/ENSG00000150782/ENSG00000025039/ENSG00000137752	2	ENSG00000096433/ENSG00000171791
hsa04140	Autophagy - animal	5/376	262/9138	0.985159	0.999821	ENSG00000171791/ENSG00000139112/ENSG00000132967/ENSG00000025039/ENSG00000279191	BCL2/GABARAPL1/HMGB1P5/RRAGD/AC068491.4	hsa:596/hsa:23710/hsa:3146/hsa:58528/hsa:55626	5	3	ENSG00000139112/ENSG00000025039/ENSG00000279191	2	ENSG00000171791/ENSG00000132967
hsa03008	Ribosome biogenesis in eukaryotes	1/376	112/9138	0.991221	0.999821	ENSG00000178718	RPP25	hsa:54913	1	0		1	ENSG00000178718
hsa04141	Protein processing in endoplasmic reticulum	3/376	204/9138	0.991452	0.999821	ENSG00000171791/ENSG00000126803/ENSG00000147570	BCL2/HSPA2/DNAJC5B	hsa:596/hsa:3306/hsa:85479	3	0		3	ENSG00000171791/ENSG00000126803/ENSG00000147570
hsa04650	Natural killer cell mediated cytotoxicity	1/376	121/9138	0.994015	0.999821	ENSG00000129946	SHC2	hsa:25759	1	1	ENSG00000129946	0
hsa05017	Spinocerebellar ataxia	4/376	267/9138	0.996017	0.999821	ENSG00000096433/ENSG00000105464/ENSG00000147852/ENSG00000279191	ITPR3/GRIN2D/VLDLR/AC068491.4	hsa:3710/hsa:2906/hsa:7436/hsa:55626	4	1	ENSG00000279191	3	ENSG00000096433/ENSG00000105464/ENSG00000147852
hsa04142	Lysosome	1/376	157/9138	0.998712	0.999821	ENSG00000262903	AC027796.4	hsa:1497	1	1	ENSG00000262903	0
hsa03040	Spliceosome	1/376	203/9138	0.999821	0.999821	ENSG00000126803	HSPA2	hsa:3306	1	0		1	ENSG00000126803

## Sheet: Ranked gene list
NAME	DESCRIPTION	GENE_SYMBOL	GENE_TITLE	SCORE
HMCN1(ENSG00000143341)	ENSG00000143341	null	null	4.64051
LUM(ENSG00000139329)	ENSG00000139329	null	null	4.30863
COL5A1(ENSG00000130635)	ENSG00000130635	null	null	4.28437
OR2I1P(ENSG00000237988)	ENSG00000237988	null	null	4.17397
ABCA13(ENSG00000179869)	ENSG00000179869	null	null	4.00316
EFNB2(ENSG00000125266)	ENSG00000125266	null	null	3.98345
ANKRD1(ENSG00000148677)	ENSG00000148677	null	null	3.94523
AP001350.1(ENSG00000269570)	ENSG00000269570	null	null	3.93282
TCIM(ENSG00000176907)	ENSG00000176907	null	null	3.89682
TNC(ENSG00000041982)	ENSG00000041982	null	null	3.81672
RNF150(ENSG00000170153)	ENSG00000170153	null	null	3.78513
TGFB2(ENSG00000092969)	ENSG00000092969	null	null	3.78512
STK32B(ENSG00000152953)	ENSG00000152953	null	null	3.78493
TMEM178A(ENSG00000152154)	ENSG00000152154	null	null	3.73066
KRT16(ENSG00000186832)	ENSG00000186832	null	null	3.72513
CAPN6(ENSG00000077274)	ENSG00000077274	null	null	3.71901
NEDD9(ENSG00000111859)	ENSG00000111859	null	null	3.69356
NCF2(ENSG00000116701)	ENSG00000116701	null	null	3.69251
LINC01235(ENSG00000270547)	ENSG00000270547	null	null	3.68988
SLC19A3(ENSG00000135917)	ENSG00000135917	null	null	3.67823
ANXA3(ENSG00000138772)	ENSG00000138772	null	null	3.66158
AKR1C3(ENSG00000196139)	ENSG00000196139	null	null	3.65125
KRT15(ENSG00000171346)	ENSG00000171346	null	null	3.63355
GPNMB(ENSG00000136235)	ENSG00000136235	null	null	3.6321
LBP(ENSG00000129988)	ENSG00000129988	null	null	3.62997
AL158847.1(ENSG00000241720)	ENSG00000241720	null	null	3.62655
ANKRD2(ENSG00000165887)	ENSG00000165887	null	null	3.60289
PGM5(ENSG00000154330)	ENSG00000154330	null	null	3.6
ADRA1B(ENSG00000170214)	ENSG00000170214	null	null	3.58575
EPS8L3(ENSG00000198758)	ENSG00000198758	null	null	3.58037
CYP7B1(ENSG00000172817)	ENSG00000172817	null	null	3.55397
FLRT3(ENSG00000125848)	ENSG00000125848	null	null	3.53808
VGLL1(ENSG00000102243)	ENSG00000102243	null	null	3.461
IL32(ENSG00000008517)	ENSG00000008517	null	null	3.43095
AC068491.4(ENSG00000279191)	ENSG00000279191	null	null	3.41201
ZCCHC18(ENSG00000166707)	ENSG00000166707	null	null	3.40692
VTCN1(ENSG00000134258)	ENSG00000134258	null	null	3.37755
AL391095.2(ENSG00000275285)	ENSG00000275285	null	null	3.34054
FAM189A2(ENSG00000135063)	ENSG00000135063	null	null	3.31177
AC008663.3(ENSG00000254164)	ENSG00000254164	null	null	3.30254
KCNA2(ENSG00000177301)	ENSG00000177301	null	null	3.30254
AKR1C2(ENSG00000151632)	ENSG00000151632	null	null	3.29961
CXCL14(ENSG00000145824)	ENSG00000145824	null	null	3.2936
CTGF(ENSG00000118523)	ENSG00000118523	null	null	3.28432
CDC42EP3(ENSG00000163171)	ENSG00000163171	null	null	3.26709
AC005042.1(ENSG00000227331)	ENSG00000227331	null	null	3.25817
AL157788.1(ENSG00000229272)	ENSG00000229272	null	null	3.25817
AC010547.1(ENSG00000247324)	ENSG00000247324	null	null	3.25817
AC013264.1(ENSG00000231621)	ENSG00000231621	null	null	3.25817
SYNPO(ENSG00000171992)	ENSG00000171992	null	null	3.22052
NABP1(ENSG00000173559)	ENSG00000173559	null	null	3.21073
COL21A1(ENSG00000124749)	ENSG00000124749	null	null	3.20116
ALOX5(ENSG00000012779)	ENSG00000012779	null	null	3.18588
NOS3(ENSG00000164867)	ENSG00000164867	null	null	3.1846
PDGFD(ENSG00000170962)	ENSG00000170962	null	null	3.17236
AC020978.9(ENSG00000279649)	ENSG00000279649	null	null	3.1703
PXDNL(ENSG00000147485)	ENSG00000147485	null	null	3.16214
AC083837.2(ENSG00000285744)	ENSG00000285744	null	null	3.15621
CYP1A1(ENSG00000140465)	ENSG00000140465	null	null	3.1275
SPON1(ENSG00000262655)	ENSG00000262655	null	null	3.1243
GSTM5(ENSG00000134201)	ENSG00000134201	null	null	3.12008
BRINP1(ENSG00000078725)	ENSG00000078725	null	null	3.11762
DIO2(ENSG00000211448)	ENSG00000211448	null	null	3.11574
CDKN2B(ENSG00000147883)	ENSG00000147883	null	null	3.11178
HSD17B1(ENSG00000108786)	ENSG00000108786	null	null	3.10457
CTRB1(ENSG00000168925)	ENSG00000168925	null	null	3.0934
SDC2(ENSG00000169439)	ENSG00000169439	null	null	3.08788
RPL12P14(ENSG00000224321)	ENSG00000224321	null	null	3.06078
ANK1(ENSG00000029534)	ENSG00000029534	null	null	3.05827
CREB5(ENSG00000146592)	ENSG00000146592	null	null	3.02875
TRIM29(ENSG00000137699)	ENSG00000137699	null	null	3.01425
SERPINI1(ENSG00000163536)	ENSG00000163536	null	null	3.00992
HK3(ENSG00000160883)	ENSG00000160883	null	null	3.00911
CR2(ENSG00000117322)	ENSG00000117322	null	null	3.00388
SLC6A4(ENSG00000108576)	ENSG00000108576	null	null	3.00246
TUBA4A(ENSG00000127824)	ENSG00000127824	null	null	2.99886
TRIM58(ENSG00000162722)	ENSG00000162722	null	null	2.98608
ERICD(ENSG00000280303)	ENSG00000280303	null	null	2.97252
MT-TP(ENSG00000210196)	ENSG00000210196	null	null	2.94589
PSG9(ENSG00000183668)	ENSG00000183668	null	null	2.93138
DAB2(ENSG00000153071)	ENSG00000153071	null	null	2.92367
SGK1(ENSG00000118515)	ENSG00000118515	null	null	2.92346
ELOCP19(ENSG00000241975)	ENSG00000241975	null	null	2.91637
MUM1L1(ENSG00000157502)	ENSG00000157502	null	null	2.90751
AC008703.1(ENSG00000283413)	ENSG00000283413	null	null	2.8982
LRRC14B(ENSG00000185028)	ENSG00000185028	null	null	2.89749
AC241584.2(ENSG00000283342)	ENSG00000283342	null	null	2.88527
RTL5(ENSG00000242732)	ENSG00000242732	null	null	2.86786
KRT4(ENSG00000170477)	ENSG00000170477	null	null	2.8615
PCDH18(ENSG00000189184)	ENSG00000189184	null	null	2.8416
WLS(ENSG00000116729)	ENSG00000116729	null	null	2.83165
AC104825.1(ENSG00000251615)	ENSG00000251615	null	null	2.82627
RNU6-312P(ENSG00000201499)	ENSG00000201499	null	null	2.82403
EDNRB(ENSG00000136160)	ENSG00000136160	null	null	2.80663
CYR61(ENSG00000142871)	ENSG00000142871	null	null	2.80417
GS1-594A7.3(ENSG00000225833)	ENSG00000225833	null	null	2.79162
AC073365.1(ENSG00000223812)	ENSG00000223812	null	null	2.77832
OLR1(ENSG00000173391)	ENSG00000173391	null	null	2.775
KCNB1(ENSG00000158445)	ENSG00000158445	null	null	2.76488
CX3CL1(ENSG00000006210)	ENSG00000006210	null	null	2.76466
RAI2(ENSG00000131831)	ENSG00000131831	null	null	2.76239
SLC22A1(ENSG00000175003)	ENSG00000175003	null	null	2.75341
PLA2G4A(ENSG00000116711)	ENSG00000116711	null	null	2.75101
ARSJ(ENSG00000180801)	ENSG00000180801	null	null	2.74856
IVL(ENSG00000163207)	ENSG00000163207	null	null	2.74348
CBLN2(ENSG00000141668)	ENSG00000141668	null	null	2.7348
FILNC1(ENSG00000231426)	ENSG00000231426	null	null	2.73287
XKR7(ENSG00000260903)	ENSG00000260903	null	null	2.72506
CLUL1(ENSG00000079101)	ENSG00000079101	null	null	2.72318
ANXA1(ENSG00000135046)	ENSG00000135046	null	null	2.7072
TSPAN2(ENSG00000134198)	ENSG00000134198	null	null	2.70159
MCAM(ENSG00000076706)	ENSG00000076706	null	null	2.67652
NEURL3(ENSG00000163121)	ENSG00000163121	null	null	2.67319
ASPHD2(ENSG00000128203)	ENSG00000128203	null	null	2.65672
HOXC8(ENSG00000037965)	ENSG00000037965	null	null	2.65131
MAP1B(ENSG00000131711)	ENSG00000131711	null	null	2.6351
PTPRB(ENSG00000127329)	ENSG00000127329	null	null	2.62878
WFDC21P(ENSG00000261040)	ENSG00000261040	null	null	2.60982
CDK6(ENSG00000105810)	ENSG00000105810	null	null	2.5868
MYO1B(ENSG00000128641)	ENSG00000128641	null	null	2.58546
SYDE1(ENSG00000105137)	ENSG00000105137	null	null	2.5738
AL512306.2(ENSG00000240219)	ENSG00000240219	null	null	2.56397
NTM(ENSG00000182667)	ENSG00000182667	null	null	2.56033
LINC02159(ENSG00000253417)	ENSG00000253417	null	null	2.56012
LINC01186(ENSG00000236751)	ENSG00000236751	null	null	2.55405
HTR2C(ENSG00000147246)	ENSG00000147246	null	null	2.54844
ADM(ENSG00000148926)	ENSG00000148926	null	null	2.53579
XAGE2(ENSG00000155622)	ENSG00000155622	null	null	2.53357
AC083837.1(ENSG00000261618)	ENSG00000261618	null	null	2.53225
AXIN2(ENSG00000168646)	ENSG00000168646	null	null	2.53067
FOXD4L5(ENSG00000204779)	ENSG00000204779	null	null	2.51134
AL139002.1(ENSG00000233379)	ENSG00000233379	null	null	2.51134
IGSF22(ENSG00000179057)	ENSG00000179057	null	null	2.49838
KRTAP5-AS1(ENSG00000233930)	ENSG00000233930	null	null	2.49719
ARHGAP42(ENSG00000165895)	ENSG00000165895	null	null	2.4969
SPART-AS1(ENSG00000120664)	ENSG00000120664	null	null	2.47844
UGT1A1(ENSG00000241635)	ENSG00000241635	null	null	2.47844
MSH4(ENSG00000057468)	ENSG00000057468	null	null	2.47844
DDX11L1(ENSG00000223972)	ENSG00000223972	null	null	2.47844
AP001282.2(ENSG00000274584)	ENSG00000274584	null	null	2.47844
FPR1(ENSG00000171051)	ENSG00000171051	null	null	2.47844
AC009093.2(ENSG00000260517)	ENSG00000260517	null	null	2.47844
TRIM22(ENSG00000132274)	ENSG00000132274	null	null	2.47283
RPL31P52(ENSG00000219355)	ENSG00000219355	null	null	2.47167
AHR(ENSG00000106546)	ENSG00000106546	null	null	2.468
MT-TN(ENSG00000210135)	ENSG00000210135	null	null	2.46784
KRT80(ENSG00000167767)	ENSG00000167767	null	null	2.46453
NOV(ENSG00000136999)	ENSG00000136999	null	null	2.46029
GJA5(ENSG00000265107)	ENSG00000265107	null	null	2.45644
RPS23P1(ENSG00000243504)	ENSG00000243504	null	null	2.45438
MACC1(ENSG00000183742)	ENSG00000183742	null	null	2.44971
PMEPA1(ENSG00000124225)	ENSG00000124225	null	null	2.44892
EGLN3(ENSG00000129521)	ENSG00000129521	null	null	2.44735
AMBP(ENSG00000106927)	ENSG00000106927	null	null	2.44545
PIGR(ENSG00000162896)	ENSG00000162896	null	null	2.44494
TCF4(ENSG00000196628)	ENSG00000196628	null	null	2.43726
LIPH(ENSG00000163898)	ENSG00000163898	null	null	2.43625
AC013394.1(ENSG00000279765)	ENSG00000279765	null	null	2.42534
ANKRD20A10P(ENSG00000226695)	ENSG00000226695	null	null	2.42534
RASL11A(ENSG00000122035)	ENSG00000122035	null	null	2.41945
BPIFA4P(ENSG00000183566)	ENSG00000183566	null	null	2.41638
AC022144.1(ENSG00000267892)	ENSG00000267892	null	null	2.41638
SULT1C2(ENSG00000198203)	ENSG00000198203	null	null	2.41638
AL606760.2(ENSG00000236723)	ENSG00000236723	null	null	2.41638
AL035685.1(ENSG00000283529)	ENSG00000283529	null	null	2.41638
MOXD1(ENSG00000079931)	ENSG00000079931	null	null	2.41638
ISPD-AS1(ENSG00000229688)	ENSG00000229688	null	null	2.41638
LINC02234(ENSG00000248202)	ENSG00000248202	null	null	2.41638
AF178030.1(ENSG00000227170)	ENSG00000227170	null	null	2.41638
AC010319.5(ENSG00000269736)	ENSG00000269736	null	null	2.41638
IGF2BP2-AS1(ENSG00000163915)	ENSG00000163915	null	null	2.41638
GRM1(ENSG00000152822)	ENSG00000152822	null	null	2.41638
AC004836.1(ENSG00000280439)	ENSG00000280439	null	null	2.41638
AC015727.1(ENSG00000263220)	ENSG00000263220	null	null	2.41638
AC064862.4(ENSG00000236261)	ENSG00000236261	null	null	2.41638
AC100835.1(ENSG00000260919)	ENSG00000260919	null	null	2.41638
GCNT1(ENSG00000187210)	ENSG00000187210	null	null	2.40996
TMEM45B(ENSG00000151715)	ENSG00000151715	null	null	2.38586
AC010168.2(ENSG00000261324)	ENSG00000261324	null	null	2.3771
STX19(ENSG00000178750)	ENSG00000178750	null	null	2.37448
ECHDC1(ENSG00000093144)	ENSG00000093144	null	null	2.37432
AC093484.4(ENSG00000266651)	ENSG00000266651	null	null	2.37346
LRRC7(ENSG00000033122)	ENSG00000033122	null	null	2.37191
SYBU(ENSG00000147642)	ENSG00000147642	null	null	2.36581
TGFB2-AS1(ENSG00000232480)	ENSG00000232480	null	null	2.3652
GBP1(ENSG00000117228)	ENSG00000117228	null	null	2.36488
PRSS23(ENSG00000150687)	ENSG00000150687	null	null	2.35974
TMEM163(ENSG00000152128)	ENSG00000152128	null	null	2.34807
SPRR1A(ENSG00000169474)	ENSG00000169474	null	null	2.34496
ESR2(ENSG00000140009)	ENSG00000140009	null	null	2.34213
SUSD5(ENSG00000173705)	ENSG00000173705	null	null	2.34173
AC109449.1(ENSG00000259940)	ENSG00000259940	null	null	2.33904
AC005005.3(ENSG00000273387)	ENSG00000273387	null	null	2.32926
CACNA2D4(ENSG00000151062)	ENSG00000151062	null	null	2.32905
C3orf70(ENSG00000187068)	ENSG00000187068	null	null	2.31875
CACNA2D1(ENSG00000153956)	ENSG00000153956	null	null	2.31837
TNFSF14(ENSG00000125735)	ENSG00000125735	null	null	2.31401
TNNC1(ENSG00000114854)	ENSG00000114854	null	null	2.30968
L1CAM(ENSG00000198910)	ENSG00000198910	null	null	2.30785
SNTB1(ENSG00000172164)	ENSG00000172164	null	null	2.3041
RND3(ENSG00000115963)	ENSG00000115963	null	null	2.30385
LRRN4(ENSG00000125872)	ENSG00000125872	null	null	2.30281
NRG4(ENSG00000169752)	ENSG00000169752	null	null	2.30266
SAMD4A(ENSG00000020577)	ENSG00000020577	null	null	2.29926
TGM2(ENSG00000198959)	ENSG00000198959	null	null	2.29857
HLA-DOB(ENSG00000241106)	ENSG00000241106	null	null	2.29734
SOHLH2(ENSG00000120669)	ENSG00000120669	null	null	2.29415
STUM(ENSG00000203685)	ENSG00000203685	null	null	2.28047
FRAS1(ENSG00000138759)	ENSG00000138759	null	null	2.27846
UTAT33(ENSG00000231851)	ENSG00000231851	null	null	2.26504
AC004801.2(ENSG00000240399)	ENSG00000240399	null	null	2.26278
IGF2BP2(ENSG00000073792)	ENSG00000073792	null	null	2.26004
COL27A1(ENSG00000196739)	ENSG00000196739	null	null	2.25493
AC015813.1(ENSG00000264112)	ENSG00000264112	null	null	2.24981
AL121672.3(ENSG00000273289)	ENSG00000273289	null	null	2.24708
AP000844.2(ENSG00000238117)	ENSG00000238117	null	null	2.24624
EPGN(ENSG00000182585)	ENSG00000182585	null	null	2.24523
ODAM(ENSG00000109205)	ENSG00000109205	null	null	2.23951
BPGM(ENSG00000172331)	ENSG00000172331	null	null	2.23766
HCG9(ENSG00000204625)	ENSG00000204625	null	null	2.23747
COL22A1(ENSG00000169436)	ENSG00000169436	null	null	2.23219
RENBP(ENSG00000102032)	ENSG00000102032	null	null	2.22825
KRTAP5-1(ENSG00000205869)	ENSG00000205869	null	null	2.22813
LINC01016(ENSG00000249346)	ENSG00000249346	null	null	2.22668
TIAM2(ENSG00000146426)	ENSG00000146426	null	null	2.21925
AC139749.1(ENSG00000254872)	ENSG00000254872	null	null	2.21189
TMEM52B(ENSG00000165685)	ENSG00000165685	null	null	2.20957
SNHG26(ENSG00000228649)	ENSG00000228649	null	null	2.20941
GLT8D2(ENSG00000120820)	ENSG00000120820	null	null	2.20476
CCL2(ENSG00000108691)	ENSG00000108691	null	null	2.20389
CHI3L2(ENSG00000064886)	ENSG00000064886	null	null	2.19493
LYPD1(ENSG00000150551)	ENSG00000150551	null	null	2.192
C1S(ENSG00000182326)	ENSG00000182326	null	null	2.18717
AC103810.5(ENSG00000266644)	ENSG00000266644	null	null	2.18496
CERNA1(ENSG00000259577)	ENSG00000259577	null	null	2.18306
GRHL3(ENSG00000158055)	ENSG00000158055	null	null	2.18197
STRIP2(ENSG00000128578)	ENSG00000128578	null	null	2.1803
AC106782.5(ENSG00000273724)	ENSG00000273724	null	null	2.18026
CCNJL(ENSG00000135083)	ENSG00000135083	null	null	2.1795
SPRY1(ENSG00000164056)	ENSG00000164056	null	null	2.17924
MIR22HG(ENSG00000186594)	ENSG00000186594	null	null	2.17857
RAB32(ENSG00000118508)	ENSG00000118508	null	null	2.17607
AC011477.2(ENSG00000267481)	ENSG00000267481	null	null	2.17474
PCDH7(ENSG00000169851)	ENSG00000169851	null	null	2.17372
CNTN5(ENSG00000149972)	ENSG00000149972	null	null	2.17314
WNT11(ENSG00000085741)	ENSG00000085741	null	null	2.16654
DGCR9(ENSG00000273032)	ENSG00000273032	null	null	2.16621
PGM2L1(ENSG00000165434)	ENSG00000165434	null	null	2.16585
HPGD(ENSG00000164120)	ENSG00000164120	null	null	2.16264
SCN9A(ENSG00000169432)	ENSG00000169432	null	null	2.16045
ATP10B(ENSG00000118322)	ENSG00000118322	null	null	2.15792
SLC1A3(ENSG00000079215)	ENSG00000079215	null	null	2.15153
COL28A1(ENSG00000215018)	ENSG00000215018	null	null	2.1515
PLCE1(ENSG00000138193)	ENSG00000138193	null	null	2.15136
MT-TC(ENSG00000210140)	ENSG00000210140	null	null	2.14896
MIR616(ENSG00000208028)	ENSG00000208028	null	null	2.14403
FRMD3(ENSG00000172159)	ENSG00000172159	null	null	2.14395
AL354740.1(ENSG00000225339)	ENSG00000225339	null	null	2.14212
ARHGAP22(ENSG00000128805)	ENSG00000128805	null	null	2.14212
AC009407.1(ENSG00000261829)	ENSG00000261829	null	null	2.14182
AC060766.1(ENSG00000267102)	ENSG00000267102	null	null	2.13839
CST6(ENSG00000175315)	ENSG00000175315	null	null	2.13594
SH3BP5-AS1(ENSG00000224660)	ENSG00000224660	null	null	2.1354
TLX2(ENSG00000115297)	ENSG00000115297	null	null	2.13269
PRICKLE1(ENSG00000139174)	ENSG00000139174	null	null	2.13238
AOC2(ENSG00000131480)	ENSG00000131480	null	null	2.13015
SHC2(ENSG00000129946)	ENSG00000129946	null	null	2.12245
PAPLN(ENSG00000100767)	ENSG00000100767	null	null	2.11691
SLC2A12(ENSG00000146411)	ENSG00000146411	null	null	2.11534
PAK3(ENSG00000077264)	ENSG00000077264	null	null	2.11043
AL133406.2(ENSG00000231628)	ENSG00000231628	null	null	2.10636
GOLGA8B(ENSG00000215252)	ENSG00000215252	null	null	2.10436
RCAN1(ENSG00000159200)	ENSG00000159200	null	null	2.09831
LYZ(ENSG00000090382)	ENSG00000090382	null	null	2.09281
ATOH8(ENSG00000168874)	ENSG00000168874	null	null	2.09136
MUC20(ENSG00000176945)	ENSG00000176945	null	null	2.08785
FMOD(ENSG00000122176)	ENSG00000122176	null	null	2.08643
APOL3(ENSG00000128284)	ENSG00000128284	null	null	2.08384
MTCO1P12(ENSG00000237973)	ENSG00000237973	null	null	2.07887
COL14A1(ENSG00000187955)	ENSG00000187955	null	null	2.0777
ANK2(ENSG00000145362)	ENSG00000145362	null	null	2.07739
TRPM8(ENSG00000144481)	ENSG00000144481	null	null	2.07261
MT-CO1(ENSG00000198804)	ENSG00000198804	null	null	2.07122
LOX(ENSG00000113083)	ENSG00000113083	null	null	2.06536
MT-TY(ENSG00000210144)	ENSG00000210144	null	null	2.06504
EPHA8(ENSG00000070886)	ENSG00000070886	null	null	2.06388
FOXD4(ENSG00000170122)	ENSG00000170122	null	null	2.05928
GCNT2(ENSG00000111846)	ENSG00000111846	null	null	2.05802
AC027796.4(ENSG00000262903)	ENSG00000262903	null	null	2.05565
IYD(ENSG00000009765)	ENSG00000009765	null	null	2.05193
PDE1C(ENSG00000154678)	ENSG00000154678	null	null	2.05042
KCNV1(ENSG00000164794)	ENSG00000164794	null	null	2.04965
CNTN3(ENSG00000113805)	ENSG00000113805	null	null	2.0483
KRT17(ENSG00000128422)	ENSG00000128422	null	null	2.04711
C11orf16(ENSG00000176029)	ENSG00000176029	null	null	2.04526
SYCP3(ENSG00000139351)	ENSG00000139351	null	null	2.04525
SAMD12(ENSG00000177570)	ENSG00000177570	null	null	2.04489
FER1L5(ENSG00000249715)	ENSG00000249715	null	null	2.04366
RUSC2(ENSG00000198853)	ENSG00000198853	null	null	2.03936
AL022322.1(ENSG00000272720)	ENSG00000272720	null	null	2.03625
SELL(ENSG00000188404)	ENSG00000188404	null	null	2.0353
RBPMS(ENSG00000157110)	ENSG00000157110	null	null	2.03148
NRG1-IT1(ENSG00000253974)	ENSG00000253974	null	null	2.03137
RRAGD(ENSG00000025039)	ENSG00000025039	null	null	2.02937
CASP1(ENSG00000137752)	ENSG00000137752	null	null	2.025
AL359881.1(ENSG00000269978)	ENSG00000269978	null	null	2.02231
LHFPL6(ENSG00000183722)	ENSG00000183722	null	null	2.02187
ACKR2(ENSG00000144648)	ENSG00000144648	null	null	2.02184
GPR135(ENSG00000181619)	ENSG00000181619	null	null	2.01778
PAGE4(ENSG00000101951)	ENSG00000101951	null	null	2.01529
CALD1(ENSG00000122786)	ENSG00000122786	null	null	2.01101
CNTN1(ENSG00000018236)	ENSG00000018236	null	null	2.01033
FBLIM1(ENSG00000162458)	ENSG00000162458	null	null	2.01003
CLEC7A(ENSG00000172243)	ENSG00000172243	null	null	2.00982
SULF2(ENSG00000196562)	ENSG00000196562	null	null	2.00762
SFTPA2(ENSG00000185303)	ENSG00000185303	null	null	2.00726
ARL15(ENSG00000185305)	ENSG00000185305	null	null	2.00557
LAMA5-AS1(ENSG00000228812)	ENSG00000228812	null	null	2.00318
RYR2(ENSG00000198626)	ENSG00000198626	null	null	2.00206
CCL22(ENSG00000102962)	ENSG00000102962	null	null	2.0004
COX7B2(ENSG00000170516)	ENSG00000170516	null	null	1.99307
COL6A1(ENSG00000142156)	ENSG00000142156	null	null	1.9908
CEMIP2(ENSG00000135048)	ENSG00000135048	null	null	1.98014
SCD5(ENSG00000145284)	ENSG00000145284	null	null	1.97968
AC131009.4(ENSG00000279283)	ENSG00000279283	null	null	1.97003
HLA-DOA(ENSG00000204252)	ENSG00000204252	null	null	1.96956
KIF5C(ENSG00000168280)	ENSG00000168280	null	null	1.96929
NRG2(ENSG00000158458)	ENSG00000158458	null	null	1.96625
AC144831.1(ENSG00000261888)	ENSG00000261888	null	null	1.96471
BCRP2(ENSG00000169668)	ENSG00000169668	null	null	1.9644
AL136382.1(ENSG00000285210)	ENSG00000285210	null	null	1.96261
SLC16A8(ENSG00000100156)	ENSG00000100156	null	null	1.96246
AP002884.1(ENSG00000250303)	ENSG00000250303	null	null	1.95942
FSIP2(ENSG00000188738)	ENSG00000188738	null	null	1.95656
SH3KBP1(ENSG00000147010)	ENSG00000147010	null	null	1.95581
CEACAM1(ENSG00000079385)	ENSG00000079385	null	null	1.95517
CD24(ENSG00000272398)	ENSG00000272398	null	null	1.95413
LRRN1(ENSG00000175928)	ENSG00000175928	null	null	1.95367
MARK1(ENSG00000116141)	ENSG00000116141	null	null	1.95254
NECAB1(ENSG00000123119)	ENSG00000123119	null	null	1.95244
SRGAP1(ENSG00000196935)	ENSG00000196935	null	null	1.95122
SGPP2(ENSG00000163082)	ENSG00000163082	null	null	1.94972
SLC16A4(ENSG00000168679)	ENSG00000168679	null	null	1.9495
GPM6B(ENSG00000046653)	ENSG00000046653	null	null	1.94044
PTPRG(ENSG00000144724)	ENSG00000144724	null	null	1.93555
SNORD72(ENSG00000212296)	ENSG00000212296	null	null	1.92769
MT-ND6(ENSG00000198695)	ENSG00000198695	null	null	1.92679
MAP2(ENSG00000078018)	ENSG00000078018	null	null	1.9265
ALG1L12P(ENSG00000250794)	ENSG00000250794	null	null	1.92376
AL445670.1(ENSG00000277103)	ENSG00000277103	null	null	1.92376
AC009065.2(ENSG00000259933)	ENSG00000259933	null	null	1.92037
IGFBP7(ENSG00000163453)	ENSG00000163453	null	null	1.91963
BOLA2P3(ENSG00000220771)	ENSG00000220771	null	null	1.91886
AC079061.1(ENSG00000248050)	ENSG00000248050	null	null	1.91886
AC010531.3(ENSG00000261592)	ENSG00000261592	null	null	1.91886
SLC2A3P4(ENSG00000254088)	ENSG00000254088	null	null	1.91886
AL356317.1(ENSG00000213754)	ENSG00000213754	null	null	1.91886
KLF8(ENSG00000102349)	ENSG00000102349	null	null	1.91481
ZNF812P(ENSG00000224689)	ENSG00000224689	null	null	1.91438
AL031118.1(ENSG00000271755)	ENSG00000271755	null	null	1.91309
PRUNE2(ENSG00000106772)	ENSG00000106772	null	null	1.90578
AC007220.1(ENSG00000263033)	ENSG00000263033	null	null	1.90578
WIF1(ENSG00000156076)	ENSG00000156076	null	null	1.90578
LINC00866(ENSG00000227356)	ENSG00000227356	null	null	1.90578
RF00019(ENSG00000207151)	ENSG00000207151	null	null	1.90578
HIST1H1C(ENSG00000187837)	ENSG00000187837	null	null	1.90553
UPK3B(ENSG00000243566)	ENSG00000243566	null	null	1.90435
ALG1L13P(ENSG00000253981)	ENSG00000253981	null	null	1.90411
FOSL2(ENSG00000075426)	ENSG00000075426	null	null	1.90222
CLIC6(ENSG00000159212)	ENSG00000159212	null	null	1.90107
MIR4435-2HG(ENSG00000172965)	ENSG00000172965	null	null	1.89907
GPR155(ENSG00000163328)	ENSG00000163328	null	null	1.89788
NWD2(ENSG00000174145)	ENSG00000174145	null	null	1.89685
PLEKHG4B(ENSG00000153404)	ENSG00000153404	null	null	1.89617
PTPRM(ENSG00000173482)	ENSG00000173482	null	null	1.89563
LIN37(ENSG00000267796)	ENSG00000267796	null	null	1.89522
MAPRE2(ENSG00000166974)	ENSG00000166974	null	null	1.89491
SEMA7A(ENSG00000138623)	ENSG00000138623	null	null	1.89394
CDH23(ENSG00000107736)	ENSG00000107736	null	null	1.89238
NAP1L2(ENSG00000186462)	ENSG00000186462	null	null	1.89213
ACTL8(ENSG00000117148)	ENSG00000117148	null	null	1.88905
DKK1(ENSG00000107984)	ENSG00000107984	null	null	1.88664
FILIP1L(ENSG00000168386)	ENSG00000168386	null	null	1.88393
TMEM178B(ENSG00000261115)	ENSG00000261115	null	null	1.87971
C22orf42(ENSG00000205856)	ENSG00000205856	null	null	1.8789
PHLDA1(ENSG00000139289)	ENSG00000139289	null	null	1.87654
HECW2(ENSG00000138411)	ENSG00000138411	null	null	1.87249
AL157756.1(ENSG00000254718)	ENSG00000254718	null	null	1.87157
UBL3(ENSG00000122042)	ENSG00000122042	null	null	1.8691
CARD16(ENSG00000204397)	ENSG00000204397	null	null	1.86871
LINC01488(ENSG00000285094)	ENSG00000285094	null	null	1.8679
TUBA1A(ENSG00000167552)	ENSG00000167552	null	null	1.86277
CCR2(ENSG00000121807)	ENSG00000121807	null	null	1.86276
RORB(ENSG00000198963)	ENSG00000198963	null	null	1.86136
AC009812.1(ENSG00000251867)	ENSG00000251867	null	null	1.85953
MATN2(ENSG00000132561)	ENSG00000132561	null	null	1.85823
AC005034.5(ENSG00000271452)	ENSG00000271452	null	null	1.85515
POTEE(ENSG00000188219)	ENSG00000188219	null	null	1.85343
AC244517.3(ENSG00000277795)	ENSG00000277795	null	null	1.85343
DDX18P1(ENSG00000259165)	ENSG00000259165	null	null	1.85343
AC004918.1(ENSG00000244701)	ENSG00000244701	null	null	1.85343
RPH3A(ENSG00000089169)	ENSG00000089169	null	null	1.85343
AC005498.2(ENSG00000267421)	ENSG00000267421	null	null	1.85343
RF00017(ENSG00000268154)	ENSG00000268154	null	null	1.85343
DYDC2(ENSG00000133665)	ENSG00000133665	null	null	1.85343
LINC01467(ENSG00000258977)	ENSG00000258977	null	null	1.85343
MIR4312(ENSG00000265195)	ENSG00000265195	null	null	1.85343
AP001999.3(ENSG00000255344)	ENSG00000255344	null	null	1.85343
PLA2G4C(ENSG00000105499)	ENSG00000105499	null	null	1.85255
PLEKHH2(ENSG00000152527)	ENSG00000152527	null	null	1.85213
TPSP2(ENSG00000260284)	ENSG00000260284	null	null	1.8519
TMEM86A(ENSG00000151117)	ENSG00000151117	null	null	1.85121
DPY19L2P4(ENSG00000235436)	ENSG00000235436	null	null	1.84883
AC117402.1(ENSG00000206532)	ENSG00000206532	null	null	1.84526
AP003068.4(ENSG00000278952)	ENSG00000278952	null	null	1.845
EYA2(ENSG00000064655)	ENSG00000064655	null	null	1.84416
CYFIP2(ENSG00000055163)	ENSG00000055163	null	null	1.84324
AC087741.1(ENSG00000262580)	ENSG00000262580	null	null	1.84063
TUBB4A(ENSG00000104833)	ENSG00000104833	null	null	1.83527
C15orf48(ENSG00000166920)	ENSG00000166920	null	null	1.83526
AL139424.3(ENSG00000284735)	ENSG00000284735	null	null	1.83244
SMIM22(ENSG00000267795)	ENSG00000267795	null	null	1.83238
CASQ2(ENSG00000118729)	ENSG00000118729	null	null	1.83019
BCAS1(ENSG00000064787)	ENSG00000064787	null	null	1.8292
PXK(ENSG00000168297)	ENSG00000168297	null	null	1.82802
PLEKHS1(ENSG00000148735)	ENSG00000148735	null	null	1.82728
AL713922.2(ENSG00000276662)	ENSG00000276662	null	null	1.82669
CXCL10(ENSG00000169245)	ENSG00000169245	null	null	1.82597
AHSG(ENSG00000145192)	ENSG00000145192	null	null	1.82596
NDUFA5P10(ENSG00000224927)	ENSG00000224927	null	null	1.82596
DUSP1(ENSG00000120129)	ENSG00000120129	null	null	1.82478
HIST1H4J(ENSG00000197238)	ENSG00000197238	null	null	1.82473
AL157935.2(ENSG00000257524)	ENSG00000257524	null	null	1.82444
NOSTRIN(ENSG00000163072)	ENSG00000163072	null	null	1.8233
AC027020.2(ENSG00000270127)	ENSG00000270127	null	null	1.8231
MUC19(ENSG00000205592)	ENSG00000205592	null	null	1.8231
TSPAN32(ENSG00000064201)	ENSG00000064201	null	null	1.8231
KCNH7(ENSG00000184611)	ENSG00000184611	null	null	1.8231
PCBP2-OT1(ENSG00000282977)	ENSG00000282977	null	null	1.8231
RN7SKP150(ENSG00000222448)	ENSG00000222448	null	null	1.8231
AC112184.1(ENSG00000251050)	ENSG00000251050	null	null	1.8231
AC113414.1(ENSG00000254186)	ENSG00000254186	null	null	1.8231
AC022034.1(ENSG00000237807)	ENSG00000237807	null	null	1.82187
SRGAP3(ENSG00000196220)	ENSG00000196220	null	null	1.82068
CARD6(ENSG00000132357)	ENSG00000132357	null	null	1.81892
HIST1H4H(ENSG00000158406)	ENSG00000158406	null	null	1.81781
AC116407.1(ENSG00000214708)	ENSG00000214708	null	null	1.81768
MVP(ENSG00000013364)	ENSG00000013364	null	null	1.81681
TMEM273(ENSG00000204161)	ENSG00000204161	null	null	1.81458
MT-ND5(ENSG00000198786)	ENSG00000198786	null	null	1.81159
SPRR3(ENSG00000163209)	ENSG00000163209	null	null	1.81154
TLR3(ENSG00000164342)	ENSG00000164342	null	null	1.81079
ID3(ENSG00000117318)	ENSG00000117318	null	null	1.80924
TCF7L1(ENSG00000152284)	ENSG00000152284	null	null	1.80819
AC007000.1(ENSG00000213542)	ENSG00000213542	null	null	1.80684
ABCA6(ENSG00000154262)	ENSG00000154262	null	null	1.80436
LINC00882(ENSG00000242759)	ENSG00000242759	null	null	1.80436
DCN(ENSG00000011465)	ENSG00000011465	null	null	1.80436
RF00019(ENSG00000200737)	ENSG00000200737	null	null	1.80436
PANO1(ENSG00000274897)	ENSG00000274897	null	null	1.80397
PLPPR4(ENSG00000117600)	ENSG00000117600	null	null	1.80278
FABP6(ENSG00000170231)	ENSG00000170231	null	null	1.80242
STK19B(ENSG00000250535)	ENSG00000250535	null	null	1.80075
AC010468.1(ENSG00000214784)	ENSG00000214784	null	null	1.79941
AC114956.2(ENSG00000248554)	ENSG00000248554	null	null	1.79759
AP000254.1(ENSG00000273271)	ENSG00000273271	null	null	1.79643
BOLA2P2(ENSG00000271161)	ENSG00000271161	null	null	1.79537
WIPF3(ENSG00000122574)	ENSG00000122574	null	null	1.79172
AC010329.1(ENSG00000268416)	ENSG00000268416	null	null	1.79065
NDN(ENSG00000182636)	ENSG00000182636	null	null	1.78902
CACNG4(ENSG00000075461)	ENSG00000075461	null	null	1.78758
GPD1(ENSG00000167588)	ENSG00000167588	null	null	1.78315
MAF(ENSG00000178573)	ENSG00000178573	null	null	1.78275
PROC(ENSG00000115718)	ENSG00000115718	null	null	1.78143
CAVIN2(ENSG00000168497)	ENSG00000168497	null	null	1.77923
RNF128(ENSG00000133135)	ENSG00000133135	null	null	1.77575
MAGEA4(ENSG00000147381)	ENSG00000147381	null	null	1.77425
EFCAB8(ENSG00000215529)	ENSG00000215529	null	null	1.77307
MBP(ENSG00000197971)	ENSG00000197971	null	null	1.77224
DSE(ENSG00000111817)	ENSG00000111817	null	null	1.77133
LINC00365(ENSG00000224511)	ENSG00000224511	null	null	1.76953
CITED2(ENSG00000164442)	ENSG00000164442	null	null	1.76853
PPIAP54(ENSG00000264655)	ENSG00000264655	null	null	1.76503
FSTL3(ENSG00000070404)	ENSG00000070404	null	null	1.76501
SCUBE1(ENSG00000159307)	ENSG00000159307	null	null	1.76424
FTX(ENSG00000230590)	ENSG00000230590	null	null	1.76367
HSPB8(ENSG00000152137)	ENSG00000152137	null	null	1.76285
C17orf107(ENSG00000205710)	ENSG00000205710	null	null	1.76232
AC099329.2(ENSG00000273328)	ENSG00000273328	null	null	1.75916
CLEC18A(ENSG00000157322)	ENSG00000157322	null	null	1.75809
AC008760.1(ENSG00000269680)	ENSG00000269680	null	null	1.75509
BNIP3P30(ENSG00000268079)	ENSG00000268079	null	null	1.75222
C11orf86(ENSG00000173237)	ENSG00000173237	null	null	1.74881
MT-TG(ENSG00000210164)	ENSG00000210164	null	null	1.74871
AL121790.1(ENSG00000258414)	ENSG00000258414	null	null	1.74779
TUFT1(ENSG00000143367)	ENSG00000143367	null	null	1.74744
CYP4B1(ENSG00000142973)	ENSG00000142973	null	null	1.74732
ADGRB1(ENSG00000181790)	ENSG00000181790	null	null	1.74569
DENND3(ENSG00000105339)	ENSG00000105339	null	null	1.74297
NPR3(ENSG00000113389)	ENSG00000113389	null	null	1.74267
UBA7(ENSG00000182179)	ENSG00000182179	null	null	1.74177
ELF3(ENSG00000163435)	ENSG00000163435	null	null	1.73981
C13orf46(ENSG00000283199)	ENSG00000283199	null	null	1.73849
SLC12A5-AS1(ENSG00000204044)	ENSG00000204044	null	null	1.73812
AP000344.2(ENSG00000248409)	ENSG00000248409	null	null	1.73704
ZNF280A(ENSG00000169548)	ENSG00000169548	null	null	1.73635
PRICKLE2(ENSG00000163637)	ENSG00000163637	null	null	1.73508
AC097382.2(ENSG00000245748)	ENSG00000245748	null	null	1.73478
IL18(ENSG00000150782)	ENSG00000150782	null	null	1.73357
CPQ(ENSG00000104324)	ENSG00000104324	null	null	1.73105
ALS2CR12(ENSG00000155749)	ENSG00000155749	null	null	1.72705
NOVA1(ENSG00000139910)	ENSG00000139910	null	null	1.72571
CX3CR1(ENSG00000168329)	ENSG00000168329	null	null	1.72567
COL16A1(ENSG00000084636)	ENSG00000084636	null	null	1.72556
GSPT2(ENSG00000189369)	ENSG00000189369	null	null	1.72513
SPINK13(ENSG00000214510)	ENSG00000214510	null	null	1.72174
ALS2CL(ENSG00000178038)	ENSG00000178038	null	null	1.7207
AL157935.1(ENSG00000227218)	ENSG00000227218	null	null	1.71715
CLIP4(ENSG00000115295)	ENSG00000115295	null	null	1.7169
AC004990.1(ENSG00000232756)	ENSG00000232756	null	null	1.7169
GSTM2(ENSG00000213366)	ENSG00000213366	null	null	1.71551
ZNF571-AS1(ENSG00000267470)	ENSG00000267470	null	null	1.71164
LINC01998(ENSG00000243321)	ENSG00000243321	null	null	1.71053
BBOX1(ENSG00000129151)	ENSG00000129151	null	null	1.71002
JUN(ENSG00000177606)	ENSG00000177606	null	null	1.70941
ANXA2P2(ENSG00000231991)	ENSG00000231991	null	null	1.70877
AC109361.2(ENSG00000250740)	ENSG00000250740	null	null	1.70858
POF1B(ENSG00000124429)	ENSG00000124429	null	null	1.70757
AL031429.2(ENSG00000269933)	ENSG00000269933	null	null	1.70472
SLC35F6(ENSG00000213699)	ENSG00000213699	null	null	1.70371
IFIT2(ENSG00000119922)	ENSG00000119922	null	null	1.70291
FOXR2(ENSG00000189299)	ENSG00000189299	null	null	1.70135
SYTL2(ENSG00000137501)	ENSG00000137501	null	null	1.70065
TFAP2B(ENSG00000008196)	ENSG00000008196	null	null	1.69935
LINC00937(ENSG00000226091)	ENSG00000226091	null	null	1.69826
HLA-DQA1(ENSG00000196735)	ENSG00000196735	null	null	1.69586
APOL1(ENSG00000100342)	ENSG00000100342	null	null	1.69546
SAA1(ENSG00000173432)	ENSG00000173432	null	null	1.69255
NT5CP1(ENSG00000258524)	ENSG00000258524	null	null	1.69117
FLNC(ENSG00000128591)	ENSG00000128591	null	null	1.69107
NELL2(ENSG00000184613)	ENSG00000184613	null	null	1.69054
ASS1P2(ENSG00000223922)	ENSG00000223922	null	null	1.69007
IGLV1-50(ENSG00000211645)	ENSG00000211645	null	null	1.69007
IGFL4(ENSG00000204869)	ENSG00000204869	null	null	1.68975
SCGB2A2(ENSG00000110484)	ENSG00000110484	null	null	1.68975
MIRLET7BHG(ENSG00000197182)	ENSG00000197182	null	null	1.68765
SLC6A12(ENSG00000111181)	ENSG00000111181	null	null	1.68413
VSTM2L(ENSG00000132821)	ENSG00000132821	null	null	1.68325
UCN2(ENSG00000145040)	ENSG00000145040	null	null	1.68187
AC067930.6(ENSG00000279605)	ENSG00000279605	null	null	1.68112
LINC00888(ENSG00000240024)	ENSG00000240024	null	null	1.68095
UCHL3(ENSG00000118939)	ENSG00000118939	null	null	1.68021
ZYX(ENSG00000159840)	ENSG00000159840	null	null	1.67985
PHBP9(ENSG00000230224)	ENSG00000230224	null	null	1.67869
GABARAPL1(ENSG00000139112)	ENSG00000139112	null	null	1.67866
ABI3BP(ENSG00000154175)	ENSG00000154175	null	null	1.67776
AC010099.4(ENSG00000237764)	ENSG00000237764	null	null	1.67402
RN7SL751P(ENSG00000240964)	ENSG00000240964	null	null	1.67402
AP002001.1(ENSG00000254811)	ENSG00000254811	null	null	1.67362
AL138895.1(ENSG00000235119)	ENSG00000235119	null	null	1.67103
SERPINB5(ENSG00000206075)	ENSG00000206075	null	null	1.67014
MYL9(ENSG00000101335)	ENSG00000101335	null	null	1.66769
AL390726.6(ENSG00000283162)	ENSG00000283162	null	null	1.66634
CYP26B1(ENSG00000003137)	ENSG00000003137	null	null	1.66633
BAIAP2L2(ENSG00000128298)	ENSG00000128298	null	null	1.66622
TOMM5(ENSG00000175768)	ENSG00000175768	null	null	1.66511
SPX(ENSG00000134548)	ENSG00000134548	null	null	1.66451
SYT8(ENSG00000149043)	ENSG00000149043	null	null	1.66429
MUC13(ENSG00000173702)	ENSG00000173702	null	null	1.66213
NIM1K(ENSG00000177453)	ENSG00000177453	null	null	1.66045
KRT86(ENSG00000170442)	ENSG00000170442	null	null	1.66033
IKZF3(ENSG00000161405)	ENSG00000161405	null	null	1.66009
ACKR4(ENSG00000129048)	ENSG00000129048	null	null	1.65865
EWSAT1(ENSG00000212766)	ENSG00000212766	null	null	1.65791
AL731892.1(ENSG00000238145)	ENSG00000238145	null	null	1.65762
MYH7B(ENSG00000078814)	ENSG00000078814	null	null	1.65749
AL354872.2(ENSG00000271992)	ENSG00000271992	null	null	1.65585
NTN4(ENSG00000074527)	ENSG00000074527	null	null	1.65565
SSPN(ENSG00000123096)	ENSG00000123096	null	null	1.65536
CTBP2P1(ENSG00000235857)	ENSG00000235857	null	null	1.65432
DPYD(ENSG00000188641)	ENSG00000188641	null	null	1.65353
LIMS2(ENSG00000072163)	ENSG00000072163	null	null	1.6522
RAB11FIP1P1(ENSG00000228492)	ENSG00000228492	null	null	1.65186
MUC20P1(ENSG00000224769)	ENSG00000224769	null	null	1.65172
FGFR2(ENSG00000066468)	ENSG00000066468	null	null	1.64972
EDN1(ENSG00000078401)	ENSG00000078401	null	null	1.64494
C8orf48(ENSG00000164743)	ENSG00000164743	null	null	1.64326
RF00569(ENSG00000222345)	ENSG00000222345	null	null	1.64143
LGALS9(ENSG00000168961)	ENSG00000168961	null	null	1.63996
SYT16(ENSG00000139973)	ENSG00000139973	null	null	1.63929
RHCE(ENSG00000188672)	ENSG00000188672	null	null	1.63877
RPS6KL1(ENSG00000198208)	ENSG00000198208	null	null	1.63724
AC245052.4(ENSG00000237017)	ENSG00000237017	null	null	1.63577
SPNS2(ENSG00000183018)	ENSG00000183018	null	null	1.63557
AL513304.1(ENSG00000233052)	ENSG00000233052	null	null	1.63393
CLDN16(ENSG00000113946)	ENSG00000113946	null	null	1.63347
RAPSN(ENSG00000165917)	ENSG00000165917	null	null	1.62609
CPVL(ENSG00000106066)	ENSG00000106066	null	null	1.626
ADH1C(ENSG00000248144)	ENSG00000248144	null	null	1.62346
DDO(ENSG00000203797)	ENSG00000203797	null	null	1.6231
SCX(ENSG00000260428)	ENSG00000260428	null	null	1.61906
LINC01836(ENSG00000267530)	ENSG00000267530	null	null	1.6182
APOE(ENSG00000130203)	ENSG00000130203	null	null	1.61819
NPY1R(ENSG00000164128)	ENSG00000164128	null	null	1.61717
ANOS1(ENSG00000011201)	ENSG00000011201	null	null	1.61716
AC103409.1(ENSG00000253901)	ENSG00000253901	null	null	1.61678
UCA1(ENSG00000214049)	ENSG00000214049	null	null	1.61533
AC105118.1(ENSG00000253931)	ENSG00000253931	null	null	1.61491
KIRREL1(ENSG00000183853)	ENSG00000183853	null	null	1.61446
TOP3B(ENSG00000100038)	ENSG00000100038	null	null	1.61325
MT-TL1(ENSG00000209082)	ENSG00000209082	null	null	1.61317
MAP6D1(ENSG00000180834)	ENSG00000180834	null	null	1.61286
LINC01342(ENSG00000223823)	ENSG00000223823	null	null	1.61175
LAMB3(ENSG00000196878)	ENSG00000196878	null	null	1.61038
ZNF295-AS1(ENSG00000237232)	ENSG00000237232	null	null	1.60984
ASB9(ENSG00000102048)	ENSG00000102048	null	null	1.60876
ANXA2(ENSG00000182718)	ENSG00000182718	null	null	1.607
SNORA5A(ENSG00000206838)	ENSG00000206838	null	null	1.60668
AC068875.1(ENSG00000259434)	ENSG00000259434	null	null	1.60636
CES1(ENSG00000198848)	ENSG00000198848	null	null	1.60552
C9orf3(ENSG00000148120)	ENSG00000148120	null	null	1.60279
PROX1(ENSG00000117707)	ENSG00000117707	null	null	1.60066
CLDN11(ENSG00000013297)	ENSG00000013297	null	null	1.60041
VN1R48P(ENSG00000237487)	ENSG00000237487	null	null	1.59972
AC016831.6(ENSG00000285106)	ENSG00000285106	null	null	1.59949
DMRT1(ENSG00000137090)	ENSG00000137090	null	null	1.59949
BAMBI(ENSG00000095739)	ENSG00000095739	null	null	1.598
ACOT9(ENSG00000123130)	ENSG00000123130	null	null	1.59661
FAM238C(ENSG00000283709)	ENSG00000283709	null	null	1.59428
HDX(ENSG00000165259)	ENSG00000165259	null	null	1.59424
NDP(ENSG00000124479)	ENSG00000124479	null	null	1.59422
ME3(ENSG00000151376)	ENSG00000151376	null	null	1.59353
CLDN1(ENSG00000163347)	ENSG00000163347	null	null	1.58943
SLC9A1(ENSG00000090020)	ENSG00000090020	null	null	1.58747
SLC9A7P1(ENSG00000227825)	ENSG00000227825	null	null	1.58601
DCDC2(ENSG00000146038)	ENSG00000146038	null	null	1.5835
ANXA8(ENSG00000265190)	ENSG00000265190	null	null	1.58117
PLSCR4(ENSG00000114698)	ENSG00000114698	null	null	1.58024
CR381670.1(ENSG00000278931)	ENSG00000278931	null	null	1.57985
ADGRE1(ENSG00000174837)	ENSG00000174837	null	null	1.57978
CSF1(ENSG00000184371)	ENSG00000184371	null	null	1.57748
LTF(ENSG00000012223)	ENSG00000012223	null	null	1.57724
MAT1A(ENSG00000151224)	ENSG00000151224	null	null	1.57604
SAA2(ENSG00000134339)	ENSG00000134339	null	null	1.57586
LYRM9(ENSG00000232859)	ENSG00000232859	null	null	1.57479
SSC5D(ENSG00000179954)	ENSG00000179954	null	null	1.57361
KRT87P(ENSG00000135477)	ENSG00000135477	null	null	1.57308
HOXB9(ENSG00000170689)	ENSG00000170689	null	null	1.57141
SNORD12C(ENSG00000209042)	ENSG00000209042	null	null	1.56988
BORCS8-MEF2B(ENSG00000064489)	ENSG00000064489	null	null	1.56988
KRT13(ENSG00000171401)	ENSG00000171401	null	null	1.56946
AC022167.2(ENSG00000260276)	ENSG00000260276	null	null	1.56715
AP006623.1(ENSG00000250397)	ENSG00000250397	null	null	1.56607
ABLIM3(ENSG00000173210)	ENSG00000173210	null	null	1.56505
ARMCX2(ENSG00000184867)	ENSG00000184867	null	null	1.56418
FSTL1(ENSG00000163430)	ENSG00000163430	null	null	1.56271
MB21D2(ENSG00000180611)	ENSG00000180611	null	null	1.56086
DCAF8L1(ENSG00000226372)	ENSG00000226372	null	null	1.55933
AC020916.1(ENSG00000267519)	ENSG00000267519	null	null	1.55887
TCHHL1(ENSG00000182898)	ENSG00000182898	null	null	1.55848
INHBA(ENSG00000122641)	ENSG00000122641	null	null	1.55837
AC002070.1(ENSG00000248636)	ENSG00000248636	null	null	1.55837
IQCN(ENSG00000130518)	ENSG00000130518	null	null	1.55707
ENC1(ENSG00000171617)	ENSG00000171617	null	null	1.55551
IGFALS(ENSG00000099769)	ENSG00000099769	null	null	1.55406
ADCY5(ENSG00000173175)	ENSG00000173175	null	null	1.55229
LRRC63(ENSG00000173988)	ENSG00000173988	null	null	1.5508
AL162586.1(ENSG00000225032)	ENSG00000225032	null	null	1.54874
CD24P4(ENSG00000185275)	ENSG00000185275	null	null	1.54564
RAPGEF4(ENSG00000091428)	ENSG00000091428	null	null	1.54451
ARMH4(ENSG00000139971)	ENSG00000139971	null	null	1.54446
LRRC74B(ENSG00000187905)	ENSG00000187905	null	null	1.54387
ETNPPL(ENSG00000164089)	ENSG00000164089	null	null	1.5423
LRRC15(ENSG00000172061)	ENSG00000172061	null	null	1.53725
CYTOR(ENSG00000222041)	ENSG00000222041	null	null	1.53667
PDP1(ENSG00000164951)	ENSG00000164951	null	null	1.53623
ITPRID1(ENSG00000180347)	ENSG00000180347	null	null	1.53395
XKR4(ENSG00000206579)	ENSG00000206579	null	null	1.5325
OGDHL(ENSG00000197444)	ENSG00000197444	null	null	1.53088
AC003070.1(ENSG00000267344)	ENSG00000267344	null	null	1.53016
PRKG1(ENSG00000185532)	ENSG00000185532	null	null	1.52996
KIF28P(ENSG00000223519)	ENSG00000223519	null	null	1.52889
AC097059.1(ENSG00000226835)	ENSG00000226835	null	null	1.52726
KLF6(ENSG00000067082)	ENSG00000067082	null	null	1.52687
CCL28(ENSG00000151882)	ENSG00000151882	null	null	1.51581
GSDME(ENSG00000105928)	ENSG00000105928	null	null	1.51574
CLEC2L(ENSG00000236279)	ENSG00000236279	null	null	1.51569
C18orf63(ENSG00000206043)	ENSG00000206043	null	null	1.5128
SLC22A20P(ENSG00000197847)	ENSG00000197847	null	null	1.51076
CLIC5(ENSG00000112782)	ENSG00000112782	null	null	1.51035
ZNF781(ENSG00000196381)	ENSG00000196381	null	null	1.50978
SAMD9L(ENSG00000177409)	ENSG00000177409	null	null	1.50965
TUBB2B(ENSG00000137285)	ENSG00000137285	null	null	1.50952
IFI44(ENSG00000137965)	ENSG00000137965	null	null	1.5092
B3GNT5(ENSG00000176597)	ENSG00000176597	null	null	1.5088
AC093535.1(ENSG00000250602)	ENSG00000250602	null	null	1.50804
COL7A1(ENSG00000114270)	ENSG00000114270	null	null	1.50779
POLN(ENSG00000130997)	ENSG00000130997	null	null	1.50739
CASQ1(ENSG00000143318)	ENSG00000143318	null	null	1.50693
MRPL40P1(ENSG00000256037)	ENSG00000256037	null	null	1.50587
GPR132(ENSG00000183484)	ENSG00000183484	null	null	1.50492
FHOD3(ENSG00000134775)	ENSG00000134775	null	null	1.50402
CRIM1(ENSG00000150938)	ENSG00000150938	null	null	1.50332
LMCD1(ENSG00000071282)	ENSG00000071282	null	null	1.50265
ARNT2(ENSG00000172379)	ENSG00000172379	null	null	1.50065
KRT75(ENSG00000170454)	ENSG00000170454	null	null	1.49846
MXRA5(ENSG00000101825)	ENSG00000101825	null	null	1.49743
AC135803.1(ENSG00000272864)	ENSG00000272864	null	null	1.49634
TENT5B(ENSG00000158246)	ENSG00000158246	null	null	1.49588
GSDMC(ENSG00000147697)	ENSG00000147697	null	null	1.49456
NPNT(ENSG00000168743)	ENSG00000168743	null	null	1.49449
MAGEA10(ENSG00000124260)	ENSG00000124260	null	null	1.49416
USP32P3(ENSG00000189423)	ENSG00000189423	null	null	1.49342
ARHGAP9(ENSG00000123329)	ENSG00000123329	null	null	1.49278
ARHGEF3(ENSG00000163947)	ENSG00000163947	null	null	1.49002
AL021707.4(ENSG00000230912)	ENSG00000230912	null	null	1.48988
MT-RNR2(ENSG00000210082)	ENSG00000210082	null	null	1.48849
ADGRE2(ENSG00000127507)	ENSG00000127507	null	null	1.48733
ZFPM2-AS1(ENSG00000251003)	ENSG00000251003	null	null	1.48635
PRKAR1B(ENSG00000188191)	ENSG00000188191	null	null	1.48355
OSGEPL1-AS1(ENSG00000253559)	ENSG00000253559	null	null	1.48324
DUSP8(ENSG00000184545)	ENSG00000184545	null	null	1.48274
CARD8-AS1(ENSG00000268001)	ENSG00000268001	null	null	1.48225
IFI16(ENSG00000163565)	ENSG00000163565	null	null	1.48216
NDST2(ENSG00000166507)	ENSG00000166507	null	null	1.48209
VIM(ENSG00000026025)	ENSG00000026025	null	null	1.48202
CFH(ENSG00000000971)	ENSG00000000971	null	null	1.48084
JCAD(ENSG00000165757)	ENSG00000165757	null	null	1.47991
SAT1(ENSG00000130066)	ENSG00000130066	null	null	1.47987
SNORA73B(ENSG00000200087)	ENSG00000200087	null	null	1.47874
NLRP1(ENSG00000091592)	ENSG00000091592	null	null	1.47846
FUOM(ENSG00000148803)	ENSG00000148803	null	null	1.47647
AMOTL2(ENSG00000114019)	ENSG00000114019	null	null	1.47548
IFNGR1(ENSG00000027697)	ENSG00000027697	null	null	1.47517
SNORA71C(ENSG00000201512)	ENSG00000201512	null	null	1.4746
PGM5P2(ENSG00000277778)	ENSG00000277778	null	null	1.47274
LRRC39(ENSG00000122477)	ENSG00000122477	null	null	1.47264
ZNF350-AS1(ENSG00000269235)	ENSG00000269235	null	null	1.47245
TNS3(ENSG00000136205)	ENSG00000136205	null	null	1.47237
PALLD(ENSG00000129116)	ENSG00000129116	null	null	1.47077
CR392039.3(ENSG00000279501)	ENSG00000279501	null	null	1.469
SLC4A3(ENSG00000114923)	ENSG00000114923	null	null	1.46783
SYTL5(ENSG00000147041)	ENSG00000147041	null	null	1.46754
BEND7(ENSG00000165626)	ENSG00000165626	null	null	1.46641
SLCO1A2(ENSG00000084453)	ENSG00000084453	null	null	1.46555
KRT7(ENSG00000135480)	ENSG00000135480	null	null	1.46198
ADAM19(ENSG00000135074)	ENSG00000135074	null	null	1.46106
PLEKHB1(ENSG00000021300)	ENSG00000021300	null	null	1.46063
SCART1(ENSG00000214279)	ENSG00000214279	null	null	1.4599
APLF(ENSG00000169621)	ENSG00000169621	null	null	1.45972
GBP2(ENSG00000162645)	ENSG00000162645	null	null	1.45966
TUBB2A(ENSG00000137267)	ENSG00000137267	null	null	1.4582
PCDHB3(ENSG00000113205)	ENSG00000113205	null	null	1.45788
STON1(ENSG00000243244)	ENSG00000243244	null	null	1.45738
RGL1(ENSG00000143344)	ENSG00000143344	null	null	1.45655
AL512274.1(ENSG00000261068)	ENSG00000261068	null	null	1.45487
GPM6A(ENSG00000150625)	ENSG00000150625	null	null	1.45242
ENTPD3(ENSG00000168032)	ENSG00000168032	null	null	1.4515
AC093107.1(ENSG00000223718)	ENSG00000223718	null	null	1.45037
AC074141.1(ENSG00000283236)	ENSG00000283236	null	null	1.44982
LINC00472(ENSG00000233237)	ENSG00000233237	null	null	1.44978
PTK2B(ENSG00000120899)	ENSG00000120899	null	null	1.44867
NCALD(ENSG00000104490)	ENSG00000104490	null	null	1.44853
NCKAP5L(ENSG00000167566)	ENSG00000167566	null	null	1.44822
IGF2-AS(ENSG00000099869)	ENSG00000099869	null	null	1.44767
LINC02015(ENSG00000231574)	ENSG00000231574	null	null	1.44672
SPNS1(ENSG00000169682)	ENSG00000169682	null	null	1.44548
DPY19L2(ENSG00000177990)	ENSG00000177990	null	null	1.44345
MT-TS1(ENSG00000210151)	ENSG00000210151	null	null	1.44259
AC007953.1(ENSG00000225790)	ENSG00000225790	null	null	1.44259
AC015845.2(ENSG00000265542)	ENSG00000265542	null	null	1.44259
AC087672.2(ENSG00000254288)	ENSG00000254288	null	null	1.44183
TMEM59L(ENSG00000105696)	ENSG00000105696	null	null	1.44087
LCN2(ENSG00000148346)	ENSG00000148346	null	null	1.43996
FAM86B2(ENSG00000145002)	ENSG00000145002	null	null	1.43982
RNF144B(ENSG00000137393)	ENSG00000137393	null	null	1.43888
RASGRP1(ENSG00000172575)	ENSG00000172575	null	null	1.43816
DSCR9(ENSG00000230366)	ENSG00000230366	null	null	1.43773
SLCO2A1(ENSG00000174640)	ENSG00000174640	null	null	1.43657
PLAC1(ENSG00000170965)	ENSG00000170965	null	null	1.43508
PDE3A(ENSG00000172572)	ENSG00000172572	null	null	1.43432
GDF5(ENSG00000125965)	ENSG00000125965	null	null	1.43411
KCNF1(ENSG00000162975)	ENSG00000162975	null	null	1.43245
FAM13B(ENSG00000031003)	ENSG00000031003	null	null	1.43145
RAET1L(ENSG00000155918)	ENSG00000155918	null	null	1.43037
TG(ENSG00000042832)	ENSG00000042832	null	null	1.43037
IGBP1-AS1(ENSG00000203588)	ENSG00000203588	null	null	1.43037
MYO1A(ENSG00000166866)	ENSG00000166866	null	null	1.43037
AL353147.1(ENSG00000285852)	ENSG00000285852	null	null	1.43037
UGT2B7(ENSG00000171234)	ENSG00000171234	null	null	1.43037
LYPLA2P1(ENSG00000228285)	ENSG00000228285	null	null	1.43037
AC097467.3(ENSG00000250910)	ENSG00000250910	null	null	1.43037
AL021918.4(ENSG00000285849)	ENSG00000285849	null	null	1.43037
AC100830.2(ENSG00000264937)	ENSG00000264937	null	null	1.43037
AL157871.3(ENSG00000258581)	ENSG00000258581	null	null	1.43037
LINC02421(ENSG00000255970)	ENSG00000255970	null	null	1.43037
AC012409.2(ENSG00000275443)	ENSG00000275443	null	null	1.43037
AC130324.1(ENSG00000263531)	ENSG00000263531	null	null	1.43037
HLA-DQB2(ENSG00000232629)	ENSG00000232629	null	null	1.43037
AL132708.1(ENSG00000256357)	ENSG00000256357	null	null	1.43037
AC009554.2(ENSG00000285863)	ENSG00000285863	null	null	1.42804
MIR6510(ENSG00000283796)	ENSG00000283796	null	null	1.42734
KLHL38(ENSG00000175946)	ENSG00000175946	null	null	1.42577
FAM124A(ENSG00000150510)	ENSG00000150510	null	null	1.42481
AC011005.1(ENSG00000230626)	ENSG00000230626	null	null	1.42311
Z83843.1(ENSG00000271533)	ENSG00000271533	null	null	1.42308
RN7SL738P(ENSG00000243339)	ENSG00000243339	null	null	1.42281
AC022616.5(ENSG00000253884)	ENSG00000253884	null	null	1.42267
CCL20(ENSG00000115009)	ENSG00000115009	null	null	1.42176
ZMYND15(ENSG00000141497)	ENSG00000141497	null	null	1.42157
MATN3(ENSG00000132031)	ENSG00000132031	null	null	1.4203
AC079336.5(ENSG00000266718)	ENSG00000266718	null	null	1.41953
MT-CYB(ENSG00000198727)	ENSG00000198727	null	null	1.41808
BMP7(ENSG00000101144)	ENSG00000101144	null	null	1.41753
TMEM121B(ENSG00000183307)	ENSG00000183307	null	null	1.41731
HRAT92(ENSG00000223855)	ENSG00000223855	null	null	1.41637
WDR78(ENSG00000152763)	ENSG00000152763	null	null	1.41574
GLDC(ENSG00000178445)	ENSG00000178445	null	null	1.41441
NEXN-AS1(ENSG00000235927)	ENSG00000235927	null	null	1.41405
TMPRSS12(ENSG00000186452)	ENSG00000186452	null	null	1.41405
ERC2(ENSG00000187672)	ENSG00000187672	null	null	1.41235
AC106869.1(ENSG00000234690)	ENSG00000234690	null	null	1.41235
ZNF391(ENSG00000124613)	ENSG00000124613	null	null	1.41162
AC087762.2(ENSG00000279588)	ENSG00000279588	null	null	1.41126
AARD(ENSG00000205002)	ENSG00000205002	null	null	1.40835
AC069061.2(ENSG00000264734)	ENSG00000264734	null	null	1.40828
KCNK15(ENSG00000124249)	ENSG00000124249	null	null	1.40755
CCDC84(ENSG00000186166)	ENSG00000186166	null	null	1.40614
POPDC3(ENSG00000132429)	ENSG00000132429	null	null	1.4061
CLU(ENSG00000120885)	ENSG00000120885	null	null	1.40559
MFSD2B(ENSG00000205639)	ENSG00000205639	null	null	1.40483
QDPR(ENSG00000151552)	ENSG00000151552	null	null	1.40212
AP001628.1(ENSG00000225218)	ENSG00000225218	null	null	1.40192
OLFM4(ENSG00000102837)	ENSG00000102837	null	null	1.40188
CNTNAP4(ENSG00000152910)	ENSG00000152910	null	null	1.4016
ZNF460-AS1(ENSG00000267871)	ENSG00000267871	null	null	1.40111
AC040934.1(ENSG00000253347)	ENSG00000253347	null	null	1.40061
RHOQ(ENSG00000119729)	ENSG00000119729	null	null	1.40002
AC103974.1(ENSG00000254966)	ENSG00000254966	null	null	1.39544
VWA5A(ENSG00000110002)	ENSG00000110002	null	null	1.39504
BCKDHB(ENSG00000083123)	ENSG00000083123	null	null	1.39416
FAM71F2(ENSG00000205085)	ENSG00000205085	null	null	1.39273
KRT23(ENSG00000108244)	ENSG00000108244	null	null	1.39128
MKRN2OS(ENSG00000225526)	ENSG00000225526	null	null	1.38839
RNVU1-7(ENSG00000206585)	ENSG00000206585	null	null	1.38822
ATP6V1E1P1(ENSG00000225099)	ENSG00000225099	null	null	1.38808
AC127521.1(ENSG00000262823)	ENSG00000262823	null	null	1.38672
EGOT(ENSG00000235947)	ENSG00000235947	null	null	1.38624
AL161719.1(ENSG00000234535)	ENSG00000234535	null	null	1.38527
CTNND2(ENSG00000169862)	ENSG00000169862	null	null	1.38467
RHCG(ENSG00000140519)	ENSG00000140519	null	null	1.38278
IL7(ENSG00000104432)	ENSG00000104432	null	null	1.38241
DIRAS3(ENSG00000162595)	ENSG00000162595	null	null	1.38222
AC023024.2(ENSG00000279970)	ENSG00000279970	null	null	1.37592
SCEL(ENSG00000136155)	ENSG00000136155	null	null	1.37494
AC145212.1(ENSG00000277400)	ENSG00000277400	null	null	1.37461
SOD3(ENSG00000109610)	ENSG00000109610	null	null	1.37406
AC022784.1(ENSG00000248538)	ENSG00000248538	null	null	1.37394
AC015961.2(ENSG00000267707)	ENSG00000267707	null	null	1.37339
AL023881.1(ENSG00000276984)	ENSG00000276984	null	null	1.37339
AC120114.3(ENSG00000279789)	ENSG00000279789	null	null	1.37057
ALOX12(ENSG00000108839)	ENSG00000108839	null	null	1.36917
ASAP1(ENSG00000153317)	ENSG00000153317	null	null	1.36765
GPRC5B(ENSG00000167191)	ENSG00000167191	null	null	1.36756
NKX1-2(ENSG00000229544)	ENSG00000229544	null	null	1.36733
EME2(ENSG00000197774)	ENSG00000197774	null	null	1.36722
SNORD46(ENSG00000200913)	ENSG00000200913	null	null	1.36438
AC020763.3(ENSG00000279412)	ENSG00000279412	null	null	1.36371
NRP1(ENSG00000099250)	ENSG00000099250	null	null	1.3626
AC084880.1(ENSG00000213144)	ENSG00000213144	null	null	1.36177
HCLS1(ENSG00000180353)	ENSG00000180353	null	null	1.36173
AL079305.1(ENSG00000279032)	ENSG00000279032	null	null	1.36068
IPO4(ENSG00000196497)	ENSG00000196497	null	null	1.36044
GRIP1(ENSG00000155974)	ENSG00000155974	null	null	1.36038
BHLHE41(ENSG00000123095)	ENSG00000123095	null	null	1.35928
LGALS3(ENSG00000131981)	ENSG00000131981	null	null	1.35887
SOCS2(ENSG00000120833)	ENSG00000120833	null	null	1.35854
SNORA80E(ENSG00000207475)	ENSG00000207475	null	null	1.35854
CLEC18B(ENSG00000140839)	ENSG00000140839	null	null	1.35814
AL731571.1(ENSG00000273599)	ENSG00000273599	null	null	1.35763
DNAJC12(ENSG00000108176)	ENSG00000108176	null	null	1.35749
FLNA(ENSG00000196924)	ENSG00000196924	null	null	1.35627
AC012181.2(ENSG00000261270)	ENSG00000261270	null	null	1.3546
GMPR(ENSG00000137198)	ENSG00000137198	null	null	1.35274
RNF207(ENSG00000158286)	ENSG00000158286	null	null	1.35235
CRYBB2(ENSG00000244752)	ENSG00000244752	null	null	1.3516
MT-ND1(ENSG00000198888)	ENSG00000198888	null	null	1.35118
NEAT1(ENSG00000245532)	ENSG00000245532	null	null	1.35103
FAM107B(ENSG00000065809)	ENSG00000065809	null	null	1.35092
AIFM2(ENSG00000042286)	ENSG00000042286	null	null	1.35035
AC018695.6(ENSG00000275393)	ENSG00000275393	null	null	1.35012
CYP4Z2P(ENSG00000154198)	ENSG00000154198	null	null	1.34982
RBP2(ENSG00000114113)	ENSG00000114113	null	null	1.34973
AC027237.3(ENSG00000259426)	ENSG00000259426	null	null	1.34912
CAPSL(ENSG00000152611)	ENSG00000152611	null	null	1.34855
CD163L1(ENSG00000177675)	ENSG00000177675	null	null	1.34534
ORM1(ENSG00000229314)	ENSG00000229314	null	null	1.34534
AC244197.2(ENSG00000238039)	ENSG00000238039	null	null	1.34474
BRSK2(ENSG00000174672)	ENSG00000174672	null	null	1.34459
AC055764.2(ENSG00000273375)	ENSG00000273375	null	null	1.34403
SATB1-AS1(ENSG00000228956)	ENSG00000228956	null	null	1.34393
NFIB(ENSG00000147862)	ENSG00000147862	null	null	1.34275
CSRP1(ENSG00000159176)	ENSG00000159176	null	null	1.34275
AC090709.1(ENSG00000257191)	ENSG00000257191	null	null	1.34209
AC067852.3(ENSG00000267632)	ENSG00000267632	null	null	1.34178
SERPINA10(ENSG00000140093)	ENSG00000140093	null	null	1.34102
AC022905.1(ENSG00000250979)	ENSG00000250979	null	null	1.34092
LMO2(ENSG00000135363)	ENSG00000135363	null	null	1.34089
LINC00479(ENSG00000236384)	ENSG00000236384	null	null	1.33941
EIF4A1(ENSG00000161960)	ENSG00000161960	null	null	1.33874
MARCH2(ENSG00000099785)	ENSG00000099785	null	null	1.33866
TMEM139(ENSG00000178826)	ENSG00000178826	null	null	1.33843
MCF2(ENSG00000101977)	ENSG00000101977	null	null	1.33811
PLCG1-AS1(ENSG00000226648)	ENSG00000226648	null	null	1.33787
MT-ND4(ENSG00000198886)	ENSG00000198886	null	null	1.33719
CDH3(ENSG00000062038)	ENSG00000062038	null	null	1.337
RASL11B(ENSG00000128045)	ENSG00000128045	null	null	1.33683
RNF223(ENSG00000237330)	ENSG00000237330	null	null	1.33671
AC124944.2(ENSG00000231443)	ENSG00000231443	null	null	1.33652
AC012074.1(ENSG00000235072)	ENSG00000235072	null	null	1.3364
ABCA10(ENSG00000154263)	ENSG00000154263	null	null	1.33543
AC141002.1(ENSG00000271973)	ENSG00000271973	null	null	1.33532
KCNH5(ENSG00000140015)	ENSG00000140015	null	null	1.33164
NOG(ENSG00000183691)	ENSG00000183691	null	null	1.33132
MET(ENSG00000105976)	ENSG00000105976	null	null	1.33118
ZNF491(ENSG00000177599)	ENSG00000177599	null	null	1.33103
TMEM150A(ENSG00000168890)	ENSG00000168890	null	null	1.3306
RTN1(ENSG00000139970)	ENSG00000139970	null	null	1.32791
ADNP-AS1(ENSG00000259456)	ENSG00000259456	null	null	1.32738
CLSTN3(ENSG00000139182)	ENSG00000139182	null	null	1.32713
FTCD(ENSG00000160282)	ENSG00000160282	null	null	1.32659
SNAI2(ENSG00000019549)	ENSG00000019549	null	null	1.32652
AL357518.1(ENSG00000271897)	ENSG00000271897	null	null	1.32652
CR589904.1(ENSG00000229703)	ENSG00000229703	null	null	1.32276
CARD9(ENSG00000187796)	ENSG00000187796	null	null	1.32234
TAS2R5(ENSG00000127366)	ENSG00000127366	null	null	1.32197
SLFN5(ENSG00000166750)	ENSG00000166750	null	null	1.32121
CYP2E1(ENSG00000130649)	ENSG00000130649	null	null	1.32015
MSX1(ENSG00000163132)	ENSG00000163132	null	null	1.32015
AL392046.2(ENSG00000283000)	ENSG00000283000	null	null	1.31668
SLC5A6(ENSG00000138074)	ENSG00000138074	null	null	1.31556
TMEM43(ENSG00000170876)	ENSG00000170876	null	null	1.31503
FOXI1(ENSG00000168269)	ENSG00000168269	null	null	1.31449
AL390728.4(ENSG00000227671)	ENSG00000227671	null	null	1.31372
TPM1-AS(ENSG00000259498)	ENSG00000259498	null	null	1.31287
UPK2(ENSG00000110375)	ENSG00000110375	null	null	1.31103
ZNF676(ENSG00000196109)	ENSG00000196109	null	null	1.31087
AL359715.4(ENSG00000279022)	ENSG00000279022	null	null	1.31076
ABRACL(ENSG00000146386)	ENSG00000146386	null	null	1.31
MTND4P12(ENSG00000247627)	ENSG00000247627	null	null	1.3099
MIR27B(ENSG00000207864)	ENSG00000207864	null	null	1.30924
AC092718.7(ENSG00000278985)	ENSG00000278985	null	null	1.30858
AC138028.6(ENSG00000278341)	ENSG00000278341	null	null	1.30716
MYL5(ENSG00000215375)	ENSG00000215375	null	null	1.30539
AC131097.1(ENSG00000215023)	ENSG00000215023	null	null	1.30469
AC064862.2(ENSG00000233962)	ENSG00000233962	null	null	1.30469
IFITM10(ENSG00000244242)	ENSG00000244242	null	null	1.30461
HPCAL1(ENSG00000115756)	ENSG00000115756	null	null	1.30399
AC124319.1(ENSG00000262979)	ENSG00000262979	null	null	1.30398
AL356273.3(ENSG00000279838)	ENSG00000279838	null	null	1.30398
NANOS1(ENSG00000188613)	ENSG00000188613	null	null	1.30363
AC120053.1(ENSG00000271971)	ENSG00000271971	null	null	1.30326
ACAA1(ENSG00000060971)	ENSG00000060971	null	null	1.30278
L3MBTL3(ENSG00000198945)	ENSG00000198945	null	null	1.29986
AKR1C1(ENSG00000187134)	ENSG00000187134	null	null	1.29915
AC106886.5(ENSG00000282034)	ENSG00000282034	null	null	1.29913
LIN7A(ENSG00000111052)	ENSG00000111052	null	null	1.2984
MAFK(ENSG00000198517)	ENSG00000198517	null	null	1.29835
CRMP1(ENSG00000072832)	ENSG00000072832	null	null	1.29832
TDRP(ENSG00000180190)	ENSG00000180190	null	null	1.29745
TMEM40(ENSG00000088726)	ENSG00000088726	null	null	1.29743
COL5A2(ENSG00000204262)	ENSG00000204262	null	null	1.29711
CCNG2(ENSG00000138764)	ENSG00000138764	null	null	1.29681
C1orf53(ENSG00000203724)	ENSG00000203724	null	null	1.29446
PARP11(ENSG00000111224)	ENSG00000111224	null	null	1.29414
FIRRE(ENSG00000213468)	ENSG00000213468	null	null	1.293
AC005746.1(ENSG00000266934)	ENSG00000266934	null	null	1.29074
UGT1A6(ENSG00000167165)	ENSG00000167165	null	null	1.29052
RF00019(ENSG00000201820)	ENSG00000201820	null	null	1.29052
AL022324.1(ENSG00000230637)	ENSG00000230637	null	null	1.29052
AL139124.1(ENSG00000273450)	ENSG00000273450	null	null	1.29052
AC025539.1(ENSG00000251152)	ENSG00000251152	null	null	1.29052
ZFP92(ENSG00000189420)	ENSG00000189420	null	null	1.28994
KCNJ4(ENSG00000168135)	ENSG00000168135	null	null	1.2889
HIST1H2APS5(ENSG00000234816)	ENSG00000234816	null	null	1.28843
TMEM184A(ENSG00000164855)	ENSG00000164855	null	null	1.2881
PCDHA11(ENSG00000249158)	ENSG00000249158	null	null	1.28797
AC118344.2(ENSG00000279759)	ENSG00000279759	null	null	1.2872
GDF15(ENSG00000130513)	ENSG00000130513	null	null	1.287
SELENOM(ENSG00000198832)	ENSG00000198832	null	null	1.28607
AL358214.1(ENSG00000228636)	ENSG00000228636	null	null	1.28524
GSN-AS1(ENSG00000235865)	ENSG00000235865	null	null	1.2851
DGCR10(ENSG00000273164)	ENSG00000273164	null	null	1.28405
PTPRQ(ENSG00000139304)	ENSG00000139304	null	null	1.28286
PREP(ENSG00000085377)	ENSG00000085377	null	null	1.27949
CASP4(ENSG00000196954)	ENSG00000196954	null	null	1.27913
PLEKHF1(ENSG00000166289)	ENSG00000166289	null	null	1.27869
CYB5A(ENSG00000166347)	ENSG00000166347	null	null	1.27693
BTNL9(ENSG00000165810)	ENSG00000165810	null	null	1.27654
AC093157.1(ENSG00000233184)	ENSG00000233184	null	null	1.27516
SPRY3(ENSG00000168939)	ENSG00000168939	null	null	1.27368
OXCT1(ENSG00000083720)	ENSG00000083720	null	null	1.27327
SCARB1(ENSG00000073060)	ENSG00000073060	null	null	1.27232
AL136528.1(ENSG00000227589)	ENSG00000227589	null	null	1.27203
ARVCF(ENSG00000099889)	ENSG00000099889	null	null	1.27189
AC138028.2(ENSG00000224888)	ENSG00000224888	null	null	1.27143
ELMO1(ENSG00000155849)	ENSG00000155849	null	null	1.27141
LAMC2(ENSG00000058085)	ENSG00000058085	null	null	1.27077
GPRC5A(ENSG00000013588)	ENSG00000013588	null	null	1.2699
KCNT1(ENSG00000107147)	ENSG00000107147	null	null	1.2696
AL365277.1(ENSG00000228060)	ENSG00000228060	null	null	1.26874
SLFN12(ENSG00000172123)	ENSG00000172123	null	null	1.26575
AC122688.3(ENSG00000279233)	ENSG00000279233	null	null	1.26518
FLJ20021(ENSG00000254531)	ENSG00000254531	null	null	1.26451
MIR34AHG(ENSG00000228526)	ENSG00000228526	null	null	1.26385
FYN(ENSG00000010810)	ENSG00000010810	null	null	1.26203
AC021087.3(ENSG00000261434)	ENSG00000261434	null	null	1.26053
AP003392.1(ENSG00000254428)	ENSG00000254428	null	null	1.25997
ARHGAP45(ENSG00000180448)	ENSG00000180448	null	null	1.25963
MTERF2(ENSG00000120832)	ENSG00000120832	null	null	1.25951
DSTN(ENSG00000125868)	ENSG00000125868	null	null	1.25911
BTN3A3(ENSG00000111801)	ENSG00000111801	null	null	1.25811
MT-ND4L(ENSG00000212907)	ENSG00000212907	null	null	1.25804
AL137786.1(ENSG00000258702)	ENSG00000258702	null	null	1.25734
GPC2(ENSG00000213420)	ENSG00000213420	null	null	1.25694
SPTSSB(ENSG00000196542)	ENSG00000196542	null	null	1.25661
CCDC39(ENSG00000284862)	ENSG00000284862	null	null	1.25632
ZNF225(ENSG00000256294)	ENSG00000256294	null	null	1.25518
ANKRD20A17P(ENSG00000251056)	ENSG00000251056	null	null	1.25423
AC005775.1(ENSG00000266933)	ENSG00000266933	null	null	1.25405
SMARCE1(ENSG00000073584)	ENSG00000073584	null	null	1.25404
AL023284.4(ENSG00000260418)	ENSG00000260418	null	null	1.25353
EFNA1(ENSG00000169242)	ENSG00000169242	null	null	1.25273
AC010761.1(ENSG00000264577)	ENSG00000264577	null	null	1.2516
INHBB(ENSG00000163083)	ENSG00000163083	null	null	1.25098
AC079684.1(ENSG00000274943)	ENSG00000274943	null	null	1.24997
AC010618.3(ENSG00000269439)	ENSG00000269439	null	null	1.24977
ZNF556(ENSG00000172000)	ENSG00000172000	null	null	1.24939
AC239798.2(ENSG00000234571)	ENSG00000234571	null	null	1.24899
AC233723.1(ENSG00000262165)	ENSG00000262165	null	null	1.24882
SRARP(ENSG00000183888)	ENSG00000183888	null	null	1.24859
CYP21A1P(ENSG00000204338)	ENSG00000204338	null	null	1.24851
TNNI2(ENSG00000130598)	ENSG00000130598	null	null	1.24821
B3GAT2(ENSG00000112309)	ENSG00000112309	null	null	1.24582
USP2(ENSG00000036672)	ENSG00000036672	null	null	1.24554
PIK3C2G(ENSG00000139144)	ENSG00000139144	null	null	1.24515
STXBP6(ENSG00000168952)	ENSG00000168952	null	null	1.24398
SNORD100(ENSG00000221500)	ENSG00000221500	null	null	1.24363
AL365203.2(ENSG00000273038)	ENSG00000273038	null	null	1.24362
MISP(ENSG00000099812)	ENSG00000099812	null	null	1.24324
AC116614.1(ENSG00000235688)	ENSG00000235688	null	null	1.24311
Z83851.1(ENSG00000233903)	ENSG00000233903	null	null	1.24267
AL353625.1(ENSG00000213073)	ENSG00000213073	null	null	1.2423
TP53TG3(ENSG00000183632)	ENSG00000183632	null	null	1.24164
GPRIN2(ENSG00000204175)	ENSG00000204175	null	null	1.24122
AP001107.8(ENSG00000254855)	ENSG00000254855	null	null	1.24074
BCAR4(ENSG00000262117)	ENSG00000262117	null	null	1.2404
ABCA11P(ENSG00000251595)	ENSG00000251595	null	null	1.2394
AL158163.1(ENSG00000270589)	ENSG00000270589	null	null	1.23911
MT-TD(ENSG00000210154)	ENSG00000210154	null	null	1.23617
AL512625.1(ENSG00000170161)	ENSG00000170161	null	null	1.23581
AL591848.4(ENSG00000260855)	ENSG00000260855	null	null	1.23483
LINC00323(ENSG00000226496)	ENSG00000226496	null	null	1.23379
AC096642.1(ENSG00000277007)	ENSG00000277007	null	null	1.23373
AL513314.2(ENSG00000276997)	ENSG00000276997	null	null	1.23325
MESP1(ENSG00000166823)	ENSG00000166823	null	null	1.23278
PDZK1IP1(ENSG00000162366)	ENSG00000162366	null	null	1.23211
LINC01234(ENSG00000249550)	ENSG00000249550	null	null	1.23091
ZSCAN31(ENSG00000235109)	ENSG00000235109	null	null	1.23051
AC022509.3(ENSG00000256894)	ENSG00000256894	null	null	1.22946
MRPS24(ENSG00000062582)	ENSG00000062582	null	null	1.22803
BCL11A(ENSG00000119866)	ENSG00000119866	null	null	1.2277
ATP2C2-AS1(ENSG00000261286)	ENSG00000261286	null	null	1.22747
HLA-DRA(ENSG00000204287)	ENSG00000204287	null	null	1.22603
LASP1(ENSG00000002834)	ENSG00000002834	null	null	1.22509
C21orf62-AS1(ENSG00000205930)	ENSG00000205930	null	null	1.22467
ATP13A4(ENSG00000127249)	ENSG00000127249	null	null	1.22445
RN7SL268P(ENSG00000244425)	ENSG00000244425	null	null	1.22347
CROCCP3(ENSG00000080947)	ENSG00000080947	null	null	1.22282
MBNL2(ENSG00000139793)	ENSG00000139793	null	null	1.22228
AL359922.3(ENSG00000279670)	ENSG00000279670	null	null	1.22048
FYB2(ENSG00000187889)	ENSG00000187889	null	null	1.21957
LYPD8(ENSG00000259823)	ENSG00000259823	null	null	1.21811
Z92544.2(ENSG00000261659)	ENSG00000261659	null	null	1.21775
GJB6(ENSG00000121742)	ENSG00000121742	null	null	1.21735
ARL4D(ENSG00000175906)	ENSG00000175906	null	null	1.217
AC145423.3(ENSG00000278112)	ENSG00000278112	null	null	1.21606
SLC9C1(ENSG00000172139)	ENSG00000172139	null	null	1.21557
BMS1P22(ENSG00000232775)	ENSG00000232775	null	null	1.2152
TCEAL9(ENSG00000185222)	ENSG00000185222	null	null	1.21495
SLC25A16(ENSG00000122912)	ENSG00000122912	null	null	1.21463
PLXNA1(ENSG00000114554)	ENSG00000114554	null	null	1.21462
SYT9(ENSG00000170743)	ENSG00000170743	null	null	1.21451
GREM2(ENSG00000180875)	ENSG00000180875	null	null	1.21421
AC066613.1(ENSG00000259668)	ENSG00000259668	null	null	1.21406
NRG1(ENSG00000157168)	ENSG00000157168	null	null	1.21302
EFEMP1(ENSG00000115380)	ENSG00000115380	null	null	1.21239
AC004253.1(ENSG00000263990)	ENSG00000263990	null	null	1.21225
PLEKHA8P1(ENSG00000134297)	ENSG00000134297	null	null	1.21202
DIRC3(ENSG00000231672)	ENSG00000231672	null	null	1.21087
NRCAM(ENSG00000091129)	ENSG00000091129	null	null	1.21078
AC091563.1(ENSG00000254343)	ENSG00000254343	null	null	1.21073
BHLHB9(ENSG00000198908)	ENSG00000198908	null	null	1.2107
AC131097.3(ENSG00000224272)	ENSG00000224272	null	null	1.21005
RWDD2A(ENSG00000013392)	ENSG00000013392	null	null	1.20922
EPHA10(ENSG00000183317)	ENSG00000183317	null	null	1.20921
AC243964.3(ENSG00000279095)	ENSG00000279095	null	null	1.20853
HRK(ENSG00000135116)	ENSG00000135116	null	null	1.20769
TPRG1L(ENSG00000158109)	ENSG00000158109	null	null	1.20748
PPP1R3B(ENSG00000173281)	ENSG00000173281	null	null	1.20738
OBSCN-AS1(ENSG00000162913)	ENSG00000162913	null	null	1.20604
CHST1(ENSG00000175264)	ENSG00000175264	null	null	1.20502
AC114341.1(ENSG00000278075)	ENSG00000278075	null	null	1.20312
LINC00893(ENSG00000241769)	ENSG00000241769	null	null	1.20306
TRNP1(ENSG00000253368)	ENSG00000253368	null	null	1.20261
SNAI3-AS1(ENSG00000260630)	ENSG00000260630	null	null	1.20176
AL356235.1(ENSG00000248503)	ENSG00000248503	null	null	1.20003
AC009065.1(ENSG00000259780)	ENSG00000259780	null	null	1.19941
ECT2L(ENSG00000203734)	ENSG00000203734	null	null	1.19935
SLC43A2(ENSG00000167703)	ENSG00000167703	null	null	1.19853
PTGER3(ENSG00000050628)	ENSG00000050628	null	null	1.19706
UPF3AP3(ENSG00000234709)	ENSG00000234709	null	null	1.19458
CARMIL3(ENSG00000186648)	ENSG00000186648	null	null	1.19397
SP5(ENSG00000204335)	ENSG00000204335	null	null	1.19392
AC005544.1(ENSG00000264491)	ENSG00000264491	null	null	1.19342
RNF148(ENSG00000235631)	ENSG00000235631	null	null	1.19273
AL691420.1(ENSG00000228714)	ENSG00000228714	null	null	1.19273
AL591806.1(ENSG00000228917)	ENSG00000228917	null	null	1.19184
PRSS51(ENSG00000253649)	ENSG00000253649	null	null	1.19133
CCDC18-AS1(ENSG00000223745)	ENSG00000223745	null	null	1.19092
SYS1-DBNDD2(ENSG00000254806)	ENSG00000254806	null	null	1.19057
SLC16A2(ENSG00000147100)	ENSG00000147100	null	null	1.1904
PDGFB(ENSG00000100311)	ENSG00000100311	null	null	1.19036
NANOGP7(ENSG00000258774)	ENSG00000258774	null	null	1.1903
U52111.1(ENSG00000232725)	ENSG00000232725	null	null	1.18999
SLC51A(ENSG00000163959)	ENSG00000163959	null	null	1.18985
RRN3P3(ENSG00000257122)	ENSG00000257122	null	null	1.18947
AC024941.2(ENSG00000281333)	ENSG00000281333	null	null	1.1892
ALPK3(ENSG00000136383)	ENSG00000136383	null	null	1.18893
MAFA-AS1(ENSG00000254338)	ENSG00000254338	null	null	1.18891
IL10RA(ENSG00000110324)	ENSG00000110324	null	null	1.18865
CNTNAP1(ENSG00000108797)	ENSG00000108797	null	null	1.1886
AC008895.1(ENSG00000279948)	ENSG00000279948	null	null	1.18742
CRYAB(ENSG00000109846)	ENSG00000109846	null	null	1.18722
SEMA3B(ENSG00000012171)	ENSG00000012171	null	null	1.18645
BEX4(ENSG00000102409)	ENSG00000102409	null	null	1.18628
OSR2(ENSG00000164920)	ENSG00000164920	null	null	1.18608
PROS1(ENSG00000184500)	ENSG00000184500	null	null	1.18566
TPM4(ENSG00000167460)	ENSG00000167460	null	null	1.18519
TMPRSS11E(ENSG00000087128)	ENSG00000087128	null	null	1.18316
ADSL(ENSG00000239900)	ENSG00000239900	null	null	1.18304
CBWD6(ENSG00000215126)	ENSG00000215126	null	null	1.18232
SNHG4(ENSG00000281398)	ENSG00000281398	null	null	1.17803
AC068946.1(ENSG00000280537)	ENSG00000280537	null	null	1.17786
MT-TM(ENSG00000210112)	ENSG00000210112	null	null	1.17723
ADAMTSL4(ENSG00000143382)	ENSG00000143382	null	null	1.17668
DEPTOR(ENSG00000155792)	ENSG00000155792	null	null	1.17578
PKP2(ENSG00000057294)	ENSG00000057294	null	null	1.1757
LINC01579(ENSG00000258754)	ENSG00000258754	null	null	1.17526
ACY3(ENSG00000132744)	ENSG00000132744	null	null	1.17517
FAM95C(ENSG00000283486)	ENSG00000283486	null	null	1.17497
AL031985.3(ENSG00000260920)	ENSG00000260920	null	null	1.17431
LINC00839(ENSG00000185904)	ENSG00000185904	null	null	1.17415
SUGCT(ENSG00000175600)	ENSG00000175600	null	null	1.17312
VPS18(ENSG00000104142)	ENSG00000104142	null	null	1.17283
RAB3B(ENSG00000169213)	ENSG00000169213	null	null	1.17087
PIK3R3(ENSG00000117461)	ENSG00000117461	null	null	1.17078
DAPK3(ENSG00000167657)	ENSG00000167657	null	null	1.16956
HNRNPCP7(ENSG00000228653)	ENSG00000228653	null	null	1.16753
CLN3(ENSG00000188603)	ENSG00000188603	null	null	1.1674
AC239803.3(ENSG00000274372)	ENSG00000274372	null	null	1.1662
MIR3942(ENSG00000265102)	ENSG00000265102	null	null	1.1662
SLC29A3(ENSG00000198246)	ENSG00000198246	null	null	1.16608
AC004232.3(ENSG00000279031)	ENSG00000279031	null	null	1.16554
PERM1(ENSG00000187642)	ENSG00000187642	null	null	1.16543
LINC00106(ENSG00000236871)	ENSG00000236871	null	null	1.16518
UMODL1-AS1(ENSG00000184385)	ENSG00000184385	null	null	1.16205
NBPF10(ENSG00000271425)	ENSG00000271425	null	null	1.16037
NMRK2(ENSG00000077009)	ENSG00000077009	null	null	1.15918
SLC22A4(ENSG00000197208)	ENSG00000197208	null	null	1.15725
AZIN2(ENSG00000142920)	ENSG00000142920	null	null	1.15677
SDSL(ENSG00000139410)	ENSG00000139410	null	null	1.15654
AL162431.2(ENSG00000243155)	ENSG00000243155	null	null	1.15573
HLA-DQB1(ENSG00000179344)	ENSG00000179344	null	null	1.15545
AC010980.1(ENSG00000237732)	ENSG00000237732	null	null	1.15485
STAU2-AS1(ENSG00000253302)	ENSG00000253302	null	null	1.15464
AC004846.2(ENSG00000258944)	ENSG00000258944	null	null	1.15461
AC119403.1(ENSG00000253392)	ENSG00000253392	null	null	1.15461
MALAT1(ENSG00000251562)	ENSG00000251562	null	null	1.15459
AP000356.2(ENSG00000284070)	ENSG00000284070	null	null	1.15425
BACE2(ENSG00000182240)	ENSG00000182240	null	null	1.15378
ZNF790-AS1(ENSG00000267254)	ENSG00000267254	null	null	1.15304
CD320(ENSG00000167775)	ENSG00000167775	null	null	1.1527
AL365436.1(ENSG00000223861)	ENSG00000223861	null	null	1.15269
AC093827.5(ENSG00000285458)	ENSG00000285458	null	null	1.15269
ENG(ENSG00000106991)	ENSG00000106991	null	null	1.15223
TBC1D3D(ENSG00000274419)	ENSG00000274419	null	null	1.15209
GCNT3(ENSG00000140297)	ENSG00000140297	null	null	1.15189
AC004231.1(ENSG00000234477)	ENSG00000234477	null	null	1.15169
TAS2R4(ENSG00000127364)	ENSG00000127364	null	null	1.15169
AC127024.2(ENSG00000263603)	ENSG00000263603	null	null	1.15169
LAMB1(ENSG00000091136)	ENSG00000091136	null	null	1.15157
AP001453.2(ENSG00000256940)	ENSG00000256940	null	null	1.15128
ADAT2(ENSG00000189007)	ENSG00000189007	null	null	1.15111
LINC02600(ENSG00000250986)	ENSG00000250986	null	null	1.15098
AC073842.2(ENSG00000242798)	ENSG00000242798	null	null	1.14768
SLC41A2(ENSG00000136052)	ENSG00000136052	null	null	1.14708
WDR26(ENSG00000162923)	ENSG00000162923	null	null	1.14698
MT-TV(ENSG00000210077)	ENSG00000210077	null	null	1.14655
C14orf132(ENSG00000227051)	ENSG00000227051	null	null	1.14638
AL353622.1(ENSG00000270605)	ENSG00000270605	null	null	1.14632
SLC9A3-AS1(ENSG00000225138)	ENSG00000225138	null	null	1.14493
PHACTR2(ENSG00000112419)	ENSG00000112419	null	null	1.14391
CARMIL2(ENSG00000159753)	ENSG00000159753	null	null	1.14356
AC116407.4(ENSG00000280033)	ENSG00000280033	null	null	1.1432
FLVCR2(ENSG00000119686)	ENSG00000119686	null	null	1.14279
AL627309.7(ENSG00000269981)	ENSG00000269981	null	null	1.14242
LIX1L(ENSG00000271601)	ENSG00000271601	null	null	1.14209
DUX4L9(ENSG00000224807)	ENSG00000224807	null	null	1.1419
SELPLG(ENSG00000110876)	ENSG00000110876	null	null	1.14172
KIAA0513(ENSG00000135709)	ENSG00000135709	null	null	1.14148
BTC(ENSG00000174808)	ENSG00000174808	null	null	1.14135
RIN3(ENSG00000100599)	ENSG00000100599	null	null	1.14112
GOLGA7B(ENSG00000155265)	ENSG00000155265	null	null	1.14095
NRADDP(ENSG00000236409)	ENSG00000236409	null	null	1.14052
SLC26A10(ENSG00000135502)	ENSG00000135502	null	null	1.14029
SNX25P1(ENSG00000236809)	ENSG00000236809	null	null	1.1396
SH2D3A(ENSG00000125731)	ENSG00000125731	null	null	1.13933
RPL7AP11(ENSG00000242445)	ENSG00000242445	null	null	1.13839
SOX4(ENSG00000124766)	ENSG00000124766	null	null	1.13773
SATB1(ENSG00000182568)	ENSG00000182568	null	null	1.1367
COL18A1(ENSG00000182871)	ENSG00000182871	null	null	1.13607
KLK5(ENSG00000167754)	ENSG00000167754	null	null	1.1359
FKBP1B(ENSG00000119782)	ENSG00000119782	null	null	1.13576
NLGN1(ENSG00000169760)	ENSG00000169760	null	null	1.13544
ST3GAL5(ENSG00000115525)	ENSG00000115525	null	null	1.1354
ERICH2(ENSG00000204334)	ENSG00000204334	null	null	1.13533
ID1(ENSG00000125968)	ENSG00000125968	null	null	1.13532
HSD17B14(ENSG00000087076)	ENSG00000087076	null	null	1.13425
AC009403.2(ENSG00000283128)	ENSG00000283128	null	null	1.13423
ZNF284(ENSG00000186026)	ENSG00000186026	null	null	1.13404
SGSH(ENSG00000181523)	ENSG00000181523	null	null	1.1339
AC005674.2(ENSG00000261490)	ENSG00000261490	null	null	1.13281
BEX2(ENSG00000133134)	ENSG00000133134	null	null	1.13184
F2RL1(ENSG00000164251)	ENSG00000164251	null	null	1.13182
AL158801.5(ENSG00000279392)	ENSG00000279392	null	null	1.13074
GJB5(ENSG00000189280)	ENSG00000189280	null	null	1.1304
OR7E108P(ENSG00000270432)	ENSG00000270432	null	null	1.1304
CTSS(ENSG00000163131)	ENSG00000163131	null	null	1.12962
AC022075.1(ENSG00000245648)	ENSG00000245648	null	null	1.12835
AC245014.3(ENSG00000276216)	ENSG00000276216	null	null	1.1277
AC096588.1(ENSG00000249392)	ENSG00000249392	null	null	1.1277
LINC00240(ENSG00000224843)	ENSG00000224843	null	null	1.12697
C10orf82(ENSG00000165863)	ENSG00000165863	null	null	1.12639
PFN1P4(ENSG00000225080)	ENSG00000225080	null	null	1.12639
AC107419.1(ENSG00000228933)	ENSG00000228933	null	null	1.12637
DUSP15(ENSG00000149599)	ENSG00000149599	null	null	1.12602
CNPY4(ENSG00000166997)	ENSG00000166997	null	null	1.12578
MT-CO2(ENSG00000198712)	ENSG00000198712	null	null	1.1253
ZNF236-DT(ENSG00000264278)	ENSG00000264278	null	null	1.12491
C1GALT1(ENSG00000106392)	ENSG00000106392	null	null	1.12474
OR7E116P(ENSG00000225072)	ENSG00000225072	null	null	1.12472
AL445649.1(ENSG00000276740)	ENSG00000276740	null	null	1.12448
AC126603.1(ENSG00000258628)	ENSG00000258628	null	null	1.12423
AC115220.1(ENSG00000241149)	ENSG00000241149	null	null	1.12391
RNU6-1053P(ENSG00000251739)	ENSG00000251739	null	null	1.12332
CYCSP34(ENSG00000176268)	ENSG00000176268	null	null	1.12324
LRMP(ENSG00000118308)	ENSG00000118308	null	null	1.12242
AC245297.1(ENSG00000215861)	ENSG00000215861	null	null	1.12232
SLIT1(ENSG00000187122)	ENSG00000187122	null	null	1.12196
LINC02293(ENSG00000257185)	ENSG00000257185	null	null	1.12181
RSU1(ENSG00000148484)	ENSG00000148484	null	null	1.12173
RASD1(ENSG00000108551)	ENSG00000108551	null	null	1.12159
AC053503.2(ENSG00000229525)	ENSG00000229525	null	null	1.12159
TNFRSF12A(ENSG00000006327)	ENSG00000006327	null	null	1.12092
DDIT4(ENSG00000168209)	ENSG00000168209	null	null	1.12058
ADAMTS19-AS1(ENSG00000249421)	ENSG00000249421	null	null	1.12036
CTSD(ENSG00000117984)	ENSG00000117984	null	null	1.12012
ICAM1(ENSG00000090339)	ENSG00000090339	null	null	1.119
SOBP(ENSG00000112320)	ENSG00000112320	null	null	1.11832
CTRB2(ENSG00000168928)	ENSG00000168928	null	null	1.11806
SOD2(ENSG00000112096)	ENSG00000112096	null	null	1.11795
LBHD1(ENSG00000162194)	ENSG00000162194	null	null	1.11794
DDN(ENSG00000181418)	ENSG00000181418	null	null	1.11753
CLCN4(ENSG00000073464)	ENSG00000073464	null	null	1.11669
AC109460.1(ENSG00000260367)	ENSG00000260367	null	null	1.11631
RNF43(ENSG00000108375)	ENSG00000108375	null	null	1.11617
AC074032.1(ENSG00000272368)	ENSG00000272368	null	null	1.11519
PLAC8(ENSG00000145287)	ENSG00000145287	null	null	1.11519
LINC01979(ENSG00000262585)	ENSG00000262585	null	null	1.11475
AC009414.2(ENSG00000260025)	ENSG00000260025	null	null	1.11433
AC022364.1(ENSG00000247934)	ENSG00000247934	null	null	1.11433
CELF5(ENSG00000161082)	ENSG00000161082	null	null	1.11394
SGPP1(ENSG00000126821)	ENSG00000126821	null	null	1.11364
MACROD2(ENSG00000172264)	ENSG00000172264	null	null	1.11247
RNU1-106P(ENSG00000207110)	ENSG00000207110	null	null	1.11159
HIST1H4E(ENSG00000276966)	ENSG00000276966	null	null	1.11056
RPL5P30(ENSG00000243431)	ENSG00000243431	null	null	1.11038
IZUMO4(ENSG00000099840)	ENSG00000099840	null	null	1.10996
TIAF1(ENSG00000221995)	ENSG00000221995	null	null	1.10969
TECTA(ENSG00000109927)	ENSG00000109927	null	null	1.10957
KIF6(ENSG00000164627)	ENSG00000164627	null	null	1.10955
RRAGC(ENSG00000116954)	ENSG00000116954	null	null	1.10952
AP000808.2(ENSG00000255741)	ENSG00000255741	null	null	1.10731
DFFB(ENSG00000169598)	ENSG00000169598	null	null	1.10679
RNF217(ENSG00000146373)	ENSG00000146373	null	null	1.10678
VWA2(ENSG00000165816)	ENSG00000165816	null	null	1.10673
S100A10(ENSG00000197747)	ENSG00000197747	null	null	1.10631
COL26A1(ENSG00000160963)	ENSG00000160963	null	null	1.10595
BIN2(ENSG00000110934)	ENSG00000110934	null	null	1.10554
C9orf84(ENSG00000165181)	ENSG00000165181	null	null	1.1055
AC005329.3(ENSG00000280486)	ENSG00000280486	null	null	1.1055
AC243830.2(ENSG00000275720)	ENSG00000275720	null	null	1.1055
AL442125.1(ENSG00000276248)	ENSG00000276248	null	null	1.10486
AC106785.2(ENSG00000260611)	ENSG00000260611	null	null	1.10474
ARRDC4(ENSG00000140450)	ENSG00000140450	null	null	1.10473
FCRLB(ENSG00000162746)	ENSG00000162746	null	null	1.10444
SDC3(ENSG00000162512)	ENSG00000162512	null	null	1.10404
HYPK(ENSG00000242028)	ENSG00000242028	null	null	1.10391
HLF(ENSG00000108924)	ENSG00000108924	null	null	1.10321
PVR(ENSG00000073008)	ENSG00000073008	null	null	1.10281
HEPH(ENSG00000089472)	ENSG00000089472	null	null	1.10279
EIF4HP2(ENSG00000237977)	ENSG00000237977	null	null	1.10245
CROT(ENSG00000005469)	ENSG00000005469	null	null	1.10222
MT-ATP6(ENSG00000198899)	ENSG00000198899	null	null	1.10209
MEI4(ENSG00000269964)	ENSG00000269964	null	null	1.10123
ADGRL2(ENSG00000117114)	ENSG00000117114	null	null	1.10121
GALNT2(ENSG00000143641)	ENSG00000143641	null	null	1.10109
SNRK-AS1(ENSG00000234617)	ENSG00000234617	null	null	1.10108
GLA(ENSG00000102393)	ENSG00000102393	null	null	1.10106
ARHGEF10(ENSG00000104728)	ENSG00000104728	null	null	1.10035
TPRXL(ENSG00000180438)	ENSG00000180438	null	null	1.09941
LMO3(ENSG00000048540)	ENSG00000048540	null	null	1.09937
IL4I1(ENSG00000104951)	ENSG00000104951	null	null	1.09921
ZP1(ENSG00000149506)	ENSG00000149506	null	null	1.09869
GRAMD4P7(ENSG00000266242)	ENSG00000266242	null	null	1.09845
FPR3(ENSG00000187474)	ENSG00000187474	null	null	1.09832
SLC26A2(ENSG00000155850)	ENSG00000155850	null	null	1.09824
TPM1(ENSG00000140416)	ENSG00000140416	null	null	1.0981
LURAP1L-AS1(ENSG00000235448)	ENSG00000235448	null	null	1.09792
HLA-DRB1(ENSG00000196126)	ENSG00000196126	null	null	1.09764
ANKRD6(ENSG00000135299)	ENSG00000135299	null	null	1.09699
MOGAT2(ENSG00000166391)	ENSG00000166391	null	null	1.09673
PPP2R2B(ENSG00000156475)	ENSG00000156475	null	null	1.0962
AL031670.1(ENSG00000275582)	ENSG00000275582	null	null	1.09605
AC023824.6(ENSG00000280180)	ENSG00000280180	null	null	1.09576
RHBDL1(ENSG00000103269)	ENSG00000103269	null	null	1.09521
BMPER(ENSG00000164619)	ENSG00000164619	null	null	1.09514
MID1(ENSG00000101871)	ENSG00000101871	null	null	1.0948
SQSTM1(ENSG00000161011)	ENSG00000161011	null	null	1.09465
AC015813.4(ENSG00000278642)	ENSG00000278642	null	null	1.09372
YEATS2-AS1(ENSG00000233885)	ENSG00000233885	null	null	1.0936
AC089999.2(ENSG00000277566)	ENSG00000277566	null	null	1.09351
PRR16(ENSG00000184838)	ENSG00000184838	null	null	1.09333
PTPRR(ENSG00000153233)	ENSG00000153233	null	null	1.09329
AC005261.1(ENSG00000268205)	ENSG00000268205	null	null	1.09325
STOX2(ENSG00000173320)	ENSG00000173320	null	null	1.0932
MT-CO3(ENSG00000198938)	ENSG00000198938	null	null	1.09279
CPZ(ENSG00000109625)	ENSG00000109625	null	null	1.09252
ST3GAL1P1(ENSG00000250656)	ENSG00000250656	null	null	1.09174
RAB29(ENSG00000117280)	ENSG00000117280	null	null	1.09171
LMO1(ENSG00000166407)	ENSG00000166407	null	null	1.09142
NSG1(ENSG00000168824)	ENSG00000168824	null	null	1.0907
PINK1-AS(ENSG00000117242)	ENSG00000117242	null	null	1.09022
FSCN1(ENSG00000075618)	ENSG00000075618	null	null	1.09002
TBILA(ENSG00000261488)	ENSG00000261488	null	null	1.08987
LRP1B(ENSG00000168702)	ENSG00000168702	null	null	1.08949
ELF5(ENSG00000135374)	ENSG00000135374	null	null	1.08903
LZTR1(ENSG00000099949)	ENSG00000099949	null	null	1.08868
C22orf15(ENSG00000169314)	ENSG00000169314	null	null	1.08828
HTRA1(ENSG00000166033)	ENSG00000166033	null	null	1.08802
SDCBP(ENSG00000137575)	ENSG00000137575	null	null	1.08756
GLP2R(ENSG00000065325)	ENSG00000065325	null	null	1.08755
CCL7(ENSG00000108688)	ENSG00000108688	null	null	1.08755
ZDHHC19(ENSG00000163958)	ENSG00000163958	null	null	1.08719
MXD4(ENSG00000123933)	ENSG00000123933	null	null	1.08703
AC141930.2(ENSG00000283766)	ENSG00000283766	null	null	1.08672
AC093909.1(ENSG00000180015)	ENSG00000180015	null	null	1.08649
DDX47(ENSG00000213782)	ENSG00000213782	null	null	1.08589
RPS6KA2(ENSG00000071242)	ENSG00000071242	null	null	1.08547
AKR1B1(ENSG00000085662)	ENSG00000085662	null	null	1.08511
RF00019(ENSG00000206822)	ENSG00000206822	null	null	1.08511
FAM102A(ENSG00000167106)	ENSG00000167106	null	null	1.08505
TOM1L2(ENSG00000175662)	ENSG00000175662	null	null	1.08502
ANXA6(ENSG00000197043)	ENSG00000197043	null	null	1.08442
PVT1(ENSG00000249859)	ENSG00000249859	null	null	1.08402
AC024558.1(ENSG00000248557)	ENSG00000248557	null	null	1.08392
AASS(ENSG00000008311)	ENSG00000008311	null	null	1.08221
AC136475.10(ENSG00000277290)	ENSG00000277290	null	null	1.08157
RPL34P18(ENSG00000240509)	ENSG00000240509	null	null	1.08144
ZDBF2(ENSG00000204186)	ENSG00000204186	null	null	1.08119
GNPDA1(ENSG00000113552)	ENSG00000113552	null	null	1.08059
KRT7-AS(ENSG00000257671)	ENSG00000257671	null	null	1.07999
AC138028.4(ENSG00000260121)	ENSG00000260121	null	null	1.07982
LINC01480(ENSG00000270164)	ENSG00000270164	null	null	1.07939
CYP2J2(ENSG00000134716)	ENSG00000134716	null	null	1.07875
RASA3(ENSG00000185989)	ENSG00000185989	null	null	1.07862
TPM2(ENSG00000198467)	ENSG00000198467	null	null	1.07827
KRT8(ENSG00000170421)	ENSG00000170421	null	null	1.078
CPNE8(ENSG00000139117)	ENSG00000139117	null	null	1.07769
KRT18P4(ENSG00000229222)	ENSG00000229222	null	null	1.07749
PRPS1(ENSG00000147224)	ENSG00000147224	null	null	1.07736
AP002992.1(ENSG00000255236)	ENSG00000255236	null	null	1.07689
KRT8P3(ENSG00000254285)	ENSG00000254285	null	null	1.07688
AC145423.2(ENSG00000274427)	ENSG00000274427	null	null	1.07605
LINC00993(ENSG00000235687)	ENSG00000235687	null	null	1.07605
MIR200B(ENSG00000207730)	ENSG00000207730	null	null	1.076
AC005083.1(ENSG00000233834)	ENSG00000233834	null	null	1.07504
ANO6(ENSG00000177119)	ENSG00000177119	null	null	1.07485
ANGPT2(ENSG00000091879)	ENSG00000091879	null	null	1.07377
ARL6IP5(ENSG00000144746)	ENSG00000144746	null	null	1.07336
HIST1H1T(ENSG00000187475)	ENSG00000187475	null	null	1.07262
KRT18P63(ENSG00000235413)	ENSG00000235413	null	null	1.07237
LARP6(ENSG00000166173)	ENSG00000166173	null	null	1.07165
RRS1-AS1(ENSG00000246145)	ENSG00000246145	null	null	1.0714
AL132989.1(ENSG00000258682)	ENSG00000258682	null	null	1.07139
AL138828.1(ENSG00000237596)	ENSG00000237596	null	null	1.0692
AC007038.1(ENSG00000229127)	ENSG00000229127	null	null	1.06873
BEST4(ENSG00000142959)	ENSG00000142959	null	null	1.06872
HLA-DRB5(ENSG00000198502)	ENSG00000198502	null	null	1.06834
EPB41L4A(ENSG00000129595)	ENSG00000129595	null	null	1.06798
LAGE3P1(ENSG00000225693)	ENSG00000225693	null	null	1.06777
SLX1B-SULT1A4(ENSG00000260280)	ENSG00000260280	null	null	1.06769
AC009948.4(ENSG00000270956)	ENSG00000270956	null	null	1.06728
NPIPB3(ENSG00000169246)	ENSG00000169246	null	null	1.06715
SH3BGRL2(ENSG00000198478)	ENSG00000198478	null	null	1.06655
AC107884.1(ENSG00000251364)	ENSG00000251364	null	null	1.06653
AC025034.1(ENSG00000258302)	ENSG00000258302	null	null	1.06646
NALCN(ENSG00000102452)	ENSG00000102452	null	null	1.06636
RAI14(ENSG00000039560)	ENSG00000039560	null	null	1.06597
MGAT5B(ENSG00000167889)	ENSG00000167889	null	null	1.06559
ZBED5(ENSG00000236287)	ENSG00000236287	null	null	1.06509
MICAL1(ENSG00000135596)	ENSG00000135596	null	null	1.06338
NREP(ENSG00000134986)	ENSG00000134986	null	null	1.06314
AC011773.4(ENSG00000260493)	ENSG00000260493	null	null	1.0629
RUNX1T1(ENSG00000079102)	ENSG00000079102	null	null	1.06286
RPL22L1(ENSG00000163584)	ENSG00000163584	null	null	1.06263
CPNE9(ENSG00000144550)	ENSG00000144550	null	null	1.06216
LINC00933(ENSG00000259728)	ENSG00000259728	null	null	1.06205
AC011287.1(ENSG00000229618)	ENSG00000229618	null	null	1.06198
THSD7A(ENSG00000005108)	ENSG00000005108	null	null	1.06192
FBXO15(ENSG00000141665)	ENSG00000141665	null	null	1.06103
MYCL(ENSG00000116990)	ENSG00000116990	null	null	1.0609
SLC30A8(ENSG00000164756)	ENSG00000164756	null	null	1.06054
PLSCR3(ENSG00000187838)	ENSG00000187838	null	null	1.06038
GAGE1(ENSG00000205777)	ENSG00000205777	null	null	1.05987
LPO(ENSG00000167419)	ENSG00000167419	null	null	1.05967
QPCT(ENSG00000115828)	ENSG00000115828	null	null	1.05857
FMR1-IT1(ENSG00000236337)	ENSG00000236337	null	null	1.05821
HMGA1P4(ENSG00000234705)	ENSG00000234705	null	null	1.05821
CYP39A1(ENSG00000146233)	ENSG00000146233	null	null	1.05817
PCDHAC1(ENSG00000248383)	ENSG00000248383	null	null	1.05789
AC119868.1(ENSG00000264845)	ENSG00000264845	null	null	1.05764
NPIPB8(ENSG00000255524)	ENSG00000255524	null	null	1.05757
OLFM2(ENSG00000105088)	ENSG00000105088	null	null	1.05734
PTPRZ1(ENSG00000106278)	ENSG00000106278	null	null	1.0567
PDE9A(ENSG00000160191)	ENSG00000160191	null	null	1.0563
SYNM(ENSG00000182253)	ENSG00000182253	null	null	1.0559
LINC01732(ENSG00000237292)	ENSG00000237292	null	null	1.05583
KLHL35(ENSG00000149243)	ENSG00000149243	null	null	1.05574
AC009802.1(ENSG00000283667)	ENSG00000283667	null	null	1.0557
MTATP6P1(ENSG00000248527)	ENSG00000248527	null	null	1.05524
GTF2IP6(ENSG00000266736)	ENSG00000266736	null	null	1.05483
FAM86FP(ENSG00000164845)	ENSG00000164845	null	null	1.05468
AL139383.1(ENSG00000230490)	ENSG00000230490	null	null	1.05451
HCN4(ENSG00000138622)	ENSG00000138622	null	null	1.05451
AC010735.1(ENSG00000261379)	ENSG00000261379	null	null	1.05441
AC006042.1(ENSG00000227719)	ENSG00000227719	null	null	1.05371
AC254562.2(ENSG00000232710)	ENSG00000232710	null	null	1.05291
MAPK8IP1P2(ENSG00000263503)	ENSG00000263503	null	null	1.05251
SARS2(ENSG00000104835)	ENSG00000104835	null	null	1.05219
ANAPC13(ENSG00000129055)	ENSG00000129055	null	null	1.0521
DBN1(ENSG00000113758)	ENSG00000113758	null	null	1.05189
CYP1B1(ENSG00000138061)	ENSG00000138061	null	null	1.05169
GLRX(ENSG00000173221)	ENSG00000173221	null	null	1.05164
GDAP1(ENSG00000104381)	ENSG00000104381	null	null	1.0516
AC006128.1(ENSG00000279716)	ENSG00000279716	null	null	1.05152
IQSEC3(ENSG00000120645)	ENSG00000120645	null	null	1.0513
SLC6A11(ENSG00000132164)	ENSG00000132164	null	null	1.05102
AC009302.1(ENSG00000233868)	ENSG00000233868	null	null	1.05013
AL161911.1(ENSG00000270917)	ENSG00000270917	null	null	1.05008
APOBEC4(ENSG00000173627)	ENSG00000173627	null	null	1.04993
UMODL1(ENSG00000177398)	ENSG00000177398	null	null	1.04971
CYP46A1(ENSG00000036530)	ENSG00000036530	null	null	1.04921
IFFO1(ENSG00000010295)	ENSG00000010295	null	null	1.04807
BTBD19(ENSG00000222009)	ENSG00000222009	null	null	1.04807
AP003086.1(ENSG00000251323)	ENSG00000251323	null	null	1.04807
AL136304.1(ENSG00000272223)	ENSG00000272223	null	null	1.04798
SEC14L2(ENSG00000100003)	ENSG00000100003	null	null	1.04758
SNORD12B(ENSG00000222365)	ENSG00000222365	null	null	1.0475
AC004754.1(ENSG00000269881)	ENSG00000269881	null	null	1.04748
ACTA1(ENSG00000143632)	ENSG00000143632	null	null	1.04748
UAP1L1(ENSG00000197355)	ENSG00000197355	null	null	1.04726
SNORA65(ENSG00000201302)	ENSG00000201302	null	null	1.04726
AC069307.1(ENSG00000269949)	ENSG00000269949	null	null	1.04627
RAB4B(ENSG00000167578)	ENSG00000167578	null	null	1.0461
ELFN1-AS1(ENSG00000236081)	ENSG00000236081	null	null	1.04571
NECTIN3-AS1(ENSG00000242242)	ENSG00000242242	null	null	1.04557
NDUFA6-DT(ENSG00000237037)	ENSG00000237037	null	null	1.04529
AC008115.3(ENSG00000275560)	ENSG00000275560	null	null	1.04485
DCAF4(ENSG00000119599)	ENSG00000119599	null	null	1.04478
MDH1B(ENSG00000138400)	ENSG00000138400	null	null	1.0443
AL391988.1(ENSG00000277879)	ENSG00000277879	null	null	1.04414
METRNL(ENSG00000176845)	ENSG00000176845	null	null	1.04302
DDIT3(ENSG00000175197)	ENSG00000175197	null	null	1.04209
SNRPN(ENSG00000128739)	ENSG00000128739	null	null	1.04205
CDH18(ENSG00000145526)	ENSG00000145526	null	null	1.04204
SYCP2L(ENSG00000153157)	ENSG00000153157	null	null	1.04178
AP003352.1(ENSG00000245970)	ENSG00000245970	null	null	1.04167
ENTPD1(ENSG00000138185)	ENSG00000138185	null	null	1.0415
RUNDC3A-AS1(ENSG00000267750)	ENSG00000267750	null	null	1.04118
AC036108.2(ENSG00000261054)	ENSG00000261054	null	null	1.04111
ST8SIA1(ENSG00000111728)	ENSG00000111728	null	null	1.04094
AC027682.7(ENSG00000280214)	ENSG00000280214	null	null	1.04083
CLDN6(ENSG00000184697)	ENSG00000184697	null	null	1.04077
DCLK2(ENSG00000170390)	ENSG00000170390	null	null	1.04073
KRTAP3-1(ENSG00000212901)	ENSG00000212901	null	null	1.04073
AC144548.1(ENSG00000258210)	ENSG00000258210	null	null	1.04067
GAB3(ENSG00000160219)	ENSG00000160219	null	null	1.04044
AC073413.1(ENSG00000270480)	ENSG00000270480	null	null	1.04006
AC021439.1(ENSG00000261622)	ENSG00000261622	null	null	1.04006
NPM2(ENSG00000158806)	ENSG00000158806	null	null	1.03992
SAT2(ENSG00000141504)	ENSG00000141504	null	null	1.03987
AC064799.1(ENSG00000212664)	ENSG00000212664	null	null	1.03934
TNFRSF21(ENSG00000146072)	ENSG00000146072	null	null	1.03897
ROCK1P1(ENSG00000263006)	ENSG00000263006	null	null	1.0386
LINC02588(ENSG00000257842)	ENSG00000257842	null	null	1.03847
OSBPL9(ENSG00000117859)	ENSG00000117859	null	null	1.0376
ZNF425(ENSG00000204947)	ENSG00000204947	null	null	1.03738
DPY19L2P1(ENSG00000189212)	ENSG00000189212	null	null	1.03727
SLC7A10(ENSG00000130876)	ENSG00000130876	null	null	1.03707
FUT8(ENSG00000033170)	ENSG00000033170	null	null	1.037
KLRG2(ENSG00000188883)	ENSG00000188883	null	null	1.03582
PXN(ENSG00000089159)	ENSG00000089159	null	null	1.03539
RF00012(ENSG00000221044)	ENSG00000221044	null	null	1.03524
MT-ATP8(ENSG00000228253)	ENSG00000228253	null	null	1.03482
LINC01355(ENSG00000261326)	ENSG00000261326	null	null	1.03478
PNPLA7(ENSG00000130653)	ENSG00000130653	null	null	1.03458
PIEZO1(ENSG00000103335)	ENSG00000103335	null	null	1.03454
STK17A(ENSG00000164543)	ENSG00000164543	null	null	1.03439
TMSB10(ENSG00000034510)	ENSG00000034510	null	null	1.03303
PLEKHN1(ENSG00000187583)	ENSG00000187583	null	null	1.03217
CD27-AS1(ENSG00000215039)	ENSG00000215039	null	null	1.03167
NAT9(ENSG00000109065)	ENSG00000109065	null	null	1.03164
VAT1(ENSG00000108828)	ENSG00000108828	null	null	1.03075
RGS17(ENSG00000091844)	ENSG00000091844	null	null	1.03043
GLMP(ENSG00000198715)	ENSG00000198715	null	null	1.03031
AC004707.1(ENSG00000253102)	ENSG00000253102	null	null	1.02992
AC107032.1(ENSG00000243071)	ENSG00000243071	null	null	1.02923
FBXW12(ENSG00000164049)	ENSG00000164049	null	null	1.029
PGBD5(ENSG00000177614)	ENSG00000177614	null	null	1.02858
AC011451.1(ENSG00000267510)	ENSG00000267510	null	null	1.02831
SERF1A(ENSG00000172058)	ENSG00000172058	null	null	1.02819
IGHM(ENSG00000211899)	ENSG00000211899	null	null	1.02765
AC137932.3(ENSG00000268218)	ENSG00000268218	null	null	1.02763
PPP4R3C(ENSG00000224960)	ENSG00000224960	null	null	1.02751
CHRM1(ENSG00000168539)	ENSG00000168539	null	null	1.02749
KCNC1(ENSG00000129159)	ENSG00000129159	null	null	1.02731
FJX1(ENSG00000179431)	ENSG00000179431	null	null	1.02691
ADAMTS7(ENSG00000136378)	ENSG00000136378	null	null	1.02671
KIFC2(ENSG00000167702)	ENSG00000167702	null	null	1.02664
PPP2R5B(ENSG00000068971)	ENSG00000068971	null	null	1.0266
SPDYE5(ENSG00000170092)	ENSG00000170092	null	null	1.02634
SPEG(ENSG00000072195)	ENSG00000072195	null	null	1.02631
EPB41L4A-AS1(ENSG00000224032)	ENSG00000224032	null	null	1.02625
DNAJB5(ENSG00000137094)	ENSG00000137094	null	null	1.02618
DEFB131B(ENSG00000225805)	ENSG00000225805	null	null	1.02571
LINC01389(ENSG00000225762)	ENSG00000225762	null	null	1.02524
OLFML3(ENSG00000116774)	ENSG00000116774	null	null	1.0242
CCT6P3(ENSG00000234585)	ENSG00000234585	null	null	1.02402
AC023509.3(ENSG00000267281)	ENSG00000267281	null	null	1.02395
SPAG17(ENSG00000155761)	ENSG00000155761	null	null	1.02337
COL11A2(ENSG00000204248)	ENSG00000204248	null	null	1.02335
WSCD1(ENSG00000179314)	ENSG00000179314	null	null	1.02267
AC093110.1(ENSG00000238018)	ENSG00000238018	null	null	1.02128
AL354796.1(ENSG00000279929)	ENSG00000279929	null	null	1.02084
FAM118B(ENSG00000197798)	ENSG00000197798	null	null	1.02072
ZNF410(ENSG00000119725)	ENSG00000119725	null	null	1.02062
DUSP3(ENSG00000108861)	ENSG00000108861	null	null	1.02055
AC022558.3(ENSG00000273747)	ENSG00000273747	null	null	1.02044
LINC00840(ENSG00000226808)	ENSG00000226808	null	null	1.02044
RBKS(ENSG00000171174)	ENSG00000171174	null	null	1.02025
NKX3-1(ENSG00000167034)	ENSG00000167034	null	null	1.01983
POLR2J4(ENSG00000214783)	ENSG00000214783	null	null	1.0197
IL1R1(ENSG00000115594)	ENSG00000115594	null	null	1.01969
HRNR(ENSG00000197915)	ENSG00000197915	null	null	1.01912
AC106028.3(ENSG00000260361)	ENSG00000260361	null	null	1.01877
AC092368.3(ENSG00000261512)	ENSG00000261512	null	null	1.01856
TMEM74B(ENSG00000125895)	ENSG00000125895	null	null	1.01812
WDR97(ENSG00000179698)	ENSG00000179698	null	null	1.01796
LNCAROD(ENSG00000231131)	ENSG00000231131	null	null	1.01782
ZNF485(ENSG00000198298)	ENSG00000198298	null	null	1.01779
GABRP(ENSG00000094755)	ENSG00000094755	null	null	1.01771
ZNFX1(ENSG00000124201)	ENSG00000124201	null	null	1.01693
CARD19(ENSG00000165233)	ENSG00000165233	null	null	1.01687
AC079174.2(ENSG00000277715)	ENSG00000277715	null	null	1.01624
FAM71C(ENSG00000180219)	ENSG00000180219	null	null	1.01621
PACRG(ENSG00000112530)	ENSG00000112530	null	null	1.01606
ELOVL2-AS1(ENSG00000230314)	ENSG00000230314	null	null	1.01583
KRT19(ENSG00000171345)	ENSG00000171345	null	null	1.01572
AC108704.2(ENSG00000279500)	ENSG00000279500	null	null	1.0153
AC073957.3(ENSG00000273151)	ENSG00000273151	null	null	1.0152
DENND2C(ENSG00000175984)	ENSG00000175984	null	null	1.01512
ERV3-1(ENSG00000213462)	ENSG00000213462	null	null	1.01501
TEKT4P2(ENSG00000188681)	ENSG00000188681	null	null	1.01471
ELN-AS1(ENSG00000232415)	ENSG00000232415	null	null	1.01465
HOGA1(ENSG00000241935)	ENSG00000241935	null	null	1.01427
AC008443.6(ENSG00000274525)	ENSG00000274525	null	null	1.014
RAB20(ENSG00000139832)	ENSG00000139832	null	null	1.01372
KRT81(ENSG00000205426)	ENSG00000205426	null	null	1.01246
AL590627.1(ENSG00000255585)	ENSG00000255585	null	null	1.0119
TNFSF15(ENSG00000181634)	ENSG00000181634	null	null	1.01103
ARRDC3(ENSG00000113369)	ENSG00000113369	null	null	1.01026
PSMA6P1(ENSG00000215414)	ENSG00000215414	null	null	1.01009
HTR1D(ENSG00000179546)	ENSG00000179546	null	null	1.01004
PAM(ENSG00000145730)	ENSG00000145730	null	null	1.00953
UXS1(ENSG00000115652)	ENSG00000115652	null	null	1.00933
LINC00205(ENSG00000223768)	ENSG00000223768	null	null	1.00929
SERPINB2(ENSG00000197632)	ENSG00000197632	null	null	1.00924
PAPPA(ENSG00000182752)	ENSG00000182752	null	null	1.00899
TAS2R31(ENSG00000256436)	ENSG00000256436	null	null	1.00865
AC008663.2(ENSG00000253955)	ENSG00000253955	null	null	1.0084
AL590004.3(ENSG00000260604)	ENSG00000260604	null	null	1.00838
LGALS3BP(ENSG00000108679)	ENSG00000108679	null	null	1.00806
GOLGA8A(ENSG00000175265)	ENSG00000175265	null	null	1.00785
AC026368.1(ENSG00000277840)	ENSG00000277840	null	null	1.00744
GUCY1A2(ENSG00000152402)	ENSG00000152402	null	null	1.007
SLC2A6(ENSG00000160326)	ENSG00000160326	null	null	1.00697
TXNRD1(ENSG00000198431)	ENSG00000198431	null	null	1.00624
FTL(ENSG00000087086)	ENSG00000087086	null	null	1.0057
HSPB11(ENSG00000081870)	ENSG00000081870	null	null	1.00553
AL356234.2(ENSG00000230533)	ENSG00000230533	null	null	1.00453
GABRA2(ENSG00000151834)	ENSG00000151834	null	null	1.00443
SC5D(ENSG00000109929)	ENSG00000109929	null	null	1.00394
LTK(ENSG00000062524)	ENSG00000062524	null	null	1.00374
SPTLC3(ENSG00000172296)	ENSG00000172296	null	null	1.00331
GABRA3(ENSG00000011677)	ENSG00000011677	null	null	1.00278
HLA-DQA2(ENSG00000237541)	ENSG00000237541	null	null	1.00262
GARNL3(ENSG00000136895)	ENSG00000136895	null	null	1.00258
RPL36A(ENSG00000241343)	ENSG00000241343	null	null	1.00233
PODXL2(ENSG00000114631)	ENSG00000114631	null	null	1.00214
UNC13D(ENSG00000092929)	ENSG00000092929	null	null	1.00196
AC021491.2(ENSG00000250286)	ENSG00000250286	null	null	1.00172
FAM49A(ENSG00000197872)	ENSG00000197872	null	null	1.00077
CALB2(ENSG00000172137)	ENSG00000172137	null	null	1.00068
AC116353.5(ENSG00000283602)	ENSG00000283602	null	null	1.00068
AL596244.1(ENSG00000261534)	ENSG00000261534	null	null	1.00038
SNORD69(ENSG00000212452)	ENSG00000212452	null	null	0.999887
RAB30(ENSG00000137502)	ENSG00000137502	null	null	0.999332
AL121753.2(ENSG00000279253)	ENSG00000279253	null	null	0.998716
ZDHHC8P1(ENSG00000133519)	ENSG00000133519	null	null	0.998491
DSTNP1(ENSG00000230982)	ENSG00000230982	null	null	0.998471
LINC02193(ENSG00000260923)	ENSG00000260923	null	null	0.998309
AL132765.2(ENSG00000277373)	ENSG00000277373	null	null	0.998145
NEU1(ENSG00000204386)	ENSG00000204386	null	null	0.998045
AL138760.1(ENSG00000235939)	ENSG00000235939	null	null	0.997887
AC136352.4(ENSG00000278673)	ENSG00000278673	null	null	0.997839
FAM83F(ENSG00000133477)	ENSG00000133477	null	null	0.997551
AC025175.1(ENSG00000272416)	ENSG00000272416	null	null	0.997169
ALDH1A3(ENSG00000184254)	ENSG00000184254	null	null	0.996902
UGDH(ENSG00000109814)	ENSG00000109814	null	null	0.995981
MRPL35P2(ENSG00000232075)	ENSG00000232075	null	null	0.995888
APOL2(ENSG00000128335)	ENSG00000128335	null	null	0.995686
AL603750.1(ENSG00000280099)	ENSG00000280099	null	null	0.995541
AC233968.1(ENSG00000274615)	ENSG00000274615	null	null	0.995541
AC102945.2(ENSG00000279041)	ENSG00000279041	null	null	0.995527
CSTB(ENSG00000160213)	ENSG00000160213	null	null	0.995326
OSMR-AS1(ENSG00000249740)	ENSG00000249740	null	null	0.994661
PARP8(ENSG00000151883)	ENSG00000151883	null	null	0.994576
ERAS(ENSG00000187682)	ENSG00000187682	null	null	0.994468
MIR3936HG(ENSG00000233006)	ENSG00000233006	null	null	0.99439
AC063960.2(ENSG00000285973)	ENSG00000285973	null	null	0.993795
AC018738.1(ENSG00000237039)	ENSG00000237039	null	null	0.993643
DLL1(ENSG00000198719)	ENSG00000198719	null	null	0.993547
AL662795.2(ENSG00000280128)	ENSG00000280128	null	null	0.993483
RBMS2(ENSG00000076067)	ENSG00000076067	null	null	0.993363
AC100803.2(ENSG00000261655)	ENSG00000261655	null	null	0.99329
MIR29B2CHG(ENSG00000203709)	ENSG00000203709	null	null	0.993186
C6orf132(ENSG00000188112)	ENSG00000188112	null	null	0.99313
HLA-A(ENSG00000206503)	ENSG00000206503	null	null	0.993074
ZNF365(ENSG00000138311)	ENSG00000138311	null	null	0.992965
AL691482.3(ENSG00000249007)	ENSG00000249007	null	null	0.992394
INSYN1(ENSG00000205363)	ENSG00000205363	null	null	0.992331
AP001486.2(ENSG00000260966)	ENSG00000260966	null	null	0.992265
MRPL45P2(ENSG00000228782)	ENSG00000228782	null	null	0.991902
NAT8L(ENSG00000185818)	ENSG00000185818	null	null	0.991874
HOXC13(ENSG00000123364)	ENSG00000123364	null	null	0.991804
RHOB(ENSG00000143878)	ENSG00000143878	null	null	0.990834
ATP5PBP5(ENSG00000254944)	ENSG00000254944	null	null	0.990768
AC023906.5(ENSG00000259712)	ENSG00000259712	null	null	0.989965
AC005262.1(ENSG00000266944)	ENSG00000266944	null	null	0.989965
AC006273.1(ENSG00000272473)	ENSG00000272473	null	null	0.989923
TMEM131L(ENSG00000121210)	ENSG00000121210	null	null	0.989577
AL136115.1(ENSG00000228634)	ENSG00000228634	null	null	0.989418
C1orf115(ENSG00000162817)	ENSG00000162817	null	null	0.989325
LINC01587(ENSG00000082929)	ENSG00000082929	null	null	0.989261
OTP(ENSG00000171540)	ENSG00000171540	null	null	0.989261
ARHGAP11B(ENSG00000285077)	ENSG00000285077	null	null	0.989261
AC004777.1(ENSG00000279370)	ENSG00000279370	null	null	0.989261
AC005009.2(ENSG00000233073)	ENSG00000233073	null	null	0.989261
AC012313.2(ENSG00000268049)	ENSG00000268049	null	null	0.988514
AC132938.5(ENSG00000279744)	ENSG00000279744	null	null	0.987417
AP005131.2(ENSG00000267366)	ENSG00000267366	null	null	0.987243
PABPC1L(ENSG00000101104)	ENSG00000101104	null	null	0.987222
CAPN2(ENSG00000162909)	ENSG00000162909	null	null	0.987053
SMCO3(ENSG00000179256)	ENSG00000179256	null	null	0.987047
PPP1R15A(ENSG00000087074)	ENSG00000087074	null	null	0.9861
STK31(ENSG00000196335)	ENSG00000196335	null	null	0.985142
KCNE2(ENSG00000159197)	ENSG00000159197	null	null	0.984923
AL606490.8(ENSG00000235350)	ENSG00000235350	null	null	0.984923
AL353804.1(ENSG00000228906)	ENSG00000228906	null	null	0.984298
RNU4-89P(ENSG00000272359)	ENSG00000272359	null	null	0.98373
AC132812.1(ENSG00000265298)	ENSG00000265298	null	null	0.983434
ZNF10(ENSG00000256223)	ENSG00000256223	null	null	0.983388
AL138878.2(ENSG00000234115)	ENSG00000234115	null	null	0.983324
SPTBN5(ENSG00000137877)	ENSG00000137877	null	null	0.982858
FAM8A2P(ENSG00000254722)	ENSG00000254722	null	null	0.982643
AL449212.1(ENSG00000244932)	ENSG00000244932	null	null	0.982608
FZD5(ENSG00000163251)	ENSG00000163251	null	null	0.982045
AL031777.3(ENSG00000282988)	ENSG00000282988	null	null	0.981635
HEG1(ENSG00000173706)	ENSG00000173706	null	null	0.980521
AC002116.2(ENSG00000267698)	ENSG00000267698	null	null	0.980347
TAS1R3(ENSG00000169962)	ENSG00000169962	null	null	0.980267
GDPD5(ENSG00000158555)	ENSG00000158555	null	null	0.980055
LINC00857(ENSG00000237523)	ENSG00000237523	null	null	0.979679
C17orf98(ENSG00000275489)	ENSG00000275489	null	null	0.97946
AC104109.4(ENSG00000273345)	ENSG00000273345	null	null	0.978679
RNU4-82P(ENSG00000199313)	ENSG00000199313	null	null	0.978679
ZBED2(ENSG00000177494)	ENSG00000177494	null	null	0.977213
C5AR1(ENSG00000197405)	ENSG00000197405	null	null	0.976681
AC060814.3(ENSG00000268531)	ENSG00000268531	null	null	0.976149
DAPP1(ENSG00000070190)	ENSG00000070190	null	null	0.97553
NUPR1(ENSG00000176046)	ENSG00000176046	null	null	0.974508
ADHFE1(ENSG00000147576)	ENSG00000147576	null	null	0.97363
AC010226.1(ENSG00000249249)	ENSG00000249249	null	null	0.97351
RAB40A(ENSG00000172476)	ENSG00000172476	null	null	0.972956
SMTNL2(ENSG00000188176)	ENSG00000188176	null	null	0.972534
AC097641.2(ENSG00000277728)	ENSG00000277728	null	null	0.972078
SLC29A4(ENSG00000164638)	ENSG00000164638	null	null	0.971783
HS3ST3B1(ENSG00000125430)	ENSG00000125430	null	null	0.971542
WWTR1(ENSG00000018408)	ENSG00000018408	null	null	0.971504
AL353796.1(ENSG00000259994)	ENSG00000259994	null	null	0.971249
AC092017.2(ENSG00000234004)	ENSG00000234004	null	null	0.971184
LST1(ENSG00000204482)	ENSG00000204482	null	null	0.970555
RPS29P16(ENSG00000235354)	ENSG00000235354	null	null	0.970555
AC027176.2(ENSG00000259677)	ENSG00000259677	null	null	0.970555
MUSK(ENSG00000030304)	ENSG00000030304	null	null	0.970555
SCGB1D2(ENSG00000124935)	ENSG00000124935	null	null	0.970555
OR6L2P(ENSG00000273327)	ENSG00000273327	null	null	0.970555
HES5(ENSG00000197921)	ENSG00000197921	null	null	0.970555
ZNF602P(ENSG00000219392)	ENSG00000219392	null	null	0.970555
AGBL1(ENSG00000273540)	ENSG00000273540	null	null	0.970555
NDUFA3P1(ENSG00000267590)	ENSG00000267590	null	null	0.970555
PPM1H(ENSG00000111110)	ENSG00000111110	null	null	0.970543
AC004854.2(ENSG00000272768)	ENSG00000272768	null	null	0.970498
SPATC1(ENSG00000186583)	ENSG00000186583	null	null	0.969823
IL6R-AS1(ENSG00000228013)	ENSG00000228013	null	null	0.969648
AC002064.2(ENSG00000234459)	ENSG00000234459	null	null	0.969472
HMGB2P1(ENSG00000267736)	ENSG00000267736	null	null	0.969351
RNF222(ENSG00000189051)	ENSG00000189051	null	null	0.969121
FCER1G(ENSG00000158869)	ENSG00000158869	null	null	0.968961
RPL37P1(ENSG00000227401)	ENSG00000227401	null	null	0.968961
ACTBP7(ENSG00000185607)	ENSG00000185607	null	null	0.968961
OBP2B(ENSG00000171102)	ENSG00000171102	null	null	0.968961
AL591893.1(ENSG00000285818)	ENSG00000285818	null	null	0.968961
AC009145.1(ENSG00000260479)	ENSG00000260479	null	null	0.968961
LINC01639(ENSG00000236117)	ENSG00000236117	null	null	0.968961
ARNTL2(ENSG00000029153)	ENSG00000029153	null	null	0.968601
SMPDL3B(ENSG00000130768)	ENSG00000130768	null	null	0.968497
SLC9A7(ENSG00000065923)	ENSG00000065923	null	null	0.968095
AC002091.1(ENSG00000265975)	ENSG00000265975	null	null	0.968055
AL139260.1(ENSG00000228436)	ENSG00000228436	null	null	0.967779
AL138999.2(ENSG00000285621)	ENSG00000285621	null	null	0.967641
E2F6P1(ENSG00000234764)	ENSG00000234764	null	null	0.96725
AC005593.1(ENSG00000279584)	ENSG00000279584	null	null	0.967021
ITGB1BP2(ENSG00000147166)	ENSG00000147166	null	null	0.966993
DPP3P2(ENSG00000221844)	ENSG00000221844	null	null	0.966945
AC011468.4(ENSG00000270248)	ENSG00000270248	null	null	0.966337
CD33(ENSG00000105383)	ENSG00000105383	null	null	0.966153
CBR3-AS1(ENSG00000236830)	ENSG00000236830	null	null	0.966085
AC099518.4(ENSG00000261465)	ENSG00000261465	null	null	0.965474
EID3(ENSG00000255150)	ENSG00000255150	null	null	0.965474
PINCR(ENSG00000224294)	ENSG00000224294	null	null	0.965474
AL080276.2(ENSG00000227627)	ENSG00000227627	null	null	0.965474
AC112694.2(ENSG00000279837)	ENSG00000279837	null	null	0.965255
LINC02269(ENSG00000250708)	ENSG00000250708	null	null	0.964923
ANPEP(ENSG00000166825)	ENSG00000166825	null	null	0.964923
IL13RA2(ENSG00000123496)	ENSG00000123496	null	null	0.964923
GOLGA6L17P(ENSG00000277741)	ENSG00000277741	null	null	0.964923
AC107956.1(ENSG00000197149)	ENSG00000197149	null	null	0.964923
AC005696.3(ENSG00000272911)	ENSG00000272911	null	null	0.964923
AC013452.2(ENSG00000259656)	ENSG00000259656	null	null	0.964923
TXNP6(ENSG00000234036)	ENSG00000234036	null	null	0.964923
AC009163.5(ENSG00000273971)	ENSG00000273971	null	null	0.964923
IKZF1(ENSG00000185811)	ENSG00000185811	null	null	0.964923
UBTFL2(ENSG00000234376)	ENSG00000234376	null	null	0.964923
MIR6505(ENSG00000275770)	ENSG00000275770	null	null	0.964923
TMPRSS15(ENSG00000154646)	ENSG00000154646	null	null	0.964923
SPATA17-AS1(ENSG00000234070)	ENSG00000234070	null	null	0.964923
AC027544.2(ENSG00000256588)	ENSG00000256588	null	null	0.964923
AC135586.1(ENSG00000256108)	ENSG00000256108	null	null	0.964923
AC004921.1(ENSG00000273341)	ENSG00000273341	null	null	0.964923
AC003957.1(ENSG00000279825)	ENSG00000279825	null	null	0.964923
SPAG5-AS1(ENSG00000227543)	ENSG00000227543	null	null	0.964681
NEK6(ENSG00000119408)	ENSG00000119408	null	null	0.964155
SLC25A27(ENSG00000153291)	ENSG00000153291	null	null	0.963867
GNMT(ENSG00000124713)	ENSG00000124713	null	null	0.963801
SRM(ENSG00000116649)	ENSG00000116649	null	null	0.963776
GNG12(ENSG00000172380)	ENSG00000172380	null	null	0.963128
POC1B-GALNT4(ENSG00000259075)	ENSG00000259075	null	null	0.963037
MAML2(ENSG00000184384)	ENSG00000184384	null	null	0.962815
AC008537.2(ENSG00000269843)	ENSG00000269843	null	null	0.962751
TMEM202-AS1(ENSG00000261423)	ENSG00000261423	null	null	0.962743
AC025822.2(ENSG00000236990)	ENSG00000236990	null	null	0.962243
SLC22A14(ENSG00000144671)	ENSG00000144671	null	null	0.962181
AC035140.1(ENSG00000249085)	ENSG00000249085	null	null	0.962181
SMOX(ENSG00000088826)	ENSG00000088826	null	null	0.962111
AC124944.3(ENSG00000260261)	ENSG00000260261	null	null	0.961686
STEAP2(ENSG00000157214)	ENSG00000157214	null	null	0.961215
FBXL2(ENSG00000153558)	ENSG00000153558	null	null	0.9611
CD34(ENSG00000174059)	ENSG00000174059	null	null	0.960698
FP325331.1(ENSG00000278881)	ENSG00000278881	null	null	0.960624
AC120036.4(ENSG00000255366)	ENSG00000255366	null	null	0.960394
HES2(ENSG00000069812)	ENSG00000069812	null	null	0.960354
ZDHHC7(ENSG00000153786)	ENSG00000153786	null	null	0.959727
DYSF(ENSG00000135636)	ENSG00000135636	null	null	0.959528
VEPH1(ENSG00000197415)	ENSG00000197415	null	null	0.959385
AC022417.1(ENSG00000279923)	ENSG00000279923	null	null	0.959204
AJUBA(ENSG00000129474)	ENSG00000129474	null	null	0.959001
AP003498.2(ENSG00000285933)	ENSG00000285933	null	null	0.958928
ZNF793(ENSG00000188227)	ENSG00000188227	null	null	0.958586
KCNAB3(ENSG00000170049)	ENSG00000170049	null	null	0.958142
SLC47A1(ENSG00000142494)	ENSG00000142494	null	null	0.95771
GAL(ENSG00000069482)	ENSG00000069482	null	null	0.957521
CSAD(ENSG00000139631)	ENSG00000139631	null	null	0.957
PSMB10(ENSG00000205220)	ENSG00000205220	null	null	0.956901
TMEM267(ENSG00000151881)	ENSG00000151881	null	null	0.955956
PRKCG(ENSG00000126583)	ENSG00000126583	null	null	0.955935
AF230666.1(ENSG00000223697)	ENSG00000223697	null	null	0.955927
ANKFN1(ENSG00000153930)	ENSG00000153930	null	null	0.955621
TCEA1P3(ENSG00000215165)	ENSG00000215165	null	null	0.954769
RIDA(ENSG00000132541)	ENSG00000132541	null	null	0.95455
MKNK1-AS1(ENSG00000269956)	ENSG00000269956	null	null	0.954464
AC138393.1(ENSG00000185495)	ENSG00000185495	null	null	0.954115
C19orf12(ENSG00000131943)	ENSG00000131943	null	null	0.953623
LINC01667(ENSG00000280081)	ENSG00000280081	null	null	0.953216
AL627309.6(ENSG00000268903)	ENSG00000268903	null	null	0.952291
SACS(ENSG00000151835)	ENSG00000151835	null	null	0.951821
LINC01585(ENSG00000245479)	ENSG00000245479	null	null	0.951766
AC090092.1(ENSG00000255418)	ENSG00000255418	null	null	0.951766
UNC13C(ENSG00000137766)	ENSG00000137766	null	null	0.951766
ABCD2(ENSG00000173208)	ENSG00000173208	null	null	0.951766
AC012435.2(ENSG00000261775)	ENSG00000261775	null	null	0.951736
MTMR9(ENSG00000104643)	ENSG00000104643	null	null	0.951089
QPRT(ENSG00000103485)	ENSG00000103485	null	null	0.950252
EFNA5(ENSG00000184349)	ENSG00000184349	null	null	0.950068
LINC01519(ENSG00000237267)	ENSG00000237267	null	null	0.949618
SNX22(ENSG00000157734)	ENSG00000157734	null	null	0.949529
AC003681.1(ENSG00000279159)	ENSG00000279159	null	null	0.949429
STRA6(ENSG00000137868)	ENSG00000137868	null	null	0.949098
HLA-DPB1(ENSG00000223865)	ENSG00000223865	null	null	0.948764
AC138956.2(ENSG00000251414)	ENSG00000251414	null	null	0.948731
GBAP1(ENSG00000160766)	ENSG00000160766	null	null	0.948706
AC022098.3(ENSG00000267783)	ENSG00000267783	null	null	0.948539
AMY2B(ENSG00000240038)	ENSG00000240038	null	null	0.948462
AC116552.1(ENSG00000261744)	ENSG00000261744	null	null	0.948144
CAV1(ENSG00000105974)	ENSG00000105974	null	null	0.947985
SPRR1B(ENSG00000169469)	ENSG00000169469	null	null	0.947985
MALL(ENSG00000144063)	ENSG00000144063	null	null	0.947985
AC009087.1(ENSG00000260252)	ENSG00000260252	null	null	0.947985
AL031710.2(ENSG00000275092)	ENSG00000275092	null	null	0.947985
LINC00315(ENSG00000184274)	ENSG00000184274	null	null	0.947985
RN7SL145P(ENSG00000244357)	ENSG00000244357	null	null	0.947985
SRPX2(ENSG00000102359)	ENSG00000102359	null	null	0.947985
ENPP2(ENSG00000136960)	ENSG00000136960	null	null	0.947985
AC134978.1(ENSG00000264334)	ENSG00000264334	null	null	0.947985
MGAM(ENSG00000257335)	ENSG00000257335	null	null	0.947777
STEAP1(ENSG00000164647)	ENSG00000164647	null	null	0.94767
TMEM212(ENSG00000186329)	ENSG00000186329	null	null	0.947614
BOLA2B(ENSG00000169627)	ENSG00000169627	null	null	0.94707
AC004918.3(ENSG00000270157)	ENSG00000270157	null	null	0.946918
SLC49A3(ENSG00000169026)	ENSG00000169026	null	null	0.946616
WHAMMP3(ENSG00000276141)	ENSG00000276141	null	null	0.946534
PLCL1(ENSG00000115896)	ENSG00000115896	null	null	0.946501
PPP1R3C(ENSG00000119938)	ENSG00000119938	null	null	0.944902
PI4KAP1(ENSG00000274602)	ENSG00000274602	null	null	0.944786
SECTM1(ENSG00000141574)	ENSG00000141574	null	null	0.944752
TTC23L(ENSG00000205838)	ENSG00000205838	null	null	0.944098
AL805961.1(ENSG00000284668)	ENSG00000284668	null	null	0.944071
PUS10(ENSG00000162927)	ENSG00000162927	null	null	0.943928
GLIPR1(ENSG00000139278)	ENSG00000139278	null	null	0.943875
AL031665.2(ENSG00000276026)	ENSG00000276026	null	null	0.943761
HLA-DPA1(ENSG00000231389)	ENSG00000231389	null	null	0.943586
KCNMB1(ENSG00000145936)	ENSG00000145936	null	null	0.94259
MSRB3(ENSG00000174099)	ENSG00000174099	null	null	0.942241
CYB5R1(ENSG00000159348)	ENSG00000159348	null	null	0.941643
ADGRE5(ENSG00000123146)	ENSG00000123146	null	null	0.941382
CTSE(ENSG00000196188)	ENSG00000196188	null	null	0.9413
ENPP5(ENSG00000112796)	ENSG00000112796	null	null	0.940844
AC142384.1(ENSG00000259882)	ENSG00000259882	null	null	0.940079
NAT2(ENSG00000156006)	ENSG00000156006	null	null	0.939103
DOCK5(ENSG00000147459)	ENSG00000147459	null	null	0.938648
ERVV-2(ENSG00000268964)	ENSG00000268964	null	null	0.938577
NIPAL4(ENSG00000172548)	ENSG00000172548	null	null	0.938546
MT-TR(ENSG00000210174)	ENSG00000210174	null	null	0.938147
RARB(ENSG00000077092)	ENSG00000077092	null	null	0.937965
RPL23P8(ENSG00000219451)	ENSG00000219451	null	null	0.937947
ZNF66(ENSG00000160229)	ENSG00000160229	null	null	0.937864
LINC01611(ENSG00000231776)	ENSG00000231776	null	null	0.937717
TBCEL(ENSG00000154114)	ENSG00000154114	null	null	0.937661
HIST1H3H(ENSG00000278828)	ENSG00000278828	null	null	0.937446
ZNF215(ENSG00000149054)	ENSG00000149054	null	null	0.93727
STAT3(ENSG00000168610)	ENSG00000168610	null	null	0.936514
AC092171.4(ENSG00000272953)	ENSG00000272953	null	null	0.936455
RAB26(ENSG00000167964)	ENSG00000167964	null	null	0.935824
TFAP2E(ENSG00000116819)	ENSG00000116819	null	null	0.935318
ZFAS1(ENSG00000177410)	ENSG00000177410	null	null	0.935141
ERBB2(ENSG00000141736)	ENSG00000141736	null	null	0.935046
Z97653.2(ENSG00000279255)	ENSG00000279255	null	null	0.935028
INSYN2(ENSG00000188916)	ENSG00000188916	null	null	0.934989
ACAP3(ENSG00000131584)	ENSG00000131584	null	null	0.934804
SCGB2A1(ENSG00000124939)	ENSG00000124939	null	null	0.934796
WFS1(ENSG00000109501)	ENSG00000109501	null	null	0.934386
GTF3C6(ENSG00000155115)	ENSG00000155115	null	null	0.934248
LIMA1(ENSG00000050405)	ENSG00000050405	null	null	0.934247
EVC(ENSG00000072840)	ENSG00000072840	null	null	0.93422
NEXN(ENSG00000162614)	ENSG00000162614	null	null	0.934097
RNU6-1223P(ENSG00000252933)	ENSG00000252933	null	null	0.934097
KCNAB1-AS2(ENSG00000240596)	ENSG00000240596	null	null	0.933097
ZBTB16(ENSG00000109906)	ENSG00000109906	null	null	0.932764
MLLT10P1(ENSG00000238151)	ENSG00000238151	null	null	0.932631
ZNF532(ENSG00000074657)	ENSG00000074657	null	null	0.932439
AC009283.1(ENSG00000273576)	ENSG00000273576	null	null	0.932115
SOSTDC1(ENSG00000171243)	ENSG00000171243	null	null	0.932059
ZACN(ENSG00000186919)	ENSG00000186919	null	null	0.931961
TBC1D3P7(ENSG00000233014)	ENSG00000233014	null	null	0.931518
GAS6-AS1(ENSG00000233695)	ENSG00000233695	null	null	0.930869
NEK11(ENSG00000114670)	ENSG00000114670	null	null	0.929642
AC006994.2(ENSG00000279317)	ENSG00000279317	null	null	0.929363
WNT9A(ENSG00000143816)	ENSG00000143816	null	null	0.928315
C4BPB(ENSG00000123843)	ENSG00000123843	null	null	0.928305
ATP6V0E1(ENSG00000113732)	ENSG00000113732	null	null	0.928277
COL4A6(ENSG00000197565)	ENSG00000197565	null	null	0.927719
USP54(ENSG00000166348)	ENSG00000166348	null	null	0.927678
LINC02041(ENSG00000228952)	ENSG00000228952	null	null	0.927393
ZDHHC14(ENSG00000175048)	ENSG00000175048	null	null	0.926923
AC100768.2(ENSG00000255193)	ENSG00000255193	null	null	0.926859
AC024884.2(ENSG00000276272)	ENSG00000276272	null	null	0.926811
FAM98A(ENSG00000119812)	ENSG00000119812	null	null	0.926511
AL031848.1(ENSG00000231868)	ENSG00000231868	null	null	0.925774
HOXC5(ENSG00000172789)	ENSG00000172789	null	null	0.92405
AL031714.1(ENSG00000261505)	ENSG00000261505	null	null	0.924023
KRT40(ENSG00000204889)	ENSG00000204889	null	null	0.923667
C1orf54(ENSG00000118292)	ENSG00000118292	null	null	0.922952
KRT20(ENSG00000171431)	ENSG00000171431	null	null	0.922897
HAS1(ENSG00000105509)	ENSG00000105509	null	null	0.922897
IER3-AS1(ENSG00000272273)	ENSG00000272273	null	null	0.922897
GGTLC1(ENSG00000149435)	ENSG00000149435	null	null	0.922897
MIR6827(ENSG00000277723)	ENSG00000277723	null	null	0.922897
AC027229.1(ENSG00000264193)	ENSG00000264193	null	null	0.922897
PCDHA10(ENSG00000250120)	ENSG00000250120	null	null	0.922754
CRISP1(ENSG00000124812)	ENSG00000124812	null	null	0.922694
ZSWIM8(ENSG00000214655)	ENSG00000214655	null	null	0.922217
TEX29(ENSG00000153495)	ENSG00000153495	null	null	0.921325
RNU6-882P(ENSG00000212327)	ENSG00000212327	null	null	0.921202
EEF1GP5(ENSG00000234785)	ENSG00000234785	null	null	0.920879
MYL12A(ENSG00000101608)	ENSG00000101608	null	null	0.920768
COL6A6(ENSG00000206384)	ENSG00000206384	null	null	0.920126
ELMOD1(ENSG00000110675)	ENSG00000110675	null	null	0.920126
AC020763.4(ENSG00000279569)	ENSG00000279569	null	null	0.919987
AC008429.2(ENSG00000253785)	ENSG00000253785	null	null	0.919591
SPATA6L(ENSG00000106686)	ENSG00000106686	null	null	0.919239
GMDS(ENSG00000112699)	ENSG00000112699	null	null	0.919235
RAB6B(ENSG00000154917)	ENSG00000154917	null	null	0.918926
HIST1H1PS1(ENSG00000216331)	ENSG00000216331	null	null	0.918498
FLCN(ENSG00000154803)	ENSG00000154803	null	null	0.918108
AC091100.1(ENSG00000259422)	ENSG00000259422	null	null	0.917719
LMO7-AS1(ENSG00000261105)	ENSG00000261105	null	null	0.917299
HLA-F(ENSG00000204642)	ENSG00000204642	null	null	0.917079
PLEKHG7(ENSG00000187510)	ENSG00000187510	null	null	0.916438
AC010132.3(ENSG00000256646)	ENSG00000256646	null	null	0.915998
EEF1A2(ENSG00000101210)	ENSG00000101210	null	null	0.91567
FGD3(ENSG00000127084)	ENSG00000127084	null	null	0.915466
CPEB1(ENSG00000214575)	ENSG00000214575	null	null	0.915142
MIR635(ENSG00000207561)	ENSG00000207561	null	null	0.914989
CPNE7(ENSG00000178773)	ENSG00000178773	null	null	0.913946
SMIM29(ENSG00000186577)	ENSG00000186577	null	null	0.913695
PINK1(ENSG00000158828)	ENSG00000158828	null	null	0.913155
PTPN21(ENSG00000070778)	ENSG00000070778	null	null	0.913133
CDH4(ENSG00000179242)	ENSG00000179242	null	null	0.912863
MIR186(ENSG00000207721)	ENSG00000207721	null	null	0.91247
INPP4B(ENSG00000109452)	ENSG00000109452	null	null	0.912332
RF00019(ENSG00000201555)	ENSG00000201555	null	null	0.912237
ACY1(ENSG00000243989)	ENSG00000243989	null	null	0.912198
TBC1D3L(ENSG00000274512)	ENSG00000274512	null	null	0.911785
FXYD3(ENSG00000089356)	ENSG00000089356	null	null	0.911405
PFN2(ENSG00000070087)	ENSG00000070087	null	null	0.911077
AL137005.1(ENSG00000235538)	ENSG00000235538	null	null	0.911068
FRG1-DT(ENSG00000245685)	ENSG00000245685	null	null	0.910721
[truncated: 24,583 more rows]
