# Supplementary material for: Investigation of ribociclib, abemaciclib and palbociclib resistance in ER+ breast cancer cells reveal potential therapeutic opportunities
Source: Sci Rep. 2025 Aug 5;15:28579. doi: 10.1038/s41598-025-11052-4 (PMC12325956; doi:10.1038/s41598-025-11052-4)
Supplement: Supplementary file 22 — Supplementary Material 22 [file 41598_2025_11052_MOESM22_ESM.xlsx]

## Sheet: Supplementary data 22.Supp-Fig8
Category	GOID	Description	GeneRatio	BgRatio	pvalue	padj	geneID	geneName	Count	Up	Up_Gene_names	Down	Down_Gene_names
BP	GO:0043588	skin development	38/449	292/14304	8.17487e-14	3.19556e-10	ENSG00000143556/ENSG00000128422/ENSG00000171401/ENSG00000164690/ENSG00000144452/ENSG00000116285/ENSG00000186832/ENSG00000108244/ENSG00000169469/ENSG00000205420/ENSG00000124102/ENSG00000186395/ENSG00000171346/ENSG00000134317/ENSG00000169474/ENSG00000227507/ENSG00000107984/ENSG00000073282/ENSG00000136943/ENSG00000125398/ENSG00000156535/ENSG00000105141/ENSG00000163216/ENSG00000170465/ENSG00000134755…	S100A7/KRT17/KRT13/SHH/ABCA12/ERRFI1/KRT16/KRT23/SPRR1B/KRT6A/PI3/KRT10/KRT15/GRHL1/SPRR1A/LTB/DKK1/TP63/CTSV/SOX9/CD109/CASP14/SPRR2D/KRT6C/DSC2/ATP8A2/CNFN/EDA/KLK5/FGFR2/VDR/KRT1/KRT6B/OVOL2/INHBA/SPRR3/WNT10B/LHX2	38	12	ENSG00000171401/ENSG00000164690/ENSG00000171346/ENSG00000227507/ENSG00000107984/ENSG00000136943/ENSG00000158813/ENSG00000066468/ENSG00000125850/ENSG00000122641/ENSG00000169884/ENSG00000106689	26	ENSG00000143556/ENSG00000128422/ENSG00000144452/ENSG00000116285/ENSG00000186832/ENSG00000108244/ENSG00000169469/ENSG00000205420/ENSG00000124102/ENSG00000186395/ENSG00000134317/ENSG00000169474/ENSG00000073282/ENSG00000125398/ENSG00000156535/ENSG00000105141/ENSG00000163216/ENSG00000170465/ENSG00000134755/ENSG00000132932/ENSG00000105427/ENSG00000167754/ENSG00000111424/ENSG00000167768/ENSG00000185479…
BP	GO:0008544	epidermis development	40/449	340/14304	5.05653e-13	9.88298e-10	ENSG00000143556/ENSG00000128422/ENSG00000171401/ENSG00000164690/ENSG00000144452/ENSG00000116285/ENSG00000186832/ENSG00000108244/ENSG00000169469/ENSG00000205420/ENSG00000124102/ENSG00000186395/ENSG00000171346/ENSG00000134317/ENSG00000169474/ENSG00000107984/ENSG00000073282/ENSG00000188508/ENSG00000136943/ENSG00000141579/ENSG00000125398/ENSG00000156535/ENSG00000105141/ENSG00000163216/ENSG00000170465…	S100A7/KRT17/KRT13/SHH/ABCA12/ERRFI1/KRT16/KRT23/SPRR1B/KRT6A/PI3/KRT10/KRT15/GRHL1/SPRR1A/DKK1/TP63/KRTDAP/CTSV/ZNF750/SOX9/CD109/CASP14/SPRR2D/KRT6C/DSC2/CNFN/EDA/KLK5/FGFR2/VDR/KRT1/KRT6B/SLC44A4/OVOL2/INHBA/SPRR3/FABP5/WNT10B/LHX2	40	11	ENSG00000171401/ENSG00000164690/ENSG00000171346/ENSG00000107984/ENSG00000136943/ENSG00000158813/ENSG00000066468/ENSG00000125850/ENSG00000122641/ENSG00000169884/ENSG00000106689	29	ENSG00000143556/ENSG00000128422/ENSG00000144452/ENSG00000116285/ENSG00000186832/ENSG00000108244/ENSG00000169469/ENSG00000205420/ENSG00000124102/ENSG00000186395/ENSG00000134317/ENSG00000169474/ENSG00000073282/ENSG00000188508/ENSG00000141579/ENSG00000125398/ENSG00000156535/ENSG00000105141/ENSG00000163216/ENSG00000170465/ENSG00000134755/ENSG00000105427/ENSG00000167754/ENSG00000111424/ENSG00000167768…
BP	GO:0030216	keratinocyte differentiation	28/449	193/14304	1.23228e-11	1.60567e-08	ENSG00000143556/ENSG00000128422/ENSG00000171401/ENSG00000144452/ENSG00000116285/ENSG00000186832/ENSG00000108244/ENSG00000169469/ENSG00000205420/ENSG00000124102/ENSG00000186395/ENSG00000171346/ENSG00000134317/ENSG00000169474/ENSG00000073282/ENSG00000136943/ENSG00000156535/ENSG00000105141/ENSG00000163216/ENSG00000170465/ENSG00000134755/ENSG00000105427/ENSG00000167754/ENSG00000111424/ENSG00000167768…	S100A7/KRT17/KRT13/ABCA12/ERRFI1/KRT16/KRT23/SPRR1B/KRT6A/PI3/KRT10/KRT15/GRHL1/SPRR1A/TP63/CTSV/CD109/CASP14/SPRR2D/KRT6C/DSC2/CNFN/KLK5/VDR/KRT1/KRT6B/OVOL2/SPRR3	28	4	ENSG00000171401/ENSG00000171346/ENSG00000136943/ENSG00000125850	24	ENSG00000143556/ENSG00000128422/ENSG00000144452/ENSG00000116285/ENSG00000186832/ENSG00000108244/ENSG00000169469/ENSG00000205420/ENSG00000124102/ENSG00000186395/ENSG00000134317/ENSG00000169474/ENSG00000073282/ENSG00000156535/ENSG00000105141/ENSG00000163216/ENSG00000170465/ENSG00000134755/ENSG00000105427/ENSG00000167754/ENSG00000111424/ENSG00000167768/ENSG00000185479/ENSG00000163209
BP	GO:0000819	sister chromatid segregation	30/449	232/14304	4.36214e-11	4.2629e-08	ENSG00000166851/ENSG00000013810/ENSG00000117399/ENSG00000175063/ENSG00000089685/ENSG00000237649/ENSG00000122952/ENSG00000135476/ENSG00000149503/ENSG00000184445/ENSG00000146670/ENSG00000090889/ENSG00000178999/ENSG00000100162/ENSG00000186185/ENSG00000076382/ENSG00000169679/ENSG00000164109/ENSG00000118193/ENSG00000161888/ENSG00000164611/ENSG00000138778/ENSG00000080986/ENSG00000142945/ENSG00000129810…	PLK1/TACC3/CDC20/UBE2C/BIRC5/KIFC1/ZWINT/ESPL1/INCENP/KNTC1/CDCA5/KIF4A/AURKB/CENPM/KIF18B/SPAG5/BUB1/MAD2L1/KIF14/SPC24/PTTG1/CENPE/NDC80/KIF2C/SGO1/NEK2/SPC25/KNL1/SKA1/KIF18A	30	30	ENSG00000166851/ENSG00000013810/ENSG00000117399/ENSG00000175063/ENSG00000089685/ENSG00000237649/ENSG00000122952/ENSG00000135476/ENSG00000149503/ENSG00000184445/ENSG00000146670/ENSG00000090889/ENSG00000178999/ENSG00000100162/ENSG00000186185/ENSG00000076382/ENSG00000169679/ENSG00000164109/ENSG00000118193/ENSG00000161888/ENSG00000164611/ENSG00000138778/ENSG00000080986/ENSG00000142945/ENSG00000129810…	0
BP	GO:0007059	chromosome segregation	36/449	337/14304	1.26057e-10	9.85513e-08	ENSG00000148773/ENSG00000166851/ENSG00000013810/ENSG00000123485/ENSG00000117399/ENSG00000175063/ENSG00000089685/ENSG00000237649/ENSG00000122952/ENSG00000135476/ENSG00000101447/ENSG00000149503/ENSG00000184445/ENSG00000146670/ENSG00000090889/ENSG00000178999/ENSG00000100162/ENSG00000186185/ENSG00000076382/ENSG00000169679/ENSG00000164109/ENSG00000118193/ENSG00000161888/ENSG00000164611/ENSG00000138778…	MKI67/PLK1/TACC3/HJURP/CDC20/UBE2C/BIRC5/KIFC1/ZWINT/ESPL1/FAM83D/INCENP/KNTC1/CDCA5/KIF4A/AURKB/CENPM/KIF18B/SPAG5/BUB1/MAD2L1/KIF14/SPC24/PTTG1/CENPE/NDC80/KIF2C/SGO1/NEK2/SPC25/KNL1/OIP5/SKA1/KIF18A/ESCO2/EME1	36	36	ENSG00000148773/ENSG00000166851/ENSG00000013810/ENSG00000123485/ENSG00000117399/ENSG00000175063/ENSG00000089685/ENSG00000237649/ENSG00000122952/ENSG00000135476/ENSG00000101447/ENSG00000149503/ENSG00000184445/ENSG00000146670/ENSG00000090889/ENSG00000178999/ENSG00000100162/ENSG00000186185/ENSG00000076382/ENSG00000169679/ENSG00000164109/ENSG00000118193/ENSG00000161888/ENSG00000164611/ENSG00000138778…	0
BP	GO:0070268	cornification	18/449	92/14304	4.31104e-10	2.66899e-07	ENSG00000128422/ENSG00000171401/ENSG00000186832/ENSG00000108244/ENSG00000169469/ENSG00000205420/ENSG00000124102/ENSG00000186395/ENSG00000171346/ENSG00000169474/ENSG00000105141/ENSG00000163216/ENSG00000170465/ENSG00000134755/ENSG00000167754/ENSG00000167768/ENSG00000185479/ENSG00000163209	KRT17/KRT13/KRT16/KRT23/SPRR1B/KRT6A/PI3/KRT10/KRT15/SPRR1A/CASP14/SPRR2D/KRT6C/DSC2/KLK5/KRT1/KRT6B/SPRR3	18	2	ENSG00000171401/ENSG00000171346	16	ENSG00000128422/ENSG00000186832/ENSG00000108244/ENSG00000169469/ENSG00000205420/ENSG00000124102/ENSG00000186395/ENSG00000169474/ENSG00000105141/ENSG00000163216/ENSG00000170465/ENSG00000134755/ENSG00000167754/ENSG00000167768/ENSG00000185479/ENSG00000163209
BP	GO:0009913	epidermal cell differentiation	29/449	240/14304	4.77946e-10	2.66899e-07	ENSG00000143556/ENSG00000128422/ENSG00000171401/ENSG00000144452/ENSG00000116285/ENSG00000186832/ENSG00000108244/ENSG00000169469/ENSG00000205420/ENSG00000124102/ENSG00000186395/ENSG00000171346/ENSG00000134317/ENSG00000169474/ENSG00000073282/ENSG00000136943/ENSG00000156535/ENSG00000105141/ENSG00000163216/ENSG00000170465/ENSG00000134755/ENSG00000105427/ENSG00000167754/ENSG00000111424/ENSG00000167768…	S100A7/KRT17/KRT13/ABCA12/ERRFI1/KRT16/KRT23/SPRR1B/KRT6A/PI3/KRT10/KRT15/GRHL1/SPRR1A/TP63/CTSV/CD109/CASP14/SPRR2D/KRT6C/DSC2/CNFN/KLK5/VDR/KRT1/KRT6B/SLC44A4/OVOL2/SPRR3	29	4	ENSG00000171401/ENSG00000171346/ENSG00000136943/ENSG00000125850	25	ENSG00000143556/ENSG00000128422/ENSG00000144452/ENSG00000116285/ENSG00000186832/ENSG00000108244/ENSG00000169469/ENSG00000205420/ENSG00000124102/ENSG00000186395/ENSG00000134317/ENSG00000169474/ENSG00000073282/ENSG00000156535/ENSG00000105141/ENSG00000163216/ENSG00000170465/ENSG00000134755/ENSG00000105427/ENSG00000167754/ENSG00000111424/ENSG00000167768/ENSG00000185479/ENSG00000204385/ENSG00000163209
BP	GO:0098813	nuclear chromosome segregation	32/449	289/14304	5.65317e-10	2.76228e-07	ENSG00000166851/ENSG00000013810/ENSG00000117399/ENSG00000175063/ENSG00000089685/ENSG00000237649/ENSG00000122952/ENSG00000135476/ENSG00000101447/ENSG00000149503/ENSG00000184445/ENSG00000146670/ENSG00000090889/ENSG00000178999/ENSG00000100162/ENSG00000186185/ENSG00000076382/ENSG00000169679/ENSG00000164109/ENSG00000118193/ENSG00000161888/ENSG00000164611/ENSG00000138778/ENSG00000080986/ENSG00000142945…	PLK1/TACC3/CDC20/UBE2C/BIRC5/KIFC1/ZWINT/ESPL1/FAM83D/INCENP/KNTC1/CDCA5/KIF4A/AURKB/CENPM/KIF18B/SPAG5/BUB1/MAD2L1/KIF14/SPC24/PTTG1/CENPE/NDC80/KIF2C/SGO1/NEK2/SPC25/KNL1/SKA1/KIF18A/EME1	32	32	ENSG00000166851/ENSG00000013810/ENSG00000117399/ENSG00000175063/ENSG00000089685/ENSG00000237649/ENSG00000122952/ENSG00000135476/ENSG00000101447/ENSG00000149503/ENSG00000184445/ENSG00000146670/ENSG00000090889/ENSG00000178999/ENSG00000100162/ENSG00000186185/ENSG00000076382/ENSG00000169679/ENSG00000164109/ENSG00000118193/ENSG00000161888/ENSG00000164611/ENSG00000138778/ENSG00000080986/ENSG00000142945…	0
BP	GO:0007062	sister chromatid cohesion	21/449	131/14304	7.32826e-10	2.87759e-07	ENSG00000166851/ENSG00000117399/ENSG00000089685/ENSG00000122952/ENSG00000135476/ENSG00000149503/ENSG00000184445/ENSG00000146670/ENSG00000178999/ENSG00000100162/ENSG00000169679/ENSG00000164109/ENSG00000161888/ENSG00000138778/ENSG00000080986/ENSG00000142945/ENSG00000129810/ENSG00000152253/ENSG00000137812/ENSG00000154839/ENSG00000121621	PLK1/CDC20/BIRC5/ZWINT/ESPL1/INCENP/KNTC1/CDCA5/AURKB/CENPM/BUB1/MAD2L1/SPC24/CENPE/NDC80/KIF2C/SGO1/SPC25/KNL1/SKA1/KIF18A	21	21	ENSG00000166851/ENSG00000117399/ENSG00000089685/ENSG00000122952/ENSG00000135476/ENSG00000149503/ENSG00000184445/ENSG00000146670/ENSG00000178999/ENSG00000100162/ENSG00000169679/ENSG00000164109/ENSG00000161888/ENSG00000138778/ENSG00000080986/ENSG00000142945/ENSG00000129810/ENSG00000152253/ENSG00000137812/ENSG00000154839/ENSG00000121621	0
BP	GO:0140014	mitotic nuclear division	30/449	260/14304	7.36146e-10	2.87759e-07	ENSG00000101057/ENSG00000148773/ENSG00000166851/ENSG00000013810/ENSG00000117399/ENSG00000088325/ENSG00000175063/ENSG00000089685/ENSG00000237649/ENSG00000122952/ENSG00000135476/ENSG00000184445/ENSG00000146670/ENSG00000090889/ENSG00000178999/ENSG00000186185/ENSG00000076382/ENSG00000169679/ENSG00000164109/ENSG00000118193/ENSG00000164611/ENSG00000174808/ENSG00000138778/ENSG00000080986/ENSG00000142945…	MYBL2/MKI67/PLK1/TACC3/CDC20/TPX2/UBE2C/BIRC5/KIFC1/ZWINT/ESPL1/KNTC1/CDCA5/KIF4A/AURKB/KIF18B/SPAG5/BUB1/MAD2L1/KIF14/PTTG1/BTC/CENPE/NDC80/KIF2C/SGO1/NEK2/CDC25C/BIRC7/KIF18A	30	29	ENSG00000101057/ENSG00000148773/ENSG00000166851/ENSG00000013810/ENSG00000117399/ENSG00000088325/ENSG00000175063/ENSG00000089685/ENSG00000237649/ENSG00000122952/ENSG00000135476/ENSG00000184445/ENSG00000146670/ENSG00000090889/ENSG00000178999/ENSG00000186185/ENSG00000076382/ENSG00000169679/ENSG00000164109/ENSG00000118193/ENSG00000164611/ENSG00000138778/ENSG00000080986/ENSG00000142945/ENSG00000129810…	1	ENSG00000174808
BP	GO:0031424	keratinization	20/449	122/14304	1.24577e-09	4.427e-07	ENSG00000128422/ENSG00000171401/ENSG00000144452/ENSG00000186832/ENSG00000108244/ENSG00000169469/ENSG00000205420/ENSG00000124102/ENSG00000186395/ENSG00000171346/ENSG00000169474/ENSG00000105141/ENSG00000163216/ENSG00000170465/ENSG00000134755/ENSG00000105427/ENSG00000167754/ENSG00000167768/ENSG00000185479/ENSG00000163209	KRT17/KRT13/ABCA12/KRT16/KRT23/SPRR1B/KRT6A/PI3/KRT10/KRT15/SPRR1A/CASP14/SPRR2D/KRT6C/DSC2/CNFN/KLK5/KRT1/KRT6B/SPRR3	20	2	ENSG00000171401/ENSG00000171346	18	ENSG00000128422/ENSG00000144452/ENSG00000186832/ENSG00000108244/ENSG00000169469/ENSG00000205420/ENSG00000124102/ENSG00000186395/ENSG00000169474/ENSG00000105141/ENSG00000163216/ENSG00000170465/ENSG00000134755/ENSG00000105427/ENSG00000167754/ENSG00000167768/ENSG00000185479/ENSG00000163209
BP	GO:0000070	mitotic sister chromatid segregation	22/449	149/14304	1.44396e-09	4.70371e-07	ENSG00000166851/ENSG00000013810/ENSG00000117399/ENSG00000175063/ENSG00000237649/ENSG00000122952/ENSG00000135476/ENSG00000146670/ENSG00000090889/ENSG00000178999/ENSG00000186185/ENSG00000076382/ENSG00000169679/ENSG00000164109/ENSG00000118193/ENSG00000164611/ENSG00000138778/ENSG00000080986/ENSG00000142945/ENSG00000129810/ENSG00000117650/ENSG00000121621	PLK1/TACC3/CDC20/UBE2C/KIFC1/ZWINT/ESPL1/CDCA5/KIF4A/AURKB/KIF18B/SPAG5/BUB1/MAD2L1/KIF14/PTTG1/CENPE/NDC80/KIF2C/SGO1/NEK2/KIF18A	22	22	ENSG00000166851/ENSG00000013810/ENSG00000117399/ENSG00000175063/ENSG00000237649/ENSG00000122952/ENSG00000135476/ENSG00000146670/ENSG00000090889/ENSG00000178999/ENSG00000186185/ENSG00000076382/ENSG00000169679/ENSG00000164109/ENSG00000118193/ENSG00000164611/ENSG00000138778/ENSG00000080986/ENSG00000142945/ENSG00000129810/ENSG00000117650/ENSG00000121621	0
BP	GO:0070371	ERK1 and ERK2 cascade	28/449	255/14304	8.36655e-09	2.51576e-06	ENSG00000143556/ENSG00000164850/ENSG00000165731/ENSG00000116285/ENSG00000178568/ENSG00000026508/ENSG00000168743/ENSG00000115414/ENSG00000171522/ENSG00000156299/ENSG00000128342/ENSG00000100234/ENSG00000172575/ENSG00000101447/ENSG00000187678/ENSG00000135218/ENSG00000183856/ENSG00000125398/ENSG00000162772/ENSG00000156427/ENSG00000122679/ENSG00000117228/ENSG00000122025/ENSG00000066468/ENSG00000139318…	S100A7/GPER1/RET/ERRFI1/ERBB4/CD44/NPNT/FN1/PTGER4/TIAM1/LIF/TIMP3/RASGRP1/FAM83D/SPRY4/CD36/IQGAP3/SOX9/ATF3/FGF18/RAMP3/GBP1/FLT3/FGFR2/DUSP6/EPHA7/LMO3/GCNT2	28	14	ENSG00000164850/ENSG00000165731/ENSG00000178568/ENSG00000168743/ENSG00000171522/ENSG00000101447/ENSG00000183856/ENSG00000156427/ENSG00000122679/ENSG00000122025/ENSG00000066468/ENSG00000135333/ENSG00000048540/ENSG00000111846	14	ENSG00000143556/ENSG00000116285/ENSG00000026508/ENSG00000115414/ENSG00000156299/ENSG00000128342/ENSG00000100234/ENSG00000172575/ENSG00000187678/ENSG00000135218/ENSG00000125398/ENSG00000162772/ENSG00000117228/ENSG00000139318
BP	GO:0000280	nuclear division	34/449	379/14304	3.70839e-08	1.03544e-05	ENSG00000101057/ENSG00000148773/ENSG00000166851/ENSG00000128342/ENSG00000013810/ENSG00000117399/ENSG00000088325/ENSG00000175063/ENSG00000089685/ENSG00000237649/ENSG00000122952/ENSG00000135476/ENSG00000066279/ENSG00000184445/ENSG00000146670/ENSG00000090889/ENSG00000178999/ENSG00000186185/ENSG00000076382/ENSG00000169679/ENSG00000164109/ENSG00000118193/ENSG00000164611/ENSG00000174808/ENSG00000138778…	MYBL2/MKI67/PLK1/LIF/TACC3/CDC20/TPX2/UBE2C/BIRC5/KIFC1/ZWINT/ESPL1/ASPM/KNTC1/CDCA5/KIF4A/AURKB/KIF18B/SPAG5/BUB1/MAD2L1/KIF14/PTTG1/BTC/CENPE/NDC80/KIF2C/SGO1/NEK2/CDC25C/BRCA2/BIRC7/KIF18A/EME1	34	32	ENSG00000101057/ENSG00000148773/ENSG00000166851/ENSG00000013810/ENSG00000117399/ENSG00000088325/ENSG00000175063/ENSG00000089685/ENSG00000237649/ENSG00000122952/ENSG00000135476/ENSG00000066279/ENSG00000184445/ENSG00000146670/ENSG00000090889/ENSG00000178999/ENSG00000186185/ENSG00000076382/ENSG00000169679/ENSG00000164109/ENSG00000118193/ENSG00000164611/ENSG00000138778/ENSG00000080986/ENSG00000142945…	2	ENSG00000128342/ENSG00000174808
BP	GO:0070372	regulation of ERK1 and ERK2 cascade	25/449	239/14304	1.38355e-07	3.60552e-05	ENSG00000143556/ENSG00000164850/ENSG00000165731/ENSG00000116285/ENSG00000178568/ENSG00000026508/ENSG00000168743/ENSG00000115414/ENSG00000156299/ENSG00000128342/ENSG00000100234/ENSG00000172575/ENSG00000101447/ENSG00000187678/ENSG00000135218/ENSG00000162772/ENSG00000156427/ENSG00000122679/ENSG00000117228/ENSG00000122025/ENSG00000066468/ENSG00000139318/ENSG00000135333/ENSG00000048540/ENSG00000111846	S100A7/GPER1/RET/ERRFI1/ERBB4/CD44/NPNT/FN1/TIAM1/LIF/TIMP3/RASGRP1/FAM83D/SPRY4/CD36/ATF3/FGF18/RAMP3/GBP1/FLT3/FGFR2/DUSP6/EPHA7/LMO3/GCNT2	25	12	ENSG00000164850/ENSG00000165731/ENSG00000178568/ENSG00000168743/ENSG00000101447/ENSG00000156427/ENSG00000122679/ENSG00000122025/ENSG00000066468/ENSG00000135333/ENSG00000048540/ENSG00000111846	13	ENSG00000143556/ENSG00000116285/ENSG00000026508/ENSG00000115414/ENSG00000156299/ENSG00000128342/ENSG00000100234/ENSG00000172575/ENSG00000187678/ENSG00000135218/ENSG00000162772/ENSG00000117228/ENSG00000139318
BP	GO:0018149	peptide cross-linking	10/449	38/14304	1.80534e-07	4.26981e-05	ENSG00000169469/ENSG00000115414/ENSG00000124102/ENSG00000186395/ENSG00000169474/ENSG00000198959/ENSG00000163216/ENSG00000167768/ENSG00000163209/ENSG00000182492	SPRR1B/FN1/PI3/KRT10/SPRR1A/TGM2/SPRR2D/KRT1/SPRR3/BGN	10	0		10	ENSG00000169469/ENSG00000115414/ENSG00000124102/ENSG00000186395/ENSG00000169474/ENSG00000198959/ENSG00000163216/ENSG00000167768/ENSG00000163209/ENSG00000182492
BP	GO:0051983	regulation of chromosome segregation	15/449	93/14304	1.85691e-07	4.26981e-05	ENSG00000148773/ENSG00000166851/ENSG00000013810/ENSG00000175063/ENSG00000135476/ENSG00000146670/ENSG00000178999/ENSG00000076382/ENSG00000169679/ENSG00000164109/ENSG00000164611/ENSG00000138778/ENSG00000080986/ENSG00000142945/ENSG00000117650	MKI67/PLK1/TACC3/UBE2C/ESPL1/CDCA5/AURKB/SPAG5/BUB1/MAD2L1/PTTG1/CENPE/NDC80/KIF2C/NEK2	15	15	ENSG00000148773/ENSG00000166851/ENSG00000013810/ENSG00000175063/ENSG00000135476/ENSG00000146670/ENSG00000178999/ENSG00000076382/ENSG00000169679/ENSG00000164109/ENSG00000164611/ENSG00000138778/ENSG00000080986/ENSG00000142945/ENSG00000117650	0
BP	GO:0048285	organelle fission	34/449	419/14304	4.08887e-07	8.87965e-05	ENSG00000101057/ENSG00000148773/ENSG00000166851/ENSG00000128342/ENSG00000013810/ENSG00000117399/ENSG00000088325/ENSG00000175063/ENSG00000089685/ENSG00000237649/ENSG00000122952/ENSG00000135476/ENSG00000066279/ENSG00000184445/ENSG00000146670/ENSG00000090889/ENSG00000178999/ENSG00000186185/ENSG00000076382/ENSG00000169679/ENSG00000164109/ENSG00000118193/ENSG00000164611/ENSG00000174808/ENSG00000138778…	MYBL2/MKI67/PLK1/LIF/TACC3/CDC20/TPX2/UBE2C/BIRC5/KIFC1/ZWINT/ESPL1/ASPM/KNTC1/CDCA5/KIF4A/AURKB/KIF18B/SPAG5/BUB1/MAD2L1/KIF14/PTTG1/BTC/CENPE/NDC80/KIF2C/SGO1/NEK2/CDC25C/BRCA2/BIRC7/KIF18A/EME1	34	32	ENSG00000101057/ENSG00000148773/ENSG00000166851/ENSG00000013810/ENSG00000117399/ENSG00000088325/ENSG00000175063/ENSG00000089685/ENSG00000237649/ENSG00000122952/ENSG00000135476/ENSG00000066279/ENSG00000184445/ENSG00000146670/ENSG00000090889/ENSG00000178999/ENSG00000186185/ENSG00000076382/ENSG00000169679/ENSG00000164109/ENSG00000118193/ENSG00000164611/ENSG00000138778/ENSG00000080986/ENSG00000142945…	2	ENSG00000128342/ENSG00000174808
BP	GO:0007052	mitotic spindle organization	15/449	111/14304	1.92727e-06	0.000396511	ENSG00000101057/ENSG00000166851/ENSG00000013810/ENSG00000117399/ENSG00000088325/ENSG00000089685/ENSG00000237649/ENSG00000090889/ENSG00000178999/ENSG00000110318/ENSG00000138778/ENSG00000080986/ENSG00000117650/ENSG00000152253/ENSG00000101197	MYBL2/PLK1/TACC3/CDC20/TPX2/BIRC5/KIFC1/KIF4A/AURKB/CEP126/CENPE/NDC80/NEK2/SPC25/BIRC7	15	15	ENSG00000101057/ENSG00000166851/ENSG00000013810/ENSG00000117399/ENSG00000088325/ENSG00000089685/ENSG00000237649/ENSG00000090889/ENSG00000178999/ENSG00000110318/ENSG00000138778/ENSG00000080986/ENSG00000117650/ENSG00000152253/ENSG00000101197	0
BP	GO:1902850	microtubule cytoskeleton organization involved in mitosis	16/449	128/14304	2.51942e-06	0.00049242	ENSG00000101057/ENSG00000166851/ENSG00000013810/ENSG00000117399/ENSG00000088325/ENSG00000089685/ENSG00000237649/ENSG00000135476/ENSG00000090889/ENSG00000178999/ENSG00000110318/ENSG00000138778/ENSG00000080986/ENSG00000117650/ENSG00000152253/ENSG00000101197	MYBL2/PLK1/TACC3/CDC20/TPX2/BIRC5/KIFC1/ESPL1/KIF4A/AURKB/CEP126/CENPE/NDC80/NEK2/SPC25/BIRC7	16	16	ENSG00000101057/ENSG00000166851/ENSG00000013810/ENSG00000117399/ENSG00000088325/ENSG00000089685/ENSG00000237649/ENSG00000135476/ENSG00000090889/ENSG00000178999/ENSG00000110318/ENSG00000138778/ENSG00000080986/ENSG00000117650/ENSG00000152253/ENSG00000101197	0
BP	GO:0010466	negative regulation of peptidase activity	20/449	197/14304	3.94958e-06	0.000735185	ENSG00000197249/ENSG00000026508/ENSG00000152377/ENSG00000124102/ENSG00000100234/ENSG00000089685/ENSG00000156535/ENSG00000124107/ENSG00000164611/ENSG00000197558/ENSG00000265190/ENSG00000106366/ENSG00000196136/ENSG00000136717/ENSG00000145779/ENSG00000224389/ENSG00000101197/ENSG00000143369/ENSG00000206075/ENSG00000170373	SERPINA1/CD44/SPOCK1/PI3/TIMP3/BIRC5/CD109/SLPI/PTTG1/SSPO/ANXA8/SERPINE1/SERPINA3/BIN1/TNFAIP8/C4B/BIRC7/ECM1/SERPINB5/CST1	20	7	ENSG00000089685/ENSG00000164611/ENSG00000197558/ENSG00000136717/ENSG00000101197/ENSG00000143369/ENSG00000170373	13	ENSG00000197249/ENSG00000026508/ENSG00000152377/ENSG00000124102/ENSG00000100234/ENSG00000156535/ENSG00000124107/ENSG00000265190/ENSG00000106366/ENSG00000196136/ENSG00000145779/ENSG00000224389/ENSG00000206075
BP	GO:0001942	hair follicle development	12/449	79/14304	6.00896e-06	0.00104719	ENSG00000128422/ENSG00000164690/ENSG00000107984/ENSG00000073282/ENSG00000136943/ENSG00000125398/ENSG00000156535/ENSG00000158813/ENSG00000066468/ENSG00000122641/ENSG00000169884/ENSG00000106689	KRT17/SHH/DKK1/TP63/CTSV/SOX9/CD109/EDA/FGFR2/INHBA/WNT10B/LHX2	12	8	ENSG00000164690/ENSG00000107984/ENSG00000136943/ENSG00000158813/ENSG00000066468/ENSG00000122641/ENSG00000169884/ENSG00000106689	4	ENSG00000128422/ENSG00000073282/ENSG00000125398/ENSG00000156535
BP	GO:0008608	attachment of spindle microtubules to kinetochore	8/449	33/14304	6.16153e-06	0.00104719	ENSG00000178999/ENSG00000076382/ENSG00000138778/ENSG00000080986/ENSG00000142945/ENSG00000129810/ENSG00000117650/ENSG00000137812	AURKB/SPAG5/CENPE/NDC80/KIF2C/SGO1/NEK2/KNL1	8	8	ENSG00000178999/ENSG00000076382/ENSG00000138778/ENSG00000080986/ENSG00000142945/ENSG00000129810/ENSG00000117650/ENSG00000137812	0
BP	GO:0022404	molting cycle process	12/449	81/14304	7.84105e-06	0.00117887	ENSG00000128422/ENSG00000164690/ENSG00000107984/ENSG00000073282/ENSG00000136943/ENSG00000125398/ENSG00000156535/ENSG00000158813/ENSG00000066468/ENSG00000122641/ENSG00000169884/ENSG00000106689	KRT17/SHH/DKK1/TP63/CTSV/SOX9/CD109/EDA/FGFR2/INHBA/WNT10B/LHX2	12	8	ENSG00000164690/ENSG00000107984/ENSG00000136943/ENSG00000158813/ENSG00000066468/ENSG00000122641/ENSG00000169884/ENSG00000106689	4	ENSG00000128422/ENSG00000073282/ENSG00000125398/ENSG00000156535
BP	GO:0022405	hair cycle process	12/449	81/14304	7.84105e-06	0.00117887	ENSG00000128422/ENSG00000164690/ENSG00000107984/ENSG00000073282/ENSG00000136943/ENSG00000125398/ENSG00000156535/ENSG00000158813/ENSG00000066468/ENSG00000122641/ENSG00000169884/ENSG00000106689	KRT17/SHH/DKK1/TP63/CTSV/SOX9/CD109/EDA/FGFR2/INHBA/WNT10B/LHX2	12	8	ENSG00000164690/ENSG00000107984/ENSG00000136943/ENSG00000158813/ENSG00000066468/ENSG00000122641/ENSG00000169884/ENSG00000106689	4	ENSG00000128422/ENSG00000073282/ENSG00000125398/ENSG00000156535
BP	GO:0098773	skin epidermis development	12/449	81/14304	7.84105e-06	0.00117887	ENSG00000128422/ENSG00000164690/ENSG00000107984/ENSG00000073282/ENSG00000136943/ENSG00000125398/ENSG00000156535/ENSG00000158813/ENSG00000066468/ENSG00000122641/ENSG00000169884/ENSG00000106689	KRT17/SHH/DKK1/TP63/CTSV/SOX9/CD109/EDA/FGFR2/INHBA/WNT10B/LHX2	12	8	ENSG00000164690/ENSG00000107984/ENSG00000136943/ENSG00000158813/ENSG00000066468/ENSG00000122641/ENSG00000169884/ENSG00000106689	4	ENSG00000128422/ENSG00000073282/ENSG00000125398/ENSG00000156535
BP	GO:0052547	regulation of peptidase activity	28/449	357/14304	8.38733e-06	0.00118526	ENSG00000164850/ENSG00000163220/ENSG00000197249/ENSG00000026508/ENSG00000143546/ENSG00000115414/ENSG00000152377/ENSG00000124102/ENSG00000100234/ENSG00000089685/ENSG00000073282/ENSG00000055163/ENSG00000156535/ENSG00000124107/ENSG00000164611/ENSG00000132906/ENSG00000197558/ENSG00000265190/ENSG00000106366/ENSG00000196136/ENSG00000136717/ENSG00000145779/ENSG00000224389/ENSG00000135333/ENSG00000101197…	GPER1/S100A9/SERPINA1/CD44/S100A8/FN1/SPOCK1/PI3/TIMP3/BIRC5/TP63/CYFIP2/CD109/SLPI/PTTG1/CASP9/SSPO/ANXA8/SERPINE1/SERPINA3/BIN1/TNFAIP8/C4B/EPHA7/BIRC7/ECM1/SERPINB5/CST1	28	11	ENSG00000164850/ENSG00000089685/ENSG00000055163/ENSG00000164611/ENSG00000132906/ENSG00000197558/ENSG00000136717/ENSG00000135333/ENSG00000101197/ENSG00000143369/ENSG00000170373	17	ENSG00000163220/ENSG00000197249/ENSG00000026508/ENSG00000143546/ENSG00000115414/ENSG00000152377/ENSG00000124102/ENSG00000100234/ENSG00000073282/ENSG00000156535/ENSG00000124107/ENSG00000265190/ENSG00000106366/ENSG00000196136/ENSG00000145779/ENSG00000224389/ENSG00000206075
BP	GO:0007051	spindle organization	18/449	173/14304	8.51426e-06	0.00118526	ENSG00000101057/ENSG00000166851/ENSG00000013810/ENSG00000117399/ENSG00000088325/ENSG00000089685/ENSG00000237649/ENSG00000135476/ENSG00000066279/ENSG00000090889/ENSG00000178999/ENSG00000076382/ENSG00000110318/ENSG00000138778/ENSG00000080986/ENSG00000117650/ENSG00000152253/ENSG00000101197	MYBL2/PLK1/TACC3/CDC20/TPX2/BIRC5/KIFC1/ESPL1/ASPM/KIF4A/AURKB/SPAG5/CEP126/CENPE/NDC80/NEK2/SPC25/BIRC7	18	18	ENSG00000101057/ENSG00000166851/ENSG00000013810/ENSG00000117399/ENSG00000088325/ENSG00000089685/ENSG00000237649/ENSG00000135476/ENSG00000066279/ENSG00000090889/ENSG00000178999/ENSG00000076382/ENSG00000110318/ENSG00000138778/ENSG00000080986/ENSG00000117650/ENSG00000152253/ENSG00000101197	0
BP	GO:0042303	molting cycle	13/449	96/14304	9.09637e-06	0.00118526	ENSG00000128422/ENSG00000164690/ENSG00000186832/ENSG00000107984/ENSG00000073282/ENSG00000136943/ENSG00000125398/ENSG00000156535/ENSG00000158813/ENSG00000066468/ENSG00000122641/ENSG00000169884/ENSG00000106689	KRT17/SHH/KRT16/DKK1/TP63/CTSV/SOX9/CD109/EDA/FGFR2/INHBA/WNT10B/LHX2	13	8	ENSG00000164690/ENSG00000107984/ENSG00000136943/ENSG00000158813/ENSG00000066468/ENSG00000122641/ENSG00000169884/ENSG00000106689	5	ENSG00000128422/ENSG00000186832/ENSG00000073282/ENSG00000125398/ENSG00000156535
BP	GO:0042633	hair cycle	13/449	96/14304	9.09637e-06	0.00118526	ENSG00000128422/ENSG00000164690/ENSG00000186832/ENSG00000107984/ENSG00000073282/ENSG00000136943/ENSG00000125398/ENSG00000156535/ENSG00000158813/ENSG00000066468/ENSG00000122641/ENSG00000169884/ENSG00000106689	KRT17/SHH/KRT16/DKK1/TP63/CTSV/SOX9/CD109/EDA/FGFR2/INHBA/WNT10B/LHX2	13	8	ENSG00000164690/ENSG00000107984/ENSG00000136943/ENSG00000158813/ENSG00000066468/ENSG00000122641/ENSG00000169884/ENSG00000106689	5	ENSG00000128422/ENSG00000186832/ENSG00000073282/ENSG00000125398/ENSG00000156535
BP	GO:0048483	autonomic nervous system development	8/449	35/14304	9.88425e-06	0.00124637	ENSG00000165731/ENSG00000066735/ENSG00000073282/ENSG00000168621/ENSG00000166833/ENSG00000221866/ENSG00000122877/ENSG00000005513	RET/KIF26A/TP63/GDNF/NAV2/PLXNA4/EGR2/SOX8	8	3	ENSG00000165731/ENSG00000066735/ENSG00000221866	5	ENSG00000073282/ENSG00000168621/ENSG00000166833/ENSG00000122877/ENSG00000005513
BP	GO:0043410	positive regulation of MAPK cascade	32/449	444/14304	1.10244e-05	0.00134669	ENSG00000143556/ENSG00000164850/ENSG00000165731/ENSG00000138166/ENSG00000178568/ENSG00000026508/ENSG00000168743/ENSG00000163221/ENSG00000095015/ENSG00000156299/ENSG00000128342/ENSG00000177283/ENSG00000107984/ENSG00000172575/ENSG00000135218/ENSG00000183856/ENSG00000163362/ENSG00000189377/ENSG00000156427/ENSG00000122679/ENSG00000078900/ENSG00000122025/ENSG00000066468/ENSG00000141068/ENSG00000154310…	S100A7/GPER1/RET/DUSP5/ERBB4/CD44/NPNT/S100A12/MAP3K1/TIAM1/LIF/FZD8/DKK1/RASGRP1/CD36/IQGAP3/INAVA/CXCL17/FGF18/RAMP3/TP73/FLT3/FGFR2/KSR1/TNIK/DUSP6/EPHA7/MAP2K6/BIRC7/IRAK2/ADORA2B/GCNT2	32	16	ENSG00000164850/ENSG00000165731/ENSG00000178568/ENSG00000168743/ENSG00000177283/ENSG00000107984/ENSG00000183856/ENSG00000156427/ENSG00000122679/ENSG00000078900/ENSG00000122025/ENSG00000066468/ENSG00000135333/ENSG00000108984/ENSG00000101197/ENSG00000111846	16	ENSG00000143556/ENSG00000138166/ENSG00000026508/ENSG00000163221/ENSG00000095015/ENSG00000156299/ENSG00000128342/ENSG00000172575/ENSG00000135218/ENSG00000163362/ENSG00000189377/ENSG00000141068/ENSG00000154310/ENSG00000139318/ENSG00000134070/ENSG00000170425
BP	GO:0051302	regulation of cell division	15/449	130/14304	1.39026e-05	0.00164683	ENSG00000164690/ENSG00000166851/ENSG00000073282/ENSG00000112984/ENSG00000066279/ENSG00000178999/ENSG00000122966/ENSG00000186185/ENSG00000118193/ENSG00000174808/ENSG00000066468/ENSG00000173846/ENSG00000197299/ENSG00000139618/ENSG00000165891	SHH/PLK1/TP63/KIF20A/ASPM/AURKB/CIT/KIF18B/KIF14/BTC/FGFR2/PLK3/BLM/BRCA2/E2F7	15	12	ENSG00000164690/ENSG00000166851/ENSG00000112984/ENSG00000066279/ENSG00000178999/ENSG00000122966/ENSG00000186185/ENSG00000118193/ENSG00000066468/ENSG00000197299/ENSG00000139618/ENSG00000165891	3	ENSG00000073282/ENSG00000174808/ENSG00000173846
BP	GO:0051783	regulation of nuclear division	17/449	169/14304	2.3514e-05	0.00270342	ENSG00000148773/ENSG00000166851/ENSG00000128342/ENSG00000013810/ENSG00000117399/ENSG00000175063/ENSG00000135476/ENSG00000184445/ENSG00000146670/ENSG00000169679/ENSG00000164109/ENSG00000164611/ENSG00000174808/ENSG00000138778/ENSG00000080986/ENSG00000117650/ENSG00000158402	MKI67/PLK1/LIF/TACC3/CDC20/UBE2C/ESPL1/KNTC1/CDCA5/BUB1/MAD2L1/PTTG1/BTC/CENPE/NDC80/NEK2/CDC25C	17	15	ENSG00000148773/ENSG00000166851/ENSG00000013810/ENSG00000117399/ENSG00000175063/ENSG00000135476/ENSG00000184445/ENSG00000146670/ENSG00000169679/ENSG00000164109/ENSG00000164611/ENSG00000138778/ENSG00000080986/ENSG00000117650/ENSG00000158402	2	ENSG00000128342/ENSG00000174808
BP	GO:0030804	positive regulation of cyclic nucleotide biosynthetic process	7/449	29/14304	2.45568e-05	0.00274264	ENSG00000164850/ENSG00000043591/ENSG00000132329/ENSG00000169418/ENSG00000122679/ENSG00000107014/ENSG00000170425	GPER1/ADRB1/RAMP1/NPR1/RAMP3/RLN2/ADORA2B	7	5	ENSG00000164850/ENSG00000132329/ENSG00000169418/ENSG00000122679/ENSG00000107014	2	ENSG00000043591/ENSG00000170425
BP	GO:0010951	negative regulation of endopeptidase activity	18/449	189/14304	2.85906e-05	0.00310446	ENSG00000197249/ENSG00000026508/ENSG00000152377/ENSG00000124102/ENSG00000100234/ENSG00000089685/ENSG00000156535/ENSG00000124107/ENSG00000164611/ENSG00000265190/ENSG00000106366/ENSG00000196136/ENSG00000136717/ENSG00000145779/ENSG00000224389/ENSG00000101197/ENSG00000206075/ENSG00000170373	SERPINA1/CD44/SPOCK1/PI3/TIMP3/BIRC5/CD109/SLPI/PTTG1/ANXA8/SERPINE1/SERPINA3/BIN1/TNFAIP8/C4B/BIRC7/SERPINB5/CST1	18	5	ENSG00000089685/ENSG00000164611/ENSG00000136717/ENSG00000101197/ENSG00000170373	13	ENSG00000197249/ENSG00000026508/ENSG00000152377/ENSG00000124102/ENSG00000100234/ENSG00000156535/ENSG00000124107/ENSG00000265190/ENSG00000106366/ENSG00000196136/ENSG00000145779/ENSG00000224389/ENSG00000206075
BP	GO:0090307	mitotic spindle assembly	10/449	65/14304	3.20272e-05	0.00338363	ENSG00000101057/ENSG00000166851/ENSG00000117399/ENSG00000088325/ENSG00000089685/ENSG00000237649/ENSG00000090889/ENSG00000178999/ENSG00000117650/ENSG00000101197	MYBL2/PLK1/CDC20/TPX2/BIRC5/KIFC1/KIF4A/AURKB/NEK2/BIRC7	10	10	ENSG00000101057/ENSG00000166851/ENSG00000117399/ENSG00000088325/ENSG00000089685/ENSG00000237649/ENSG00000090889/ENSG00000178999/ENSG00000117650/ENSG00000101197	0
BP	GO:0010965	regulation of mitotic sister chromatid separation	9/449	53/14304	3.54599e-05	0.0036477	ENSG00000166851/ENSG00000013810/ENSG00000175063/ENSG00000135476/ENSG00000169679/ENSG00000164109/ENSG00000164611/ENSG00000138778/ENSG00000080986	PLK1/TACC3/UBE2C/ESPL1/BUB1/MAD2L1/PTTG1/CENPE/NDC80	9	9	ENSG00000166851/ENSG00000013810/ENSG00000175063/ENSG00000135476/ENSG00000169679/ENSG00000164109/ENSG00000164611/ENSG00000138778/ENSG00000080986	0
BP	GO:0000910	cytokinesis	16/449	159/14304	4.0499e-05	0.00405924	ENSG00000166851/ENSG00000115963/ENSG00000135476/ENSG00000112984/ENSG00000149503/ENSG00000124507/ENSG00000090889/ENSG00000178999/ENSG00000122966/ENSG00000118193/ENSG00000173846/ENSG00000139618/ENSG00000180096/ENSG00000101197/ENSG00000165891/ENSG00000255346	PLK1/RND3/ESPL1/KIF20A/INCENP/PACSIN1/KIF4A/AURKB/CIT/KIF14/PLK3/BRCA2/SEPT1/BIRC7/E2F7/NOX5	16	14	ENSG00000166851/ENSG00000135476/ENSG00000112984/ENSG00000149503/ENSG00000124507/ENSG00000090889/ENSG00000178999/ENSG00000122966/ENSG00000118193/ENSG00000139618/ENSG00000180096/ENSG00000101197/ENSG00000165891/ENSG00000255346	2	ENSG00000115963/ENSG00000173846
BP	GO:0051306	mitotic sister chromatid separation	9/449	55/14304	4.81285e-05	0.00470336	ENSG00000166851/ENSG00000013810/ENSG00000175063/ENSG00000135476/ENSG00000169679/ENSG00000164109/ENSG00000164611/ENSG00000138778/ENSG00000080986	PLK1/TACC3/UBE2C/ESPL1/BUB1/MAD2L1/PTTG1/CENPE/NDC80	9	9	ENSG00000166851/ENSG00000013810/ENSG00000175063/ENSG00000135476/ENSG00000169679/ENSG00000164109/ENSG00000164611/ENSG00000138778/ENSG00000080986	0
BP	GO:0007093	mitotic cell cycle checkpoint	16/449	162/14304	5.08716e-05	0.00485018	ENSG00000166851/ENSG00000073282/ENSG00000122952/ENSG00000184445/ENSG00000178999/ENSG00000169679/ENSG00000164109/ENSG00000078900/ENSG00000080986/ENSG00000140534/ENSG00000075218/ENSG00000173846/ENSG00000158402/ENSG00000197299/ENSG00000165891/ENSG00000154920	PLK1/TP63/ZWINT/KNTC1/AURKB/BUB1/MAD2L1/TP73/NDC80/TICRR/GTSE1/PLK3/CDC25C/BLM/E2F7/EME1	16	14	ENSG00000166851/ENSG00000122952/ENSG00000184445/ENSG00000178999/ENSG00000169679/ENSG00000164109/ENSG00000078900/ENSG00000080986/ENSG00000140534/ENSG00000075218/ENSG00000158402/ENSG00000197299/ENSG00000165891/ENSG00000154920	2	ENSG00000073282/ENSG00000173846
BP	GO:0052548	regulation of endopeptidase activity	25/449	333/14304	5.26188e-05	0.0048973	ENSG00000164850/ENSG00000163220/ENSG00000197249/ENSG00000026508/ENSG00000143546/ENSG00000152377/ENSG00000124102/ENSG00000100234/ENSG00000089685/ENSG00000073282/ENSG00000055163/ENSG00000156535/ENSG00000124107/ENSG00000164611/ENSG00000132906/ENSG00000265190/ENSG00000106366/ENSG00000196136/ENSG00000136717/ENSG00000145779/ENSG00000224389/ENSG00000135333/ENSG00000101197/ENSG00000206075/ENSG00000170373	GPER1/S100A9/SERPINA1/CD44/S100A8/SPOCK1/PI3/TIMP3/BIRC5/TP63/CYFIP2/CD109/SLPI/PTTG1/CASP9/ANXA8/SERPINE1/SERPINA3/BIN1/TNFAIP8/C4B/EPHA7/BIRC7/SERPINB5/CST1	25	9	ENSG00000164850/ENSG00000089685/ENSG00000055163/ENSG00000164611/ENSG00000132906/ENSG00000136717/ENSG00000135333/ENSG00000101197/ENSG00000170373	16	ENSG00000163220/ENSG00000197249/ENSG00000026508/ENSG00000143546/ENSG00000152377/ENSG00000124102/ENSG00000100234/ENSG00000073282/ENSG00000156535/ENSG00000124107/ENSG00000265190/ENSG00000106366/ENSG00000196136/ENSG00000145779/ENSG00000224389/ENSG00000206075
BP	GO:0051310	metaphase plate congression	9/449	56/14304	5.57748e-05	0.00495508	ENSG00000237649/ENSG00000101447/ENSG00000146670/ENSG00000076382/ENSG00000118193/ENSG00000138778/ENSG00000080986/ENSG00000142945/ENSG00000121621	KIFC1/FAM83D/CDCA5/SPAG5/KIF14/CENPE/NDC80/KIF2C/KIF18A	9	9	ENSG00000237649/ENSG00000101447/ENSG00000146670/ENSG00000076382/ENSG00000118193/ENSG00000138778/ENSG00000080986/ENSG00000142945/ENSG00000121621	0
BP	GO:1905818	regulation of chromosome separation	9/449	56/14304	5.57748e-05	0.00495508	ENSG00000166851/ENSG00000013810/ENSG00000175063/ENSG00000135476/ENSG00000169679/ENSG00000164109/ENSG00000164611/ENSG00000138778/ENSG00000080986	PLK1/TACC3/UBE2C/ESPL1/BUB1/MAD2L1/PTTG1/CENPE/NDC80	9	9	ENSG00000166851/ENSG00000013810/ENSG00000175063/ENSG00000135476/ENSG00000169679/ENSG00000164109/ENSG00000164611/ENSG00000138778/ENSG00000080986	0
BP	GO:0070373	negative regulation of ERK1 and ERK2 cascade	9/449	58/14304	7.4166e-05	0.00644255	ENSG00000164850/ENSG00000116285/ENSG00000128342/ENSG00000100234/ENSG00000187678/ENSG00000162772/ENSG00000117228/ENSG00000139318/ENSG00000048540	GPER1/ERRFI1/LIF/TIMP3/SPRY4/ATF3/GBP1/DUSP6/LMO3	9	2	ENSG00000164850/ENSG00000048540	7	ENSG00000116285/ENSG00000128342/ENSG00000100234/ENSG00000187678/ENSG00000162772/ENSG00000117228/ENSG00000139318
BP	GO:0045861	negative regulation of proteolysis	22/449	281/14304	7.97232e-05	0.00677474	ENSG00000164690/ENSG00000197249/ENSG00000026508/ENSG00000152377/ENSG00000124102/ENSG00000128965/ENSG00000100234/ENSG00000089685/ENSG00000156535/ENSG00000124107/ENSG00000164611/ENSG00000197558/ENSG00000265190/ENSG00000106366/ENSG00000196136/ENSG00000136717/ENSG00000145779/ENSG00000224389/ENSG00000101197/ENSG00000143369/ENSG00000206075/ENSG00000170373	SHH/SERPINA1/CD44/SPOCK1/PI3/CHAC1/TIMP3/BIRC5/CD109/SLPI/PTTG1/SSPO/ANXA8/SERPINE1/SERPINA3/BIN1/TNFAIP8/C4B/BIRC7/ECM1/SERPINB5/CST1	22	8	ENSG00000164690/ENSG00000089685/ENSG00000164611/ENSG00000197558/ENSG00000136717/ENSG00000101197/ENSG00000143369/ENSG00000170373	14	ENSG00000197249/ENSG00000026508/ENSG00000152377/ENSG00000124102/ENSG00000128965/ENSG00000100234/ENSG00000156535/ENSG00000124107/ENSG00000265190/ENSG00000106366/ENSG00000196136/ENSG00000145779/ENSG00000224389/ENSG00000206075
BP	GO:0007088	regulation of mitotic nuclear division	15/449	153/14304	9.44738e-05	0.00785741	ENSG00000148773/ENSG00000166851/ENSG00000013810/ENSG00000175063/ENSG00000135476/ENSG00000184445/ENSG00000146670/ENSG00000169679/ENSG00000164109/ENSG00000164611/ENSG00000174808/ENSG00000138778/ENSG00000080986/ENSG00000117650/ENSG00000158402	MKI67/PLK1/TACC3/UBE2C/ESPL1/KNTC1/CDCA5/BUB1/MAD2L1/PTTG1/BTC/CENPE/NDC80/NEK2/CDC25C	15	14	ENSG00000148773/ENSG00000166851/ENSG00000013810/ENSG00000175063/ENSG00000135476/ENSG00000184445/ENSG00000146670/ENSG00000169679/ENSG00000164109/ENSG00000164611/ENSG00000138778/ENSG00000080986/ENSG00000117650/ENSG00000158402	1	ENSG00000174808
BP	GO:0046697	decidualization	5/449	16/14304	9.77314e-05	0.007959	ENSG00000128342/ENSG00000165474/ENSG00000136943/ENSG00000187266/ENSG00000111424	LIF/GJB2/CTSV/EPOR/VDR	5	2	ENSG00000136943/ENSG00000187266	3	ENSG00000128342/ENSG00000165474/ENSG00000111424
BP	GO:0033045	regulation of sister chromatid segregation	10/449	74/14304	9.9931e-05	0.00797204	ENSG00000166851/ENSG00000013810/ENSG00000175063/ENSG00000135476/ENSG00000146670/ENSG00000169679/ENSG00000164109/ENSG00000164611/ENSG00000138778/ENSG00000080986	PLK1/TACC3/UBE2C/ESPL1/CDCA5/BUB1/MAD2L1/PTTG1/CENPE/NDC80	10	10	ENSG00000166851/ENSG00000013810/ENSG00000175063/ENSG00000135476/ENSG00000146670/ENSG00000169679/ENSG00000164109/ENSG00000164611/ENSG00000138778/ENSG00000080986	0
BP	GO:0045616	regulation of keratinocyte differentiation	7/449	36/14304	0.000108614	0.00849146	ENSG00000116285/ENSG00000134317/ENSG00000073282/ENSG00000136943/ENSG00000156535/ENSG00000111424/ENSG00000125850	ERRFI1/GRHL1/TP63/CTSV/CD109/VDR/OVOL2	7	2	ENSG00000136943/ENSG00000125850	5	ENSG00000116285/ENSG00000134317/ENSG00000073282/ENSG00000156535/ENSG00000111424
BP	GO:0001706	endoderm formation	8/449	48/14304	0.00011083	0.00849482	ENSG00000138166/ENSG00000115414/ENSG00000142156/ENSG00000111799/ENSG00000107984/ENSG00000139318/ENSG00000091136/ENSG00000122641	DUSP5/FN1/COL6A1/COL12A1/DKK1/DUSP6/LAMB1/INHBA	8	5	ENSG00000142156/ENSG00000111799/ENSG00000107984/ENSG00000091136/ENSG00000122641	3	ENSG00000138166/ENSG00000115414/ENSG00000139318
BP	GO:0051304	chromosome separation	10/449	76/14304	0.000125563	0.00943896	ENSG00000166851/ENSG00000013810/ENSG00000175063/ENSG00000135476/ENSG00000169679/ENSG00000164109/ENSG00000164611/ENSG00000138778/ENSG00000080986/ENSG00000154920	PLK1/TACC3/UBE2C/ESPL1/BUB1/MAD2L1/PTTG1/CENPE/NDC80/EME1	10	10	ENSG00000166851/ENSG00000013810/ENSG00000175063/ENSG00000135476/ENSG00000169679/ENSG00000164109/ENSG00000164611/ENSG00000138778/ENSG00000080986/ENSG00000154920	0
BP	GO:0030819	positive regulation of cAMP biosynthetic process	5/449	17/14304	0.000134899	0.00994942	ENSG00000164850/ENSG00000043591/ENSG00000132329/ENSG00000122679/ENSG00000107014	GPER1/ADRB1/RAMP1/RAMP3/RLN2	5	4	ENSG00000164850/ENSG00000132329/ENSG00000122679/ENSG00000107014	1	ENSG00000043591
BP	GO:0030856	regulation of epithelial cell differentiation	13/449	124/14304	0.000139539	0.0101011	ENSG00000116285/ENSG00000213694/ENSG00000134317/ENSG00000128342/ENSG00000073282/ENSG00000136943/ENSG00000168621/ENSG00000125398/ENSG00000156535/ENSG00000106366/ENSG00000111424/ENSG00000125850/ENSG00000169884	ERRFI1/S1PR3/GRHL1/LIF/TP63/CTSV/GDNF/SOX9/CD109/SERPINE1/VDR/OVOL2/WNT10B	13	3	ENSG00000136943/ENSG00000125850/ENSG00000169884	10	ENSG00000116285/ENSG00000213694/ENSG00000134317/ENSG00000128342/ENSG00000073282/ENSG00000168621/ENSG00000125398/ENSG00000156535/ENSG00000106366/ENSG00000111424
BP	GO:0007091	metaphase/anaphase transition of mitotic cell cycle	8/449	50/14304	0.000149267	0.0104194	ENSG00000166851/ENSG00000013810/ENSG00000175063/ENSG00000135476/ENSG00000169679/ENSG00000164109/ENSG00000138778/ENSG00000080986	PLK1/TACC3/UBE2C/ESPL1/BUB1/MAD2L1/CENPE/NDC80	8	8	ENSG00000166851/ENSG00000013810/ENSG00000175063/ENSG00000135476/ENSG00000169679/ENSG00000164109/ENSG00000138778/ENSG00000080986	0
BP	GO:0044784	metaphase/anaphase transition of cell cycle	8/449	50/14304	0.000149267	0.0104194	ENSG00000166851/ENSG00000013810/ENSG00000175063/ENSG00000135476/ENSG00000169679/ENSG00000164109/ENSG00000138778/ENSG00000080986	PLK1/TACC3/UBE2C/ESPL1/BUB1/MAD2L1/CENPE/NDC80	8	8	ENSG00000166851/ENSG00000013810/ENSG00000175063/ENSG00000135476/ENSG00000169679/ENSG00000164109/ENSG00000138778/ENSG00000080986	0
BP	GO:0033047	regulation of mitotic sister chromatid segregation	9/449	64/14304	0.00016243	0.0111393	ENSG00000166851/ENSG00000013810/ENSG00000175063/ENSG00000135476/ENSG00000169679/ENSG00000164109/ENSG00000164611/ENSG00000138778/ENSG00000080986	PLK1/TACC3/UBE2C/ESPL1/BUB1/MAD2L1/PTTG1/CENPE/NDC80	9	9	ENSG00000166851/ENSG00000013810/ENSG00000175063/ENSG00000135476/ENSG00000169679/ENSG00000164109/ENSG00000164611/ENSG00000138778/ENSG00000080986	0
BP	GO:0002237	response to molecule of bacterial origin	21/449	276/14304	0.000171856	0.0113552	ENSG00000143556/ENSG00000169429/ENSG00000143546/ENSG00000173334/ENSG00000189334/ENSG00000171522/ENSG00000165474/ENSG00000135218/ENSG00000163362/ENSG00000164761/ENSG00000124107/ENSG00000132906/ENSG00000106366/ENSG00000066468/ENSG00000111424/ENSG00000102575/ENSG00000121361/ENSG00000129988/ENSG00000006071/ENSG00000224389/ENSG00000134070	S100A7/CXCL8/S100A8/TRIB1/S100A14/PTGER4/GJB2/CD36/INAVA/TNFRSF11B/SLPI/CASP9/SERPINE1/FGFR2/VDR/ACP5/KCNJ8/LBP/ABCC8/C4B/IRAK2	21	5	ENSG00000171522/ENSG00000132906/ENSG00000066468/ENSG00000121361/ENSG00000006071	16	ENSG00000143556/ENSG00000169429/ENSG00000143546/ENSG00000173334/ENSG00000189334/ENSG00000165474/ENSG00000135218/ENSG00000163362/ENSG00000164761/ENSG00000124107/ENSG00000106366/ENSG00000111424/ENSG00000102575/ENSG00000129988/ENSG00000224389/ENSG00000134070
BP	GO:0030802	regulation of cyclic nucleotide biosynthetic process	8/449	51/14304	0.00017225	0.0113552	ENSG00000164850/ENSG00000043591/ENSG00000132329/ENSG00000169418/ENSG00000138271/ENSG00000122679/ENSG00000107014/ENSG00000170425	GPER1/ADRB1/RAMP1/NPR1/GPR87/RAMP3/RLN2/ADORA2B	8	5	ENSG00000164850/ENSG00000132329/ENSG00000169418/ENSG00000122679/ENSG00000107014	3	ENSG00000043591/ENSG00000138271/ENSG00000170425
BP	GO:0061640	cytoskeleton-dependent cytokinesis	10/449	79/14304	0.000174294	0.0113552	ENSG00000166851/ENSG00000135476/ENSG00000112984/ENSG00000149503/ENSG00000090889/ENSG00000178999/ENSG00000122966/ENSG00000139618/ENSG00000180096/ENSG00000255346	PLK1/ESPL1/KIF20A/INCENP/KIF4A/AURKB/CIT/BRCA2/SEPT1/NOX5	10	10	ENSG00000166851/ENSG00000135476/ENSG00000112984/ENSG00000149503/ENSG00000090889/ENSG00000178999/ENSG00000122966/ENSG00000139618/ENSG00000180096/ENSG00000255346	0
BP	GO:0043406	positive regulation of MAP kinase activity	19/449	237/14304	0.000178105	0.0114133	ENSG00000138166/ENSG00000163221/ENSG00000095015/ENSG00000156299/ENSG00000177283/ENSG00000107984/ENSG00000172575/ENSG00000183856/ENSG00000163362/ENSG00000189377/ENSG00000156427/ENSG00000078900/ENSG00000122025/ENSG00000154310/ENSG00000139318/ENSG00000108984/ENSG00000101197/ENSG00000134070/ENSG00000170425	DUSP5/S100A12/MAP3K1/TIAM1/FZD8/DKK1/RASGRP1/IQGAP3/INAVA/CXCL17/FGF18/TP73/FLT3/TNIK/DUSP6/MAP2K6/BIRC7/IRAK2/ADORA2B	19	8	ENSG00000177283/ENSG00000107984/ENSG00000183856/ENSG00000156427/ENSG00000078900/ENSG00000122025/ENSG00000108984/ENSG00000101197	11	ENSG00000138166/ENSG00000163221/ENSG00000095015/ENSG00000156299/ENSG00000172575/ENSG00000163362/ENSG00000189377/ENSG00000154310/ENSG00000139318/ENSG00000134070/ENSG00000170425
BP	GO:0030801	positive regulation of cyclic nucleotide metabolic process	7/449	39/14304	0.000184511	0.0116331	ENSG00000164850/ENSG00000043591/ENSG00000132329/ENSG00000169418/ENSG00000122679/ENSG00000107014/ENSG00000170425	GPER1/ADRB1/RAMP1/NPR1/RAMP3/RLN2/ADORA2B	7	5	ENSG00000164850/ENSG00000132329/ENSG00000169418/ENSG00000122679/ENSG00000107014	2	ENSG00000043591/ENSG00000170425
BP	GO:1901987	regulation of cell cycle phase transition	27/449	406/14304	0.000205178	0.0127308	ENSG00000166851/ENSG00000088325/ENSG00000175063/ENSG00000073282/ENSG00000135476/ENSG00000101447/ENSG00000184445/ENSG00000146670/ENSG00000178999/ENSG00000169679/ENSG00000164109/ENSG00000118193/ENSG00000123080/ENSG00000176907/ENSG00000072571/ENSG00000138778/ENSG00000078900/ENSG00000080986/ENSG00000140534/ENSG00000075218/ENSG00000173846/ENSG00000117650/ENSG00000158402/ENSG00000197299/ENSG00000142731…	PLK1/TPX2/UBE2C/TP63/ESPL1/FAM83D/KNTC1/CDCA5/AURKB/BUB1/MAD2L1/KIF14/CDKN2C/TCIM/HMMR/CENPE/TP73/NDC80/TICRR/GTSE1/PLK3/NEK2/CDC25C/BLM/PLK4/E2F7/WNT10B	27	24	ENSG00000166851/ENSG00000088325/ENSG00000175063/ENSG00000135476/ENSG00000101447/ENSG00000184445/ENSG00000146670/ENSG00000178999/ENSG00000169679/ENSG00000164109/ENSG00000118193/ENSG00000123080/ENSG00000072571/ENSG00000138778/ENSG00000078900/ENSG00000080986/ENSG00000140534/ENSG00000075218/ENSG00000117650/ENSG00000158402/ENSG00000197299/ENSG00000142731/ENSG00000165891/ENSG00000169884	3	ENSG00000073282/ENSG00000176907/ENSG00000173846
BP	GO:0035987	endodermal cell differentiation	7/449	40/14304	0.000217681	0.0132955	ENSG00000115414/ENSG00000142156/ENSG00000111799/ENSG00000107984/ENSG00000139318/ENSG00000091136/ENSG00000122641	FN1/COL6A1/COL12A1/DKK1/DUSP6/LAMB1/INHBA	7	5	ENSG00000142156/ENSG00000111799/ENSG00000107984/ENSG00000091136/ENSG00000122641	2	ENSG00000115414/ENSG00000139318
BP	GO:0051225	spindle assembly	12/449	113/14304	0.000221605	0.013327	ENSG00000101057/ENSG00000166851/ENSG00000117399/ENSG00000088325/ENSG00000089685/ENSG00000237649/ENSG00000066279/ENSG00000090889/ENSG00000178999/ENSG00000076382/ENSG00000117650/ENSG00000101197	MYBL2/PLK1/CDC20/TPX2/BIRC5/KIFC1/ASPM/KIF4A/AURKB/SPAG5/NEK2/BIRC7	12	12	ENSG00000101057/ENSG00000166851/ENSG00000117399/ENSG00000088325/ENSG00000089685/ENSG00000237649/ENSG00000066279/ENSG00000090889/ENSG00000178999/ENSG00000076382/ENSG00000117650/ENSG00000101197	0
BP	GO:0019730	antimicrobial humoral response	9/449	68/14304	0.000260196	0.0154107	ENSG00000143556/ENSG00000163220/ENSG00000148346/ENSG00000143546/ENSG00000163221/ENSG00000124102/ENSG00000124107/ENSG00000167754/ENSG00000106538	S100A7/S100A9/LCN2/S100A8/S100A12/PI3/SLPI/KLK5/RARRES2	9	0		9	ENSG00000143556/ENSG00000163220/ENSG00000148346/ENSG00000143546/ENSG00000163221/ENSG00000124102/ENSG00000124107/ENSG00000167754/ENSG00000106538
BP	GO:0070486	leukocyte aggregation	4/449	11/14304	0.000265234	0.0154746	ENSG00000163220/ENSG00000026508/ENSG00000143546/ENSG00000119508	S100A9/CD44/S100A8/NR4A3	4	1	ENSG00000119508	3	ENSG00000163220/ENSG00000026508/ENSG00000143546
BP	GO:0031069	hair follicle morphogenesis	5/449	20/14304	0.000312659	0.0177128	ENSG00000128422/ENSG00000164690/ENSG00000073282/ENSG00000136943/ENSG00000066468	KRT17/SHH/TP63/CTSV/FGFR2	5	3	ENSG00000164690/ENSG00000136943/ENSG00000066468	2	ENSG00000128422/ENSG00000073282
BP	GO:0061436	establishment of skin barrier	5/449	20/14304	0.000312659	0.0177128	ENSG00000144452/ENSG00000186832/ENSG00000134317/ENSG00000073282/ENSG00000167768	ABCA12/KRT16/GRHL1/TP63/KRT1	5	0		5	ENSG00000144452/ENSG00000186832/ENSG00000134317/ENSG00000073282/ENSG00000167768
BP	GO:0072210	metanephric nephron development	6/449	31/14304	0.000349393	0.0193417	ENSG00000165731/ENSG00000172037/ENSG00000128342/ENSG00000168621/ENSG00000125398/ENSG00000005513	RET/LAMB2/LIF/GDNF/SOX9/SOX8	6	2	ENSG00000165731/ENSG00000172037	4	ENSG00000128342/ENSG00000168621/ENSG00000125398/ENSG00000005513
BP	GO:1901990	regulation of mitotic cell cycle phase transition	25/449	376/14304	0.000351307	0.0193417	ENSG00000166851/ENSG00000088325/ENSG00000175063/ENSG00000073282/ENSG00000135476/ENSG00000184445/ENSG00000146670/ENSG00000178999/ENSG00000169679/ENSG00000164109/ENSG00000118193/ENSG00000123080/ENSG00000072571/ENSG00000138778/ENSG00000078900/ENSG00000080986/ENSG00000140534/ENSG00000075218/ENSG00000173846/ENSG00000117650/ENSG00000158402/ENSG00000197299/ENSG00000142731/ENSG00000165891/ENSG00000169884	PLK1/TPX2/UBE2C/TP63/ESPL1/KNTC1/CDCA5/AURKB/BUB1/MAD2L1/KIF14/CDKN2C/HMMR/CENPE/TP73/NDC80/TICRR/GTSE1/PLK3/NEK2/CDC25C/BLM/PLK4/E2F7/WNT10B	25	23	ENSG00000166851/ENSG00000088325/ENSG00000175063/ENSG00000135476/ENSG00000184445/ENSG00000146670/ENSG00000178999/ENSG00000169679/ENSG00000164109/ENSG00000118193/ENSG00000123080/ENSG00000072571/ENSG00000138778/ENSG00000078900/ENSG00000080986/ENSG00000140534/ENSG00000075218/ENSG00000117650/ENSG00000158402/ENSG00000197299/ENSG00000142731/ENSG00000165891/ENSG00000169884	2	ENSG00000073282/ENSG00000173846
BP	GO:0007492	endoderm development	9/449	71/14304	0.000361931	0.0196498	ENSG00000138166/ENSG00000115414/ENSG00000142156/ENSG00000111799/ENSG00000107984/ENSG00000152804/ENSG00000139318/ENSG00000091136/ENSG00000122641	DUSP5/FN1/COL6A1/COL12A1/DKK1/HHEX/DUSP6/LAMB1/INHBA	9	6	ENSG00000142156/ENSG00000111799/ENSG00000107984/ENSG00000152804/ENSG00000091136/ENSG00000122641	3	ENSG00000138166/ENSG00000115414/ENSG00000139318
BP	GO:0030198	extracellular matrix organization	21/449	292/14304	0.000369602	0.0197914	ENSG00000026508/ENSG00000168743/ENSG00000115414/ENSG00000172037/ENSG00000142156/ENSG00000111799/ENSG00000136167/ENSG00000136943/ENSG00000164761/ENSG00000125398/ENSG00000167754/ENSG00000106366/ENSG00000137745/ENSG00000197565/ENSG00000107957/ENSG00000115221/ENSG00000091136/ENSG00000185585/ENSG00000206075/ENSG00000140092/ENSG00000182492	CD44/NPNT/FN1/LAMB2/COL6A1/COL12A1/LCP1/CTSV/TNFRSF11B/SOX9/KLK5/SERPINE1/MMP13/COL4A6/SH3PXD2A/ITGB6/LAMB1/OLFML2A/SERPINB5/FBLN5/BGN	21	7	ENSG00000168743/ENSG00000172037/ENSG00000142156/ENSG00000111799/ENSG00000136943/ENSG00000091136/ENSG00000185585	14	ENSG00000026508/ENSG00000115414/ENSG00000136167/ENSG00000164761/ENSG00000125398/ENSG00000167754/ENSG00000106366/ENSG00000137745/ENSG00000197565/ENSG00000107957/ENSG00000115221/ENSG00000206075/ENSG00000140092/ENSG00000182492
BP	GO:0009617	response to bacterium	26/449	400/14304	0.000381202	0.0199095	ENSG00000143556/ENSG00000163220/ENSG00000169429/ENSG00000143546/ENSG00000163221/ENSG00000173334/ENSG00000189334/ENSG00000171522/ENSG00000165474/ENSG00000135218/ENSG00000163362/ENSG00000164761/ENSG00000124107/ENSG00000132906/ENSG00000167754/ENSG00000106366/ENSG00000066468/ENSG00000111424/ENSG00000102575/ENSG00000121361/ENSG00000129988/ENSG00000006071/ENSG00000106538/ENSG00000224389/ENSG00000134070…	S100A7/S100A9/CXCL8/S100A8/S100A12/TRIB1/S100A14/PTGER4/GJB2/CD36/INAVA/TNFRSF11B/SLPI/CASP9/KLK5/SERPINE1/FGFR2/VDR/ACP5/KCNJ8/LBP/ABCC8/RARRES2/C4B/IRAK2/COCH	26	6	ENSG00000171522/ENSG00000132906/ENSG00000066468/ENSG00000121361/ENSG00000006071/ENSG00000100473	20	ENSG00000143556/ENSG00000163220/ENSG00000169429/ENSG00000143546/ENSG00000163221/ENSG00000173334/ENSG00000189334/ENSG00000165474/ENSG00000135218/ENSG00000163362/ENSG00000164761/ENSG00000124107/ENSG00000167754/ENSG00000106366/ENSG00000111424/ENSG00000102575/ENSG00000129988/ENSG00000106538/ENSG00000224389/ENSG00000134070
BP	GO:0072189	ureter development	4/449	12/14304	0.000388017	0.0199095	ENSG00000164690/ENSG00000165731/ENSG00000125398/ENSG00000005513	SHH/RET/SOX9/SOX8	4	2	ENSG00000164690/ENSG00000165731	2	ENSG00000125398/ENSG00000005513
BP	GO:0090026	positive regulation of monocyte chemotaxis	4/449	12/14304	0.000388017	0.0199095	ENSG00000143556/ENSG00000189334/ENSG00000189377/ENSG00000106366	S100A7/S100A14/CXCL17/SERPINE1	4	0		4	ENSG00000143556/ENSG00000189334/ENSG00000189377/ENSG00000106366
BP	GO:0043062	extracellular structure organization	23/449	336/14304	0.000399722	0.0199095	ENSG00000026508/ENSG00000168743/ENSG00000115414/ENSG00000172037/ENSG00000142156/ENSG00000111799/ENSG00000136167/ENSG00000057252/ENSG00000136943/ENSG00000135218/ENSG00000164761/ENSG00000125398/ENSG00000167754/ENSG00000106366/ENSG00000137745/ENSG00000197565/ENSG00000107957/ENSG00000115221/ENSG00000091136/ENSG00000185585/ENSG00000206075/ENSG00000140092/ENSG00000182492	CD44/NPNT/FN1/LAMB2/COL6A1/COL12A1/LCP1/SOAT1/CTSV/CD36/TNFRSF11B/SOX9/KLK5/SERPINE1/MMP13/COL4A6/SH3PXD2A/ITGB6/LAMB1/OLFML2A/SERPINB5/FBLN5/BGN	23	8	ENSG00000168743/ENSG00000172037/ENSG00000142156/ENSG00000111799/ENSG00000057252/ENSG00000136943/ENSG00000091136/ENSG00000185585	15	ENSG00000026508/ENSG00000115414/ENSG00000136167/ENSG00000135218/ENSG00000164761/ENSG00000125398/ENSG00000167754/ENSG00000106366/ENSG00000137745/ENSG00000197565/ENSG00000107957/ENSG00000115221/ENSG00000206075/ENSG00000140092/ENSG00000182492
BP	GO:0007080	mitotic metaphase plate congression	7/449	44/14304	0.000401588	0.0199095	ENSG00000237649/ENSG00000146670/ENSG00000118193/ENSG00000138778/ENSG00000080986/ENSG00000142945/ENSG00000121621	KIFC1/CDCA5/KIF14/CENPE/NDC80/KIF2C/KIF18A	7	7	ENSG00000237649/ENSG00000146670/ENSG00000118193/ENSG00000138778/ENSG00000080986/ENSG00000142945/ENSG00000121621	0
BP	GO:0051303	establishment of chromosome localization	9/449	72/14304	0.000402367	0.0199095	ENSG00000237649/ENSG00000101447/ENSG00000146670/ENSG00000076382/ENSG00000118193/ENSG00000138778/ENSG00000080986/ENSG00000142945/ENSG00000121621	KIFC1/FAM83D/CDCA5/SPAG5/KIF14/CENPE/NDC80/KIF2C/KIF18A	9	9	ENSG00000237649/ENSG00000101447/ENSG00000146670/ENSG00000076382/ENSG00000118193/ENSG00000138778/ENSG00000080986/ENSG00000142945/ENSG00000121621	0
BP	GO:0048708	astrocyte differentiation	8/449	58/14304	0.000428094	0.0209177	ENSG00000164690/ENSG00000163220/ENSG00000143546/ENSG00000172037/ENSG00000128342/ENSG00000125398/ENSG00000136717/ENSG00000005513	SHH/S100A9/S100A8/LAMB2/LIF/SOX9/BIN1/SOX8	8	3	ENSG00000164690/ENSG00000172037/ENSG00000136717	5	ENSG00000163220/ENSG00000143546/ENSG00000128342/ENSG00000125398/ENSG00000005513
BP	GO:0045682	regulation of epidermis development	9/449	73/14304	0.000446452	0.0212827	ENSG00000128422/ENSG00000116285/ENSG00000134317/ENSG00000073282/ENSG00000136943/ENSG00000156535/ENSG00000111424/ENSG00000125850/ENSG00000169884	KRT17/ERRFI1/GRHL1/TP63/CTSV/CD109/VDR/OVOL2/WNT10B	9	3	ENSG00000136943/ENSG00000125850/ENSG00000169884	6	ENSG00000128422/ENSG00000116285/ENSG00000134317/ENSG00000073282/ENSG00000156535/ENSG00000111424
BP	GO:0050000	chromosome localization	9/449	73/14304	0.000446452	0.0212827	ENSG00000237649/ENSG00000101447/ENSG00000146670/ENSG00000076382/ENSG00000118193/ENSG00000138778/ENSG00000080986/ENSG00000142945/ENSG00000121621	KIFC1/FAM83D/CDCA5/SPAG5/KIF14/CENPE/NDC80/KIF2C/KIF18A	9	9	ENSG00000237649/ENSG00000101447/ENSG00000146670/ENSG00000076382/ENSG00000118193/ENSG00000138778/ENSG00000080986/ENSG00000142945/ENSG00000121621	0
BP	GO:0033561	regulation of water loss via skin	5/449	22/14304	0.000504235	0.0237477	ENSG00000144452/ENSG00000186832/ENSG00000134317/ENSG00000073282/ENSG00000167768	ABCA12/KRT16/GRHL1/TP63/KRT1	5	0		5	ENSG00000144452/ENSG00000186832/ENSG00000134317/ENSG00000073282/ENSG00000167768
BP	GO:0042742	defense response to bacterium	13/449	143/14304	0.000568552	0.0262807	ENSG00000143556/ENSG00000163220/ENSG00000143546/ENSG00000163221/ENSG00000189334/ENSG00000135218/ENSG00000124107/ENSG00000167754/ENSG00000106366/ENSG00000102575/ENSG00000129988/ENSG00000106538/ENSG00000100473	S100A7/S100A9/S100A8/S100A12/S100A14/CD36/SLPI/KLK5/SERPINE1/ACP5/LBP/RARRES2/COCH	13	1	ENSG00000100473	12	ENSG00000143556/ENSG00000163220/ENSG00000143546/ENSG00000163221/ENSG00000189334/ENSG00000135218/ENSG00000124107/ENSG00000167754/ENSG00000106366/ENSG00000102575/ENSG00000129988/ENSG00000106538
BP	GO:0032496	response to lipopolysaccharide	19/449	260/14304	0.000571465	0.0262807	ENSG00000143556/ENSG00000169429/ENSG00000143546/ENSG00000173334/ENSG00000189334/ENSG00000171522/ENSG00000165474/ENSG00000135218/ENSG00000164761/ENSG00000124107/ENSG00000132906/ENSG00000106366/ENSG00000066468/ENSG00000111424/ENSG00000102575/ENSG00000121361/ENSG00000129988/ENSG00000006071/ENSG00000134070	S100A7/CXCL8/S100A8/TRIB1/S100A14/PTGER4/GJB2/CD36/TNFRSF11B/SLPI/CASP9/SERPINE1/FGFR2/VDR/ACP5/KCNJ8/LBP/ABCC8/IRAK2	19	5	ENSG00000171522/ENSG00000132906/ENSG00000066468/ENSG00000121361/ENSG00000006071	14	ENSG00000143556/ENSG00000169429/ENSG00000143546/ENSG00000173334/ENSG00000189334/ENSG00000165474/ENSG00000135218/ENSG00000164761/ENSG00000124107/ENSG00000106366/ENSG00000111424/ENSG00000102575/ENSG00000129988/ENSG00000134070
BP	GO:0043405	regulation of MAP kinase activity	21/449	303/14304	0.000601485	0.0266445	ENSG00000138166/ENSG00000163221/ENSG00000173334/ENSG00000095015/ENSG00000156299/ENSG00000177283/ENSG00000107984/ENSG00000172575/ENSG00000187678/ENSG00000183856/ENSG00000163362/ENSG00000189377/ENSG00000156427/ENSG00000078900/ENSG00000122025/ENSG00000154310/ENSG00000139318/ENSG00000108984/ENSG00000101197/ENSG00000134070/ENSG00000170425	DUSP5/S100A12/TRIB1/MAP3K1/TIAM1/FZD8/DKK1/RASGRP1/SPRY4/IQGAP3/INAVA/CXCL17/FGF18/TP73/FLT3/TNIK/DUSP6/MAP2K6/BIRC7/IRAK2/ADORA2B	21	8	ENSG00000177283/ENSG00000107984/ENSG00000183856/ENSG00000156427/ENSG00000078900/ENSG00000122025/ENSG00000108984/ENSG00000101197	13	ENSG00000138166/ENSG00000163221/ENSG00000173334/ENSG00000095015/ENSG00000156299/ENSG00000172575/ENSG00000187678/ENSG00000163362/ENSG00000189377/ENSG00000154310/ENSG00000139318/ENSG00000134070/ENSG00000170425
BP	GO:0097530	granulocyte migration	10/449	92/14304	0.000607397	0.0266445	ENSG00000143556/ENSG00000163220/ENSG00000169429/ENSG00000143546/ENSG00000163221/ENSG00000189334/ENSG00000171522/ENSG00000189377/ENSG00000129988/ENSG00000106538	S100A7/S100A9/CXCL8/S100A8/S100A12/S100A14/PTGER4/CXCL17/LBP/RARRES2	10	1	ENSG00000171522	9	ENSG00000143556/ENSG00000163220/ENSG00000169429/ENSG00000143546/ENSG00000163221/ENSG00000189334/ENSG00000189377/ENSG00000129988/ENSG00000106538
BP	GO:0030071	regulation of mitotic metaphase/anaphase transition	7/449	47/14304	0.000607847	0.0266445	ENSG00000166851/ENSG00000175063/ENSG00000135476/ENSG00000169679/ENSG00000164109/ENSG00000138778/ENSG00000080986	PLK1/UBE2C/ESPL1/BUB1/MAD2L1/CENPE/NDC80	7	7	ENSG00000166851/ENSG00000175063/ENSG00000135476/ENSG00000169679/ENSG00000164109/ENSG00000138778/ENSG00000080986	0
BP	GO:1902099	regulation of metaphase/anaphase transition of cell cycle	7/449	47/14304	0.000607847	0.0266445	ENSG00000166851/ENSG00000175063/ENSG00000135476/ENSG00000169679/ENSG00000164109/ENSG00000138778/ENSG00000080986	PLK1/UBE2C/ESPL1/BUB1/MAD2L1/CENPE/NDC80	7	7	ENSG00000166851/ENSG00000175063/ENSG00000135476/ENSG00000169679/ENSG00000164109/ENSG00000138778/ENSG00000080986	0
BP	GO:0071396	cellular response to lipid	29/449	481/14304	0.000613458	0.0266445	ENSG00000164850/ENSG00000171401/ENSG00000169429/ENSG00000165731/ENSG00000116285/ENSG00000173334/ENSG00000171522/ENSG00000165474/ENSG00000073282/ENSG00000145386/ENSG00000135218/ENSG00000125398/ENSG00000153071/ENSG00000122679/ENSG00000132906/ENSG00000115641/ENSG00000122025/ENSG00000106366/ENSG00000066468/ENSG00000111424/ENSG00000129988/ENSG00000088992/ENSG00000019186/ENSG00000134070/ENSG00000121621…	GPER1/KRT13/CXCL8/RET/ERRFI1/TRIB1/PTGER4/GJB2/TP63/CCNA2/CD36/SOX9/DAB2/RAMP3/CASP9/FHL2/FLT3/SERPINE1/FGFR2/VDR/LBP/TESC/CYP24A1/IRAK2/KIF18A/LMO3/INHBA/NR4A3/WNT10B	29	16	ENSG00000164850/ENSG00000171401/ENSG00000165731/ENSG00000171522/ENSG00000145386/ENSG00000153071/ENSG00000122679/ENSG00000132906/ENSG00000122025/ENSG00000066468/ENSG00000088992/ENSG00000121621/ENSG00000048540/ENSG00000122641/ENSG00000119508/ENSG00000169884	13	ENSG00000169429/ENSG00000116285/ENSG00000173334/ENSG00000165474/ENSG00000073282/ENSG00000135218/ENSG00000125398/ENSG00000115641/ENSG00000106366/ENSG00000111424/ENSG00000129988/ENSG00000019186/ENSG00000134070
BP	GO:0019935	cyclic-nucleotide-mediated signaling	11/449	109/14304	0.000622352	0.0266762	ENSG00000164850/ENSG00000043591/ENSG00000171522/ENSG00000132329/ENSG00000135218/ENSG00000125398/ENSG00000122679/ENSG00000141068/ENSG00000170425/ENSG00000125510/ENSG00000176406	GPER1/ADRB1/PTGER4/RAMP1/CD36/SOX9/RAMP3/KSR1/ADORA2B/OPRL1/RIMS2	11	6	ENSG00000164850/ENSG00000171522/ENSG00000132329/ENSG00000122679/ENSG00000125510/ENSG00000176406	5	ENSG00000043591/ENSG00000135218/ENSG00000125398/ENSG00000141068/ENSG00000170425
BP	GO:0048730	epidermis morphogenesis	5/449	23/14304	0.000627837	0.0266762	ENSG00000128422/ENSG00000164690/ENSG00000073282/ENSG00000136943/ENSG00000066468	KRT17/SHH/TP63/CTSV/FGFR2	5	3	ENSG00000164690/ENSG00000136943/ENSG00000066468	2	ENSG00000128422/ENSG00000073282
BP	GO:0015695	organic cation transport	6/449	35/14304	0.000692725	0.0288071	ENSG00000174827/ENSG00000092068/ENSG00000140519/ENSG00000142494/ENSG00000204385/ENSG00000075073	PDZK1/SLC7A8/RHCG/SLC47A1/SLC44A4/TACR2	6	2	ENSG00000142494/ENSG00000075073	4	ENSG00000174827/ENSG00000092068/ENSG00000140519/ENSG00000204385
BP	GO:0090184	positive regulation of kidney development	6/449	35/14304	0.000692725	0.0288071	ENSG00000164690/ENSG00000165731/ENSG00000128342/ENSG00000168621/ENSG00000125398/ENSG00000005513	SHH/RET/LIF/GDNF/SOX9/SOX8	6	2	ENSG00000164690/ENSG00000165731	4	ENSG00000128342/ENSG00000168621/ENSG00000125398/ENSG00000005513
BP	GO:0071621	granulocyte chemotaxis	9/449	78/14304	0.000730606	0.0300625	ENSG00000143556/ENSG00000163220/ENSG00000169429/ENSG00000143546/ENSG00000163221/ENSG00000189334/ENSG00000189377/ENSG00000129988/ENSG00000106538	S100A7/S100A9/CXCL8/S100A8/S100A12/S100A14/CXCL17/LBP/RARRES2	9	0		9	ENSG00000143556/ENSG00000163220/ENSG00000169429/ENSG00000143546/ENSG00000163221/ENSG00000189334/ENSG00000189377/ENSG00000129988/ENSG00000106538
BP	GO:0030277	maintenance of gastrointestinal epithelium	4/449	14/14304	0.000746408	0.0300795	ENSG00000160182/ENSG00000163362/ENSG00000125398/ENSG00000196136	TFF1/INAVA/SOX9/SERPINA3	4	0		4	ENSG00000160182/ENSG00000163362/ENSG00000125398/ENSG00000196136
BP	GO:0048486	parasympathetic nervous system development	4/449	14/14304	0.000746408	0.0300795	ENSG00000168621/ENSG00000166833/ENSG00000221866/ENSG00000122877	GDNF/NAV2/PLXNA4/EGR2	4	1	ENSG00000221866	3	ENSG00000168621/ENSG00000166833/ENSG00000122877
BP	GO:0060571	morphogenesis of an epithelial fold	5/449	24/14304	0.000772808	0.0308256	ENSG00000164690/ENSG00000073282/ENSG00000152804/ENSG00000066468/ENSG00000125850	SHH/TP63/HHEX/FGFR2/OVOL2	5	4	ENSG00000164690/ENSG00000152804/ENSG00000066468/ENSG00000125850	1	ENSG00000073282
BP	GO:0090068	positive regulation of cell cycle process	18/449	247/14304	0.000817209	0.0322674	ENSG00000175063/ENSG00000135476/ENSG00000101447/ENSG00000146670/ENSG00000178999/ENSG00000122966/ENSG00000076382/ENSG00000164109/ENSG00000118193/ENSG00000174808/ENSG00000078900/ENSG00000080986/ENSG00000075218/ENSG00000173846/ENSG00000158402/ENSG00000142731/ENSG00000165891/ENSG00000169884	UBE2C/ESPL1/FAM83D/CDCA5/AURKB/CIT/SPAG5/MAD2L1/KIF14/BTC/TP73/NDC80/GTSE1/PLK3/CDC25C/PLK4/E2F7/WNT10B	18	16	ENSG00000175063/ENSG00000135476/ENSG00000101447/ENSG00000146670/ENSG00000178999/ENSG00000122966/ENSG00000076382/ENSG00000164109/ENSG00000118193/ENSG00000078900/ENSG00000080986/ENSG00000075218/ENSG00000158402/ENSG00000142731/ENSG00000165891/ENSG00000169884	2	ENSG00000174808/ENSG00000173846
BP	GO:0030817	regulation of cAMP biosynthetic process	6/449	37/14304	0.000941	0.0352788	ENSG00000164850/ENSG00000043591/ENSG00000132329/ENSG00000138271/ENSG00000122679/ENSG00000107014	GPER1/ADRB1/RAMP1/GPR87/RAMP3/RLN2	6	4	ENSG00000164850/ENSG00000132329/ENSG00000122679/ENSG00000107014	2	ENSG00000043591/ENSG00000138271
BP	GO:0045104	intermediate filament cytoskeleton organization	6/449	37/14304	0.000941	0.0352788	ENSG00000128422/ENSG00000164690/ENSG00000186832/ENSG00000205420/ENSG00000170465/ENSG00000132932	KRT17/SHH/KRT16/KRT6A/KRT6C/ATP8A2	6	1	ENSG00000164690	5	ENSG00000128422/ENSG00000186832/ENSG00000205420/ENSG00000170465/ENSG00000132932
BP	GO:0030816	positive regulation of cAMP metabolic process	5/449	25/14304	0.000941364	0.0352788	ENSG00000164850/ENSG00000043591/ENSG00000132329/ENSG00000122679/ENSG00000107014	GPER1/ADRB1/RAMP1/RAMP3/RLN2	5	4	ENSG00000164850/ENSG00000132329/ENSG00000122679/ENSG00000107014	1	ENSG00000043591
BP	GO:0060512	prostate gland morphogenesis	5/449	25/14304	0.000941364	0.0352788	ENSG00000164690/ENSG00000073282/ENSG00000125398/ENSG00000066468/ENSG00000206075	SHH/TP63/SOX9/FGFR2/SERPINB5	5	2	ENSG00000164690/ENSG00000066468	3	ENSG00000073282/ENSG00000125398/ENSG00000206075
BP	GO:0071900	regulation of protein serine/threonine kinase activity	27/449	448/14304	0.000943205	0.0352788	ENSG00000138166/ENSG00000163221/ENSG00000173334/ENSG00000095015/ENSG00000166851/ENSG00000156299/ENSG00000177283/ENSG00000107984/ENSG00000172575/ENSG00000187678/ENSG00000183856/ENSG00000163362/ENSG00000189377/ENSG00000156427/ENSG00000123080/ENSG00000152804/ENSG00000176907/ENSG00000078900/ENSG00000122025/ENSG00000158402/ENSG00000154310/ENSG00000197299/ENSG00000139318/ENSG00000108984/ENSG00000101197…	DUSP5/S100A12/TRIB1/MAP3K1/PLK1/TIAM1/FZD8/DKK1/RASGRP1/SPRY4/IQGAP3/INAVA/CXCL17/FGF18/CDKN2C/HHEX/TCIM/TP73/FLT3/CDC25C/TNIK/BLM/DUSP6/MAP2K6/BIRC7/IRAK2/ADORA2B	27	13	ENSG00000166851/ENSG00000177283/ENSG00000107984/ENSG00000183856/ENSG00000156427/ENSG00000123080/ENSG00000152804/ENSG00000078900/ENSG00000122025/ENSG00000158402/ENSG00000197299/ENSG00000108984/ENSG00000101197	14	ENSG00000138166/ENSG00000163221/ENSG00000173334/ENSG00000095015/ENSG00000156299/ENSG00000172575/ENSG00000187678/ENSG00000163362/ENSG00000189377/ENSG00000176907/ENSG00000154310/ENSG00000139318/ENSG00000134070/ENSG00000170425
BP	GO:0051782	negative regulation of cell division	4/449	15/14304	0.000992752	0.0352788	ENSG00000066279/ENSG00000178999/ENSG00000197299/ENSG00000165891	ASPM/AURKB/BLM/E2F7	4	4	ENSG00000066279/ENSG00000178999/ENSG00000197299/ENSG00000165891	0
BP	GO:0060572	morphogenesis of an epithelial bud	4/449	15/14304	0.000992752	0.0352788	ENSG00000164690/ENSG00000073282/ENSG00000152804/ENSG00000066468	SHH/TP63/HHEX/FGFR2	4	3	ENSG00000164690/ENSG00000152804/ENSG00000066468	1	ENSG00000073282
BP	GO:0071677	positive regulation of mononuclear cell migration	4/449	15/14304	0.000992752	0.0352788	ENSG00000143556/ENSG00000189334/ENSG00000189377/ENSG00000106366	S100A7/S100A14/CXCL17/SERPINE1	4	0		4	ENSG00000143556/ENSG00000189334/ENSG00000189377/ENSG00000106366
BP	GO:0086014	atrial cardiac muscle cell action potential	4/449	15/14304	0.000992752	0.0352788	ENSG00000151067/ENSG00000162989/ENSG00000165995/ENSG00000145362	CACNA1C/KCNJ3/CACNB2/ANK2	4	3	ENSG00000151067/ENSG00000162989/ENSG00000165995	1	ENSG00000145362
BP	GO:0086026	atrial cardiac muscle cell to AV node cell signaling	4/449	15/14304	0.000992752	0.0352788	ENSG00000151067/ENSG00000162989/ENSG00000165995/ENSG00000145362	CACNA1C/KCNJ3/CACNB2/ANK2	4	3	ENSG00000151067/ENSG00000162989/ENSG00000165995	1	ENSG00000145362
BP	GO:0086066	atrial cardiac muscle cell to AV node cell communication	4/449	15/14304	0.000992752	0.0352788	ENSG00000151067/ENSG00000162989/ENSG00000165995/ENSG00000145362	CACNA1C/KCNJ3/CACNB2/ANK2	4	3	ENSG00000151067/ENSG00000162989/ENSG00000165995	1	ENSG00000145362
BP	GO:0001894	tissue homeostasis	14/449	171/14304	0.00100514	0.0353974	ENSG00000180694/ENSG00000144452/ENSG00000160182/ENSG00000160862/ENSG00000163362/ENSG00000164761/ENSG00000125398/ENSG00000116016/ENSG00000196136/ENSG00000102575/ENSG00000167768/ENSG00000139988/ENSG00000198691/ENSG00000111846	TMEM64/ABCA12/TFF1/AZGP1/INAVA/TNFRSF11B/SOX9/EPAS1/SERPINA3/ACP5/KRT1/RDH12/ABCA4/GCNT2	14	2	ENSG00000180694/ENSG00000111846	12	ENSG00000144452/ENSG00000160182/ENSG00000160862/ENSG00000163362/ENSG00000164761/ENSG00000125398/ENSG00000116016/ENSG00000196136/ENSG00000102575/ENSG00000167768/ENSG00000139988/ENSG00000198691
BP	GO:0000281	mitotic cytokinesis	8/449	66/14304	0.00103114	0.0357953	ENSG00000166851/ENSG00000135476/ENSG00000112984/ENSG00000149503/ENSG00000090889/ENSG00000122966/ENSG00000139618/ENSG00000180096	PLK1/ESPL1/KIF20A/INCENP/KIF4A/CIT/BRCA2/SEPT1	8	8	ENSG00000166851/ENSG00000135476/ENSG00000112984/ENSG00000149503/ENSG00000090889/ENSG00000122966/ENSG00000139618/ENSG00000180096	0
BP	GO:0045787	positive regulation of cell cycle	22/449	338/14304	0.00103476	0.0357953	ENSG00000164850/ENSG00000175063/ENSG00000135476/ENSG00000101447/ENSG00000146670/ENSG00000178999/ENSG00000122966/ENSG00000076382/ENSG00000164109/ENSG00000118193/ENSG00000174808/ENSG00000078900/ENSG00000080986/ENSG00000066468/ENSG00000075218/ENSG00000173846/ENSG00000158402/ENSG00000139618/ENSG00000142731/ENSG00000165891/ENSG00000119508/ENSG00000169884	GPER1/UBE2C/ESPL1/FAM83D/CDCA5/AURKB/CIT/SPAG5/MAD2L1/KIF14/BTC/TP73/NDC80/FGFR2/GTSE1/PLK3/CDC25C/BRCA2/PLK4/E2F7/NR4A3/WNT10B	22	20	ENSG00000164850/ENSG00000175063/ENSG00000135476/ENSG00000101447/ENSG00000146670/ENSG00000178999/ENSG00000122966/ENSG00000076382/ENSG00000164109/ENSG00000118193/ENSG00000078900/ENSG00000080986/ENSG00000066468/ENSG00000075218/ENSG00000158402/ENSG00000139618/ENSG00000142731/ENSG00000165891/ENSG00000119508/ENSG00000169884	2	ENSG00000174808/ENSG00000173846
BP	GO:0045103	intermediate filament-based process	6/449	38/14304	0.00108827	0.0369918	ENSG00000128422/ENSG00000164690/ENSG00000186832/ENSG00000205420/ENSG00000170465/ENSG00000132932	KRT17/SHH/KRT16/KRT6A/KRT6C/ATP8A2	6	1	ENSG00000164690	5	ENSG00000128422/ENSG00000186832/ENSG00000205420/ENSG00000170465/ENSG00000132932
BP	GO:0071622	regulation of granulocyte chemotaxis	6/449	38/14304	0.00108827	0.0369918	ENSG00000143556/ENSG00000169429/ENSG00000189334/ENSG00000189377/ENSG00000129988/ENSG00000106538	S100A7/CXCL8/S100A14/CXCL17/LBP/RARRES2	6	0		6	ENSG00000143556/ENSG00000169429/ENSG00000189334/ENSG00000189377/ENSG00000129988/ENSG00000106538
BP	GO:0030858	positive regulation of epithelial cell differentiation	7/449	52/14304	0.00113017	0.0376253	ENSG00000128342/ENSG00000168621/ENSG00000125398/ENSG00000106366/ENSG00000111424/ENSG00000125850/ENSG00000169884	LIF/GDNF/SOX9/SERPINE1/VDR/OVOL2/WNT10B	7	2	ENSG00000125850/ENSG00000169884	5	ENSG00000128342/ENSG00000168621/ENSG00000125398/ENSG00000106366/ENSG00000111424
BP	GO:0045604	regulation of epidermal cell differentiation	7/449	52/14304	0.00113017	0.0376253	ENSG00000116285/ENSG00000134317/ENSG00000073282/ENSG00000136943/ENSG00000156535/ENSG00000111424/ENSG00000125850	ERRFI1/GRHL1/TP63/CTSV/CD109/VDR/OVOL2	7	2	ENSG00000136943/ENSG00000125850	5	ENSG00000116285/ENSG00000134317/ENSG00000073282/ENSG00000156535/ENSG00000111424
BP	GO:0010837	regulation of keratinocyte proliferation	5/449	26/14304	0.00113579	0.0376253	ENSG00000073282/ENSG00000136943/ENSG00000156535/ENSG00000111424/ENSG00000125850	TP63/CTSV/CD109/VDR/OVOL2	5	2	ENSG00000136943/ENSG00000125850	3	ENSG00000073282/ENSG00000156535/ENSG00000111424
BP	GO:0051346	negative regulation of hydrolase activity	23/449	363/14304	0.00115013	0.0377612	ENSG00000197249/ENSG00000026508/ENSG00000152377/ENSG00000124102/ENSG00000100234/ENSG00000089685/ENSG00000156535/ENSG00000124107/ENSG00000164611/ENSG00000197558/ENSG00000265190/ENSG00000225968/ENSG00000106366/ENSG00000196136/ENSG00000136717/ENSG00000145779/ENSG00000224389/ENSG00000137812/ENSG00000101197/ENSG00000143369/ENSG00000206075/ENSG00000198729/ENSG00000170373	SERPINA1/CD44/SPOCK1/PI3/TIMP3/BIRC5/CD109/SLPI/PTTG1/SSPO/ANXA8/ELFN1/SERPINE1/SERPINA3/BIN1/TNFAIP8/C4B/KNL1/BIRC7/ECM1/SERPINB5/PPP1R14C/CST1	23	9	ENSG00000089685/ENSG00000164611/ENSG00000197558/ENSG00000225968/ENSG00000136717/ENSG00000137812/ENSG00000101197/ENSG00000143369/ENSG00000170373	14	ENSG00000197249/ENSG00000026508/ENSG00000152377/ENSG00000124102/ENSG00000100234/ENSG00000156535/ENSG00000124107/ENSG00000265190/ENSG00000106366/ENSG00000196136/ENSG00000145779/ENSG00000224389/ENSG00000206075/ENSG00000198729
BP	GO:0019933	cAMP-mediated signaling	10/449	100/14304	0.00116773	0.0377612	ENSG00000164850/ENSG00000043591/ENSG00000171522/ENSG00000132329/ENSG00000125398/ENSG00000122679/ENSG00000141068/ENSG00000170425/ENSG00000125510/ENSG00000176406	GPER1/ADRB1/PTGER4/RAMP1/SOX9/RAMP3/KSR1/ADORA2B/OPRL1/RIMS2	10	6	ENSG00000164850/ENSG00000171522/ENSG00000132329/ENSG00000122679/ENSG00000125510/ENSG00000176406	4	ENSG00000043591/ENSG00000125398/ENSG00000141068/ENSG00000170425
BP	GO:0002009	morphogenesis of an epithelium	28/449	478/14304	0.00117518	0.0377612	ENSG00000109321/ENSG00000128422/ENSG00000164690/ENSG00000165731/ENSG00000186832/ENSG00000026508/ENSG00000168743/ENSG00000156299/ENSG00000128342/ENSG00000154099/ENSG00000107984/ENSG00000073282/ENSG00000136943/ENSG00000198959/ENSG00000168621/ENSG00000125398/ENSG00000153071/ENSG00000152804/ENSG00000183098/ENSG00000136099/ENSG00000066468/ENSG00000111424/ENSG00000135333/ENSG00000125850/ENSG00000206075…	AREG/KRT17/SHH/RET/KRT16/CD44/NPNT/TIAM1/LIF/DNAAF1/DKK1/TP63/CTSV/TGM2/GDNF/SOX9/DAB2/HHEX/GPC6/PCDH8/FGFR2/VDR/EPHA7/OVOL2/SERPINB5/SOX8/PARD6A/LHX2	28	15	ENSG00000164690/ENSG00000165731/ENSG00000168743/ENSG00000154099/ENSG00000107984/ENSG00000136943/ENSG00000153071/ENSG00000152804/ENSG00000183098/ENSG00000136099/ENSG00000066468/ENSG00000135333/ENSG00000125850/ENSG00000102981/ENSG00000106689	13	ENSG00000109321/ENSG00000128422/ENSG00000186832/ENSG00000026508/ENSG00000156299/ENSG00000128342/ENSG00000073282/ENSG00000198959/ENSG00000168621/ENSG00000125398/ENSG00000111424/ENSG00000206075/ENSG00000005513
BP	GO:0001525	angiogenesis	25/449	409/14304	0.00118505	0.0377612	ENSG00000143556/ENSG00000164690/ENSG00000169429/ENSG00000115414/ENSG00000179388/ENSG00000189058/ENSG00000132329/ENSG00000177283/ENSG00000171236/ENSG00000189377/ENSG00000156427/ENSG00000152804/ENSG00000169418/ENSG00000122679/ENSG00000107014/ENSG00000116016/ENSG00000106366/ENSG00000066468/ENSG00000167768/ENSG00000006071/ENSG00000143369/ENSG00000138639/ENSG00000125850/ENSG00000165891/ENSG00000255346	S100A7/SHH/CXCL8/FN1/EGR3/APOD/RAMP1/FZD8/LRG1/CXCL17/FGF18/HHEX/NPR1/RAMP3/RLN2/EPAS1/SERPINE1/FGFR2/KRT1/ABCC8/ECM1/ARHGAP24/OVOL2/E2F7/NOX5	25	16	ENSG00000164690/ENSG00000189058/ENSG00000132329/ENSG00000177283/ENSG00000156427/ENSG00000152804/ENSG00000169418/ENSG00000122679/ENSG00000107014/ENSG00000066468/ENSG00000006071/ENSG00000143369/ENSG00000138639/ENSG00000125850/ENSG00000165891/ENSG00000255346	9	ENSG00000143556/ENSG00000169429/ENSG00000115414/ENSG00000179388/ENSG00000171236/ENSG00000189377/ENSG00000116016/ENSG00000106366/ENSG00000167768
BP	GO:0070374	positive regulation of ERK1 and ERK2 cascade	14/449	174/14304	0.0011893	0.0377612	ENSG00000143556/ENSG00000164850/ENSG00000165731/ENSG00000178568/ENSG00000026508/ENSG00000168743/ENSG00000172575/ENSG00000135218/ENSG00000156427/ENSG00000122679/ENSG00000122025/ENSG00000066468/ENSG00000135333/ENSG00000111846	S100A7/GPER1/RET/ERBB4/CD44/NPNT/RASGRP1/CD36/FGF18/RAMP3/FLT3/FGFR2/EPHA7/GCNT2	14	10	ENSG00000164850/ENSG00000165731/ENSG00000178568/ENSG00000168743/ENSG00000156427/ENSG00000122679/ENSG00000122025/ENSG00000066468/ENSG00000135333/ENSG00000111846	4	ENSG00000143556/ENSG00000026508/ENSG00000172575/ENSG00000135218
BP	GO:0032103	positive regulation of response to external stimulus	16/449	214/14304	0.00119785	0.0377612	ENSG00000143556/ENSG00000163220/ENSG00000169429/ENSG00000143546/ENSG00000163221/ENSG00000189334/ENSG00000171522/ENSG00000156299/ENSG00000198959/ENSG00000189377/ENSG00000156427/ENSG00000167754/ENSG00000106366/ENSG00000129988/ENSG00000106538/ENSG00000170425	S100A7/S100A9/CXCL8/S100A8/S100A12/S100A14/PTGER4/TIAM1/TGM2/CXCL17/FGF18/KLK5/SERPINE1/LBP/RARRES2/ADORA2B	16	2	ENSG00000171522/ENSG00000156427	14	ENSG00000143556/ENSG00000163220/ENSG00000169429/ENSG00000143546/ENSG00000163221/ENSG00000189334/ENSG00000156299/ENSG00000198959/ENSG00000189377/ENSG00000167754/ENSG00000106366/ENSG00000129988/ENSG00000106538/ENSG00000170425
BP	GO:0033046	negative regulation of sister chromatid segregation	6/449	39/14304	0.00125259	0.03854	ENSG00000166851/ENSG00000135476/ENSG00000169679/ENSG00000164109/ENSG00000164611/ENSG00000080986	PLK1/ESPL1/BUB1/MAD2L1/PTTG1/NDC80	6	6	ENSG00000166851/ENSG00000135476/ENSG00000169679/ENSG00000164109/ENSG00000164611/ENSG00000080986	0
BP	GO:0051985	negative regulation of chromosome segregation	6/449	39/14304	0.00125259	0.03854	ENSG00000166851/ENSG00000135476/ENSG00000169679/ENSG00000164109/ENSG00000164611/ENSG00000080986	PLK1/ESPL1/BUB1/MAD2L1/PTTG1/NDC80	6	6	ENSG00000166851/ENSG00000135476/ENSG00000169679/ENSG00000164109/ENSG00000164611/ENSG00000080986	0
BP	GO:0030810	positive regulation of nucleotide biosynthetic process	7/449	53/14304	0.00126762	0.03854	ENSG00000164850/ENSG00000043591/ENSG00000132329/ENSG00000169418/ENSG00000122679/ENSG00000107014/ENSG00000170425	GPER1/ADRB1/RAMP1/NPR1/RAMP3/RLN2/ADORA2B	7	5	ENSG00000164850/ENSG00000132329/ENSG00000169418/ENSG00000122679/ENSG00000107014	2	ENSG00000043591/ENSG00000170425
BP	GO:1900373	positive regulation of purine nucleotide biosynthetic process	7/449	53/14304	0.00126762	0.03854	ENSG00000164850/ENSG00000043591/ENSG00000132329/ENSG00000169418/ENSG00000122679/ENSG00000107014/ENSG00000170425	GPER1/ADRB1/RAMP1/NPR1/RAMP3/RLN2/ADORA2B	7	5	ENSG00000164850/ENSG00000132329/ENSG00000169418/ENSG00000122679/ENSG00000107014	2	ENSG00000043591/ENSG00000170425
BP	GO:0048871	multicellular organismal homeostasis	19/449	278/14304	0.00127185	0.03854	ENSG00000180694/ENSG00000144452/ENSG00000186832/ENSG00000043591/ENSG00000160182/ENSG00000134317/ENSG00000160862/ENSG00000073282/ENSG00000163362/ENSG00000164761/ENSG00000125398/ENSG00000116016/ENSG00000196136/ENSG00000102575/ENSG00000167768/ENSG00000139988/ENSG00000119508/ENSG00000198691/ENSG00000111846	TMEM64/ABCA12/KRT16/ADRB1/TFF1/GRHL1/AZGP1/TP63/INAVA/TNFRSF11B/SOX9/EPAS1/SERPINA3/ACP5/KRT1/RDH12/NR4A3/ABCA4/GCNT2	19	3	ENSG00000180694/ENSG00000119508/ENSG00000111846	16	ENSG00000144452/ENSG00000186832/ENSG00000043591/ENSG00000160182/ENSG00000134317/ENSG00000160862/ENSG00000073282/ENSG00000163362/ENSG00000164761/ENSG00000125398/ENSG00000116016/ENSG00000196136/ENSG00000102575/ENSG00000167768/ENSG00000139988/ENSG00000198691
BP	GO:0001893	maternal placenta development	5/449	27/14304	0.00135841	0.0405347	ENSG00000128342/ENSG00000165474/ENSG00000136943/ENSG00000187266/ENSG00000111424	LIF/GJB2/CTSV/EPOR/VDR	5	2	ENSG00000136943/ENSG00000187266	3	ENSG00000128342/ENSG00000165474/ENSG00000111424
BP	GO:0086005	ventricular cardiac muscle cell action potential	5/449	27/14304	0.00135841	0.0405347	ENSG00000134755/ENSG00000121361/ENSG00000151067/ENSG00000162989/ENSG00000145362	DSC2/KCNJ8/CACNA1C/KCNJ3/ANK2	5	3	ENSG00000121361/ENSG00000151067/ENSG00000162989	2	ENSG00000134755/ENSG00000145362
BP	GO:0000075	cell cycle checkpoint	16/449	217/14304	0.0013854	0.0410268	ENSG00000166851/ENSG00000073282/ENSG00000122952/ENSG00000184445/ENSG00000178999/ENSG00000169679/ENSG00000164109/ENSG00000078900/ENSG00000080986/ENSG00000140534/ENSG00000075218/ENSG00000173846/ENSG00000158402/ENSG00000197299/ENSG00000165891/ENSG00000154920	PLK1/TP63/ZWINT/KNTC1/AURKB/BUB1/MAD2L1/TP73/NDC80/TICRR/GTSE1/PLK3/CDC25C/BLM/E2F7/EME1	16	14	ENSG00000166851/ENSG00000122952/ENSG00000184445/ENSG00000178999/ENSG00000169679/ENSG00000164109/ENSG00000078900/ENSG00000080986/ENSG00000140534/ENSG00000075218/ENSG00000158402/ENSG00000197299/ENSG00000165891/ENSG00000154920	2	ENSG00000073282/ENSG00000173846
BP	GO:0086002	cardiac muscle cell action potential involved in contraction	6/449	40/14304	0.00143522	0.0421826	ENSG00000134755/ENSG00000121361/ENSG00000151067/ENSG00000162989/ENSG00000165995/ENSG00000145362	DSC2/KCNJ8/CACNA1C/KCNJ3/CACNB2/ANK2	6	4	ENSG00000121361/ENSG00000151067/ENSG00000162989/ENSG00000165995	2	ENSG00000134755/ENSG00000145362
BP	GO:0052652	cyclic purine nucleotide metabolic process	8/449	70/14304	0.00151995	0.0443394	ENSG00000164850/ENSG00000043591/ENSG00000132329/ENSG00000169418/ENSG00000138271/ENSG00000122679/ENSG00000107014/ENSG00000170425	GPER1/ADRB1/RAMP1/NPR1/GPR87/RAMP3/RLN2/ADORA2B	8	5	ENSG00000164850/ENSG00000132329/ENSG00000169418/ENSG00000122679/ENSG00000107014	3	ENSG00000043591/ENSG00000138271/ENSG00000170425
BP	GO:0022612	gland morphogenesis	10/449	104/14304	0.00157598	0.0448425	ENSG00000109321/ENSG00000164690/ENSG00000073282/ENSG00000198959/ENSG00000125398/ENSG00000158813/ENSG00000066468/ENSG00000111424/ENSG00000185737/ENSG00000206075	AREG/SHH/TP63/TGM2/SOX9/EDA/FGFR2/VDR/NRG3/SERPINB5	10	4	ENSG00000164690/ENSG00000158813/ENSG00000066468/ENSG00000185737	6	ENSG00000109321/ENSG00000073282/ENSG00000198959/ENSG00000125398/ENSG00000111424/ENSG00000206075
BP	GO:0042476	odontogenesis	10/449	104/14304	0.00157598	0.0448425	ENSG00000164690/ENSG00000073282/ENSG00000164761/ENSG00000158813/ENSG00000167754/ENSG00000106366/ENSG00000066468/ENSG00000189120/ENSG00000091136/ENSG00000122641	SHH/TP63/TNFRSF11B/EDA/KLK5/SERPINE1/FGFR2/SP6/LAMB1/INHBA	10	5	ENSG00000164690/ENSG00000158813/ENSG00000066468/ENSG00000091136/ENSG00000122641	5	ENSG00000073282/ENSG00000164761/ENSG00000167754/ENSG00000106366/ENSG00000189120
BP	GO:0048645	animal organ formation	7/449	55/14304	0.00158151	0.0448425	ENSG00000164690/ENSG00000107984/ENSG00000073282/ENSG00000168621/ENSG00000152804/ENSG00000066468/ENSG00000109705	SHH/DKK1/TP63/GDNF/HHEX/FGFR2/NKX3-2	7	5	ENSG00000164690/ENSG00000107984/ENSG00000152804/ENSG00000066468/ENSG00000109705	2	ENSG00000073282/ENSG00000168621
BP	GO:0072073	kidney epithelium development	11/449	122/14304	0.00158308	0.0448425	ENSG00000164690/ENSG00000165731/ENSG00000168743/ENSG00000172037/ENSG00000128342/ENSG00000168621/ENSG00000125398/ENSG00000006016/ENSG00000066468/ENSG00000135333/ENSG00000005513	SHH/RET/NPNT/LAMB2/LIF/GDNF/SOX9/CRLF1/FGFR2/EPHA7/SOX8	11	7	ENSG00000164690/ENSG00000165731/ENSG00000168743/ENSG00000172037/ENSG00000006016/ENSG00000066468/ENSG00000135333	4	ENSG00000128342/ENSG00000168621/ENSG00000125398/ENSG00000005513
BP	GO:0048566	embryonic digestive tract development	5/449	28/14304	0.00161163	0.0452521	ENSG00000164690/ENSG00000169429/ENSG00000066468/ENSG00000106538/ENSG00000125850	SHH/CXCL8/FGFR2/RARRES2/OVOL2	5	3	ENSG00000164690/ENSG00000066468/ENSG00000125850	2	ENSG00000169429/ENSG00000106538
BP	GO:0072077	renal vesicle morphogenesis	4/449	17/14304	0.00164684	0.0452521	ENSG00000128342/ENSG00000168621/ENSG00000125398/ENSG00000005513	LIF/GDNF/SOX9/SOX8	4	0		4	ENSG00000128342/ENSG00000168621/ENSG00000125398/ENSG00000005513
BP	GO:0090025	regulation of monocyte chemotaxis	4/449	17/14304	0.00164684	0.0452521	ENSG00000143556/ENSG00000189334/ENSG00000189377/ENSG00000106366	S100A7/S100A14/CXCL17/SERPINE1	4	0		4	ENSG00000143556/ENSG00000189334/ENSG00000189377/ENSG00000106366
BP	GO:0009190	cyclic nucleotide biosynthetic process	8/449	71/14304	0.001667	0.0452521	ENSG00000164850/ENSG00000043591/ENSG00000132329/ENSG00000169418/ENSG00000138271/ENSG00000122679/ENSG00000107014/ENSG00000170425	GPER1/ADRB1/RAMP1/NPR1/GPR87/RAMP3/RLN2/ADORA2B	8	5	ENSG00000164850/ENSG00000132329/ENSG00000169418/ENSG00000122679/ENSG00000107014	3	ENSG00000043591/ENSG00000138271/ENSG00000170425
BP	GO:0022600	digestive system process	8/449	71/14304	0.001667	0.0452521	ENSG00000160182/ENSG00000187134/ENSG00000135218/ENSG00000163362/ENSG00000125398/ENSG00000196136/ENSG00000111424/ENSG00000125510	TFF1/AKR1C1/CD36/INAVA/SOX9/SERPINA3/VDR/OPRL1	8	1	ENSG00000125510	7	ENSG00000160182/ENSG00000187134/ENSG00000135218/ENSG00000163362/ENSG00000125398/ENSG00000196136/ENSG00000111424
BP	GO:0030799	regulation of cyclic nucleotide metabolic process	8/449	71/14304	0.001667	0.0452521	ENSG00000164850/ENSG00000043591/ENSG00000132329/ENSG00000169418/ENSG00000138271/ENSG00000122679/ENSG00000107014/ENSG00000170425	GPER1/ADRB1/RAMP1/NPR1/GPR87/RAMP3/RLN2/ADORA2B	8	5	ENSG00000164850/ENSG00000132329/ENSG00000169418/ENSG00000122679/ENSG00000107014	3	ENSG00000043591/ENSG00000138271/ENSG00000170425
BP	GO:0048565	digestive tract development	10/449	106/14304	0.0018197	0.0490566	ENSG00000164690/ENSG00000169429/ENSG00000165731/ENSG00000154099/ENSG00000073282/ENSG00000066468/ENSG00000176890/ENSG00000106538/ENSG00000125850/ENSG00000109705	SHH/CXCL8/RET/DNAAF1/TP63/FGFR2/TYMS/RARRES2/OVOL2/NKX3-2	10	7	ENSG00000164690/ENSG00000165731/ENSG00000154099/ENSG00000066468/ENSG00000176890/ENSG00000125850/ENSG00000109705	3	ENSG00000169429/ENSG00000073282/ENSG00000106538
BP	GO:0001755	neural crest cell migration	6/449	42/14304	0.00186064	0.0498167	ENSG00000164690/ENSG00000165731/ENSG00000178568/ENSG00000168621/ENSG00000125850/ENSG00000005513	SHH/RET/ERBB4/GDNF/OVOL2/SOX8	6	4	ENSG00000164690/ENSG00000165731/ENSG00000178568/ENSG00000125850	2	ENSG00000168621/ENSG00000005513
BP	GO:0086091	regulation of heart rate by cardiac conduction	5/449	29/14304	0.00189786	0.0504677	ENSG00000134755/ENSG00000151067/ENSG00000162989/ENSG00000165995/ENSG00000145362	DSC2/CACNA1C/KCNJ3/CACNB2/ANK2	5	3	ENSG00000151067/ENSG00000162989/ENSG00000165995	2	ENSG00000134755/ENSG00000145362
BP	GO:0001704	formation of primary germ layer	10/449	107/14304	0.00195251	0.0515699	ENSG00000138166/ENSG00000115414/ENSG00000142156/ENSG00000111799/ENSG00000107984/ENSG00000066468/ENSG00000139318/ENSG00000091136/ENSG00000122641/ENSG00000119508	DUSP5/FN1/COL6A1/COL12A1/DKK1/FGFR2/DUSP6/LAMB1/INHBA/NR4A3	10	7	ENSG00000142156/ENSG00000111799/ENSG00000107984/ENSG00000066468/ENSG00000091136/ENSG00000122641/ENSG00000119508	3	ENSG00000138166/ENSG00000115414/ENSG00000139318
BP	GO:0032465	regulation of cytokinesis	8/449	73/14304	0.00199476	0.0523322	ENSG00000166851/ENSG00000112984/ENSG00000178999/ENSG00000122966/ENSG00000118193/ENSG00000173846/ENSG00000139618/ENSG00000165891	PLK1/KIF20A/AURKB/CIT/KIF14/PLK3/BRCA2/E2F7	8	7	ENSG00000166851/ENSG00000112984/ENSG00000178999/ENSG00000122966/ENSG00000118193/ENSG00000139618/ENSG00000165891	1	ENSG00000173846
BP	GO:0043409	negative regulation of MAPK cascade	12/449	145/14304	0.00206092	0.0524256	ENSG00000164850/ENSG00000116285/ENSG00000138166/ENSG00000128342/ENSG00000100234/ENSG00000111206/ENSG00000187678/ENSG00000162772/ENSG00000117228/ENSG00000078900/ENSG00000139318/ENSG00000048540	GPER1/ERRFI1/DUSP5/LIF/TIMP3/FOXM1/SPRY4/ATF3/GBP1/TP73/DUSP6/LMO3	12	4	ENSG00000164850/ENSG00000111206/ENSG00000078900/ENSG00000048540	8	ENSG00000116285/ENSG00000138166/ENSG00000128342/ENSG00000100234/ENSG00000187678/ENSG00000162772/ENSG00000117228/ENSG00000139318
BP	GO:0006978	DNA damage response, signal transduction by p53 class mediator resulting in transcription of p21 class mediator	4/449	18/14304	0.00206537	0.0524256	ENSG00000111206/ENSG00000073282/ENSG00000078900/ENSG00000139618	FOXM1/TP63/TP73/BRCA2	4	3	ENSG00000111206/ENSG00000078900/ENSG00000139618	1	ENSG00000073282
BP	GO:0060602	branch elongation of an epithelium	4/449	18/14304	0.00206537	0.0524256	ENSG00000109321/ENSG00000164690/ENSG00000125398/ENSG00000066468	AREG/SHH/SOX9/FGFR2	4	2	ENSG00000164690/ENSG00000066468	2	ENSG00000109321/ENSG00000125398
BP	GO:0072087	renal vesicle development	4/449	18/14304	0.00206537	0.0524256	ENSG00000128342/ENSG00000168621/ENSG00000125398/ENSG00000005513	LIF/GDNF/SOX9/SOX8	4	0		4	ENSG00000128342/ENSG00000168621/ENSG00000125398/ENSG00000005513
BP	GO:1904666	regulation of ubiquitin protein ligase activity	4/449	18/14304	0.00206537	0.0524256	ENSG00000166851/ENSG00000117399/ENSG00000175063/ENSG00000164109	PLK1/CDC20/UBE2C/MAD2L1	4	4	ENSG00000166851/ENSG00000117399/ENSG00000175063/ENSG00000164109	0
BP	GO:0071675	regulation of mononuclear cell migration	5/449	30/14304	0.00221957	0.0556885	ENSG00000143556/ENSG00000189334/ENSG00000189377/ENSG00000106366/ENSG00000106538	S100A7/S100A14/CXCL17/SERPINE1/RARRES2	5	0		5	ENSG00000143556/ENSG00000189334/ENSG00000189377/ENSG00000106366/ENSG00000106538
BP	GO:0071902	positive regulation of protein serine/threonine kinase activity	20/449	314/14304	0.00222241	0.0556885	ENSG00000138166/ENSG00000163221/ENSG00000095015/ENSG00000156299/ENSG00000177283/ENSG00000107984/ENSG00000172575/ENSG00000183856/ENSG00000163362/ENSG00000189377/ENSG00000156427/ENSG00000176907/ENSG00000078900/ENSG00000122025/ENSG00000154310/ENSG00000139318/ENSG00000108984/ENSG00000101197/ENSG00000134070/ENSG00000170425	DUSP5/S100A12/MAP3K1/TIAM1/FZD8/DKK1/RASGRP1/IQGAP3/INAVA/CXCL17/FGF18/TCIM/TP73/FLT3/TNIK/DUSP6/MAP2K6/BIRC7/IRAK2/ADORA2B	20	8	ENSG00000177283/ENSG00000107984/ENSG00000183856/ENSG00000156427/ENSG00000078900/ENSG00000122025/ENSG00000108984/ENSG00000101197	12	ENSG00000138166/ENSG00000163221/ENSG00000095015/ENSG00000156299/ENSG00000172575/ENSG00000163362/ENSG00000189377/ENSG00000176907/ENSG00000154310/ENSG00000139318/ENSG00000134070/ENSG00000170425
BP	GO:0001933	negative regulation of protein phosphorylation	23/449	384/14304	0.00238185	0.0593035	ENSG00000164850/ENSG00000116285/ENSG00000138166/ENSG00000173334/ENSG00000166851/ENSG00000128342/ENSG00000100234/ENSG00000111206/ENSG00000107984/ENSG00000187678/ENSG00000156535/ENSG00000162772/ENSG00000123080/ENSG00000152804/ENSG00000117228/ENSG00000078900/ENSG00000169900/ENSG00000139318/ENSG00000088992/ENSG00000048540/ENSG00000102981/ENSG00000166159/ENSG00000182492	GPER1/ERRFI1/DUSP5/TRIB1/PLK1/LIF/TIMP3/FOXM1/DKK1/SPRY4/CD109/ATF3/CDKN2C/HHEX/GBP1/TP73/PYDC1/DUSP6/TESC/LMO3/PARD6A/LRTM2/BGN	23	10	ENSG00000164850/ENSG00000166851/ENSG00000111206/ENSG00000107984/ENSG00000123080/ENSG00000152804/ENSG00000078900/ENSG00000088992/ENSG00000048540/ENSG00000102981	13	ENSG00000116285/ENSG00000138166/ENSG00000173334/ENSG00000128342/ENSG00000100234/ENSG00000187678/ENSG00000156535/ENSG00000162772/ENSG00000117228/ENSG00000169900/ENSG00000139318/ENSG00000166159/ENSG00000182492
BP	GO:0042772	DNA damage response, signal transduction resulting in transcription	4/449	19/14304	0.00255196	0.0631369	ENSG00000111206/ENSG00000073282/ENSG00000078900/ENSG00000139618	FOXM1/TP63/TP73/BRCA2	4	3	ENSG00000111206/ENSG00000078900/ENSG00000139618	1	ENSG00000073282
BP	GO:0001503	ossification	20/449	318/14304	0.00257285	0.0632532	ENSG00000109321/ENSG00000180694/ENSG00000164690/ENSG00000111341/ENSG00000168743/ENSG00000171522/ENSG00000142156/ENSG00000107984/ENSG00000073282/ENSG00000125398/ENSG00000156427/ENSG00000115641/ENSG00000137745/ENSG00000066468/ENSG00000019186/ENSG00000143369/ENSG00000122877/ENSG00000005513/ENSG00000169884/ENSG00000183682	AREG/TMEM64/SHH/MGP/NPNT/PTGER4/COL6A1/DKK1/TP63/SOX9/FGF18/FHL2/MMP13/FGFR2/CYP24A1/ECM1/EGR2/SOX8/WNT10B/BMP8A	20	11	ENSG00000180694/ENSG00000164690/ENSG00000168743/ENSG00000171522/ENSG00000142156/ENSG00000107984/ENSG00000156427/ENSG00000066468/ENSG00000143369/ENSG00000169884/ENSG00000183682	9	ENSG00000109321/ENSG00000111341/ENSG00000073282/ENSG00000125398/ENSG00000115641/ENSG00000137745/ENSG00000019186/ENSG00000122877/ENSG00000005513
BP	GO:0050678	regulation of epithelial cell proliferation	18/449	274/14304	0.00260446	0.0635119	ENSG00000164690/ENSG00000116285/ENSG00000179388/ENSG00000171236/ENSG00000073282/ENSG00000136943/ENSG00000183856/ENSG00000125398/ENSG00000156535/ENSG00000066468/ENSG00000111424/ENSG00000139618/ENSG00000091136/ENSG00000143369/ENSG00000125850/ENSG00000119508/ENSG00000206075/ENSG00000169884	SHH/ERRFI1/EGR3/LRG1/TP63/CTSV/IQGAP3/SOX9/CD109/FGFR2/VDR/BRCA2/LAMB1/ECM1/OVOL2/NR4A3/SERPINB5/WNT10B	18	10	ENSG00000164690/ENSG00000136943/ENSG00000183856/ENSG00000066468/ENSG00000139618/ENSG00000091136/ENSG00000143369/ENSG00000125850/ENSG00000119508/ENSG00000169884	8	ENSG00000116285/ENSG00000179388/ENSG00000171236/ENSG00000073282/ENSG00000125398/ENSG00000156535/ENSG00000111424/ENSG00000206075
BP	GO:0006935	chemotaxis	27/449	481/14304	0.00261587	0.0635119	ENSG00000143556/ENSG00000164690/ENSG00000163220/ENSG00000169429/ENSG00000151892/ENSG00000165731/ENSG00000143546/ENSG00000163221/ENSG00000179388/ENSG00000189334/ENSG00000172037/ENSG00000156299/ENSG00000168621/ENSG00000055163/ENSG00000121454/ENSG00000189377/ENSG00000221866/ENSG00000156427/ENSG00000168280/ENSG00000106366/ENSG00000185737/ENSG00000129988/ENSG00000106538/ENSG00000135333/ENSG00000122877…	S100A7/SHH/S100A9/CXCL8/GFRA1/RET/S100A8/S100A12/EGR3/S100A14/LAMB2/TIAM1/GDNF/CYFIP2/LHX4/CXCL17/PLXNA4/FGF18/KIF5C/SERPINE1/NRG3/LBP/RARRES2/EPHA7/EGR2/NR4A3/LHX2	27	13	ENSG00000164690/ENSG00000151892/ENSG00000165731/ENSG00000172037/ENSG00000055163/ENSG00000121454/ENSG00000221866/ENSG00000156427/ENSG00000168280/ENSG00000185737/ENSG00000135333/ENSG00000119508/ENSG00000106689	14	ENSG00000143556/ENSG00000163220/ENSG00000169429/ENSG00000143546/ENSG00000163221/ENSG00000179388/ENSG00000189334/ENSG00000156299/ENSG00000168621/ENSG00000189377/ENSG00000106366/ENSG00000129988/ENSG00000106538/ENSG00000122877
BP	GO:0042330	taxis	27/449	482/14304	0.00269213	0.06496	ENSG00000143556/ENSG00000164690/ENSG00000163220/ENSG00000169429/ENSG00000151892/ENSG00000165731/ENSG00000143546/ENSG00000163221/ENSG00000179388/ENSG00000189334/ENSG00000172037/ENSG00000156299/ENSG00000168621/ENSG00000055163/ENSG00000121454/ENSG00000189377/ENSG00000221866/ENSG00000156427/ENSG00000168280/ENSG00000106366/ENSG00000185737/ENSG00000129988/ENSG00000106538/ENSG00000135333/ENSG00000122877…	S100A7/SHH/S100A9/CXCL8/GFRA1/RET/S100A8/S100A12/EGR3/S100A14/LAMB2/TIAM1/GDNF/CYFIP2/LHX4/CXCL17/PLXNA4/FGF18/KIF5C/SERPINE1/NRG3/LBP/RARRES2/EPHA7/EGR2/NR4A3/LHX2	27	13	ENSG00000164690/ENSG00000151892/ENSG00000165731/ENSG00000172037/ENSG00000055163/ENSG00000121454/ENSG00000221866/ENSG00000156427/ENSG00000168280/ENSG00000185737/ENSG00000135333/ENSG00000119508/ENSG00000106689	14	ENSG00000143556/ENSG00000163220/ENSG00000169429/ENSG00000143546/ENSG00000163221/ENSG00000179388/ENSG00000189334/ENSG00000156299/ENSG00000168621/ENSG00000189377/ENSG00000106366/ENSG00000129988/ENSG00000106538/ENSG00000122877
BP	GO:0042770	signal transduction in response to DNA damage	11/449	131/14304	0.00278569	0.0666354	ENSG00000026508/ENSG00000166851/ENSG00000111206/ENSG00000073282/ENSG00000132906/ENSG00000078900/ENSG00000075218/ENSG00000173846/ENSG00000158402/ENSG00000139618/ENSG00000165891	CD44/PLK1/FOXM1/TP63/CASP9/TP73/GTSE1/PLK3/CDC25C/BRCA2/E2F7	11	8	ENSG00000166851/ENSG00000111206/ENSG00000132906/ENSG00000078900/ENSG00000075218/ENSG00000158402/ENSG00000139618/ENSG00000165891	3	ENSG00000026508/ENSG00000073282/ENSG00000173846
BP	GO:0044843	cell cycle G1/S phase transition	17/449	254/14304	0.00279565	0.0666354	ENSG00000171848/ENSG00000073282/ENSG00000145386/ENSG00000101447/ENSG00000183856/ENSG00000118193/ENSG00000123080/ENSG00000176907/ENSG00000078900/ENSG00000075218/ENSG00000065328/ENSG00000173846/ENSG00000158402/ENSG00000176890/ENSG00000165891/ENSG00000122641/ENSG00000085840	RRM2/TP63/CCNA2/FAM83D/IQGAP3/KIF14/CDKN2C/TCIM/TP73/GTSE1/MCM10/PLK3/CDC25C/TYMS/E2F7/INHBA/ORC1	17	14	ENSG00000171848/ENSG00000145386/ENSG00000101447/ENSG00000183856/ENSG00000118193/ENSG00000123080/ENSG00000078900/ENSG00000075218/ENSG00000065328/ENSG00000158402/ENSG00000176890/ENSG00000165891/ENSG00000122641/ENSG00000085840	3	ENSG00000073282/ENSG00000176907/ENSG00000173846
BP	GO:0007050	cell cycle arrest	16/449	233/14304	0.00285511	0.06764	ENSG00000164850/ENSG00000169429/ENSG00000175197/ENSG00000111206/ENSG00000068489/ENSG00000123080/ENSG00000078900/ENSG00000075218/ENSG00000177519/ENSG00000136717/ENSG00000173846/ENSG00000158402/ENSG00000108984/ENSG00000165891/ENSG00000122641/ENSG00000169884	GPER1/CXCL8/DDIT3/FOXM1/PRR11/CDKN2C/TP73/GTSE1/RPRM/BIN1/PLK3/CDC25C/MAP2K6/E2F7/INHBA/WNT10B	16	13	ENSG00000164850/ENSG00000111206/ENSG00000068489/ENSG00000123080/ENSG00000078900/ENSG00000075218/ENSG00000177519/ENSG00000136717/ENSG00000158402/ENSG00000108984/ENSG00000165891/ENSG00000122641/ENSG00000169884	3	ENSG00000169429/ENSG00000175197/ENSG00000173846
BP	GO:0050673	epithelial cell proliferation	20/449	322/14304	0.00296867	0.0699068	ENSG00000109321/ENSG00000164690/ENSG00000116285/ENSG00000179388/ENSG00000171236/ENSG00000073282/ENSG00000136943/ENSG00000183856/ENSG00000125398/ENSG00000156535/ENSG00000066468/ENSG00000111424/ENSG00000139618/ENSG00000091136/ENSG00000143369/ENSG00000125850/ENSG00000119508/ENSG00000206075/ENSG00000169884/ENSG00000255346	AREG/SHH/ERRFI1/EGR3/LRG1/TP63/CTSV/IQGAP3/SOX9/CD109/FGFR2/VDR/BRCA2/LAMB1/ECM1/OVOL2/NR4A3/SERPINB5/WNT10B/NOX5	20	11	ENSG00000164690/ENSG00000136943/ENSG00000183856/ENSG00000066468/ENSG00000139618/ENSG00000091136/ENSG00000143369/ENSG00000125850/ENSG00000119508/ENSG00000169884/ENSG00000255346	9	ENSG00000109321/ENSG00000116285/ENSG00000179388/ENSG00000171236/ENSG00000073282/ENSG00000125398/ENSG00000156535/ENSG00000111424/ENSG00000206075
BP	GO:0019932	second-messenger-mediated signaling	17/449	256/14304	0.00303079	0.0709423	ENSG00000108551/ENSG00000164850/ENSG00000169429/ENSG00000043591/ENSG00000171522/ENSG00000132329/ENSG00000135218/ENSG00000187848/ENSG00000125398/ENSG00000122679/ENSG00000117228/ENSG00000141068/ENSG00000151067/ENSG00000170425/ENSG00000125510/ENSG00000176406/ENSG00000145362	RASD1/GPER1/CXCL8/ADRB1/PTGER4/RAMP1/CD36/P2RX2/SOX9/RAMP3/GBP1/KSR1/CACNA1C/ADORA2B/OPRL1/RIMS2/ANK2	17	8	ENSG00000164850/ENSG00000171522/ENSG00000132329/ENSG00000187848/ENSG00000122679/ENSG00000151067/ENSG00000125510/ENSG00000176406	9	ENSG00000108551/ENSG00000169429/ENSG00000043591/ENSG00000135218/ENSG00000125398/ENSG00000117228/ENSG00000141068/ENSG00000170425/ENSG00000145362
BP	GO:0030278	regulation of ossification	12/449	152/14304	0.00305004	0.070968	ENSG00000109321/ENSG00000180694/ENSG00000111341/ENSG00000168743/ENSG00000171522/ENSG00000107984/ENSG00000073282/ENSG00000125398/ENSG00000066468/ENSG00000143369/ENSG00000122877/ENSG00000169884	AREG/TMEM64/MGP/NPNT/PTGER4/DKK1/TP63/SOX9/FGFR2/ECM1/EGR2/WNT10B	12	7	ENSG00000180694/ENSG00000168743/ENSG00000171522/ENSG00000107984/ENSG00000066468/ENSG00000143369/ENSG00000169884	5	ENSG00000109321/ENSG00000111341/ENSG00000073282/ENSG00000125398/ENSG00000122877
BP	GO:0010669	epithelial structure maintenance	4/449	20/14304	0.00311179	0.0712197	ENSG00000160182/ENSG00000163362/ENSG00000125398/ENSG00000196136	TFF1/INAVA/SOX9/SERPINA3	4	0		4	ENSG00000160182/ENSG00000163362/ENSG00000125398/ENSG00000196136
BP	GO:0072243	metanephric nephron epithelium development	4/449	20/14304	0.00311179	0.0712197	ENSG00000172037/ENSG00000128342/ENSG00000125398/ENSG00000005513	LAMB2/LIF/SOX9/SOX8	4	1	ENSG00000172037	3	ENSG00000128342/ENSG00000125398/ENSG00000005513
BP	GO:0060174	limb bud formation	3/449	10/14304	0.00312694	0.0712197	ENSG00000164690/ENSG00000125398/ENSG00000066468	SHH/SOX9/FGFR2	3	2	ENSG00000164690/ENSG00000066468	1	ENSG00000125398
BP	GO:0001890	placenta development	11/449	133/14304	0.00313374	0.0712197	ENSG00000128342/ENSG00000165474/ENSG00000136943/ENSG00000121454/ENSG00000187266/ENSG00000116016/ENSG00000066468/ENSG00000111424/ENSG00000142731/ENSG00000125850/ENSG00000165891	LIF/GJB2/CTSV/LHX4/EPOR/EPAS1/FGFR2/VDR/PLK4/OVOL2/E2F7	11	7	ENSG00000136943/ENSG00000121454/ENSG00000187266/ENSG00000066468/ENSG00000142731/ENSG00000125850/ENSG00000165891	4	ENSG00000128342/ENSG00000165474/ENSG00000116016/ENSG00000111424
BP	GO:0051656	establishment of organelle localization	24/449	417/14304	0.00323582	0.0731146	ENSG00000109321/ENSG00000197249/ENSG00000198535/ENSG00000147642/ENSG00000237649/ENSG00000172575/ENSG00000135476/ENSG00000101447/ENSG00000146670/ENSG00000076382/ENSG00000165714/ENSG00000118193/ENSG00000152804/ENSG00000168280/ENSG00000132639/ENSG00000138778/ENSG00000080986/ENSG00000142945/ENSG00000121621/ENSG00000170425/ENSG00000119508/ENSG00000176406/ENSG00000135604/ENSG00000103528	AREG/SERPINA1/C2CD4A/SYBU/KIFC1/RASGRP1/ESPL1/FAM83D/CDCA5/SPAG5/BORCS5/KIF14/HHEX/KIF5C/SNAP25/CENPE/NDC80/KIF2C/KIF18A/ADORA2B/NR4A3/RIMS2/STX11/SYT17	24	16	ENSG00000147642/ENSG00000237649/ENSG00000135476/ENSG00000101447/ENSG00000146670/ENSG00000076382/ENSG00000118193/ENSG00000152804/ENSG00000168280/ENSG00000132639/ENSG00000138778/ENSG00000080986/ENSG00000142945/ENSG00000121621/ENSG00000119508/ENSG00000176406	8	ENSG00000109321/ENSG00000197249/ENSG00000198535/ENSG00000172575/ENSG00000165714/ENSG00000170425/ENSG00000135604/ENSG00000103528
BP	GO:0010469	regulation of signaling receptor activity	22/449	371/14304	0.00331141	0.0737358	ENSG00000109321/ENSG00000164690/ENSG00000169429/ENSG00000116285/ENSG00000160182/ENSG00000128342/ENSG00000227507/ENSG00000107984/ENSG00000168621/ENSG00000164761/ENSG00000006016/ENSG00000156427/ENSG00000174808/ENSG00000107014/ENSG00000141574/ENSG00000106366/ENSG00000150281/ENSG00000185737/ENSG00000197696/ENSG00000122641/ENSG00000169884/ENSG00000183682	AREG/SHH/CXCL8/ERRFI1/TFF1/LIF/LTB/DKK1/GDNF/TNFRSF11B/CRLF1/FGF18/BTC/RLN2/SECTM1/SERPINE1/CTF1/NRG3/NMB/INHBA/WNT10B/BMP8A	22	13	ENSG00000164690/ENSG00000227507/ENSG00000107984/ENSG00000006016/ENSG00000156427/ENSG00000107014/ENSG00000141574/ENSG00000150281/ENSG00000185737/ENSG00000197696/ENSG00000122641/ENSG00000169884/ENSG00000183682	9	ENSG00000109321/ENSG00000169429/ENSG00000116285/ENSG00000160182/ENSG00000128342/ENSG00000168621/ENSG00000164761/ENSG00000174808/ENSG00000106366
BP	GO:0042326	negative regulation of phosphorylation	24/449	418/14304	0.00333543	0.0737358	ENSG00000164850/ENSG00000116285/ENSG00000138166/ENSG00000173334/ENSG00000166851/ENSG00000128342/ENSG00000100234/ENSG00000111206/ENSG00000107984/ENSG00000187678/ENSG00000156535/ENSG00000162772/ENSG00000123080/ENSG00000152804/ENSG00000117228/ENSG00000078900/ENSG00000169900/ENSG00000139318/ENSG00000088992/ENSG00000048540/ENSG00000122641/ENSG00000102981/ENSG00000166159/ENSG00000182492	GPER1/ERRFI1/DUSP5/TRIB1/PLK1/LIF/TIMP3/FOXM1/DKK1/SPRY4/CD109/ATF3/CDKN2C/HHEX/GBP1/TP73/PYDC1/DUSP6/TESC/LMO3/INHBA/PARD6A/LRTM2/BGN	24	11	ENSG00000164850/ENSG00000166851/ENSG00000111206/ENSG00000107984/ENSG00000123080/ENSG00000152804/ENSG00000078900/ENSG00000088992/ENSG00000048540/ENSG00000122641/ENSG00000102981	13	ENSG00000116285/ENSG00000138166/ENSG00000173334/ENSG00000128342/ENSG00000100234/ENSG00000187678/ENSG00000156535/ENSG00000162772/ENSG00000117228/ENSG00000169900/ENSG00000139318/ENSG00000166159/ENSG00000182492
BP	GO:0086003	cardiac muscle cell contraction	6/449	47/14304	0.00333877	0.0737358	ENSG00000134755/ENSG00000121361/ENSG00000151067/ENSG00000162989/ENSG00000165995/ENSG00000145362	DSC2/KCNJ8/CACNA1C/KCNJ3/CACNB2/ANK2	6	4	ENSG00000121361/ENSG00000151067/ENSG00000162989/ENSG00000165995	2	ENSG00000134755/ENSG00000145362
BP	GO:0090183	regulation of kidney development	6/449	47/14304	0.00333877	0.0737358	ENSG00000164690/ENSG00000165731/ENSG00000128342/ENSG00000168621/ENSG00000125398/ENSG00000005513	SHH/RET/LIF/GDNF/SOX9/SOX8	6	2	ENSG00000164690/ENSG00000165731	4	ENSG00000128342/ENSG00000168621/ENSG00000125398/ENSG00000005513
BP	GO:0033002	muscle cell proliferation	12/449	154/14304	0.00339417	0.0738332	ENSG00000164850/ENSG00000164690/ENSG00000178568/ENSG00000173334/ENSG00000189058/ENSG00000181744/ENSG00000198959/ENSG00000169418/ENSG00000078900/ENSG00000066468/ENSG00000106018/ENSG00000119508	GPER1/SHH/ERBB4/TRIB1/APOD/C3orf58/TGM2/NPR1/TP73/FGFR2/VIPR2/NR4A3	12	10	ENSG00000164850/ENSG00000164690/ENSG00000178568/ENSG00000189058/ENSG00000181744/ENSG00000169418/ENSG00000078900/ENSG00000066468/ENSG00000106018/ENSG00000119508	2	ENSG00000173334/ENSG00000198959
BP	GO:0044839	cell cycle G2/M phase transition	17/449	259/14304	0.00341412	0.0738332	ENSG00000166851/ENSG00000111206/ENSG00000088325/ENSG00000145386/ENSG00000178999/ENSG00000122966/ENSG00000157456/ENSG00000118193/ENSG00000072571/ENSG00000140534/ENSG00000075218/ENSG00000173846/ENSG00000117650/ENSG00000158402/ENSG00000197299/ENSG00000142731/ENSG00000169884	PLK1/FOXM1/TPX2/CCNA2/AURKB/CIT/CCNB2/KIF14/HMMR/TICRR/GTSE1/PLK3/NEK2/CDC25C/BLM/PLK4/WNT10B	17	16	ENSG00000166851/ENSG00000111206/ENSG00000088325/ENSG00000145386/ENSG00000178999/ENSG00000122966/ENSG00000157456/ENSG00000118193/ENSG00000072571/ENSG00000140534/ENSG00000075218/ENSG00000117650/ENSG00000158402/ENSG00000197299/ENSG00000142731/ENSG00000169884	1	ENSG00000173846
BP	GO:0031577	spindle checkpoint	5/449	33/14304	0.00342231	0.0738332	ENSG00000166851/ENSG00000178999/ENSG00000169679/ENSG00000164109/ENSG00000080986	PLK1/AURKB/BUB1/MAD2L1/NDC80	5	5	ENSG00000166851/ENSG00000178999/ENSG00000169679/ENSG00000164109/ENSG00000080986	0
BP	GO:0043270	positive regulation of ion transport	14/449	195/14304	0.00343702	0.0738332	ENSG00000164850/ENSG00000174827/ENSG00000173221/ENSG00000124406/ENSG00000168621/ENSG00000187848/ENSG00000122679/ENSG00000132932/ENSG00000006071/ENSG00000108984/ENSG00000088992/ENSG00000075073/ENSG00000165995/ENSG00000145362	GPER1/PDZK1/GLRX/ATP8A1/GDNF/P2RX2/RAMP3/ATP8A2/ABCC8/MAP2K6/TESC/TACR2/CACNB2/ANK2	14	9	ENSG00000164850/ENSG00000124406/ENSG00000187848/ENSG00000122679/ENSG00000006071/ENSG00000108984/ENSG00000088992/ENSG00000075073/ENSG00000165995	5	ENSG00000174827/ENSG00000173221/ENSG00000168621/ENSG00000132932/ENSG00000145362
BP	GO:0016049	cell growth	24/449	419/14304	0.00343761	0.0738332	ENSG00000128422/ENSG00000163220/ENSG00000143546/ENSG00000115414/ENSG00000172037/ENSG00000152377/ENSG00000066735/ENSG00000156299/ENSG00000055163/ENSG00000125398/ENSG00000221866/ENSG00000118193/ENSG00000123080/ENSG00000169418/ENSG00000168243/ENSG00000179833/ENSG00000185737/ENSG00000204385/ENSG00000135333/ENSG00000122641/ENSG00000176406/ENSG00000140092/ENSG00000106689/ENSG00000103528	KRT17/S100A9/S100A8/FN1/LAMB2/SPOCK1/KIF26A/TIAM1/CYFIP2/SOX9/PLXNA4/KIF14/CDKN2C/NPR1/GNG4/SERTAD2/NRG3/SLC44A4/EPHA7/INHBA/RIMS2/FBLN5/LHX2/SYT17	24	13	ENSG00000172037/ENSG00000066735/ENSG00000055163/ENSG00000221866/ENSG00000118193/ENSG00000123080/ENSG00000169418/ENSG00000168243/ENSG00000185737/ENSG00000135333/ENSG00000122641/ENSG00000176406/ENSG00000106689	11	ENSG00000128422/ENSG00000163220/ENSG00000143546/ENSG00000115414/ENSG00000152377/ENSG00000156299/ENSG00000125398/ENSG00000179833/ENSG00000204385/ENSG00000140092/ENSG00000103528
BP	GO:0014032	neural crest cell development	7/449	63/14304	0.00348003	0.0743357	ENSG00000164690/ENSG00000165731/ENSG00000178568/ENSG00000168621/ENSG00000125398/ENSG00000125850/ENSG00000005513	SHH/RET/ERBB4/GDNF/SOX9/OVOL2/SOX8	7	4	ENSG00000164690/ENSG00000165731/ENSG00000178568/ENSG00000125850	3	ENSG00000168621/ENSG00000125398/ENSG00000005513
BP	GO:0055123	digestive system development	10/449	116/14304	0.00353479	0.0750951	ENSG00000164690/ENSG00000169429/ENSG00000165731/ENSG00000154099/ENSG00000073282/ENSG00000066468/ENSG00000176890/ENSG00000106538/ENSG00000125850/ENSG00000109705	SHH/CXCL8/RET/DNAAF1/TP63/FGFR2/TYMS/RARRES2/OVOL2/NKX3-2	10	7	ENSG00000164690/ENSG00000165731/ENSG00000154099/ENSG00000066468/ENSG00000176890/ENSG00000125850/ENSG00000109705	3	ENSG00000169429/ENSG00000073282/ENSG00000106538
BP	GO:0007586	digestion	9/449	98/14304	0.00364025	0.0769174	ENSG00000160182/ENSG00000187134/ENSG00000135218/ENSG00000163362/ENSG00000125398/ENSG00000196136/ENSG00000111424/ENSG00000203697/ENSG00000125510	TFF1/AKR1C1/CD36/INAVA/SOX9/SERPINA3/VDR/CAPN8/OPRL1	9	1	ENSG00000125510	8	ENSG00000160182/ENSG00000187134/ENSG00000135218/ENSG00000163362/ENSG00000125398/ENSG00000196136/ENSG00000111424/ENSG00000203697
BP	GO:0006171	cAMP biosynthetic process	6/449	48/14304	0.00371678	0.0773591	ENSG00000164850/ENSG00000043591/ENSG00000132329/ENSG00000138271/ENSG00000122679/ENSG00000107014	GPER1/ADRB1/RAMP1/GPR87/RAMP3/RLN2	6	4	ENSG00000164850/ENSG00000132329/ENSG00000122679/ENSG00000107014	2	ENSG00000043591/ENSG00000138271
BP	GO:0014015	positive regulation of gliogenesis	6/449	48/14304	0.00371678	0.0773591	ENSG00000164690/ENSG00000156299/ENSG00000128342/ENSG00000078900/ENSG00000136717/ENSG00000005513	SHH/TIAM1/LIF/TP73/BIN1/SOX8	6	3	ENSG00000164690/ENSG00000078900/ENSG00000136717	3	ENSG00000156299/ENSG00000128342/ENSG00000005513
BP	GO:0097529	myeloid leukocyte migration	11/449	136/14304	0.00372052	0.0773591	ENSG00000143556/ENSG00000163220/ENSG00000169429/ENSG00000143546/ENSG00000163221/ENSG00000189334/ENSG00000171522/ENSG00000189377/ENSG00000106366/ENSG00000129988/ENSG00000106538	S100A7/S100A9/CXCL8/S100A8/S100A12/S100A14/PTGER4/CXCL17/SERPINE1/LBP/RARRES2	11	1	ENSG00000171522	10	ENSG00000143556/ENSG00000163220/ENSG00000169429/ENSG00000143546/ENSG00000163221/ENSG00000189334/ENSG00000189377/ENSG00000106366/ENSG00000129988/ENSG00000106538
BP	GO:0050832	defense response to fungus	4/449	21/14304	0.00374989	0.0775573	ENSG00000163220/ENSG00000143546/ENSG00000163221/ENSG00000106538	S100A9/S100A8/S100A12/RARRES2	4	0		4	ENSG00000163220/ENSG00000143546/ENSG00000163221/ENSG00000106538
BP	GO:0042063	gliogenesis	15/449	219/14304	0.00390597	0.0792079	ENSG00000109321/ENSG00000164690/ENSG00000163220/ENSG00000143546/ENSG00000172037/ENSG00000156299/ENSG00000128342/ENSG00000125398/ENSG00000123080/ENSG00000078900/ENSG00000136717/ENSG00000006071/ENSG00000091136/ENSG00000122877/ENSG00000005513	AREG/SHH/S100A9/S100A8/LAMB2/TIAM1/LIF/SOX9/CDKN2C/TP73/BIN1/ABCC8/LAMB1/EGR2/SOX8	15	7	ENSG00000164690/ENSG00000172037/ENSG00000123080/ENSG00000078900/ENSG00000136717/ENSG00000006071/ENSG00000091136	8	ENSG00000109321/ENSG00000163220/ENSG00000143546/ENSG00000156299/ENSG00000128342/ENSG00000125398/ENSG00000122877/ENSG00000005513
BP	GO:0050909	sensory perception of taste	5/449	34/14304	0.00391075	0.0792079	ENSG00000160862/ENSG00000135218/ENSG00000187848/ENSG00000169884/ENSG00000170373	AZGP1/CD36/P2RX2/WNT10B/CST1	5	3	ENSG00000187848/ENSG00000169884/ENSG00000170373	2	ENSG00000160862/ENSG00000135218
BP	GO:1905819	negative regulation of chromosome separation	5/449	34/14304	0.00391075	0.0792079	ENSG00000166851/ENSG00000169679/ENSG00000164109/ENSG00000164611/ENSG00000080986	PLK1/BUB1/MAD2L1/PTTG1/NDC80	5	5	ENSG00000166851/ENSG00000169679/ENSG00000164109/ENSG00000164611/ENSG00000080986	0
BP	GO:2000816	negative regulation of mitotic sister chromatid separation	5/449	34/14304	0.00391075	0.0792079	ENSG00000166851/ENSG00000169679/ENSG00000164109/ENSG00000164611/ENSG00000080986	PLK1/BUB1/MAD2L1/PTTG1/NDC80	5	5	ENSG00000166851/ENSG00000169679/ENSG00000164109/ENSG00000164611/ENSG00000080986	0
BP	GO:0000086	G2/M transition of mitotic cell cycle	16/449	242/14304	0.00413756	0.0825031	ENSG00000166851/ENSG00000111206/ENSG00000088325/ENSG00000145386/ENSG00000178999/ENSG00000122966/ENSG00000157456/ENSG00000118193/ENSG00000072571/ENSG00000140534/ENSG00000173846/ENSG00000117650/ENSG00000158402/ENSG00000197299/ENSG00000142731/ENSG00000169884	PLK1/FOXM1/TPX2/CCNA2/AURKB/CIT/CCNB2/KIF14/HMMR/TICRR/PLK3/NEK2/CDC25C/BLM/PLK4/WNT10B	16	15	ENSG00000166851/ENSG00000111206/ENSG00000088325/ENSG00000145386/ENSG00000178999/ENSG00000122966/ENSG00000157456/ENSG00000118193/ENSG00000072571/ENSG00000140534/ENSG00000117650/ENSG00000158402/ENSG00000197299/ENSG00000142731/ENSG00000169884	1	ENSG00000173846
BP	GO:0007189	adenylate cyclase-activating G-protein coupled receptor signaling pathway	7/449	65/14304	0.0041511	0.0825031	ENSG00000164850/ENSG00000043591/ENSG00000171522/ENSG00000132329/ENSG00000122679/ENSG00000170425/ENSG00000125510	GPER1/ADRB1/PTGER4/RAMP1/RAMP3/ADORA2B/OPRL1	7	5	ENSG00000164850/ENSG00000171522/ENSG00000132329/ENSG00000122679/ENSG00000125510	2	ENSG00000043591/ENSG00000170425
BP	GO:0048864	stem cell development	7/449	65/14304	0.0041511	0.0825031	ENSG00000164690/ENSG00000165731/ENSG00000178568/ENSG00000168621/ENSG00000125398/ENSG00000125850/ENSG00000005513	SHH/RET/ERBB4/GDNF/SOX9/OVOL2/SOX8	7	4	ENSG00000164690/ENSG00000165731/ENSG00000178568/ENSG00000125850	3	ENSG00000168621/ENSG00000125398/ENSG00000005513
BP	GO:0016331	morphogenesis of embryonic epithelium	11/449	138/14304	0.00415827	0.0825031	ENSG00000164690/ENSG00000165731/ENSG00000073282/ENSG00000168621/ENSG00000125398/ENSG00000152804/ENSG00000136099/ENSG00000066468/ENSG00000125850/ENSG00000005513/ENSG00000106689	SHH/RET/TP63/GDNF/SOX9/HHEX/PCDH8/FGFR2/OVOL2/SOX8/LHX2	11	7	ENSG00000164690/ENSG00000165731/ENSG00000152804/ENSG00000136099/ENSG00000066468/ENSG00000125850/ENSG00000106689	4	ENSG00000073282/ENSG00000168621/ENSG00000125398/ENSG00000005513
BP	GO:0060707	trophoblast giant cell differentiation	3/449	11/14304	0.00420008	0.0825031	ENSG00000128342/ENSG00000142731/ENSG00000165891	LIF/PLK4/E2F7	3	2	ENSG00000142731/ENSG00000165891	1	ENSG00000128342
BP	GO:0072216	positive regulation of metanephros development	3/449	11/14304	0.00420008	0.0825031	ENSG00000165731/ENSG00000128342/ENSG00000168621	RET/LIF/GDNF	3	1	ENSG00000165731	2	ENSG00000128342/ENSG00000168621
BP	GO:0008045	motor neuron axon guidance	4/449	22/14304	0.00447115	0.0869538	ENSG00000121454/ENSG00000221866/ENSG00000168280/ENSG00000122877	LHX4/PLXNA4/KIF5C/EGR2	4	3	ENSG00000121454/ENSG00000221866/ENSG00000168280	1	ENSG00000122877
BP	GO:0072207	metanephric epithelium development	4/449	22/14304	0.00447115	0.0869538	ENSG00000172037/ENSG00000128342/ENSG00000125398/ENSG00000005513	LAMB2/LIF/SOX9/SOX8	4	1	ENSG00000172037	3	ENSG00000128342/ENSG00000125398/ENSG00000005513
BP	GO:0032611	interleukin-1 beta production	6/449	50/14304	0.00456679	0.0883742	ENSG00000116285/ENSG00000213694/ENSG00000135218/ENSG00000163362/ENSG00000169900/ENSG00000102575	ERRFI1/S1PR3/CD36/INAVA/PYDC1/ACP5	6	0		6	ENSG00000116285/ENSG00000213694/ENSG00000135218/ENSG00000163362/ENSG00000169900/ENSG00000102575
BP	GO:0050921	positive regulation of chemotaxis	9/449	102/14304	0.00474942	0.0911143	ENSG00000143556/ENSG00000169429/ENSG00000189334/ENSG00000156299/ENSG00000189377/ENSG00000156427/ENSG00000106366/ENSG00000129988/ENSG00000106538	S100A7/CXCL8/S100A14/TIAM1/CXCL17/FGF18/SERPINE1/LBP/RARRES2	9	1	ENSG00000156427	8	ENSG00000143556/ENSG00000169429/ENSG00000189334/ENSG00000156299/ENSG00000189377/ENSG00000106366/ENSG00000129988/ENSG00000106538
BP	GO:0010948	negative regulation of cell cycle process	19/449	313/14304	0.00477737	0.0911143	ENSG00000164850/ENSG00000166851/ENSG00000128342/ENSG00000171848/ENSG00000073282/ENSG00000135476/ENSG00000178999/ENSG00000169679/ENSG00000164109/ENSG00000164611/ENSG00000078900/ENSG00000080986/ENSG00000140534/ENSG00000075218/ENSG00000173846/ENSG00000117650/ENSG00000158402/ENSG00000197299/ENSG00000165891	GPER1/PLK1/LIF/RRM2/TP63/ESPL1/AURKB/BUB1/MAD2L1/PTTG1/TP73/NDC80/TICRR/GTSE1/PLK3/NEK2/CDC25C/BLM/E2F7	19	16	ENSG00000164850/ENSG00000166851/ENSG00000171848/ENSG00000135476/ENSG00000178999/ENSG00000169679/ENSG00000164109/ENSG00000164611/ENSG00000078900/ENSG00000080986/ENSG00000140534/ENSG00000075218/ENSG00000117650/ENSG00000158402/ENSG00000197299/ENSG00000165891	3	ENSG00000128342/ENSG00000073282/ENSG00000173846
BP	GO:0001657	ureteric bud development	8/449	84/14304	0.00480162	0.0911143	ENSG00000164690/ENSG00000165731/ENSG00000168743/ENSG00000168621/ENSG00000125398/ENSG00000006016/ENSG00000066468/ENSG00000005513	SHH/RET/NPNT/GDNF/SOX9/CRLF1/FGFR2/SOX8	8	5	ENSG00000164690/ENSG00000165731/ENSG00000168743/ENSG00000006016/ENSG00000066468	3	ENSG00000168621/ENSG00000125398/ENSG00000005513
BP	GO:0050729	positive regulation of inflammatory response	8/449	84/14304	0.00480162	0.0911143	ENSG00000163220/ENSG00000143546/ENSG00000163221/ENSG00000171522/ENSG00000198959/ENSG00000106366/ENSG00000129988/ENSG00000170425	S100A9/S100A8/S100A12/PTGER4/TGM2/SERPINE1/LBP/ADORA2B	8	1	ENSG00000171522	7	ENSG00000163220/ENSG00000143546/ENSG00000163221/ENSG00000198959/ENSG00000106366/ENSG00000129988/ENSG00000170425
BP	GO:0002690	positive regulation of leukocyte chemotaxis	7/449	67/14304	0.00491581	0.0923841	ENSG00000143556/ENSG00000169429/ENSG00000189334/ENSG00000189377/ENSG00000106366/ENSG00000129988/ENSG00000106538	S100A7/CXCL8/S100A14/CXCL17/SERPINE1/LBP/RARRES2	7	0		7	ENSG00000143556/ENSG00000169429/ENSG00000189334/ENSG00000189377/ENSG00000106366/ENSG00000129988/ENSG00000106538
BP	GO:0014031	mesenchymal cell development	7/449	67/14304	0.00491581	0.0923841	ENSG00000164690/ENSG00000165731/ENSG00000178568/ENSG00000168621/ENSG00000125398/ENSG00000125850/ENSG00000005513	SHH/RET/ERBB4/GDNF/SOX9/OVOL2/SOX8	7	4	ENSG00000164690/ENSG00000165731/ENSG00000178568/ENSG00000125850	3	ENSG00000168621/ENSG00000125398/ENSG00000005513
BP	GO:2000147	positive regulation of cell motility	23/449	408/14304	0.00501295	0.0934035	ENSG00000143556/ENSG00000164850/ENSG00000169429/ENSG00000165731/ENSG00000112096/ENSG00000115414/ENSG00000189334/ENSG00000156299/ENSG00000124406/ENSG00000125398/ENSG00000189377/ENSG00000153071/ENSG00000156427/ENSG00000170379/ENSG00000106366/ENSG00000075218/ENSG00000137135/ENSG00000129988/ENSG00000106538/ENSG00000177469/ENSG00000091136/ENSG00000075073/ENSG00000111846	S100A7/GPER1/CXCL8/RET/SOD2/FN1/S100A14/TIAM1/ATP8A1/SOX9/CXCL17/DAB2/FGF18/TCAF2/SERPINE1/GTSE1/ARHGEF39/LBP/RARRES2/CAVIN1/LAMB1/TACR2/GCNT2	23	12	ENSG00000164850/ENSG00000165731/ENSG00000124406/ENSG00000153071/ENSG00000156427/ENSG00000170379/ENSG00000075218/ENSG00000137135/ENSG00000177469/ENSG00000091136/ENSG00000075073/ENSG00000111846	11	ENSG00000143556/ENSG00000169429/ENSG00000112096/ENSG00000115414/ENSG00000189334/ENSG00000156299/ENSG00000125398/ENSG00000189377/ENSG00000106366/ENSG00000129988/ENSG00000106538
BP	GO:0043616	keratinocyte proliferation	5/449	36/14304	0.00503379	0.0934035	ENSG00000073282/ENSG00000136943/ENSG00000156535/ENSG00000111424/ENSG00000125850	TP63/CTSV/CD109/VDR/OVOL2	5	2	ENSG00000136943/ENSG00000125850	3	ENSG00000073282/ENSG00000156535/ENSG00000111424
BP	GO:0071674	mononuclear cell migration	6/449	51/14304	0.00504174	0.0934035	ENSG00000143556/ENSG00000163221/ENSG00000189334/ENSG00000189377/ENSG00000106366/ENSG00000106538	S100A7/S100A12/S100A14/CXCL17/SERPINE1/RARRES2	6	0		6	ENSG00000143556/ENSG00000163221/ENSG00000189334/ENSG00000189377/ENSG00000106366/ENSG00000106538
BP	GO:0050900	leukocyte migration	19/449	315/14304	0.00511112	0.0942388	ENSG00000143556/ENSG00000163220/ENSG00000103257/ENSG00000169429/ENSG00000165731/ENSG00000026508/ENSG00000143546/ENSG00000163221/ENSG00000115414/ENSG00000189058/ENSG00000189334/ENSG00000171522/ENSG00000151012/ENSG00000092068/ENSG00000189377/ENSG00000106366/ENSG00000129988/ENSG00000106538/ENSG00000143369	S100A7/S100A9/SLC7A5/CXCL8/RET/CD44/S100A8/S100A12/FN1/APOD/S100A14/PTGER4/SLC7A11/SLC7A8/CXCL17/SERPINE1/LBP/RARRES2/ECM1	19	4	ENSG00000165731/ENSG00000189058/ENSG00000171522/ENSG00000143369	15	ENSG00000143556/ENSG00000163220/ENSG00000103257/ENSG00000169429/ENSG00000026508/ENSG00000143546/ENSG00000163221/ENSG00000115414/ENSG00000189334/ENSG00000151012/ENSG00000092068/ENSG00000189377/ENSG00000106366/ENSG00000129988/ENSG00000106538
BP	GO:0072163	mesonephric epithelium development	8/449	85/14304	0.00515915	0.0942388	ENSG00000164690/ENSG00000165731/ENSG00000168743/ENSG00000168621/ENSG00000125398/ENSG00000006016/ENSG00000066468/ENSG00000005513	SHH/RET/NPNT/GDNF/SOX9/CRLF1/FGFR2/SOX8	8	5	ENSG00000164690/ENSG00000165731/ENSG00000168743/ENSG00000006016/ENSG00000066468	3	ENSG00000168621/ENSG00000125398/ENSG00000005513
BP	GO:0072164	mesonephric tubule development	8/449	85/14304	0.00515915	0.0942388	ENSG00000164690/ENSG00000165731/ENSG00000168743/ENSG00000168621/ENSG00000125398/ENSG00000006016/ENSG00000066468/ENSG00000005513	SHH/RET/NPNT/GDNF/SOX9/CRLF1/FGFR2/SOX8	8	5	ENSG00000164690/ENSG00000165731/ENSG00000168743/ENSG00000006016/ENSG00000066468	3	ENSG00000168621/ENSG00000125398/ENSG00000005513
BP	GO:0042219	cellular modified amino acid catabolic process	4/449	23/14304	0.00528027	0.0951178	ENSG00000128965/ENSG00000136010/ENSG00000099998/ENSG00000123453	CHAC1/ALDH1L2/GGT5/SARDH	4	1	ENSG00000123453	3	ENSG00000128965/ENSG00000136010/ENSG00000099998
BP	GO:0060740	prostate gland epithelium morphogenesis	4/449	23/14304	0.00528027	0.0951178	ENSG00000164690/ENSG00000073282/ENSG00000125398/ENSG00000066468	SHH/TP63/SOX9/FGFR2	4	2	ENSG00000164690/ENSG00000066468	2	ENSG00000073282/ENSG00000125398
BP	GO:0072273	metanephric nephron morphogenesis	4/449	23/14304	0.00528027	0.0951178	ENSG00000128342/ENSG00000168621/ENSG00000125398/ENSG00000005513	LIF/GDNF/SOX9/SOX8	4	0		4	ENSG00000128342/ENSG00000168621/ENSG00000125398/ENSG00000005513
BP	GO:0060601	lateral sprouting from an epithelium	3/449	12/14304	0.00547077	0.0967658	ENSG00000164690/ENSG00000073282/ENSG00000066468	SHH/TP63/FGFR2	3	2	ENSG00000164690/ENSG00000066468	1	ENSG00000073282
BP	GO:0060736	prostate gland growth	3/449	12/14304	0.00547077	0.0967658	ENSG00000164690/ENSG00000125398/ENSG00000066468	SHH/SOX9/FGFR2	3	2	ENSG00000164690/ENSG00000066468	1	ENSG00000125398
BP	GO:1904668	positive regulation of ubiquitin protein ligase activity	3/449	12/14304	0.00547077	0.0967658	ENSG00000166851/ENSG00000117399/ENSG00000175063	PLK1/CDC20/UBE2C	3	3	ENSG00000166851/ENSG00000117399/ENSG00000175063	0
BP	GO:2000380	regulation of mesoderm development	3/449	12/14304	0.00547077	0.0967658	ENSG00000164690/ENSG00000107984/ENSG00000073282	SHH/DKK1/TP63	3	2	ENSG00000164690/ENSG00000107984	1	ENSG00000073282
BP	GO:0033048	negative regulation of mitotic sister chromatid segregation	5/449	37/14304	0.00567329	0.0994479	ENSG00000166851/ENSG00000169679/ENSG00000164109/ENSG00000164611/ENSG00000080986	PLK1/BUB1/MAD2L1/PTTG1/NDC80	5	5	ENSG00000166851/ENSG00000169679/ENSG00000164109/ENSG00000164611/ENSG00000080986	0
BP	GO:0048662	negative regulation of smooth muscle cell proliferation	5/449	37/14304	0.00567329	0.0994479	ENSG00000164850/ENSG00000173334/ENSG00000189058/ENSG00000169418/ENSG00000106018	GPER1/TRIB1/APOD/NPR1/VIPR2	5	4	ENSG00000164850/ENSG00000189058/ENSG00000169418/ENSG00000106018	1	ENSG00000173334
BP	GO:0014033	neural crest cell differentiation	7/449	69/14304	0.00578194	0.100007	ENSG00000164690/ENSG00000165731/ENSG00000178568/ENSG00000168621/ENSG00000125398/ENSG00000125850/ENSG00000005513	SHH/RET/ERBB4/GDNF/SOX9/OVOL2/SOX8	7	4	ENSG00000164690/ENSG00000165731/ENSG00000178568/ENSG00000125850	3	ENSG00000168621/ENSG00000125398/ENSG00000005513
BP	GO:0045981	positive regulation of nucleotide metabolic process	7/449	69/14304	0.00578194	0.100007	ENSG00000164850/ENSG00000043591/ENSG00000132329/ENSG00000169418/ENSG00000122679/ENSG00000107014/ENSG00000170425	GPER1/ADRB1/RAMP1/NPR1/RAMP3/RLN2/ADORA2B	7	5	ENSG00000164850/ENSG00000132329/ENSG00000169418/ENSG00000122679/ENSG00000107014	2	ENSG00000043591/ENSG00000170425
BP	GO:1900544	positive regulation of purine nucleotide metabolic process	7/449	69/14304	0.00578194	0.100007	ENSG00000164850/ENSG00000043591/ENSG00000132329/ENSG00000169418/ENSG00000122679/ENSG00000107014/ENSG00000170425	GPER1/ADRB1/RAMP1/NPR1/RAMP3/RLN2/ADORA2B	7	5	ENSG00000164850/ENSG00000132329/ENSG00000169418/ENSG00000122679/ENSG00000107014	2	ENSG00000043591/ENSG00000170425
BP	GO:0048608	reproductive structure development	21/449	366/14304	0.00588993	0.101426	ENSG00000164690/ENSG00000176046/ENSG00000128342/ENSG00000165474/ENSG00000073282/ENSG00000136943/ENSG00000066279/ENSG00000125398/ENSG00000121454/ENSG00000187266/ENSG00000116016/ENSG00000066468/ENSG00000111424/ENSG00000139618/ENSG00000142731/ENSG00000121621/ENSG00000125850/ENSG00000165891/ENSG00000122641/ENSG00000206075/ENSG00000005513	SHH/NUPR1/LIF/GJB2/TP63/CTSV/ASPM/SOX9/LHX4/EPOR/EPAS1/FGFR2/VDR/BRCA2/PLK4/KIF18A/OVOL2/E2F7/INHBA/SERPINB5/SOX8	21	12	ENSG00000164690/ENSG00000136943/ENSG00000066279/ENSG00000121454/ENSG00000187266/ENSG00000066468/ENSG00000139618/ENSG00000142731/ENSG00000121621/ENSG00000125850/ENSG00000165891/ENSG00000122641	9	ENSG00000176046/ENSG00000128342/ENSG00000165474/ENSG00000073282/ENSG00000125398/ENSG00000116016/ENSG00000111424/ENSG00000206075/ENSG00000005513
BP	GO:0001823	mesonephros development	8/449	87/14304	0.00593491	0.101752	ENSG00000164690/ENSG00000165731/ENSG00000168743/ENSG00000168621/ENSG00000125398/ENSG00000006016/ENSG00000066468/ENSG00000005513	SHH/RET/NPNT/GDNF/SOX9/CRLF1/FGFR2/SOX8	8	5	ENSG00000164690/ENSG00000165731/ENSG00000168743/ENSG00000006016/ENSG00000066468	3	ENSG00000168621/ENSG00000125398/ENSG00000005513
BP	GO:0006959	humoral immune response	11/449	145/14304	0.00602269	0.102761	ENSG00000143556/ENSG00000163220/ENSG00000148346/ENSG00000143546/ENSG00000163221/ENSG00000124102/ENSG00000124107/ENSG00000167754/ENSG00000167768/ENSG00000106538/ENSG00000224389	S100A7/S100A9/LCN2/S100A8/S100A12/PI3/SLPI/KLK5/KRT1/RARRES2/C4B	11	0		11	ENSG00000143556/ENSG00000163220/ENSG00000148346/ENSG00000143546/ENSG00000163221/ENSG00000124102/ENSG00000124107/ENSG00000167754/ENSG00000167768/ENSG00000106538/ENSG00000224389
BP	GO:0007568	aging	16/449	252/14304	0.00608088	0.102761	ENSG00000112096/ENSG00000186832/ENSG00000189058/ENSG00000165474/ENSG00000111206/ENSG00000107984/ENSG00000073282/ENSG00000136943/ENSG00000178999/ENSG00000132906/ENSG00000132932/ENSG00000106366/ENSG00000139618/ENSG00000176890/ENSG00000085999/ENSG00000196549	SOD2/KRT16/APOD/GJB2/FOXM1/DKK1/TP63/CTSV/AURKB/CASP9/ATP8A2/SERPINE1/BRCA2/TYMS/RAD54L/MME	16	10	ENSG00000189058/ENSG00000111206/ENSG00000107984/ENSG00000136943/ENSG00000178999/ENSG00000132906/ENSG00000139618/ENSG00000176890/ENSG00000085999/ENSG00000196549	6	ENSG00000112096/ENSG00000186832/ENSG00000165474/ENSG00000073282/ENSG00000132932/ENSG00000106366
BP	GO:0030814	regulation of cAMP metabolic process	6/449	53/14304	0.00609888	0.102761	ENSG00000164850/ENSG00000043591/ENSG00000132329/ENSG00000138271/ENSG00000122679/ENSG00000107014	GPER1/ADRB1/RAMP1/GPR87/RAMP3/RLN2	6	4	ENSG00000164850/ENSG00000132329/ENSG00000122679/ENSG00000107014	2	ENSG00000043591/ENSG00000138271
BP	GO:0051784	negative regulation of nuclear division	6/449	53/14304	0.00609888	0.102761	ENSG00000166851/ENSG00000128342/ENSG00000169679/ENSG00000164109/ENSG00000164611/ENSG00000080986	PLK1/LIF/BUB1/MAD2L1/PTTG1/NDC80	6	5	ENSG00000166851/ENSG00000169679/ENSG00000164109/ENSG00000164611/ENSG00000080986	1	ENSG00000128342
BP	GO:0034698	response to gonadotropin	4/449	24/14304	0.00618176	0.103267	ENSG00000165474/ENSG00000145386/ENSG00000136943/ENSG00000122641	GJB2/CCNA2/CTSV/INHBA	4	3	ENSG00000145386/ENSG00000136943/ENSG00000122641	1	ENSG00000165474
BP	GO:0086019	cell-cell signaling involved in cardiac conduction	4/449	24/14304	0.00618176	0.103267	ENSG00000151067/ENSG00000162989/ENSG00000165995/ENSG00000145362	CACNA1C/KCNJ3/CACNB2/ANK2	4	3	ENSG00000151067/ENSG00000162989/ENSG00000165995	1	ENSG00000145362
BP	GO:0010817	regulation of hormone levels	23/449	416/14304	0.00630385	0.104858	ENSG00000164850/ENSG00000164690/ENSG00000100867/ENSG00000156299/ENSG00000128342/ENSG00000187134/ENSG00000167755/ENSG00000147642/ENSG00000132639/ENSG00000211452/ENSG00000119714/ENSG00000111424/ENSG00000006071/ENSG00000204385/ENSG00000139988/ENSG00000151067/ENSG00000122641/ENSG00000075073/ENSG00000005513/ENSG00000176406/ENSG00000196549/ENSG00000183682/ENSG00000227471	GPER1/SHH/DHRS2/TIAM1/LIF/AKR1C1/KLK6/SYBU/SNAP25/DIO1/GPR68/VDR/ABCC8/SLC44A4/RDH12/CACNA1C/INHBA/TACR2/SOX8/RIMS2/MME/BMP8A/AKR1B15	23	13	ENSG00000164850/ENSG00000164690/ENSG00000147642/ENSG00000132639/ENSG00000211452/ENSG00000119714/ENSG00000006071/ENSG00000151067/ENSG00000122641/ENSG00000075073/ENSG00000176406/ENSG00000196549/ENSG00000183682	10	ENSG00000100867/ENSG00000156299/ENSG00000128342/ENSG00000187134/ENSG00000167755/ENSG00000111424/ENSG00000204385/ENSG00000139988/ENSG00000005513/ENSG00000227471
BP	GO:0060249	anatomical structure homeostasis	20/449	345/14304	0.00636429	0.105415	ENSG00000180694/ENSG00000144452/ENSG00000184613/ENSG00000160182/ENSG00000160862/ENSG00000178999/ENSG00000163362/ENSG00000164761/ENSG00000125398/ENSG00000116016/ENSG00000196136/ENSG00000102575/ENSG00000167768/ENSG00000117650/ENSG00000197299/ENSG00000139618/ENSG00000139988/ENSG00000140451/ENSG00000198691/ENSG00000111846	TMEM64/ABCA12/NELL2/TFF1/AZGP1/AURKB/INAVA/TNFRSF11B/SOX9/EPAS1/SERPINA3/ACP5/KRT1/NEK2/BLM/BRCA2/RDH12/PIF1/ABCA4/GCNT2	20	8	ENSG00000180694/ENSG00000184613/ENSG00000178999/ENSG00000117650/ENSG00000197299/ENSG00000139618/ENSG00000140451/ENSG00000111846	12	ENSG00000144452/ENSG00000160182/ENSG00000160862/ENSG00000163362/ENSG00000164761/ENSG00000125398/ENSG00000116016/ENSG00000196136/ENSG00000102575/ENSG00000167768/ENSG00000139988/ENSG00000198691
BP	GO:0061458	reproductive system development	21/449	369/14304	0.00644699	0.106335	ENSG00000164690/ENSG00000176046/ENSG00000128342/ENSG00000165474/ENSG00000073282/ENSG00000136943/ENSG00000066279/ENSG00000125398/ENSG00000121454/ENSG00000187266/ENSG00000116016/ENSG00000066468/ENSG00000111424/ENSG00000139618/ENSG00000142731/ENSG00000121621/ENSG00000125850/ENSG00000165891/ENSG00000122641/ENSG00000206075/ENSG00000005513	SHH/NUPR1/LIF/GJB2/TP63/CTSV/ASPM/SOX9/LHX4/EPOR/EPAS1/FGFR2/VDR/BRCA2/PLK4/KIF18A/OVOL2/E2F7/INHBA/SERPINB5/SOX8	21	12	ENSG00000164690/ENSG00000136943/ENSG00000066279/ENSG00000121454/ENSG00000187266/ENSG00000066468/ENSG00000139618/ENSG00000142731/ENSG00000121621/ENSG00000125850/ENSG00000165891/ENSG00000122641	9	ENSG00000176046/ENSG00000128342/ENSG00000165474/ENSG00000073282/ENSG00000125398/ENSG00000116016/ENSG00000111424/ENSG00000206075/ENSG00000005513
BP	GO:0051272	positive regulation of cellular component movement	23/449	419/14304	0.00685374	0.111769	ENSG00000143556/ENSG00000164850/ENSG00000169429/ENSG00000165731/ENSG00000112096/ENSG00000115414/ENSG00000189334/ENSG00000156299/ENSG00000124406/ENSG00000125398/ENSG00000189377/ENSG00000153071/ENSG00000156427/ENSG00000170379/ENSG00000106366/ENSG00000075218/ENSG00000137135/ENSG00000129988/ENSG00000106538/ENSG00000177469/ENSG00000091136/ENSG00000075073/ENSG00000111846	S100A7/GPER1/CXCL8/RET/SOD2/FN1/S100A14/TIAM1/ATP8A1/SOX9/CXCL17/DAB2/FGF18/TCAF2/SERPINE1/GTSE1/ARHGEF39/LBP/RARRES2/CAVIN1/LAMB1/TACR2/GCNT2	23	12	ENSG00000164850/ENSG00000165731/ENSG00000124406/ENSG00000153071/ENSG00000156427/ENSG00000170379/ENSG00000075218/ENSG00000137135/ENSG00000177469/ENSG00000091136/ENSG00000075073/ENSG00000111846	11	ENSG00000143556/ENSG00000169429/ENSG00000112096/ENSG00000115414/ENSG00000189334/ENSG00000156299/ENSG00000125398/ENSG00000189377/ENSG00000106366/ENSG00000129988/ENSG00000106538
BP	GO:0030330	DNA damage response, signal transduction by p53 class mediator	9/449	108/14304	0.00688588	0.111769	ENSG00000026508/ENSG00000111206/ENSG00000073282/ENSG00000078900/ENSG00000075218/ENSG00000173846/ENSG00000158402/ENSG00000139618/ENSG00000165891	CD44/FOXM1/TP63/TP73/GTSE1/PLK3/CDC25C/BRCA2/E2F7	9	6	ENSG00000111206/ENSG00000078900/ENSG00000075218/ENSG00000158402/ENSG00000139618/ENSG00000165891	3	ENSG00000026508/ENSG00000073282/ENSG00000173846
BP	GO:0010878	cholesterol storage	3/449	13/14304	0.00694801	0.111769	ENSG00000057252/ENSG00000164211/ENSG00000135218	SOAT1/STARD4/CD36	3	1	ENSG00000057252	2	ENSG00000164211/ENSG00000135218
BP	GO:0021783	preganglionic parasympathetic fiber development	3/449	13/14304	0.00694801	0.111769	ENSG00000166833/ENSG00000221866/ENSG00000122877	NAV2/PLXNA4/EGR2	3	1	ENSG00000221866	2	ENSG00000166833/ENSG00000122877
BP	GO:0048532	anatomical structure arrangement	3/449	13/14304	0.00694801	0.111769	ENSG00000221866/ENSG00000118193/ENSG00000122877	PLXNA4/KIF14/EGR2	3	2	ENSG00000221866/ENSG00000118193	1	ENSG00000122877
BP	GO:0051315	attachment of mitotic spindle microtubules to kinetochore	3/449	13/14304	0.00694801	0.111769	ENSG00000138778/ENSG00000080986/ENSG00000142945	CENPE/NDC80/KIF2C	3	3	ENSG00000138778/ENSG00000080986/ENSG00000142945	0
BP	GO:0002548	monocyte chemotaxis	5/449	39/14304	0.00712025	0.11407	ENSG00000143556/ENSG00000163221/ENSG00000189334/ENSG00000189377/ENSG00000106366	S100A7/S100A12/S100A14/CXCL17/SERPINE1	5	0		5	ENSG00000143556/ENSG00000163221/ENSG00000189334/ENSG00000189377/ENSG00000106366
BP	GO:0042311	vasodilation	4/449	25/14304	0.00717993	0.114091	ENSG00000112096/ENSG00000043591/ENSG00000121361/ENSG00000170425	SOD2/ADRB1/KCNJ8/ADORA2B	4	1	ENSG00000121361	3	ENSG00000112096/ENSG00000043591/ENSG00000170425
BP	GO:0071624	positive regulation of granulocyte chemotaxis	4/449	25/14304	0.00717993	0.114091	ENSG00000143556/ENSG00000169429/ENSG00000189334/ENSG00000129988	S100A7/CXCL8/S100A14/LBP	4	0		4	ENSG00000143556/ENSG00000169429/ENSG00000189334/ENSG00000129988
BP	GO:0002576	platelet degranulation	9/449	109/14304	0.00730387	0.11428	ENSG00000197249/ENSG00000115414/ENSG00000100234/ENSG00000135218/ENSG00000156535/ENSG00000106366/ENSG00000196136/ENSG00000106538/ENSG00000143369	SERPINA1/FN1/TIMP3/CD36/CD109/SERPINE1/SERPINA3/RARRES2/ECM1	9	1	ENSG00000143369	8	ENSG00000197249/ENSG00000115414/ENSG00000100234/ENSG00000135218/ENSG00000156535/ENSG00000106366/ENSG00000196136/ENSG00000106538
BP	GO:2000241	regulation of reproductive process	9/449	109/14304	0.00730387	0.11428	ENSG00000164690/ENSG00000176046/ENSG00000128342/ENSG00000117399/ENSG00000066279/ENSG00000125398/ENSG00000066468/ENSG00000122641/ENSG00000255346	SHH/NUPR1/LIF/CDC20/ASPM/SOX9/FGFR2/INHBA/NOX5	9	6	ENSG00000164690/ENSG00000117399/ENSG00000066279/ENSG00000066468/ENSG00000122641/ENSG00000255346	3	ENSG00000176046/ENSG00000128342/ENSG00000125398
BP	GO:0006801	superoxide metabolic process	6/449	55/14304	0.00730881	0.11428	ENSG00000112096/ENSG00000135218/ENSG00000102575/ENSG00000107957/ENSG00000140092/ENSG00000255346	SOD2/CD36/ACP5/SH3PXD2A/FBLN5/NOX5	6	1	ENSG00000255346	5	ENSG00000112096/ENSG00000135218/ENSG00000102575/ENSG00000107957/ENSG00000140092
BP	GO:0086001	cardiac muscle cell action potential	6/449	55/14304	0.00730881	0.11428	ENSG00000134755/ENSG00000121361/ENSG00000151067/ENSG00000162989/ENSG00000165995/ENSG00000145362	DSC2/KCNJ8/CACNA1C/KCNJ3/CACNB2/ANK2	6	4	ENSG00000121361/ENSG00000151067/ENSG00000162989/ENSG00000165995	2	ENSG00000134755/ENSG00000145362
BP	GO:0051321	meiotic cell cycle	14/449	213/14304	0.00742939	0.115703	ENSG00000166851/ENSG00000128342/ENSG00000117399/ENSG00000135476/ENSG00000066279/ENSG00000169679/ENSG00000164611/ENSG00000129810/ENSG00000117650/ENSG00000139618/ENSG00000121621/ENSG00000085999/ENSG00000079393/ENSG00000154920	PLK1/LIF/CDC20/ESPL1/ASPM/BUB1/PTTG1/SGO1/NEK2/BRCA2/KIF18A/RAD54L/DUSP13/EME1	14	12	ENSG00000166851/ENSG00000117399/ENSG00000135476/ENSG00000066279/ENSG00000169679/ENSG00000164611/ENSG00000129810/ENSG00000117650/ENSG00000139618/ENSG00000121621/ENSG00000085999/ENSG00000154920	2	ENSG00000128342/ENSG00000079393
BP	GO:0006022	aminoglycan metabolic process	11/449	150/14304	0.00771633	0.119695	ENSG00000064886/ENSG00000026508/ENSG00000158470/ENSG00000171310/ENSG00000183098/ENSG00000249853/ENSG00000072571/ENSG00000175264/ENSG00000176597/ENSG00000111846/ENSG00000182492	CHI3L2/CD44/B4GALT5/CHST11/GPC6/HS3ST5/HMMR/CHST1/B3GNT5/GCNT2/BGN	11	5	ENSG00000183098/ENSG00000249853/ENSG00000072571/ENSG00000175264/ENSG00000111846	6	ENSG00000064886/ENSG00000026508/ENSG00000158470/ENSG00000171310/ENSG00000176597/ENSG00000182492
BP	GO:0002027	regulation of heart rate	7/449	73/14304	0.00784999	0.121287	ENSG00000043591/ENSG00000134755/ENSG00000116016/ENSG00000151067/ENSG00000162989/ENSG00000165995/ENSG00000145362	ADRB1/DSC2/EPAS1/CACNA1C/KCNJ3/CACNB2/ANK2	7	3	ENSG00000151067/ENSG00000162989/ENSG00000165995	4	ENSG00000043591/ENSG00000134755/ENSG00000116016/ENSG00000145362
BP	GO:0002763	positive regulation of myeloid leukocyte differentiation	5/449	40/14304	0.00793239	0.122078	ENSG00000180694/ENSG00000173334/ENSG00000128342/ENSG00000119714/ENSG00000088992	TMEM64/TRIB1/LIF/GPR68/TESC	5	3	ENSG00000180694/ENSG00000119714/ENSG00000088992	2	ENSG00000173334/ENSG00000128342
BP	GO:1902930	regulation of alcohol biosynthetic process	6/449	56/14304	0.00797471	0.122248	ENSG00000164850/ENSG00000099194/ENSG00000104549/ENSG00000167508/ENSG00000100003/ENSG00000111424	GPER1/SCD/SQLE/MVD/SEC14L2/VDR	6	1	ENSG00000164850	5	ENSG00000099194/ENSG00000104549/ENSG00000167508/ENSG00000100003/ENSG00000111424
BP	GO:0140013	meiotic nuclear division	11/449	151/14304	0.00809563	0.123616	ENSG00000166851/ENSG00000128342/ENSG00000117399/ENSG00000135476/ENSG00000066279/ENSG00000169679/ENSG00000164611/ENSG00000129810/ENSG00000139618/ENSG00000121621/ENSG00000154920	PLK1/LIF/CDC20/ESPL1/ASPM/BUB1/PTTG1/SGO1/BRCA2/KIF18A/EME1	11	10	ENSG00000166851/ENSG00000117399/ENSG00000135476/ENSG00000066279/ENSG00000169679/ENSG00000164611/ENSG00000129810/ENSG00000139618/ENSG00000121621/ENSG00000154920	1	ENSG00000128342
BP	GO:0044774	mitotic DNA integrity checkpoint	9/449	111/14304	0.00819776	0.124689	ENSG00000073282/ENSG00000078900/ENSG00000140534/ENSG00000075218/ENSG00000173846/ENSG00000158402/ENSG00000197299/ENSG00000165891/ENSG00000154920	TP63/TP73/TICRR/GTSE1/PLK3/CDC25C/BLM/E2F7/EME1	9	7	ENSG00000078900/ENSG00000140534/ENSG00000075218/ENSG00000158402/ENSG00000197299/ENSG00000165891/ENSG00000154920	2	ENSG00000073282/ENSG00000173846
BP	GO:0000187	activation of MAPK activity	10/449	131/14304	0.00827092	0.12495	ENSG00000138166/ENSG00000183856/ENSG00000163362/ENSG00000189377/ENSG00000078900/ENSG00000139318/ENSG00000108984/ENSG00000101197/ENSG00000134070/ENSG00000170425	DUSP5/IQGAP3/INAVA/CXCL17/TP73/DUSP6/MAP2K6/BIRC7/IRAK2/ADORA2B	10	4	ENSG00000183856/ENSG00000078900/ENSG00000108984/ENSG00000101197	6	ENSG00000138166/ENSG00000163362/ENSG00000189377/ENSG00000139318/ENSG00000134070/ENSG00000170425
BP	GO:0002053	positive regulation of mesenchymal cell proliferation	4/449	26/14304	0.00827886	0.12495	ENSG00000164690/ENSG00000073282/ENSG00000125398/ENSG00000066468	SHH/TP63/SOX9/FGFR2	4	2	ENSG00000164690/ENSG00000066468	2	ENSG00000073282/ENSG00000125398
BP	GO:0060560	developmental growth involved in morphogenesis	13/449	194/14304	0.00831483	0.12501	ENSG00000109321/ENSG00000164690/ENSG00000115414/ENSG00000172037/ENSG00000156299/ENSG00000055163/ENSG00000125398/ENSG00000221866/ENSG00000066468/ENSG00000135333/ENSG00000176406/ENSG00000106689/ENSG00000103528	AREG/SHH/FN1/LAMB2/TIAM1/CYFIP2/SOX9/PLXNA4/FGFR2/EPHA7/RIMS2/LHX2/SYT17	13	8	ENSG00000164690/ENSG00000172037/ENSG00000055163/ENSG00000221866/ENSG00000066468/ENSG00000135333/ENSG00000176406/ENSG00000106689	5	ENSG00000109321/ENSG00000115414/ENSG00000156299/ENSG00000125398/ENSG00000103528
BP	GO:0001656	metanephros development	7/449	74/14304	0.00844273	0.126447	ENSG00000164690/ENSG00000165731/ENSG00000172037/ENSG00000128342/ENSG00000168621/ENSG00000125398/ENSG00000005513	SHH/RET/LAMB2/LIF/GDNF/SOX9/SOX8	7	3	ENSG00000164690/ENSG00000165731/ENSG00000172037	4	ENSG00000128342/ENSG00000168621/ENSG00000125398/ENSG00000005513
BP	GO:0010839	negative regulation of keratinocyte proliferation	3/449	14/14304	0.00863936	0.127439	ENSG00000136943/ENSG00000156535/ENSG00000111424	CTSV/CD109/VDR	3	1	ENSG00000136943	2	ENSG00000156535/ENSG00000111424
BP	GO:0014821	phasic smooth muscle contraction	3/449	14/14304	0.00863936	0.127439	ENSG00000168621/ENSG00000187848/ENSG00000075073	GDNF/P2RX2/TACR2	3	2	ENSG00000187848/ENSG00000075073	1	ENSG00000168621
BP	GO:0035809	regulation of urine volume	3/449	14/14304	0.00863936	0.127439	ENSG00000169418/ENSG00000174808/ENSG00000125510	NPR1/BTC/OPRL1	3	2	ENSG00000169418/ENSG00000125510	1	ENSG00000174808
BP	GO:0051238	sequestering of metal ion	3/449	14/14304	0.00863936	0.127439	ENSG00000143556/ENSG00000163220/ENSG00000143546	S100A7/S100A9/S100A8	3	0		3	ENSG00000143556/ENSG00000163220/ENSG00000143546
BP	GO:0035272	exocrine system development	5/449	41/14304	0.00880669	0.129419	ENSG00000164690/ENSG00000198959/ENSG00000125398/ENSG00000158813/ENSG00000066468	SHH/TGM2/SOX9/EDA/FGFR2	5	3	ENSG00000164690/ENSG00000158813/ENSG00000066468	2	ENSG00000198959/ENSG00000125398
BP	GO:0035148	tube formation	10/449	133/14304	0.00915968	0.134102	ENSG00000164690/ENSG00000165731/ENSG00000198959/ENSG00000168621/ENSG00000125398/ENSG00000158813/ENSG00000066468/ENSG00000125850/ENSG00000005513/ENSG00000106689	SHH/RET/TGM2/GDNF/SOX9/EDA/FGFR2/OVOL2/SOX8/LHX2	10	6	ENSG00000164690/ENSG00000165731/ENSG00000158813/ENSG00000066468/ENSG00000125850/ENSG00000106689	4	ENSG00000198959/ENSG00000168621/ENSG00000125398/ENSG00000005513
BP	GO:0045930	negative regulation of mitotic cell cycle	17/449	287/14304	0.00931183	0.135821	ENSG00000166851/ENSG00000073282/ENSG00000122952/ENSG00000184445/ENSG00000178999/ENSG00000169679/ENSG00000164109/ENSG00000164611/ENSG00000078900/ENSG00000080986/ENSG00000140534/ENSG00000075218/ENSG00000173846/ENSG00000158402/ENSG00000197299/ENSG00000165891/ENSG00000154920	PLK1/TP63/ZWINT/KNTC1/AURKB/BUB1/MAD2L1/PTTG1/TP73/NDC80/TICRR/GTSE1/PLK3/CDC25C/BLM/E2F7/EME1	17	15	ENSG00000166851/ENSG00000122952/ENSG00000184445/ENSG00000178999/ENSG00000169679/ENSG00000164109/ENSG00000164611/ENSG00000078900/ENSG00000080986/ENSG00000140534/ENSG00000075218/ENSG00000158402/ENSG00000197299/ENSG00000165891/ENSG00000154920	2	ENSG00000073282/ENSG00000173846
BP	GO:0060326	cell chemotaxis	13/449	197/14304	0.00939444	0.136516	ENSG00000143556/ENSG00000163220/ENSG00000169429/ENSG00000143546/ENSG00000163221/ENSG00000179388/ENSG00000189334/ENSG00000156299/ENSG00000189377/ENSG00000156427/ENSG00000106366/ENSG00000129988/ENSG00000106538	S100A7/S100A9/CXCL8/S100A8/S100A12/EGR3/S100A14/TIAM1/CXCL17/FGF18/SERPINE1/LBP/RARRES2	13	1	ENSG00000156427	12	ENSG00000143556/ENSG00000163220/ENSG00000169429/ENSG00000143546/ENSG00000163221/ENSG00000179388/ENSG00000189334/ENSG00000156299/ENSG00000189377/ENSG00000106366/ENSG00000129988/ENSG00000106538
BP	GO:0003401	axis elongation	4/449	27/14304	0.00948242	0.136778	ENSG00000109321/ENSG00000164690/ENSG00000125398/ENSG00000066468	AREG/SHH/SOX9/FGFR2	4	2	ENSG00000164690/ENSG00000066468	2	ENSG00000109321/ENSG00000125398
BP	GO:0071392	cellular response to estradiol stimulus	4/449	27/14304	0.00948242	0.136778	ENSG00000164850/ENSG00000145386/ENSG00000122679/ENSG00000121621	GPER1/CCNA2/RAMP3/KIF18A	4	4	ENSG00000164850/ENSG00000145386/ENSG00000122679/ENSG00000121621	0
BP	GO:0001763	morphogenesis of a branching structure	12/449	176/14304	0.00965668	0.138779	ENSG00000109321/ENSG00000164690/ENSG00000168743/ENSG00000073282/ENSG00000198959/ENSG00000168621/ENSG00000125398/ENSG00000152804/ENSG00000066468/ENSG00000111424/ENSG00000135333/ENSG00000005513	AREG/SHH/NPNT/TP63/TGM2/GDNF/SOX9/HHEX/FGFR2/VDR/EPHA7/SOX8	12	5	ENSG00000164690/ENSG00000168743/ENSG00000152804/ENSG00000066468/ENSG00000135333	7	ENSG00000109321/ENSG00000073282/ENSG00000198959/ENSG00000168621/ENSG00000125398/ENSG00000111424/ENSG00000005513
BP	GO:0002685	regulation of leukocyte migration	10/449	135/14304	0.0101198	0.144902	ENSG00000143556/ENSG00000169429/ENSG00000189058/ENSG00000189334/ENSG00000171522/ENSG00000189377/ENSG00000106366/ENSG00000129988/ENSG00000106538/ENSG00000143369	S100A7/CXCL8/APOD/S100A14/PTGER4/CXCL17/SERPINE1/LBP/RARRES2/ECM1	10	3	ENSG00000189058/ENSG00000171522/ENSG00000143369	7	ENSG00000143556/ENSG00000169429/ENSG00000189334/ENSG00000189377/ENSG00000106366/ENSG00000129988/ENSG00000106538
BP	GO:0007018	microtubule-based movement	17/449	290/14304	0.0102592	0.146362	ENSG00000066735/ENSG00000154099/ENSG00000147642/ENSG00000237649/ENSG00000172575/ENSG00000112984/ENSG00000090889/ENSG00000186185/ENSG00000165714/ENSG00000118193/ENSG00000168280/ENSG00000138778/ENSG00000142945/ENSG00000121621/ENSG00000186638/ENSG00000116852/ENSG00000039139	KIF26A/DNAAF1/SYBU/KIFC1/RASGRP1/KIF20A/KIF4A/KIF18B/BORCS5/KIF14/KIF5C/CENPE/KIF2C/KIF18A/KIF24/KIF21B/DNAH5	17	13	ENSG00000066735/ENSG00000154099/ENSG00000147642/ENSG00000237649/ENSG00000112984/ENSG00000090889/ENSG00000186185/ENSG00000118193/ENSG00000168280/ENSG00000138778/ENSG00000142945/ENSG00000121621/ENSG00000186638	4	ENSG00000172575/ENSG00000165714/ENSG00000116852/ENSG00000039139
BP	GO:0034502	protein localization to chromosome	7/449	77/14304	0.0104185	0.146593	ENSG00000166851/ENSG00000146670/ENSG00000178999/ENSG00000080986/ENSG00000139618/ENSG00000137812/ENSG00000171320	PLK1/CDCA5/AURKB/NDC80/BRCA2/KNL1/ESCO2	7	7	ENSG00000166851/ENSG00000146670/ENSG00000178999/ENSG00000080986/ENSG00000139618/ENSG00000137812/ENSG00000171320	0
BP	GO:0050810	regulation of steroid biosynthetic process	7/449	77/14304	0.0104185	0.146593	ENSG00000099194/ENSG00000104549/ENSG00000167508/ENSG00000164211/ENSG00000100003/ENSG00000111424/ENSG00000204740	SCD/SQLE/MVD/STARD4/SEC14L2/VDR/MALRD1	7	1	ENSG00000204740	6	ENSG00000099194/ENSG00000104549/ENSG00000167508/ENSG00000164211/ENSG00000100003/ENSG00000111424
BP	GO:0040017	positive regulation of locomotion	23/449	435/14304	0.0104927	0.146593	ENSG00000143556/ENSG00000164850/ENSG00000169429/ENSG00000165731/ENSG00000112096/ENSG00000115414/ENSG00000189334/ENSG00000156299/ENSG00000124406/ENSG00000125398/ENSG00000189377/ENSG00000153071/ENSG00000156427/ENSG00000170379/ENSG00000106366/ENSG00000075218/ENSG00000137135/ENSG00000129988/ENSG00000106538/ENSG00000177469/ENSG00000091136/ENSG00000075073/ENSG00000111846	S100A7/GPER1/CXCL8/RET/SOD2/FN1/S100A14/TIAM1/ATP8A1/SOX9/CXCL17/DAB2/FGF18/TCAF2/SERPINE1/GTSE1/ARHGEF39/LBP/RARRES2/CAVIN1/LAMB1/TACR2/GCNT2	23	12	ENSG00000164850/ENSG00000165731/ENSG00000124406/ENSG00000153071/ENSG00000156427/ENSG00000170379/ENSG00000075218/ENSG00000137135/ENSG00000177469/ENSG00000091136/ENSG00000075073/ENSG00000111846	11	ENSG00000143556/ENSG00000169429/ENSG00000112096/ENSG00000115414/ENSG00000189334/ENSG00000156299/ENSG00000125398/ENSG00000189377/ENSG00000106366/ENSG00000129988/ENSG00000106538
BP	GO:0048557	embryonic digestive tract morphogenesis	3/449	15/14304	0.010551	0.146593	ENSG00000164690/ENSG00000066468/ENSG00000125850	SHH/FGFR2/OVOL2	3	3	ENSG00000164690/ENSG00000066468/ENSG00000125850	0
BP	GO:0032526	response to retinoic acid	8/449	96/14304	0.0105683	0.146593	ENSG00000171401/ENSG00000165731/ENSG00000165474/ENSG00000107984/ENSG00000125398/ENSG00000066468/ENSG00000088992/ENSG00000169884	KRT13/RET/GJB2/DKK1/SOX9/FGFR2/TESC/WNT10B	8	6	ENSG00000171401/ENSG00000165731/ENSG00000107984/ENSG00000066468/ENSG00000088992/ENSG00000169884	2	ENSG00000165474/ENSG00000125398
BP	GO:1904064	positive regulation of cation transmembrane transport	8/449	96/14304	0.0105683	0.146593	ENSG00000164850/ENSG00000174827/ENSG00000173221/ENSG00000122679/ENSG00000006071/ENSG00000088992/ENSG00000165995/ENSG00000145362	GPER1/PDZK1/GLRX/RAMP3/ABCC8/TESC/CACNB2/ANK2	8	5	ENSG00000164850/ENSG00000122679/ENSG00000006071/ENSG00000088992/ENSG00000165995	3	ENSG00000174827/ENSG00000173221/ENSG00000145362
BP	GO:0072001	renal system development	15/449	245/14304	0.010644	0.146593	ENSG00000164690/ENSG00000165731/ENSG00000168743/ENSG00000172037/ENSG00000128342/ENSG00000073282/ENSG00000168621/ENSG00000125398/ENSG00000006016/ENSG00000078900/ENSG00000066468/ENSG00000121361/ENSG00000135333/ENSG00000005513/ENSG00000196549	SHH/RET/NPNT/LAMB2/LIF/TP63/GDNF/SOX9/CRLF1/TP73/FGFR2/KCNJ8/EPHA7/SOX8/MME	15	10	ENSG00000164690/ENSG00000165731/ENSG00000168743/ENSG00000172037/ENSG00000006016/ENSG00000078900/ENSG00000066468/ENSG00000121361/ENSG00000135333/ENSG00000196549	5	ENSG00000128342/ENSG00000073282/ENSG00000168621/ENSG00000125398/ENSG00000005513
BP	GO:0032651	regulation of interleukin-1 beta production	5/449	43/14304	0.0107505	0.146593	ENSG00000116285/ENSG00000213694/ENSG00000163362/ENSG00000169900/ENSG00000102575	ERRFI1/S1PR3/INAVA/PYDC1/ACP5	5	0		5	ENSG00000116285/ENSG00000213694/ENSG00000163362/ENSG00000169900/ENSG00000102575
BP	GO:0042771	intrinsic apoptotic signaling pathway in response to DNA damage by p53 class mediator	5/449	43/14304	0.0107505	0.146593	ENSG00000176046/ENSG00000026508/ENSG00000073282/ENSG00000078900/ENSG00000139618	NUPR1/CD44/TP63/TP73/BRCA2	5	2	ENSG00000078900/ENSG00000139618	3	ENSG00000176046/ENSG00000026508/ENSG00000073282
BP	GO:0000083	regulation of transcription involved in G1/S transition of mitotic cell cycle	4/449	28/14304	0.0107942	0.146593	ENSG00000171848/ENSG00000176890/ENSG00000165891/ENSG00000085840	RRM2/TYMS/E2F7/ORC1	4	4	ENSG00000171848/ENSG00000176890/ENSG00000165891/ENSG00000085840	0
BP	GO:0003338	metanephros morphogenesis	4/449	28/14304	0.0107942	0.146593	ENSG00000128342/ENSG00000168621/ENSG00000125398/ENSG00000005513	LIF/GDNF/SOX9/SOX8	4	0		4	ENSG00000128342/ENSG00000168621/ENSG00000125398/ENSG00000005513
BP	GO:0031128	developmental induction	4/449	28/14304	0.0107942	0.146593	ENSG00000107984/ENSG00000168621/ENSG00000125398/ENSG00000005513	DKK1/GDNF/SOX9/SOX8	4	1	ENSG00000107984	3	ENSG00000168621/ENSG00000125398/ENSG00000005513
BP	GO:0060441	epithelial tube branching involved in lung morphogenesis	4/449	28/14304	0.0107942	0.146593	ENSG00000164690/ENSG00000125398/ENSG00000152804/ENSG00000066468	SHH/SOX9/HHEX/FGFR2	4	3	ENSG00000164690/ENSG00000152804/ENSG00000066468	1	ENSG00000125398
BP	GO:0045860	positive regulation of protein kinase activity	24/449	461/14304	0.0108241	0.146593	ENSG00000138166/ENSG00000163221/ENSG00000095015/ENSG00000156299/ENSG00000177283/ENSG00000088325/ENSG00000107984/ENSG00000172575/ENSG00000183856/ENSG00000163362/ENSG00000189377/ENSG00000118193/ENSG00000156427/ENSG00000176907/ENSG00000138778/ENSG00000078900/ENSG00000122025/ENSG00000185737/ENSG00000154310/ENSG00000139318/ENSG00000108984/ENSG00000101197/ENSG00000134070/ENSG00000170425	DUSP5/S100A12/MAP3K1/TIAM1/FZD8/TPX2/DKK1/RASGRP1/IQGAP3/INAVA/CXCL17/KIF14/FGF18/TCIM/CENPE/TP73/FLT3/NRG3/TNIK/DUSP6/MAP2K6/BIRC7/IRAK2/ADORA2B	24	12	ENSG00000177283/ENSG00000088325/ENSG00000107984/ENSG00000183856/ENSG00000118193/ENSG00000156427/ENSG00000138778/ENSG00000078900/ENSG00000122025/ENSG00000185737/ENSG00000108984/ENSG00000101197	12	ENSG00000138166/ENSG00000163221/ENSG00000095015/ENSG00000156299/ENSG00000172575/ENSG00000163362/ENSG00000189377/ENSG00000176907/ENSG00000154310/ENSG00000139318/ENSG00000134070/ENSG00000170425
BP	GO:0048514	blood vessel morphogenesis	25/449	486/14304	0.0108379	0.146593	ENSG00000143556/ENSG00000164690/ENSG00000169429/ENSG00000115414/ENSG00000179388/ENSG00000189058/ENSG00000132329/ENSG00000177283/ENSG00000171236/ENSG00000189377/ENSG00000156427/ENSG00000152804/ENSG00000169418/ENSG00000122679/ENSG00000107014/ENSG00000116016/ENSG00000106366/ENSG00000066468/ENSG00000167768/ENSG00000006071/ENSG00000143369/ENSG00000138639/ENSG00000125850/ENSG00000165891/ENSG00000255346	S100A7/SHH/CXCL8/FN1/EGR3/APOD/RAMP1/FZD8/LRG1/CXCL17/FGF18/HHEX/NPR1/RAMP3/RLN2/EPAS1/SERPINE1/FGFR2/KRT1/ABCC8/ECM1/ARHGAP24/OVOL2/E2F7/NOX5	25	16	ENSG00000164690/ENSG00000189058/ENSG00000132329/ENSG00000177283/ENSG00000156427/ENSG00000152804/ENSG00000169418/ENSG00000122679/ENSG00000107014/ENSG00000066468/ENSG00000006071/ENSG00000143369/ENSG00000138639/ENSG00000125850/ENSG00000165891/ENSG00000255346	9	ENSG00000143556/ENSG00000169429/ENSG00000115414/ENSG00000179388/ENSG00000171236/ENSG00000189377/ENSG00000116016/ENSG00000106366/ENSG00000167768
BP	GO:0007369	gastrulation	11/449	158/14304	0.0111717	0.150586	ENSG00000138166/ENSG00000115414/ENSG00000142156/ENSG00000111799/ENSG00000107984/ENSG00000152804/ENSG00000066468/ENSG00000139318/ENSG00000091136/ENSG00000122641/ENSG00000119508	DUSP5/FN1/COL6A1/COL12A1/DKK1/HHEX/FGFR2/DUSP6/LAMB1/INHBA/NR4A3	11	8	ENSG00000142156/ENSG00000111799/ENSG00000107984/ENSG00000152804/ENSG00000066468/ENSG00000091136/ENSG00000122641/ENSG00000119508	3	ENSG00000138166/ENSG00000115414/ENSG00000139318
BP	GO:0042060	wound healing	23/449	438/14304	0.0113236	0.152109	ENSG00000164690/ENSG00000163220/ENSG00000197249/ENSG00000178568/ENSG00000026508/ENSG00000143546/ENSG00000115414/ENSG00000189058/ENSG00000160182/ENSG00000151012/ENSG00000167755/ENSG00000135218/ENSG00000187848/ENSG00000156535/ENSG00000024422/ENSG00000265190/ENSG00000273983/ENSG00000106366/ENSG00000066468/ENSG00000167768/ENSG00000006071/ENSG00000163209/ENSG00000169884	SHH/S100A9/SERPINA1/ERBB4/CD44/S100A8/FN1/APOD/TFF1/SLC7A11/KLK6/CD36/P2RX2/CD109/EHD2/ANXA8/HIST1H3G/SERPINE1/FGFR2/KRT1/ABCC8/SPRR3/WNT10B	23	9	ENSG00000164690/ENSG00000178568/ENSG00000189058/ENSG00000187848/ENSG00000024422/ENSG00000273983/ENSG00000066468/ENSG00000006071/ENSG00000169884	14	ENSG00000163220/ENSG00000197249/ENSG00000026508/ENSG00000143546/ENSG00000115414/ENSG00000160182/ENSG00000151012/ENSG00000167755/ENSG00000135218/ENSG00000156535/ENSG00000265190/ENSG00000106366/ENSG00000167768/ENSG00000163209
BP	GO:0048762	mesenchymal cell differentiation	12/449	180/14304	0.0114156	0.15282	ENSG00000164690/ENSG00000165731/ENSG00000178568/ENSG00000156299/ENSG00000101447/ENSG00000168621/ENSG00000125398/ENSG00000153071/ENSG00000066468/ENSG00000125850/ENSG00000005513/ENSG00000111846	SHH/RET/ERBB4/TIAM1/FAM83D/GDNF/SOX9/DAB2/FGFR2/OVOL2/SOX8/GCNT2	12	8	ENSG00000164690/ENSG00000165731/ENSG00000178568/ENSG00000101447/ENSG00000153071/ENSG00000066468/ENSG00000125850/ENSG00000111846	4	ENSG00000156299/ENSG00000168621/ENSG00000125398/ENSG00000005513
BP	GO:0032612	interleukin-1 production	6/449	61/14304	0.0119707	0.159446	ENSG00000116285/ENSG00000213694/ENSG00000135218/ENSG00000163362/ENSG00000169900/ENSG00000102575	ERRFI1/S1PR3/CD36/INAVA/PYDC1/ACP5	6	0		6	ENSG00000116285/ENSG00000213694/ENSG00000135218/ENSG00000163362/ENSG00000169900/ENSG00000102575
BP	GO:0008277	regulation of G-protein coupled receptor protein signaling pathway	9/449	118/14304	0.0119921	0.159446	ENSG00000164850/ENSG00000169429/ENSG00000132329/ENSG00000167755/ENSG00000076344/ENSG00000122679/ENSG00000168243/ENSG00000167754/ENSG00000125510	GPER1/CXCL8/RAMP1/KLK6/RGS11/RAMP3/GNG4/KLK5/OPRL1	9	6	ENSG00000164850/ENSG00000132329/ENSG00000076344/ENSG00000122679/ENSG00000168243/ENSG00000125510	3	ENSG00000169429/ENSG00000167755/ENSG00000167754
BP	GO:0007435	salivary gland morphogenesis	4/449	29/14304	0.0122176	0.161894	ENSG00000164690/ENSG00000198959/ENSG00000158813/ENSG00000066468	SHH/TGM2/EDA/FGFR2	4	3	ENSG00000164690/ENSG00000158813/ENSG00000066468	1	ENSG00000198959
BP	GO:2000027	regulation of organ morphogenesis	14/449	227/14304	0.0125728	0.164774	ENSG00000164690/ENSG00000156299/ENSG00000128342/ENSG00000107984/ENSG00000168621/ENSG00000164761/ENSG00000125398/ENSG00000153071/ENSG00000183098/ENSG00000066468/ENSG00000111424/ENSG00000189120/ENSG00000005513/ENSG00000102981	SHH/TIAM1/LIF/DKK1/GDNF/TNFRSF11B/SOX9/DAB2/GPC6/FGFR2/VDR/SP6/SOX8/PARD6A	14	6	ENSG00000164690/ENSG00000107984/ENSG00000153071/ENSG00000183098/ENSG00000066468/ENSG00000102981	8	ENSG00000156299/ENSG00000128342/ENSG00000168621/ENSG00000164761/ENSG00000125398/ENSG00000111424/ENSG00000189120/ENSG00000005513
BP	GO:0032355	response to estradiol	8/449	99/14304	0.0125884	0.164774	ENSG00000109321/ENSG00000164850/ENSG00000165474/ENSG00000145386/ENSG00000122679/ENSG00000132906/ENSG00000121621/ENSG00000125510	AREG/GPER1/GJB2/CCNA2/RAMP3/CASP9/KIF18A/OPRL1	8	6	ENSG00000164850/ENSG00000145386/ENSG00000122679/ENSG00000132906/ENSG00000121621/ENSG00000125510	2	ENSG00000109321/ENSG00000165474
BP	GO:0030335	positive regulation of cell migration	21/449	393/14304	0.0126385	0.164774	ENSG00000143556/ENSG00000164850/ENSG00000169429/ENSG00000165731/ENSG00000112096/ENSG00000115414/ENSG00000189334/ENSG00000156299/ENSG00000124406/ENSG00000125398/ENSG00000189377/ENSG00000153071/ENSG00000156427/ENSG00000170379/ENSG00000106366/ENSG00000075218/ENSG00000137135/ENSG00000129988/ENSG00000106538/ENSG00000091136/ENSG00000111846	S100A7/GPER1/CXCL8/RET/SOD2/FN1/S100A14/TIAM1/ATP8A1/SOX9/CXCL17/DAB2/FGF18/TCAF2/SERPINE1/GTSE1/ARHGEF39/LBP/RARRES2/LAMB1/GCNT2	21	10	ENSG00000164850/ENSG00000165731/ENSG00000124406/ENSG00000153071/ENSG00000156427/ENSG00000170379/ENSG00000075218/ENSG00000137135/ENSG00000091136/ENSG00000111846	11	ENSG00000143556/ENSG00000169429/ENSG00000112096/ENSG00000115414/ENSG00000189334/ENSG00000156299/ENSG00000125398/ENSG00000189377/ENSG00000106366/ENSG00000129988/ENSG00000106538
BP	GO:0007096	regulation of exit from mitosis	3/449	16/14304	0.0126879	0.164774	ENSG00000175063/ENSG00000184445/ENSG00000146670	UBE2C/KNTC1/CDCA5	3	3	ENSG00000175063/ENSG00000184445/ENSG00000146670	0
BP	GO:0033622	integrin activation	3/449	16/14304	0.0126879	0.164774	ENSG00000115414/ENSG00000171522/ENSG00000118193	FN1/PTGER4/KIF14	3	2	ENSG00000171522/ENSG00000118193	1	ENSG00000115414
BP	GO:0072079	nephron tubule formation	3/449	16/14304	0.0126879	0.164774	ENSG00000168621/ENSG00000125398/ENSG00000005513	GDNF/SOX9/SOX8	3	0		3	ENSG00000168621/ENSG00000125398/ENSG00000005513
BP	GO:0045444	fat cell differentiation	12/449	183/14304	0.0128893	0.166758	ENSG00000164850/ENSG00000180694/ENSG00000043591/ENSG00000175197/ENSG00000171236/ENSG00000127954/ENSG00000106538/ENSG00000048540/ENSG00000122877/ENSG00000119508/ENSG00000005513/ENSG00000169884	GPER1/TMEM64/ADRB1/DDIT3/LRG1/STEAP4/RARRES2/LMO3/EGR2/NR4A3/SOX8/WNT10B	12	5	ENSG00000164850/ENSG00000180694/ENSG00000048540/ENSG00000119508/ENSG00000169884	7	ENSG00000043591/ENSG00000175197/ENSG00000171236/ENSG00000127954/ENSG00000106538/ENSG00000122877/ENSG00000005513
BP	GO:0086065	cell communication involved in cardiac conduction	5/449	45/14304	0.0129686	0.166758	ENSG00000134755/ENSG00000151067/ENSG00000162989/ENSG00000165995/ENSG00000145362	DSC2/CACNA1C/KCNJ3/CACNB2/ANK2	5	3	ENSG00000151067/ENSG00000162989/ENSG00000165995	2	ENSG00000134755/ENSG00000145362
BP	GO:0097755	positive regulation of blood vessel diameter	5/449	45/14304	0.0129686	0.166758	ENSG00000164850/ENSG00000112096/ENSG00000043591/ENSG00000121361/ENSG00000170425	GPER1/SOD2/ADRB1/KCNJ8/ADORA2B	5	2	ENSG00000164850/ENSG00000121361	3	ENSG00000112096/ENSG00000043591/ENSG00000170425
BP	GO:0003012	muscle system process	19/449	346/14304	0.0132272	0.169526	ENSG00000164850/ENSG00000116285/ENSG00000168743/ENSG00000156299/ENSG00000168621/ENSG00000187848/ENSG00000134755/ENSG00000132932/ENSG00000121361/ENSG00000006071/ENSG00000130598/ENSG00000108984/ENSG00000151067/ENSG00000170425/ENSG00000075073/ENSG00000119508/ENSG00000162989/ENSG00000165995/ENSG00000145362	GPER1/ERRFI1/NPNT/TIAM1/GDNF/P2RX2/DSC2/ATP8A2/KCNJ8/ABCC8/TNNI2/MAP2K6/CACNA1C/ADORA2B/TACR2/NR4A3/KCNJ3/CACNB2/ANK2	19	11	ENSG00000164850/ENSG00000168743/ENSG00000187848/ENSG00000121361/ENSG00000006071/ENSG00000108984/ENSG00000151067/ENSG00000075073/ENSG00000119508/ENSG00000162989/ENSG00000165995	8	ENSG00000116285/ENSG00000156299/ENSG00000168621/ENSG00000134755/ENSG00000132932/ENSG00000130598/ENSG00000170425/ENSG00000145362
BP	GO:0007094	mitotic spindle assembly checkpoint	4/449	30/14304	0.0137558	0.174223	ENSG00000166851/ENSG00000169679/ENSG00000164109/ENSG00000080986	PLK1/BUB1/MAD2L1/NDC80	4	4	ENSG00000166851/ENSG00000169679/ENSG00000164109/ENSG00000080986	0
BP	GO:0071173	spindle assembly checkpoint	4/449	30/14304	0.0137558	0.174223	ENSG00000166851/ENSG00000169679/ENSG00000164109/ENSG00000080986	PLK1/BUB1/MAD2L1/NDC80	4	4	ENSG00000166851/ENSG00000169679/ENSG00000164109/ENSG00000080986	0
BP	GO:0071174	mitotic spindle checkpoint	4/449	30/14304	0.0137558	0.174223	ENSG00000166851/ENSG00000169679/ENSG00000164109/ENSG00000080986	PLK1/BUB1/MAD2L1/NDC80	4	4	ENSG00000166851/ENSG00000169679/ENSG00000164109/ENSG00000080986	0
BP	GO:0002275	myeloid cell activation involved in immune response	24/449	471/14304	0.0137776	0.174223	ENSG00000143556/ENSG00000163220/ENSG00000197249/ENSG00000148346/ENSG00000026508/ENSG00000143546/ENSG00000163221/ENSG00000171236/ENSG00000038002/ENSG00000172575/ENSG00000124406/ENSG00000173110/ENSG00000135218/ENSG00000069424/ENSG00000124107/ENSG00000132639/ENSG00000196136/ENSG00000167768/ENSG00000129988/ENSG00000170425/ENSG00000119508/ENSG00000164687/ENSG00000173930/ENSG00000196549	S100A7/S100A9/SERPINA1/LCN2/CD44/S100A8/S100A12/LRG1/AGA/RASGRP1/ATP8A1/HSPA6/CD36/KCNAB2/SLPI/SNAP25/SERPINA3/KRT1/LBP/ADORA2B/NR4A3/FABP5/SLCO4C1/MME	24	5	ENSG00000124406/ENSG00000069424/ENSG00000132639/ENSG00000119508/ENSG00000196549	19	ENSG00000143556/ENSG00000163220/ENSG00000197249/ENSG00000148346/ENSG00000026508/ENSG00000143546/ENSG00000163221/ENSG00000171236/ENSG00000038002/ENSG00000172575/ENSG00000173110/ENSG00000135218/ENSG00000124107/ENSG00000196136/ENSG00000167768/ENSG00000129988/ENSG00000170425/ENSG00000164687/ENSG00000173930
BP	GO:2001235	positive regulation of apoptotic signaling pathway	11/449	163/14304	0.013866	0.174223	ENSG00000164850/ENSG00000163220/ENSG00000165731/ENSG00000143546/ENSG00000175197/ENSG00000100234/ENSG00000073282/ENSG00000162772/ENSG00000078900/ENSG00000122641/ENSG00000135116	GPER1/S100A9/RET/S100A8/DDIT3/TIMP3/TP63/ATF3/TP73/INHBA/HRK	11	4	ENSG00000164850/ENSG00000165731/ENSG00000078900/ENSG00000122641	7	ENSG00000163220/ENSG00000143546/ENSG00000175197/ENSG00000100234/ENSG00000073282/ENSG00000162772/ENSG00000135116
BP	GO:0051781	positive regulation of cell division	6/449	63/14304	0.0139058	0.174223	ENSG00000164690/ENSG00000178999/ENSG00000122966/ENSG00000118193/ENSG00000174808/ENSG00000066468	SHH/AURKB/CIT/KIF14/BTC/FGFR2	6	5	ENSG00000164690/ENSG00000178999/ENSG00000122966/ENSG00000118193/ENSG00000066468	1	ENSG00000174808
BP	GO:0071300	cellular response to retinoic acid	6/449	63/14304	0.0139058	0.174223	ENSG00000171401/ENSG00000165731/ENSG00000125398/ENSG00000066468/ENSG00000088992/ENSG00000169884	KRT13/RET/SOX9/FGFR2/TESC/WNT10B	6	5	ENSG00000171401/ENSG00000165731/ENSG00000066468/ENSG00000088992/ENSG00000169884	1	ENSG00000125398
BP	GO:0001558	regulation of cell growth	19/449	348/14304	0.0139837	0.17464	ENSG00000128422/ENSG00000163220/ENSG00000143546/ENSG00000115414/ENSG00000152377/ENSG00000066735/ENSG00000221866/ENSG00000118193/ENSG00000123080/ENSG00000169418/ENSG00000168243/ENSG00000179833/ENSG00000185737/ENSG00000204385/ENSG00000135333/ENSG00000122641/ENSG00000176406/ENSG00000140092/ENSG00000103528	KRT17/S100A9/S100A8/FN1/SPOCK1/KIF26A/PLXNA4/KIF14/CDKN2C/NPR1/GNG4/SERTAD2/NRG3/SLC44A4/EPHA7/INHBA/RIMS2/FBLN5/SYT17	19	10	ENSG00000066735/ENSG00000221866/ENSG00000118193/ENSG00000123080/ENSG00000169418/ENSG00000168243/ENSG00000185737/ENSG00000135333/ENSG00000122641/ENSG00000176406	9	ENSG00000128422/ENSG00000163220/ENSG00000143546/ENSG00000115414/ENSG00000152377/ENSG00000179833/ENSG00000204385/ENSG00000140092/ENSG00000103528
BP	GO:0060048	cardiac muscle contraction	8/449	101/14304	0.0140838	0.174925	ENSG00000134755/ENSG00000121361/ENSG00000130598/ENSG00000108984/ENSG00000151067/ENSG00000162989/ENSG00000165995/ENSG00000145362	DSC2/KCNJ8/TNNI2/MAP2K6/CACNA1C/KCNJ3/CACNB2/ANK2	8	5	ENSG00000121361/ENSG00000108984/ENSG00000151067/ENSG00000162989/ENSG00000165995	3	ENSG00000134755/ENSG00000130598/ENSG00000145362
BP	GO:0030850	prostate gland development	5/449	46/14304	0.0141855	0.174925	ENSG00000164690/ENSG00000073282/ENSG00000125398/ENSG00000066468/ENSG00000206075	SHH/TP63/SOX9/FGFR2/SERPINB5	5	2	ENSG00000164690/ENSG00000066468	3	ENSG00000073282/ENSG00000125398/ENSG00000206075
BP	GO:0045839	negative regulation of mitotic nuclear division	5/449	46/14304	0.0141855	0.174925	ENSG00000166851/ENSG00000169679/ENSG00000164109/ENSG00000164611/ENSG00000080986	PLK1/BUB1/MAD2L1/PTTG1/NDC80	5	5	ENSG00000166851/ENSG00000169679/ENSG00000164109/ENSG00000164611/ENSG00000080986	0
BP	GO:2001238	positive regulation of extrinsic apoptotic signaling pathway	5/449	46/14304	0.0141855	0.174925	ENSG00000164850/ENSG00000165731/ENSG00000100234/ENSG00000162772/ENSG00000122641	GPER1/RET/TIMP3/ATF3/INHBA	5	3	ENSG00000164850/ENSG00000165731/ENSG00000122641	2	ENSG00000100234/ENSG00000162772
BP	GO:0050727	regulation of inflammatory response	15/449	254/14304	0.0144249	0.176078	ENSG00000164850/ENSG00000163220/ENSG00000143546/ENSG00000163221/ENSG00000189058/ENSG00000171522/ENSG00000135318/ENSG00000198959/ENSG00000189377/ENSG00000106366/ENSG00000102575/ENSG00000167768/ENSG00000129988/ENSG00000224389/ENSG00000170425	GPER1/S100A9/S100A8/S100A12/APOD/PTGER4/NT5E/TGM2/CXCL17/SERPINE1/ACP5/KRT1/LBP/C4B/ADORA2B	15	4	ENSG00000164850/ENSG00000189058/ENSG00000171522/ENSG00000135318	11	ENSG00000163220/ENSG00000143546/ENSG00000163221/ENSG00000198959/ENSG00000189377/ENSG00000106366/ENSG00000102575/ENSG00000167768/ENSG00000129988/ENSG00000224389/ENSG00000170425
BP	GO:0014066	regulation of phosphatidylinositol 3-kinase signaling	7/449	82/14304	0.0144276	0.176078	ENSG00000164850/ENSG00000178568/ENSG00000181744/ENSG00000172575/ENSG00000163629/ENSG00000125398/ENSG00000122025	GPER1/ERBB4/C3orf58/RASGRP1/PTPN13/SOX9/FLT3	7	5	ENSG00000164850/ENSG00000178568/ENSG00000181744/ENSG00000163629/ENSG00000122025	2	ENSG00000172575/ENSG00000125398
BP	GO:0019216	regulation of lipid metabolic process	18/449	325/14304	0.0144388	0.176078	ENSG00000164850/ENSG00000099194/ENSG00000189058/ENSG00000104549/ENSG00000134317/ENSG00000167508/ENSG00000164211/ENSG00000135218/ENSG00000147872/ENSG00000100003/ENSG00000115641/ENSG00000122025/ENSG00000196136/ENSG00000111424/ENSG00000106538/ENSG00000204740/ENSG00000143344/ENSG00000119508	GPER1/SCD/APOD/SQLE/GRHL1/MVD/STARD4/CD36/PLIN2/SEC14L2/FHL2/FLT3/SERPINA3/VDR/RARRES2/MALRD1/RGL1/NR4A3	18	5	ENSG00000164850/ENSG00000189058/ENSG00000122025/ENSG00000204740/ENSG00000119508	13	ENSG00000099194/ENSG00000104549/ENSG00000134317/ENSG00000167508/ENSG00000164211/ENSG00000135218/ENSG00000147872/ENSG00000100003/ENSG00000115641/ENSG00000196136/ENSG00000111424/ENSG00000106538/ENSG00000143344
BP	GO:0061138	morphogenesis of a branching epithelium	11/449	164/14304	0.0144592	0.176078	ENSG00000109321/ENSG00000164690/ENSG00000168743/ENSG00000073282/ENSG00000198959/ENSG00000168621/ENSG00000125398/ENSG00000152804/ENSG00000066468/ENSG00000111424/ENSG00000005513	AREG/SHH/NPNT/TP63/TGM2/GDNF/SOX9/HHEX/FGFR2/VDR/SOX8	11	4	ENSG00000164690/ENSG00000168743/ENSG00000152804/ENSG00000066468	7	ENSG00000109321/ENSG00000073282/ENSG00000198959/ENSG00000168621/ENSG00000125398/ENSG00000111424/ENSG00000005513
BP	GO:0006023	aminoglycan biosynthetic process	8/449	102/14304	0.0148782	0.179577	ENSG00000158470/ENSG00000171310/ENSG00000183098/ENSG00000249853/ENSG00000175264/ENSG00000176597/ENSG00000111846/ENSG00000182492	B4GALT5/CHST11/GPC6/HS3ST5/CHST1/B3GNT5/GCNT2/BGN	8	4	ENSG00000183098/ENSG00000249853/ENSG00000175264/ENSG00000111846	4	ENSG00000158470/ENSG00000171310/ENSG00000176597/ENSG00000182492
BP	GO:0010453	regulation of cell fate commitment	3/449	17/14304	0.0150539	0.179577	ENSG00000107984/ENSG00000066468/ENSG00000139318	DKK1/FGFR2/DUSP6	3	2	ENSG00000107984/ENSG00000066468	1	ENSG00000139318
BP	GO:0045649	regulation of macrophage differentiation	3/449	17/14304	0.0150539	0.179577	ENSG00000173334/ENSG00000128342/ENSG00000122641	TRIB1/LIF/INHBA	3	1	ENSG00000122641	2	ENSG00000173334/ENSG00000128342
BP	GO:0048485	sympathetic nervous system development	3/449	17/14304	0.0150539	0.179577	ENSG00000073282/ENSG00000168621/ENSG00000221866	TP63/GDNF/PLXNA4	3	1	ENSG00000221866	2	ENSG00000073282/ENSG00000168621
BP	GO:0086012	membrane depolarization during cardiac muscle cell action potential	3/449	17/14304	0.0150539	0.179577	ENSG00000151067/ENSG00000165995/ENSG00000145362	CACNA1C/CACNB2/ANK2	3	2	ENSG00000151067/ENSG00000165995	1	ENSG00000145362
BP	GO:2000050	regulation of non-canonical Wnt signaling pathway	3/449	17/14304	0.0150539	0.179577	ENSG00000156299/ENSG00000107984/ENSG00000153071	TIAM1/DKK1/DAB2	3	2	ENSG00000107984/ENSG00000153071	1	ENSG00000156299
BP	GO:1903046	meiotic cell cycle process	11/449	165/14304	0.0150713	0.179577	ENSG00000166851/ENSG00000128342/ENSG00000117399/ENSG00000135476/ENSG00000066279/ENSG00000169679/ENSG00000164611/ENSG00000129810/ENSG00000139618/ENSG00000121621/ENSG00000154920	PLK1/LIF/CDC20/ESPL1/ASPM/BUB1/PTTG1/SGO1/BRCA2/KIF18A/EME1	11	10	ENSG00000166851/ENSG00000117399/ENSG00000135476/ENSG00000066279/ENSG00000169679/ENSG00000164611/ENSG00000129810/ENSG00000139618/ENSG00000121621/ENSG00000154920	1	ENSG00000128342
BP	GO:0001655	urogenital system development	16/449	279/14304	0.0151664	0.179577	ENSG00000164690/ENSG00000165731/ENSG00000168743/ENSG00000172037/ENSG00000128342/ENSG00000073282/ENSG00000168621/ENSG00000125398/ENSG00000006016/ENSG00000078900/ENSG00000066468/ENSG00000121361/ENSG00000135333/ENSG00000206075/ENSG00000005513/ENSG00000196549	SHH/RET/NPNT/LAMB2/LIF/TP63/GDNF/SOX9/CRLF1/TP73/FGFR2/KCNJ8/EPHA7/SERPINB5/SOX8/MME	16	10	ENSG00000164690/ENSG00000165731/ENSG00000168743/ENSG00000172037/ENSG00000006016/ENSG00000078900/ENSG00000066468/ENSG00000121361/ENSG00000135333/ENSG00000196549	6	ENSG00000128342/ENSG00000073282/ENSG00000168621/ENSG00000125398/ENSG00000206075/ENSG00000005513
BP	GO:0070252	actin-mediated cell contraction	7/449	83/14304	0.0153454	0.179577	ENSG00000134755/ENSG00000121361/ENSG00000130598/ENSG00000151067/ENSG00000162989/ENSG00000165995/ENSG00000145362	DSC2/KCNJ8/TNNI2/CACNA1C/KCNJ3/CACNB2/ANK2	7	4	ENSG00000121361/ENSG00000151067/ENSG00000162989/ENSG00000165995	3	ENSG00000134755/ENSG00000130598/ENSG00000145362
BP	GO:0009620	response to fungus	4/449	31/14304	0.0154116	0.179577	ENSG00000163220/ENSG00000143546/ENSG00000163221/ENSG00000106538	S100A9/S100A8/S100A12/RARRES2	4	0		4	ENSG00000163220/ENSG00000143546/ENSG00000163221/ENSG00000106538
BP	GO:0045841	negative regulation of mitotic metaphase/anaphase transition	4/449	31/14304	0.0154116	0.179577	ENSG00000166851/ENSG00000169679/ENSG00000164109/ENSG00000080986	PLK1/BUB1/MAD2L1/NDC80	4	4	ENSG00000166851/ENSG00000169679/ENSG00000164109/ENSG00000080986	0
BP	GO:1902100	negative regulation of metaphase/anaphase transition of cell cycle	4/449	31/14304	0.0154116	0.179577	ENSG00000166851/ENSG00000169679/ENSG00000164109/ENSG00000080986	PLK1/BUB1/MAD2L1/NDC80	4	4	ENSG00000166851/ENSG00000169679/ENSG00000164109/ENSG00000080986	0
BP	GO:1905332	positive regulation of morphogenesis of an epithelium	4/449	31/14304	0.0154116	0.179577	ENSG00000128342/ENSG00000168621/ENSG00000125398/ENSG00000005513	LIF/GDNF/SOX9/SOX8	4	0		4	ENSG00000128342/ENSG00000168621/ENSG00000125398/ENSG00000005513
BP	GO:0034394	protein localization to cell surface	5/449	47/14304	0.0154768	0.179577	ENSG00000144452/ENSG00000178568/ENSG00000069424/ENSG00000140092/ENSG00000145362	ABCA12/ERBB4/KCNAB2/FBLN5/ANK2	5	2	ENSG00000178568/ENSG00000069424	3	ENSG00000144452/ENSG00000140092/ENSG00000145362
BP	GO:0042531	positive regulation of tyrosine phosphorylation of STAT protein	5/449	47/14304	0.0154768	0.179577	ENSG00000178568/ENSG00000128342/ENSG00000006016/ENSG00000122025/ENSG00000150281	ERBB4/LIF/CRLF1/FLT3/CTF1	5	4	ENSG00000178568/ENSG00000006016/ENSG00000122025/ENSG00000150281	1	ENSG00000128342
BP	GO:0001822	kidney development	14/449	233/14304	0.0154816	0.179577	ENSG00000164690/ENSG00000165731/ENSG00000168743/ENSG00000172037/ENSG00000128342/ENSG00000168621/ENSG00000125398/ENSG00000006016/ENSG00000078900/ENSG00000066468/ENSG00000121361/ENSG00000135333/ENSG00000005513/ENSG00000196549	SHH/RET/NPNT/LAMB2/LIF/GDNF/SOX9/CRLF1/TP73/FGFR2/KCNJ8/EPHA7/SOX8/MME	14	10	ENSG00000164690/ENSG00000165731/ENSG00000168743/ENSG00000172037/ENSG00000006016/ENSG00000078900/ENSG00000066468/ENSG00000121361/ENSG00000135333/ENSG00000196549	4	ENSG00000128342/ENSG00000168621/ENSG00000125398/ENSG00000005513
BP	GO:1901991	negative regulation of mitotic cell cycle phase transition	13/449	211/14304	0.0159547	0.184518	ENSG00000166851/ENSG00000073282/ENSG00000178999/ENSG00000169679/ENSG00000164109/ENSG00000078900/ENSG00000080986/ENSG00000140534/ENSG00000075218/ENSG00000173846/ENSG00000158402/ENSG00000197299/ENSG00000165891	PLK1/TP63/AURKB/BUB1/MAD2L1/TP73/NDC80/TICRR/GTSE1/PLK3/CDC25C/BLM/E2F7	13	11	ENSG00000166851/ENSG00000178999/ENSG00000169679/ENSG00000164109/ENSG00000078900/ENSG00000080986/ENSG00000140534/ENSG00000075218/ENSG00000158402/ENSG00000197299/ENSG00000165891	2	ENSG00000073282/ENSG00000173846
BP	GO:0061180	mammary gland epithelium development	6/449	65/14304	0.016049	0.185061	ENSG00000109321/ENSG00000178568/ENSG00000183856/ENSG00000066468/ENSG00000111424/ENSG00000139618	AREG/ERBB4/IQGAP3/FGFR2/VDR/BRCA2	6	4	ENSG00000178568/ENSG00000183856/ENSG00000066468/ENSG00000139618	2	ENSG00000109321/ENSG00000111424
BP	GO:0050663	cytokine secretion	10/449	145/14304	0.0161122	0.185243	ENSG00000163221/ENSG00000115414/ENSG00000171522/ENSG00000172575/ENSG00000135218/ENSG00000117228/ENSG00000134258/ENSG00000169900/ENSG00000115221/ENSG00000255346	S100A12/FN1/PTGER4/RASGRP1/CD36/GBP1/VTCN1/PYDC1/ITGB6/NOX5	10	2	ENSG00000171522/ENSG00000255346	8	ENSG00000163221/ENSG00000115414/ENSG00000172575/ENSG00000135218/ENSG00000117228/ENSG00000134258/ENSG00000169900/ENSG00000115221
BP	GO:1905330	regulation of morphogenesis of an epithelium	11/449	167/14304	0.016354	0.187471	ENSG00000164690/ENSG00000156299/ENSG00000128342/ENSG00000107984/ENSG00000168621/ENSG00000125398/ENSG00000153071/ENSG00000183098/ENSG00000066468/ENSG00000005513/ENSG00000102981	SHH/TIAM1/LIF/DKK1/GDNF/SOX9/DAB2/GPC6/FGFR2/SOX8/PARD6A	11	6	ENSG00000164690/ENSG00000107984/ENSG00000153071/ENSG00000183098/ENSG00000066468/ENSG00000102981	5	ENSG00000156299/ENSG00000128342/ENSG00000168621/ENSG00000125398/ENSG00000005513
BP	GO:0007498	mesoderm development	8/449	104/14304	0.0165638	0.189322	ENSG00000164690/ENSG00000107984/ENSG00000073282/ENSG00000141574/ENSG00000066468/ENSG00000122641/ENSG00000119508/ENSG00000106689	SHH/DKK1/TP63/SECTM1/FGFR2/INHBA/NR4A3/LHX2	8	7	ENSG00000164690/ENSG00000107984/ENSG00000141574/ENSG00000066468/ENSG00000122641/ENSG00000119508/ENSG00000106689	1	ENSG00000073282
BP	GO:0007259	JAK-STAT cascade	9/449	125/14304	0.0169651	0.193342	ENSG00000165731/ENSG00000178568/ENSG00000128342/ENSG00000006016/ENSG00000122025/ENSG00000150281/ENSG00000138378/ENSG00000166159/ENSG00000182492	RET/ERBB4/LIF/CRLF1/FLT3/CTF1/STAT4/LRTM2/BGN	9	5	ENSG00000165731/ENSG00000178568/ENSG00000006016/ENSG00000122025/ENSG00000150281	4	ENSG00000128342/ENSG00000138378/ENSG00000166159/ENSG00000182492
BP	GO:0015949	nucleobase-containing small molecule interconversion	4/449	32/14304	0.0171876	0.194341	ENSG00000173221/ENSG00000171848/ENSG00000162433/ENSG00000176890	GLRX/RRM2/AK4/TYMS	4	2	ENSG00000171848/ENSG00000176890	2	ENSG00000173221/ENSG00000162433
BP	GO:0060428	lung epithelium development	4/449	32/14304	0.0171876	0.194341	ENSG00000164690/ENSG00000116285/ENSG00000125398/ENSG00000066468	SHH/ERRFI1/SOX9/FGFR2	4	2	ENSG00000164690/ENSG00000066468	2	ENSG00000116285/ENSG00000125398
BP	GO:0072088	nephron epithelium morphogenesis	6/449	66/14304	0.0172018	0.194341	ENSG00000164690/ENSG00000168743/ENSG00000128342/ENSG00000168621/ENSG00000125398/ENSG00000005513	SHH/NPNT/LIF/GDNF/SOX9/SOX8	6	2	ENSG00000164690/ENSG00000168743	4	ENSG00000128342/ENSG00000168621/ENSG00000125398/ENSG00000005513
BP	GO:0014013	regulation of gliogenesis	7/449	85/14304	0.0173041	0.194915	ENSG00000164690/ENSG00000156299/ENSG00000128342/ENSG00000078900/ENSG00000136717/ENSG00000006071/ENSG00000005513	SHH/TIAM1/LIF/TP73/BIN1/ABCC8/SOX8	7	4	ENSG00000164690/ENSG00000078900/ENSG00000136717/ENSG00000006071	3	ENSG00000156299/ENSG00000128342/ENSG00000005513
BP	GO:0044773	mitotic DNA damage checkpoint	8/449	105/14304	0.0174564	0.194915	ENSG00000073282/ENSG00000078900/ENSG00000075218/ENSG00000173846/ENSG00000158402/ENSG00000197299/ENSG00000165891/ENSG00000154920	TP63/TP73/GTSE1/PLK3/CDC25C/BLM/E2F7/EME1	8	6	ENSG00000078900/ENSG00000075218/ENSG00000158402/ENSG00000197299/ENSG00000165891/ENSG00000154920	2	ENSG00000073282/ENSG00000173846
BP	GO:0048660	regulation of smooth muscle cell proliferation	8/449	105/14304	0.0174564	0.194915	ENSG00000164850/ENSG00000173334/ENSG00000189058/ENSG00000198959/ENSG00000169418/ENSG00000066468/ENSG00000106018/ENSG00000119508	GPER1/TRIB1/APOD/TGM2/NPR1/FGFR2/VIPR2/NR4A3	8	6	ENSG00000164850/ENSG00000189058/ENSG00000169418/ENSG00000066468/ENSG00000106018/ENSG00000119508	2	ENSG00000173334/ENSG00000198959
BP	GO:0031589	cell-substrate adhesion	16/449	284/14304	0.0176434	0.194915	ENSG00000187244/ENSG00000026508/ENSG00000168743/ENSG00000115414/ENSG00000189058/ENSG00000152377/ENSG00000156299/ENSG00000135218/ENSG00000118193/ENSG00000117228/ENSG00000158813/ENSG00000106366/ENSG00000115221/ENSG00000091136/ENSG00000140092/ENSG00000111846	BCAM/CD44/NPNT/FN1/APOD/SPOCK1/TIAM1/CD36/KIF14/GBP1/EDA/SERPINE1/ITGB6/LAMB1/FBLN5/GCNT2	16	7	ENSG00000187244/ENSG00000168743/ENSG00000189058/ENSG00000118193/ENSG00000158813/ENSG00000091136/ENSG00000111846	9	ENSG00000026508/ENSG00000115414/ENSG00000152377/ENSG00000156299/ENSG00000135218/ENSG00000117228/ENSG00000106366/ENSG00000115221/ENSG00000140092
BP	GO:0034501	protein localization to kinetochore	3/449	18/14304	0.0176516	0.194915	ENSG00000178999/ENSG00000080986/ENSG00000137812	AURKB/NDC80/KNL1	3	3	ENSG00000178999/ENSG00000080986/ENSG00000137812	0
BP	GO:0060008	Sertoli cell differentiation	3/449	18/14304	0.0176516	0.194915	ENSG00000136943/ENSG00000125398/ENSG00000005513	CTSV/SOX9/SOX8	3	1	ENSG00000136943	2	ENSG00000125398/ENSG00000005513
BP	GO:0072215	regulation of metanephros development	3/449	18/14304	0.0176516	0.194915	ENSG00000165731/ENSG00000128342/ENSG00000168621	RET/LIF/GDNF	3	1	ENSG00000165731	2	ENSG00000128342/ENSG00000168621
BP	GO:0090190	positive regulation of branching involved in ureteric bud morphogenesis	3/449	18/14304	0.0176516	0.194915	ENSG00000168621/ENSG00000125398/ENSG00000005513	GDNF/SOX9/SOX8	3	0		3	ENSG00000168621/ENSG00000125398/ENSG00000005513
BP	GO:0003013	circulatory system process	21/449	407/14304	0.0180206	0.19843	ENSG00000164850/ENSG00000112096/ENSG00000043591/ENSG00000166833/ENSG00000187848/ENSG00000169418/ENSG00000134755/ENSG00000122679/ENSG00000116016/ENSG00000121361/ENSG00000130598/ENSG00000108984/ENSG00000151067/ENSG00000170425/ENSG00000125510/ENSG00000075073/ENSG00000162989/ENSG00000196549/ENSG00000165995/ENSG00000130433/ENSG00000145362	GPER1/SOD2/ADRB1/NAV2/P2RX2/NPR1/DSC2/RAMP3/EPAS1/KCNJ8/TNNI2/MAP2K6/CACNA1C/ADORA2B/OPRL1/TACR2/KCNJ3/MME/CACNB2/CACNG6/ANK2	21	13	ENSG00000164850/ENSG00000187848/ENSG00000169418/ENSG00000122679/ENSG00000121361/ENSG00000108984/ENSG00000151067/ENSG00000125510/ENSG00000075073/ENSG00000162989/ENSG00000196549/ENSG00000165995/ENSG00000130433	8	ENSG00000112096/ENSG00000043591/ENSG00000166833/ENSG00000134755/ENSG00000116016/ENSG00000130598/ENSG00000170425/ENSG00000145362
BP	GO:0000082	G1/S transition of mitotic cell cycle	14/449	238/14304	0.0182786	0.198453	ENSG00000171848/ENSG00000073282/ENSG00000183856/ENSG00000118193/ENSG00000123080/ENSG00000078900/ENSG00000075218/ENSG00000065328/ENSG00000173846/ENSG00000158402/ENSG00000176890/ENSG00000165891/ENSG00000122641/ENSG00000085840	RRM2/TP63/IQGAP3/KIF14/CDKN2C/TP73/GTSE1/MCM10/PLK3/CDC25C/TYMS/E2F7/INHBA/ORC1	14	12	ENSG00000171848/ENSG00000183856/ENSG00000118193/ENSG00000123080/ENSG00000078900/ENSG00000075218/ENSG00000065328/ENSG00000158402/ENSG00000176890/ENSG00000165891/ENSG00000122641/ENSG00000085840	2	ENSG00000073282/ENSG00000173846
BP	GO:0051145	smooth muscle cell differentiation	5/449	49/14304	0.0182895	0.198453	ENSG00000164850/ENSG00000164690/ENSG00000168743/ENSG00000125398/ENSG00000066468	GPER1/SHH/NPNT/SOX9/FGFR2	5	4	ENSG00000164850/ENSG00000164690/ENSG00000168743/ENSG00000066468	1	ENSG00000125398
BP	GO:0060425	lung morphogenesis	5/449	49/14304	0.0182895	0.198453	ENSG00000164690/ENSG00000128342/ENSG00000125398/ENSG00000152804/ENSG00000066468	SHH/LIF/SOX9/HHEX/FGFR2	5	3	ENSG00000164690/ENSG00000152804/ENSG00000066468	2	ENSG00000128342/ENSG00000125398
BP	GO:0060688	regulation of morphogenesis of a branching structure	5/449	49/14304	0.0182895	0.198453	ENSG00000164690/ENSG00000168621/ENSG00000125398/ENSG00000066468/ENSG00000005513	SHH/GDNF/SOX9/FGFR2/SOX8	5	2	ENSG00000164690/ENSG00000066468	3	ENSG00000168621/ENSG00000125398/ENSG00000005513
BP	GO:0002688	regulation of leukocyte chemotaxis	7/449	86/14304	0.0183468	0.198453	ENSG00000143556/ENSG00000169429/ENSG00000189334/ENSG00000189377/ENSG00000106366/ENSG00000129988/ENSG00000106538	S100A7/CXCL8/S100A14/CXCL17/SERPINE1/LBP/RARRES2	7	0		7	ENSG00000143556/ENSG00000169429/ENSG00000189334/ENSG00000189377/ENSG00000106366/ENSG00000129988/ENSG00000106538
BP	GO:0071156	regulation of cell cycle arrest	8/449	106/14304	0.0183831	0.198453	ENSG00000164850/ENSG00000111206/ENSG00000078900/ENSG00000075218/ENSG00000136717/ENSG00000173846/ENSG00000158402/ENSG00000165891	GPER1/FOXM1/TP73/GTSE1/BIN1/PLK3/CDC25C/E2F7	8	7	ENSG00000164850/ENSG00000111206/ENSG00000078900/ENSG00000075218/ENSG00000136717/ENSG00000158402/ENSG00000165891	1	ENSG00000173846
BP	GO:0010001	glial cell differentiation	11/449	170/14304	0.0184289	0.198453	ENSG00000164690/ENSG00000163220/ENSG00000143546/ENSG00000172037/ENSG00000128342/ENSG00000125398/ENSG00000123080/ENSG00000078900/ENSG00000136717/ENSG00000122877/ENSG00000005513	SHH/S100A9/S100A8/LAMB2/LIF/SOX9/CDKN2C/TP73/BIN1/EGR2/SOX8	11	5	ENSG00000164690/ENSG00000172037/ENSG00000123080/ENSG00000078900/ENSG00000136717	6	ENSG00000163220/ENSG00000143546/ENSG00000128342/ENSG00000125398/ENSG00000122877/ENSG00000005513
BP	GO:0043523	regulation of neuron apoptotic process	11/449	170/14304	0.0184289	0.198453	ENSG00000101057/ENSG00000112096/ENSG00000175197/ENSG00000073282/ENSG00000168621/ENSG00000006016/ENSG00000118193/ENSG00000132906/ENSG00000078900/ENSG00000135333/ENSG00000119508	MYBL2/SOD2/DDIT3/TP63/GDNF/CRLF1/KIF14/CASP9/TP73/EPHA7/NR4A3	11	7	ENSG00000101057/ENSG00000006016/ENSG00000118193/ENSG00000132906/ENSG00000078900/ENSG00000135333/ENSG00000119508	4	ENSG00000112096/ENSG00000175197/ENSG00000073282/ENSG00000168621
BP	GO:0097696	STAT cascade	9/449	127/14304	0.0186283	0.200049	ENSG00000165731/ENSG00000178568/ENSG00000128342/ENSG00000006016/ENSG00000122025/ENSG00000150281/ENSG00000138378/ENSG00000166159/ENSG00000182492	RET/ERBB4/LIF/CRLF1/FLT3/CTF1/STAT4/LRTM2/BGN	9	5	ENSG00000165731/ENSG00000178568/ENSG00000006016/ENSG00000122025/ENSG00000150281	4	ENSG00000128342/ENSG00000138378/ENSG00000166159/ENSG00000182492
BP	GO:0007431	salivary gland development	4/449	33/14304	0.0190863	0.201644	ENSG00000164690/ENSG00000198959/ENSG00000158813/ENSG00000066468	SHH/TGM2/EDA/FGFR2	4	3	ENSG00000164690/ENSG00000158813/ENSG00000066468	1	ENSG00000198959
BP	GO:0010165	response to X-ray	4/449	33/14304	0.0190863	0.201644	ENSG00000073282/ENSG00000078900/ENSG00000197299/ENSG00000139618	TP63/TP73/BLM/BRCA2	4	3	ENSG00000078900/ENSG00000197299/ENSG00000139618	1	ENSG00000073282
BP	GO:0010464	regulation of mesenchymal cell proliferation	4/449	33/14304	0.0190863	0.201644	ENSG00000164690/ENSG00000073282/ENSG00000125398/ENSG00000066468	SHH/TP63/SOX9/FGFR2	4	2	ENSG00000164690/ENSG00000066468	2	ENSG00000073282/ENSG00000125398
BP	GO:0010955	negative regulation of protein processing	4/449	33/14304	0.0190863	0.201644	ENSG00000128965/ENSG00000089685/ENSG00000106366/ENSG00000101197	CHAC1/BIRC5/SERPINE1/BIRC7	4	2	ENSG00000089685/ENSG00000101197	2	ENSG00000128965/ENSG00000106366
BP	GO:0045687	positive regulation of glial cell differentiation	4/449	33/14304	0.0190863	0.201644	ENSG00000164690/ENSG00000128342/ENSG00000078900/ENSG00000136717	SHH/LIF/TP73/BIN1	4	3	ENSG00000164690/ENSG00000078900/ENSG00000136717	1	ENSG00000128342
BP	GO:1903318	negative regulation of protein maturation	4/449	33/14304	0.0190863	0.201644	ENSG00000128965/ENSG00000089685/ENSG00000106366/ENSG00000101197	CHAC1/BIRC5/SERPINE1/BIRC7	4	2	ENSG00000089685/ENSG00000101197	2	ENSG00000128965/ENSG00000106366
BP	GO:0009187	cyclic nucleotide metabolic process	8/449	107/14304	0.0193444	0.20382	ENSG00000164850/ENSG00000043591/ENSG00000132329/ENSG00000169418/ENSG00000138271/ENSG00000122679/ENSG00000107014/ENSG00000170425	GPER1/ADRB1/RAMP1/NPR1/GPR87/RAMP3/RLN2/ADORA2B	8	5	ENSG00000164850/ENSG00000132329/ENSG00000169418/ENSG00000122679/ENSG00000107014	3	ENSG00000043591/ENSG00000138271/ENSG00000170425
BP	GO:0051402	neuron apoptotic process	12/449	194/14304	0.0195646	0.205586	ENSG00000101057/ENSG00000112096/ENSG00000175197/ENSG00000073282/ENSG00000168621/ENSG00000122966/ENSG00000006016/ENSG00000118193/ENSG00000132906/ENSG00000078900/ENSG00000135333/ENSG00000119508	MYBL2/SOD2/DDIT3/TP63/GDNF/CIT/CRLF1/KIF14/CASP9/TP73/EPHA7/NR4A3	12	8	ENSG00000101057/ENSG00000122966/ENSG00000006016/ENSG00000118193/ENSG00000132906/ENSG00000078900/ENSG00000135333/ENSG00000119508	4	ENSG00000112096/ENSG00000175197/ENSG00000073282/ENSG00000168621
BP	GO:0072028	nephron morphogenesis	6/449	68/14304	0.0196755	0.206198	ENSG00000164690/ENSG00000168743/ENSG00000128342/ENSG00000168621/ENSG00000125398/ENSG00000005513	SHH/NPNT/LIF/GDNF/SOX9/SOX8	6	2	ENSG00000164690/ENSG00000168743	4	ENSG00000128342/ENSG00000168621/ENSG00000125398/ENSG00000005513
BP	GO:0050808	synapse organization	15/449	264/14304	0.0197656	0.206544	ENSG00000172037/ENSG00000156299/ENSG00000117399/ENSG00000107984/ENSG00000147642/ENSG00000169862/ENSG00000168621/ENSG00000187848/ENSG00000225968/ENSG00000135333/ENSG00000101463/ENSG00000137825/ENSG00000166159/ENSG00000165995/ENSG00000131094	LAMB2/TIAM1/CDC20/DKK1/SYBU/CTNND2/GDNF/P2RX2/ELFN1/EPHA7/SYNDIG1/ITPKA/LRTM2/CACNB2/C1QL1	15	12	ENSG00000172037/ENSG00000117399/ENSG00000107984/ENSG00000147642/ENSG00000169862/ENSG00000187848/ENSG00000225968/ENSG00000135333/ENSG00000101463/ENSG00000137825/ENSG00000165995/ENSG00000131094	3	ENSG00000156299/ENSG00000168621/ENSG00000166159
BP	GO:0033627	cell adhesion mediated by integrin	5/449	50/14304	0.0198143	0.206544	ENSG00000165731/ENSG00000168743/ENSG00000106366/ENSG00000115221/ENSG00000088992	RET/NPNT/SERPINE1/ITGB6/TESC	5	3	ENSG00000165731/ENSG00000168743/ENSG00000088992	2	ENSG00000106366/ENSG00000115221
BP	GO:0034767	positive regulation of ion transmembrane transport	8/449	108/14304	0.0203411	0.209599	ENSG00000164850/ENSG00000174827/ENSG00000173221/ENSG00000122679/ENSG00000006071/ENSG00000088992/ENSG00000165995/ENSG00000145362	GPER1/PDZK1/GLRX/RAMP3/ABCC8/TESC/CACNB2/ANK2	8	5	ENSG00000164850/ENSG00000122679/ENSG00000006071/ENSG00000088992/ENSG00000165995	3	ENSG00000174827/ENSG00000173221/ENSG00000145362
BP	GO:0046425	regulation of JAK-STAT cascade	8/449	108/14304	0.0203411	0.209599	ENSG00000165731/ENSG00000178568/ENSG00000128342/ENSG00000006016/ENSG00000122025/ENSG00000150281/ENSG00000166159/ENSG00000182492	RET/ERBB4/LIF/CRLF1/FLT3/CTF1/LRTM2/BGN	8	5	ENSG00000165731/ENSG00000178568/ENSG00000006016/ENSG00000122025/ENSG00000150281	3	ENSG00000128342/ENSG00000166159/ENSG00000182492
BP	GO:0048659	smooth muscle cell proliferation	8/449	108/14304	0.0203411	0.209599	ENSG00000164850/ENSG00000173334/ENSG00000189058/ENSG00000198959/ENSG00000169418/ENSG00000066468/ENSG00000106018/ENSG00000119508	GPER1/TRIB1/APOD/TGM2/NPR1/FGFR2/VIPR2/NR4A3	8	6	ENSG00000164850/ENSG00000189058/ENSG00000169418/ENSG00000066468/ENSG00000106018/ENSG00000119508	2	ENSG00000173334/ENSG00000198959
BP	GO:0048745	smooth muscle tissue development	3/449	19/14304	0.0204827	0.209599	ENSG00000164690/ENSG00000073282/ENSG00000125398	SHH/TP63/SOX9	3	1	ENSG00000164690	2	ENSG00000073282/ENSG00000125398
BP	GO:0060438	trachea development	3/449	19/14304	0.0204827	0.209599	ENSG00000164690/ENSG00000125398/ENSG00000158813	SHH/SOX9/EDA	3	2	ENSG00000164690/ENSG00000158813	1	ENSG00000125398
BP	GO:0060445	branching involved in salivary gland morphogenesis	3/449	19/14304	0.0204827	0.209599	ENSG00000164690/ENSG00000198959/ENSG00000066468	SHH/TGM2/FGFR2	3	2	ENSG00000164690/ENSG00000066468	1	ENSG00000198959
BP	GO:0072234	metanephric nephron tubule development	3/449	19/14304	0.0204827	0.209599	ENSG00000128342/ENSG00000125398/ENSG00000005513	LIF/SOX9/SOX8	3	0		3	ENSG00000128342/ENSG00000125398/ENSG00000005513
BP	GO:0030595	leukocyte chemotaxis	10/449	151/14304	0.0207859	0.211594	ENSG00000143556/ENSG00000163220/ENSG00000169429/ENSG00000143546/ENSG00000163221/ENSG00000189334/ENSG00000189377/ENSG00000106366/ENSG00000129988/ENSG00000106538	S100A7/S100A9/CXCL8/S100A8/S100A12/S100A14/CXCL17/SERPINE1/LBP/RARRES2	10	0		10	ENSG00000143556/ENSG00000163220/ENSG00000169429/ENSG00000143546/ENSG00000163221/ENSG00000189334/ENSG00000189377/ENSG00000106366/ENSG00000129988/ENSG00000106538
BP	GO:0051216	cartilage development	10/449	151/14304	0.0207859	0.211594	ENSG00000111341/ENSG00000026508/ENSG00000171310/ENSG00000125398/ENSG00000156427/ENSG00000137745/ENSG00000176890/ENSG00000109705/ENSG00000169884/ENSG00000183682	MGP/CD44/CHST11/SOX9/FGF18/MMP13/TYMS/NKX3-2/WNT10B/BMP8A	10	5	ENSG00000156427/ENSG00000176890/ENSG00000109705/ENSG00000169884/ENSG00000183682	5	ENSG00000111341/ENSG00000026508/ENSG00000171310/ENSG00000125398/ENSG00000137745
BP	GO:0030301	cholesterol transport	6/449	69/14304	0.0209987	0.212653	ENSG00000164690/ENSG00000144452/ENSG00000187134/ENSG00000057252/ENSG00000164211/ENSG00000135218	SHH/ABCA12/AKR1C1/SOAT1/STARD4/CD36	6	2	ENSG00000164690/ENSG00000057252	4	ENSG00000144452/ENSG00000187134/ENSG00000164211/ENSG00000135218
BP	GO:0045639	positive regulation of myeloid cell differentiation	6/449	69/14304	0.0209987	0.212653	ENSG00000180694/ENSG00000173334/ENSG00000128342/ENSG00000119714/ENSG00000088992/ENSG00000122641	TMEM64/TRIB1/LIF/GPR68/TESC/INHBA	6	4	ENSG00000180694/ENSG00000119714/ENSG00000088992/ENSG00000122641	2	ENSG00000173334/ENSG00000128342
BP	GO:0045026	plasma membrane fusion	4/449	34/14304	0.0211097	0.212675	ENSG00000104755/ENSG00000132639/ENSG00000135604/ENSG00000255346	ADAM2/SNAP25/STX11/NOX5	4	3	ENSG00000104755/ENSG00000132639/ENSG00000255346	1	ENSG00000135604
BP	GO:0045684	positive regulation of epidermis development	4/449	34/14304	0.0211097	0.212675	ENSG00000128422/ENSG00000111424/ENSG00000125850/ENSG00000169884	KRT17/VDR/OVOL2/WNT10B	4	2	ENSG00000125850/ENSG00000169884	2	ENSG00000128422/ENSG00000111424
BP	GO:0001501	skeletal system development	21/449	414/14304	0.0213118	0.214145	ENSG00000164690/ENSG00000111341/ENSG00000026508/ENSG00000171522/ENSG00000133985/ENSG00000111799/ENSG00000120549/ENSG00000073282/ENSG00000171310/ENSG00000164761/ENSG00000125398/ENSG00000156427/ENSG00000137745/ENSG00000119714/ENSG00000066468/ENSG00000111424/ENSG00000102575/ENSG00000176890/ENSG00000109705/ENSG00000169884/ENSG00000183682	SHH/MGP/CD44/PTGER4/TTC9/COL12A1/KIAA1217/TP63/CHST11/TNFRSF11B/SOX9/FGF18/MMP13/GPR68/FGFR2/VDR/ACP5/TYMS/NKX3-2/WNT10B/BMP8A	21	10	ENSG00000164690/ENSG00000171522/ENSG00000111799/ENSG00000156427/ENSG00000119714/ENSG00000066468/ENSG00000176890/ENSG00000109705/ENSG00000169884/ENSG00000183682	11	ENSG00000111341/ENSG00000026508/ENSG00000133985/ENSG00000120549/ENSG00000073282/ENSG00000171310/ENSG00000164761/ENSG00000125398/ENSG00000137745/ENSG00000111424/ENSG00000102575
BP	GO:0001658	branching involved in ureteric bud morphogenesis	5/449	51/14304	0.02142	0.214145	ENSG00000164690/ENSG00000168743/ENSG00000168621/ENSG00000125398/ENSG00000005513	SHH/NPNT/GDNF/SOX9/SOX8	5	2	ENSG00000164690/ENSG00000168743	3	ENSG00000168621/ENSG00000125398/ENSG00000005513
BP	GO:0010812	negative regulation of cell-substrate adhesion	5/449	51/14304	0.02142	0.214145	ENSG00000189058/ENSG00000152377/ENSG00000117228/ENSG00000106366/ENSG00000111846	APOD/SPOCK1/GBP1/SERPINE1/GCNT2	5	2	ENSG00000189058/ENSG00000111846	3	ENSG00000152377/ENSG00000117228/ENSG00000106366
BP	GO:0008202	steroid metabolic process	15/449	267/14304	0.0216292	0.214815	ENSG00000099194/ENSG00000164690/ENSG00000100867/ENSG00000052802/ENSG00000104549/ENSG00000167508/ENSG00000187134/ENSG00000057252/ENSG00000164211/ENSG00000100003/ENSG00000111424/ENSG00000019186/ENSG00000204740/ENSG00000196620/ENSG00000227471	SCD/SHH/DHRS2/MSMO1/SQLE/MVD/AKR1C1/SOAT1/STARD4/SEC14L2/VDR/CYP24A1/MALRD1/UGT2B15/AKR1B15	15	4	ENSG00000164690/ENSG00000057252/ENSG00000204740/ENSG00000196620	11	ENSG00000099194/ENSG00000100867/ENSG00000052802/ENSG00000104549/ENSG00000167508/ENSG00000187134/ENSG00000164211/ENSG00000100003/ENSG00000111424/ENSG00000019186/ENSG00000227471
BP	GO:0031098	stress-activated protein kinase signaling cascade	15/449	267/14304	0.0216292	0.214815	ENSG00000173334/ENSG00000171522/ENSG00000095015/ENSG00000156299/ENSG00000177283/ENSG00000111206/ENSG00000107984/ENSG00000172575/ENSG00000163362/ENSG00000078900/ENSG00000154310/ENSG00000108984/ENSG00000101197/ENSG00000134070/ENSG00000170425	TRIB1/PTGER4/MAP3K1/TIAM1/FZD8/FOXM1/DKK1/RASGRP1/INAVA/TP73/TNIK/MAP2K6/BIRC7/IRAK2/ADORA2B	15	7	ENSG00000171522/ENSG00000177283/ENSG00000111206/ENSG00000107984/ENSG00000078900/ENSG00000108984/ENSG00000101197	8	ENSG00000173334/ENSG00000095015/ENSG00000156299/ENSG00000172575/ENSG00000163362/ENSG00000154310/ENSG00000134070/ENSG00000170425
BP	GO:0050679	positive regulation of epithelial cell proliferation	10/449	152/14304	0.0216518	0.214815	ENSG00000164690/ENSG00000179388/ENSG00000171236/ENSG00000073282/ENSG00000183856/ENSG00000125398/ENSG00000066468/ENSG00000091136/ENSG00000143369/ENSG00000119508	SHH/EGR3/LRG1/TP63/IQGAP3/SOX9/FGFR2/LAMB1/ECM1/NR4A3	10	6	ENSG00000164690/ENSG00000183856/ENSG00000066468/ENSG00000091136/ENSG00000143369/ENSG00000119508	4	ENSG00000179388/ENSG00000171236/ENSG00000073282/ENSG00000125398
BP	GO:0003015	heart process	13/449	220/14304	0.0217232	0.214977	ENSG00000043591/ENSG00000169418/ENSG00000134755/ENSG00000122679/ENSG00000116016/ENSG00000121361/ENSG00000130598/ENSG00000108984/ENSG00000151067/ENSG00000162989/ENSG00000165995/ENSG00000130433/ENSG00000145362	ADRB1/NPR1/DSC2/RAMP3/EPAS1/KCNJ8/TNNI2/MAP2K6/CACNA1C/KCNJ3/CACNB2/CACNG6/ANK2	13	8	ENSG00000169418/ENSG00000122679/ENSG00000121361/ENSG00000108984/ENSG00000151067/ENSG00000162989/ENSG00000165995/ENSG00000130433	5	ENSG00000043591/ENSG00000134755/ENSG00000116016/ENSG00000130598/ENSG00000145362
BP	GO:0031571	mitotic G1 DNA damage checkpoint	6/449	70/14304	0.0223809	0.219324	ENSG00000073282/ENSG00000078900/ENSG00000075218/ENSG00000173846/ENSG00000158402/ENSG00000165891	TP63/TP73/GTSE1/PLK3/CDC25C/E2F7	6	4	ENSG00000078900/ENSG00000075218/ENSG00000158402/ENSG00000165891	2	ENSG00000073282/ENSG00000173846
BP	GO:0044819	mitotic G1/S transition checkpoint	6/449	70/14304	0.0223809	0.219324	ENSG00000073282/ENSG00000078900/ENSG00000075218/ENSG00000173846/ENSG00000158402/ENSG00000165891	TP63/TP73/GTSE1/PLK3/CDC25C/E2F7	6	4	ENSG00000078900/ENSG00000075218/ENSG00000158402/ENSG00000165891	2	ENSG00000073282/ENSG00000173846
BP	GO:0045445	myoblast differentiation	6/449	70/14304	0.0223809	0.219324	ENSG00000164690/ENSG00000175197/ENSG00000125398/ENSG00000116016/ENSG00000005513/ENSG00000169884	SHH/DDIT3/SOX9/EPAS1/SOX8/WNT10B	6	2	ENSG00000164690/ENSG00000169884	4	ENSG00000175197/ENSG00000125398/ENSG00000116016/ENSG00000005513
BP	GO:0043299	leukocyte degranulation	23/449	467/14304	0.0223921	0.219324	ENSG00000143556/ENSG00000163220/ENSG00000197249/ENSG00000148346/ENSG00000026508/ENSG00000143546/ENSG00000163221/ENSG00000171236/ENSG00000038002/ENSG00000172575/ENSG00000124406/ENSG00000173110/ENSG00000135218/ENSG00000069424/ENSG00000124107/ENSG00000132639/ENSG00000196136/ENSG00000167768/ENSG00000170425/ENSG00000119508/ENSG00000164687/ENSG00000173930/ENSG00000196549	S100A7/S100A9/SERPINA1/LCN2/CD44/S100A8/S100A12/LRG1/AGA/RASGRP1/ATP8A1/HSPA6/CD36/KCNAB2/SLPI/SNAP25/SERPINA3/KRT1/ADORA2B/NR4A3/FABP5/SLCO4C1/MME	23	5	ENSG00000124406/ENSG00000069424/ENSG00000132639/ENSG00000119508/ENSG00000196549	18	ENSG00000143556/ENSG00000163220/ENSG00000197249/ENSG00000148346/ENSG00000026508/ENSG00000143546/ENSG00000163221/ENSG00000171236/ENSG00000038002/ENSG00000172575/ENSG00000173110/ENSG00000135218/ENSG00000124107/ENSG00000196136/ENSG00000167768/ENSG00000170425/ENSG00000164687/ENSG00000173930
BP	GO:1904892	regulation of STAT cascade	8/449	110/14304	0.022443	0.219324	ENSG00000165731/ENSG00000178568/ENSG00000128342/ENSG00000006016/ENSG00000122025/ENSG00000150281/ENSG00000166159/ENSG00000182492	RET/ERBB4/LIF/CRLF1/FLT3/CTF1/LRTM2/BGN	8	5	ENSG00000165731/ENSG00000178568/ENSG00000006016/ENSG00000122025/ENSG00000150281	3	ENSG00000128342/ENSG00000166159/ENSG00000182492
BP	GO:0034764	positive regulation of transmembrane transport	10/449	153/14304	0.0225437	0.219759	ENSG00000164850/ENSG00000174827/ENSG00000173221/ENSG00000122679/ENSG00000006071/ENSG00000106538/ENSG00000088992/ENSG00000119508/ENSG00000165995/ENSG00000145362	GPER1/PDZK1/GLRX/RAMP3/ABCC8/RARRES2/TESC/NR4A3/CACNB2/ANK2	10	6	ENSG00000164850/ENSG00000122679/ENSG00000006071/ENSG00000088992/ENSG00000119508/ENSG00000165995	4	ENSG00000174827/ENSG00000173221/ENSG00000106538/ENSG00000145362
BP	GO:0006336	DNA replication-independent nucleosome assembly	5/449	52/14304	0.0231081	0.221274	ENSG00000123485/ENSG00000105011/ENSG00000100162/ENSG00000137812/ENSG00000104147	HJURP/ASF1B/CENPM/KNL1/OIP5	5	5	ENSG00000123485/ENSG00000105011/ENSG00000100162/ENSG00000137812/ENSG00000104147	0
BP	GO:0034508	centromere complex assembly	5/449	52/14304	0.0231081	0.221274	ENSG00000123485/ENSG00000100162/ENSG00000138778/ENSG00000137812/ENSG00000104147	HJURP/CENPM/CENPE/KNL1/OIP5	5	5	ENSG00000123485/ENSG00000100162/ENSG00000138778/ENSG00000137812/ENSG00000104147	0
BP	GO:0046888	negative regulation of hormone secretion	5/449	52/14304	0.0231081	0.221274	ENSG00000128342/ENSG00000006071/ENSG00000122641/ENSG00000075073/ENSG00000183682	LIF/ABCC8/INHBA/TACR2/BMP8A	5	4	ENSG00000006071/ENSG00000122641/ENSG00000075073/ENSG00000183682	1	ENSG00000128342
BP	GO:0060135	maternal process involved in female pregnancy	5/449	52/14304	0.0231081	0.221274	ENSG00000128342/ENSG00000165474/ENSG00000136943/ENSG00000187266/ENSG00000111424	LIF/GJB2/CTSV/EPOR/VDR	5	2	ENSG00000136943/ENSG00000187266	3	ENSG00000128342/ENSG00000165474/ENSG00000111424
BP	GO:0006953	acute-phase response	4/449	35/14304	0.0232597	0.221274	ENSG00000197249/ENSG00000115414/ENSG00000196136/ENSG00000129988	SERPINA1/FN1/SERPINA3/LBP	4	0		4	ENSG00000197249/ENSG00000115414/ENSG00000196136/ENSG00000129988
BP	GO:0048286	lung alveolus development	4/449	35/14304	0.0232597	0.221274	ENSG00000144452/ENSG00000116285/ENSG00000128342/ENSG00000066468	ABCA12/ERRFI1/LIF/FGFR2	4	1	ENSG00000066468	3	ENSG00000144452/ENSG00000116285/ENSG00000128342
BP	GO:0051653	spindle localization	4/449	35/14304	0.0232597	0.221274	ENSG00000135476/ENSG00000066279/ENSG00000076382/ENSG00000080986	ESPL1/ASPM/SPAG5/NDC80	4	4	ENSG00000135476/ENSG00000066279/ENSG00000076382/ENSG00000080986	0
BP	GO:0002573	myeloid leukocyte differentiation	10/449	154/14304	0.023462	0.221274	ENSG00000180694/ENSG00000100867/ENSG00000173334/ENSG00000128342/ENSG00000156535/ENSG00000152804/ENSG00000119714/ENSG00000107957/ENSG00000088992/ENSG00000122641	TMEM64/DHRS2/TRIB1/LIF/CD109/HHEX/GPR68/SH3PXD2A/TESC/INHBA	10	5	ENSG00000180694/ENSG00000152804/ENSG00000119714/ENSG00000088992/ENSG00000122641	5	ENSG00000100867/ENSG00000173334/ENSG00000128342/ENSG00000156535/ENSG00000107957
BP	GO:0009074	aromatic amino acid family catabolic process	3/449	20/14304	0.0235482	0.221274	ENSG00000115919/ENSG00000117009/ENSG00000113924	KYNU/KMO/HGD	3	0		3	ENSG00000115919/ENSG00000117009/ENSG00000113924
BP	GO:0019430	removal of superoxide radicals	3/449	20/14304	0.0235482	0.221274	ENSG00000112096/ENSG00000135218/ENSG00000140092	SOD2/CD36/FBLN5	3	0		3	ENSG00000112096/ENSG00000135218/ENSG00000140092
BP	GO:0036499	PERK-mediated unfolded protein response	3/449	20/14304	0.0235482	0.221274	ENSG00000169429/ENSG00000175197/ENSG00000162772	CXCL8/DDIT3/ATF3	3	0		3	ENSG00000169429/ENSG00000175197/ENSG00000162772
BP	GO:0045662	negative regulation of myoblast differentiation	3/449	20/14304	0.0235482	0.221274	ENSG00000175197/ENSG00000125398/ENSG00000005513	DDIT3/SOX9/SOX8	3	0		3	ENSG00000175197/ENSG00000125398/ENSG00000005513
BP	GO:0061213	positive regulation of mesonephros development	3/449	20/14304	0.0235482	0.221274	ENSG00000168621/ENSG00000125398/ENSG00000005513	GDNF/SOX9/SOX8	3	0		3	ENSG00000168621/ENSG00000125398/ENSG00000005513
BP	GO:0072202	cell differentiation involved in metanephros development	3/449	20/14304	0.0235482	0.221274	ENSG00000172037/ENSG00000128342/ENSG00000168621	LAMB2/LIF/GDNF	3	1	ENSG00000172037	2	ENSG00000128342/ENSG00000168621
BP	GO:0099625	ventricular cardiac muscle cell membrane repolarization	3/449	20/14304	0.0235482	0.221274	ENSG00000121361/ENSG00000162989/ENSG00000145362	KCNJ8/KCNJ3/ANK2	3	2	ENSG00000121361/ENSG00000162989	1	ENSG00000145362
BP	GO:0042475	odontogenesis of dentin-containing tooth	6/449	71/14304	0.0238231	0.222786	ENSG00000164690/ENSG00000073282/ENSG00000164761/ENSG00000158813/ENSG00000167754/ENSG00000106366	SHH/TP63/TNFRSF11B/EDA/KLK5/SERPINE1	6	2	ENSG00000164690/ENSG00000158813	4	ENSG00000073282/ENSG00000164761/ENSG00000167754/ENSG00000106366
BP	GO:0044783	G1 DNA damage checkpoint	6/449	71/14304	0.0238231	0.222786	ENSG00000073282/ENSG00000078900/ENSG00000075218/ENSG00000173846/ENSG00000158402/ENSG00000165891	TP63/TP73/GTSE1/PLK3/CDC25C/E2F7	6	4	ENSG00000078900/ENSG00000075218/ENSG00000158402/ENSG00000165891	2	ENSG00000073282/ENSG00000173846
BP	GO:0072659	protein localization to plasma membrane	13/449	223/14304	0.0239551	0.223486	ENSG00000164850/ENSG00000144452/ENSG00000132329/ENSG00000124507/ENSG00000153071/ENSG00000024422/ENSG00000122679/ENSG00000117228/ENSG00000029534/ENSG00000154310/ENSG00000088992/ENSG00000165995/ENSG00000145362	GPER1/ABCA12/RAMP1/PACSIN1/DAB2/EHD2/RAMP3/GBP1/ANK1/TNIK/TESC/CACNB2/ANK2	13	9	ENSG00000164850/ENSG00000132329/ENSG00000124507/ENSG00000153071/ENSG00000024422/ENSG00000122679/ENSG00000029534/ENSG00000088992/ENSG00000165995	4	ENSG00000144452/ENSG00000117228/ENSG00000154310/ENSG00000145362
BP	GO:0042692	muscle cell differentiation	16/449	295/14304	0.0241798	0.225045	ENSG00000164850/ENSG00000164690/ENSG00000168743/ENSG00000072195/ENSG00000112183/ENSG00000107984/ENSG00000187848/ENSG00000125398/ENSG00000024422/ENSG00000115641/ENSG00000066468/ENSG00000136717/ENSG00000138347/ENSG00000123095/ENSG00000169884/ENSG00000145362	GPER1/SHH/NPNT/SPEG/RBM24/DKK1/P2RX2/SOX9/EHD2/FHL2/FGFR2/BIN1/MYPN/BHLHE41/WNT10B/ANK2	16	11	ENSG00000164850/ENSG00000164690/ENSG00000168743/ENSG00000072195/ENSG00000107984/ENSG00000187848/ENSG00000024422/ENSG00000066468/ENSG00000136717/ENSG00000138347/ENSG00000169884	5	ENSG00000112183/ENSG00000125398/ENSG00000115641/ENSG00000123095/ENSG00000145362
BP	GO:0014855	striated muscle cell proliferation	5/449	53/14304	0.0248799	0.229688	ENSG00000164690/ENSG00000178568/ENSG00000181744/ENSG00000078900/ENSG00000066468	SHH/ERBB4/C3orf58/TP73/FGFR2	5	5	ENSG00000164690/ENSG00000178568/ENSG00000181744/ENSG00000078900/ENSG00000066468	0
BP	GO:0032652	regulation of interleukin-1 production	5/449	53/14304	0.0248799	0.229688	ENSG00000116285/ENSG00000213694/ENSG00000163362/ENSG00000169900/ENSG00000102575	ERRFI1/S1PR3/INAVA/PYDC1/ACP5	5	0		5	ENSG00000116285/ENSG00000213694/ENSG00000163362/ENSG00000169900/ENSG00000102575
BP	GO:0034724	DNA replication-independent nucleosome organization	5/449	53/14304	0.0248799	0.229688	ENSG00000123485/ENSG00000105011/ENSG00000100162/ENSG00000137812/ENSG00000104147	HJURP/ASF1B/CENPM/KNL1/OIP5	5	5	ENSG00000123485/ENSG00000105011/ENSG00000100162/ENSG00000137812/ENSG00000104147	0
BP	GO:0001649	osteoblast differentiation	11/449	178/14304	0.0249137	0.229688	ENSG00000109321/ENSG00000180694/ENSG00000164690/ENSG00000168743/ENSG00000142156/ENSG00000073282/ENSG00000115641/ENSG00000066468/ENSG00000019186/ENSG00000005513/ENSG00000169884	AREG/TMEM64/SHH/NPNT/COL6A1/TP63/FHL2/FGFR2/CYP24A1/SOX8/WNT10B	11	6	ENSG00000180694/ENSG00000164690/ENSG00000168743/ENSG00000142156/ENSG00000066468/ENSG00000169884	5	ENSG00000109321/ENSG00000073282/ENSG00000115641/ENSG00000019186/ENSG00000005513
BP	GO:0051348	negative regulation of transferase activity	15/449	272/14304	0.0250263	0.230183	ENSG00000116285/ENSG00000138166/ENSG00000173334/ENSG00000166851/ENSG00000187678/ENSG00000164109/ENSG00000123080/ENSG00000152804/ENSG00000078900/ENSG00000169900/ENSG00000139318/ENSG00000088992/ENSG00000140451/ENSG00000166159/ENSG00000182492	ERRFI1/DUSP5/TRIB1/PLK1/SPRY4/MAD2L1/CDKN2C/HHEX/TP73/PYDC1/DUSP6/TESC/PIF1/LRTM2/BGN	15	7	ENSG00000166851/ENSG00000164109/ENSG00000123080/ENSG00000152804/ENSG00000078900/ENSG00000088992/ENSG00000140451	8	ENSG00000116285/ENSG00000138166/ENSG00000173334/ENSG00000187678/ENSG00000169900/ENSG00000139318/ENSG00000166159/ENSG00000182492
BP	GO:1901989	positive regulation of cell cycle phase transition	6/449	72/14304	0.0253262	0.231839	ENSG00000175063/ENSG00000135476/ENSG00000101447/ENSG00000146670/ENSG00000158402/ENSG00000169884	UBE2C/ESPL1/FAM83D/CDCA5/CDC25C/WNT10B	6	6	ENSG00000175063/ENSG00000135476/ENSG00000101447/ENSG00000146670/ENSG00000158402/ENSG00000169884	0
BP	GO:0031099	regeneration	10/449	156/14304	0.0253791	0.231839	ENSG00000178568/ENSG00000189058/ENSG00000172037/ENSG00000167755/ENSG00000145386/ENSG00000136167/ENSG00000122025/ENSG00000176890/ENSG00000119508/ENSG00000169884	ERBB4/APOD/LAMB2/KLK6/CCNA2/LCP1/FLT3/TYMS/NR4A3/WNT10B	10	8	ENSG00000178568/ENSG00000189058/ENSG00000172037/ENSG00000145386/ENSG00000122025/ENSG00000176890/ENSG00000119508/ENSG00000169884	2	ENSG00000167755/ENSG00000136167
BP	GO:0062013	positive regulation of small molecule metabolic process	9/449	134/14304	0.0253842	0.231839	ENSG00000164850/ENSG00000043591/ENSG00000132329/ENSG00000164211/ENSG00000169418/ENSG00000122679/ENSG00000107014/ENSG00000170425/ENSG00000119508	GPER1/ADRB1/RAMP1/STARD4/NPR1/RAMP3/RLN2/ADORA2B/NR4A3	9	6	ENSG00000164850/ENSG00000132329/ENSG00000169418/ENSG00000122679/ENSG00000107014/ENSG00000119508	3	ENSG00000043591/ENSG00000164211/ENSG00000170425
BP	GO:0001974	blood vessel remodeling	4/449	36/14304	0.025538	0.232699	ENSG00000128342/ENSG00000198959/ENSG00000116016/ENSG00000182492	LIF/TGM2/EPAS1/BGN	4	0		4	ENSG00000128342/ENSG00000198959/ENSG00000116016/ENSG00000182492
BP	GO:0030324	lung development	10/449	157/14304	0.0263787	0.238519	ENSG00000164690/ENSG00000144452/ENSG00000116285/ENSG00000128342/ENSG00000154099/ENSG00000125398/ENSG00000156427/ENSG00000152804/ENSG00000116016/ENSG00000066468	SHH/ABCA12/ERRFI1/LIF/DNAAF1/SOX9/FGF18/HHEX/EPAS1/FGFR2	10	5	ENSG00000164690/ENSG00000154099/ENSG00000156427/ENSG00000152804/ENSG00000066468	5	ENSG00000144452/ENSG00000116285/ENSG00000128342/ENSG00000125398/ENSG00000116016
BP	GO:1902806	regulation of cell cycle G1/S phase transition	10/449	157/14304	0.0263787	0.238519	ENSG00000073282/ENSG00000101447/ENSG00000118193/ENSG00000123080/ENSG00000176907/ENSG00000078900/ENSG00000075218/ENSG00000173846/ENSG00000158402/ENSG00000165891	TP63/FAM83D/KIF14/CDKN2C/TCIM/TP73/GTSE1/PLK3/CDC25C/E2F7	10	7	ENSG00000101447/ENSG00000118193/ENSG00000123080/ENSG00000078900/ENSG00000075218/ENSG00000158402/ENSG00000165891	3	ENSG00000073282/ENSG00000176907/ENSG00000173846
BP	GO:0030574	collagen catabolic process	5/449	54/14304	0.0267366	0.238519	ENSG00000142156/ENSG00000111799/ENSG00000167755/ENSG00000137745/ENSG00000197565	COL6A1/COL12A1/KLK6/MMP13/COL4A6	5	2	ENSG00000142156/ENSG00000111799	3	ENSG00000167755/ENSG00000137745/ENSG00000197565
BP	GO:0060541	respiratory system development	11/449	180/14304	0.0267658	0.238519	ENSG00000164690/ENSG00000144452/ENSG00000116285/ENSG00000128342/ENSG00000154099/ENSG00000125398/ENSG00000156427/ENSG00000152804/ENSG00000158813/ENSG00000116016/ENSG00000066468	SHH/ABCA12/ERRFI1/LIF/DNAAF1/SOX9/FGF18/HHEX/EDA/EPAS1/FGFR2	11	6	ENSG00000164690/ENSG00000154099/ENSG00000156427/ENSG00000152804/ENSG00000158813/ENSG00000066468	5	ENSG00000144452/ENSG00000116285/ENSG00000128342/ENSG00000125398/ENSG00000116016
BP	GO:0090257	regulation of muscle system process	11/449	180/14304	0.0267658	0.238519	ENSG00000164850/ENSG00000116285/ENSG00000168743/ENSG00000134755/ENSG00000006071/ENSG00000130598/ENSG00000151067/ENSG00000170425/ENSG00000075073/ENSG00000119508/ENSG00000145362	GPER1/ERRFI1/NPNT/DSC2/ABCC8/TNNI2/CACNA1C/ADORA2B/TACR2/NR4A3/ANK2	11	6	ENSG00000164850/ENSG00000168743/ENSG00000006071/ENSG00000151067/ENSG00000075073/ENSG00000119508	5	ENSG00000116285/ENSG00000134755/ENSG00000130598/ENSG00000170425/ENSG00000145362
BP	GO:0030194	positive regulation of blood coagulation	3/449	21/14304	0.0268479	0.238519	ENSG00000163220/ENSG00000135218/ENSG00000106366	S100A9/CD36/SERPINE1	3	0		3	ENSG00000163220/ENSG00000135218/ENSG00000106366
BP	GO:0045332	phospholipid translocation	3/449	21/14304	0.0268479	0.238519	ENSG00000124406/ENSG00000132932/ENSG00000198691	ATP8A1/ATP8A2/ABCA4	3	1	ENSG00000124406	2	ENSG00000132932/ENSG00000198691
BP	GO:0060343	trabecula formation	3/449	21/14304	0.0268479	0.238519	ENSG00000115641/ENSG00000125850/ENSG00000169884	FHL2/OVOL2/WNT10B	3	2	ENSG00000125850/ENSG00000169884	1	ENSG00000115641
BP	GO:0072170	metanephric tubule development	3/449	21/14304	0.0268479	0.238519	ENSG00000128342/ENSG00000125398/ENSG00000005513	LIF/SOX9/SOX8	3	0		3	ENSG00000128342/ENSG00000125398/ENSG00000005513
BP	GO:0090189	regulation of branching involved in ureteric bud morphogenesis	3/449	21/14304	0.0268479	0.238519	ENSG00000168621/ENSG00000125398/ENSG00000005513	GDNF/SOX9/SOX8	3	0		3	ENSG00000168621/ENSG00000125398/ENSG00000005513
BP	GO:1900048	positive regulation of hemostasis	3/449	21/14304	0.0268479	0.238519	ENSG00000163220/ENSG00000135218/ENSG00000106366	S100A9/CD36/SERPINE1	3	0		3	ENSG00000163220/ENSG00000135218/ENSG00000106366
BP	GO:1901988	negative regulation of cell cycle phase transition	13/449	227/14304	0.0271897	0.240731	ENSG00000166851/ENSG00000073282/ENSG00000178999/ENSG00000169679/ENSG00000164109/ENSG00000078900/ENSG00000080986/ENSG00000140534/ENSG00000075218/ENSG00000173846/ENSG00000158402/ENSG00000197299/ENSG00000165891	PLK1/TP63/AURKB/BUB1/MAD2L1/TP73/NDC80/TICRR/GTSE1/PLK3/CDC25C/BLM/E2F7	13	11	ENSG00000166851/ENSG00000178999/ENSG00000169679/ENSG00000164109/ENSG00000078900/ENSG00000080986/ENSG00000140534/ENSG00000075218/ENSG00000158402/ENSG00000197299/ENSG00000165891	2	ENSG00000073282/ENSG00000173846
BP	GO:0007517	muscle organ development	17/449	324/14304	0.02722	0.240731	ENSG00000164690/ENSG00000176046/ENSG00000178568/ENSG00000179388/ENSG00000072195/ENSG00000128342/ENSG00000107984/ENSG00000149591/ENSG00000187848/ENSG00000162772/ENSG00000078900/ENSG00000066468/ENSG00000158186/ENSG00000150281/ENSG00000122877/ENSG00000005513/ENSG00000169884	SHH/NUPR1/ERBB4/EGR3/SPEG/LIF/DKK1/TAGLN/P2RX2/ATF3/TP73/FGFR2/MRAS/CTF1/EGR2/SOX8/WNT10B	17	10	ENSG00000164690/ENSG00000178568/ENSG00000072195/ENSG00000107984/ENSG00000187848/ENSG00000078900/ENSG00000066468/ENSG00000158186/ENSG00000150281/ENSG00000169884	7	ENSG00000176046/ENSG00000179388/ENSG00000128342/ENSG00000149591/ENSG00000162772/ENSG00000122877/ENSG00000005513
BP	GO:0002444	myeloid leukocyte mediated immunity	23/449	477/14304	0.0277229	0.244121	ENSG00000143556/ENSG00000163220/ENSG00000197249/ENSG00000148346/ENSG00000026508/ENSG00000143546/ENSG00000163221/ENSG00000171236/ENSG00000038002/ENSG00000172575/ENSG00000124406/ENSG00000173110/ENSG00000135218/ENSG00000069424/ENSG00000124107/ENSG00000132639/ENSG00000196136/ENSG00000167768/ENSG00000170425/ENSG00000119508/ENSG00000164687/ENSG00000173930/ENSG00000196549	S100A7/S100A9/SERPINA1/LCN2/CD44/S100A8/S100A12/LRG1/AGA/RASGRP1/ATP8A1/HSPA6/CD36/KCNAB2/SLPI/SNAP25/SERPINA3/KRT1/ADORA2B/NR4A3/FABP5/SLCO4C1/MME	23	5	ENSG00000124406/ENSG00000069424/ENSG00000132639/ENSG00000119508/ENSG00000196549	18	ENSG00000143556/ENSG00000163220/ENSG00000197249/ENSG00000148346/ENSG00000026508/ENSG00000143546/ENSG00000163221/ENSG00000171236/ENSG00000038002/ENSG00000172575/ENSG00000173110/ENSG00000135218/ENSG00000124107/ENSG00000196136/ENSG00000167768/ENSG00000170425/ENSG00000164687/ENSG00000173930
BP	GO:0007160	cell-matrix adhesion	11/449	181/14304	0.0277283	0.244121	ENSG00000187244/ENSG00000026508/ENSG00000168743/ENSG00000115414/ENSG00000189058/ENSG00000156299/ENSG00000135218/ENSG00000158813/ENSG00000106366/ENSG00000115221/ENSG00000140092	BCAM/CD44/NPNT/FN1/APOD/TIAM1/CD36/EDA/SERPINE1/ITGB6/FBLN5	11	4	ENSG00000187244/ENSG00000168743/ENSG00000189058/ENSG00000158813	7	ENSG00000026508/ENSG00000115414/ENSG00000156299/ENSG00000135218/ENSG00000106366/ENSG00000115221/ENSG00000140092
BP	GO:0007019	microtubule depolymerization	4/449	37/14304	0.0279458	0.245483	ENSG00000186185/ENSG00000142945/ENSG00000121621/ENSG00000186638	KIF18B/KIF2C/KIF18A/KIF24	4	4	ENSG00000186185/ENSG00000142945/ENSG00000121621/ENSG00000186638	0
BP	GO:0033044	regulation of chromosome organization	16/449	301/14304	0.0284381	0.248842	ENSG00000148773/ENSG00000166851/ENSG00000128342/ENSG00000013810/ENSG00000175063/ENSG00000119403/ENSG00000135476/ENSG00000146670/ENSG00000178999/ENSG00000169679/ENSG00000164109/ENSG00000164611/ENSG00000138778/ENSG00000080986/ENSG00000117650/ENSG00000140451	MKI67/PLK1/LIF/TACC3/UBE2C/PHF19/ESPL1/CDCA5/AURKB/BUB1/MAD2L1/PTTG1/CENPE/NDC80/NEK2/PIF1	16	15	ENSG00000148773/ENSG00000166851/ENSG00000013810/ENSG00000175063/ENSG00000119403/ENSG00000135476/ENSG00000146670/ENSG00000178999/ENSG00000169679/ENSG00000164109/ENSG00000164611/ENSG00000138778/ENSG00000080986/ENSG00000117650/ENSG00000140451	1	ENSG00000128342
BP	GO:0050920	regulation of chemotaxis	10/449	159/14304	0.028462	0.248842	ENSG00000143556/ENSG00000169429/ENSG00000189334/ENSG00000156299/ENSG00000189377/ENSG00000221866/ENSG00000156427/ENSG00000106366/ENSG00000129988/ENSG00000106538	S100A7/CXCL8/S100A14/TIAM1/CXCL17/PLXNA4/FGF18/SERPINE1/LBP/RARRES2	10	2	ENSG00000221866/ENSG00000156427	8	ENSG00000143556/ENSG00000169429/ENSG00000189334/ENSG00000156299/ENSG00000189377/ENSG00000106366/ENSG00000129988/ENSG00000106538
BP	GO:0032414	positive regulation of ion transmembrane transporter activity	6/449	74/14304	0.0285191	0.248842	ENSG00000174827/ENSG00000173221/ENSG00000006071/ENSG00000088992/ENSG00000165995/ENSG00000145362	PDZK1/GLRX/ABCC8/TESC/CACNB2/ANK2	6	3	ENSG00000006071/ENSG00000088992/ENSG00000165995	3	ENSG00000174827/ENSG00000173221/ENSG00000145362
BP	GO:0030279	negative regulation of ossification	5/449	55/14304	0.0286793	0.249683	ENSG00000109321/ENSG00000180694/ENSG00000107984/ENSG00000125398/ENSG00000143369	AREG/TMEM64/DKK1/SOX9/ECM1	5	3	ENSG00000180694/ENSG00000107984/ENSG00000143369	2	ENSG00000109321/ENSG00000125398
BP	GO:0006941	striated muscle contraction	9/449	137/14304	0.0287537	0.249686	ENSG00000134755/ENSG00000132932/ENSG00000121361/ENSG00000130598/ENSG00000108984/ENSG00000151067/ENSG00000162989/ENSG00000165995/ENSG00000145362	DSC2/ATP8A2/KCNJ8/TNNI2/MAP2K6/CACNA1C/KCNJ3/CACNB2/ANK2	9	5	ENSG00000121361/ENSG00000108984/ENSG00000151067/ENSG00000162989/ENSG00000165995	4	ENSG00000134755/ENSG00000132932/ENSG00000130598/ENSG00000145362
BP	GO:0006936	muscle contraction	15/449	277/14304	0.0288075	0.249686	ENSG00000164850/ENSG00000168743/ENSG00000168621/ENSG00000187848/ENSG00000134755/ENSG00000132932/ENSG00000121361/ENSG00000130598/ENSG00000108984/ENSG00000151067/ENSG00000170425/ENSG00000075073/ENSG00000162989/ENSG00000165995/ENSG00000145362	GPER1/NPNT/GDNF/P2RX2/DSC2/ATP8A2/KCNJ8/TNNI2/MAP2K6/CACNA1C/ADORA2B/TACR2/KCNJ3/CACNB2/ANK2	15	9	ENSG00000164850/ENSG00000168743/ENSG00000187848/ENSG00000121361/ENSG00000108984/ENSG00000151067/ENSG00000075073/ENSG00000162989/ENSG00000165995	6	ENSG00000168621/ENSG00000134755/ENSG00000132932/ENSG00000130598/ENSG00000170425/ENSG00000145362
BP	GO:0007411	axon guidance	13/449	229/14304	0.0289222	0.250126	ENSG00000164690/ENSG00000151892/ENSG00000165731/ENSG00000172037/ENSG00000168621/ENSG00000055163/ENSG00000121454/ENSG00000221866/ENSG00000168280/ENSG00000135333/ENSG00000122877/ENSG00000119508/ENSG00000106689	SHH/GFRA1/RET/LAMB2/GDNF/CYFIP2/LHX4/PLXNA4/KIF5C/EPHA7/EGR2/NR4A3/LHX2	13	11	ENSG00000164690/ENSG00000151892/ENSG00000165731/ENSG00000172037/ENSG00000055163/ENSG00000121454/ENSG00000221866/ENSG00000168280/ENSG00000135333/ENSG00000119508/ENSG00000106689	2	ENSG00000168621/ENSG00000122877
BP	GO:0008015	blood circulation	20/449	403/14304	0.0296488	0.253457	ENSG00000164850/ENSG00000112096/ENSG00000043591/ENSG00000166833/ENSG00000187848/ENSG00000169418/ENSG00000134755/ENSG00000116016/ENSG00000121361/ENSG00000130598/ENSG00000108984/ENSG00000151067/ENSG00000170425/ENSG00000125510/ENSG00000075073/ENSG00000162989/ENSG00000196549/ENSG00000165995/ENSG00000130433/ENSG00000145362	GPER1/SOD2/ADRB1/NAV2/P2RX2/NPR1/DSC2/EPAS1/KCNJ8/TNNI2/MAP2K6/CACNA1C/ADORA2B/OPRL1/TACR2/KCNJ3/MME/CACNB2/CACNG6/ANK2	20	12	ENSG00000164850/ENSG00000187848/ENSG00000169418/ENSG00000121361/ENSG00000108984/ENSG00000151067/ENSG00000125510/ENSG00000075073/ENSG00000162989/ENSG00000196549/ENSG00000165995/ENSG00000130433	8	ENSG00000112096/ENSG00000043591/ENSG00000166833/ENSG00000134755/ENSG00000116016/ENSG00000130598/ENSG00000170425/ENSG00000145362
BP	GO:0072009	nephron epithelium development	7/449	95/14304	0.0297765	0.253457	ENSG00000164690/ENSG00000168743/ENSG00000172037/ENSG00000128342/ENSG00000168621/ENSG00000125398/ENSG00000005513	SHH/NPNT/LAMB2/LIF/GDNF/SOX9/SOX8	7	3	ENSG00000164690/ENSG00000168743/ENSG00000172037	4	ENSG00000128342/ENSG00000168621/ENSG00000125398/ENSG00000005513
BP	GO:0001505	regulation of neurotransmitter levels	14/449	254/14304	0.0298378	0.253457	ENSG00000164850/ENSG00000130707/ENSG00000198535/ENSG00000135218/ENSG00000168621/ENSG00000132639/ENSG00000102575/ENSG00000134780/ENSG00000204385/ENSG00000123453/ENSG00000075073/ENSG00000176406/ENSG00000135604/ENSG00000103528	GPER1/ASS1/C2CD4A/CD36/GDNF/SNAP25/ACP5/DAGLA/SLC44A4/SARDH/TACR2/RIMS2/STX11/SYT17	14	6	ENSG00000164850/ENSG00000132639/ENSG00000134780/ENSG00000123453/ENSG00000075073/ENSG00000176406	8	ENSG00000130707/ENSG00000198535/ENSG00000135218/ENSG00000168621/ENSG00000102575/ENSG00000204385/ENSG00000135604/ENSG00000103528
BP	GO:1990778	protein localization to cell periphery	14/449	254/14304	0.0298378	0.253457	ENSG00000164850/ENSG00000144452/ENSG00000132329/ENSG00000124507/ENSG00000153071/ENSG00000024422/ENSG00000122679/ENSG00000117228/ENSG00000132639/ENSG00000029534/ENSG00000154310/ENSG00000088992/ENSG00000165995/ENSG00000145362	GPER1/ABCA12/RAMP1/PACSIN1/DAB2/EHD2/RAMP3/GBP1/SNAP25/ANK1/TNIK/TESC/CACNB2/ANK2	14	10	ENSG00000164850/ENSG00000132329/ENSG00000124507/ENSG00000153071/ENSG00000024422/ENSG00000122679/ENSG00000132639/ENSG00000029534/ENSG00000088992/ENSG00000165995	4	ENSG00000144452/ENSG00000117228/ENSG00000154310/ENSG00000145362
BP	GO:0031349	positive regulation of defense response	19/449	378/14304	0.0299319	0.253457	ENSG00000163220/ENSG00000143546/ENSG00000163221/ENSG00000189334/ENSG00000171522/ENSG00000095015/ENSG00000172575/ENSG00000215182/ENSG00000198959/ENSG00000135218/ENSG00000163362/ENSG00000167754/ENSG00000106366/ENSG00000129988/ENSG00000108984/ENSG00000134070/ENSG00000170425/ENSG00000164520/ENSG00000100473	S100A9/S100A8/S100A12/S100A14/PTGER4/MAP3K1/RASGRP1/MUC5AC/TGM2/CD36/INAVA/KLK5/SERPINE1/LBP/MAP2K6/IRAK2/ADORA2B/RAET1E/COCH	19	3	ENSG00000171522/ENSG00000108984/ENSG00000100473	16	ENSG00000163220/ENSG00000143546/ENSG00000163221/ENSG00000189334/ENSG00000095015/ENSG00000172575/ENSG00000215182/ENSG00000198959/ENSG00000135218/ENSG00000163362/ENSG00000167754/ENSG00000106366/ENSG00000129988/ENSG00000134070/ENSG00000170425/ENSG00000164520
BP	GO:0030203	glycosaminoglycan metabolic process	9/449	138/14304	0.0299434	0.253457	ENSG00000026508/ENSG00000158470/ENSG00000171310/ENSG00000183098/ENSG00000249853/ENSG00000072571/ENSG00000175264/ENSG00000111846/ENSG00000182492	CD44/B4GALT5/CHST11/GPC6/HS3ST5/HMMR/CHST1/GCNT2/BGN	9	5	ENSG00000183098/ENSG00000249853/ENSG00000072571/ENSG00000175264/ENSG00000111846	4	ENSG00000026508/ENSG00000158470/ENSG00000171310/ENSG00000182492
BP	GO:0045132	meiotic chromosome segregation	6/449	75/14304	0.0302105	0.253457	ENSG00000166851/ENSG00000135476/ENSG00000169679/ENSG00000164611/ENSG00000129810/ENSG00000154920	PLK1/ESPL1/BUB1/PTTG1/SGO1/EME1	6	6	ENSG00000166851/ENSG00000135476/ENSG00000169679/ENSG00000164611/ENSG00000129810/ENSG00000154920	0
BP	GO:0007063	regulation of sister chromatid cohesion	3/449	22/14304	0.0303811	0.253457	ENSG00000135476/ENSG00000146670/ENSG00000169679	ESPL1/CDCA5/BUB1	3	3	ENSG00000135476/ENSG00000146670/ENSG00000169679	0
BP	GO:0034204	lipid translocation	3/449	22/14304	0.0303811	0.253457	ENSG00000124406/ENSG00000132932/ENSG00000198691	ATP8A1/ATP8A2/ABCA4	3	1	ENSG00000124406	2	ENSG00000132932/ENSG00000198691
BP	GO:0042402	cellular biogenic amine catabolic process	3/449	22/14304	0.0303811	0.253457	ENSG00000115919/ENSG00000117009/ENSG00000123453	KYNU/KMO/SARDH	3	1	ENSG00000123453	2	ENSG00000115919/ENSG00000117009
BP	GO:0050820	positive regulation of coagulation	3/449	22/14304	0.0303811	0.253457	ENSG00000163220/ENSG00000135218/ENSG00000106366	S100A9/CD36/SERPINE1	3	0		3	ENSG00000163220/ENSG00000135218/ENSG00000106366
BP	GO:0071450	cellular response to oxygen radical	3/449	22/14304	0.0303811	0.253457	ENSG00000112096/ENSG00000135218/ENSG00000140092	SOD2/CD36/FBLN5	3	0		3	ENSG00000112096/ENSG00000135218/ENSG00000140092
BP	GO:0071451	cellular response to superoxide	3/449	22/14304	0.0303811	0.253457	ENSG00000112096/ENSG00000135218/ENSG00000140092	SOD2/CD36/FBLN5	3	0		3	ENSG00000112096/ENSG00000135218/ENSG00000140092
BP	GO:0071459	protein localization to chromosome, centromeric region	3/449	22/14304	0.0303811	0.253457	ENSG00000178999/ENSG00000080986/ENSG00000137812	AURKB/NDC80/KNL1	3	3	ENSG00000178999/ENSG00000080986/ENSG00000137812	0
BP	GO:0043954	cellular component maintenance	4/449	38/14304	0.0304844	0.253457	ENSG00000163362/ENSG00000137825/ENSG00000102981/ENSG00000131094	INAVA/ITPKA/PARD6A/C1QL1	4	3	ENSG00000137825/ENSG00000102981/ENSG00000131094	1	ENSG00000163362
BP	GO:0090224	regulation of spindle organization	4/449	38/14304	0.0304844	0.253457	ENSG00000166851/ENSG00000013810/ENSG00000088325/ENSG00000076382	PLK1/TACC3/TPX2/SPAG5	4	4	ENSG00000166851/ENSG00000013810/ENSG00000088325/ENSG00000076382	0
BP	GO:0051962	positive regulation of nervous system development	21/449	430/14304	0.0305714	0.253457	ENSG00000164850/ENSG00000164690/ENSG00000163220/ENSG00000165731/ENSG00000115414/ENSG00000156299/ENSG00000128342/ENSG00000117399/ENSG00000107984/ENSG00000124507/ENSG00000066279/ENSG00000221866/ENSG00000132932/ENSG00000078900/ENSG00000136717/ENSG00000101463/ENSG00000137825/ENSG00000005513/ENSG00000176406/ENSG00000103528/ENSG00000166159	GPER1/SHH/S100A9/RET/FN1/TIAM1/LIF/CDC20/DKK1/PACSIN1/ASPM/PLXNA4/ATP8A2/TP73/BIN1/SYNDIG1/ITPKA/SOX8/RIMS2/SYT17/LRTM2	21	13	ENSG00000164850/ENSG00000164690/ENSG00000165731/ENSG00000117399/ENSG00000107984/ENSG00000124507/ENSG00000066279/ENSG00000221866/ENSG00000078900/ENSG00000136717/ENSG00000101463/ENSG00000137825/ENSG00000176406	8	ENSG00000163220/ENSG00000115414/ENSG00000156299/ENSG00000128342/ENSG00000132932/ENSG00000005513/ENSG00000103528/ENSG00000166159
BP	GO:0030323	respiratory tube development	10/449	161/14304	0.0306597	0.253457	ENSG00000164690/ENSG00000144452/ENSG00000116285/ENSG00000128342/ENSG00000154099/ENSG00000125398/ENSG00000156427/ENSG00000152804/ENSG00000116016/ENSG00000066468	SHH/ABCA12/ERRFI1/LIF/DNAAF1/SOX9/FGF18/HHEX/EPAS1/FGFR2	10	5	ENSG00000164690/ENSG00000154099/ENSG00000156427/ENSG00000152804/ENSG00000066468	5	ENSG00000144452/ENSG00000116285/ENSG00000128342/ENSG00000125398/ENSG00000116016
BP	GO:0060675	ureteric bud morphogenesis	5/449	56/14304	0.0307092	0.253457	ENSG00000164690/ENSG00000168743/ENSG00000168621/ENSG00000125398/ENSG00000005513	SHH/NPNT/GDNF/SOX9/SOX8	5	2	ENSG00000164690/ENSG00000168743	3	ENSG00000168621/ENSG00000125398/ENSG00000005513
BP	GO:0043269	regulation of ion transport	23/449	482/14304	0.0307278	0.253457	ENSG00000164850/ENSG00000174827/ENSG00000173221/ENSG00000124406/ENSG00000069424/ENSG00000168621/ENSG00000187848/ENSG00000170379/ENSG00000122679/ENSG00000132932/ENSG00000121361/ENSG00000006071/ENSG00000108984/ENSG00000088992/ENSG00000151067/ENSG00000125510/ENSG00000075073/ENSG00000162989/ENSG00000165995/ENSG00000130433/ENSG00000255346/ENSG00000145362/ENSG00000135519	GPER1/PDZK1/GLRX/ATP8A1/KCNAB2/GDNF/P2RX2/TCAF2/RAMP3/ATP8A2/KCNJ8/ABCC8/MAP2K6/TESC/CACNA1C/OPRL1/TACR2/KCNJ3/CACNB2/CACNG6/NOX5/ANK2/KCNH3	23	18	ENSG00000164850/ENSG00000124406/ENSG00000069424/ENSG00000187848/ENSG00000170379/ENSG00000122679/ENSG00000121361/ENSG00000006071/ENSG00000108984/ENSG00000088992/ENSG00000151067/ENSG00000125510/ENSG00000075073/ENSG00000162989/ENSG00000165995/ENSG00000130433/ENSG00000255346/ENSG00000135519	5	ENSG00000174827/ENSG00000173221/ENSG00000168621/ENSG00000132932/ENSG00000145362
BP	GO:0006469	negative regulation of protein kinase activity	13/449	231/14304	0.0307339	0.253457	ENSG00000116285/ENSG00000138166/ENSG00000173334/ENSG00000166851/ENSG00000187678/ENSG00000123080/ENSG00000152804/ENSG00000078900/ENSG00000169900/ENSG00000139318/ENSG00000088992/ENSG00000166159/ENSG00000182492	ERRFI1/DUSP5/TRIB1/PLK1/SPRY4/CDKN2C/HHEX/TP73/PYDC1/DUSP6/TESC/LRTM2/BGN	13	5	ENSG00000166851/ENSG00000123080/ENSG00000152804/ENSG00000078900/ENSG00000088992	8	ENSG00000116285/ENSG00000138166/ENSG00000173334/ENSG00000187678/ENSG00000169900/ENSG00000139318/ENSG00000166159/ENSG00000182492
BP	GO:0097485	neuron projection guidance	13/449	231/14304	0.0307339	0.253457	ENSG00000164690/ENSG00000151892/ENSG00000165731/ENSG00000172037/ENSG00000168621/ENSG00000055163/ENSG00000121454/ENSG00000221866/ENSG00000168280/ENSG00000135333/ENSG00000122877/ENSG00000119508/ENSG00000106689	SHH/GFRA1/RET/LAMB2/GDNF/CYFIP2/LHX4/PLXNA4/KIF5C/EPHA7/EGR2/NR4A3/LHX2	13	11	ENSG00000164690/ENSG00000151892/ENSG00000165731/ENSG00000172037/ENSG00000055163/ENSG00000121454/ENSG00000221866/ENSG00000168280/ENSG00000135333/ENSG00000119508/ENSG00000106689	2	ENSG00000168621/ENSG00000122877
BP	GO:0050878	regulation of body fluid levels	20/449	405/14304	0.0310051	0.255155	ENSG00000164690/ENSG00000144452/ENSG00000163220/ENSG00000197249/ENSG00000178568/ENSG00000186832/ENSG00000151012/ENSG00000134317/ENSG00000073282/ENSG00000135218/ENSG00000187848/ENSG00000024422/ENSG00000169418/ENSG00000174808/ENSG00000265190/ENSG00000273983/ENSG00000106366/ENSG00000111424/ENSG00000167768/ENSG00000125510	SHH/ABCA12/S100A9/SERPINA1/ERBB4/KRT16/SLC7A11/GRHL1/TP63/CD36/P2RX2/EHD2/NPR1/BTC/ANXA8/HIST1H3G/SERPINE1/VDR/KRT1/OPRL1	20	7	ENSG00000164690/ENSG00000178568/ENSG00000187848/ENSG00000024422/ENSG00000169418/ENSG00000273983/ENSG00000125510	13	ENSG00000144452/ENSG00000163220/ENSG00000197249/ENSG00000186832/ENSG00000151012/ENSG00000134317/ENSG00000073282/ENSG00000135218/ENSG00000174808/ENSG00000265190/ENSG00000106366/ENSG00000111424/ENSG00000167768
BP	GO:0048754	branching morphogenesis of an epithelial tube	9/449	139/14304	0.0311671	0.25595	ENSG00000109321/ENSG00000164690/ENSG00000168743/ENSG00000168621/ENSG00000125398/ENSG00000152804/ENSG00000066468/ENSG00000111424/ENSG00000005513	AREG/SHH/NPNT/GDNF/SOX9/HHEX/FGFR2/VDR/SOX8	9	4	ENSG00000164690/ENSG00000168743/ENSG00000152804/ENSG00000066468	5	ENSG00000109321/ENSG00000168621/ENSG00000125398/ENSG00000111424/ENSG00000005513
BP	GO:0002687	positive regulation of leukocyte migration	7/449	96/14304	0.0312873	0.256398	ENSG00000143556/ENSG00000169429/ENSG00000189334/ENSG00000189377/ENSG00000106366/ENSG00000129988/ENSG00000106538	S100A7/CXCL8/S100A14/CXCL17/SERPINE1/LBP/RARRES2	7	0		7	ENSG00000143556/ENSG00000169429/ENSG00000189334/ENSG00000189377/ENSG00000106366/ENSG00000129988/ENSG00000106538
BP	GO:0007254	JNK cascade	11/449	185/14304	0.031828	0.259246	ENSG00000173334/ENSG00000171522/ENSG00000156299/ENSG00000177283/ENSG00000107984/ENSG00000172575/ENSG00000078900/ENSG00000154310/ENSG00000101197/ENSG00000134070/ENSG00000170425	TRIB1/PTGER4/TIAM1/FZD8/DKK1/RASGRP1/TP73/TNIK/BIRC7/IRAK2/ADORA2B	11	5	ENSG00000171522/ENSG00000177283/ENSG00000107984/ENSG00000078900/ENSG00000101197	6	ENSG00000173334/ENSG00000156299/ENSG00000172575/ENSG00000154310/ENSG00000134070/ENSG00000170425
BP	GO:0015918	sterol transport	6/449	76/14304	0.0319663	0.259246	ENSG00000164690/ENSG00000144452/ENSG00000187134/ENSG00000057252/ENSG00000164211/ENSG00000135218	SHH/ABCA12/AKR1C1/SOAT1/STARD4/CD36	6	2	ENSG00000164690/ENSG00000057252	4	ENSG00000144452/ENSG00000187134/ENSG00000164211/ENSG00000135218
BP	GO:0031623	receptor internalization	6/449	76/14304	0.0319663	0.259246	ENSG00000169429/ENSG00000132329/ENSG00000107984/ENSG00000135218/ENSG00000122679/ENSG00000132639	CXCL8/RAMP1/DKK1/CD36/RAMP3/SNAP25	6	4	ENSG00000132329/ENSG00000107984/ENSG00000122679/ENSG00000132639	2	ENSG00000169429/ENSG00000135218
BP	GO:0043506	regulation of JUN kinase activity	6/449	76/14304	0.0319663	0.259246	ENSG00000156299/ENSG00000177283/ENSG00000107984/ENSG00000078900/ENSG00000154310/ENSG00000101197	TIAM1/FZD8/DKK1/TP73/TNIK/BIRC7	6	4	ENSG00000177283/ENSG00000107984/ENSG00000078900/ENSG00000101197	2	ENSG00000156299/ENSG00000154310
BP	GO:0046058	cAMP metabolic process	6/449	76/14304	0.0319663	0.259246	ENSG00000164850/ENSG00000043591/ENSG00000132329/ENSG00000138271/ENSG00000122679/ENSG00000107014	GPER1/ADRB1/RAMP1/GPR87/RAMP3/RLN2	6	4	ENSG00000164850/ENSG00000132329/ENSG00000122679/ENSG00000107014	2	ENSG00000043591/ENSG00000138271
BP	GO:0072006	nephron development	8/449	118/14304	0.0323834	0.261986	ENSG00000164690/ENSG00000165731/ENSG00000168743/ENSG00000172037/ENSG00000128342/ENSG00000168621/ENSG00000125398/ENSG00000005513	SHH/RET/NPNT/LAMB2/LIF/GDNF/SOX9/SOX8	8	4	ENSG00000164690/ENSG00000165731/ENSG00000168743/ENSG00000172037	4	ENSG00000128342/ENSG00000168621/ENSG00000125398/ENSG00000005513
BP	GO:1902749	regulation of cell cycle G2/M phase transition	12/449	209/14304	0.0324383	0.261986	ENSG00000166851/ENSG00000088325/ENSG00000178999/ENSG00000118193/ENSG00000072571/ENSG00000140534/ENSG00000075218/ENSG00000117650/ENSG00000158402/ENSG00000197299/ENSG00000142731/ENSG00000169884	PLK1/TPX2/AURKB/KIF14/HMMR/TICRR/GTSE1/NEK2/CDC25C/BLM/PLK4/WNT10B	12	12	ENSG00000166851/ENSG00000088325/ENSG00000178999/ENSG00000118193/ENSG00000072571/ENSG00000140534/ENSG00000075218/ENSG00000117650/ENSG00000158402/ENSG00000197299/ENSG00000142731/ENSG00000169884	0
BP	GO:0042509	regulation of tyrosine phosphorylation of STAT protein	5/449	57/14304	0.0328271	0.262051	ENSG00000178568/ENSG00000128342/ENSG00000006016/ENSG00000122025/ENSG00000150281	ERBB4/LIF/CRLF1/FLT3/CTF1	5	4	ENSG00000178568/ENSG00000006016/ENSG00000122025/ENSG00000150281	1	ENSG00000128342
BP	GO:0046427	positive regulation of JAK-STAT cascade	5/449	57/14304	0.0328271	0.262051	ENSG00000178568/ENSG00000128342/ENSG00000006016/ENSG00000122025/ENSG00000150281	ERBB4/LIF/CRLF1/FLT3/CTF1	5	4	ENSG00000178568/ENSG00000006016/ENSG00000122025/ENSG00000150281	1	ENSG00000128342
BP	GO:0050891	multicellular organismal water homeostasis	5/449	57/14304	0.0328271	0.262051	ENSG00000144452/ENSG00000186832/ENSG00000134317/ENSG00000073282/ENSG00000167768	ABCA12/KRT16/GRHL1/TP63/KRT1	5	0		5	ENSG00000144452/ENSG00000186832/ENSG00000134317/ENSG00000073282/ENSG00000167768
BP	GO:0072171	mesonephric tubule morphogenesis	5/449	57/14304	0.0328271	0.262051	ENSG00000164690/ENSG00000168743/ENSG00000168621/ENSG00000125398/ENSG00000005513	SHH/NPNT/GDNF/SOX9/SOX8	5	2	ENSG00000164690/ENSG00000168743	3	ENSG00000168621/ENSG00000125398/ENSG00000005513
BP	GO:0006024	glycosaminoglycan biosynthetic process	7/449	97/14304	0.0328486	0.262051	ENSG00000158470/ENSG00000171310/ENSG00000183098/ENSG00000249853/ENSG00000175264/ENSG00000111846/ENSG00000182492	B4GALT5/CHST11/GPC6/HS3ST5/CHST1/GCNT2/BGN	7	4	ENSG00000183098/ENSG00000249853/ENSG00000175264/ENSG00000111846	3	ENSG00000158470/ENSG00000171310/ENSG00000182492
BP	GO:0050728	negative regulation of inflammatory response	7/449	97/14304	0.0328486	0.262051	ENSG00000164850/ENSG00000189058/ENSG00000171522/ENSG00000135318/ENSG00000189377/ENSG00000102575/ENSG00000167768	GPER1/APOD/PTGER4/NT5E/CXCL17/ACP5/KRT1	7	4	ENSG00000164850/ENSG00000189058/ENSG00000171522/ENSG00000135318	3	ENSG00000189377/ENSG00000102575/ENSG00000167768
BP	GO:0006869	lipid transport	15/449	282/14304	0.0329953	0.262685	ENSG00000164690/ENSG00000144452/ENSG00000189058/ENSG00000108846/ENSG00000187134/ENSG00000124406/ENSG00000057252/ENSG00000164211/ENSG00000135218/ENSG00000147872/ENSG00000132932/ENSG00000129988/ENSG00000108984/ENSG00000122641/ENSG00000198691	SHH/ABCA12/APOD/ABCC3/AKR1C1/ATP8A1/SOAT1/STARD4/CD36/PLIN2/ATP8A2/LBP/MAP2K6/INHBA/ABCA4	15	6	ENSG00000164690/ENSG00000189058/ENSG00000124406/ENSG00000057252/ENSG00000108984/ENSG00000122641	9	ENSG00000144452/ENSG00000108846/ENSG00000187134/ENSG00000164211/ENSG00000135218/ENSG00000147872/ENSG00000132932/ENSG00000129988/ENSG00000198691
BP	GO:0048546	digestive tract morphogenesis	4/449	39/14304	0.0331546	0.263417	ENSG00000164690/ENSG00000073282/ENSG00000066468/ENSG00000125850	SHH/TP63/FGFR2/OVOL2	4	3	ENSG00000164690/ENSG00000066468/ENSG00000125850	1	ENSG00000073282
BP	GO:0048732	gland development	19/449	383/14304	0.0335614	0.266108	ENSG00000109321/ENSG00000164690/ENSG00000178568/ENSG00000154099/ENSG00000073282/ENSG00000162433/ENSG00000198959/ENSG00000183856/ENSG00000157456/ENSG00000125398/ENSG00000152804/ENSG00000158813/ENSG00000066468/ENSG00000111424/ENSG00000185737/ENSG00000139618/ENSG00000176890/ENSG00000165891/ENSG00000206075	AREG/SHH/ERBB4/DNAAF1/TP63/AK4/TGM2/IQGAP3/CCNB2/SOX9/HHEX/EDA/FGFR2/VDR/NRG3/BRCA2/TYMS/E2F7/SERPINB5	19	12	ENSG00000164690/ENSG00000178568/ENSG00000154099/ENSG00000183856/ENSG00000157456/ENSG00000152804/ENSG00000158813/ENSG00000066468/ENSG00000185737/ENSG00000139618/ENSG00000176890/ENSG00000165891	7	ENSG00000109321/ENSG00000073282/ENSG00000162433/ENSG00000198959/ENSG00000125398/ENSG00000111424/ENSG00000206075
BP	GO:0007190	activation of adenylate cyclase activity	3/449	23/14304	0.0341462	0.26749	ENSG00000043591/ENSG00000170425/ENSG00000106018	ADRB1/ADORA2B/VIPR2	3	1	ENSG00000106018	2	ENSG00000043591/ENSG00000170425
BP	GO:0009310	amine catabolic process	3/449	23/14304	0.0341462	0.26749	ENSG00000115919/ENSG00000117009/ENSG00000123453	KYNU/KMO/SARDH	3	1	ENSG00000123453	2	ENSG00000115919/ENSG00000117009
BP	GO:0021846	cell proliferation in forebrain	3/449	23/14304	0.0341462	0.26749	ENSG00000118193/ENSG00000152804/ENSG00000066468	KIF14/HHEX/FGFR2	3	3	ENSG00000118193/ENSG00000152804/ENSG00000066468	0
BP	GO:0042481	regulation of odontogenesis	3/449	23/14304	0.0341462	0.26749	ENSG00000164690/ENSG00000164761/ENSG00000189120	SHH/TNFRSF11B/SP6	3	1	ENSG00000164690	2	ENSG00000164761/ENSG00000189120
BP	GO:0061217	regulation of mesonephros development	3/449	23/14304	0.0341462	0.26749	ENSG00000168621/ENSG00000125398/ENSG00000005513	GDNF/SOX9/SOX8	3	0		3	ENSG00000168621/ENSG00000125398/ENSG00000005513
BP	GO:0071168	protein localization to chromatin	3/449	23/14304	0.0341462	0.26749	ENSG00000166851/ENSG00000146670/ENSG00000171320	PLK1/CDCA5/ESCO2	3	3	ENSG00000166851/ENSG00000146670/ENSG00000171320	0
BP	GO:0042119	neutrophil activation	21/449	436/14304	0.0347319	0.271534	ENSG00000143556/ENSG00000163220/ENSG00000169429/ENSG00000197249/ENSG00000148346/ENSG00000026508/ENSG00000143546/ENSG00000163221/ENSG00000171236/ENSG00000038002/ENSG00000124406/ENSG00000173110/ENSG00000135218/ENSG00000069424/ENSG00000124107/ENSG00000132639/ENSG00000196136/ENSG00000167768/ENSG00000164687/ENSG00000173930/ENSG00000196549	S100A7/S100A9/CXCL8/SERPINA1/LCN2/CD44/S100A8/S100A12/LRG1/AGA/ATP8A1/HSPA6/CD36/KCNAB2/SLPI/SNAP25/SERPINA3/KRT1/FABP5/SLCO4C1/MME	21	4	ENSG00000124406/ENSG00000069424/ENSG00000132639/ENSG00000196549	17	ENSG00000143556/ENSG00000163220/ENSG00000169429/ENSG00000197249/ENSG00000148346/ENSG00000026508/ENSG00000143546/ENSG00000163221/ENSG00000171236/ENSG00000038002/ENSG00000173110/ENSG00000135218/ENSG00000124107/ENSG00000196136/ENSG00000167768/ENSG00000164687/ENSG00000173930
BP	GO:0071384	cellular response to corticosteroid stimulus	5/449	58/14304	0.0350338	0.273348	ENSG00000164850/ENSG00000116285/ENSG00000165474/ENSG00000132906/ENSG00000122025	GPER1/ERRFI1/GJB2/CASP9/FLT3	5	3	ENSG00000164850/ENSG00000132906/ENSG00000122025	2	ENSG00000116285/ENSG00000165474
BP	GO:0031570	DNA integrity checkpoint	10/449	165/14304	0.0354095	0.275729	ENSG00000166851/ENSG00000073282/ENSG00000078900/ENSG00000140534/ENSG00000075218/ENSG00000173846/ENSG00000158402/ENSG00000197299/ENSG00000165891/ENSG00000154920	PLK1/TP63/TP73/TICRR/GTSE1/PLK3/CDC25C/BLM/E2F7/EME1	10	8	ENSG00000166851/ENSG00000078900/ENSG00000140534/ENSG00000075218/ENSG00000158402/ENSG00000197299/ENSG00000165891/ENSG00000154920	2	ENSG00000073282/ENSG00000173846
BP	GO:0061844	antimicrobial humoral immune response mediated by antimicrobial peptide	4/449	40/14304	0.035957	0.276612	ENSG00000143556/ENSG00000163220/ENSG00000163221/ENSG00000167754	S100A7/S100A9/S100A12/KLK5	4	0		4	ENSG00000143556/ENSG00000163220/ENSG00000163221/ENSG00000167754
BP	GO:1902475	L-alpha-amino acid transmembrane transport	4/449	40/14304	0.035957	0.276612	ENSG00000103257/ENSG00000151012/ENSG00000092068/ENSG00000149150	SLC7A5/SLC7A11/SLC7A8/SLC43A1	4	0		4	ENSG00000103257/ENSG00000151012/ENSG00000092068/ENSG00000149150
BP	GO:0043491	protein kinase B signaling	11/449	189/14304	0.0363417	0.276612	ENSG00000164850/ENSG00000178568/ENSG00000175197/ENSG00000125398/ENSG00000156427/ENSG00000174808/ENSG00000122679/ENSG00000132906/ENSG00000066468/ENSG00000173846/ENSG00000111846	GPER1/ERBB4/DDIT3/SOX9/FGF18/BTC/RAMP3/CASP9/FGFR2/PLK3/GCNT2	11	7	ENSG00000164850/ENSG00000178568/ENSG00000156427/ENSG00000122679/ENSG00000132906/ENSG00000066468/ENSG00000111846	4	ENSG00000175197/ENSG00000125398/ENSG00000174808/ENSG00000173846
BP	GO:0007260	tyrosine phosphorylation of STAT protein	5/449	59/14304	0.0373302	0.276612	ENSG00000178568/ENSG00000128342/ENSG00000006016/ENSG00000122025/ENSG00000150281	ERBB4/LIF/CRLF1/FLT3/CTF1	5	4	ENSG00000178568/ENSG00000006016/ENSG00000122025/ENSG00000150281	1	ENSG00000128342
BP	GO:1904894	positive regulation of STAT cascade	5/449	59/14304	0.0373302	0.276612	ENSG00000178568/ENSG00000128342/ENSG00000006016/ENSG00000122025/ENSG00000150281	ERBB4/LIF/CRLF1/FLT3/CTF1	5	4	ENSG00000178568/ENSG00000006016/ENSG00000122025/ENSG00000150281	1	ENSG00000128342
BP	GO:0001956	positive regulation of neurotransmitter secretion	2/449	10/14304	0.0374434	0.276612	ENSG00000164850/ENSG00000075073	GPER1/TACR2	2	2	ENSG00000164850/ENSG00000075073	0
BP	GO:0003085	negative regulation of systemic arterial blood pressure	2/449	10/14304	0.0374434	0.276612	ENSG00000112096/ENSG00000043591	SOD2/ADRB1	2	0		2	ENSG00000112096/ENSG00000043591
BP	GO:0010759	positive regulation of macrophage chemotaxis	2/449	10/14304	0.0374434	0.276612	ENSG00000189377/ENSG00000106538	CXCL17/RARRES2	2	0		2	ENSG00000189377/ENSG00000106538
BP	GO:0021978	telencephalon regionalization	2/449	10/14304	0.0374434	0.276612	ENSG00000164690/ENSG00000106689	SHH/LHX2	2	2	ENSG00000164690/ENSG00000106689	0
BP	GO:0030502	negative regulation of bone mineralization	2/449	10/14304	0.0374434	0.276612	ENSG00000125398/ENSG00000143369	SOX9/ECM1	2	1	ENSG00000143369	1	ENSG00000125398
BP	GO:0032119	sequestering of zinc ion	2/449	10/14304	0.0374434	0.276612	ENSG00000163220/ENSG00000143546	S100A9/S100A8	2	0		2	ENSG00000163220/ENSG00000143546
BP	GO:0044144	modulation of growth of symbiont involved in interaction with host	2/449	10/14304	0.0374434	0.276612	ENSG00000135218/ENSG00000129988	CD36/LBP	2	0		2	ENSG00000135218/ENSG00000129988
BP	GO:0051409	response to nitrosative stress	2/449	10/14304	0.0374434	0.276612	ENSG00000175197/ENSG00000139318	DDIT3/DUSP6	2	0		2	ENSG00000175197/ENSG00000139318
BP	GO:0060525	prostate glandular acinus development	2/449	10/14304	0.0374434	0.276612	ENSG00000073282/ENSG00000066468	TP63/FGFR2	2	1	ENSG00000066468	1	ENSG00000073282
BP	GO:0061081	positive regulation of myeloid leukocyte cytokine production involved in immune response	2/449	10/14304	0.0374434	0.276612	ENSG00000135218/ENSG00000119508	CD36/NR4A3	2	1	ENSG00000119508	1	ENSG00000135218
BP	GO:0061577	calcium ion transmembrane transport via high voltage-gated calcium channel	2/449	10/14304	0.0374434	0.276612	ENSG00000151067/ENSG00000165995	CACNA1C/CACNB2	2	2	ENSG00000151067/ENSG00000165995	0
BP	GO:0070970	interleukin-2 secretion	2/449	10/14304	0.0374434	0.276612	ENSG00000117228/ENSG00000134258	GBP1/VTCN1	2	0		2	ENSG00000117228/ENSG00000134258
BP	GO:0072173	metanephric tubule morphogenesis	2/449	10/14304	0.0374434	0.276612	ENSG00000125398/ENSG00000005513	SOX9/SOX8	2	0		2	ENSG00000125398/ENSG00000005513
BP	GO:0072224	metanephric glomerulus development	2/449	10/14304	0.0374434	0.276612	ENSG00000165731/ENSG00000172037	RET/LAMB2	2	2	ENSG00000165731/ENSG00000172037	0
BP	GO:0097152	mesenchymal cell apoptotic process	2/449	10/14304	0.0374434	0.276612	ENSG00000164690/ENSG00000125398	SHH/SOX9	2	1	ENSG00000164690	1	ENSG00000125398
BP	GO:1904251	regulation of bile acid metabolic process	2/449	10/14304	0.0374434	0.276612	ENSG00000164211/ENSG00000204740	STARD4/MALRD1	2	1	ENSG00000204740	1	ENSG00000164211
BP	GO:1990001	inhibition of cysteine-type endopeptidase activity involved in apoptotic process	2/449	10/14304	0.0374434	0.276612	ENSG00000089685/ENSG00000101197	BIRC5/BIRC7	2	2	ENSG00000089685/ENSG00000101197	0
BP	GO:1990440	positive regulation of transcription from RNA polymerase II promoter in response to endoplasmic reticulum stress	2/449	10/14304	0.0374434	0.276612	ENSG00000175197/ENSG00000162772	DDIT3/ATF3	2	0		2	ENSG00000175197/ENSG00000162772
BP	GO:1990845	adaptive thermogenesis	2/449	10/14304	0.0374434	0.276612	ENSG00000043591/ENSG00000183682	ADRB1/BMP8A	2	1	ENSG00000183682	1	ENSG00000043591
BP	GO:2000052	positive regulation of non-canonical Wnt signaling pathway	2/449	10/14304	0.0374434	0.276612	ENSG00000107984/ENSG00000153071	DKK1/DAB2	2	2	ENSG00000107984/ENSG00000153071	0
BP	GO:2000121	regulation of removal of superoxide radicals	2/449	10/14304	0.0374434	0.276612	ENSG00000135218/ENSG00000140092	CD36/FBLN5	2	0		2	ENSG00000135218/ENSG00000140092
BP	GO:0022617	extracellular matrix disassembly	6/449	79/14304	0.0376272	0.276612	ENSG00000026508/ENSG00000115414/ENSG00000136167/ENSG00000136943/ENSG00000167754/ENSG00000137745	CD44/FN1/LCP1/CTSV/KLK5/MMP13	6	1	ENSG00000136943	5	ENSG00000026508/ENSG00000115414/ENSG00000136167/ENSG00000167754/ENSG00000137745
BP	GO:0031145	anaphase-promoting complex-dependent catabolic process	6/449	79/14304	0.0376272	0.276612	ENSG00000166851/ENSG00000117399/ENSG00000175063/ENSG00000178999/ENSG00000164109/ENSG00000164611	PLK1/CDC20/UBE2C/AURKB/MAD2L1/PTTG1	6	6	ENSG00000166851/ENSG00000117399/ENSG00000175063/ENSG00000178999/ENSG00000164109/ENSG00000164611	0
BP	GO:0002790	peptide secretion	22/449	466/14304	0.0376517	0.276612	ENSG00000164850/ENSG00000163220/ENSG00000143546/ENSG00000163221/ENSG00000115414/ENSG00000171522/ENSG00000156299/ENSG00000147642/ENSG00000172575/ENSG00000135218/ENSG00000117228/ENSG00000132639/ENSG00000134258/ENSG00000119714/ENSG00000169900/ENSG00000115221/ENSG00000006071/ENSG00000151067/ENSG00000075073/ENSG00000176406/ENSG00000183682/ENSG00000255346	GPER1/S100A9/S100A8/S100A12/FN1/PTGER4/TIAM1/SYBU/RASGRP1/CD36/GBP1/SNAP25/VTCN1/GPR68/PYDC1/ITGB6/ABCC8/CACNA1C/TACR2/RIMS2/BMP8A/NOX5	22	11	ENSG00000164850/ENSG00000171522/ENSG00000147642/ENSG00000132639/ENSG00000119714/ENSG00000006071/ENSG00000151067/ENSG00000075073/ENSG00000176406/ENSG00000183682/ENSG00000255346	11	ENSG00000163220/ENSG00000143546/ENSG00000163221/ENSG00000115414/ENSG00000156299/ENSG00000172575/ENSG00000135218/ENSG00000117228/ENSG00000134258/ENSG00000169900/ENSG00000115221
BP	GO:0036230	granulocyte activation	21/449	440/14304	0.0377311	0.276612	ENSG00000143556/ENSG00000163220/ENSG00000169429/ENSG00000197249/ENSG00000148346/ENSG00000026508/ENSG00000143546/ENSG00000163221/ENSG00000171236/ENSG00000038002/ENSG00000124406/ENSG00000173110/ENSG00000135218/ENSG00000069424/ENSG00000124107/ENSG00000132639/ENSG00000196136/ENSG00000167768/ENSG00000164687/ENSG00000173930/ENSG00000196549	S100A7/S100A9/CXCL8/SERPINA1/LCN2/CD44/S100A8/S100A12/LRG1/AGA/ATP8A1/HSPA6/CD36/KCNAB2/SLPI/SNAP25/SERPINA3/KRT1/FABP5/SLCO4C1/MME	21	4	ENSG00000124406/ENSG00000069424/ENSG00000132639/ENSG00000196549	17	ENSG00000143556/ENSG00000163220/ENSG00000169429/ENSG00000197249/ENSG00000148346/ENSG00000026508/ENSG00000143546/ENSG00000163221/ENSG00000171236/ENSG00000038002/ENSG00000173110/ENSG00000135218/ENSG00000124107/ENSG00000196136/ENSG00000167768/ENSG00000164687/ENSG00000173930
BP	GO:0015893	drug transport	9/449	144/14304	0.0378093	0.276612	ENSG00000174827/ENSG00000151012/ENSG00000108846/ENSG00000088836/ENSG00000168621/ENSG00000142494/ENSG00000204385/ENSG00000122641/ENSG00000075073	PDZK1/SLC7A11/ABCC3/SLC4A11/GDNF/SLC47A1/SLC44A4/INHBA/TACR2	9	4	ENSG00000088836/ENSG00000142494/ENSG00000122641/ENSG00000075073	5	ENSG00000174827/ENSG00000151012/ENSG00000108846/ENSG00000168621/ENSG00000204385
BP	GO:0008630	intrinsic apoptotic signaling pathway in response to DNA damage	7/449	100/14304	0.0378418	0.276612	ENSG00000176046/ENSG00000026508/ENSG00000073282/ENSG00000105141/ENSG00000132906/ENSG00000078900/ENSG00000139618	NUPR1/CD44/TP63/CASP14/CASP9/TP73/BRCA2	7	3	ENSG00000132906/ENSG00000078900/ENSG00000139618	4	ENSG00000176046/ENSG00000026508/ENSG00000073282/ENSG00000105141
BP	GO:0002063	chondrocyte development	3/449	24/14304	0.0381411	0.276612	ENSG00000171310/ENSG00000125398/ENSG00000156427	CHST11/SOX9/FGF18	3	1	ENSG00000156427	2	ENSG00000171310/ENSG00000125398
BP	GO:0006882	cellular zinc ion homeostasis	3/449	24/14304	0.0381411	0.276612	ENSG00000163220/ENSG00000143546/ENSG00000125148	S100A9/S100A8/MT2A	3	0		3	ENSG00000163220/ENSG00000143546/ENSG00000125148
BP	GO:0007064	mitotic sister chromatid cohesion	3/449	24/14304	0.0381411	0.276612	ENSG00000117399/ENSG00000146670/ENSG00000129810	CDC20/CDCA5/SGO1	3	3	ENSG00000117399/ENSG00000146670/ENSG00000129810	0
BP	GO:0060706	cell differentiation involved in embryonic placenta development	3/449	24/14304	0.0381411	0.276612	ENSG00000128342/ENSG00000142731/ENSG00000165891	LIF/PLK4/E2F7	3	2	ENSG00000142731/ENSG00000165891	1	ENSG00000128342
BP	GO:2000404	regulation of T cell migration	3/449	24/14304	0.0381411	0.276612	ENSG00000143556/ENSG00000189058/ENSG00000143369	S100A7/APOD/ECM1	3	2	ENSG00000189058/ENSG00000143369	1	ENSG00000143556
BP	GO:0051403	stress-activated MAPK cascade	13/449	239/14304	0.038808	0.280497	ENSG00000173334/ENSG00000171522/ENSG00000156299/ENSG00000177283/ENSG00000111206/ENSG00000107984/ENSG00000172575/ENSG00000163362/ENSG00000078900/ENSG00000154310/ENSG00000101197/ENSG00000134070/ENSG00000170425	TRIB1/PTGER4/TIAM1/FZD8/FOXM1/DKK1/RASGRP1/INAVA/TP73/TNIK/BIRC7/IRAK2/ADORA2B	13	6	ENSG00000171522/ENSG00000177283/ENSG00000111206/ENSG00000107984/ENSG00000078900/ENSG00000101197	7	ENSG00000173334/ENSG00000156299/ENSG00000172575/ENSG00000163362/ENSG00000154310/ENSG00000134070/ENSG00000170425
BP	GO:0010463	mesenchymal cell proliferation	4/449	41/14304	0.0388922	0.280497	ENSG00000164690/ENSG00000073282/ENSG00000125398/ENSG00000066468	SHH/TP63/SOX9/FGFR2	4	2	ENSG00000164690/ENSG00000066468	2	ENSG00000073282/ENSG00000125398
BP	GO:0050829	defense response to Gram-negative bacterium	4/449	41/14304	0.0388922	0.280497	ENSG00000143556/ENSG00000106366/ENSG00000129988/ENSG00000106538	S100A7/SERPINE1/LBP/RARRES2	4	0		4	ENSG00000143556/ENSG00000106366/ENSG00000129988/ENSG00000106538
BP	GO:0019218	regulation of steroid metabolic process	7/449	101/14304	0.039611	0.284867	ENSG00000099194/ENSG00000104549/ENSG00000167508/ENSG00000164211/ENSG00000100003/ENSG00000111424/ENSG00000204740	SCD/SQLE/MVD/STARD4/SEC14L2/VDR/MALRD1	7	1	ENSG00000204740	6	ENSG00000099194/ENSG00000104549/ENSG00000167508/ENSG00000164211/ENSG00000100003/ENSG00000111424
BP	GO:0021675	nerve development	5/449	60/14304	0.0397167	0.284867	ENSG00000165731/ENSG00000136943/ENSG00000166833/ENSG00000221866/ENSG00000122877	RET/CTSV/NAV2/PLXNA4/EGR2	5	3	ENSG00000165731/ENSG00000136943/ENSG00000221866	2	ENSG00000166833/ENSG00000122877
BP	GO:0030104	water homeostasis	5/449	60/14304	0.0397167	0.284867	ENSG00000144452/ENSG00000186832/ENSG00000134317/ENSG00000073282/ENSG00000167768	ABCA12/KRT16/GRHL1/TP63/KRT1	5	0		5	ENSG00000144452/ENSG00000186832/ENSG00000134317/ENSG00000073282/ENSG00000167768
BP	GO:1900371	regulation of purine nucleotide biosynthetic process	8/449	123/14304	0.0399272	0.285852	ENSG00000164850/ENSG00000043591/ENSG00000132329/ENSG00000169418/ENSG00000138271/ENSG00000122679/ENSG00000107014/ENSG00000170425	GPER1/ADRB1/RAMP1/NPR1/GPR87/RAMP3/RLN2/ADORA2B	8	5	ENSG00000164850/ENSG00000132329/ENSG00000169418/ENSG00000122679/ENSG00000107014	3	ENSG00000043591/ENSG00000138271/ENSG00000170425
BP	GO:2000116	regulation of cysteine-type endopeptidase activity	12/449	216/14304	0.0401667	0.287041	ENSG00000164850/ENSG00000163220/ENSG00000026508/ENSG00000143546/ENSG00000089685/ENSG00000073282/ENSG00000055163/ENSG00000132906/ENSG00000145779/ENSG00000135333/ENSG00000101197/ENSG00000170373	GPER1/S100A9/CD44/S100A8/BIRC5/TP63/CYFIP2/CASP9/TNFAIP8/EPHA7/BIRC7/CST1	12	7	ENSG00000164850/ENSG00000089685/ENSG00000055163/ENSG00000132906/ENSG00000135333/ENSG00000101197/ENSG00000170373	5	ENSG00000163220/ENSG00000026508/ENSG00000143546/ENSG00000073282/ENSG00000145779
BP	GO:0006575	cellular modified amino acid metabolic process	10/449	169/14304	0.0406494	0.289918	ENSG00000130707/ENSG00000093134/ENSG00000128965/ENSG00000136010/ENSG00000099998/ENSG00000211452/ENSG00000176890/ENSG00000123453/ENSG00000170899/ENSG00000172508	ASS1/VNN3/CHAC1/ALDH1L2/GGT5/DIO1/TYMS/SARDH/GSTA4/CARNS1	10	4	ENSG00000211452/ENSG00000176890/ENSG00000123453/ENSG00000172508	6	ENSG00000130707/ENSG00000093134/ENSG00000128965/ENSG00000136010/ENSG00000099998/ENSG00000170899
BP	GO:0007187	G-protein coupled receptor signaling pathway, coupled to cyclic nucleotide second messenger	9/449	146/14304	0.0407176	0.289918	ENSG00000164850/ENSG00000043591/ENSG00000171522/ENSG00000114812/ENSG00000132329/ENSG00000213694/ENSG00000122679/ENSG00000170425/ENSG00000125510	GPER1/ADRB1/PTGER4/VIPR1/RAMP1/S1PR3/RAMP3/ADORA2B/OPRL1	9	5	ENSG00000164850/ENSG00000171522/ENSG00000132329/ENSG00000122679/ENSG00000125510	4	ENSG00000043591/ENSG00000114812/ENSG00000213694/ENSG00000170425
BP	GO:0048863	stem cell differentiation	13/449	241/14304	0.0410417	0.290013	ENSG00000164690/ENSG00000165731/ENSG00000178568/ENSG00000128342/ENSG00000073282/ENSG00000168621/ENSG00000125398/ENSG00000152804/ENSG00000078900/ENSG00000273983/ENSG00000066468/ENSG00000125850/ENSG00000005513	SHH/RET/ERBB4/LIF/TP63/GDNF/SOX9/HHEX/TP73/HIST1H3G/FGFR2/OVOL2/SOX8	13	8	ENSG00000164690/ENSG00000165731/ENSG00000178568/ENSG00000152804/ENSG00000078900/ENSG00000273983/ENSG00000066468/ENSG00000125850	5	ENSG00000128342/ENSG00000073282/ENSG00000168621/ENSG00000125398/ENSG00000005513
BP	GO:0060047	heart contraction	12/449	217/14304	0.0413677	0.290013	ENSG00000043591/ENSG00000169418/ENSG00000134755/ENSG00000116016/ENSG00000121361/ENSG00000130598/ENSG00000108984/ENSG00000151067/ENSG00000162989/ENSG00000165995/ENSG00000130433/ENSG00000145362	ADRB1/NPR1/DSC2/EPAS1/KCNJ8/TNNI2/MAP2K6/CACNA1C/KCNJ3/CACNB2/CACNG6/ANK2	12	7	ENSG00000169418/ENSG00000121361/ENSG00000108984/ENSG00000151067/ENSG00000162989/ENSG00000165995/ENSG00000130433	5	ENSG00000043591/ENSG00000134755/ENSG00000116016/ENSG00000130598/ENSG00000145362
BP	GO:0060485	mesenchyme development	12/449	217/14304	0.0413677	0.290013	ENSG00000164690/ENSG00000165731/ENSG00000178568/ENSG00000156299/ENSG00000101447/ENSG00000168621/ENSG00000125398/ENSG00000153071/ENSG00000066468/ENSG00000125850/ENSG00000005513/ENSG00000111846	SHH/RET/ERBB4/TIAM1/FAM83D/GDNF/SOX9/DAB2/FGFR2/OVOL2/SOX8/GCNT2	12	8	ENSG00000164690/ENSG00000165731/ENSG00000178568/ENSG00000101447/ENSG00000153071/ENSG00000066468/ENSG00000125850/ENSG00000111846	4	ENSG00000156299/ENSG00000168621/ENSG00000125398/ENSG00000005513
BP	GO:0030808	regulation of nucleotide biosynthetic process	8/449	124/14304	0.0415652	0.290013	ENSG00000164850/ENSG00000043591/ENSG00000132329/ENSG00000169418/ENSG00000138271/ENSG00000122679/ENSG00000107014/ENSG00000170425	GPER1/ADRB1/RAMP1/NPR1/GPR87/RAMP3/RLN2/ADORA2B	8	5	ENSG00000164850/ENSG00000132329/ENSG00000169418/ENSG00000122679/ENSG00000107014	3	ENSG00000043591/ENSG00000138271/ENSG00000170425
BP	GO:0048771	tissue remodeling	8/449	124/14304	0.0415652	0.290013	ENSG00000180694/ENSG00000128342/ENSG00000198959/ENSG00000164761/ENSG00000116016/ENSG00000111424/ENSG00000102575/ENSG00000182492	TMEM64/LIF/TGM2/TNFRSF11B/EPAS1/VDR/ACP5/BGN	8	1	ENSG00000180694	7	ENSG00000128342/ENSG00000198959/ENSG00000164761/ENSG00000116016/ENSG00000111424/ENSG00000102575/ENSG00000182492
BP	GO:0006939	smooth muscle contraction	6/449	81/14304	0.0417353	0.290013	ENSG00000164850/ENSG00000168743/ENSG00000168621/ENSG00000187848/ENSG00000170425/ENSG00000075073	GPER1/NPNT/GDNF/P2RX2/ADORA2B/TACR2	6	4	ENSG00000164850/ENSG00000168743/ENSG00000187848/ENSG00000075073	2	ENSG00000168621/ENSG00000170425
BP	GO:0072080	nephron tubule development	6/449	81/14304	0.0417353	0.290013	ENSG00000164690/ENSG00000168743/ENSG00000128342/ENSG00000168621/ENSG00000125398/ENSG00000005513	SHH/NPNT/LIF/GDNF/SOX9/SOX8	6	2	ENSG00000164690/ENSG00000168743	4	ENSG00000128342/ENSG00000168621/ENSG00000125398/ENSG00000005513
BP	GO:0007600	sensory perception	20/449	419/14304	0.0418352	0.290013	ENSG00000143341/ENSG00000172037/ENSG00000146038/ENSG00000100234/ENSG00000160862/ENSG00000165474/ENSG00000089685/ENSG00000135218/ENSG00000166833/ENSG00000187848/ENSG00000132932/ENSG00000116016/ENSG00000139988/ENSG00000125510/ENSG00000169884/ENSG00000196549/ENSG00000198691/ENSG00000165995/ENSG00000100473/ENSG00000170373	HMCN1/LAMB2/DCDC2/TIMP3/AZGP1/GJB2/BIRC5/CD36/NAV2/P2RX2/ATP8A2/EPAS1/RDH12/OPRL1/WNT10B/MME/ABCA4/CACNB2/COCH/CST1	20	11	ENSG00000143341/ENSG00000172037/ENSG00000146038/ENSG00000089685/ENSG00000187848/ENSG00000125510/ENSG00000169884/ENSG00000196549/ENSG00000165995/ENSG00000100473/ENSG00000170373	9	ENSG00000100234/ENSG00000160862/ENSG00000165474/ENSG00000135218/ENSG00000166833/ENSG00000132932/ENSG00000116016/ENSG00000139988/ENSG00000198691
BP	GO:0034080	CENP-A containing nucleosome assembly	4/449	42/14304	0.0419603	0.290013	ENSG00000123485/ENSG00000100162/ENSG00000137812/ENSG00000104147	HJURP/CENPM/KNL1/OIP5	4	4	ENSG00000123485/ENSG00000100162/ENSG00000137812/ENSG00000104147	0
BP	GO:0043525	positive regulation of neuron apoptotic process	4/449	42/14304	0.0419603	0.290013	ENSG00000101057/ENSG00000175197/ENSG00000132906/ENSG00000135333	MYBL2/DDIT3/CASP9/EPHA7	4	3	ENSG00000101057/ENSG00000132906/ENSG00000135333	1	ENSG00000175197
BP	GO:0045540	regulation of cholesterol biosynthetic process	4/449	42/14304	0.0419603	0.290013	ENSG00000099194/ENSG00000104549/ENSG00000167508/ENSG00000100003	SCD/SQLE/MVD/SEC14L2	4	0		4	ENSG00000099194/ENSG00000104549/ENSG00000167508/ENSG00000100003
BP	GO:0060038	cardiac muscle cell proliferation	4/449	42/14304	0.0419603	0.290013	ENSG00000178568/ENSG00000181744/ENSG00000078900/ENSG00000066468	ERBB4/C3orf58/TP73/FGFR2	4	4	ENSG00000178568/ENSG00000181744/ENSG00000078900/ENSG00000066468	0
BP	GO:0060443	mammary gland morphogenesis	4/449	42/14304	0.0419603	0.290013	ENSG00000109321/ENSG00000066468/ENSG00000111424/ENSG00000185737	AREG/FGFR2/VDR/NRG3	4	2	ENSG00000066468/ENSG00000185737	2	ENSG00000109321/ENSG00000111424
BP	GO:0061641	CENP-A containing chromatin organization	4/449	42/14304	0.0419603	0.290013	ENSG00000123485/ENSG00000100162/ENSG00000137812/ENSG00000104147	HJURP/CENPM/KNL1/OIP5	4	4	ENSG00000123485/ENSG00000100162/ENSG00000137812/ENSG00000104147	0
BP	GO:0006026	aminoglycan catabolic process	5/449	61/14304	0.0421941	0.290013	ENSG00000064886/ENSG00000026508/ENSG00000183098/ENSG00000072571/ENSG00000182492	CHI3L2/CD44/GPC6/HMMR/BGN	5	2	ENSG00000183098/ENSG00000072571	3	ENSG00000064886/ENSG00000026508/ENSG00000182492
BP	GO:0000303	response to superoxide	3/449	25/14304	0.0423631	0.290013	ENSG00000112096/ENSG00000135218/ENSG00000140092	SOD2/CD36/FBLN5	3	0		3	ENSG00000112096/ENSG00000135218/ENSG00000140092
BP	GO:0010737	protein kinase A signaling	3/449	25/14304	0.0423631	0.290013	ENSG00000136167/ENSG00000122679/ENSG00000176907	LCP1/RAMP3/TCIM	3	1	ENSG00000122679	2	ENSG00000136167/ENSG00000176907
BP	GO:0021772	olfactory bulb development	3/449	25/14304	0.0423631	0.290013	ENSG00000178568/ENSG00000118193/ENSG00000106689	ERBB4/KIF14/LHX2	3	3	ENSG00000178568/ENSG00000118193/ENSG00000106689	0
BP	GO:0030511	positive regulation of transforming growth factor beta receptor signaling pathway	3/449	25/14304	0.0423631	0.290013	ENSG00000168743/ENSG00000171236/ENSG00000153071	NPNT/LRG1/DAB2	3	2	ENSG00000168743/ENSG00000153071	1	ENSG00000171236
BP	GO:0045987	positive regulation of smooth muscle contraction	3/449	25/14304	0.0423631	0.290013	ENSG00000164850/ENSG00000168743/ENSG00000075073	GPER1/NPNT/TACR2	3	3	ENSG00000164850/ENSG00000168743/ENSG00000075073	0
BP	GO:0098901	regulation of cardiac muscle cell action potential	3/449	25/14304	0.0423631	0.290013	ENSG00000134755/ENSG00000151067/ENSG00000145362	DSC2/CACNA1C/ANK2	3	1	ENSG00000151067	2	ENSG00000134755/ENSG00000145362
BP	GO:1903846	positive regulation of cellular response to transforming growth factor beta stimulus	3/449	25/14304	0.0423631	0.290013	ENSG00000168743/ENSG00000171236/ENSG00000153071	NPNT/LRG1/DAB2	3	2	ENSG00000168743/ENSG00000153071	1	ENSG00000171236
BP	GO:0051047	positive regulation of secretion	16/449	317/14304	0.0424961	0.290415	ENSG00000164850/ENSG00000163220/ENSG00000143546/ENSG00000171522/ENSG00000147642/ENSG00000172575/ENSG00000168621/ENSG00000169418/ENSG00000134258/ENSG00000119714/ENSG00000169900/ENSG00000108984/ENSG00000170425/ENSG00000122641/ENSG00000125510/ENSG00000075073	GPER1/S100A9/S100A8/PTGER4/SYBU/RASGRP1/GDNF/NPR1/VTCN1/GPR68/PYDC1/MAP2K6/ADORA2B/INHBA/OPRL1/TACR2	16	9	ENSG00000164850/ENSG00000171522/ENSG00000147642/ENSG00000169418/ENSG00000119714/ENSG00000108984/ENSG00000122641/ENSG00000125510/ENSG00000075073	7	ENSG00000163220/ENSG00000143546/ENSG00000172575/ENSG00000168621/ENSG00000134258/ENSG00000169900/ENSG00000170425
BP	GO:0035265	organ growth	8/449	125/14304	0.0432473	0.292561	ENSG00000164690/ENSG00000178568/ENSG00000181744/ENSG00000125398/ENSG00000078900/ENSG00000137745/ENSG00000066468/ENSG00000139318	SHH/ERBB4/C3orf58/SOX9/TP73/MMP13/FGFR2/DUSP6	8	5	ENSG00000164690/ENSG00000178568/ENSG00000181744/ENSG00000078900/ENSG00000066468	3	ENSG00000125398/ENSG00000137745/ENSG00000139318
BP	GO:0046165	alcohol biosynthetic process	8/449	125/14304	0.0432473	0.292561	ENSG00000164850/ENSG00000099194/ENSG00000052802/ENSG00000104549/ENSG00000167508/ENSG00000100003/ENSG00000111424/ENSG00000137825	GPER1/SCD/MSMO1/SQLE/MVD/SEC14L2/VDR/ITPKA	8	2	ENSG00000164850/ENSG00000137825	6	ENSG00000099194/ENSG00000052802/ENSG00000104549/ENSG00000167508/ENSG00000100003/ENSG00000111424
BP	GO:0060537	muscle tissue development	16/449	318/14304	0.043515	0.292561	ENSG00000164690/ENSG00000176046/ENSG00000178568/ENSG00000181744/ENSG00000107984/ENSG00000073282/ENSG00000187848/ENSG00000125398/ENSG00000162772/ENSG00000115641/ENSG00000078900/ENSG00000066468/ENSG00000138347/ENSG00000122877/ENSG00000005513/ENSG00000169884	SHH/NUPR1/ERBB4/C3orf58/DKK1/TP63/P2RX2/SOX9/ATF3/FHL2/TP73/FGFR2/MYPN/EGR2/SOX8/WNT10B	16	9	ENSG00000164690/ENSG00000178568/ENSG00000181744/ENSG00000107984/ENSG00000187848/ENSG00000078900/ENSG00000066468/ENSG00000138347/ENSG00000169884	7	ENSG00000176046/ENSG00000073282/ENSG00000125398/ENSG00000162772/ENSG00000115641/ENSG00000122877/ENSG00000005513
BP	GO:0001892	embryonic placenta development	6/449	82/14304	0.0438912	0.292561	ENSG00000128342/ENSG00000116016/ENSG00000066468/ENSG00000142731/ENSG00000125850/ENSG00000165891	LIF/EPAS1/FGFR2/PLK4/OVOL2/E2F7	6	4	ENSG00000066468/ENSG00000142731/ENSG00000125850/ENSG00000165891	2	ENSG00000128342/ENSG00000116016
BP	GO:0030282	bone mineralization	6/449	82/14304	0.0438912	0.292561	ENSG00000111341/ENSG00000125398/ENSG00000137745/ENSG00000066468/ENSG00000143369/ENSG00000169884	MGP/SOX9/MMP13/FGFR2/ECM1/WNT10B	6	3	ENSG00000066468/ENSG00000143369/ENSG00000169884	3	ENSG00000111341/ENSG00000125398/ENSG00000137745
BP	GO:0060993	kidney morphogenesis	6/449	82/14304	0.0438912	0.292561	ENSG00000164690/ENSG00000168743/ENSG00000128342/ENSG00000168621/ENSG00000125398/ENSG00000005513	SHH/NPNT/LIF/GDNF/SOX9/SOX8	6	2	ENSG00000164690/ENSG00000168743	4	ENSG00000128342/ENSG00000168621/ENSG00000125398/ENSG00000005513
BP	GO:0072507	divalent inorganic cation homeostasis	17/449	344/14304	0.0440716	0.292561	ENSG00000164850/ENSG00000180694/ENSG00000163220/ENSG00000143546/ENSG00000189334/ENSG00000171522/ENSG00000125148/ENSG00000175197/ENSG00000213694/ENSG00000198959/ENSG00000135218/ENSG00000187848/ENSG00000122679/ENSG00000111424/ENSG00000151067/ENSG00000125510/ENSG00000145362	GPER1/TMEM64/S100A9/S100A8/S100A14/PTGER4/MT2A/DDIT3/S1PR3/TGM2/CD36/P2RX2/RAMP3/VDR/CACNA1C/OPRL1/ANK2	17	7	ENSG00000164850/ENSG00000180694/ENSG00000171522/ENSG00000187848/ENSG00000122679/ENSG00000151067/ENSG00000125510	10	ENSG00000163220/ENSG00000143546/ENSG00000189334/ENSG00000125148/ENSG00000175197/ENSG00000213694/ENSG00000198959/ENSG00000135218/ENSG00000111424/ENSG00000145362
BP	GO:0030593	neutrophil chemotaxis	5/449	62/14304	0.0447626	0.292561	ENSG00000163220/ENSG00000169429/ENSG00000143546/ENSG00000163221/ENSG00000129988	S100A9/CXCL8/S100A8/S100A12/LBP	5	0		5	ENSG00000163220/ENSG00000169429/ENSG00000143546/ENSG00000163221/ENSG00000129988
BP	GO:0000022	mitotic spindle elongation	2/449	11/14304	0.0448308	0.292561	ENSG00000090889/ENSG00000178999	KIF4A/AURKB	2	2	ENSG00000090889/ENSG00000178999	0
BP	GO:0003337	mesenchymal to epithelial transition involved in metanephros morphogenesis	2/449	11/14304	0.0448308	0.292561	ENSG00000128342/ENSG00000168621	LIF/GDNF	2	0		2	ENSG00000128342/ENSG00000168621
BP	GO:0006568	tryptophan metabolic process	2/449	11/14304	0.0448308	0.292561	ENSG00000115919/ENSG00000117009	KYNU/KMO	2	0		2	ENSG00000115919/ENSG00000117009
BP	GO:0030299	intestinal cholesterol absorption	2/449	11/14304	0.0448308	0.292561	ENSG00000187134/ENSG00000135218	AKR1C1/CD36	2	0		2	ENSG00000187134/ENSG00000135218
BP	GO:0031274	positive regulation of pseudopodium assembly	2/449	11/14304	0.0448308	0.292561	ENSG00000128283/ENSG00000163171	CDC42EP1/CDC42EP3	2	0		2	ENSG00000128283/ENSG00000163171
BP	GO:0032274	gonadotropin secretion	2/449	11/14304	0.0448308	0.292561	ENSG00000122641/ENSG00000075073	INHBA/TACR2	2	2	ENSG00000122641/ENSG00000075073	0
BP	GO:0042501	serine phosphorylation of STAT protein	2/449	11/14304	0.0448308	0.292561	ENSG00000165731/ENSG00000128342	RET/LIF	2	1	ENSG00000165731	1	ENSG00000128342
BP	GO:0042983	amyloid precursor protein biosynthetic process	2/449	11/14304	0.0448308	0.292561	ENSG00000123119/ENSG00000057252	NECAB1/SOAT1	2	2	ENSG00000123119/ENSG00000057252	0
BP	GO:0042984	regulation of amyloid precursor protein biosynthetic process	2/449	11/14304	0.0448308	0.292561	ENSG00000123119/ENSG00000057252	NECAB1/SOAT1	2	2	ENSG00000123119/ENSG00000057252	0
BP	GO:0046033	AMP metabolic process	2/449	11/14304	0.0448308	0.292561	ENSG00000162433/ENSG00000135318	AK4/NT5E	2	1	ENSG00000135318	1	ENSG00000162433
BP	GO:0048875	chemical homeostasis within a tissue	2/449	11/14304	0.0448308	0.292561	ENSG00000144452/ENSG00000116016	ABCA12/EPAS1	2	0		2	ENSG00000144452/ENSG00000116016
BP	GO:0051152	positive regulation of smooth muscle cell differentiation	2/449	11/14304	0.0448308	0.292561	ENSG00000164850/ENSG00000164690	GPER1/SHH	2	2	ENSG00000164850/ENSG00000164690	0
BP	GO:0051255	spindle midzone assembly	2/449	11/14304	0.0448308	0.292561	ENSG00000090889/ENSG00000178999	KIF4A/AURKB	2	2	ENSG00000090889/ENSG00000178999	0
BP	GO:0060442	branching involved in prostate gland morphogenesis	2/449	11/14304	0.0448308	0.292561	ENSG00000164690/ENSG00000066468	SHH/FGFR2	2	2	ENSG00000164690/ENSG00000066468	0
BP	GO:0060576	intestinal epithelial cell development	2/449	11/14304	0.0448308	0.292561	ENSG00000176890/ENSG00000109705	TYMS/NKX3-2	2	2	ENSG00000176890/ENSG00000109705	0
BP	GO:0060767	epithelial cell proliferation involved in prostate gland development	2/449	11/14304	0.0448308	0.292561	ENSG00000164690/ENSG00000125398	SHH/SOX9	2	1	ENSG00000164690	1	ENSG00000125398
BP	GO:0070601	centromeric sister chromatid cohesion	2/449	11/14304	0.0448308	0.292561	ENSG00000169679/ENSG00000129810	BUB1/SGO1	2	2	ENSG00000169679/ENSG00000129810	0
BP	GO:0098915	membrane repolarization during ventricular cardiac muscle cell action potential	2/449	11/14304	0.0448308	0.292561	ENSG00000121361/ENSG00000162989	KCNJ8/KCNJ3	2	2	ENSG00000121361/ENSG00000162989	0
BP	GO:1905523	positive regulation of macrophage migration	2/449	11/14304	0.0448308	0.292561	ENSG00000189377/ENSG00000106538	CXCL17/RARRES2	2	0		2	ENSG00000189377/ENSG00000106538
BP	GO:0006937	regulation of muscle contraction	8/449	126/14304	0.0449737	0.293004	ENSG00000164850/ENSG00000168743/ENSG00000134755/ENSG00000130598/ENSG00000151067/ENSG00000170425/ENSG00000075073/ENSG00000145362	GPER1/NPNT/DSC2/TNNI2/CACNA1C/ADORA2B/TACR2/ANK2	8	4	ENSG00000164850/ENSG00000168743/ENSG00000151067/ENSG00000075073	4	ENSG00000134755/ENSG00000130598/ENSG00000170425/ENSG00000145362
BP	GO:0055065	metal ion homeostasis	22/449	476/14304	0.0457072	0.297287	ENSG00000164850/ENSG00000180694/ENSG00000163220/ENSG00000148346/ENSG00000143546/ENSG00000189334/ENSG00000171522/ENSG00000125148/ENSG00000175197/ENSG00000213694/ENSG00000092068/ENSG00000198959/ENSG00000135218/ENSG00000187848/ENSG00000169418/ENSG00000122679/ENSG00000127954/ENSG00000116016/ENSG00000111424/ENSG00000151067/ENSG00000125510/ENSG00000145362	GPER1/TMEM64/S100A9/LCN2/S100A8/S100A14/PTGER4/MT2A/DDIT3/S1PR3/SLC7A8/TGM2/CD36/P2RX2/NPR1/RAMP3/STEAP4/EPAS1/VDR/CACNA1C/OPRL1/ANK2	22	8	ENSG00000164850/ENSG00000180694/ENSG00000171522/ENSG00000187848/ENSG00000169418/ENSG00000122679/ENSG00000151067/ENSG00000125510	14	ENSG00000163220/ENSG00000148346/ENSG00000143546/ENSG00000189334/ENSG00000125148/ENSG00000175197/ENSG00000213694/ENSG00000092068/ENSG00000198959/ENSG00000135218/ENSG00000127954/ENSG00000116016/ENSG00000111424/ENSG00000145362
BP	GO:0032411	positive regulation of transporter activity	6/449	83/14304	0.0461155	0.298948	ENSG00000174827/ENSG00000173221/ENSG00000006071/ENSG00000088992/ENSG00000165995/ENSG00000145362	PDZK1/GLRX/ABCC8/TESC/CACNB2/ANK2	6	3	ENSG00000006071/ENSG00000088992/ENSG00000165995	3	ENSG00000174827/ENSG00000173221/ENSG00000145362
BP	GO:0061326	renal tubule development	6/449	83/14304	0.0461155	0.298948	ENSG00000164690/ENSG00000168743/ENSG00000128342/ENSG00000168621/ENSG00000125398/ENSG00000005513	SHH/NPNT/LIF/GDNF/SOX9/SOX8	6	2	ENSG00000164690/ENSG00000168743	4	ENSG00000128342/ENSG00000168621/ENSG00000125398/ENSG00000005513
BP	GO:0090287	regulation of cellular response to growth factor stimulus	12/449	221/14304	0.0464224	0.29898	ENSG00000168743/ENSG00000171236/ENSG00000107984/ENSG00000171310/ENSG00000187678/ENSG00000055163/ENSG00000156535/ENSG00000153071/ENSG00000156427/ENSG00000152804/ENSG00000066468/ENSG00000139318	NPNT/LRG1/DKK1/CHST11/SPRY4/CYFIP2/CD109/DAB2/FGF18/HHEX/FGFR2/DUSP6	12	7	ENSG00000168743/ENSG00000107984/ENSG00000055163/ENSG00000153071/ENSG00000156427/ENSG00000152804/ENSG00000066468	5	ENSG00000171236/ENSG00000171310/ENSG00000187678/ENSG00000156535/ENSG00000139318
BP	GO:0030879	mammary gland development	8/449	127/14304	0.0467449	0.29898	ENSG00000109321/ENSG00000178568/ENSG00000183856/ENSG00000125398/ENSG00000066468/ENSG00000111424/ENSG00000185737/ENSG00000139618	AREG/ERBB4/IQGAP3/SOX9/FGFR2/VDR/NRG3/BRCA2	8	5	ENSG00000178568/ENSG00000183856/ENSG00000066468/ENSG00000185737/ENSG00000139618	3	ENSG00000109321/ENSG00000125398/ENSG00000111424
BP	GO:0009072	aromatic amino acid family metabolic process	3/449	26/14304	0.0468089	0.29898	ENSG00000115919/ENSG00000117009/ENSG00000113924	KYNU/KMO/HGD	3	0		3	ENSG00000115919/ENSG00000117009/ENSG00000113924
BP	GO:0010259	multicellular organism aging	3/449	26/14304	0.0468089	0.29898	ENSG00000073282/ENSG00000136943/ENSG00000085999	TP63/CTSV/RAD54L	3	2	ENSG00000136943/ENSG00000085999	1	ENSG00000073282
BP	GO:0014002	astrocyte development	3/449	26/14304	0.0468089	0.29898	ENSG00000163220/ENSG00000143546/ENSG00000172037	S100A9/S100A8/LAMB2	3	1	ENSG00000172037	2	ENSG00000163220/ENSG00000143546
BP	GO:0021988	olfactory lobe development	3/449	26/14304	0.0468089	0.29898	ENSG00000178568/ENSG00000118193/ENSG00000106689	ERBB4/KIF14/LHX2	3	3	ENSG00000178568/ENSG00000118193/ENSG00000106689	0
BP	GO:0035587	purinergic receptor signaling pathway	3/449	26/14304	0.0468089	0.29898	ENSG00000187848/ENSG00000138271/ENSG00000170425	P2RX2/GPR87/ADORA2B	3	1	ENSG00000187848	2	ENSG00000138271/ENSG00000170425
BP	GO:0051150	regulation of smooth muscle cell differentiation	3/449	26/14304	0.0468089	0.29898	ENSG00000164850/ENSG00000164690/ENSG00000066468	GPER1/SHH/FGFR2	3	3	ENSG00000164850/ENSG00000164690/ENSG00000066468	0
BP	GO:0055069	zinc ion homeostasis	3/449	26/14304	0.0468089	0.29898	ENSG00000163220/ENSG00000143546/ENSG00000125148	S100A9/S100A8/MT2A	3	0		3	ENSG00000163220/ENSG00000143546/ENSG00000125148
BP	GO:0034765	regulation of ion transmembrane transport	17/449	347/14304	0.0471308	0.300545	ENSG00000164850/ENSG00000174827/ENSG00000173221/ENSG00000069424/ENSG00000170379/ENSG00000122679/ENSG00000121361/ENSG00000006071/ENSG00000088992/ENSG00000151067/ENSG00000125510/ENSG00000162989/ENSG00000165995/ENSG00000130433/ENSG00000255346/ENSG00000145362/ENSG00000135519	GPER1/PDZK1/GLRX/KCNAB2/TCAF2/RAMP3/KCNJ8/ABCC8/TESC/CACNA1C/OPRL1/KCNJ3/CACNB2/CACNG6/NOX5/ANK2/KCNH3	17	14	ENSG00000164850/ENSG00000069424/ENSG00000170379/ENSG00000122679/ENSG00000121361/ENSG00000006071/ENSG00000088992/ENSG00000151067/ENSG00000125510/ENSG00000162989/ENSG00000165995/ENSG00000130433/ENSG00000255346/ENSG00000135519	3	ENSG00000174827/ENSG00000173221/ENSG00000145362
BP	GO:0003073	regulation of systemic arterial blood pressure	5/449	63/14304	0.0474227	0.301914	ENSG00000112096/ENSG00000043591/ENSG00000166833/ENSG00000187848/ENSG00000196549	SOD2/ADRB1/NAV2/P2RX2/MME	5	2	ENSG00000187848/ENSG00000196549	3	ENSG00000112096/ENSG00000043591/ENSG00000166833
BP	GO:0032147	activation of protein kinase activity	15/449	297/14304	0.0482087	0.305676	ENSG00000138166/ENSG00000095015/ENSG00000088325/ENSG00000183856/ENSG00000163362/ENSG00000189377/ENSG00000118193/ENSG00000078900/ENSG00000185737/ENSG00000154310/ENSG00000139318/ENSG00000108984/ENSG00000101197/ENSG00000134070/ENSG00000170425	DUSP5/MAP3K1/TPX2/IQGAP3/INAVA/CXCL17/KIF14/TP73/NRG3/TNIK/DUSP6/MAP2K6/BIRC7/IRAK2/ADORA2B	15	7	ENSG00000088325/ENSG00000183856/ENSG00000118193/ENSG00000078900/ENSG00000185737/ENSG00000108984/ENSG00000101197	8	ENSG00000138166/ENSG00000095015/ENSG00000163362/ENSG00000189377/ENSG00000154310/ENSG00000139318/ENSG00000134070/ENSG00000170425
BP	GO:0033673	negative regulation of kinase activity	13/449	247/14304	0.0482838	0.305676	ENSG00000116285/ENSG00000138166/ENSG00000173334/ENSG00000166851/ENSG00000187678/ENSG00000123080/ENSG00000152804/ENSG00000078900/ENSG00000169900/ENSG00000139318/ENSG00000088992/ENSG00000166159/ENSG00000182492	ERRFI1/DUSP5/TRIB1/PLK1/SPRY4/CDKN2C/HHEX/TP73/PYDC1/DUSP6/TESC/LRTM2/BGN	13	5	ENSG00000166851/ENSG00000123080/ENSG00000152804/ENSG00000078900/ENSG00000088992	8	ENSG00000116285/ENSG00000138166/ENSG00000173334/ENSG00000187678/ENSG00000169900/ENSG00000139318/ENSG00000166159/ENSG00000182492
BP	GO:0031055	chromatin remodeling at centromere	4/449	44/14304	0.048495	0.305676	ENSG00000123485/ENSG00000100162/ENSG00000137812/ENSG00000104147	HJURP/CENPM/KNL1/OIP5	4	4	ENSG00000123485/ENSG00000100162/ENSG00000137812/ENSG00000104147	0
BP	GO:0042246	tissue regeneration	4/449	44/14304	0.048495	0.305676	ENSG00000178568/ENSG00000189058/ENSG00000167755/ENSG00000169884	ERBB4/APOD/KLK6/WNT10B	4	3	ENSG00000178568/ENSG00000189058/ENSG00000169884	1	ENSG00000167755
BP	GO:0098659	inorganic cation import across plasma membrane	4/449	44/14304	0.048495	0.305676	ENSG00000122679/ENSG00000127954/ENSG00000121361/ENSG00000162989	RAMP3/STEAP4/KCNJ8/KCNJ3	4	3	ENSG00000122679/ENSG00000121361/ENSG00000162989	1	ENSG00000127954
BP	GO:0099587	inorganic ion import across plasma membrane	4/449	44/14304	0.048495	0.305676	ENSG00000122679/ENSG00000127954/ENSG00000121361/ENSG00000162989	RAMP3/STEAP4/KCNJ8/KCNJ3	4	3	ENSG00000122679/ENSG00000121361/ENSG00000162989	1	ENSG00000127954
BP	GO:0009411	response to UV	8/449	128/14304	0.048561	0.305676	ENSG00000073282/ENSG00000178999/ENSG00000166803/ENSG00000168077/ENSG00000132906/ENSG00000078900/ENSG00000139618/ENSG00000196549	TP63/AURKB/PCLAF/SCARA3/CASP9/TP73/BRCA2/MME	8	7	ENSG00000178999/ENSG00000166803/ENSG00000168077/ENSG00000132906/ENSG00000078900/ENSG00000139618/ENSG00000196549	1	ENSG00000073282
BP	GO:0044057	regulation of system process	19/449	401/14304	0.0493517	0.307945	ENSG00000164850/ENSG00000116285/ENSG00000168743/ENSG00000043591/ENSG00000169418/ENSG00000134755/ENSG00000116016/ENSG00000006071/ENSG00000130598/ENSG00000151067/ENSG00000170425/ENSG00000122641/ENSG00000125510/ENSG00000075073/ENSG00000119508/ENSG00000162989/ENSG00000165995/ENSG00000130433/ENSG00000145362	GPER1/ERRFI1/NPNT/ADRB1/NPR1/DSC2/EPAS1/ABCC8/TNNI2/CACNA1C/ADORA2B/INHBA/OPRL1/TACR2/NR4A3/KCNJ3/CACNB2/CACNG6/ANK2	19	12	ENSG00000164850/ENSG00000168743/ENSG00000169418/ENSG00000006071/ENSG00000151067/ENSG00000122641/ENSG00000125510/ENSG00000075073/ENSG00000119508/ENSG00000162989/ENSG00000165995/ENSG00000130433	7	ENSG00000116285/ENSG00000043591/ENSG00000134755/ENSG00000116016/ENSG00000130598/ENSG00000170425/ENSG00000145362
BP	GO:0043312	neutrophil degranulation	20/449	428/14304	0.0501182	0.307945	ENSG00000143556/ENSG00000163220/ENSG00000197249/ENSG00000148346/ENSG00000026508/ENSG00000143546/ENSG00000163221/ENSG00000171236/ENSG00000038002/ENSG00000124406/ENSG00000173110/ENSG00000135218/ENSG00000069424/ENSG00000124107/ENSG00000132639/ENSG00000196136/ENSG00000167768/ENSG00000164687/ENSG00000173930/ENSG00000196549	S100A7/S100A9/SERPINA1/LCN2/CD44/S100A8/S100A12/LRG1/AGA/ATP8A1/HSPA6/CD36/KCNAB2/SLPI/SNAP25/SERPINA3/KRT1/FABP5/SLCO4C1/MME	20	4	ENSG00000124406/ENSG00000069424/ENSG00000132639/ENSG00000196549	16	ENSG00000143556/ENSG00000163220/ENSG00000197249/ENSG00000148346/ENSG00000026508/ENSG00000143546/ENSG00000163221/ENSG00000171236/ENSG00000038002/ENSG00000173110/ENSG00000135218/ENSG00000124107/ENSG00000196136/ENSG00000167768/ENSG00000164687/ENSG00000173930
BP	GO:0043507	positive regulation of JUN kinase activity	5/449	64/14304	0.0501745	0.307945	ENSG00000156299/ENSG00000177283/ENSG00000107984/ENSG00000154310/ENSG00000101197	TIAM1/FZD8/DKK1/TNIK/BIRC7	5	3	ENSG00000177283/ENSG00000107984/ENSG00000101197	2	ENSG00000156299/ENSG00000154310
BP	GO:0072078	nephron tubule morphogenesis	5/449	64/14304	0.0501745	0.307945	ENSG00000164690/ENSG00000168743/ENSG00000168621/ENSG00000125398/ENSG00000005513	SHH/NPNT/GDNF/SOX9/SOX8	5	2	ENSG00000164690/ENSG00000168743	3	ENSG00000168621/ENSG00000125398/ENSG00000005513
BP	GO:1905954	positive regulation of lipid localization	5/449	64/14304	0.0501745	0.307945	ENSG00000144452/ENSG00000124406/ENSG00000135218/ENSG00000132932/ENSG00000108984	ABCA12/ATP8A1/CD36/ATP8A2/MAP2K6	5	2	ENSG00000124406/ENSG00000108984	3	ENSG00000144452/ENSG00000135218/ENSG00000132932
BP	GO:0071466	cellular response to xenobiotic stimulus	9/449	152/14304	0.0503387	0.307945	ENSG00000116285/ENSG00000163221/ENSG00000187134/ENSG00000165474/ENSG00000145386/ENSG00000132906/ENSG00000108602/ENSG00000196620/ENSG00000170899	ERRFI1/S100A12/AKR1C1/GJB2/CCNA2/CASP9/ALDH3A1/UGT2B15/GSTA4	9	4	ENSG00000145386/ENSG00000132906/ENSG00000108602/ENSG00000196620	5	ENSG00000116285/ENSG00000163221/ENSG00000187134/ENSG00000165474/ENSG00000170899
BP	GO:0045931	positive regulation of mitotic cell cycle	8/449	129/14304	0.0504224	0.307945	ENSG00000175063/ENSG00000135476/ENSG00000146670/ENSG00000164109/ENSG00000174808/ENSG00000080986/ENSG00000139618/ENSG00000169884	UBE2C/ESPL1/CDCA5/MAD2L1/BTC/NDC80/BRCA2/WNT10B	8	7	ENSG00000175063/ENSG00000135476/ENSG00000146670/ENSG00000164109/ENSG00000080986/ENSG00000139618/ENSG00000169884	1	ENSG00000174808
BP	GO:0002283	neutrophil activation involved in immune response	20/449	429/14304	0.0511061	0.307945	ENSG00000143556/ENSG00000163220/ENSG00000197249/ENSG00000148346/ENSG00000026508/ENSG00000143546/ENSG00000163221/ENSG00000171236/ENSG00000038002/ENSG00000124406/ENSG00000173110/ENSG00000135218/ENSG00000069424/ENSG00000124107/ENSG00000132639/ENSG00000196136/ENSG00000167768/ENSG00000164687/ENSG00000173930/ENSG00000196549	S100A7/S100A9/SERPINA1/LCN2/CD44/S100A8/S100A12/LRG1/AGA/ATP8A1/HSPA6/CD36/KCNAB2/SLPI/SNAP25/SERPINA3/KRT1/FABP5/SLCO4C1/MME	20	4	ENSG00000124406/ENSG00000069424/ENSG00000132639/ENSG00000196549	16	ENSG00000143556/ENSG00000163220/ENSG00000197249/ENSG00000148346/ENSG00000026508/ENSG00000143546/ENSG00000163221/ENSG00000171236/ENSG00000038002/ENSG00000173110/ENSG00000135218/ENSG00000124107/ENSG00000196136/ENSG00000167768/ENSG00000164687/ENSG00000173930
BP	GO:0001508	action potential	7/449	107/14304	0.0513577	0.307945	ENSG00000164850/ENSG00000134755/ENSG00000121361/ENSG00000151067/ENSG00000162989/ENSG00000165995/ENSG00000145362	GPER1/DSC2/KCNJ8/CACNA1C/KCNJ3/CACNB2/ANK2	7	5	ENSG00000164850/ENSG00000121361/ENSG00000151067/ENSG00000162989/ENSG00000165995	2	ENSG00000134755/ENSG00000145362
BP	GO:0030048	actin filament-based movement	7/449	107/14304	0.0513577	0.307945	ENSG00000134755/ENSG00000121361/ENSG00000130598/ENSG00000151067/ENSG00000162989/ENSG00000165995/ENSG00000145362	DSC2/KCNJ8/TNNI2/CACNA1C/KCNJ3/CACNB2/ANK2	7	4	ENSG00000121361/ENSG00000151067/ENSG00000162989/ENSG00000165995	3	ENSG00000134755/ENSG00000130598/ENSG00000145362
BP	GO:0010458	exit from mitosis	3/449	27/14304	0.0514747	0.307945	ENSG00000175063/ENSG00000184445/ENSG00000146670	UBE2C/KNTC1/CDCA5	3	3	ENSG00000175063/ENSG00000184445/ENSG00000146670	0
BP	GO:0033598	mammary gland epithelial cell proliferation	3/449	27/14304	0.0514747	0.307945	ENSG00000109321/ENSG00000183856/ENSG00000139618	AREG/IQGAP3/BRCA2	3	2	ENSG00000183856/ENSG00000139618	1	ENSG00000109321
BP	GO:0097484	dendrite extension	3/449	27/14304	0.0514747	0.307945	ENSG00000055163/ENSG00000176406/ENSG00000103528	CYFIP2/RIMS2/SYT17	3	2	ENSG00000055163/ENSG00000176406	1	ENSG00000103528
BP	GO:0000212	meiotic spindle organization	2/449	12/14304	0.0527029	0.307945	ENSG00000135476/ENSG00000066279	ESPL1/ASPM	2	2	ENSG00000135476/ENSG00000066279	0
BP	GO:0007342	fusion of sperm to egg plasma membrane involved in single fertilization	2/449	12/14304	0.0527029	0.307945	ENSG00000104755/ENSG00000255346	ADAM2/NOX5	2	2	ENSG00000104755/ENSG00000255346	0
BP	GO:0009162	deoxyribonucleoside monophosphate metabolic process	2/449	12/14304	0.0527029	0.307945	ENSG00000167900/ENSG00000176890	TK1/TYMS	2	2	ENSG00000167900/ENSG00000176890	0
BP	GO:0010457	centriole-centriole cohesion	2/449	12/14304	0.0527029	0.307945	ENSG00000129810/ENSG00000117650	SGO1/NEK2	2	2	ENSG00000129810/ENSG00000117650	0
BP	GO:0016540	protein autoprocessing	2/449	12/14304	0.0527029	0.307945	ENSG00000167755/ENSG00000136943	KLK6/CTSV	2	1	ENSG00000136943	1	ENSG00000167755
BP	GO:0017014	protein nitrosylation	2/449	12/14304	0.0527029	0.307945	ENSG00000163220/ENSG00000143546	S100A9/S100A8	2	0		2	ENSG00000163220/ENSG00000143546
BP	GO:0018119	peptidyl-cysteine S-nitrosylation	2/449	12/14304	0.0527029	0.307945	ENSG00000163220/ENSG00000143546	S100A9/S100A8	2	0		2	ENSG00000163220/ENSG00000143546
BP	GO:0030828	positive regulation of cGMP biosynthetic process	2/449	12/14304	0.0527029	0.307945	ENSG00000169418/ENSG00000170425	NPR1/ADORA2B	2	1	ENSG00000169418	1	ENSG00000170425
BP	GO:0030852	regulation of granulocyte differentiation	2/449	12/14304	0.0527029	0.307945	ENSG00000173334/ENSG00000088992	TRIB1/TESC	2	1	ENSG00000088992	1	ENSG00000173334
BP	GO:0031272	regulation of pseudopodium assembly	2/449	12/14304	0.0527029	0.307945	ENSG00000128283/ENSG00000163171	CDC42EP1/CDC42EP3	2	0		2	ENSG00000128283/ENSG00000163171
BP	GO:0032691	negative regulation of interleukin-1 beta production	2/449	12/14304	0.0527029	0.307945	ENSG00000116285/ENSG00000102575	ERRFI1/ACP5	2	0		2	ENSG00000116285/ENSG00000102575
BP	GO:0034331	cell junction maintenance	2/449	12/14304	0.0527029	0.307945	ENSG00000163362/ENSG00000102981	INAVA/PARD6A	2	1	ENSG00000102981	1	ENSG00000163362
BP	GO:0034433	steroid esterification	2/449	12/14304	0.0527029	0.307945	ENSG00000057252/ENSG00000164211	SOAT1/STARD4	2	1	ENSG00000057252	1	ENSG00000164211
BP	GO:0034434	sterol esterification	2/449	12/14304	0.0527029	0.307945	ENSG00000057252/ENSG00000164211	SOAT1/STARD4	2	1	ENSG00000057252	1	ENSG00000164211
BP	GO:0034435	cholesterol esterification	2/449	12/14304	0.0527029	0.307945	ENSG00000057252/ENSG00000164211	SOAT1/STARD4	2	1	ENSG00000057252	1	ENSG00000164211
BP	GO:0035090	maintenance of apical/basal cell polarity	2/449	12/14304	0.0527029	0.307945	ENSG00000029534/ENSG00000106689	ANK1/LHX2	2	2	ENSG00000029534/ENSG00000106689	0
BP	GO:0044117	growth of symbiont in host	2/449	12/14304	0.0527029	0.307945	ENSG00000135218/ENSG00000129988	CD36/LBP	2	0		2	ENSG00000135218/ENSG00000129988
BP	GO:0044241	lipid digestion	2/449	12/14304	0.0527029	0.307945	ENSG00000187134/ENSG00000135218	AKR1C1/CD36	2	0		2	ENSG00000187134/ENSG00000135218
BP	GO:0045199	maintenance of epithelial cell apical/basal polarity	2/449	12/14304	0.0527029	0.307945	ENSG00000029534/ENSG00000106689	ANK1/LHX2	2	2	ENSG00000029534/ENSG00000106689	0
BP	GO:0045651	positive regulation of macrophage differentiation	2/449	12/14304	0.0527029	0.307945	ENSG00000173334/ENSG00000128342	TRIB1/LIF	2	0		2	ENSG00000173334/ENSG00000128342
BP	GO:0045954	positive regulation of natural killer cell mediated cytotoxicity	2/449	12/14304	0.0527029	0.307945	ENSG00000172575/ENSG00000164520	RASGRP1/RAET1E	2	0		2	ENSG00000172575/ENSG00000164520
BP	GO:0051231	spindle elongation	2/449	12/14304	0.0527029	0.307945	ENSG00000090889/ENSG00000178999	KIF4A/AURKB	2	2	ENSG00000090889/ENSG00000178999	0
BP	GO:0051798	positive regulation of hair follicle development	2/449	12/14304	0.0527029	0.307945	ENSG00000128422/ENSG00000169884	KRT17/WNT10B	2	1	ENSG00000169884	1	ENSG00000128422
BP	GO:0051988	regulation of attachment of spindle microtubules to kinetochore	2/449	12/14304	0.0527029	0.307945	ENSG00000076382/ENSG00000117650	SPAG5/NEK2	2	2	ENSG00000076382/ENSG00000117650	0
BP	GO:0060219	camera-type eye photoreceptor cell differentiation	2/449	12/14304	0.0527029	0.307945	ENSG00000125398/ENSG00000005513	SOX9/SOX8	2	0		2	ENSG00000125398/ENSG00000005513
BP	GO:0060742	epithelial cell differentiation involved in prostate gland development	2/449	12/14304	0.0527029	0.307945	ENSG00000073282/ENSG00000066468	TP63/FGFR2	2	1	ENSG00000066468	1	ENSG00000073282
BP	GO:0070168	negative regulation of biomineral tissue development	2/449	12/14304	0.0527029	0.307945	ENSG00000125398/ENSG00000143369	SOX9/ECM1	2	1	ENSG00000143369	1	ENSG00000125398
BP	GO:0072643	interferon-gamma secretion	2/449	12/14304	0.0527029	0.307945	ENSG00000172575/ENSG00000134258	RASGRP1/VTCN1	2	0		2	ENSG00000172575/ENSG00000134258
BP	GO:0097340	inhibition of cysteine-type endopeptidase activity	2/449	12/14304	0.0527029	0.307945	ENSG00000089685/ENSG00000101197	BIRC5/BIRC7	2	2	ENSG00000089685/ENSG00000101197	0
BP	GO:0097341	zymogen inhibition	2/449	12/14304	0.0527029	0.307945	ENSG00000089685/ENSG00000101197	BIRC5/BIRC7	2	2	ENSG00000089685/ENSG00000101197	0
BP	GO:0098856	intestinal lipid absorption	2/449	12/14304	0.0527029	0.307945	ENSG00000187134/ENSG00000135218	AKR1C1/CD36	2	0		2	ENSG00000187134/ENSG00000135218
BP	GO:0099133	ATP hydrolysis coupled anion transmembrane transport	2/449	12/14304	0.0527029	0.307945	ENSG00000108846/ENSG00000006071	ABCC3/ABCC8	2	1	ENSG00000006071	1	ENSG00000108846
BP	GO:2000010	positive regulation of protein localization to cell surface	2/449	12/14304	0.0527029	0.307945	ENSG00000144452/ENSG00000178568	ABCA12/ERBB4	2	1	ENSG00000178568	1	ENSG00000144452
BP	GO:2000651	positive regulation of sodium ion transmembrane transporter activity	2/449	12/14304	0.0527029	0.307945	ENSG00000173221/ENSG00000088992	GLRX/TESC	2	1	ENSG00000088992	1	ENSG00000173221
BP	GO:2001241	positive regulation of extrinsic apoptotic signaling pathway in absence of ligand	2/449	12/14304	0.0527029	0.307945	ENSG00000165731/ENSG00000122641	RET/INHBA	2	2	ENSG00000165731/ENSG00000122641	0
BP	GO:0031016	pancreas development	5/449	65/14304	0.0530183	0.308865	ENSG00000164690/ENSG00000154099/ENSG00000125398/ENSG00000152804/ENSG00000109705	SHH/DNAAF1/SOX9/HHEX/NKX3-2	5	4	ENSG00000164690/ENSG00000154099/ENSG00000152804/ENSG00000109705	1	ENSG00000125398
BP	GO:0032602	chemokine production	5/449	65/14304	0.0530183	0.308865	ENSG00000163220/ENSG00000143546/ENSG00000189058/ENSG00000129988/ENSG00000170425	S100A9/S100A8/APOD/LBP/ADORA2B	5	1	ENSG00000189058	4	ENSG00000163220/ENSG00000143546/ENSG00000129988/ENSG00000170425
BP	GO:0051480	regulation of cytosolic calcium ion concentration	12/449	226/14304	0.0533197	0.310159	ENSG00000164850/ENSG00000180694/ENSG00000171522/ENSG00000175197/ENSG00000213694/ENSG00000198959/ENSG00000135218/ENSG00000187848/ENSG00000122679/ENSG00000151067/ENSG00000125510/ENSG00000145362	GPER1/TMEM64/PTGER4/DDIT3/S1PR3/TGM2/CD36/P2RX2/RAMP3/CACNA1C/OPRL1/ANK2	12	7	ENSG00000164850/ENSG00000180694/ENSG00000171522/ENSG00000187848/ENSG00000122679/ENSG00000151067/ENSG00000125510	5	ENSG00000175197/ENSG00000213694/ENSG00000198959/ENSG00000135218/ENSG00000145362
BP	GO:0002526	acute inflammatory response	7/449	108/14304	0.0535074	0.310267	ENSG00000176046/ENSG00000197249/ENSG00000143546/ENSG00000115414/ENSG00000196136/ENSG00000129988/ENSG00000224389	NUPR1/SERPINA1/S100A8/FN1/SERPINA3/LBP/C4B	7	0		7	ENSG00000176046/ENSG00000197249/ENSG00000143546/ENSG00000115414/ENSG00000196136/ENSG00000129988/ENSG00000224389
BP	GO:0014065	phosphatidylinositol 3-kinase signaling	7/449	108/14304	0.0535074	0.310267	ENSG00000164850/ENSG00000178568/ENSG00000181744/ENSG00000172575/ENSG00000163629/ENSG00000125398/ENSG00000122025	GPER1/ERBB4/C3orf58/RASGRP1/PTPN13/SOX9/FLT3	7	5	ENSG00000164850/ENSG00000178568/ENSG00000181744/ENSG00000163629/ENSG00000122025	2	ENSG00000172575/ENSG00000125398
BP	GO:0046879	hormone secretion	13/449	251/14304	0.0535765	0.310267	ENSG00000164850/ENSG00000156299/ENSG00000128342/ENSG00000147642/ENSG00000132639/ENSG00000119714/ENSG00000006071/ENSG00000204385/ENSG00000151067/ENSG00000122641/ENSG00000075073/ENSG00000176406/ENSG00000183682	GPER1/TIAM1/LIF/SYBU/SNAP25/GPR68/ABCC8/SLC44A4/CACNA1C/INHBA/TACR2/RIMS2/BMP8A	13	10	ENSG00000164850/ENSG00000147642/ENSG00000132639/ENSG00000119714/ENSG00000006071/ENSG00000151067/ENSG00000122641/ENSG00000075073/ENSG00000176406/ENSG00000183682	3	ENSG00000156299/ENSG00000128342/ENSG00000204385
BP	GO:0007204	positive regulation of cytosolic calcium ion concentration	11/449	202/14304	0.0540731	0.312219	ENSG00000164850/ENSG00000171522/ENSG00000175197/ENSG00000213694/ENSG00000198959/ENSG00000135218/ENSG00000187848/ENSG00000122679/ENSG00000151067/ENSG00000125510/ENSG00000145362	GPER1/PTGER4/DDIT3/S1PR3/TGM2/CD36/P2RX2/RAMP3/CACNA1C/OPRL1/ANK2	11	6	ENSG00000164850/ENSG00000171522/ENSG00000187848/ENSG00000122679/ENSG00000151067/ENSG00000125510	5	ENSG00000175197/ENSG00000213694/ENSG00000198959/ENSG00000135218/ENSG00000145362
BP	GO:0061448	connective tissue development	11/449	202/14304	0.0540731	0.312219	ENSG00000111341/ENSG00000026508/ENSG00000171310/ENSG00000125398/ENSG00000156427/ENSG00000137745/ENSG00000176890/ENSG00000109705/ENSG00000005513/ENSG00000169884/ENSG00000183682	MGP/CD44/CHST11/SOX9/FGF18/MMP13/TYMS/NKX3-2/SOX8/WNT10B/BMP8A	11	5	ENSG00000156427/ENSG00000176890/ENSG00000109705/ENSG00000169884/ENSG00000183682	6	ENSG00000111341/ENSG00000026508/ENSG00000171310/ENSG00000125398/ENSG00000137745/ENSG00000005513
BP	GO:0050769	positive regulation of neurogenesis	18/449	380/14304	0.0547937	0.315912	ENSG00000164850/ENSG00000164690/ENSG00000163220/ENSG00000165731/ENSG00000115414/ENSG00000156299/ENSG00000128342/ENSG00000107984/ENSG00000124507/ENSG00000066279/ENSG00000221866/ENSG00000132932/ENSG00000078900/ENSG00000136717/ENSG00000137825/ENSG00000005513/ENSG00000176406/ENSG00000103528	GPER1/SHH/S100A9/RET/FN1/TIAM1/LIF/DKK1/PACSIN1/ASPM/PLXNA4/ATP8A2/TP73/BIN1/ITPKA/SOX8/RIMS2/SYT17	18	11	ENSG00000164850/ENSG00000164690/ENSG00000165731/ENSG00000107984/ENSG00000124507/ENSG00000066279/ENSG00000221866/ENSG00000078900/ENSG00000136717/ENSG00000137825/ENSG00000176406	7	ENSG00000163220/ENSG00000115414/ENSG00000156299/ENSG00000128342/ENSG00000132932/ENSG00000005513/ENSG00000103528
BP	GO:0000077	DNA damage checkpoint	9/449	155/14304	0.0556671	0.316519	ENSG00000166851/ENSG00000073282/ENSG00000078900/ENSG00000075218/ENSG00000173846/ENSG00000158402/ENSG00000197299/ENSG00000165891/ENSG00000154920	PLK1/TP63/TP73/GTSE1/PLK3/CDC25C/BLM/E2F7/EME1	9	7	ENSG00000166851/ENSG00000078900/ENSG00000075218/ENSG00000158402/ENSG00000197299/ENSG00000165891/ENSG00000154920	2	ENSG00000073282/ENSG00000173846
BP	GO:0002761	regulation of myeloid leukocyte differentiation	6/449	87/14304	0.0557044	0.316519	ENSG00000180694/ENSG00000173334/ENSG00000128342/ENSG00000119714/ENSG00000088992/ENSG00000122641	TMEM64/TRIB1/LIF/GPR68/TESC/INHBA	6	4	ENSG00000180694/ENSG00000119714/ENSG00000088992/ENSG00000122641	2	ENSG00000173334/ENSG00000128342
BP	GO:0007612	learning	7/449	109/14304	0.0557126	0.316519	ENSG00000107984/ENSG00000124406/ENSG00000104755/ENSG00000132639/ENSG00000006071/ENSG00000075073/ENSG00000131094	DKK1/ATP8A1/ADAM2/SNAP25/ABCC8/TACR2/C1QL1	7	7	ENSG00000107984/ENSG00000124406/ENSG00000104755/ENSG00000132639/ENSG00000006071/ENSG00000075073/ENSG00000131094	0
BP	GO:1902107	positive regulation of leukocyte differentiation	7/449	109/14304	0.0557126	0.316519	ENSG00000180694/ENSG00000164690/ENSG00000173334/ENSG00000128342/ENSG00000172575/ENSG00000119714/ENSG00000088992	TMEM64/SHH/TRIB1/LIF/RASGRP1/GPR68/TESC	7	4	ENSG00000180694/ENSG00000164690/ENSG00000119714/ENSG00000088992	3	ENSG00000173334/ENSG00000128342/ENSG00000172575
BP	GO:0072503	cellular divalent inorganic cation homeostasis	16/449	329/14304	0.0558939	0.316519	ENSG00000164850/ENSG00000180694/ENSG00000163220/ENSG00000143546/ENSG00000171522/ENSG00000125148/ENSG00000175197/ENSG00000213694/ENSG00000198959/ENSG00000135218/ENSG00000187848/ENSG00000122679/ENSG00000111424/ENSG00000151067/ENSG00000125510/ENSG00000145362	GPER1/TMEM64/S100A9/S100A8/PTGER4/MT2A/DDIT3/S1PR3/TGM2/CD36/P2RX2/RAMP3/VDR/CACNA1C/OPRL1/ANK2	16	7	ENSG00000164850/ENSG00000180694/ENSG00000171522/ENSG00000187848/ENSG00000122679/ENSG00000151067/ENSG00000125510	9	ENSG00000163220/ENSG00000143546/ENSG00000125148/ENSG00000175197/ENSG00000213694/ENSG00000198959/ENSG00000135218/ENSG00000111424/ENSG00000145362
BP	GO:0006695	cholesterol biosynthetic process	5/449	66/14304	0.0559541	0.316519	ENSG00000099194/ENSG00000052802/ENSG00000104549/ENSG00000167508/ENSG00000100003	SCD/MSMO1/SQLE/MVD/SEC14L2	5	0		5	ENSG00000099194/ENSG00000052802/ENSG00000104549/ENSG00000167508/ENSG00000100003
BP	GO:0042445	hormone metabolic process	10/449	179/14304	0.0560106	0.316519	ENSG00000164690/ENSG00000100867/ENSG00000187134/ENSG00000167755/ENSG00000211452/ENSG00000111424/ENSG00000204385/ENSG00000139988/ENSG00000196549/ENSG00000227471	SHH/DHRS2/AKR1C1/KLK6/DIO1/VDR/SLC44A4/RDH12/MME/AKR1B15	10	3	ENSG00000164690/ENSG00000211452/ENSG00000196549	7	ENSG00000100867/ENSG00000187134/ENSG00000167755/ENSG00000111424/ENSG00000204385/ENSG00000139988/ENSG00000227471
BP	GO:0010720	positive regulation of cell development	20/449	434/14304	0.0562543	0.316519	ENSG00000164850/ENSG00000164690/ENSG00000163220/ENSG00000165731/ENSG00000115414/ENSG00000173334/ENSG00000156299/ENSG00000128342/ENSG00000107984/ENSG00000124507/ENSG00000066279/ENSG00000221866/ENSG00000132932/ENSG00000078900/ENSG00000119714/ENSG00000136717/ENSG00000137825/ENSG00000005513/ENSG00000176406/ENSG00000103528	GPER1/SHH/S100A9/RET/FN1/TRIB1/TIAM1/LIF/DKK1/PACSIN1/ASPM/PLXNA4/ATP8A2/TP73/GPR68/BIN1/ITPKA/SOX8/RIMS2/SYT17	20	12	ENSG00000164850/ENSG00000164690/ENSG00000165731/ENSG00000107984/ENSG00000124507/ENSG00000066279/ENSG00000221866/ENSG00000078900/ENSG00000119714/ENSG00000136717/ENSG00000137825/ENSG00000176406	8	ENSG00000163220/ENSG00000115414/ENSG00000173334/ENSG00000156299/ENSG00000128342/ENSG00000132932/ENSG00000005513/ENSG00000103528
BP	GO:0007188	adenylate cyclase-modulating G-protein coupled receptor signaling pathway	8/449	132/14304	0.0562811	0.316519	ENSG00000164850/ENSG00000043591/ENSG00000171522/ENSG00000132329/ENSG00000213694/ENSG00000122679/ENSG00000170425/ENSG00000125510	GPER1/ADRB1/PTGER4/RAMP1/S1PR3/RAMP3/ADORA2B/OPRL1	8	5	ENSG00000164850/ENSG00000171522/ENSG00000132329/ENSG00000122679/ENSG00000125510	3	ENSG00000043591/ENSG00000213694/ENSG00000170425
BP	GO:0099531	presynaptic process involved in chemical synaptic transmission	8/449	132/14304	0.0562811	0.316519	ENSG00000164850/ENSG00000198535/ENSG00000168621/ENSG00000132639/ENSG00000075073/ENSG00000176406/ENSG00000135604/ENSG00000103528	GPER1/C2CD4A/GDNF/SNAP25/TACR2/RIMS2/STX11/SYT17	8	4	ENSG00000164850/ENSG00000132639/ENSG00000075073/ENSG00000176406	4	ENSG00000198535/ENSG00000168621/ENSG00000135604/ENSG00000103528
BP	GO:0000305	response to oxygen radical	3/449	28/14304	0.0563563	0.316519	ENSG00000112096/ENSG00000135218/ENSG00000140092	SOD2/CD36/FBLN5	3	0		3	ENSG00000112096/ENSG00000135218/ENSG00000140092
BP	GO:0015804	neutral amino acid transport	3/449	28/14304	0.0563563	0.316519	ENSG00000103257/ENSG00000092068/ENSG00000149150	SLC7A5/SLC7A8/SLC43A1	3	0		3	ENSG00000103257/ENSG00000092068/ENSG00000149150
BP	GO:0032467	positive regulation of cytokinesis	3/449	28/14304	0.0563563	0.316519	ENSG00000178999/ENSG00000122966/ENSG00000118193	AURKB/CIT/KIF14	3	3	ENSG00000178999/ENSG00000122966/ENSG00000118193	0
BP	GO:0045745	positive regulation of G-protein coupled receptor protein signaling pathway	3/449	28/14304	0.0563563	0.316519	ENSG00000164850/ENSG00000167755/ENSG00000167754	GPER1/KLK6/KLK5	3	1	ENSG00000164850	2	ENSG00000167755/ENSG00000167754
BP	GO:0048333	mesodermal cell differentiation	3/449	28/14304	0.0563563	0.316519	ENSG00000107984/ENSG00000066468/ENSG00000122641	DKK1/FGFR2/INHBA	3	3	ENSG00000107984/ENSG00000066468/ENSG00000122641	0
BP	GO:0071542	dopaminergic neuron differentiation	3/449	28/14304	0.0563563	0.316519	ENSG00000164690/ENSG00000156299/ENSG00000107984	SHH/TIAM1/DKK1	3	2	ENSG00000164690/ENSG00000107984	1	ENSG00000156299
BP	GO:0090322	regulation of superoxide metabolic process	3/449	28/14304	0.0563563	0.316519	ENSG00000135218/ENSG00000102575/ENSG00000140092	CD36/ACP5/FBLN5	3	0		3	ENSG00000135218/ENSG00000102575/ENSG00000140092
BP	GO:0099622	cardiac muscle cell membrane repolarization	3/449	28/14304	0.0563563	0.316519	ENSG00000121361/ENSG00000162989/ENSG00000145362	KCNJ8/KCNJ3/ANK2	3	2	ENSG00000121361/ENSG00000162989	1	ENSG00000145362
BP	GO:0098542	defense response to other organism	16/449	330/14304	0.0571288	0.320385	ENSG00000143556/ENSG00000163220/ENSG00000143546/ENSG00000163221/ENSG00000189334/ENSG00000135218/ENSG00000124107/ENSG00000117228/ENSG00000167754/ENSG00000106366/ENSG00000102575/ENSG00000121361/ENSG00000129988/ENSG00000106538/ENSG00000179750/ENSG00000100473	S100A7/S100A9/S100A8/S100A12/S100A14/CD36/SLPI/GBP1/KLK5/SERPINE1/ACP5/KCNJ8/LBP/RARRES2/APOBEC3B/COCH	16	3	ENSG00000121361/ENSG00000179750/ENSG00000100473	13	ENSG00000143556/ENSG00000163220/ENSG00000143546/ENSG00000163221/ENSG00000189334/ENSG00000135218/ENSG00000124107/ENSG00000117228/ENSG00000167754/ENSG00000106366/ENSG00000102575/ENSG00000129988/ENSG00000106538
BP	GO:0007389	pattern specification process	17/449	356/14304	0.0572086	0.320385	ENSG00000164690/ENSG00000178568/ENSG00000175197/ENSG00000154099/ENSG00000107984/ENSG00000073282/ENSG00000168621/ENSG00000152804/ENSG00000136099/ENSG00000066468/ENSG00000185737/ENSG00000139318/ENSG00000122877/ENSG00000125850/ENSG00000109705/ENSG00000106689/ENSG00000039139	SHH/ERBB4/DDIT3/DNAAF1/DKK1/TP63/GDNF/HHEX/PCDH8/FGFR2/NRG3/DUSP6/EGR2/OVOL2/NKX3-2/LHX2/DNAH5	17	11	ENSG00000164690/ENSG00000178568/ENSG00000154099/ENSG00000107984/ENSG00000152804/ENSG00000136099/ENSG00000066468/ENSG00000185737/ENSG00000125850/ENSG00000109705/ENSG00000106689	6	ENSG00000175197/ENSG00000073282/ENSG00000168621/ENSG00000139318/ENSG00000122877/ENSG00000039139
BP	GO:0030177	positive regulation of Wnt signaling pathway	9/449	156/14304	0.0575214	0.321676	ENSG00000164690/ENSG00000107984/ENSG00000143882/ENSG00000066279/ENSG00000153071/ENSG00000152804/ENSG00000158813/ENSG00000066468/ENSG00000169884	SHH/DKK1/ATP6V1C2/ASPM/DAB2/HHEX/EDA/FGFR2/WNT10B	9	8	ENSG00000164690/ENSG00000107984/ENSG00000066279/ENSG00000153071/ENSG00000152804/ENSG00000158813/ENSG00000066468/ENSG00000169884	1	ENSG00000143882
BP	GO:0007606	sensory perception of chemical stimulus	6/449	88/14304	0.0582758	0.325428	ENSG00000160862/ENSG00000135218/ENSG00000166833/ENSG00000187848/ENSG00000169884/ENSG00000170373	AZGP1/CD36/NAV2/P2RX2/WNT10B/CST1	6	3	ENSG00000187848/ENSG00000169884/ENSG00000170373	3	ENSG00000160862/ENSG00000135218/ENSG00000166833
BP	GO:0045926	negative regulation of growth	11/449	205/14304	0.0588654	0.327255	ENSG00000043591/ENSG00000125148/ENSG00000135218/ENSG00000123080/ENSG00000169418/ENSG00000168243/ENSG00000078900/ENSG00000179833/ENSG00000129988/ENSG00000135333/ENSG00000122641	ADRB1/MT2A/CD36/CDKN2C/NPR1/GNG4/TP73/SERTAD2/LBP/EPHA7/INHBA	11	6	ENSG00000123080/ENSG00000169418/ENSG00000168243/ENSG00000078900/ENSG00000135333/ENSG00000122641	5	ENSG00000043591/ENSG00000125148/ENSG00000135218/ENSG00000179833/ENSG00000129988
BP	GO:0007422	peripheral nervous system development	5/449	67/14304	0.0589818	0.327255	ENSG00000172037/ENSG00000168621/ENSG00000221866/ENSG00000122877/ENSG00000005513	LAMB2/GDNF/PLXNA4/EGR2/SOX8	5	2	ENSG00000172037/ENSG00000221866	3	ENSG00000168621/ENSG00000122877/ENSG00000005513
BP	GO:0060419	heart growth	5/449	67/14304	0.0589818	0.327255	ENSG00000178568/ENSG00000181744/ENSG00000078900/ENSG00000066468/ENSG00000139318	ERBB4/C3orf58/TP73/FGFR2/DUSP6	5	4	ENSG00000178568/ENSG00000181744/ENSG00000078900/ENSG00000066468	1	ENSG00000139318
BP	GO:0006940	regulation of smooth muscle contraction	4/449	47/14304	0.0592872	0.327255	ENSG00000164850/ENSG00000168743/ENSG00000170425/ENSG00000075073	GPER1/NPNT/ADORA2B/TACR2	4	3	ENSG00000164850/ENSG00000168743/ENSG00000075073	1	ENSG00000170425
BP	GO:0061005	cell differentiation involved in kidney development	4/449	47/14304	0.0592872	0.327255	ENSG00000164690/ENSG00000172037/ENSG00000128342/ENSG00000168621	SHH/LAMB2/LIF/GDNF	4	2	ENSG00000164690/ENSG00000172037	2	ENSG00000128342/ENSG00000168621
BP	GO:0018108	peptidyl-tyrosine phosphorylation	15/449	306/14304	0.0594	0.327255	ENSG00000109321/ENSG00000165731/ENSG00000116285/ENSG00000178568/ENSG00000026508/ENSG00000128342/ENSG00000135218/ENSG00000006016/ENSG00000156427/ENSG00000174808/ENSG00000122025/ENSG00000066468/ENSG00000150281/ENSG00000135333/ENSG00000108984	AREG/RET/ERRFI1/ERBB4/CD44/LIF/CD36/CRLF1/FGF18/BTC/FLT3/FGFR2/CTF1/EPHA7/MAP2K6	15	9	ENSG00000165731/ENSG00000178568/ENSG00000006016/ENSG00000156427/ENSG00000122025/ENSG00000066468/ENSG00000150281/ENSG00000135333/ENSG00000108984	6	ENSG00000109321/ENSG00000116285/ENSG00000026508/ENSG00000128342/ENSG00000135218/ENSG00000174808
BP	GO:0048588	developmental cell growth	10/449	181/14304	0.0594854	0.327255	ENSG00000115414/ENSG00000172037/ENSG00000156299/ENSG00000055163/ENSG00000125398/ENSG00000221866/ENSG00000135333/ENSG00000176406/ENSG00000106689/ENSG00000103528	FN1/LAMB2/TIAM1/CYFIP2/SOX9/PLXNA4/EPHA7/RIMS2/LHX2/SYT17	10	6	ENSG00000172037/ENSG00000055163/ENSG00000221866/ENSG00000135333/ENSG00000176406/ENSG00000106689	4	ENSG00000115414/ENSG00000156299/ENSG00000125398/ENSG00000103528
BP	GO:0050680	negative regulation of epithelial cell proliferation	7/449	111/14304	0.0602907	0.327255	ENSG00000136943/ENSG00000125398/ENSG00000156535/ENSG00000066468/ENSG00000111424/ENSG00000139618/ENSG00000169884	CTSV/SOX9/CD109/FGFR2/VDR/BRCA2/WNT10B	7	4	ENSG00000136943/ENSG00000066468/ENSG00000139618/ENSG00000169884	3	ENSG00000125398/ENSG00000156535/ENSG00000111424
BP	GO:0048015	phosphatidylinositol-mediated signaling	8/449	134/14304	0.0604178	0.327255	ENSG00000164850/ENSG00000178568/ENSG00000181744/ENSG00000172575/ENSG00000215182/ENSG00000163629/ENSG00000125398/ENSG00000122025	GPER1/ERBB4/C3orf58/RASGRP1/MUC5AC/PTPN13/SOX9/FLT3	8	5	ENSG00000164850/ENSG00000178568/ENSG00000181744/ENSG00000163629/ENSG00000122025	3	ENSG00000172575/ENSG00000215182/ENSG00000125398
BP	GO:0001502	cartilage condensation	2/449	13/14304	0.0610219	0.327255	ENSG00000111341/ENSG00000125398	MGP/SOX9	2	0		2	ENSG00000111341/ENSG00000125398
BP	GO:0010155	regulation of proton transport	2/449	13/14304	0.0610219	0.327255	ENSG00000088992/ENSG00000255346	TESC/NOX5	2	2	ENSG00000088992/ENSG00000255346	0
BP	GO:0042533	tumor necrosis factor biosynthetic process	2/449	13/14304	0.0610219	0.327255	ENSG00000116285/ENSG00000129988	ERRFI1/LBP	2	0		2	ENSG00000116285/ENSG00000129988
BP	GO:0042534	regulation of tumor necrosis factor biosynthetic process	2/449	13/14304	0.0610219	0.327255	ENSG00000116285/ENSG00000129988	ERRFI1/LBP	2	0		2	ENSG00000116285/ENSG00000129988
BP	GO:0042635	positive regulation of hair cycle	2/449	13/14304	0.0610219	0.327255	ENSG00000128422/ENSG00000169884	KRT17/WNT10B	2	1	ENSG00000169884	1	ENSG00000128422
BP	GO:0043650	dicarboxylic acid biosynthetic process	2/449	13/14304	0.0610219	0.327255	ENSG00000115919/ENSG00000117009	KYNU/KMO	2	0		2	ENSG00000115919/ENSG00000117009
BP	GO:0044110	growth involved in symbiotic interaction	2/449	13/14304	0.0610219	0.327255	ENSG00000135218/ENSG00000129988	CD36/LBP	2	0		2	ENSG00000135218/ENSG00000129988
BP	GO:0044116	growth of symbiont involved in interaction with host	2/449	13/14304	0.0610219	0.327255	ENSG00000135218/ENSG00000129988	CD36/LBP	2	0		2	ENSG00000135218/ENSG00000129988
BP	GO:0044320	cellular response to leptin stimulus	2/449	13/14304	0.0610219	0.327255	ENSG00000145386/ENSG00000119508	CCNA2/NR4A3	2	2	ENSG00000145386/ENSG00000119508	0
BP	GO:0060074	synapse maturation	2/449	13/14304	0.0610219	0.327255	ENSG00000117399/ENSG00000147642	CDC20/SYBU	2	2	ENSG00000117399/ENSG00000147642	0
BP	GO:0060347	heart trabecula formation	2/449	13/14304	0.0610219	0.327255	ENSG00000115641/ENSG00000125850	FHL2/OVOL2	2	1	ENSG00000125850	1	ENSG00000115641
BP	GO:0060788	ectodermal placode formation	2/449	13/14304	0.0610219	0.327255	ENSG00000158813/ENSG00000185737	EDA/NRG3	2	2	ENSG00000158813/ENSG00000185737	0
BP	GO:0070365	hepatocyte differentiation	2/449	13/14304	0.0610219	0.327255	ENSG00000152804/ENSG00000165891	HHEX/E2F7	2	2	ENSG00000152804/ENSG00000165891	0
BP	GO:0071599	otic vesicle development	2/449	13/14304	0.0610219	0.327255	ENSG00000125398/ENSG00000066468	SOX9/FGFR2	2	1	ENSG00000066468	1	ENSG00000125398
BP	GO:0071697	ectodermal placode morphogenesis	2/449	13/14304	0.0610219	0.327255	ENSG00000158813/ENSG00000185737	EDA/NRG3	2	2	ENSG00000158813/ENSG00000185737	0
BP	GO:0090266	regulation of mitotic cell cycle spindle assembly checkpoint	2/449	13/14304	0.0610219	0.327255	ENSG00000164109/ENSG00000080986	MAD2L1/NDC80	2	2	ENSG00000164109/ENSG00000080986	0
BP	GO:0090399	replicative senescence	2/449	13/14304	0.0610219	0.327255	ENSG00000106366/ENSG00000196549	SERPINE1/MME	2	1	ENSG00000196549	1	ENSG00000106366
BP	GO:0098911	regulation of ventricular cardiac muscle cell action potential	2/449	13/14304	0.0610219	0.327255	ENSG00000134755/ENSG00000151067	DSC2/CACNA1C	2	1	ENSG00000151067	1	ENSG00000134755
BP	GO:1903504	regulation of mitotic spindle checkpoint	2/449	13/14304	0.0610219	0.327255	ENSG00000164109/ENSG00000080986	MAD2L1/NDC80	2	2	ENSG00000164109/ENSG00000080986	0
BP	GO:0002755	MyD88-dependent toll-like receptor signaling pathway	3/449	29/14304	0.0614493	0.327255	ENSG00000095015/ENSG00000135218/ENSG00000134070	MAP3K1/CD36/IRAK2	3	0		3	ENSG00000095015/ENSG00000135218/ENSG00000134070
BP	GO:0010092	specification of animal organ identity	3/449	29/14304	0.0614493	0.327255	ENSG00000107984/ENSG00000168621/ENSG00000066468	DKK1/GDNF/FGFR2	3	2	ENSG00000107984/ENSG00000066468	1	ENSG00000168621
BP	GO:0035115	embryonic forelimb morphogenesis	3/449	29/14304	0.0614493	0.327255	ENSG00000164690/ENSG00000073282/ENSG00000151067	SHH/TP63/CACNA1C	3	2	ENSG00000164690/ENSG00000151067	1	ENSG00000073282
BP	GO:0045736	negative regulation of cyclin-dependent protein serine/threonine kinase activity	3/449	29/14304	0.0614493	0.327255	ENSG00000166851/ENSG00000123080/ENSG00000152804	PLK1/CDKN2C/HHEX	3	3	ENSG00000166851/ENSG00000123080/ENSG00000152804	0
BP	GO:0060603	mammary gland duct morphogenesis	3/449	29/14304	0.0614493	0.327255	ENSG00000109321/ENSG00000066468/ENSG00000111424	AREG/FGFR2/VDR	3	1	ENSG00000066468	2	ENSG00000109321/ENSG00000111424
BP	GO:0086004	regulation of cardiac muscle cell contraction	3/449	29/14304	0.0614493	0.327255	ENSG00000134755/ENSG00000151067/ENSG00000145362	DSC2/CACNA1C/ANK2	3	1	ENSG00000151067	2	ENSG00000134755/ENSG00000145362
BP	GO:0006979	response to oxidative stress	18/449	386/14304	0.0617972	0.32866	ENSG00000143556/ENSG00000109321/ENSG00000100867/ENSG00000112096/ENSG00000189058/ENSG00000151012/ENSG00000165474/ENSG00000145386/ENSG00000135218/ENSG00000168077/ENSG00000116016/ENSG00000167768/ENSG00000100365/ENSG00000173846/ENSG00000119508/ENSG00000174099/ENSG00000140092/ENSG00000255346	S100A7/AREG/DHRS2/SOD2/APOD/SLC7A11/GJB2/CCNA2/CD36/SCARA3/EPAS1/KRT1/NCF4/PLK3/NR4A3/MSRB3/FBLN5/NOX5	18	5	ENSG00000189058/ENSG00000145386/ENSG00000168077/ENSG00000119508/ENSG00000255346	13	ENSG00000143556/ENSG00000109321/ENSG00000100867/ENSG00000112096/ENSG00000151012/ENSG00000165474/ENSG00000135218/ENSG00000116016/ENSG00000167768/ENSG00000100365/ENSG00000173846/ENSG00000174099/ENSG00000140092
BP	GO:0044070	regulation of anion transport	5/449	68/14304	0.0621014	0.328935	ENSG00000174827/ENSG00000124406/ENSG00000170379/ENSG00000132932/ENSG00000108984	PDZK1/ATP8A1/TCAF2/ATP8A2/MAP2K6	5	3	ENSG00000124406/ENSG00000170379/ENSG00000108984	2	ENSG00000174827/ENSG00000132932
BP	GO:0061333	renal tubule morphogenesis	5/449	68/14304	0.0621014	0.328935	ENSG00000164690/ENSG00000168743/ENSG00000168621/ENSG00000125398/ENSG00000005513	SHH/NPNT/GDNF/SOX9/SOX8	5	2	ENSG00000164690/ENSG00000168743	3	ENSG00000168621/ENSG00000125398/ENSG00000005513
BP	GO:1902653	secondary alcohol biosynthetic process	5/449	68/14304	0.0621014	0.328935	ENSG00000099194/ENSG00000052802/ENSG00000104549/ENSG00000167508/ENSG00000100003	SCD/MSMO1/SQLE/MVD/SEC14L2	5	0		5	ENSG00000099194/ENSG00000052802/ENSG00000104549/ENSG00000167508/ENSG00000100003
BP	GO:0021953	central nervous system neuron differentiation	8/449	135/14304	0.0625559	0.329995	ENSG00000164690/ENSG00000178568/ENSG00000152377/ENSG00000107984/ENSG00000121454/ENSG00000221866/ENSG00000066468/ENSG00000122641	SHH/ERBB4/SPOCK1/DKK1/LHX4/PLXNA4/FGFR2/INHBA	8	7	ENSG00000164690/ENSG00000178568/ENSG00000107984/ENSG00000121454/ENSG00000221866/ENSG00000066468/ENSG00000122641	1	ENSG00000152377
BP	GO:0031960	response to corticosteroid	8/449	135/14304	0.0625559	0.329995	ENSG00000109321/ENSG00000164850/ENSG00000116285/ENSG00000165474/ENSG00000136943/ENSG00000132906/ENSG00000122025/ENSG00000176890	AREG/GPER1/ERRFI1/GJB2/CTSV/CASP9/FLT3/TYMS	8	5	ENSG00000164850/ENSG00000136943/ENSG00000132906/ENSG00000122025/ENSG00000176890	3	ENSG00000109321/ENSG00000116285/ENSG00000165474
BP	GO:0099504	synaptic vesicle cycle	7/449	112/14304	0.0626639	0.329995	ENSG00000198535/ENSG00000124507/ENSG00000132639/ENSG00000101463/ENSG00000176406/ENSG00000135604/ENSG00000103528	C2CD4A/PACSIN1/SNAP25/SYNDIG1/RIMS2/STX11/SYT17	7	4	ENSG00000124507/ENSG00000132639/ENSG00000101463/ENSG00000176406	3	ENSG00000198535/ENSG00000135604/ENSG00000103528
BP	GO:0002446	neutrophil mediated immunity	20/449	440/14304	0.062902	0.329995	ENSG00000143556/ENSG00000163220/ENSG00000197249/ENSG00000148346/ENSG00000026508/ENSG00000143546/ENSG00000163221/ENSG00000171236/ENSG00000038002/ENSG00000124406/ENSG00000173110/ENSG00000135218/ENSG00000069424/ENSG00000124107/ENSG00000132639/ENSG00000196136/ENSG00000167768/ENSG00000164687/ENSG00000173930/ENSG00000196549	S100A7/S100A9/SERPINA1/LCN2/CD44/S100A8/S100A12/LRG1/AGA/ATP8A1/HSPA6/CD36/KCNAB2/SLPI/SNAP25/SERPINA3/KRT1/FABP5/SLCO4C1/MME	20	4	ENSG00000124406/ENSG00000069424/ENSG00000132639/ENSG00000196549	16	ENSG00000143556/ENSG00000163220/ENSG00000197249/ENSG00000148346/ENSG00000026508/ENSG00000143546/ENSG00000163221/ENSG00000171236/ENSG00000038002/ENSG00000173110/ENSG00000135218/ENSG00000124107/ENSG00000196136/ENSG00000167768/ENSG00000164687/ENSG00000173930
BP	GO:0009306	protein secretion	20/449	440/14304	0.062902	0.329995	ENSG00000164850/ENSG00000163221/ENSG00000115414/ENSG00000171522/ENSG00000156299/ENSG00000147642/ENSG00000172575/ENSG00000135218/ENSG00000117228/ENSG00000132639/ENSG00000134258/ENSG00000119714/ENSG00000169900/ENSG00000115221/ENSG00000006071/ENSG00000151067/ENSG00000075073/ENSG00000176406/ENSG00000183682/ENSG00000255346	GPER1/S100A12/FN1/PTGER4/TIAM1/SYBU/RASGRP1/CD36/GBP1/SNAP25/VTCN1/GPR68/PYDC1/ITGB6/ABCC8/CACNA1C/TACR2/RIMS2/BMP8A/NOX5	20	11	ENSG00000164850/ENSG00000171522/ENSG00000147642/ENSG00000132639/ENSG00000119714/ENSG00000006071/ENSG00000151067/ENSG00000075073/ENSG00000176406/ENSG00000183682/ENSG00000255346	9	ENSG00000163221/ENSG00000115414/ENSG00000156299/ENSG00000172575/ENSG00000135218/ENSG00000117228/ENSG00000134258/ENSG00000169900/ENSG00000115221
BP	GO:0032370	positive regulation of lipid transport	4/449	48/14304	0.0631456	0.329995	ENSG00000144452/ENSG00000124406/ENSG00000132932/ENSG00000108984	ABCA12/ATP8A1/ATP8A2/MAP2K6	4	2	ENSG00000124406/ENSG00000108984	2	ENSG00000144452/ENSG00000132932
BP	GO:0045576	mast cell activation	4/449	48/14304	0.0631456	0.329995	ENSG00000163221/ENSG00000172575/ENSG00000170425/ENSG00000119508	S100A12/RASGRP1/ADORA2B/NR4A3	4	1	ENSG00000119508	3	ENSG00000163221/ENSG00000172575/ENSG00000170425
BP	GO:0045840	positive regulation of mitotic nuclear division	4/449	48/14304	0.0631456	0.329995	ENSG00000175063/ENSG00000135476/ENSG00000146670/ENSG00000174808	UBE2C/ESPL1/CDCA5/BTC	4	3	ENSG00000175063/ENSG00000135476/ENSG00000146670	1	ENSG00000174808
BP	GO:0051438	regulation of ubiquitin-protein transferase activity	4/449	48/14304	0.0631456	0.329995	ENSG00000166851/ENSG00000117399/ENSG00000175063/ENSG00000164109	PLK1/CDC20/UBE2C/MAD2L1	4	4	ENSG00000166851/ENSG00000117399/ENSG00000175063/ENSG00000164109	0
BP	GO:0090329	regulation of DNA-dependent DNA replication	4/449	48/14304	0.0631456	0.329995	ENSG00000140534/ENSG00000197299/ENSG00000139618/ENSG00000165891	TICRR/BLM/BRCA2/E2F7	4	4	ENSG00000140534/ENSG00000197299/ENSG00000139618/ENSG00000165891	0
BP	GO:0002221	pattern recognition receptor signaling pathway	9/449	159/14304	0.0633219	0.330474	ENSG00000163220/ENSG00000143546/ENSG00000189334/ENSG00000095015/ENSG00000135218/ENSG00000163362/ENSG00000129988/ENSG00000108984/ENSG00000134070	S100A9/S100A8/S100A14/MAP3K1/CD36/INAVA/LBP/MAP2K6/IRAK2	9	1	ENSG00000108984	8	ENSG00000163220/ENSG00000143546/ENSG00000189334/ENSG00000095015/ENSG00000135218/ENSG00000163362/ENSG00000129988/ENSG00000134070
BP	GO:0018212	peptidyl-tyrosine modification	15/449	309/14304	0.0634947	0.330934	ENSG00000109321/ENSG00000165731/ENSG00000116285/ENSG00000178568/ENSG00000026508/ENSG00000128342/ENSG00000135218/ENSG00000006016/ENSG00000156427/ENSG00000174808/ENSG00000122025/ENSG00000066468/ENSG00000150281/ENSG00000135333/ENSG00000108984	AREG/RET/ERRFI1/ERBB4/CD44/LIF/CD36/CRLF1/FGF18/BTC/FLT3/FGFR2/CTF1/EPHA7/MAP2K6	15	9	ENSG00000165731/ENSG00000178568/ENSG00000006016/ENSG00000156427/ENSG00000122025/ENSG00000066468/ENSG00000150281/ENSG00000135333/ENSG00000108984	6	ENSG00000109321/ENSG00000116285/ENSG00000026508/ENSG00000128342/ENSG00000135218/ENSG00000174808
BP	GO:0070997	neuron death	14/449	284/14304	0.064539	0.335929	ENSG00000101057/ENSG00000112096/ENSG00000175197/ENSG00000167755/ENSG00000107984/ENSG00000073282/ENSG00000168621/ENSG00000122966/ENSG00000006016/ENSG00000118193/ENSG00000132906/ENSG00000078900/ENSG00000135333/ENSG00000119508	MYBL2/SOD2/DDIT3/KLK6/DKK1/TP63/GDNF/CIT/CRLF1/KIF14/CASP9/TP73/EPHA7/NR4A3	14	9	ENSG00000101057/ENSG00000107984/ENSG00000122966/ENSG00000006016/ENSG00000118193/ENSG00000132906/ENSG00000078900/ENSG00000135333/ENSG00000119508	5	ENSG00000112096/ENSG00000175197/ENSG00000167755/ENSG00000073282/ENSG00000168621
BP	GO:0050731	positive regulation of peptidyl-tyrosine phosphorylation	8/449	136/14304	0.0647408	0.336532	ENSG00000109321/ENSG00000178568/ENSG00000026508/ENSG00000128342/ENSG00000135218/ENSG00000006016/ENSG00000122025/ENSG00000150281	AREG/ERBB4/CD44/LIF/CD36/CRLF1/FLT3/CTF1	8	4	ENSG00000178568/ENSG00000006016/ENSG00000122025/ENSG00000150281	4	ENSG00000109321/ENSG00000026508/ENSG00000128342/ENSG00000135218
BP	GO:0030111	regulation of Wnt signaling pathway	15/449	310/14304	0.0649009	0.336916	ENSG00000180694/ENSG00000164690/ENSG00000175197/ENSG00000146038/ENSG00000156299/ENSG00000107984/ENSG00000169862/ENSG00000143882/ENSG00000066279/ENSG00000125398/ENSG00000153071/ENSG00000152804/ENSG00000158813/ENSG00000066468/ENSG00000169884	TMEM64/SHH/DDIT3/DCDC2/TIAM1/DKK1/CTNND2/ATP6V1C2/ASPM/SOX9/DAB2/HHEX/EDA/FGFR2/WNT10B	15	11	ENSG00000180694/ENSG00000164690/ENSG00000146038/ENSG00000107984/ENSG00000169862/ENSG00000066279/ENSG00000153071/ENSG00000152804/ENSG00000158813/ENSG00000066468/ENSG00000169884	4	ENSG00000175197/ENSG00000156299/ENSG00000143882/ENSG00000125398
BP	GO:0042136	neurotransmitter biosynthetic process	5/449	69/14304	0.0653125	0.33819	ENSG00000130707/ENSG00000135218/ENSG00000102575/ENSG00000134780/ENSG00000204385	ASS1/CD36/ACP5/DAGLA/SLC44A4	5	1	ENSG00000134780	4	ENSG00000130707/ENSG00000135218/ENSG00000102575/ENSG00000204385
BP	GO:0009914	hormone transport	13/449	259/14304	0.0653194	0.33819	ENSG00000164850/ENSG00000156299/ENSG00000128342/ENSG00000147642/ENSG00000132639/ENSG00000119714/ENSG00000006071/ENSG00000204385/ENSG00000151067/ENSG00000122641/ENSG00000075073/ENSG00000176406/ENSG00000183682	GPER1/TIAM1/LIF/SYBU/SNAP25/GPR68/ABCC8/SLC44A4/CACNA1C/INHBA/TACR2/RIMS2/BMP8A	13	10	ENSG00000164850/ENSG00000147642/ENSG00000132639/ENSG00000119714/ENSG00000006071/ENSG00000151067/ENSG00000122641/ENSG00000075073/ENSG00000176406/ENSG00000183682	3	ENSG00000156299/ENSG00000128342/ENSG00000204385
BP	GO:0009314	response to radiation	18/449	389/14304	0.0655209	0.338785	ENSG00000171401/ENSG00000134107/ENSG00000073282/ENSG00000104755/ENSG00000178999/ENSG00000166803/ENSG00000168077/ENSG00000132906/ENSG00000132932/ENSG00000078900/ENSG00000140534/ENSG00000173846/ENSG00000006071/ENSG00000197299/ENSG00000139618/ENSG00000085999/ENSG00000196549/ENSG00000198691	KRT13/BHLHE40/TP63/ADAM2/AURKB/PCLAF/SCARA3/CASP9/ATP8A2/TP73/TICRR/PLK3/ABCC8/BLM/BRCA2/RAD54L/MME/ABCA4	18	13	ENSG00000171401/ENSG00000104755/ENSG00000178999/ENSG00000166803/ENSG00000168077/ENSG00000132906/ENSG00000078900/ENSG00000140534/ENSG00000006071/ENSG00000197299/ENSG00000139618/ENSG00000085999/ENSG00000196549	5	ENSG00000134107/ENSG00000073282/ENSG00000132932/ENSG00000173846/ENSG00000198691
BP	GO:1904062	regulation of cation transmembrane transport	12/449	234/14304	0.0657422	0.33948	ENSG00000164850/ENSG00000174827/ENSG00000173221/ENSG00000069424/ENSG00000122679/ENSG00000006071/ENSG00000088992/ENSG00000151067/ENSG00000125510/ENSG00000165995/ENSG00000255346/ENSG00000145362	GPER1/PDZK1/GLRX/KCNAB2/RAMP3/ABCC8/TESC/CACNA1C/OPRL1/CACNB2/NOX5/ANK2	12	9	ENSG00000164850/ENSG00000069424/ENSG00000122679/ENSG00000006071/ENSG00000088992/ENSG00000151067/ENSG00000125510/ENSG00000165995/ENSG00000255346	3	ENSG00000174827/ENSG00000173221/ENSG00000145362
BP	GO:0032680	regulation of tumor necrosis factor production	6/449	91/14304	0.0664096	0.340183	ENSG00000116285/ENSG00000172575/ENSG00000135218/ENSG00000102575/ENSG00000129988/ENSG00000006071	ERRFI1/RASGRP1/CD36/ACP5/LBP/ABCC8	6	1	ENSG00000006071	5	ENSG00000116285/ENSG00000172575/ENSG00000135218/ENSG00000102575/ENSG00000129988
BP	GO:0035296	regulation of tube diameter	6/449	91/14304	0.0664096	0.340183	ENSG00000164850/ENSG00000112096/ENSG00000043591/ENSG00000169418/ENSG00000121361/ENSG00000170425	GPER1/SOD2/ADRB1/NPR1/KCNJ8/ADORA2B	6	3	ENSG00000164850/ENSG00000169418/ENSG00000121361	3	ENSG00000112096/ENSG00000043591/ENSG00000170425
BP	GO:0097746	regulation of blood vessel diameter	6/449	91/14304	0.0664096	0.340183	ENSG00000164850/ENSG00000112096/ENSG00000043591/ENSG00000169418/ENSG00000121361/ENSG00000170425	GPER1/SOD2/ADRB1/NPR1/KCNJ8/ADORA2B	6	3	ENSG00000164850/ENSG00000169418/ENSG00000121361	3	ENSG00000112096/ENSG00000043591/ENSG00000170425
BP	GO:0003156	regulation of animal organ formation	3/449	30/14304	0.0667485	0.340183	ENSG00000164690/ENSG00000107984/ENSG00000168621	SHH/DKK1/GDNF	3	2	ENSG00000164690/ENSG00000107984	1	ENSG00000168621
BP	GO:0031297	replication fork processing	3/449	30/14304	0.0667485	0.340183	ENSG00000197299/ENSG00000139618/ENSG00000154920	BLM/BRCA2/EME1	3	3	ENSG00000197299/ENSG00000139618/ENSG00000154920	0
BP	GO:0040036	regulation of fibroblast growth factor receptor signaling pathway	3/449	30/14304	0.0667485	0.340183	ENSG00000187678/ENSG00000066468/ENSG00000139318	SPRY4/FGFR2/DUSP6	3	1	ENSG00000066468	2	ENSG00000187678/ENSG00000139318
BP	GO:0045776	negative regulation of blood pressure	3/449	30/14304	0.0667485	0.340183	ENSG00000112096/ENSG00000043591/ENSG00000125510	SOD2/ADRB1/OPRL1	3	1	ENSG00000125510	2	ENSG00000112096/ENSG00000043591
BP	GO:0050892	intestinal absorption	3/449	30/14304	0.0667485	0.340183	ENSG00000187134/ENSG00000135218/ENSG00000111424	AKR1C1/CD36/VDR	3	0		3	ENSG00000187134/ENSG00000135218/ENSG00000111424
BP	GO:0051293	establishment of spindle localization	3/449	30/14304	0.0667485	0.340183	ENSG00000135476/ENSG00000076382/ENSG00000080986	ESPL1/SPAG5/NDC80	3	3	ENSG00000135476/ENSG00000076382/ENSG00000080986	0
BP	GO:0051443	positive regulation of ubiquitin-protein transferase activity	3/449	30/14304	0.0667485	0.340183	ENSG00000166851/ENSG00000117399/ENSG00000175063	PLK1/CDC20/UBE2C	3	3	ENSG00000166851/ENSG00000117399/ENSG00000175063	0
BP	GO:0048017	inositol lipid-mediated signaling	8/449	137/14304	0.0669726	0.340808	ENSG00000164850/ENSG00000178568/ENSG00000181744/ENSG00000172575/ENSG00000215182/ENSG00000163629/ENSG00000125398/ENSG00000122025	GPER1/ERBB4/C3orf58/RASGRP1/MUC5AC/PTPN13/SOX9/FLT3	8	5	ENSG00000164850/ENSG00000178568/ENSG00000181744/ENSG00000163629/ENSG00000122025	3	ENSG00000172575/ENSG00000215182/ENSG00000125398
BP	GO:0042982	amyloid precursor protein metabolic process	4/449	49/14304	0.0671328	0.340808	ENSG00000123119/ENSG00000167755/ENSG00000057252/ENSG00000136717	NECAB1/KLK6/SOAT1/BIN1	4	3	ENSG00000123119/ENSG00000057252/ENSG00000136717	1	ENSG00000167755
BP	GO:0060420	regulation of heart growth	4/449	49/14304	0.0671328	0.340808	ENSG00000178568/ENSG00000078900/ENSG00000066468/ENSG00000139318	ERBB4/TP73/FGFR2/DUSP6	4	3	ENSG00000178568/ENSG00000078900/ENSG00000066468	1	ENSG00000139318
BP	GO:0071216	cellular response to biotic stimulus	9/449	161/14304	0.0673881	0.341661	ENSG00000169429/ENSG00000173334/ENSG00000175197/ENSG00000135218/ENSG00000106366/ENSG00000111424/ENSG00000129988/ENSG00000134070/ENSG00000154920	CXCL8/TRIB1/DDIT3/CD36/SERPINE1/VDR/LBP/IRAK2/EME1	9	1	ENSG00000154920	8	ENSG00000169429/ENSG00000173334/ENSG00000175197/ENSG00000135218/ENSG00000106366/ENSG00000111424/ENSG00000129988/ENSG00000134070
BP	GO:0010876	lipid localization	15/449	312/14304	0.0677761	0.34211	ENSG00000164690/ENSG00000144452/ENSG00000189058/ENSG00000108846/ENSG00000187134/ENSG00000124406/ENSG00000057252/ENSG00000164211/ENSG00000135218/ENSG00000147872/ENSG00000132932/ENSG00000129988/ENSG00000108984/ENSG00000122641/ENSG00000198691	SHH/ABCA12/APOD/ABCC3/AKR1C1/ATP8A1/SOAT1/STARD4/CD36/PLIN2/ATP8A2/LBP/MAP2K6/INHBA/ABCA4	15	6	ENSG00000164690/ENSG00000189058/ENSG00000124406/ENSG00000057252/ENSG00000108984/ENSG00000122641	9	ENSG00000144452/ENSG00000108846/ENSG00000187134/ENSG00000164211/ENSG00000135218/ENSG00000147872/ENSG00000132932/ENSG00000129988/ENSG00000198691
BP	GO:0007009	plasma membrane organization	5/449	70/14304	0.068615	0.34211	ENSG00000163220/ENSG00000161249/ENSG00000124507/ENSG00000024422/ENSG00000145362	S100A9/DMKN/PACSIN1/EHD2/ANK2	5	2	ENSG00000124507/ENSG00000024422	3	ENSG00000163220/ENSG00000161249/ENSG00000145362
BP	GO:0015696	ammonium transport	5/449	70/14304	0.068615	0.34211	ENSG00000174827/ENSG00000140519/ENSG00000168621/ENSG00000204385/ENSG00000075073	PDZK1/RHCG/GDNF/SLC44A4/TACR2	5	1	ENSG00000075073	4	ENSG00000174827/ENSG00000140519/ENSG00000168621/ENSG00000204385
BP	GO:1901216	positive regulation of neuron death	5/449	70/14304	0.068615	0.34211	ENSG00000101057/ENSG00000175197/ENSG00000107984/ENSG00000132906/ENSG00000135333	MYBL2/DDIT3/DKK1/CASP9/EPHA7	5	4	ENSG00000101057/ENSG00000107984/ENSG00000132906/ENSG00000135333	1	ENSG00000175197
BP	GO:0046661	male sex differentiation	8/449	138/14304	0.0692513	0.34211	ENSG00000164690/ENSG00000176046/ENSG00000136943/ENSG00000066279/ENSG00000125398/ENSG00000121621/ENSG00000122641/ENSG00000005513	SHH/NUPR1/CTSV/ASPM/SOX9/KIF18A/INHBA/SOX8	8	5	ENSG00000164690/ENSG00000136943/ENSG00000066279/ENSG00000121621/ENSG00000122641	3	ENSG00000176046/ENSG00000125398/ENSG00000005513
BP	GO:0014902	myotube differentiation	6/449	92/14304	0.0692608	0.34211	ENSG00000164690/ENSG00000112183/ENSG00000187848/ENSG00000024422/ENSG00000123095/ENSG00000169884	SHH/RBM24/P2RX2/EHD2/BHLHE41/WNT10B	6	4	ENSG00000164690/ENSG00000187848/ENSG00000024422/ENSG00000169884	2	ENSG00000112183/ENSG00000123095
BP	GO:0019886	antigen processing and presentation of exogenous peptide antigen via MHC class II	6/449	92/14304	0.0692608	0.34211	ENSG00000066735/ENSG00000136943/ENSG00000090889/ENSG00000138778/ENSG00000142945/ENSG00000121621	KIF26A/CTSV/KIF4A/CENPE/KIF2C/KIF18A	6	6	ENSG00000066735/ENSG00000136943/ENSG00000090889/ENSG00000138778/ENSG00000142945/ENSG00000121621	0
BP	GO:0046883	regulation of hormone secretion	11/449	211/14304	0.0692715	0.34211	ENSG00000164850/ENSG00000156299/ENSG00000128342/ENSG00000147642/ENSG00000132639/ENSG00000119714/ENSG00000006071/ENSG00000151067/ENSG00000122641/ENSG00000075073/ENSG00000183682	GPER1/TIAM1/LIF/SYBU/SNAP25/GPR68/ABCC8/CACNA1C/INHBA/TACR2/BMP8A	11	9	ENSG00000164850/ENSG00000147642/ENSG00000132639/ENSG00000119714/ENSG00000006071/ENSG00000151067/ENSG00000122641/ENSG00000075073/ENSG00000183682	2	ENSG00000156299/ENSG00000128342
BP	GO:0001711	endodermal cell fate commitment	2/449	14/14304	0.0697523	0.34211	ENSG00000107984/ENSG00000139318	DKK1/DUSP6	2	1	ENSG00000107984	1	ENSG00000139318
BP	GO:0002717	positive regulation of natural killer cell mediated immunity	2/449	14/14304	0.0697523	0.34211	ENSG00000172575/ENSG00000164520	RASGRP1/RAET1E	2	0		2	ENSG00000172575/ENSG00000164520
BP	GO:0006586	indolalkylamine metabolic process	2/449	14/14304	0.0697523	0.34211	ENSG00000115919/ENSG00000117009	KYNU/KMO	2	0		2	ENSG00000115919/ENSG00000117009
BP	GO:0009263	deoxyribonucleotide biosynthetic process	2/449	14/14304	0.0697523	0.34211	ENSG00000171848/ENSG00000176890	RRM2/TYMS	2	2	ENSG00000171848/ENSG00000176890	0
BP	GO:0030214	hyaluronan catabolic process	2/449	14/14304	0.0697523	0.34211	ENSG00000026508/ENSG00000072571	CD44/HMMR	2	1	ENSG00000072571	1	ENSG00000026508
BP	GO:0030825	positive regulation of cGMP metabolic process	2/449	14/14304	0.0697523	0.34211	ENSG00000169418/ENSG00000170425	NPR1/ADORA2B	2	1	ENSG00000169418	1	ENSG00000170425
BP	GO:0031269	pseudopodium assembly	2/449	14/14304	0.0697523	0.34211	ENSG00000128283/ENSG00000163171	CDC42EP1/CDC42EP3	2	0		2	ENSG00000128283/ENSG00000163171
BP	GO:0036342	post-anal tail morphogenesis	2/449	14/14304	0.0697523	0.34211	ENSG00000073282/ENSG00000171310	TP63/CHST11	2	0		2	ENSG00000073282/ENSG00000171310
BP	GO:0036445	neuronal stem cell division	2/449	14/14304	0.0697523	0.34211	ENSG00000066279/ENSG00000066468	ASPM/FGFR2	2	2	ENSG00000066279/ENSG00000066468	0
BP	GO:0048711	positive regulation of astrocyte differentiation	2/449	14/14304	0.0697523	0.34211	ENSG00000128342/ENSG00000136717	LIF/BIN1	2	1	ENSG00000136717	1	ENSG00000128342
BP	GO:0048714	positive regulation of oligodendrocyte differentiation	2/449	14/14304	0.0697523	0.34211	ENSG00000164690/ENSG00000078900	SHH/TP73	2	2	ENSG00000164690/ENSG00000078900	0
BP	GO:0055057	neuroblast division	2/449	14/14304	0.0697523	0.34211	ENSG00000066279/ENSG00000066468	ASPM/FGFR2	2	2	ENSG00000066279/ENSG00000066468	0
BP	GO:0060004	reflex	2/449	14/14304	0.0697523	0.34211	ENSG00000168743/ENSG00000119508	NPNT/NR4A3	2	2	ENSG00000168743/ENSG00000119508	0
BP	GO:0060009	Sertoli cell development	2/449	14/14304	0.0697523	0.34211	ENSG00000125398/ENSG00000005513	SOX9/SOX8	2	0		2	ENSG00000125398/ENSG00000005513
BP	GO:0071696	ectodermal placode development	2/449	14/14304	0.0697523	0.34211	ENSG00000158813/ENSG00000185737	EDA/NRG3	2	2	ENSG00000158813/ENSG00000185737	0
BP	GO:0072283	metanephric renal vesicle morphogenesis	2/449	14/14304	0.0697523	0.34211	ENSG00000128342/ENSG00000168621	LIF/GDNF	2	0		2	ENSG00000128342/ENSG00000168621
BP	GO:0090231	regulation of spindle checkpoint	2/449	14/14304	0.0697523	0.34211	ENSG00000164109/ENSG00000080986	MAD2L1/NDC80	2	2	ENSG00000164109/ENSG00000080986	0
BP	GO:0098743	cell aggregation	2/449	14/14304	0.0697523	0.34211	ENSG00000111341/ENSG00000125398	MGP/SOX9	2	0		2	ENSG00000111341/ENSG00000125398
BP	GO:0097479	synaptic vesicle localization	7/449	115/14304	0.070121	0.343487	ENSG00000198535/ENSG00000168280/ENSG00000132639/ENSG00000101463/ENSG00000176406/ENSG00000135604/ENSG00000103528	C2CD4A/KIF5C/SNAP25/SYNDIG1/RIMS2/STX11/SYT17	7	4	ENSG00000168280/ENSG00000132639/ENSG00000101463/ENSG00000176406	3	ENSG00000198535/ENSG00000135604/ENSG00000103528
BP	GO:0034762	regulation of transmembrane transport	19/449	420/14304	0.0711295	0.347991	ENSG00000164850/ENSG00000174827/ENSG00000173221/ENSG00000069424/ENSG00000170379/ENSG00000122679/ENSG00000121361/ENSG00000006071/ENSG00000106538/ENSG00000088992/ENSG00000151067/ENSG00000125510/ENSG00000119508/ENSG00000162989/ENSG00000165995/ENSG00000130433/ENSG00000255346/ENSG00000145362/ENSG00000135519	GPER1/PDZK1/GLRX/KCNAB2/TCAF2/RAMP3/KCNJ8/ABCC8/RARRES2/TESC/CACNA1C/OPRL1/NR4A3/KCNJ3/CACNB2/CACNG6/NOX5/ANK2/KCNH3	19	15	ENSG00000164850/ENSG00000069424/ENSG00000170379/ENSG00000122679/ENSG00000121361/ENSG00000006071/ENSG00000088992/ENSG00000151067/ENSG00000125510/ENSG00000119508/ENSG00000162989/ENSG00000165995/ENSG00000130433/ENSG00000255346/ENSG00000135519	4	ENSG00000174827/ENSG00000173221/ENSG00000106538/ENSG00000145362
BP	GO:0051100	negative regulation of binding	8/449	139/14304	0.0715771	0.348871	ENSG00000175197/ENSG00000107984/ENSG00000178999/ENSG00000153071/ENSG00000124107/ENSG00000075218/ENSG00000117650/ENSG00000106689	DDIT3/DKK1/AURKB/DAB2/SLPI/GTSE1/NEK2/LHX2	8	6	ENSG00000107984/ENSG00000178999/ENSG00000153071/ENSG00000075218/ENSG00000117650/ENSG00000106689	2	ENSG00000175197/ENSG00000124107
BP	GO:1903708	positive regulation of hemopoiesis	8/449	139/14304	0.0715771	0.348871	ENSG00000180694/ENSG00000164690/ENSG00000173334/ENSG00000128342/ENSG00000172575/ENSG00000119714/ENSG00000088992/ENSG00000122641	TMEM64/SHH/TRIB1/LIF/RASGRP1/GPR68/TESC/INHBA	8	5	ENSG00000180694/ENSG00000164690/ENSG00000119714/ENSG00000088992/ENSG00000122641	3	ENSG00000173334/ENSG00000128342/ENSG00000172575
BP	GO:1990138	neuron projection extension	8/449	139/14304	0.0715771	0.348871	ENSG00000115414/ENSG00000172037/ENSG00000156299/ENSG00000055163/ENSG00000221866/ENSG00000176406/ENSG00000106689/ENSG00000103528	FN1/LAMB2/TIAM1/CYFIP2/PLXNA4/RIMS2/LHX2/SYT17	8	5	ENSG00000172037/ENSG00000055163/ENSG00000221866/ENSG00000176406/ENSG00000106689	3	ENSG00000115414/ENSG00000156299/ENSG00000103528
BP	GO:0051098	regulation of binding	15/449	315/14304	0.0722465	0.349099	ENSG00000175197/ENSG00000166851/ENSG00000156299/ENSG00000128342/ENSG00000123485/ENSG00000107984/ENSG00000146670/ENSG00000135218/ENSG00000178999/ENSG00000153071/ENSG00000124107/ENSG00000075218/ENSG00000117650/ENSG00000106689/ENSG00000115896	DDIT3/PLK1/TIAM1/LIF/HJURP/DKK1/CDCA5/CD36/AURKB/DAB2/SLPI/GTSE1/NEK2/LHX2/PLCL1	15	10	ENSG00000166851/ENSG00000123485/ENSG00000107984/ENSG00000146670/ENSG00000178999/ENSG00000153071/ENSG00000075218/ENSG00000117650/ENSG00000106689/ENSG00000115896	5	ENSG00000175197/ENSG00000156299/ENSG00000128342/ENSG00000135218/ENSG00000124107
BP	GO:0003044	regulation of systemic arterial blood pressure mediated by a chemical signal	3/449	31/14304	0.0722489	0.349099	ENSG00000112096/ENSG00000043591/ENSG00000196549	SOD2/ADRB1/MME	3	1	ENSG00000196549	2	ENSG00000112096/ENSG00000043591
BP	GO:0006968	cellular defense response	3/449	31/14304	0.0722489	0.349099	ENSG00000146038/ENSG00000129988/ENSG00000170425	DCDC2/LBP/ADORA2B	3	1	ENSG00000146038	2	ENSG00000129988/ENSG00000170425
BP	GO:0034383	low-density lipoprotein particle clearance	3/449	31/14304	0.0722489	0.349099	ENSG00000057252/ENSG00000135218/ENSG00000006071	SOAT1/CD36/ABCC8	3	2	ENSG00000057252/ENSG00000006071	1	ENSG00000135218
BP	GO:0048791	calcium ion-regulated exocytosis of neurotransmitter	3/449	31/14304	0.0722489	0.349099	ENSG00000198535/ENSG00000176406/ENSG00000103528	C2CD4A/RIMS2/SYT17	3	1	ENSG00000176406	2	ENSG00000198535/ENSG00000103528
BP	GO:0071549	cellular response to dexamethasone stimulus	3/449	31/14304	0.0722489	0.349099	ENSG00000116285/ENSG00000165474/ENSG00000132906	ERRFI1/GJB2/CASP9	3	1	ENSG00000132906	2	ENSG00000116285/ENSG00000165474
BP	GO:1904030	negative regulation of cyclin-dependent protein kinase activity	3/449	31/14304	0.0722489	0.349099	ENSG00000166851/ENSG00000123080/ENSG00000152804	PLK1/CDKN2C/HHEX	3	3	ENSG00000166851/ENSG00000123080/ENSG00000152804	0
BP	GO:0021537	telencephalon development	11/449	213/14304	0.0729873	0.352231	ENSG00000164690/ENSG00000178568/ENSG00000013810/ENSG00000066279/ENSG00000221866/ENSG00000118193/ENSG00000185737/ENSG00000091136/ENSG00000122641/ENSG00000119508/ENSG00000106689	SHH/ERBB4/TACC3/ASPM/PLXNA4/KIF14/NRG3/LAMB1/INHBA/NR4A3/LHX2	11	11	ENSG00000164690/ENSG00000178568/ENSG00000013810/ENSG00000066279/ENSG00000221866/ENSG00000118193/ENSG00000185737/ENSG00000091136/ENSG00000122641/ENSG00000119508/ENSG00000106689	0
BP	GO:0009416	response to light stimulus	13/449	264/14304	0.0734645	0.353661	ENSG00000134107/ENSG00000073282/ENSG00000104755/ENSG00000178999/ENSG00000166803/ENSG00000168077/ENSG00000132906/ENSG00000132932/ENSG00000078900/ENSG00000006071/ENSG00000139618/ENSG00000196549/ENSG00000198691	BHLHE40/TP63/ADAM2/AURKB/PCLAF/SCARA3/CASP9/ATP8A2/TP73/ABCC8/BRCA2/MME/ABCA4	13	9	ENSG00000104755/ENSG00000178999/ENSG00000166803/ENSG00000168077/ENSG00000132906/ENSG00000078900/ENSG00000006071/ENSG00000139618/ENSG00000196549	4	ENSG00000134107/ENSG00000073282/ENSG00000132932/ENSG00000198691
BP	GO:0072331	signal transduction by p53 class mediator	13/449	264/14304	0.0734645	0.353661	ENSG00000176046/ENSG00000026508/ENSG00000111206/ENSG00000088325/ENSG00000073282/ENSG00000178999/ENSG00000078900/ENSG00000075218/ENSG00000173846/ENSG00000158402/ENSG00000197299/ENSG00000139618/ENSG00000165891	NUPR1/CD44/FOXM1/TPX2/TP63/AURKB/TP73/GTSE1/PLK3/CDC25C/BLM/BRCA2/E2F7	13	9	ENSG00000111206/ENSG00000088325/ENSG00000178999/ENSG00000078900/ENSG00000075218/ENSG00000158402/ENSG00000197299/ENSG00000139618/ENSG00000165891	4	ENSG00000176046/ENSG00000026508/ENSG00000073282/ENSG00000173846
BP	GO:0006694	steroid biosynthetic process	9/449	164/14304	0.0737888	0.354687	ENSG00000099194/ENSG00000052802/ENSG00000104549/ENSG00000167508/ENSG00000164211/ENSG00000100003/ENSG00000111424/ENSG00000204740/ENSG00000227471	SCD/MSMO1/SQLE/MVD/STARD4/SEC14L2/VDR/MALRD1/AKR1B15	9	1	ENSG00000204740	8	ENSG00000099194/ENSG00000052802/ENSG00000104549/ENSG00000167508/ENSG00000164211/ENSG00000100003/ENSG00000111424/ENSG00000227471
BP	GO:0007519	skeletal muscle tissue development	8/449	140/14304	0.0739499	0.354687	ENSG00000164690/ENSG00000176046/ENSG00000107984/ENSG00000187848/ENSG00000162772/ENSG00000122877/ENSG00000005513/ENSG00000169884	SHH/NUPR1/DKK1/P2RX2/ATF3/EGR2/SOX8/WNT10B	8	4	ENSG00000164690/ENSG00000107984/ENSG00000187848/ENSG00000169884	4	ENSG00000176046/ENSG00000162772/ENSG00000122877/ENSG00000005513
BP	GO:1903531	negative regulation of secretion by cell	8/449	140/14304	0.0739499	0.354687	ENSG00000115414/ENSG00000171522/ENSG00000128342/ENSG00000117228/ENSG00000006071/ENSG00000122641/ENSG00000075073/ENSG00000183682	FN1/PTGER4/LIF/GBP1/ABCC8/INHBA/TACR2/BMP8A	8	5	ENSG00000171522/ENSG00000006071/ENSG00000122641/ENSG00000075073/ENSG00000183682	3	ENSG00000115414/ENSG00000128342/ENSG00000117228
BP	GO:0043281	regulation of cysteine-type endopeptidase activity involved in apoptotic process	10/449	189/14304	0.0747715	0.355969	ENSG00000164850/ENSG00000163220/ENSG00000026508/ENSG00000143546/ENSG00000089685/ENSG00000073282/ENSG00000132906/ENSG00000145779/ENSG00000135333/ENSG00000101197	GPER1/S100A9/CD44/S100A8/BIRC5/TP63/CASP9/TNFAIP8/EPHA7/BIRC7	10	5	ENSG00000164850/ENSG00000089685/ENSG00000132906/ENSG00000135333/ENSG00000101197	5	ENSG00000163220/ENSG00000026508/ENSG00000143546/ENSG00000073282/ENSG00000145779
BP	GO:0002495	antigen processing and presentation of peptide antigen via MHC class II	6/449	94/14304	0.0751729	0.355969	ENSG00000066735/ENSG00000136943/ENSG00000090889/ENSG00000138778/ENSG00000142945/ENSG00000121621	KIF26A/CTSV/KIF4A/CENPE/KIF2C/KIF18A	6	6	ENSG00000066735/ENSG00000136943/ENSG00000090889/ENSG00000138778/ENSG00000142945/ENSG00000121621	0
BP	GO:0032640	tumor necrosis factor production	6/449	94/14304	0.0751729	0.355969	ENSG00000116285/ENSG00000172575/ENSG00000135218/ENSG00000102575/ENSG00000129988/ENSG00000006071	ERRFI1/RASGRP1/CD36/ACP5/LBP/ABCC8	6	1	ENSG00000006071	5	ENSG00000116285/ENSG00000172575/ENSG00000135218/ENSG00000102575/ENSG00000129988
BP	GO:1903555	regulation of tumor necrosis factor superfamily cytokine production	6/449	94/14304	0.0751729	0.355969	ENSG00000116285/ENSG00000172575/ENSG00000135218/ENSG00000102575/ENSG00000129988/ENSG00000006071	ERRFI1/RASGRP1/CD36/ACP5/LBP/ABCC8	6	1	ENSG00000006071	5	ENSG00000116285/ENSG00000172575/ENSG00000135218/ENSG00000102575/ENSG00000129988
BP	GO:0007098	centrosome cycle	7/449	117/14304	0.0753742	0.355969	ENSG00000166851/ENSG00000166803/ENSG00000129810/ENSG00000117650/ENSG00000139618/ENSG00000142731/ENSG00000102981	PLK1/PCLAF/SGO1/NEK2/BRCA2/PLK4/PARD6A	7	7	ENSG00000166851/ENSG00000166803/ENSG00000129810/ENSG00000117650/ENSG00000139618/ENSG00000142731/ENSG00000102981	0
BP	GO:0001101	response to acid chemical	14/449	291/14304	0.0754443	0.355969	ENSG00000171401/ENSG00000165731/ENSG00000171522/ENSG00000142156/ENSG00000187134/ENSG00000165474/ENSG00000107984/ENSG00000135218/ENSG00000125398/ENSG00000066468/ENSG00000176890/ENSG00000088992/ENSG00000120256/ENSG00000169884	KRT13/RET/PTGER4/COL6A1/AKR1C1/GJB2/DKK1/CD36/SOX9/FGFR2/TYMS/TESC/LRP11/WNT10B	14	10	ENSG00000171401/ENSG00000165731/ENSG00000171522/ENSG00000142156/ENSG00000107984/ENSG00000066468/ENSG00000176890/ENSG00000088992/ENSG00000120256/ENSG00000169884	4	ENSG00000187134/ENSG00000165474/ENSG00000135218/ENSG00000125398
BP	GO:0060562	epithelial tube morphogenesis	14/449	291/14304	0.0754443	0.355969	ENSG00000109321/ENSG00000164690/ENSG00000165731/ENSG00000168743/ENSG00000154099/ENSG00000168621/ENSG00000125398/ENSG00000152804/ENSG00000066468/ENSG00000111424/ENSG00000135333/ENSG00000125850/ENSG00000005513/ENSG00000106689	AREG/SHH/RET/NPNT/DNAAF1/GDNF/SOX9/HHEX/FGFR2/VDR/EPHA7/OVOL2/SOX8/LHX2	14	9	ENSG00000164690/ENSG00000165731/ENSG00000168743/ENSG00000154099/ENSG00000152804/ENSG00000066468/ENSG00000135333/ENSG00000125850/ENSG00000106689	5	ENSG00000109321/ENSG00000168621/ENSG00000125398/ENSG00000111424/ENSG00000005513
BP	GO:0007405	neuroblast proliferation	4/449	51/14304	0.0754881	0.355969	ENSG00000164690/ENSG00000066279/ENSG00000066468/ENSG00000134780	SHH/ASPM/FGFR2/DAGLA	4	4	ENSG00000164690/ENSG00000066279/ENSG00000066468/ENSG00000134780	0
BP	GO:0033555	multicellular organismal response to stress	4/449	51/14304	0.0754881	0.355969	ENSG00000165731/ENSG00000043591/ENSG00000187848/ENSG00000120256	RET/ADRB1/P2RX2/LRP11	4	3	ENSG00000165731/ENSG00000187848/ENSG00000120256	1	ENSG00000043591
BP	GO:0060393	regulation of pathway-restricted SMAD protein phosphorylation	4/449	51/14304	0.0754881	0.355969	ENSG00000107984/ENSG00000153071/ENSG00000122641/ENSG00000183682	DKK1/DAB2/INHBA/BMP8A	4	4	ENSG00000107984/ENSG00000153071/ENSG00000122641/ENSG00000183682	0
BP	GO:1904427	positive regulation of calcium ion transmembrane transport	4/449	51/14304	0.0754881	0.355969	ENSG00000164850/ENSG00000122679/ENSG00000165995/ENSG00000145362	GPER1/RAMP3/CACNB2/ANK2	4	3	ENSG00000164850/ENSG00000122679/ENSG00000165995	1	ENSG00000145362
BP	GO:0016126	sterol biosynthetic process	5/449	72/14304	0.075492	0.355969	ENSG00000099194/ENSG00000052802/ENSG00000104549/ENSG00000167508/ENSG00000100003	SCD/MSMO1/SQLE/MVD/SEC14L2	5	0		5	ENSG00000099194/ENSG00000052802/ENSG00000104549/ENSG00000167508/ENSG00000100003
BP	GO:0034644	cellular response to UV	5/449	72/14304	0.075492	0.355969	ENSG00000073282/ENSG00000178999/ENSG00000132906/ENSG00000078900/ENSG00000196549	TP63/AURKB/CASP9/TP73/MME	5	4	ENSG00000178999/ENSG00000132906/ENSG00000078900/ENSG00000196549	1	ENSG00000073282
BP	GO:0050818	regulation of coagulation	5/449	72/14304	0.075492	0.355969	ENSG00000163220/ENSG00000135218/ENSG00000249853/ENSG00000106366/ENSG00000167768	S100A9/CD36/HS3ST5/SERPINE1/KRT1	5	1	ENSG00000249853	4	ENSG00000163220/ENSG00000135218/ENSG00000106366/ENSG00000167768
BP	GO:0050730	regulation of peptidyl-tyrosine phosphorylation	10/449	190/14304	0.0768401	0.361482	ENSG00000109321/ENSG00000116285/ENSG00000178568/ENSG00000026508/ENSG00000128342/ENSG00000135218/ENSG00000006016/ENSG00000122025/ENSG00000150281/ENSG00000135333	AREG/ERRFI1/ERBB4/CD44/LIF/CD36/CRLF1/FLT3/CTF1/EPHA7	10	5	ENSG00000178568/ENSG00000006016/ENSG00000122025/ENSG00000150281/ENSG00000135333	5	ENSG00000109321/ENSG00000116285/ENSG00000026508/ENSG00000128342/ENSG00000135218
BP	GO:0071103	DNA conformation change	13/449	266/14304	0.0768993	0.361482	ENSG00000164850/ENSG00000123485/ENSG00000105011/ENSG00000146670/ENSG00000100162/ENSG00000125398/ENSG00000152804/ENSG00000273983/ENSG00000197299/ENSG00000137812/ENSG00000140451/ENSG00000104147/ENSG00000085999	GPER1/HJURP/ASF1B/CDCA5/CENPM/SOX9/HHEX/HIST1H3G/BLM/KNL1/PIF1/OIP5/RAD54L	13	12	ENSG00000164850/ENSG00000123485/ENSG00000105011/ENSG00000146670/ENSG00000100162/ENSG00000152804/ENSG00000273983/ENSG00000197299/ENSG00000137812/ENSG00000140451/ENSG00000104147/ENSG00000085999	1	ENSG00000125398
BP	GO:1903827	regulation of cellular protein localization	21/449	479/14304	0.0776061	0.361482	ENSG00000164850/ENSG00000174827/ENSG00000164690/ENSG00000144452/ENSG00000178568/ENSG00000189058/ENSG00000166851/ENSG00000128342/ENSG00000073282/ENSG00000136167/ENSG00000146670/ENSG00000069424/ENSG00000153071/ENSG00000170379/ENSG00000122679/ENSG00000117228/ENSG00000078900/ENSG00000080986/ENSG00000075218/ENSG00000173846/ENSG00000102981	GPER1/PDZK1/SHH/ABCA12/ERBB4/APOD/PLK1/LIF/TP63/LCP1/CDCA5/KCNAB2/DAB2/TCAF2/RAMP3/GBP1/TP73/NDC80/GTSE1/PLK3/PARD6A	21	14	ENSG00000164850/ENSG00000164690/ENSG00000178568/ENSG00000189058/ENSG00000166851/ENSG00000146670/ENSG00000069424/ENSG00000153071/ENSG00000170379/ENSG00000122679/ENSG00000078900/ENSG00000080986/ENSG00000075218/ENSG00000102981	7	ENSG00000174827/ENSG00000144452/ENSG00000128342/ENSG00000073282/ENSG00000136167/ENSG00000117228/ENSG00000173846
BP	GO:0010559	regulation of glycoprotein biosynthetic process	3/449	32/14304	0.0779449	0.361482	ENSG00000123119/ENSG00000132329/ENSG00000057252	NECAB1/RAMP1/SOAT1	3	3	ENSG00000123119/ENSG00000132329/ENSG00000057252	0
BP	GO:0072678	T cell migration	3/449	32/14304	0.0779449	0.361482	ENSG00000143556/ENSG00000189058/ENSG00000143369	S100A7/APOD/ECM1	3	2	ENSG00000189058/ENSG00000143369	1	ENSG00000143556
BP	GO:2000008	regulation of protein localization to cell surface	3/449	32/14304	0.0779449	0.361482	ENSG00000144452/ENSG00000178568/ENSG00000069424	ABCA12/ERBB4/KCNAB2	3	2	ENSG00000178568/ENSG00000069424	1	ENSG00000144452
BP	GO:0002224	toll-like receptor signaling pathway	7/449	118/14304	0.0780854	0.361482	ENSG00000163220/ENSG00000143546/ENSG00000189334/ENSG00000095015/ENSG00000135218/ENSG00000129988/ENSG00000134070	S100A9/S100A8/S100A14/MAP3K1/CD36/LBP/IRAK2	7	0		7	ENSG00000163220/ENSG00000143546/ENSG00000189334/ENSG00000095015/ENSG00000135218/ENSG00000129988/ENSG00000134070
BP	GO:0003018	vascular process in circulatory system	7/449	118/14304	0.0780854	0.361482	ENSG00000164850/ENSG00000112096/ENSG00000043591/ENSG00000169418/ENSG00000121361/ENSG00000170425/ENSG00000075073	GPER1/SOD2/ADRB1/NPR1/KCNJ8/ADORA2B/TACR2	7	4	ENSG00000164850/ENSG00000169418/ENSG00000121361/ENSG00000075073	3	ENSG00000112096/ENSG00000043591/ENSG00000170425
BP	GO:2001251	negative regulation of chromosome organization	7/449	118/14304	0.0780854	0.361482	ENSG00000166851/ENSG00000135476/ENSG00000169679/ENSG00000164109/ENSG00000164611/ENSG00000080986/ENSG00000140451	PLK1/ESPL1/BUB1/MAD2L1/PTTG1/NDC80/PIF1	7	7	ENSG00000166851/ENSG00000135476/ENSG00000169679/ENSG00000164109/ENSG00000164611/ENSG00000080986/ENSG00000140451	0
BP	GO:0002504	antigen processing and presentation of peptide or polysaccharide antigen via MHC class II	6/449	95/14304	0.0782333	0.361482	ENSG00000066735/ENSG00000136943/ENSG00000090889/ENSG00000138778/ENSG00000142945/ENSG00000121621	KIF26A/CTSV/KIF4A/CENPE/KIF2C/KIF18A	6	6	ENSG00000066735/ENSG00000136943/ENSG00000090889/ENSG00000138778/ENSG00000142945/ENSG00000121621	0
BP	GO:2000045	regulation of G1/S transition of mitotic cell cycle	8/449	142/14304	0.078837	0.361482	ENSG00000073282/ENSG00000118193/ENSG00000123080/ENSG00000078900/ENSG00000075218/ENSG00000173846/ENSG00000158402/ENSG00000165891	TP63/KIF14/CDKN2C/TP73/GTSE1/PLK3/CDC25C/E2F7	8	6	ENSG00000118193/ENSG00000123080/ENSG00000078900/ENSG00000075218/ENSG00000158402/ENSG00000165891	2	ENSG00000073282/ENSG00000173846
BP	GO:0001580	detection of chemical stimulus involved in sensory perception of bitter taste	2/449	15/14304	0.0788602	0.361482	ENSG00000160862/ENSG00000170373	AZGP1/CST1	2	1	ENSG00000170373	1	ENSG00000160862
BP	GO:0002021	response to dietary excess	2/449	15/14304	0.0788602	0.361482	ENSG00000043591/ENSG00000183682	ADRB1/BMP8A	2	1	ENSG00000183682	1	ENSG00000043591
BP	GO:0002544	chronic inflammatory response	2/449	15/14304	0.0788602	0.361482	ENSG00000143546/ENSG00000170425	S100A8/ADORA2B	2	0		2	ENSG00000143546/ENSG00000170425
BP	GO:0030826	regulation of cGMP biosynthetic process	2/449	15/14304	0.0788602	0.361482	ENSG00000169418/ENSG00000170425	NPR1/ADORA2B	2	1	ENSG00000169418	1	ENSG00000170425
BP	GO:0031268	pseudopodium organization	2/449	15/14304	0.0788602	0.361482	ENSG00000128283/ENSG00000163171	CDC42EP1/CDC42EP3	2	0		2	ENSG00000128283/ENSG00000163171
BP	GO:0033005	positive regulation of mast cell activation	2/449	15/14304	0.0788602	0.361482	ENSG00000170425/ENSG00000119508	ADORA2B/NR4A3	2	1	ENSG00000119508	1	ENSG00000170425
BP	GO:0034114	regulation of heterotypic cell-cell adhesion	2/449	15/14304	0.0788602	0.361482	ENSG00000026508/ENSG00000111846	CD44/GCNT2	2	1	ENSG00000111846	1	ENSG00000026508
BP	GO:0036158	outer dynein arm assembly	2/449	15/14304	0.0788602	0.361482	ENSG00000154099/ENSG00000039139	DNAAF1/DNAH5	2	1	ENSG00000154099	1	ENSG00000039139
BP	GO:0045618	positive regulation of keratinocyte differentiation	2/449	15/14304	0.0788602	0.361482	ENSG00000111424/ENSG00000125850	VDR/OVOL2	2	1	ENSG00000125850	1	ENSG00000111424
BP	GO:0071371	cellular response to gonadotropin stimulus	2/449	15/14304	0.0788602	0.361482	ENSG00000145386/ENSG00000122641	CCNA2/INHBA	2	2	ENSG00000145386/ENSG00000122641	0
BP	GO:1902043	positive regulation of extrinsic apoptotic signaling pathway via death domain receptors	2/449	15/14304	0.0788602	0.361482	ENSG00000100234/ENSG00000162772	TIMP3/ATF3	2	0		2	ENSG00000100234/ENSG00000162772
BP	GO:1905939	regulation of gonad development	2/449	15/14304	0.0788602	0.361482	ENSG00000176046/ENSG00000125398	NUPR1/SOX9	2	0		2	ENSG00000176046/ENSG00000125398
BP	GO:0010389	regulation of G2/M transition of mitotic cell cycle	10/449	191/14304	0.078944	0.361482	ENSG00000166851/ENSG00000088325/ENSG00000178999/ENSG00000118193/ENSG00000072571/ENSG00000140534/ENSG00000117650/ENSG00000197299/ENSG00000142731/ENSG00000169884	PLK1/TPX2/AURKB/KIF14/HMMR/TICRR/NEK2/BLM/PLK4/WNT10B	10	10	ENSG00000166851/ENSG00000088325/ENSG00000178999/ENSG00000118193/ENSG00000072571/ENSG00000140534/ENSG00000117650/ENSG00000197299/ENSG00000142731/ENSG00000169884	0
BP	GO:0001523	retinoid metabolic process	5/449	73/14304	0.0790656	0.361482	ENSG00000187134/ENSG00000183098/ENSG00000106538/ENSG00000139988/ENSG00000198691	AKR1C1/GPC6/RARRES2/RDH12/ABCA4	5	1	ENSG00000183098	4	ENSG00000187134/ENSG00000106538/ENSG00000139988/ENSG00000198691
BP	GO:1990266	neutrophil migration	5/449	73/14304	0.0790656	0.361482	ENSG00000163220/ENSG00000169429/ENSG00000143546/ENSG00000163221/ENSG00000129988	S100A9/CXCL8/S100A8/S100A12/LBP	5	0		5	ENSG00000163220/ENSG00000169429/ENSG00000143546/ENSG00000163221/ENSG00000129988
BP	GO:0014068	positive regulation of phosphatidylinositol 3-kinase signaling	4/449	52/14304	0.0798531	0.364231	ENSG00000164850/ENSG00000178568/ENSG00000125398/ENSG00000122025	GPER1/ERBB4/SOX9/FLT3	4	3	ENSG00000164850/ENSG00000178568/ENSG00000122025	1	ENSG00000125398
BP	GO:0043486	histone exchange	4/449	52/14304	0.0798531	0.364231	ENSG00000123485/ENSG00000100162/ENSG00000137812/ENSG00000104147	HJURP/CENPM/KNL1/OIP5	4	4	ENSG00000123485/ENSG00000100162/ENSG00000137812/ENSG00000104147	0
BP	GO:0008584	male gonad development	7/449	119/14304	0.0808527	0.367932	ENSG00000176046/ENSG00000136943/ENSG00000066279/ENSG00000125398/ENSG00000121621/ENSG00000122641/ENSG00000005513	NUPR1/CTSV/ASPM/SOX9/KIF18A/INHBA/SOX8	7	4	ENSG00000136943/ENSG00000066279/ENSG00000121621/ENSG00000122641	3	ENSG00000176046/ENSG00000125398/ENSG00000005513
BP	GO:0061337	cardiac conduction	7/449	119/14304	0.0808527	0.367932	ENSG00000169418/ENSG00000134755/ENSG00000151067/ENSG00000162989/ENSG00000165995/ENSG00000130433/ENSG00000145362	NPR1/DSC2/CACNA1C/KCNJ3/CACNB2/CACNG6/ANK2	7	5	ENSG00000169418/ENSG00000151067/ENSG00000162989/ENSG00000165995/ENSG00000130433	2	ENSG00000134755/ENSG00000145362
BP	GO:0045667	regulation of osteoblast differentiation	6/449	96/14304	0.081363	0.369394	ENSG00000109321/ENSG00000180694/ENSG00000168743/ENSG00000073282/ENSG00000066468/ENSG00000169884	AREG/TMEM64/NPNT/TP63/FGFR2/WNT10B	6	4	ENSG00000180694/ENSG00000168743/ENSG00000066468/ENSG00000169884	2	ENSG00000109321/ENSG00000073282
BP	GO:2000134	negative regulation of G1/S transition of mitotic cell cycle	6/449	96/14304	0.081363	0.369394	ENSG00000073282/ENSG00000078900/ENSG00000075218/ENSG00000173846/ENSG00000158402/ENSG00000165891	TP63/TP73/GTSE1/PLK3/CDC25C/E2F7	6	4	ENSG00000078900/ENSG00000075218/ENSG00000158402/ENSG00000165891	2	ENSG00000073282/ENSG00000173846
BP	GO:0015711	organic anion transport	17/449	374/14304	0.0816416	0.370228	ENSG00000144452/ENSG00000103257/ENSG00000151012/ENSG00000092068/ENSG00000108846/ENSG00000187134/ENSG00000088836/ENSG00000124406/ENSG00000135218/ENSG00000147872/ENSG00000149150/ENSG00000132932/ENSG00000132639/ENSG00000204385/ENSG00000108984/ENSG00000173930/ENSG00000198691	ABCA12/SLC7A5/SLC7A11/SLC7A8/ABCC3/AKR1C1/SLC4A11/ATP8A1/CD36/PLIN2/SLC43A1/ATP8A2/SNAP25/SLC44A4/MAP2K6/SLCO4C1/ABCA4	17	4	ENSG00000088836/ENSG00000124406/ENSG00000132639/ENSG00000108984	13	ENSG00000144452/ENSG00000103257/ENSG00000151012/ENSG00000092068/ENSG00000108846/ENSG00000187134/ENSG00000135218/ENSG00000147872/ENSG00000149150/ENSG00000132932/ENSG00000204385/ENSG00000173930/ENSG00000198691
BP	GO:0031100	animal organ regeneration	5/449	74/14304	0.0827284	0.374289	ENSG00000145386/ENSG00000136167/ENSG00000122025/ENSG00000176890/ENSG00000119508	CCNA2/LCP1/FLT3/TYMS/NR4A3	5	4	ENSG00000145386/ENSG00000122025/ENSG00000176890/ENSG00000119508	1	ENSG00000136167
BP	GO:0060349	bone morphogenesis	5/449	74/14304	0.0827284	0.374289	ENSG00000125398/ENSG00000156427/ENSG00000137745/ENSG00000066468/ENSG00000102575	SOX9/FGF18/MMP13/FGFR2/ACP5	5	2	ENSG00000156427/ENSG00000066468	3	ENSG00000125398/ENSG00000137745/ENSG00000102575
BP	GO:0046546	development of primary male sexual characteristics	7/449	120/14304	0.0836763	0.375366	ENSG00000176046/ENSG00000136943/ENSG00000066279/ENSG00000125398/ENSG00000121621/ENSG00000122641/ENSG00000005513	NUPR1/CTSV/ASPM/SOX9/KIF18A/INHBA/SOX8	7	4	ENSG00000136943/ENSG00000066279/ENSG00000121621/ENSG00000122641	3	ENSG00000176046/ENSG00000125398/ENSG00000005513
BP	GO:0072175	epithelial tube formation	7/449	120/14304	0.0836763	0.375366	ENSG00000165731/ENSG00000168621/ENSG00000125398/ENSG00000066468/ENSG00000125850/ENSG00000005513/ENSG00000106689	RET/GDNF/SOX9/FGFR2/OVOL2/SOX8/LHX2	7	4	ENSG00000165731/ENSG00000066468/ENSG00000125850/ENSG00000106689	3	ENSG00000168621/ENSG00000125398/ENSG00000005513
BP	GO:0030225	macrophage differentiation	3/449	33/14304	0.0838308	0.375366	ENSG00000173334/ENSG00000128342/ENSG00000122641	TRIB1/LIF/INHBA	3	1	ENSG00000122641	2	ENSG00000173334/ENSG00000128342
BP	GO:0030857	negative regulation of epithelial cell differentiation	3/449	33/14304	0.0838308	0.375366	ENSG00000213694/ENSG00000073282/ENSG00000125398	S1PR3/TP63/SOX9	3	0		3	ENSG00000213694/ENSG00000073282/ENSG00000125398
BP	GO:0035136	forelimb morphogenesis	3/449	33/14304	0.0838308	0.375366	ENSG00000164690/ENSG00000073282/ENSG00000151067	SHH/TP63/CACNA1C	3	2	ENSG00000164690/ENSG00000151067	1	ENSG00000073282
BP	GO:0048488	synaptic vesicle endocytosis	3/449	33/14304	0.0838308	0.375366	ENSG00000198535/ENSG00000124507/ENSG00000103528	C2CD4A/PACSIN1/SYT17	3	1	ENSG00000124507	2	ENSG00000198535/ENSG00000103528
BP	GO:0050919	negative chemotaxis	3/449	33/14304	0.0838308	0.375366	ENSG00000221866/ENSG00000185737/ENSG00000135333	PLXNA4/NRG3/EPHA7	3	3	ENSG00000221866/ENSG00000185737/ENSG00000135333	0
BP	GO:0060043	regulation of cardiac muscle cell proliferation	3/449	33/14304	0.0838308	0.375366	ENSG00000178568/ENSG00000078900/ENSG00000066468	ERBB4/TP73/FGFR2	3	3	ENSG00000178568/ENSG00000078900/ENSG00000066468	0
BP	GO:1903115	regulation of actin filament-based movement	3/449	33/14304	0.0838308	0.375366	ENSG00000134755/ENSG00000151067/ENSG00000145362	DSC2/CACNA1C/ANK2	3	1	ENSG00000151067	2	ENSG00000134755/ENSG00000145362
BP	GO:0021872	forebrain generation of neurons	4/449	53/14304	0.0843407	0.376055	ENSG00000178568/ENSG00000066279/ENSG00000066468/ENSG00000122641	ERBB4/ASPM/FGFR2/INHBA	4	4	ENSG00000178568/ENSG00000066279/ENSG00000066468/ENSG00000122641	0
BP	GO:0030500	regulation of bone mineralization	4/449	53/14304	0.0843407	0.376055	ENSG00000111341/ENSG00000125398/ENSG00000143369/ENSG00000169884	MGP/SOX9/ECM1/WNT10B	4	2	ENSG00000143369/ENSG00000169884	2	ENSG00000111341/ENSG00000125398
BP	GO:0090181	regulation of cholesterol metabolic process	4/449	53/14304	0.0843407	0.376055	ENSG00000099194/ENSG00000104549/ENSG00000167508/ENSG00000100003	SCD/SQLE/MVD/SEC14L2	4	0		4	ENSG00000099194/ENSG00000104549/ENSG00000167508/ENSG00000100003
BP	GO:0035150	regulation of tube size	6/449	97/14304	0.0845618	0.376055	ENSG00000164850/ENSG00000112096/ENSG00000043591/ENSG00000169418/ENSG00000121361/ENSG00000170425	GPER1/SOD2/ADRB1/NPR1/KCNJ8/ADORA2B	6	3	ENSG00000164850/ENSG00000169418/ENSG00000121361	3	ENSG00000112096/ENSG00000043591/ENSG00000170425
BP	GO:0050880	regulation of blood vessel size	6/449	97/14304	0.0845618	0.376055	ENSG00000164850/ENSG00000112096/ENSG00000043591/ENSG00000169418/ENSG00000121361/ENSG00000170425	GPER1/SOD2/ADRB1/NPR1/KCNJ8/ADORA2B	6	3	ENSG00000164850/ENSG00000169418/ENSG00000121361	3	ENSG00000112096/ENSG00000043591/ENSG00000170425
BP	GO:1903510	mucopolysaccharide metabolic process	6/449	97/14304	0.0845618	0.376055	ENSG00000026508/ENSG00000158470/ENSG00000171310/ENSG00000072571/ENSG00000175264/ENSG00000182492	CD44/B4GALT5/CHST11/HMMR/CHST1/BGN	6	2	ENSG00000072571/ENSG00000175264	4	ENSG00000026508/ENSG00000158470/ENSG00000171310/ENSG00000182492
BP	GO:0048568	embryonic organ development	17/449	376/14304	0.0847224	0.376341	ENSG00000164690/ENSG00000169429/ENSG00000128342/ENSG00000154099/ENSG00000171310/ENSG00000125398/ENSG00000152804/ENSG00000132932/ENSG00000116016/ENSG00000066468/ENSG00000142731/ENSG00000106538/ENSG00000204385/ENSG00000125850/ENSG00000165891/ENSG00000109705/ENSG00000119508	SHH/CXCL8/LIF/DNAAF1/CHST11/SOX9/HHEX/ATP8A2/EPAS1/FGFR2/PLK4/RARRES2/SLC44A4/OVOL2/E2F7/NKX3-2/NR4A3	17	9	ENSG00000164690/ENSG00000154099/ENSG00000152804/ENSG00000066468/ENSG00000142731/ENSG00000125850/ENSG00000165891/ENSG00000109705/ENSG00000119508	8	ENSG00000169429/ENSG00000128342/ENSG00000171310/ENSG00000125398/ENSG00000132932/ENSG00000116016/ENSG00000106538/ENSG00000204385
BP	GO:0016485	protein processing	11/449	219/14304	0.0848848	0.376634	ENSG00000164690/ENSG00000128965/ENSG00000167755/ENSG00000089685/ENSG00000136943/ENSG00000055163/ENSG00000121898/ENSG00000106366/ENSG00000224389/ENSG00000101197/ENSG00000196549	SHH/CHAC1/KLK6/BIRC5/CTSV/CYFIP2/CPXM2/SERPINE1/C4B/BIRC7/MME	11	6	ENSG00000164690/ENSG00000089685/ENSG00000136943/ENSG00000055163/ENSG00000101197/ENSG00000196549	5	ENSG00000128965/ENSG00000167755/ENSG00000121898/ENSG00000106366/ENSG00000224389
BP	GO:1903829	positive regulation of cellular protein localization	15/449	323/14304	0.0851058	0.377186	ENSG00000164850/ENSG00000174827/ENSG00000164690/ENSG00000144452/ENSG00000178568/ENSG00000166851/ENSG00000128342/ENSG00000073282/ENSG00000170379/ENSG00000122679/ENSG00000078900/ENSG00000080986/ENSG00000075218/ENSG00000173846/ENSG00000102981	GPER1/PDZK1/SHH/ABCA12/ERBB4/PLK1/LIF/TP63/TCAF2/RAMP3/TP73/NDC80/GTSE1/PLK3/PARD6A	15	10	ENSG00000164850/ENSG00000164690/ENSG00000178568/ENSG00000166851/ENSG00000170379/ENSG00000122679/ENSG00000078900/ENSG00000080986/ENSG00000075218/ENSG00000102981	5	ENSG00000174827/ENSG00000144452/ENSG00000128342/ENSG00000073282/ENSG00000173846
BP	GO:0006820	anion transport	21/449	485/14304	0.0856061	0.378974	ENSG00000174827/ENSG00000144452/ENSG00000103257/ENSG00000137975/ENSG00000151012/ENSG00000092068/ENSG00000108846/ENSG00000187134/ENSG00000088836/ENSG00000124406/ENSG00000135218/ENSG00000147872/ENSG00000149150/ENSG00000170379/ENSG00000132932/ENSG00000132639/ENSG00000006071/ENSG00000204385/ENSG00000108984/ENSG00000173930/ENSG00000198691	PDZK1/ABCA12/SLC7A5/CLCA2/SLC7A11/SLC7A8/ABCC3/AKR1C1/SLC4A11/ATP8A1/CD36/PLIN2/SLC43A1/TCAF2/ATP8A2/SNAP25/ABCC8/SLC44A4/MAP2K6/SLCO4C1/ABCA4	21	6	ENSG00000088836/ENSG00000124406/ENSG00000170379/ENSG00000132639/ENSG00000006071/ENSG00000108984	15	ENSG00000174827/ENSG00000144452/ENSG00000103257/ENSG00000137975/ENSG00000151012/ENSG00000092068/ENSG00000108846/ENSG00000187134/ENSG00000135218/ENSG00000147872/ENSG00000149150/ENSG00000132932/ENSG00000204385/ENSG00000173930/ENSG00000198691
BP	GO:0009953	dorsal/ventral pattern formation	5/449	75/14304	0.0864797	0.3823	ENSG00000164690/ENSG00000175197/ENSG00000139318/ENSG00000125850/ENSG00000106689	SHH/DDIT3/DUSP6/OVOL2/LHX2	5	3	ENSG00000164690/ENSG00000125850/ENSG00000106689	2	ENSG00000175197/ENSG00000139318
BP	GO:0051384	response to glucocorticoid	7/449	121/14304	0.0865558	0.3823	ENSG00000109321/ENSG00000116285/ENSG00000165474/ENSG00000136943/ENSG00000132906/ENSG00000122025/ENSG00000176890	AREG/ERRFI1/GJB2/CTSV/CASP9/FLT3/TYMS	7	4	ENSG00000136943/ENSG00000132906/ENSG00000122025/ENSG00000176890	3	ENSG00000109321/ENSG00000116285/ENSG00000165474
BP	GO:0021700	developmental maturation	11/449	220/14304	0.0869776	0.3823	ENSG00000165731/ENSG00000175197/ENSG00000117399/ENSG00000147642/ENSG00000118193/ENSG00000116016/ENSG00000139618/ENSG00000176890/ENSG00000005513/ENSG00000169884/ENSG00000131094	RET/DDIT3/CDC20/SYBU/KIF14/EPAS1/BRCA2/TYMS/SOX8/WNT10B/C1QL1	11	8	ENSG00000165731/ENSG00000117399/ENSG00000147642/ENSG00000118193/ENSG00000139618/ENSG00000176890/ENSG00000169884/ENSG00000131094	3	ENSG00000175197/ENSG00000116016/ENSG00000005513
BP	GO:0031109	microtubule polymerization or depolymerization	6/449	98/14304	0.0878292	0.3823	ENSG00000186185/ENSG00000142945/ENSG00000159713/ENSG00000154839/ENSG00000121621/ENSG00000186638	KIF18B/KIF2C/TPPP3/SKA1/KIF18A/KIF24	6	6	ENSG00000186185/ENSG00000142945/ENSG00000159713/ENSG00000154839/ENSG00000121621/ENSG00000186638	0
BP	GO:0032963	collagen metabolic process	6/449	98/14304	0.0878292	0.3823	ENSG00000116285/ENSG00000142156/ENSG00000111799/ENSG00000167755/ENSG00000137745/ENSG00000197565	ERRFI1/COL6A1/COL12A1/KLK6/MMP13/COL4A6	6	2	ENSG00000142156/ENSG00000111799	4	ENSG00000116285/ENSG00000167755/ENSG00000137745/ENSG00000197565
BP	GO:0071706	tumor necrosis factor superfamily cytokine production	6/449	98/14304	0.0878292	0.3823	ENSG00000116285/ENSG00000172575/ENSG00000135218/ENSG00000102575/ENSG00000129988/ENSG00000006071	ERRFI1/RASGRP1/CD36/ACP5/LBP/ABCC8	6	1	ENSG00000006071	5	ENSG00000116285/ENSG00000172575/ENSG00000135218/ENSG00000102575/ENSG00000129988
BP	GO:0006750	glutathione biosynthetic process	2/449	16/14304	0.0883134	0.3823	ENSG00000128965/ENSG00000099998	CHAC1/GGT5	2	0		2	ENSG00000128965/ENSG00000099998
BP	GO:0010560	positive regulation of glycoprotein biosynthetic process	2/449	16/14304	0.0883134	0.3823	ENSG00000132329/ENSG00000057252	RAMP1/SOAT1	2	2	ENSG00000132329/ENSG00000057252	0
BP	GO:0010881	regulation of cardiac muscle contraction by regulation of the release of sequestered calcium ion	2/449	16/14304	0.0883134	0.3823	ENSG00000151067/ENSG00000145362	CACNA1C/ANK2	2	1	ENSG00000151067	1	ENSG00000145362
BP	GO:0031629	synaptic vesicle fusion to presynaptic active zone membrane	2/449	16/14304	0.0883134	0.3823	ENSG00000132639/ENSG00000135604	SNAP25/STX11	2	1	ENSG00000132639	1	ENSG00000135604
BP	GO:0032692	negative regulation of interleukin-1 production	2/449	16/14304	0.0883134	0.3823	ENSG00000116285/ENSG00000102575	ERRFI1/ACP5	2	0		2	ENSG00000116285/ENSG00000102575
BP	GO:0051307	meiotic chromosome separation	2/449	16/14304	0.0883134	0.3823	ENSG00000135476/ENSG00000154920	ESPL1/EME1	2	2	ENSG00000135476/ENSG00000154920	0
BP	GO:0060231	mesenchymal to epithelial transition	2/449	16/14304	0.0883134	0.3823	ENSG00000128342/ENSG00000168621	LIF/GDNF	2	0		2	ENSG00000128342/ENSG00000168621
BP	GO:0071305	cellular response to vitamin D	2/449	16/14304	0.0883134	0.3823	ENSG00000111424/ENSG00000019186	VDR/CYP24A1	2	0		2	ENSG00000111424/ENSG00000019186
BP	GO:0098581	detection of external biotic stimulus	2/449	16/14304	0.0883134	0.3823	ENSG00000129988/ENSG00000224389	LBP/C4B	2	0		2	ENSG00000129988/ENSG00000224389
BP	GO:0099500	vesicle fusion to plasma membrane	2/449	16/14304	0.0883134	0.3823	ENSG00000132639/ENSG00000135604	SNAP25/STX11	2	1	ENSG00000132639	1	ENSG00000135604
BP	GO:1902307	positive regulation of sodium ion transmembrane transport	2/449	16/14304	0.0883134	0.3823	ENSG00000173221/ENSG00000088992	GLRX/TESC	2	1	ENSG00000088992	1	ENSG00000173221
BP	GO:1903861	positive regulation of dendrite extension	2/449	16/14304	0.0883134	0.3823	ENSG00000176406/ENSG00000103528	RIMS2/SYT17	2	1	ENSG00000176406	1	ENSG00000103528
BP	GO:1904355	positive regulation of telomere capping	2/449	16/14304	0.0883134	0.3823	ENSG00000178999/ENSG00000117650	AURKB/NEK2	2	2	ENSG00000178999/ENSG00000117650	0
BP	GO:2000696	regulation of epithelial cell differentiation involved in kidney development	2/449	16/14304	0.0883134	0.3823	ENSG00000128342/ENSG00000168621	LIF/GDNF	2	0		2	ENSG00000128342/ENSG00000168621
BP	GO:0001895	retina homeostasis	4/449	54/14304	0.0889491	0.382932	ENSG00000160862/ENSG00000167768/ENSG00000139988/ENSG00000198691	AZGP1/KRT1/RDH12/ABCA4	4	0		4	ENSG00000160862/ENSG00000167768/ENSG00000139988/ENSG00000198691
BP	GO:0006027	glycosaminoglycan catabolic process	4/449	54/14304	0.0889491	0.382932	ENSG00000026508/ENSG00000183098/ENSG00000072571/ENSG00000182492	CD44/GPC6/HMMR/BGN	4	2	ENSG00000183098/ENSG00000072571	2	ENSG00000026508/ENSG00000182492
BP	GO:0015807	L-amino acid transport	4/449	54/14304	0.0889491	0.382932	ENSG00000103257/ENSG00000151012/ENSG00000092068/ENSG00000149150	SLC7A5/SLC7A11/SLC7A8/SLC43A1	4	0		4	ENSG00000103257/ENSG00000151012/ENSG00000092068/ENSG00000149150
BP	GO:0060389	pathway-restricted SMAD protein phosphorylation	4/449	54/14304	0.0889491	0.382932	ENSG00000107984/ENSG00000153071/ENSG00000122641/ENSG00000183682	DKK1/DAB2/INHBA/BMP8A	4	4	ENSG00000107984/ENSG00000153071/ENSG00000122641/ENSG00000183682	0
BP	GO:0071385	cellular response to glucocorticoid stimulus	4/449	54/14304	0.0889491	0.382932	ENSG00000116285/ENSG00000165474/ENSG00000132906/ENSG00000122025	ERRFI1/GJB2/CASP9/FLT3	4	2	ENSG00000132906/ENSG00000122025	2	ENSG00000116285/ENSG00000165474
BP	GO:0060538	skeletal muscle organ development	8/449	146/14304	0.089176	0.383486	ENSG00000164690/ENSG00000176046/ENSG00000107984/ENSG00000187848/ENSG00000162772/ENSG00000122877/ENSG00000005513/ENSG00000169884	SHH/NUPR1/DKK1/P2RX2/ATF3/EGR2/SOX8/WNT10B	8	4	ENSG00000164690/ENSG00000107984/ENSG00000187848/ENSG00000169884	4	ENSG00000176046/ENSG00000162772/ENSG00000122877/ENSG00000005513
BP	GO:0001837	epithelial to mesenchymal transition	7/449	122/14304	0.0894911	0.383575	ENSG00000156299/ENSG00000101447/ENSG00000125398/ENSG00000153071/ENSG00000066468/ENSG00000125850/ENSG00000111846	TIAM1/FAM83D/SOX9/DAB2/FGFR2/OVOL2/GCNT2	7	5	ENSG00000101447/ENSG00000153071/ENSG00000066468/ENSG00000125850/ENSG00000111846	2	ENSG00000156299/ENSG00000125398
BP	GO:0044344	cellular response to fibroblast growth factor stimulus	7/449	122/14304	0.0894911	0.383575	ENSG00000169429/ENSG00000026508/ENSG00000179388/ENSG00000187678/ENSG00000156427/ENSG00000066468/ENSG00000139318	CXCL8/CD44/EGR3/SPRY4/FGF18/FGFR2/DUSP6	7	2	ENSG00000156427/ENSG00000066468	5	ENSG00000169429/ENSG00000026508/ENSG00000179388/ENSG00000187678/ENSG00000139318
BP	GO:0071901	negative regulation of protein serine/threonine kinase activity	7/449	122/14304	0.0894911	0.383575	ENSG00000138166/ENSG00000166851/ENSG00000187678/ENSG00000123080/ENSG00000152804/ENSG00000078900/ENSG00000139318	DUSP5/PLK1/SPRY4/CDKN2C/HHEX/TP73/DUSP6	7	4	ENSG00000166851/ENSG00000123080/ENSG00000152804/ENSG00000078900	3	ENSG00000138166/ENSG00000187678/ENSG00000139318
BP	GO:0032757	positive regulation of interleukin-8 production	3/449	34/14304	0.0899006	0.383648	ENSG00000175197/ENSG00000106366/ENSG00000129988	DDIT3/SERPINE1/LBP	3	0		3	ENSG00000175197/ENSG00000106366/ENSG00000129988
BP	GO:0097035	regulation of membrane lipid distribution	3/449	34/14304	0.0899006	0.383648	ENSG00000124406/ENSG00000132932/ENSG00000198691	ATP8A1/ATP8A2/ABCA4	3	1	ENSG00000124406	2	ENSG00000132932/ENSG00000198691
BP	GO:1901031	regulation of response to reactive oxygen species	3/449	34/14304	0.0899006	0.383648	ENSG00000135218/ENSG00000119508/ENSG00000140092	CD36/NR4A3/FBLN5	3	1	ENSG00000119508	2	ENSG00000135218/ENSG00000140092
BP	GO:2000401	regulation of lymphocyte migration	3/449	34/14304	0.0899006	0.383648	ENSG00000143556/ENSG00000189058/ENSG00000143369	S100A7/APOD/ECM1	3	2	ENSG00000189058/ENSG00000143369	1	ENSG00000143556
BP	GO:0072401	signal transduction involved in DNA integrity checkpoint	5/449	76/14304	0.0903186	0.384592	ENSG00000166851/ENSG00000075218/ENSG00000173846/ENSG00000158402/ENSG00000165891	PLK1/GTSE1/PLK3/CDC25C/E2F7	5	4	ENSG00000166851/ENSG00000075218/ENSG00000158402/ENSG00000165891	1	ENSG00000173846
BP	GO:0072422	signal transduction involved in DNA damage checkpoint	5/449	76/14304	0.0903186	0.384592	ENSG00000166851/ENSG00000075218/ENSG00000173846/ENSG00000158402/ENSG00000165891	PLK1/GTSE1/PLK3/CDC25C/E2F7	5	4	ENSG00000166851/ENSG00000075218/ENSG00000158402/ENSG00000165891	1	ENSG00000173846
BP	GO:0072089	stem cell proliferation	6/449	99/14304	0.091165	0.387773	ENSG00000164690/ENSG00000066279/ENSG00000066468/ENSG00000134780/ENSG00000125850/ENSG00000169884	SHH/ASPM/FGFR2/DAGLA/OVOL2/WNT10B	6	6	ENSG00000164690/ENSG00000066279/ENSG00000066468/ENSG00000134780/ENSG00000125850/ENSG00000169884	0
BP	GO:0003002	regionalization	13/449	274/14304	0.0916607	0.389459	ENSG00000164690/ENSG00000175197/ENSG00000154099/ENSG00000107984/ENSG00000073282/ENSG00000168621/ENSG00000152804/ENSG00000136099/ENSG00000066468/ENSG00000139318/ENSG00000122877/ENSG00000125850/ENSG00000106689	SHH/DDIT3/DNAAF1/DKK1/TP63/GDNF/HHEX/PCDH8/FGFR2/DUSP6/EGR2/OVOL2/LHX2	13	8	ENSG00000164690/ENSG00000154099/ENSG00000107984/ENSG00000152804/ENSG00000136099/ENSG00000066468/ENSG00000125850/ENSG00000106689	5	ENSG00000175197/ENSG00000073282/ENSG00000168621/ENSG00000139318/ENSG00000122877
BP	GO:0006836	neurotransmitter transport	10/449	197/14304	0.0923106	0.391671	ENSG00000164850/ENSG00000151012/ENSG00000198535/ENSG00000168621/ENSG00000132639/ENSG00000204385/ENSG00000075073/ENSG00000176406/ENSG00000135604/ENSG00000103528	GPER1/SLC7A11/C2CD4A/GDNF/SNAP25/SLC44A4/TACR2/RIMS2/STX11/SYT17	10	4	ENSG00000164850/ENSG00000132639/ENSG00000075073/ENSG00000176406	6	ENSG00000151012/ENSG00000198535/ENSG00000168621/ENSG00000204385/ENSG00000135604/ENSG00000103528
BP	GO:0007269	neurotransmitter secretion	7/449	123/14304	0.092482	0.391671	ENSG00000164850/ENSG00000198535/ENSG00000132639/ENSG00000075073/ENSG00000176406/ENSG00000135604/ENSG00000103528	GPER1/C2CD4A/SNAP25/TACR2/RIMS2/STX11/SYT17	7	4	ENSG00000164850/ENSG00000132639/ENSG00000075073/ENSG00000176406	3	ENSG00000198535/ENSG00000135604/ENSG00000103528
BP	GO:0099643	signal release from synapse	7/449	123/14304	0.092482	0.391671	ENSG00000164850/ENSG00000198535/ENSG00000132639/ENSG00000075073/ENSG00000176406/ENSG00000135604/ENSG00000103528	GPER1/C2CD4A/SNAP25/TACR2/RIMS2/STX11/SYT17	7	4	ENSG00000164850/ENSG00000132639/ENSG00000075073/ENSG00000176406	3	ENSG00000198535/ENSG00000135604/ENSG00000103528
BP	GO:0010522	regulation of calcium ion transport into cytosol	5/449	77/14304	0.0942444	0.397842	ENSG00000164850/ENSG00000187848/ENSG00000122679/ENSG00000151067/ENSG00000145362	GPER1/P2RX2/RAMP3/CACNA1C/ANK2	5	4	ENSG00000164850/ENSG00000187848/ENSG00000122679/ENSG00000151067	1	ENSG00000145362
BP	GO:0048709	oligodendrocyte differentiation	5/449	77/14304	0.0942444	0.397842	ENSG00000164690/ENSG00000125398/ENSG00000123080/ENSG00000078900/ENSG00000005513	SHH/SOX9/CDKN2C/TP73/SOX8	5	3	ENSG00000164690/ENSG00000123080/ENSG00000078900	2	ENSG00000125398/ENSG00000005513
BP	GO:0072395	signal transduction involved in cell cycle checkpoint	5/449	77/14304	0.0942444	0.397842	ENSG00000166851/ENSG00000075218/ENSG00000173846/ENSG00000158402/ENSG00000165891	PLK1/GTSE1/PLK3/CDC25C/E2F7	5	4	ENSG00000166851/ENSG00000075218/ENSG00000158402/ENSG00000165891	1	ENSG00000173846
BP	GO:1902807	negative regulation of cell cycle G1/S phase transition	6/449	100/14304	0.0945686	0.398167	ENSG00000073282/ENSG00000078900/ENSG00000075218/ENSG00000173846/ENSG00000158402/ENSG00000165891	TP63/TP73/GTSE1/PLK3/CDC25C/E2F7	6	4	ENSG00000078900/ENSG00000075218/ENSG00000158402/ENSG00000165891	2	ENSG00000073282/ENSG00000173846
BP	GO:0050796	regulation of insulin secretion	8/449	148/14304	0.094627	0.398167	ENSG00000164850/ENSG00000156299/ENSG00000147642/ENSG00000132639/ENSG00000119714/ENSG00000006071/ENSG00000151067/ENSG00000183682	GPER1/TIAM1/SYBU/SNAP25/GPR68/ABCC8/CACNA1C/BMP8A	8	7	ENSG00000164850/ENSG00000147642/ENSG00000132639/ENSG00000119714/ENSG00000006071/ENSG00000151067/ENSG00000183682	1	ENSG00000156299
BP	GO:0050803	regulation of synapse structure or activity	8/449	148/14304	0.094627	0.398167	ENSG00000156299/ENSG00000117399/ENSG00000107984/ENSG00000147642/ENSG00000135333/ENSG00000101463/ENSG00000137825/ENSG00000166159	TIAM1/CDC20/DKK1/SYBU/EPHA7/SYNDIG1/ITPKA/LRTM2	8	6	ENSG00000117399/ENSG00000107984/ENSG00000147642/ENSG00000135333/ENSG00000101463/ENSG00000137825	2	ENSG00000156299/ENSG00000166159
BP	GO:0030073	insulin secretion	9/449	173/14304	0.0951715	0.399081	ENSG00000164850/ENSG00000156299/ENSG00000147642/ENSG00000132639/ENSG00000119714/ENSG00000006071/ENSG00000151067/ENSG00000176406/ENSG00000183682	GPER1/TIAM1/SYBU/SNAP25/GPR68/ABCC8/CACNA1C/RIMS2/BMP8A	9	8	ENSG00000164850/ENSG00000147642/ENSG00000132639/ENSG00000119714/ENSG00000006071/ENSG00000151067/ENSG00000176406/ENSG00000183682	1	ENSG00000156299
BP	GO:0099003	vesicle-mediated transport in synapse	7/449	124/14304	0.0955283	0.399081	ENSG00000198535/ENSG00000124507/ENSG00000168280/ENSG00000132639/ENSG00000176406/ENSG00000135604/ENSG00000103528	C2CD4A/PACSIN1/KIF5C/SNAP25/RIMS2/STX11/SYT17	7	4	ENSG00000124507/ENSG00000168280/ENSG00000132639/ENSG00000176406	3	ENSG00000198535/ENSG00000135604/ENSG00000103528
BP	GO:0002762	negative regulation of myeloid leukocyte differentiation	3/449	35/14304	0.0961481	0.399081	ENSG00000173334/ENSG00000119714/ENSG00000122641	TRIB1/GPR68/INHBA	3	2	ENSG00000119714/ENSG00000122641	1	ENSG00000173334
BP	GO:0032655	regulation of interleukin-12 production	3/449	35/14304	0.0961481	0.399081	ENSG00000227507/ENSG00000135218/ENSG00000102575	LTB/CD36/ACP5	3	1	ENSG00000227507	2	ENSG00000135218/ENSG00000102575
BP	GO:0032720	negative regulation of tumor necrosis factor production	3/449	35/14304	0.0961481	0.399081	ENSG00000116285/ENSG00000102575/ENSG00000129988	ERRFI1/ACP5/LBP	3	0		3	ENSG00000116285/ENSG00000102575/ENSG00000129988
BP	GO:0033628	regulation of cell adhesion mediated by integrin	3/449	35/14304	0.0961481	0.399081	ENSG00000165731/ENSG00000106366/ENSG00000088992	RET/SERPINE1/TESC	3	2	ENSG00000165731/ENSG00000088992	1	ENSG00000106366
BP	GO:0051445	regulation of meiotic cell cycle	3/449	35/14304	0.0961481	0.399081	ENSG00000128342/ENSG00000117399/ENSG00000066279	LIF/CDC20/ASPM	3	2	ENSG00000117399/ENSG00000066279	1	ENSG00000128342
BP	GO:0060236	regulation of mitotic spindle organization	3/449	35/14304	0.0961481	0.399081	ENSG00000166851/ENSG00000013810/ENSG00000088325	PLK1/TACC3/TPX2	3	3	ENSG00000166851/ENSG00000013810/ENSG00000088325	0
BP	GO:0070423	nucleotide-binding oligomerization domain containing signaling pathway	3/449	35/14304	0.0961481	0.399081	ENSG00000163362/ENSG00000108984/ENSG00000134070	INAVA/MAP2K6/IRAK2	3	1	ENSG00000108984	2	ENSG00000163362/ENSG00000134070
BP	GO:0086010	membrane depolarization during action potential	3/449	35/14304	0.0961481	0.399081	ENSG00000151067/ENSG00000165995/ENSG00000145362	CACNA1C/CACNB2/ANK2	3	2	ENSG00000151067/ENSG00000165995	1	ENSG00000145362
BP	GO:0014706	striated muscle tissue development	14/449	303/14304	0.0967922	0.399081	ENSG00000164690/ENSG00000176046/ENSG00000178568/ENSG00000181744/ENSG00000107984/ENSG00000187848/ENSG00000162772/ENSG00000115641/ENSG00000078900/ENSG00000066468/ENSG00000138347/ENSG00000122877/ENSG00000005513/ENSG00000169884	SHH/NUPR1/ERBB4/C3orf58/DKK1/P2RX2/ATF3/FHL2/TP73/FGFR2/MYPN/EGR2/SOX8/WNT10B	14	9	ENSG00000164690/ENSG00000178568/ENSG00000181744/ENSG00000107984/ENSG00000187848/ENSG00000078900/ENSG00000066468/ENSG00000138347/ENSG00000169884	5	ENSG00000176046/ENSG00000162772/ENSG00000115641/ENSG00000122877/ENSG00000005513
BP	GO:1901615	organic hydroxy compound metabolic process	19/449	438/14304	0.0970528	0.399081	ENSG00000132746/ENSG00000164850/ENSG00000099194/ENSG00000052802/ENSG00000104549/ENSG00000167508/ENSG00000187134/ENSG00000057252/ENSG00000164211/ENSG00000163082/ENSG00000100003/ENSG00000169418/ENSG00000116016/ENSG00000211452/ENSG00000111424/ENSG00000139988/ENSG00000019186/ENSG00000204740/ENSG00000137825	ALDH3B2/GPER1/SCD/MSMO1/SQLE/MVD/AKR1C1/SOAT1/STARD4/SGPP2/SEC14L2/NPR1/EPAS1/DIO1/VDR/RDH12/CYP24A1/MALRD1/ITPKA	19	6	ENSG00000164850/ENSG00000057252/ENSG00000169418/ENSG00000211452/ENSG00000204740/ENSG00000137825	13	ENSG00000132746/ENSG00000099194/ENSG00000052802/ENSG00000104549/ENSG00000167508/ENSG00000187134/ENSG00000164211/ENSG00000163082/ENSG00000100003/ENSG00000116016/ENSG00000111424/ENSG00000139988/ENSG00000019186
BP	GO:0007263	nitric oxide mediated signal transduction	2/449	17/14304	0.0980814	0.399081	ENSG00000108551/ENSG00000135218	RASD1/CD36	2	0		2	ENSG00000108551/ENSG00000135218
BP	GO:0009595	detection of biotic stimulus	2/449	17/14304	0.0980814	0.399081	ENSG00000129988/ENSG00000224389	LBP/C4B	2	0		2	ENSG00000129988/ENSG00000224389
BP	GO:0010738	regulation of protein kinase A signaling	2/449	17/14304	0.0980814	0.399081	ENSG00000122679/ENSG00000176907	RAMP3/TCIM	2	1	ENSG00000122679	1	ENSG00000176907
BP	GO:0031958	corticosteroid receptor signaling pathway	2/449	17/14304	0.0980814	0.399081	ENSG00000164850/ENSG00000048540	GPER1/LMO3	2	2	ENSG00000164850/ENSG00000048540	0
BP	GO:0032331	negative regulation of chondrocyte differentiation	2/449	17/14304	0.0980814	0.399081	ENSG00000125398/ENSG00000109705	SOX9/NKX3-2	2	1	ENSG00000109705	1	ENSG00000125398
BP	GO:0032332	positive regulation of chondrocyte differentiation	2/449	17/14304	0.0980814	0.399081	ENSG00000125398/ENSG00000156427	SOX9/FGF18	2	1	ENSG00000156427	1	ENSG00000125398
BP	GO:0033599	regulation of mammary gland epithelial cell proliferation	2/449	17/14304	0.0980814	0.399081	ENSG00000183856/ENSG00000139618	IQGAP3/BRCA2	2	2	ENSG00000183856/ENSG00000139618	0
BP	GO:0035590	purinergic nucleotide receptor signaling pathway	2/449	17/14304	0.0980814	0.399081	ENSG00000187848/ENSG00000138271	P2RX2/GPR87	2	1	ENSG00000187848	1	ENSG00000138271
BP	GO:0044321	response to leptin	2/449	17/14304	0.0980814	0.399081	ENSG00000145386/ENSG00000119508	CCNA2/NR4A3	2	2	ENSG00000145386/ENSG00000119508	0
BP	GO:0044342	type B pancreatic cell proliferation	2/449	17/14304	0.0980814	0.399081	ENSG00000116285/ENSG00000119508	ERRFI1/NR4A3	2	1	ENSG00000119508	1	ENSG00000116285
BP	GO:0045672	positive regulation of osteoclast differentiation	2/449	17/14304	0.0980814	0.399081	ENSG00000180694/ENSG00000119714	TMEM64/GPR68	2	2	ENSG00000180694/ENSG00000119714	0
BP	GO:0050912	detection of chemical stimulus involved in sensory perception of taste	2/449	17/14304	0.0980814	0.399081	ENSG00000160862/ENSG00000170373	AZGP1/CST1	2	1	ENSG00000170373	1	ENSG00000160862
BP	GO:0060575	intestinal epithelial cell differentiation	2/449	17/14304	0.0980814	0.399081	ENSG00000176890/ENSG00000109705	TYMS/NKX3-2	2	2	ENSG00000176890/ENSG00000109705	0
BP	GO:0061003	positive regulation of dendritic spine morphogenesis	2/449	17/14304	0.0980814	0.399081	ENSG00000156299/ENSG00000137825	TIAM1/ITPKA	2	1	ENSG00000137825	1	ENSG00000156299
BP	GO:0086013	membrane repolarization during cardiac muscle cell action potential	2/449	17/14304	0.0980814	0.399081	ENSG00000121361/ENSG00000162989	KCNJ8/KCNJ3	2	2	ENSG00000121361/ENSG00000162989	0
BP	GO:0097320	plasma membrane tubulation	2/449	17/14304	0.0980814	0.399081	ENSG00000124507/ENSG00000024422	PACSIN1/EHD2	2	2	ENSG00000124507/ENSG00000024422	0
BP	GO:1901018	positive regulation of potassium ion transmembrane transporter activity	2/449	17/14304	0.0980814	0.399081	ENSG00000006071/ENSG00000145362	ABCC8/ANK2	2	1	ENSG00000006071	1	ENSG00000145362
BP	GO:1903429	regulation of cell maturation	2/449	17/14304	0.0980814	0.399081	ENSG00000165731/ENSG00000118193	RET/KIF14	2	2	ENSG00000165731/ENSG00000118193	0
BP	GO:0009593	detection of chemical stimulus	5/449	78/14304	0.0982561	0.399081	ENSG00000160862/ENSG00000187848/ENSG00000129988/ENSG00000224389/ENSG00000170373	AZGP1/P2RX2/LBP/C4B/CST1	5	2	ENSG00000187848/ENSG00000170373	3	ENSG00000160862/ENSG00000129988/ENSG00000224389
BP	GO:0016079	synaptic vesicle exocytosis	5/449	78/14304	0.0982561	0.399081	ENSG00000198535/ENSG00000132639/ENSG00000176406/ENSG00000135604/ENSG00000103528	C2CD4A/SNAP25/RIMS2/STX11/SYT17	5	2	ENSG00000132639/ENSG00000176406	3	ENSG00000198535/ENSG00000135604/ENSG00000103528
BP	GO:0019915	lipid storage	4/449	56/14304	0.0985197	0.399081	ENSG00000057252/ENSG00000164211/ENSG00000135218/ENSG00000147872	SOAT1/STARD4/CD36/PLIN2	4	1	ENSG00000057252	3	ENSG00000164211/ENSG00000135218/ENSG00000147872
BP	GO:0032760	positive regulation of tumor necrosis factor production	4/449	56/14304	0.0985197	0.399081	ENSG00000172575/ENSG00000135218/ENSG00000129988/ENSG00000006071	RASGRP1/CD36/LBP/ABCC8	4	1	ENSG00000006071	3	ENSG00000172575/ENSG00000135218/ENSG00000129988
BP	GO:0045685	regulation of glial cell differentiation	4/449	56/14304	0.0985197	0.399081	ENSG00000164690/ENSG00000128342/ENSG00000078900/ENSG00000136717	SHH/LIF/TP73/BIN1	4	3	ENSG00000164690/ENSG00000078900/ENSG00000136717	1	ENSG00000128342
BP	GO:0072676	lymphocyte migration	4/449	56/14304	0.0985197	0.399081	ENSG00000143556/ENSG00000165731/ENSG00000189058/ENSG00000143369	S100A7/RET/APOD/ECM1	4	3	ENSG00000165731/ENSG00000189058/ENSG00000143369	1	ENSG00000143556
BP	GO:0007423	sensory organ development	19/449	440/14304	0.100263	0.405722	ENSG00000171401/ENSG00000164690/ENSG00000165731/ENSG00000172037/ENSG00000151012/ENSG00000165474/ENSG00000145386/ENSG00000125398/ENSG00000132932/ENSG00000066468/ENSG00000204385/ENSG00000165821/ENSG00000151067/ENSG00000109705/ENSG00000122641/ENSG00000119508/ENSG00000005513/ENSG00000169884/ENSG00000106689	KRT13/SHH/RET/LAMB2/SLC7A11/GJB2/CCNA2/SOX9/ATP8A2/FGFR2/SLC44A4/SALL2/CACNA1C/NKX3-2/INHBA/NR4A3/SOX8/WNT10B/LHX2	19	13	ENSG00000171401/ENSG00000164690/ENSG00000165731/ENSG00000172037/ENSG00000145386/ENSG00000066468/ENSG00000165821/ENSG00000151067/ENSG00000109705/ENSG00000122641/ENSG00000119508/ENSG00000169884/ENSG00000106689	6	ENSG00000151012/ENSG00000165474/ENSG00000125398/ENSG00000132932/ENSG00000204385/ENSG00000005513
BP	GO:0071229	cellular response to acid chemical	9/449	175/14304	0.100367	0.405722	ENSG00000171401/ENSG00000165731/ENSG00000171522/ENSG00000142156/ENSG00000187134/ENSG00000125398/ENSG00000066468/ENSG00000088992/ENSG00000169884	KRT13/RET/PTGER4/COL6A1/AKR1C1/SOX9/FGFR2/TESC/WNT10B	9	7	ENSG00000171401/ENSG00000165731/ENSG00000171522/ENSG00000142156/ENSG00000066468/ENSG00000088992/ENSG00000169884	2	ENSG00000187134/ENSG00000125398
BP	GO:0016101	diterpenoid metabolic process	5/449	79/14304	0.102353	0.411216	ENSG00000187134/ENSG00000183098/ENSG00000106538/ENSG00000139988/ENSG00000198691	AKR1C1/GPC6/RARRES2/RDH12/ABCA4	5	1	ENSG00000183098	4	ENSG00000187134/ENSG00000106538/ENSG00000139988/ENSG00000198691
BP	GO:1901214	regulation of neuron death	12/449	253/14304	0.102377	0.411216	ENSG00000101057/ENSG00000112096/ENSG00000175197/ENSG00000107984/ENSG00000073282/ENSG00000168621/ENSG00000006016/ENSG00000118193/ENSG00000132906/ENSG00000078900/ENSG00000135333/ENSG00000119508	MYBL2/SOD2/DDIT3/DKK1/TP63/GDNF/CRLF1/KIF14/CASP9/TP73/EPHA7/NR4A3	12	8	ENSG00000101057/ENSG00000107984/ENSG00000006016/ENSG00000118193/ENSG00000132906/ENSG00000078900/ENSG00000135333/ENSG00000119508	4	ENSG00000112096/ENSG00000175197/ENSG00000073282/ENSG00000168621
BP	GO:0021545	cranial nerve development	3/449	36/14304	0.102567	0.411216	ENSG00000166833/ENSG00000221866/ENSG00000122877	NAV2/PLXNA4/EGR2	3	1	ENSG00000221866	2	ENSG00000166833/ENSG00000122877
BP	GO:0032615	interleukin-12 production	3/449	36/14304	0.102567	0.411216	ENSG00000227507/ENSG00000135218/ENSG00000102575	LTB/CD36/ACP5	3	1	ENSG00000227507	2	ENSG00000135218/ENSG00000102575
BP	GO:0035872	nucleotide-binding domain, leucine rich repeat containing receptor signaling pathway	3/449	36/14304	0.102567	0.411216	ENSG00000163362/ENSG00000108984/ENSG00000134070	INAVA/MAP2K6/IRAK2	3	1	ENSG00000108984	2	ENSG00000163362/ENSG00000134070
BP	GO:0045005	DNA-dependent DNA replication maintenance of fidelity	3/449	36/14304	0.102567	0.411216	ENSG00000197299/ENSG00000139618/ENSG00000154920	BLM/BRCA2/EME1	3	3	ENSG00000197299/ENSG00000139618/ENSG00000154920	0
BP	GO:0086009	membrane repolarization	3/449	36/14304	0.102567	0.411216	ENSG00000121361/ENSG00000162989/ENSG00000145362	KCNJ8/KCNJ3/ANK2	3	2	ENSG00000121361/ENSG00000162989	1	ENSG00000145362
BP	GO:1903018	regulation of glycoprotein metabolic process	3/449	36/14304	0.102567	0.411216	ENSG00000123119/ENSG00000132329/ENSG00000057252	NECAB1/RAMP1/SOAT1	3	3	ENSG00000123119/ENSG00000132329/ENSG00000057252	0
BP	GO:0023061	signal release	16/449	360/14304	0.103219	0.413404	ENSG00000164850/ENSG00000156299/ENSG00000128342/ENSG00000198535/ENSG00000147642/ENSG00000132639/ENSG00000119714/ENSG00000006071/ENSG00000204385/ENSG00000151067/ENSG00000122641/ENSG00000075073/ENSG00000176406/ENSG00000135604/ENSG00000183682/ENSG00000103528	GPER1/TIAM1/LIF/C2CD4A/SYBU/SNAP25/GPR68/ABCC8/SLC44A4/CACNA1C/INHBA/TACR2/RIMS2/STX11/BMP8A/SYT17	16	10	ENSG00000164850/ENSG00000147642/ENSG00000132639/ENSG00000119714/ENSG00000006071/ENSG00000151067/ENSG00000122641/ENSG00000075073/ENSG00000176406/ENSG00000183682	6	ENSG00000156299/ENSG00000128342/ENSG00000198535/ENSG00000204385/ENSG00000135604/ENSG00000103528
BP	GO:0051604	protein maturation	13/449	280/14304	0.103812	0.415352	ENSG00000164690/ENSG00000128965/ENSG00000167755/ENSG00000089685/ENSG00000038002/ENSG00000136943/ENSG00000055163/ENSG00000121898/ENSG00000106366/ENSG00000224389/ENSG00000101197/ENSG00000088992/ENSG00000196549	SHH/CHAC1/KLK6/BIRC5/AGA/CTSV/CYFIP2/CPXM2/SERPINE1/C4B/BIRC7/TESC/MME	13	7	ENSG00000164690/ENSG00000089685/ENSG00000136943/ENSG00000055163/ENSG00000101197/ENSG00000088992/ENSG00000196549	6	ENSG00000128965/ENSG00000167755/ENSG00000038002/ENSG00000121898/ENSG00000106366/ENSG00000224389
BP	GO:0008217	regulation of blood pressure	7/449	127/14304	0.104997	0.419236	ENSG00000112096/ENSG00000043591/ENSG00000166833/ENSG00000187848/ENSG00000169418/ENSG00000125510/ENSG00000196549	SOD2/ADRB1/NAV2/P2RX2/NPR1/OPRL1/MME	7	4	ENSG00000187848/ENSG00000169418/ENSG00000125510/ENSG00000196549	3	ENSG00000112096/ENSG00000043591/ENSG00000166833
BP	GO:0031023	microtubule organizing center organization	7/449	127/14304	0.104997	0.419236	ENSG00000166851/ENSG00000166803/ENSG00000129810/ENSG00000117650/ENSG00000139618/ENSG00000142731/ENSG00000102981	PLK1/PCLAF/SGO1/NEK2/BRCA2/PLK4/PARD6A	7	7	ENSG00000166851/ENSG00000166803/ENSG00000129810/ENSG00000117650/ENSG00000139618/ENSG00000142731/ENSG00000102981	0
BP	GO:0045598	regulation of fat cell differentiation	6/449	103/14304	0.105182	0.419541	ENSG00000164850/ENSG00000180694/ENSG00000175197/ENSG00000106538/ENSG00000048540/ENSG00000169884	GPER1/TMEM64/DDIT3/RARRES2/LMO3/WNT10B	6	4	ENSG00000164850/ENSG00000180694/ENSG00000048540/ENSG00000169884	2	ENSG00000175197/ENSG00000106538
BP	GO:0048705	skeletal system morphogenesis	9/449	177/14304	0.105722	0.419541	ENSG00000111341/ENSG00000171310/ENSG00000125398/ENSG00000156427/ENSG00000137745/ENSG00000066468/ENSG00000102575/ENSG00000109705/ENSG00000169884	MGP/CHST11/SOX9/FGF18/MMP13/FGFR2/ACP5/NKX3-2/WNT10B	9	4	ENSG00000156427/ENSG00000066468/ENSG00000109705/ENSG00000169884	5	ENSG00000111341/ENSG00000171310/ENSG00000125398/ENSG00000137745/ENSG00000102575
BP	GO:1905475	regulation of protein localization to membrane	8/449	152/14304	0.106086	0.419541	ENSG00000164850/ENSG00000174827/ENSG00000073282/ENSG00000153071/ENSG00000170379/ENSG00000122679/ENSG00000117228/ENSG00000078900	GPER1/PDZK1/TP63/DAB2/TCAF2/RAMP3/GBP1/TP73	8	5	ENSG00000164850/ENSG00000153071/ENSG00000170379/ENSG00000122679/ENSG00000078900	3	ENSG00000174827/ENSG00000073282/ENSG00000117228
BP	GO:0072332	intrinsic apoptotic signaling pathway by p53 class mediator	5/449	80/14304	0.106533	0.419541	ENSG00000176046/ENSG00000026508/ENSG00000073282/ENSG00000078900/ENSG00000139618	NUPR1/CD44/TP63/TP73/BRCA2	5	2	ENSG00000078900/ENSG00000139618	3	ENSG00000176046/ENSG00000026508/ENSG00000073282
BP	GO:0001759	organ induction	2/449	18/14304	0.108135	0.419541	ENSG00000107984/ENSG00000168621	DKK1/GDNF	2	1	ENSG00000107984	1	ENSG00000168621
BP	GO:0002052	positive regulation of neuroblast proliferation	2/449	18/14304	0.108135	0.419541	ENSG00000164690/ENSG00000066279	SHH/ASPM	2	2	ENSG00000164690/ENSG00000066279	0
BP	GO:0002320	lymphoid progenitor cell differentiation	2/449	18/14304	0.108135	0.419541	ENSG00000164690/ENSG00000122025	SHH/FLT3	2	2	ENSG00000164690/ENSG00000122025	0
BP	GO:0003416	endochondral bone growth	2/449	18/14304	0.108135	0.419541	ENSG00000137745/ENSG00000066468	MMP13/FGFR2	2	1	ENSG00000066468	1	ENSG00000137745
BP	GO:0010758	regulation of macrophage chemotaxis	2/449	18/14304	0.108135	0.419541	ENSG00000189377/ENSG00000106538	CXCL17/RARRES2	2	0		2	ENSG00000189377/ENSG00000106538
BP	GO:0015721	bile acid and bile salt transport	2/449	18/14304	0.108135	0.419541	ENSG00000108846/ENSG00000187134	ABCC3/AKR1C1	2	0		2	ENSG00000108846/ENSG00000187134
BP	GO:0019184	nonribosomal peptide biosynthetic process	2/449	18/14304	0.108135	0.419541	ENSG00000128965/ENSG00000099998	CHAC1/GGT5	2	0		2	ENSG00000128965/ENSG00000099998
BP	GO:0030011	maintenance of cell polarity	2/449	18/14304	0.108135	0.419541	ENSG00000029534/ENSG00000106689	ANK1/LHX2	2	2	ENSG00000029534/ENSG00000106689	0
BP	GO:0030952	establishment or maintenance of cytoskeleton polarity	2/449	18/14304	0.108135	0.419541	ENSG00000115963/ENSG00000142945	RND3/KIF2C	2	1	ENSG00000142945	1	ENSG00000115963
BP	GO:0033688	regulation of osteoblast proliferation	2/449	18/14304	0.108135	0.419541	ENSG00000066468/ENSG00000005513	FGFR2/SOX8	2	1	ENSG00000066468	1	ENSG00000005513
BP	GO:0036120	cellular response to platelet-derived growth factor stimulus	2/449	18/14304	0.108135	0.419541	ENSG00000116285/ENSG00000145386	ERRFI1/CCNA2	2	1	ENSG00000145386	1	ENSG00000116285
BP	GO:0042359	vitamin D metabolic process	2/449	18/14304	0.108135	0.419541	ENSG00000111424/ENSG00000019186	VDR/CYP24A1	2	0		2	ENSG00000111424/ENSG00000019186
BP	GO:0043586	tongue development	2/449	18/14304	0.108135	0.419541	ENSG00000171401/ENSG00000169884	KRT13/WNT10B	2	2	ENSG00000171401/ENSG00000169884	0
BP	GO:0045109	intermediate filament organization	2/449	18/14304	0.108135	0.419541	ENSG00000128422/ENSG00000164690	KRT17/SHH	2	1	ENSG00000164690	1	ENSG00000128422
BP	GO:0060749	mammary gland alveolus development	2/449	18/14304	0.108135	0.419541	ENSG00000109321/ENSG00000178568	AREG/ERBB4	2	1	ENSG00000178568	1	ENSG00000109321
BP	GO:0061377	mammary gland lobule development	2/449	18/14304	0.108135	0.419541	ENSG00000109321/ENSG00000178568	AREG/ERBB4	2	1	ENSG00000178568	1	ENSG00000109321
BP	GO:1903020	positive regulation of glycoprotein metabolic process	2/449	18/14304	0.108135	0.419541	ENSG00000132329/ENSG00000057252	RAMP1/SOAT1	2	2	ENSG00000132329/ENSG00000057252	0
BP	GO:1903859	regulation of dendrite extension	2/449	18/14304	0.108135	0.419541	ENSG00000176406/ENSG00000103528	RIMS2/SYT17	2	1	ENSG00000176406	1	ENSG00000103528
BP	GO:2000678	negative regulation of transcription regulatory region DNA binding	2/449	18/14304	0.108135	0.419541	ENSG00000175197/ENSG00000106689	DDIT3/LHX2	2	1	ENSG00000106689	1	ENSG00000175197
BP	GO:0071774	response to fibroblast growth factor	7/449	128/14304	0.108262	0.419541	ENSG00000169429/ENSG00000026508/ENSG00000179388/ENSG00000187678/ENSG00000156427/ENSG00000066468/ENSG00000139318	CXCL8/CD44/EGR3/SPRY4/FGF18/FGFR2/DUSP6	7	2	ENSG00000156427/ENSG00000066468	5	ENSG00000169429/ENSG00000026508/ENSG00000179388/ENSG00000187678/ENSG00000139318
BP	GO:0043583	ear development	9/449	178/14304	0.108459	0.419541	ENSG00000164690/ENSG00000165474/ENSG00000145386/ENSG00000125398/ENSG00000132932/ENSG00000066468/ENSG00000204385/ENSG00000109705/ENSG00000119508	SHH/GJB2/CCNA2/SOX9/ATP8A2/FGFR2/SLC44A4/NKX3-2/NR4A3	9	5	ENSG00000164690/ENSG00000145386/ENSG00000066468/ENSG00000109705/ENSG00000119508	4	ENSG00000165474/ENSG00000125398/ENSG00000132932/ENSG00000204385
BP	GO:0035914	skeletal muscle cell differentiation	4/449	58/14304	0.108548	0.419541	ENSG00000176046/ENSG00000162772/ENSG00000122877/ENSG00000005513	NUPR1/ATF3/EGR2/SOX8	4	0		4	ENSG00000176046/ENSG00000162772/ENSG00000122877/ENSG00000005513
BP	GO:0042632	cholesterol homeostasis	4/449	58/14304	0.108548	0.419541	ENSG00000187134/ENSG00000057252/ENSG00000111424/ENSG00000204740	AKR1C1/SOAT1/VDR/MALRD1	4	2	ENSG00000057252/ENSG00000204740	2	ENSG00000187134/ENSG00000111424
BP	GO:0050830	defense response to Gram-positive bacterium	4/449	58/14304	0.108548	0.419541	ENSG00000135218/ENSG00000102575/ENSG00000129988/ENSG00000106538	CD36/ACP5/LBP/RARRES2	4	0		4	ENSG00000135218/ENSG00000102575/ENSG00000129988/ENSG00000106538
BP	GO:0051785	positive regulation of nuclear division	4/449	58/14304	0.108548	0.419541	ENSG00000175063/ENSG00000135476/ENSG00000146670/ENSG00000174808	UBE2C/ESPL1/CDCA5/BTC	4	3	ENSG00000175063/ENSG00000135476/ENSG00000146670	1	ENSG00000174808
BP	GO:0055092	sterol homeostasis	4/449	58/14304	0.108548	0.419541	ENSG00000187134/ENSG00000057252/ENSG00000111424/ENSG00000204740	AKR1C1/SOAT1/VDR/MALRD1	4	2	ENSG00000057252/ENSG00000204740	2	ENSG00000187134/ENSG00000111424
BP	GO:1903557	positive regulation of tumor necrosis factor superfamily cytokine production	4/449	58/14304	0.108548	0.419541	ENSG00000172575/ENSG00000135218/ENSG00000129988/ENSG00000006071	RASGRP1/CD36/LBP/ABCC8	4	1	ENSG00000006071	3	ENSG00000172575/ENSG00000135218/ENSG00000129988
BP	GO:0002791	regulation of peptide secretion	16/449	363/14304	0.108818	0.419541	ENSG00000164850/ENSG00000163220/ENSG00000143546/ENSG00000115414/ENSG00000171522/ENSG00000156299/ENSG00000147642/ENSG00000172575/ENSG00000117228/ENSG00000132639/ENSG00000134258/ENSG00000119714/ENSG00000169900/ENSG00000006071/ENSG00000151067/ENSG00000183682	GPER1/S100A9/S100A8/FN1/PTGER4/TIAM1/SYBU/RASGRP1/GBP1/SNAP25/VTCN1/GPR68/PYDC1/ABCC8/CACNA1C/BMP8A	16	8	ENSG00000164850/ENSG00000171522/ENSG00000147642/ENSG00000132639/ENSG00000119714/ENSG00000006071/ENSG00000151067/ENSG00000183682	8	ENSG00000163220/ENSG00000143546/ENSG00000115414/ENSG00000156299/ENSG00000172575/ENSG00000117228/ENSG00000134258/ENSG00000169900
BP	GO:0042471	ear morphogenesis	6/449	104/14304	0.108852	0.419541	ENSG00000125398/ENSG00000132932/ENSG00000066468/ENSG00000204385/ENSG00000109705/ENSG00000119508	SOX9/ATP8A2/FGFR2/SLC44A4/NKX3-2/NR4A3	6	3	ENSG00000066468/ENSG00000109705/ENSG00000119508	3	ENSG00000125398/ENSG00000132932/ENSG00000204385
BP	GO:0046890	regulation of lipid biosynthetic process	8/449	153/14304	0.109066	0.419541	ENSG00000164850/ENSG00000099194/ENSG00000104549/ENSG00000167508/ENSG00000164211/ENSG00000100003/ENSG00000111424/ENSG00000204740	GPER1/SCD/SQLE/MVD/STARD4/SEC14L2/VDR/MALRD1	8	2	ENSG00000164850/ENSG00000204740	6	ENSG00000099194/ENSG00000104549/ENSG00000167508/ENSG00000164211/ENSG00000100003/ENSG00000111424
BP	GO:0009268	response to pH	3/449	37/14304	0.109151	0.419541	ENSG00000119714/ENSG00000121361/ENSG00000006071	GPR68/KCNJ8/ABCC8	3	3	ENSG00000119714/ENSG00000121361/ENSG00000006071	0
BP	GO:0033344	cholesterol efflux	3/449	37/14304	0.109151	0.419541	ENSG00000164690/ENSG00000144452/ENSG00000057252	SHH/ABCA12/SOAT1	3	2	ENSG00000164690/ENSG00000057252	1	ENSG00000144452
BP	GO:1903556	negative regulation of tumor necrosis factor superfamily cytokine production	3/449	37/14304	0.109151	0.419541	ENSG00000116285/ENSG00000102575/ENSG00000129988	ERRFI1/ACP5/LBP	3	0		3	ENSG00000116285/ENSG00000102575/ENSG00000129988
BP	GO:1903793	positive regulation of anion transport	3/449	37/14304	0.109151	0.419541	ENSG00000124406/ENSG00000132932/ENSG00000108984	ATP8A1/ATP8A2/MAP2K6	3	2	ENSG00000124406/ENSG00000108984	1	ENSG00000132932
BP	GO:0006260	DNA replication	13/449	283/14304	0.110234	0.423285	ENSG00000109321/ENSG00000171848/ENSG00000166803/ENSG00000140534/ENSG00000065328/ENSG00000158402/ENSG00000197299/ENSG00000139618/ENSG00000140451/ENSG00000165891/ENSG00000171320/ENSG00000154920/ENSG00000085840	AREG/RRM2/PCLAF/TICRR/MCM10/CDC25C/BLM/BRCA2/PIF1/E2F7/ESCO2/EME1/ORC1	13	12	ENSG00000171848/ENSG00000166803/ENSG00000140534/ENSG00000065328/ENSG00000158402/ENSG00000197299/ENSG00000139618/ENSG00000140451/ENSG00000165891/ENSG00000171320/ENSG00000154920/ENSG00000085840	1	ENSG00000109321
BP	GO:0000079	regulation of cyclin-dependent protein serine/threonine kinase activity	5/449	81/14304	0.110796	0.424609	ENSG00000166851/ENSG00000123080/ENSG00000152804/ENSG00000158402/ENSG00000197299	PLK1/CDKN2C/HHEX/CDC25C/BLM	5	5	ENSG00000166851/ENSG00000123080/ENSG00000152804/ENSG00000158402/ENSG00000197299	0
BP	GO:0001578	microtubule bundle formation	5/449	81/14304	0.110796	0.424609	ENSG00000166851/ENSG00000154099/ENSG00000112984/ENSG00000159713/ENSG00000039139	PLK1/DNAAF1/KIF20A/TPPP3/DNAH5	5	4	ENSG00000166851/ENSG00000154099/ENSG00000112984/ENSG00000159713	1	ENSG00000039139
BP	GO:0006334	nucleosome assembly	7/449	129/14304	0.11158	0.426361	ENSG00000123485/ENSG00000105011/ENSG00000100162/ENSG00000125398/ENSG00000273983/ENSG00000137812/ENSG00000104147	HJURP/ASF1B/CENPM/SOX9/HIST1H3G/KNL1/OIP5	7	6	ENSG00000123485/ENSG00000105011/ENSG00000100162/ENSG00000273983/ENSG00000137812/ENSG00000104147	1	ENSG00000125398
BP	GO:0035107	appendage morphogenesis	7/449	129/14304	0.11158	0.426361	ENSG00000164690/ENSG00000107984/ENSG00000073282/ENSG00000171310/ENSG00000125398/ENSG00000066468/ENSG00000151067	SHH/DKK1/TP63/CHST11/SOX9/FGFR2/CACNA1C	7	4	ENSG00000164690/ENSG00000107984/ENSG00000066468/ENSG00000151067	3	ENSG00000073282/ENSG00000171310/ENSG00000125398
BP	GO:0035108	limb morphogenesis	7/449	129/14304	0.11158	0.426361	ENSG00000164690/ENSG00000107984/ENSG00000073282/ENSG00000171310/ENSG00000125398/ENSG00000066468/ENSG00000151067	SHH/DKK1/TP63/CHST11/SOX9/FGFR2/CACNA1C	7	4	ENSG00000164690/ENSG00000107984/ENSG00000066468/ENSG00000151067	3	ENSG00000073282/ENSG00000171310/ENSG00000125398
BP	GO:0048839	inner ear development	8/449	154/14304	0.112092	0.427542	ENSG00000164690/ENSG00000165474/ENSG00000145386/ENSG00000125398/ENSG00000132932/ENSG00000066468/ENSG00000204385/ENSG00000119508	SHH/GJB2/CCNA2/SOX9/ATP8A2/FGFR2/SLC44A4/NR4A3	8	4	ENSG00000164690/ENSG00000145386/ENSG00000066468/ENSG00000119508	4	ENSG00000165474/ENSG00000125398/ENSG00000132932/ENSG00000204385
BP	GO:0030072	peptide hormone secretion	10/449	205/14304	0.112108	0.427542	ENSG00000164850/ENSG00000156299/ENSG00000147642/ENSG00000132639/ENSG00000119714/ENSG00000006071/ENSG00000151067/ENSG00000075073/ENSG00000176406/ENSG00000183682	GPER1/TIAM1/SYBU/SNAP25/GPR68/ABCC8/CACNA1C/TACR2/RIMS2/BMP8A	10	9	ENSG00000164850/ENSG00000147642/ENSG00000132639/ENSG00000119714/ENSG00000006071/ENSG00000151067/ENSG00000075073/ENSG00000176406/ENSG00000183682	1	ENSG00000156299
BP	GO:0051101	regulation of DNA binding	6/449	105/14304	0.112587	0.428948	ENSG00000175197/ENSG00000128342/ENSG00000123485/ENSG00000146670/ENSG00000117650/ENSG00000106689	DDIT3/LIF/HJURP/CDCA5/NEK2/LHX2	6	4	ENSG00000123485/ENSG00000146670/ENSG00000117650/ENSG00000106689	2	ENSG00000175197/ENSG00000128342
BP	GO:0015914	phospholipid transport	4/449	59/14304	0.113727	0.43245	ENSG00000144452/ENSG00000124406/ENSG00000132932/ENSG00000198691	ABCA12/ATP8A1/ATP8A2/ABCA4	4	1	ENSG00000124406	3	ENSG00000144452/ENSG00000132932/ENSG00000198691
BP	GO:1901992	positive regulation of mitotic cell cycle phase transition	4/449	59/14304	0.113727	0.43245	ENSG00000175063/ENSG00000135476/ENSG00000146670/ENSG00000169884	UBE2C/ESPL1/CDCA5/WNT10B	4	4	ENSG00000175063/ENSG00000135476/ENSG00000146670/ENSG00000169884	0
BP	GO:1902600	proton transmembrane transport	7/449	130/14304	0.114952	0.436551	ENSG00000088836/ENSG00000171130/ENSG00000143882/ENSG00000142494/ENSG00000088992/ENSG00000146411/ENSG00000255346	SLC4A11/ATP6V0E2/ATP6V1C2/SLC47A1/TESC/SLC2A12/NOX5	7	6	ENSG00000088836/ENSG00000171130/ENSG00000142494/ENSG00000088992/ENSG00000146411/ENSG00000255346	1	ENSG00000143882
BP	GO:0006890	retrograde vesicle-mediated transport, Golgi to ER	5/449	82/14304	0.11514	0.436551	ENSG00000066735/ENSG00000090889/ENSG00000138778/ENSG00000142945/ENSG00000121621	KIF26A/KIF4A/CENPE/KIF2C/KIF18A	5	5	ENSG00000066735/ENSG00000090889/ENSG00000138778/ENSG00000142945/ENSG00000121621	0
BP	GO:0070613	regulation of protein processing	5/449	82/14304	0.11514	0.436551	ENSG00000128965/ENSG00000089685/ENSG00000106366/ENSG00000224389/ENSG00000101197	CHAC1/BIRC5/SERPINE1/C4B/BIRC7	5	2	ENSG00000089685/ENSG00000101197	3	ENSG00000128965/ENSG00000106366/ENSG00000224389
BP	GO:0008206	bile acid metabolic process	3/449	38/14304	0.115894	0.436867	ENSG00000187134/ENSG00000164211/ENSG00000204740	AKR1C1/STARD4/MALRD1	3	1	ENSG00000204740	2	ENSG00000187134/ENSG00000164211
BP	GO:0010043	response to zinc ion	3/449	38/14304	0.115894	0.436867	ENSG00000143546/ENSG00000125148/ENSG00000006071	S100A8/MT2A/ABCC8	3	1	ENSG00000006071	2	ENSG00000143546/ENSG00000125148
BP	GO:0015682	ferric iron transport	3/449	38/14304	0.115894	0.436867	ENSG00000171130/ENSG00000143882/ENSG00000127954	ATP6V0E2/ATP6V1C2/STEAP4	3	1	ENSG00000171130	2	ENSG00000143882/ENSG00000127954
BP	GO:0043277	apoptotic cell clearance	3/449	38/14304	0.115894	0.436867	ENSG00000198959/ENSG00000135218/ENSG00000224389	TGM2/CD36/C4B	3	0		3	ENSG00000198959/ENSG00000135218/ENSG00000224389
BP	GO:0060042	retina morphogenesis in camera-type eye	3/449	38/14304	0.115894	0.436867	ENSG00000125398/ENSG00000132932/ENSG00000005513	SOX9/ATP8A2/SOX8	3	0		3	ENSG00000125398/ENSG00000132932/ENSG00000005513
BP	GO:0072512	trivalent inorganic cation transport	3/449	38/14304	0.115894	0.436867	ENSG00000171130/ENSG00000143882/ENSG00000127954	ATP6V0E2/ATP6V1C2/STEAP4	3	1	ENSG00000171130	2	ENSG00000143882/ENSG00000127954
BP	GO:0031214	biomineral tissue development	6/449	106/14304	0.116386	0.437455	ENSG00000111341/ENSG00000125398/ENSG00000137745/ENSG00000066468/ENSG00000143369/ENSG00000169884	MGP/SOX9/MMP13/FGFR2/ECM1/WNT10B	6	3	ENSG00000066468/ENSG00000143369/ENSG00000169884	3	ENSG00000111341/ENSG00000125398/ENSG00000137745
BP	GO:0033135	regulation of peptidyl-serine phosphorylation	6/449	106/14304	0.116386	0.437455	ENSG00000165731/ENSG00000026508/ENSG00000128342/ENSG00000107984/ENSG00000122679/ENSG00000115896	RET/CD44/LIF/DKK1/RAMP3/PLCL1	6	4	ENSG00000165731/ENSG00000107984/ENSG00000122679/ENSG00000115896	2	ENSG00000026508/ENSG00000128342
BP	GO:0061041	regulation of wound healing	6/449	106/14304	0.116386	0.437455	ENSG00000163220/ENSG00000135218/ENSG00000156535/ENSG00000106366/ENSG00000167768/ENSG00000006071	S100A9/CD36/CD109/SERPINE1/KRT1/ABCC8	6	1	ENSG00000006071	5	ENSG00000163220/ENSG00000135218/ENSG00000156535/ENSG00000106366/ENSG00000167768
BP	GO:0060828	regulation of canonical Wnt signaling pathway	11/449	233/14304	0.117041	0.439288	ENSG00000180694/ENSG00000164690/ENSG00000175197/ENSG00000107984/ENSG00000169862/ENSG00000066279/ENSG00000125398/ENSG00000153071/ENSG00000158813/ENSG00000066468/ENSG00000169884	TMEM64/SHH/DDIT3/DKK1/CTNND2/ASPM/SOX9/DAB2/EDA/FGFR2/WNT10B	11	9	ENSG00000180694/ENSG00000164690/ENSG00000107984/ENSG00000169862/ENSG00000066279/ENSG00000153071/ENSG00000158813/ENSG00000066468/ENSG00000169884	2	ENSG00000175197/ENSG00000125398
BP	GO:0007601	visual perception	8/449	156/14304	0.118278	0.439288	ENSG00000143341/ENSG00000172037/ENSG00000100234/ENSG00000132932/ENSG00000116016/ENSG00000139988/ENSG00000198691/ENSG00000165995	HMCN1/LAMB2/TIMP3/ATP8A2/EPAS1/RDH12/ABCA4/CACNB2	8	3	ENSG00000143341/ENSG00000172037/ENSG00000165995	5	ENSG00000100234/ENSG00000132932/ENSG00000116016/ENSG00000139988/ENSG00000198691
BP	GO:0032874	positive regulation of stress-activated MAPK cascade	7/449	131/14304	0.118377	0.439288	ENSG00000156299/ENSG00000177283/ENSG00000107984/ENSG00000172575/ENSG00000163362/ENSG00000154310/ENSG00000101197	TIAM1/FZD8/DKK1/RASGRP1/INAVA/TNIK/BIRC7	7	3	ENSG00000177283/ENSG00000107984/ENSG00000101197	4	ENSG00000156299/ENSG00000172575/ENSG00000163362/ENSG00000154310
BP	GO:0051147	regulation of muscle cell differentiation	7/449	131/14304	0.118377	0.439288	ENSG00000164850/ENSG00000164690/ENSG00000112183/ENSG00000107984/ENSG00000024422/ENSG00000066468/ENSG00000123095	GPER1/SHH/RBM24/DKK1/EHD2/FGFR2/BHLHE41	7	5	ENSG00000164850/ENSG00000164690/ENSG00000107984/ENSG00000024422/ENSG00000066468	2	ENSG00000112183/ENSG00000123095
BP	GO:0010874	regulation of cholesterol efflux	2/449	19/14304	0.118447	0.439288	ENSG00000164690/ENSG00000144452	SHH/ABCA12	2	1	ENSG00000164690	1	ENSG00000144452
BP	GO:0032958	inositol phosphate biosynthetic process	2/449	19/14304	0.118447	0.439288	ENSG00000164850/ENSG00000137825	GPER1/ITPKA	2	2	ENSG00000164850/ENSG00000137825	0
BP	GO:0035588	G-protein coupled purinergic receptor signaling pathway	2/449	19/14304	0.118447	0.439288	ENSG00000138271/ENSG00000170425	GPR87/ADORA2B	2	0		2	ENSG00000138271/ENSG00000170425
BP	GO:0036119	response to platelet-derived growth factor	2/449	19/14304	0.118447	0.439288	ENSG00000116285/ENSG00000145386	ERRFI1/CCNA2	2	1	ENSG00000145386	1	ENSG00000116285
BP	GO:0046653	tetrahydrofolate metabolic process	2/449	19/14304	0.118447	0.439288	ENSG00000136010/ENSG00000176890	ALDH1L2/TYMS	2	1	ENSG00000176890	1	ENSG00000136010
BP	GO:0048265	response to pain	2/449	19/14304	0.118447	0.439288	ENSG00000165731/ENSG00000187848	RET/P2RX2	2	2	ENSG00000165731/ENSG00000187848	0
BP	GO:0050913	sensory perception of bitter taste	2/449	19/14304	0.118447	0.439288	ENSG00000160862/ENSG00000170373	AZGP1/CST1	2	1	ENSG00000170373	1	ENSG00000160862
BP	GO:0051797	regulation of hair follicle development	2/449	19/14304	0.118447	0.439288	ENSG00000128422/ENSG00000169884	KRT17/WNT10B	2	1	ENSG00000169884	1	ENSG00000128422
BP	GO:0098868	bone growth	2/449	19/14304	0.118447	0.439288	ENSG00000137745/ENSG00000066468	MMP13/FGFR2	2	1	ENSG00000066468	1	ENSG00000137745
BP	GO:1905521	regulation of macrophage migration	2/449	19/14304	0.118447	0.439288	ENSG00000189377/ENSG00000106538	CXCL17/RARRES2	2	0		2	ENSG00000189377/ENSG00000106538
[truncated: 3,871 more rows]

## Sheet: Ranked gene list
NAME	DESCRIPTION	GENE_SYMBOL	GENE_TITLE	SCORE
FXYD6(ENSG00000137726)	ENSG00000137726	null	null	4.13107
[truncated: 26,890 more rows]
