# Supplementary material for: Investigation of ribociclib, abemaciclib and palbociclib resistance in ER+ breast cancer cells reveal potential therapeutic opportunities
Source: Sci Rep. 2025 Aug 5;15:28579. doi: 10.1038/s41598-025-11052-4 (PMC12325956; doi:10.1038/s41598-025-11052-4)
Supplement: Supplementary file 23 — Supplementary Material 23 [file 41598_2025_11052_MOESM23_ESM.xlsx]

## Sheet: Supplementary data 23.Supp-Fig8
Category	GOID	Description	GeneRatio	BgRatio	pvalue	padj	geneID	geneName	Count	Up	Up_Gene_names	Down	Down_Gene_names
BP	GO:0007059	chromosome segregation	93/1485	340/14622	1.09796e-19	5.90264e-16	ENSG00000148773/ENSG00000013810/ENSG00000123485/ENSG00000175063/ENSG00000135476/ENSG00000122952/ENSG00000178999/ENSG00000131747/ENSG00000186185/ENSG00000166851/ENSG00000167513/ENSG00000165480/ENSG00000151725/ENSG00000076382/ENSG00000117399/ENSG00000137807/ENSG00000164611/ENSG00000161888/ENSG00000089685/ENSG00000237649/ENSG00000117724/ENSG00000118193/ENSG00000169679/ENSG00000134057/ENSG00000071539…	MKI67/TACC3/HJURP/UBE2C/ESPL1/ZWINT/AURKB/TOP2A/KIF18B/PLK1/CDT1/SKA3/CENPU/SPAG5/CDC20/KIF23/PTTG1/SPC24/BIRC5/KIFC1/CENPF/KIF14/BUB1/CCNB1/TRIP13/CENPE/CENPM/NDC80/PSRC1/NUF2/CDCA5/ARL8B/EME2/GEN1/RMI2/CDC6/KNTC1/KIF18A/CENPW/SGO1/NCAPG/BRIP1/INCENP/TTK/MAD2L1/KIF4A/LCMT1/KIF11/CDCA8/KIF2C/KNSTRN/DSN1/NEK2/FANCD2/CENPA/CENPK/KNL1/CENPI/DDX11/DSCC1/ERCC6L/SPC25/NCAPH/DYNC1I2/ZWILCH/NUSAP1/BUB1B/…	93	89	ENSG00000148773/ENSG00000013810/ENSG00000123485/ENSG00000175063/ENSG00000135476/ENSG00000122952/ENSG00000178999/ENSG00000131747/ENSG00000186185/ENSG00000166851/ENSG00000167513/ENSG00000165480/ENSG00000151725/ENSG00000076382/ENSG00000117399/ENSG00000137807/ENSG00000164611/ENSG00000161888/ENSG00000089685/ENSG00000237649/ENSG00000117724/ENSG00000118193/ENSG00000169679/ENSG00000134057/ENSG00000071539…	4	ENSG00000134108/ENSG00000205629/ENSG00000077380/ENSG00000164695
BP	GO:0000819	sister chromatid segregation	73/1485	233/14622	2.69412e-19	7.2418e-16	ENSG00000013810/ENSG00000175063/ENSG00000135476/ENSG00000122952/ENSG00000178999/ENSG00000131747/ENSG00000186185/ENSG00000166851/ENSG00000167513/ENSG00000151725/ENSG00000076382/ENSG00000117399/ENSG00000137807/ENSG00000164611/ENSG00000161888/ENSG00000089685/ENSG00000237649/ENSG00000117724/ENSG00000118193/ENSG00000169679/ENSG00000134057/ENSG00000071539/ENSG00000138778/ENSG00000100162/ENSG00000080986…	TACC3/UBE2C/ESPL1/ZWINT/AURKB/TOP2A/KIF18B/PLK1/CDT1/CENPU/SPAG5/CDC20/KIF23/PTTG1/SPC24/BIRC5/KIFC1/CENPF/KIF14/BUB1/CCNB1/TRIP13/CENPE/CENPM/NDC80/PSRC1/NUF2/CDCA5/GEN1/RMI2/CDC6/KNTC1/KIF18A/SGO1/NCAPG/INCENP/TTK/MAD2L1/KIF4A/LCMT1/CDCA8/KIF2C/KNSTRN/DSN1/NEK2/CENPA/CENPK/KNL1/CENPI/DDX11/DSCC1/ERCC6L/SPC25/NCAPH/DYNC1I2/ZWILCH/NUSAP1/BUB1B/SMC4/SKA1/CENPH/SPDL1/CENPN/REC8/CHMP4C/DLGAP5/SGO2/C…	73	70	ENSG00000013810/ENSG00000175063/ENSG00000135476/ENSG00000122952/ENSG00000178999/ENSG00000131747/ENSG00000186185/ENSG00000166851/ENSG00000167513/ENSG00000151725/ENSG00000076382/ENSG00000117399/ENSG00000137807/ENSG00000164611/ENSG00000161888/ENSG00000089685/ENSG00000237649/ENSG00000117724/ENSG00000118193/ENSG00000169679/ENSG00000134057/ENSG00000071539/ENSG00000138778/ENSG00000100162/ENSG00000080986…	3	ENSG00000205629/ENSG00000077380/ENSG00000164695
BP	GO:0098813	nuclear chromosome segregation	83/1485	292/14622	8.27202e-19	1.48235e-15	ENSG00000013810/ENSG00000175063/ENSG00000135476/ENSG00000122952/ENSG00000178999/ENSG00000131747/ENSG00000186185/ENSG00000166851/ENSG00000167513/ENSG00000151725/ENSG00000076382/ENSG00000117399/ENSG00000137807/ENSG00000164611/ENSG00000161888/ENSG00000089685/ENSG00000237649/ENSG00000117724/ENSG00000118193/ENSG00000169679/ENSG00000134057/ENSG00000071539/ENSG00000138778/ENSG00000100162/ENSG00000080986…	TACC3/UBE2C/ESPL1/ZWINT/AURKB/TOP2A/KIF18B/PLK1/CDT1/CENPU/SPAG5/CDC20/KIF23/PTTG1/SPC24/BIRC5/KIFC1/CENPF/KIF14/BUB1/CCNB1/TRIP13/CENPE/CENPM/NDC80/PSRC1/NUF2/CDCA5/EME2/GEN1/RMI2/CDC6/KNTC1/KIF18A/SGO1/NCAPG/BRIP1/INCENP/TTK/MAD2L1/KIF4A/LCMT1/CDCA8/KIF2C/KNSTRN/DSN1/NEK2/FANCD2/CENPA/CENPK/KNL1/CENPI/DDX11/DSCC1/ERCC6L/SPC25/NCAPH/DYNC1I2/ZWILCH/NUSAP1/BUB1B/EME1/SLX4/SMC4/SKA1/CENPH/SPDL1/CEN…	83	80	ENSG00000013810/ENSG00000175063/ENSG00000135476/ENSG00000122952/ENSG00000178999/ENSG00000131747/ENSG00000186185/ENSG00000166851/ENSG00000167513/ENSG00000151725/ENSG00000076382/ENSG00000117399/ENSG00000137807/ENSG00000164611/ENSG00000161888/ENSG00000089685/ENSG00000237649/ENSG00000117724/ENSG00000118193/ENSG00000169679/ENSG00000134057/ENSG00000071539/ENSG00000138778/ENSG00000100162/ENSG00000080986…	3	ENSG00000205629/ENSG00000077380/ENSG00000164695
BP	GO:0000280	nuclear division	93/1485	382/14622	4.27511e-16	5.74575e-13	ENSG00000148773/ENSG00000013810/ENSG00000101057/ENSG00000175063/ENSG00000135476/ENSG00000122952/ENSG00000178999/ENSG00000131747/ENSG00000186185/ENSG00000166851/ENSG00000167513/ENSG00000127564/ENSG00000076382/ENSG00000117399/ENSG00000088325/ENSG00000101224/ENSG00000087586/ENSG00000137807/ENSG00000066279/ENSG00000164611/ENSG00000089685/ENSG00000237649/ENSG00000117724/ENSG00000118193/ENSG00000204388…	MKI67/TACC3/MYBL2/UBE2C/ESPL1/ZWINT/AURKB/TOP2A/KIF18B/PLK1/CDT1/PKMYT1/SPAG5/CDC20/TPX2/CDC25B/AURKA/KIF23/ASPM/PTTG1/BIRC5/KIFC1/CENPF/KIF14/HSPA1B/CDKN1B/BUB1/ANLN/CCNB1/TRIP13/CENPE/NDC80/PSRC1/NUF2/CDCA5/EME2/CCNA1/GEN1/CDC6/KNTC1/KIF18A/SGO1/NCAPG/LIF/BRIP1/TTK/MAD2L1/KIF4A/LCMT1/TOM1L2/BMP4/KIF11/CDCA8/FANCA/KIF2C/KNSTRN/DSN1/BCL2L11/NEK2/FANCD2/DSCC1/BIRC7/NCAPH/BRCA2/NUSAP1/BUB1B/MASTL/E…	93	82	ENSG00000148773/ENSG00000013810/ENSG00000101057/ENSG00000175063/ENSG00000135476/ENSG00000122952/ENSG00000178999/ENSG00000131747/ENSG00000186185/ENSG00000166851/ENSG00000167513/ENSG00000127564/ENSG00000076382/ENSG00000117399/ENSG00000088325/ENSG00000087586/ENSG00000137807/ENSG00000066279/ENSG00000164611/ENSG00000089685/ENSG00000237649/ENSG00000117724/ENSG00000118193/ENSG00000169679/ENSG00000011426…	11	ENSG00000101224/ENSG00000204388/ENSG00000111276/ENSG00000128342/ENSG00000205629/ENSG00000125378/ENSG00000153094/ENSG00000124688/ENSG00000164695/ENSG00000023445/ENSG00000174808
BP	GO:0048285	organelle fission	98/1485	425/14622	2.97749e-15	3.2014e-12	ENSG00000148773/ENSG00000013810/ENSG00000101057/ENSG00000175063/ENSG00000135476/ENSG00000122952/ENSG00000178999/ENSG00000131747/ENSG00000186185/ENSG00000166851/ENSG00000167513/ENSG00000127564/ENSG00000076382/ENSG00000117399/ENSG00000088325/ENSG00000101224/ENSG00000087586/ENSG00000137807/ENSG00000066279/ENSG00000164611/ENSG00000089685/ENSG00000237649/ENSG00000117724/ENSG00000118193/ENSG00000204388…	MKI67/TACC3/MYBL2/UBE2C/ESPL1/ZWINT/AURKB/TOP2A/KIF18B/PLK1/CDT1/PKMYT1/SPAG5/CDC20/TPX2/CDC25B/AURKA/KIF23/ASPM/PTTG1/BIRC5/KIFC1/CENPF/KIF14/HSPA1B/CDKN1B/BUB1/ANLN/CCNB1/TRIP13/CENPE/NDC80/PSRC1/NUF2/CDCA5/EME2/CCNA1/GEN1/CDC6/KNTC1/KIF18A/SGO1/NCAPG/LIF/BRIP1/TTK/MAD2L1/KIF4A/LCMT1/TOM1L2/BMP4/KIF11/CDCA8/MTFR2/FANCA/KIF2C/KNSTRN/DSN1/BCL2L11/NEK2/MYO19/FANCD2/DSCC1/BIRC7/NCAPH/BRCA2/NUSAP1/B…	98	85	ENSG00000148773/ENSG00000013810/ENSG00000101057/ENSG00000175063/ENSG00000135476/ENSG00000122952/ENSG00000178999/ENSG00000131747/ENSG00000186185/ENSG00000166851/ENSG00000167513/ENSG00000127564/ENSG00000076382/ENSG00000117399/ENSG00000088325/ENSG00000087586/ENSG00000137807/ENSG00000066279/ENSG00000164611/ENSG00000089685/ENSG00000237649/ENSG00000117724/ENSG00000118193/ENSG00000169679/ENSG00000011426…	13	ENSG00000101224/ENSG00000204388/ENSG00000111276/ENSG00000128342/ENSG00000205629/ENSG00000125378/ENSG00000153094/ENSG00000124688/ENSG00000090432/ENSG00000164695/ENSG00000023445/ENSG00000158828/ENSG00000174808
BP	GO:0140014	mitotic nuclear division	70/1485	262/14622	1.49802e-14	1.34222e-11	ENSG00000148773/ENSG00000013810/ENSG00000101057/ENSG00000175063/ENSG00000135476/ENSG00000122952/ENSG00000178999/ENSG00000186185/ENSG00000166851/ENSG00000167513/ENSG00000127564/ENSG00000076382/ENSG00000117399/ENSG00000088325/ENSG00000087586/ENSG00000137807/ENSG00000164611/ENSG00000089685/ENSG00000237649/ENSG00000117724/ENSG00000118193/ENSG00000204388/ENSG00000111276/ENSG00000169679/ENSG00000011426…	MKI67/TACC3/MYBL2/UBE2C/ESPL1/ZWINT/AURKB/KIF18B/PLK1/CDT1/PKMYT1/SPAG5/CDC20/TPX2/AURKA/KIF23/PTTG1/BIRC5/KIFC1/CENPF/KIF14/HSPA1B/CDKN1B/BUB1/ANLN/CCNB1/TRIP13/CENPE/NDC80/PSRC1/NUF2/CDCA5/GEN1/CDC6/KNTC1/KIF18A/SGO1/NCAPG/TTK/MAD2L1/KIF4A/LCMT1/TOM1L2/BMP4/KIF11/CDCA8/KIF2C/KNSTRN/DSN1/NEK2/DSCC1/BIRC7/NCAPH/NUSAP1/BUB1B/SMC4/KIF20B/SPDL1/MAD2L1BP/CHMP4C/DLGAP5/BIRC3/CCSAP/CDC25C/CHEK1/FBXO5/B…	70	62	ENSG00000148773/ENSG00000013810/ENSG00000101057/ENSG00000175063/ENSG00000135476/ENSG00000122952/ENSG00000178999/ENSG00000186185/ENSG00000166851/ENSG00000167513/ENSG00000127564/ENSG00000076382/ENSG00000117399/ENSG00000088325/ENSG00000087586/ENSG00000137807/ENSG00000164611/ENSG00000089685/ENSG00000237649/ENSG00000117724/ENSG00000118193/ENSG00000169679/ENSG00000011426/ENSG00000134057/ENSG00000071539…	8	ENSG00000204388/ENSG00000111276/ENSG00000205629/ENSG00000125378/ENSG00000124688/ENSG00000164695/ENSG00000023445/ENSG00000174808
BP	GO:0007062	sister chromatid cohesion	45/1485	131/14622	5.10278e-14	3.91894e-11	ENSG00000135476/ENSG00000122952/ENSG00000178999/ENSG00000166851/ENSG00000151725/ENSG00000117399/ENSG00000161888/ENSG00000089685/ENSG00000117724/ENSG00000169679/ENSG00000138778/ENSG00000100162/ENSG00000080986/ENSG00000143228/ENSG00000146670/ENSG00000184445/ENSG00000121621/ENSG00000129810/ENSG00000149503/ENSG00000164109/ENSG00000134690/ENSG00000142945/ENSG00000149636/ENSG00000115163/ENSG00000123219…	ESPL1/ZWINT/AURKB/PLK1/CENPU/CDC20/SPC24/BIRC5/CENPF/BUB1/CENPE/CENPM/NDC80/NUF2/CDCA5/KNTC1/KIF18A/SGO1/INCENP/MAD2L1/CDCA8/KIF2C/DSN1/CENPA/CENPK/KNL1/CENPI/DDX11/DSCC1/ERCC6L/SPC25/DYNC1I2/ZWILCH/BUB1B/SKA1/CENPH/SPDL1/CENPN/REC8/SGO2/CENPO/ITGB3BP/CENPS/CENPQ/AXIN2	45	44	ENSG00000135476/ENSG00000122952/ENSG00000178999/ENSG00000166851/ENSG00000151725/ENSG00000117399/ENSG00000161888/ENSG00000089685/ENSG00000117724/ENSG00000169679/ENSG00000138778/ENSG00000100162/ENSG00000080986/ENSG00000143228/ENSG00000146670/ENSG00000184445/ENSG00000121621/ENSG00000129810/ENSG00000149503/ENSG00000164109/ENSG00000134690/ENSG00000142945/ENSG00000149636/ENSG00000115163/ENSG00000123219…	1	ENSG00000077380
BP	GO:0000070	mitotic sister chromatid segregation	46/1485	150/14622	2.78946e-12	1.87451e-09	ENSG00000013810/ENSG00000175063/ENSG00000135476/ENSG00000122952/ENSG00000178999/ENSG00000186185/ENSG00000166851/ENSG00000167513/ENSG00000076382/ENSG00000117399/ENSG00000137807/ENSG00000164611/ENSG00000237649/ENSG00000117724/ENSG00000118193/ENSG00000169679/ENSG00000134057/ENSG00000071539/ENSG00000138778/ENSG00000080986/ENSG00000134222/ENSG00000143228/ENSG00000146670/ENSG00000178295/ENSG00000094804…	TACC3/UBE2C/ESPL1/ZWINT/AURKB/KIF18B/PLK1/CDT1/SPAG5/CDC20/KIF23/PTTG1/KIFC1/CENPF/KIF14/BUB1/CCNB1/TRIP13/CENPE/NDC80/PSRC1/NUF2/CDCA5/GEN1/CDC6/KIF18A/SGO1/NCAPG/TTK/MAD2L1/KIF4A/LCMT1/CDCA8/KIF2C/KNSTRN/DSN1/NEK2/DSCC1/NCAPH/NUSAP1/BUB1B/SMC4/SPDL1/CHMP4C/DLGAP5/TEX14	46	44	ENSG00000013810/ENSG00000175063/ENSG00000135476/ENSG00000122952/ENSG00000178999/ENSG00000186185/ENSG00000166851/ENSG00000167513/ENSG00000076382/ENSG00000117399/ENSG00000137807/ENSG00000164611/ENSG00000237649/ENSG00000117724/ENSG00000118193/ENSG00000169679/ENSG00000134057/ENSG00000071539/ENSG00000138778/ENSG00000080986/ENSG00000134222/ENSG00000143228/ENSG00000146670/ENSG00000178295/ENSG00000094804…	2	ENSG00000205629/ENSG00000164695
BP	GO:0006260	DNA replication	68/1485	284/14622	9.49131e-12	5.66948e-09	ENSG00000160957/ENSG00000170312/ENSG00000171848/ENSG00000166803/ENSG00000167513/ENSG00000160949/ENSG00000111602/ENSG00000127586/ENSG00000140534/ENSG00000105486/ENSG00000051341/ENSG00000100297/ENSG00000140451/ENSG00000177084/ENSG00000062822/ENSG00000132646/ENSG00000133119/ENSG00000197774/ENSG00000175643/ENSG00000094804/ENSG00000132780/ENSG00000091651/ENSG00000065328/ENSG00000136492/ENSG00000101003…	RECQL4/CDK1/RRM2/PCLAF/CDT1/TONSL/TIMELESS/CHTF18/TICRR/LIG1/POLQ/MCM5/PIF1/POLE/POLD1/PCNA/RFC3/EME2/RMI2/CDC6/NASP/ORC6/MCM10/BRIP1/GINS1/ID3/BLM/GINS2/BMP4/PARP1/DBF4B/DONSON/ACHE/CDC7/CDC45/FGFR1/DDX11/DSCC1/BARD1/E2F8/BRCA2/E2F7/AREG/DACH1/DTL/EME1/SLX4/POLA2/EXO1/CHAF1B/POLE2/GMNN/DNA2/BRCA1/CCNE1/CDC25A/ORC1/CDC25C/CHEK1/CLSPN/MCM8/CENPS/ESCO2/CCNE2/EGF/MCIDAS/GINS4/RTEL1	68	65	ENSG00000160957/ENSG00000170312/ENSG00000171848/ENSG00000166803/ENSG00000167513/ENSG00000160949/ENSG00000111602/ENSG00000127586/ENSG00000140534/ENSG00000105486/ENSG00000051341/ENSG00000100297/ENSG00000140451/ENSG00000177084/ENSG00000062822/ENSG00000132646/ENSG00000133119/ENSG00000197774/ENSG00000175643/ENSG00000094804/ENSG00000132780/ENSG00000091651/ENSG00000065328/ENSG00000136492/ENSG00000101003…	3	ENSG00000117318/ENSG00000125378/ENSG00000109321
BP	GO:0006261	DNA-dependent DNA replication	44/1485	149/14622	3.39218e-11	1.82364e-08	ENSG00000167513/ENSG00000160949/ENSG00000111602/ENSG00000127586/ENSG00000140534/ENSG00000105486/ENSG00000051341/ENSG00000100297/ENSG00000177084/ENSG00000062822/ENSG00000132646/ENSG00000133119/ENSG00000197774/ENSG00000094804/ENSG00000091651/ENSG00000065328/ENSG00000101003/ENSG00000197299/ENSG00000131153/ENSG00000125378/ENSG00000143799/ENSG00000161692/ENSG00000159147/ENSG00000097046/ENSG00000093009…	CDT1/TONSL/TIMELESS/CHTF18/TICRR/LIG1/POLQ/MCM5/POLE/POLD1/PCNA/RFC3/EME2/CDC6/ORC6/MCM10/GINS1/BLM/GINS2/BMP4/PARP1/DBF4B/DONSON/CDC7/CDC45/FGFR1/DDX11/DSCC1/E2F8/BRCA2/E2F7/DACH1/EME1/POLA2/POLE2/GMNN/DNA2/CCNE1/ORC1/MCM8/CENPS/CCNE2/GINS4/RTEL1	44	43	ENSG00000167513/ENSG00000160949/ENSG00000111602/ENSG00000127586/ENSG00000140534/ENSG00000105486/ENSG00000051341/ENSG00000100297/ENSG00000177084/ENSG00000062822/ENSG00000132646/ENSG00000133119/ENSG00000197774/ENSG00000094804/ENSG00000091651/ENSG00000065328/ENSG00000101003/ENSG00000197299/ENSG00000131153/ENSG00000143799/ENSG00000161692/ENSG00000159147/ENSG00000097046/ENSG00000093009/ENSG00000077782…	1	ENSG00000125378
BP	GO:0000075	cell cycle checkpoint	56/1485	220/14622	5.26292e-11	2.46993e-08	ENSG00000124766/ENSG00000122952/ENSG00000178999/ENSG00000170312/ENSG00000131747/ENSG00000140525/ENSG00000166851/ENSG00000167513/ENSG00000111602/ENSG00000087586/ENSG00000140534/ENSG00000075218/ENSG00000124762/ENSG00000117724/ENSG00000111276/ENSG00000169679/ENSG00000134057/ENSG00000161642/ENSG00000071539/ENSG00000132646/ENSG00000080986/ENSG00000101412/ENSG00000177595/ENSG00000197774/ENSG00000178295…	SOX4/ZWINT/AURKB/CDK1/TOP2A/FANCI/PLK1/CDT1/TIMELESS/AURKA/TICRR/GTSE1/CDKN1A/CENPF/CDKN1B/BUB1/CCNB1/ZNF385A/TRIP13/PCNA/NDC80/E2F1/PIDD1/EME2/GEN1/CDC6/KNTC1/BRIP1/TTK/MAD2L1/LCMT1/BLM/DONSON/TP63/CENPJ/CDC45/E2F8/SOX11/ZWILCH/E2F7/BUB1B/DTL/EME1/SPDL1/MAD2L1BP/DNA2/BRCA1/CHMP4C/CDC25C/TP73/CHEK1/CLSPN/TEX14/WDR76/BRSK1/PLAGL1	56	49	ENSG00000122952/ENSG00000178999/ENSG00000170312/ENSG00000131747/ENSG00000140525/ENSG00000166851/ENSG00000167513/ENSG00000111602/ENSG00000087586/ENSG00000140534/ENSG00000075218/ENSG00000117724/ENSG00000169679/ENSG00000134057/ENSG00000161642/ENSG00000071539/ENSG00000132646/ENSG00000080986/ENSG00000101412/ENSG00000177595/ENSG00000197774/ENSG00000178295/ENSG00000094804/ENSG00000184445/ENSG00000136492…	7	ENSG00000124766/ENSG00000124762/ENSG00000111276/ENSG00000205629/ENSG00000073282/ENSG00000124688/ENSG00000164695
BP	GO:0043588	skin development	69/1485	301/14622	5.51324e-11	2.46993e-08	ENSG00000164690/ENSG00000144452/ENSG00000116285/ENSG00000167968/ENSG00000128422/ENSG00000167767/ENSG00000265972/ENSG00000107984/ENSG00000108244/ENSG00000113369/ENSG00000052344/ENSG00000167114/ENSG00000170442/ENSG00000189143/ENSG00000130702/ENSG00000108821/ENSG00000169504/ENSG00000168542/ENSG00000096696/ENSG00000130635/ENSG00000186395/ENSG00000171346/ENSG00000129116/ENSG00000169469/ENSG00000186474…	SHH/ABCA12/ERRFI1/DNASE1L2/KRT17/KRT80/TXNIP/DKK1/KRT23/ARRDC3/PRSS8/SLC27A4/KRT86/CLDN4/LAMA5/COL1A1/CLIC4/COL3A1/DSP/COL5A1/KRT10/KRT15/PALLD/SPRR1B/KLK12/IRF6/TP63/PI3/KRT83/FGFR2/KRT81/PKP1/KRT6A/S100A7/LTB/TCHH/OVOL1/SPRR1A/ITGA2/BCL2/CTSV/JAG1/CD109/SPRR2D/SOX18/COL5A2/KRT1/KRTAP5-1/LHX2/ATP8A2/SPRR2E/CLDN1/TNFRSF19/CASP14/KRT79/WNT10B/KRT6C/INTU/COL5A3/ABCB6/SOX21/KLK5/EDA/SPINK5/LIPK/PTCH…	69	28	ENSG00000164690/ENSG00000107984/ENSG00000130702/ENSG00000108821/ENSG00000168542/ENSG00000130635/ENSG00000171346/ENSG00000066468/ENSG00000227507/ENSG00000159450/ENSG00000136943/ENSG00000101384/ENSG00000203883/ENSG00000204262/ENSG00000205869/ENSG00000106689/ENSG00000127863/ENSG00000169884/ENSG00000164066/ENSG00000080573/ENSG00000115657/ENSG00000125285/ENSG00000158813/ENSG00000133710/ENSG00000117425…	41	ENSG00000144452/ENSG00000116285/ENSG00000167968/ENSG00000128422/ENSG00000167767/ENSG00000265972/ENSG00000108244/ENSG00000113369/ENSG00000052344/ENSG00000167114/ENSG00000170442/ENSG00000189143/ENSG00000169504/ENSG00000096696/ENSG00000186395/ENSG00000129116/ENSG00000169469/ENSG00000186474/ENSG00000117595/ENSG00000073282/ENSG00000124102/ENSG00000170523/ENSG00000205426/ENSG00000081277/ENSG00000205420…
BP	GO:0007093	mitotic cell cycle checkpoint	46/1485	164/14622	8.50222e-11	3.516e-08	ENSG00000124766/ENSG00000122952/ENSG00000178999/ENSG00000170312/ENSG00000131747/ENSG00000140525/ENSG00000166851/ENSG00000167513/ENSG00000087586/ENSG00000140534/ENSG00000075218/ENSG00000124762/ENSG00000117724/ENSG00000111276/ENSG00000169679/ENSG00000134057/ENSG00000161642/ENSG00000071539/ENSG00000132646/ENSG00000080986/ENSG00000101412/ENSG00000177595/ENSG00000197774/ENSG00000178295/ENSG00000184445…	SOX4/ZWINT/AURKB/CDK1/TOP2A/FANCI/PLK1/CDT1/AURKA/TICRR/GTSE1/CDKN1A/CENPF/CDKN1B/BUB1/CCNB1/ZNF385A/TRIP13/PCNA/NDC80/E2F1/PIDD1/EME2/GEN1/KNTC1/TTK/MAD2L1/LCMT1/BLM/DONSON/TP63/CENPJ/E2F8/ZWILCH/E2F7/BUB1B/EME1/MAD2L1BP/BRCA1/CHMP4C/CDC25C/TP73/CLSPN/TEX14/BRSK1/PLAGL1	46	39	ENSG00000122952/ENSG00000178999/ENSG00000170312/ENSG00000131747/ENSG00000140525/ENSG00000166851/ENSG00000167513/ENSG00000087586/ENSG00000140534/ENSG00000075218/ENSG00000117724/ENSG00000169679/ENSG00000134057/ENSG00000161642/ENSG00000071539/ENSG00000132646/ENSG00000080986/ENSG00000101412/ENSG00000177595/ENSG00000197774/ENSG00000178295/ENSG00000184445/ENSG00000112742/ENSG00000164109/ENSG00000197299…	7	ENSG00000124766/ENSG00000124762/ENSG00000111276/ENSG00000205629/ENSG00000073282/ENSG00000124688/ENSG00000164695
BP	GO:0051782	negative regulation of cell division	12/1485	15/14622	3.92697e-10	1.50795e-07	ENSG00000178999/ENSG00000265972/ENSG00000066279/ENSG00000091651/ENSG00000197299/ENSG00000099994/ENSG00000129173/ENSG00000185920/ENSG00000165891/ENSG00000164695/ENSG00000121101/ENSG00000164066	AURKB/TXNIP/ASPM/ORC6/BLM/SUSD2/E2F8/PTCH1/E2F7/CHMP4C/TEX14/INTU	12	9	ENSG00000178999/ENSG00000066279/ENSG00000091651/ENSG00000197299/ENSG00000099994/ENSG00000129173/ENSG00000165891/ENSG00000121101/ENSG00000164066	3	ENSG00000265972/ENSG00000185920/ENSG00000164695
BP	GO:0007088	regulation of mitotic nuclear division	43/1485	155/14622	5.10701e-10	1.83035e-07	ENSG00000148773/ENSG00000013810/ENSG00000175063/ENSG00000135476/ENSG00000166851/ENSG00000167513/ENSG00000127564/ENSG00000087586/ENSG00000164611/ENSG00000117724/ENSG00000204388/ENSG00000111276/ENSG00000169679/ENSG00000011426/ENSG00000134057/ENSG00000071539/ENSG00000138778/ENSG00000080986/ENSG00000146670/ENSG00000178295/ENSG00000094804/ENSG00000184445/ENSG00000112742/ENSG00000164109/ENSG00000205629…	MKI67/TACC3/UBE2C/ESPL1/PLK1/CDT1/PKMYT1/AURKA/PTTG1/CENPF/HSPA1B/CDKN1B/BUB1/ANLN/CCNB1/TRIP13/CENPE/NDC80/CDCA5/GEN1/CDC6/KNTC1/TTK/MAD2L1/LCMT1/TOM1L2/BMP4/KIF11/NEK2/NUSAP1/BUB1B/KIF20B/MAD2L1BP/CHMP4C/DLGAP5/CCSAP/CDC25C/CHEK1/FBXO5/BTC/TEX14/FBXO43/EGF	43	36	ENSG00000148773/ENSG00000013810/ENSG00000175063/ENSG00000135476/ENSG00000166851/ENSG00000167513/ENSG00000127564/ENSG00000087586/ENSG00000164611/ENSG00000117724/ENSG00000169679/ENSG00000011426/ENSG00000134057/ENSG00000071539/ENSG00000138778/ENSG00000080986/ENSG00000146670/ENSG00000178295/ENSG00000094804/ENSG00000184445/ENSG00000112742/ENSG00000164109/ENSG00000175662/ENSG00000138160/ENSG00000117650…	7	ENSG00000204388/ENSG00000111276/ENSG00000205629/ENSG00000125378/ENSG00000124688/ENSG00000164695/ENSG00000174808
BP	GO:0051783	regulation of nuclear division	45/1485	172/14622	1.60239e-09	5.38404e-07	ENSG00000148773/ENSG00000013810/ENSG00000175063/ENSG00000135476/ENSG00000166851/ENSG00000167513/ENSG00000127564/ENSG00000117399/ENSG00000087586/ENSG00000164611/ENSG00000117724/ENSG00000204388/ENSG00000111276/ENSG00000169679/ENSG00000011426/ENSG00000134057/ENSG00000071539/ENSG00000138778/ENSG00000080986/ENSG00000146670/ENSG00000178295/ENSG00000094804/ENSG00000184445/ENSG00000128342/ENSG00000112742…	MKI67/TACC3/UBE2C/ESPL1/PLK1/CDT1/PKMYT1/CDC20/AURKA/PTTG1/CENPF/HSPA1B/CDKN1B/BUB1/ANLN/CCNB1/TRIP13/CENPE/NDC80/CDCA5/GEN1/CDC6/KNTC1/LIF/TTK/MAD2L1/LCMT1/TOM1L2/BMP4/KIF11/NEK2/NUSAP1/BUB1B/KIF20B/MAD2L1BP/CHMP4C/DLGAP5/CCSAP/CDC25C/CHEK1/FBXO5/BTC/TEX14/FBXO43/EGF	45	37	ENSG00000148773/ENSG00000013810/ENSG00000175063/ENSG00000135476/ENSG00000166851/ENSG00000167513/ENSG00000127564/ENSG00000117399/ENSG00000087586/ENSG00000164611/ENSG00000117724/ENSG00000169679/ENSG00000011426/ENSG00000134057/ENSG00000071539/ENSG00000138778/ENSG00000080986/ENSG00000146670/ENSG00000178295/ENSG00000094804/ENSG00000184445/ENSG00000112742/ENSG00000164109/ENSG00000175662/ENSG00000138160…	8	ENSG00000204388/ENSG00000111276/ENSG00000128342/ENSG00000205629/ENSG00000125378/ENSG00000124688/ENSG00000164695/ENSG00000174808
BP	GO:1901987	regulation of cell cycle phase transition	81/1485	407/14622	1.88568e-09	5.96318e-07	ENSG00000175063/ENSG00000135476/ENSG00000124766/ENSG00000178999/ENSG00000170312/ENSG00000140525/ENSG00000166851/ENSG00000167513/ENSG00000088325/ENSG00000101224/ENSG00000087586/ENSG00000140534/ENSG00000075218/ENSG00000124762/ENSG00000117724/ENSG00000118193/ENSG00000196230/ENSG00000111276/ENSG00000169679/ENSG00000011426/ENSG00000134057/ENSG00000161642/ENSG00000041515/ENSG00000071539/ENSG00000138778…	UBE2C/ESPL1/SOX4/AURKB/CDK1/FANCI/PLK1/CDT1/TPX2/CDC25B/AURKA/TICRR/GTSE1/CDKN1A/CENPF/KIF14/TUBB/CDKN1B/BUB1/ANLN/CCNB1/ZNF385A/MYO16/TRIP13/CENPE/PCNA/NDC80/E2F1/CDCA5/PIDD1/GEN1/CDC6/TUBA1A/KNTC1/TTK/MAD2L1/LCMT1/BLM/DBF4B/DONSON/TP63/CENPJ/CDC7/PLK4/CDC45/NEK2/HAUS5/SUSD2/HAUS8/JADE1/OVOL1/E2F8/CDK4/BCL2/DYNC1I2/E2F7/CEP131/BUB1B/DTL/PSMC1/MAD2L1BP/BRCA1/CHMP4C/CEP152/FAM83D/DLGAP5/HMMR/CDC25…	81	65	ENSG00000175063/ENSG00000135476/ENSG00000178999/ENSG00000170312/ENSG00000140525/ENSG00000166851/ENSG00000167513/ENSG00000088325/ENSG00000087586/ENSG00000140534/ENSG00000075218/ENSG00000117724/ENSG00000118193/ENSG00000196230/ENSG00000169679/ENSG00000011426/ENSG00000134057/ENSG00000161642/ENSG00000071539/ENSG00000138778/ENSG00000132646/ENSG00000080986/ENSG00000101412/ENSG00000146670/ENSG00000177595…	16	ENSG00000124766/ENSG00000101224/ENSG00000124762/ENSG00000111276/ENSG00000041515/ENSG00000167552/ENSG00000205629/ENSG00000073282/ENSG00000172818/ENSG00000135446/ENSG00000171791/ENSG00000077380/ENSG00000100764/ENSG00000124688/ENSG00000164695/ENSG00000176907
BP	GO:0008544	epidermis development	72/1485	349/14622	3.08827e-09	9.06654e-07	ENSG00000164690/ENSG00000144452/ENSG00000116285/ENSG00000167968/ENSG00000053747/ENSG00000128422/ENSG00000167767/ENSG00000265972/ENSG00000107984/ENSG00000108244/ENSG00000052344/ENSG00000185022/ENSG00000170442/ENSG00000130702/ENSG00000169504/ENSG00000166886/ENSG00000135547/ENSG00000143320/ENSG00000096696/ENSG00000186395/ENSG00000171346/ENSG00000129116/ENSG00000125378/ENSG00000188508/ENSG00000169469…	SHH/ABCA12/ERRFI1/DNASE1L2/LAMA3/KRT17/KRT80/TXNIP/DKK1/KRT23/PRSS8/MAFF/KRT86/LAMA5/CLIC4/NAB2/HEY2/CRABP2/DSP/KRT10/KRT15/PALLD/BMP4/KRTDAP/SPRR1B/KLK12/IRF6/TP63/PI3/KRT83/ZNF750/FGFR2/KRT81/PKP1/FGFR1/KRT6A/S100A7/TCHH/OVOL1/SPRR1A/BCL2/PTCH1/CTSV/JAG1/CD109/SLITRK6/LAMB3/SPRR2D/SOX18/PDZD7/KRT1/GJB5/KRTAP5-1/LHX2/SPRR2E/TNFRSF19/CASP14/KRT79/WNT10B/KRT6C/WAS/INTU/COL17A1/SOX21/KLK5/EDA/SPINK…	72	30	ENSG00000164690/ENSG00000053747/ENSG00000107984/ENSG00000130702/ENSG00000135547/ENSG00000143320/ENSG00000171346/ENSG00000066468/ENSG00000077782/ENSG00000159450/ENSG00000136943/ENSG00000101384/ENSG00000184564/ENSG00000196878/ENSG00000203883/ENSG00000189280/ENSG00000205869/ENSG00000106689/ENSG00000127863/ENSG00000169884/ENSG00000015285/ENSG00000164066/ENSG00000065618/ENSG00000125285/ENSG00000158813…	42	ENSG00000144452/ENSG00000116285/ENSG00000167968/ENSG00000128422/ENSG00000167767/ENSG00000265972/ENSG00000108244/ENSG00000052344/ENSG00000185022/ENSG00000170442/ENSG00000169504/ENSG00000166886/ENSG00000096696/ENSG00000186395/ENSG00000129116/ENSG00000125378/ENSG00000188508/ENSG00000169469/ENSG00000186474/ENSG00000117595/ENSG00000073282/ENSG00000124102/ENSG00000170523/ENSG00000141579/ENSG00000205426…
BP	GO:0140013	meiotic nuclear division	41/1485	152/14622	3.20432e-09	9.06654e-07	ENSG00000135476/ENSG00000131747/ENSG00000166851/ENSG00000117399/ENSG00000101224/ENSG00000087586/ENSG00000066279/ENSG00000164611/ENSG00000169679/ENSG00000071539/ENSG00000143228/ENSG00000197774/ENSG00000133101/ENSG00000121621/ENSG00000129810/ENSG00000128342/ENSG00000136492/ENSG00000112742/ENSG00000187741/ENSG00000149636/ENSG00000153094/ENSG00000144554/ENSG00000121152/ENSG00000139618/ENSG00000156970…	ESPL1/TOP2A/PLK1/CDC20/CDC25B/AURKA/ASPM/PTTG1/BUB1/TRIP13/NUF2/EME2/CCNA1/KIF18A/SGO1/LIF/BRIP1/TTK/FANCA/DSN1/BCL2L11/FANCD2/NCAPH/BRCA2/BUB1B/MASTL/EME1/SLX4/SMC4/REC8/MND1/CCNE1/SGO2/FBXO5/TUBB8/CENPS/TEX14/CCNE2/FBXO43/SYCE2/MSH5	41	38	ENSG00000135476/ENSG00000131747/ENSG00000166851/ENSG00000117399/ENSG00000087586/ENSG00000066279/ENSG00000164611/ENSG00000169679/ENSG00000071539/ENSG00000143228/ENSG00000197774/ENSG00000133101/ENSG00000121621/ENSG00000129810/ENSG00000136492/ENSG00000112742/ENSG00000187741/ENSG00000149636/ENSG00000144554/ENSG00000121152/ENSG00000139618/ENSG00000156970/ENSG00000120539/ENSG00000154920/ENSG00000188827…	3	ENSG00000101224/ENSG00000128342/ENSG00000153094
BP	GO:0051983	regulation of chromosome segregation	30/1485	95/14622	7.9817e-09	2.14548e-06	ENSG00000148773/ENSG00000013810/ENSG00000175063/ENSG00000135476/ENSG00000178999/ENSG00000166851/ENSG00000167513/ENSG00000076382/ENSG00000164611/ENSG00000117724/ENSG00000169679/ENSG00000134057/ENSG00000071539/ENSG00000138778/ENSG00000080986/ENSG00000146670/ENSG00000178295/ENSG00000175643/ENSG00000094804/ENSG00000112742/ENSG00000164109/ENSG00000205629/ENSG00000142945/ENSG00000128944/ENSG00000117650…	MKI67/TACC3/UBE2C/ESPL1/AURKB/PLK1/CDT1/SPAG5/PTTG1/CENPF/BUB1/CCNB1/TRIP13/CENPE/NDC80/CDCA5/GEN1/RMI2/CDC6/TTK/MAD2L1/LCMT1/KIF2C/KNSTRN/NEK2/DDX11/BUB1B/DLGAP5/TEX14/AXIN2	30	29	ENSG00000148773/ENSG00000013810/ENSG00000175063/ENSG00000135476/ENSG00000178999/ENSG00000166851/ENSG00000167513/ENSG00000076382/ENSG00000164611/ENSG00000117724/ENSG00000169679/ENSG00000134057/ENSG00000071539/ENSG00000138778/ENSG00000080986/ENSG00000146670/ENSG00000178295/ENSG00000175643/ENSG00000094804/ENSG00000112742/ENSG00000164109/ENSG00000142945/ENSG00000128944/ENSG00000117650/ENSG00000013573…	1	ENSG00000205629
BP	GO:0000083	regulation of transcription involved in G1/S transition of mitotic cell cycle	15/1485	28/14622	1.22532e-08	3.13681e-06	ENSG00000171848/ENSG00000167513/ENSG00000132646/ENSG00000101412/ENSG00000133101/ENSG00000094804/ENSG00000228716/ENSG00000093009/ENSG00000165891/ENSG00000105173/ENSG00000085840/ENSG00000156273/ENSG00000112029/ENSG00000172059/ENSG00000176890	RRM2/CDT1/PCNA/E2F1/CCNA1/CDC6/DHFR/CDC45/E2F7/CCNE1/ORC1/BACH1/FBXO5/KLF11/TYMS	15	13	ENSG00000171848/ENSG00000167513/ENSG00000132646/ENSG00000101412/ENSG00000133101/ENSG00000094804/ENSG00000228716/ENSG00000093009/ENSG00000165891/ENSG00000105173/ENSG00000085840/ENSG00000112029/ENSG00000176890	2	ENSG00000156273/ENSG00000172059
BP	GO:1902850	microtubule cytoskeleton organization involved in mitosis	36/1485	130/14622	1.36315e-08	3.33104e-06	ENSG00000013810/ENSG00000101057/ENSG00000135476/ENSG00000178999/ENSG00000075702/ENSG00000166851/ENSG00000117399/ENSG00000088325/ENSG00000087586/ENSG00000137807/ENSG00000089685/ENSG00000237649/ENSG00000204388/ENSG00000134057/ENSG00000138778/ENSG00000080986/ENSG00000134222/ENSG00000143228/ENSG00000112742/ENSG00000090889/ENSG00000138160/ENSG00000105255/ENSG00000123473/ENSG00000117650/ENSG00000115163…	TACC3/MYBL2/ESPL1/AURKB/WDR62/PLK1/CDC20/TPX2/AURKA/KIF23/BIRC5/KIFC1/HSPA1B/CCNB1/CENPE/NDC80/PSRC1/NUF2/TTK/KIF4A/KIF11/FSD1/STIL/NEK2/CENPA/BIRC7/SPC25/NUSAP1/SPDL1/CHMP4C/BIRC3/EFHC1/CCSAP/TBCE/CEP126/SPRY1	36	32	ENSG00000013810/ENSG00000101057/ENSG00000135476/ENSG00000178999/ENSG00000075702/ENSG00000166851/ENSG00000117399/ENSG00000088325/ENSG00000087586/ENSG00000137807/ENSG00000089685/ENSG00000237649/ENSG00000134057/ENSG00000138778/ENSG00000080986/ENSG00000134222/ENSG00000143228/ENSG00000112742/ENSG00000090889/ENSG00000138160/ENSG00000105255/ENSG00000123473/ENSG00000117650/ENSG00000115163/ENSG00000101197…	4	ENSG00000204388/ENSG00000164695/ENSG00000023445/ENSG00000164056
BP	GO:1903046	meiotic cell cycle process	42/1485	166/14622	1.62e-08	3.78658e-06	ENSG00000135476/ENSG00000131747/ENSG00000166851/ENSG00000117399/ENSG00000101224/ENSG00000087586/ENSG00000066279/ENSG00000164611/ENSG00000169679/ENSG00000071539/ENSG00000143228/ENSG00000197774/ENSG00000133101/ENSG00000121621/ENSG00000129810/ENSG00000128342/ENSG00000136492/ENSG00000112742/ENSG00000187741/ENSG00000149636/ENSG00000153094/ENSG00000144554/ENSG00000172818/ENSG00000121152/ENSG00000139618…	ESPL1/TOP2A/PLK1/CDC20/CDC25B/AURKA/ASPM/PTTG1/BUB1/TRIP13/NUF2/EME2/CCNA1/KIF18A/SGO1/LIF/BRIP1/TTK/FANCA/DSN1/BCL2L11/FANCD2/OVOL1/NCAPH/BRCA2/BUB1B/MASTL/EME1/SLX4/SMC4/REC8/MND1/CCNE1/SGO2/FBXO5/TUBB8/CENPS/TEX14/CCNE2/FBXO43/SYCE2/MSH5	42	38	ENSG00000135476/ENSG00000131747/ENSG00000166851/ENSG00000117399/ENSG00000087586/ENSG00000066279/ENSG00000164611/ENSG00000169679/ENSG00000071539/ENSG00000143228/ENSG00000197774/ENSG00000133101/ENSG00000121621/ENSG00000129810/ENSG00000136492/ENSG00000112742/ENSG00000187741/ENSG00000149636/ENSG00000144554/ENSG00000121152/ENSG00000139618/ENSG00000156970/ENSG00000120539/ENSG00000154920/ENSG00000188827…	4	ENSG00000101224/ENSG00000128342/ENSG00000153094/ENSG00000172818
BP	GO:0051302	regulation of cell division	36/1485	132/14622	2.11076e-08	4.7281e-06	ENSG00000164690/ENSG00000112984/ENSG00000178999/ENSG00000186185/ENSG00000166851/ENSG00000265972/ENSG00000122966/ENSG00000101224/ENSG00000087586/ENSG00000137807/ENSG00000066279/ENSG00000118193/ENSG00000094804/ENSG00000183742/ENSG00000091651/ENSG00000197299/ENSG00000097033/ENSG00000105255/ENSG00000112715/ENSG00000073282/ENSG00000121691/ENSG00000066468/ENSG00000278259/ENSG00000099994/ENSG00000129173…	SHH/KIF20A/AURKB/KIF18B/PLK1/TXNIP/CIT/CDC25B/AURKA/KIF23/ASPM/KIF14/CDC6/MACC1/ORC6/BLM/SH3GLB1/FSD1/VEGFA/TP63/CAT/FGFR2/MYO19/SUSD2/E2F8/PTCH1/BRCA2/E2F7/KIF20B/CHMP4C/EFHC1/NAP1L2/BTC/TEX14/INTU/SSTR5	36	25	ENSG00000164690/ENSG00000112984/ENSG00000178999/ENSG00000186185/ENSG00000166851/ENSG00000122966/ENSG00000087586/ENSG00000137807/ENSG00000066279/ENSG00000118193/ENSG00000094804/ENSG00000091651/ENSG00000197299/ENSG00000105255/ENSG00000066468/ENSG00000278259/ENSG00000099994/ENSG00000129173/ENSG00000139618/ENSG00000165891/ENSG00000138182/ENSG00000096093/ENSG00000186462/ENSG00000121101/ENSG00000164066	11	ENSG00000265972/ENSG00000101224/ENSG00000183742/ENSG00000097033/ENSG00000112715/ENSG00000073282/ENSG00000121691/ENSG00000185920/ENSG00000164695/ENSG00000174808/ENSG00000162009
BP	GO:1901990	regulation of mitotic cell cycle phase transition	74/1485	379/14622	2.21435e-08	4.76173e-06	ENSG00000175063/ENSG00000135476/ENSG00000124766/ENSG00000178999/ENSG00000170312/ENSG00000140525/ENSG00000166851/ENSG00000167513/ENSG00000088325/ENSG00000087586/ENSG00000140534/ENSG00000075218/ENSG00000124762/ENSG00000117724/ENSG00000118193/ENSG00000196230/ENSG00000111276/ENSG00000169679/ENSG00000011426/ENSG00000134057/ENSG00000161642/ENSG00000041515/ENSG00000071539/ENSG00000138778/ENSG00000132646…	UBE2C/ESPL1/SOX4/AURKB/CDK1/FANCI/PLK1/CDT1/TPX2/AURKA/TICRR/GTSE1/CDKN1A/CENPF/KIF14/TUBB/CDKN1B/BUB1/ANLN/CCNB1/ZNF385A/MYO16/TRIP13/CENPE/PCNA/NDC80/E2F1/CDCA5/PIDD1/GEN1/CDC6/TUBA1A/KNTC1/TTK/MAD2L1/LCMT1/BLM/DBF4B/DONSON/TP63/CENPJ/CDC7/PLK4/CDC45/NEK2/HAUS5/HAUS8/JADE1/E2F8/CDK4/BCL2/DYNC1I2/E2F7/CEP131/BUB1B/DTL/PSMC1/MAD2L1BP/BRCA1/CHMP4C/CEP152/DLGAP5/HMMR/CDC25C/TP73/ATAD5/CLSPN/TEX14/W…	74	61	ENSG00000175063/ENSG00000135476/ENSG00000178999/ENSG00000170312/ENSG00000140525/ENSG00000166851/ENSG00000167513/ENSG00000088325/ENSG00000087586/ENSG00000140534/ENSG00000075218/ENSG00000117724/ENSG00000118193/ENSG00000196230/ENSG00000169679/ENSG00000011426/ENSG00000134057/ENSG00000161642/ENSG00000071539/ENSG00000138778/ENSG00000132646/ENSG00000080986/ENSG00000101412/ENSG00000146670/ENSG00000177595…	13	ENSG00000124766/ENSG00000124762/ENSG00000111276/ENSG00000041515/ENSG00000167552/ENSG00000205629/ENSG00000073282/ENSG00000135446/ENSG00000171791/ENSG00000077380/ENSG00000100764/ENSG00000124688/ENSG00000164695
BP	GO:0007051	spindle organization	43/1485	175/14622	2.77935e-08	5.74684e-06	ENSG00000013810/ENSG00000101057/ENSG00000135476/ENSG00000178999/ENSG00000075702/ENSG00000166851/ENSG00000076382/ENSG00000117399/ENSG00000088325/ENSG00000087586/ENSG00000137807/ENSG00000066279/ENSG00000089685/ENSG00000237649/ENSG00000196230/ENSG00000204388/ENSG00000134057/ENSG00000138778/ENSG00000080986/ENSG00000134222/ENSG00000143228/ENSG00000112742/ENSG00000090889/ENSG00000138160/ENSG00000105255…	TACC3/MYBL2/ESPL1/AURKB/WDR62/PLK1/SPAG5/CDC20/TPX2/AURKA/KIF23/ASPM/BIRC5/KIFC1/TUBB/HSPA1B/CCNB1/CENPE/NDC80/PSRC1/NUF2/TTK/KIF4A/KIF11/FSD1/KNSTRN/STIL/NEK2/HAUS5/HAUS8/BIRC7/SPC25/GOLGA8A/CHMP4C/BIRC3/EFHC1/CCSAP/FBXO5/TUBB8/TBCE/CEP126/GOLGA8B/HAUS7	43	40	ENSG00000013810/ENSG00000101057/ENSG00000135476/ENSG00000178999/ENSG00000075702/ENSG00000166851/ENSG00000076382/ENSG00000117399/ENSG00000088325/ENSG00000087586/ENSG00000137807/ENSG00000066279/ENSG00000089685/ENSG00000237649/ENSG00000196230/ENSG00000134057/ENSG00000138778/ENSG00000080986/ENSG00000134222/ENSG00000143228/ENSG00000112742/ENSG00000090889/ENSG00000138160/ENSG00000105255/ENSG00000128944…	3	ENSG00000204388/ENSG00000164695/ENSG00000023445
BP	GO:0010948	negative regulation of cell cycle process	64/1485	314/14622	3.76868e-08	7.29915e-06	ENSG00000135476/ENSG00000124766/ENSG00000178999/ENSG00000170312/ENSG00000140525/ENSG00000171848/ENSG00000166851/ENSG00000167513/ENSG00000087586/ENSG00000094916/ENSG00000140534/ENSG00000164611/ENSG00000075218/ENSG00000124762/ENSG00000117724/ENSG00000111276/ENSG00000169679/ENSG00000134057/ENSG00000161642/ENSG00000041515/ENSG00000071539/ENSG00000162063/ENSG00000132646/ENSG00000080986/ENSG00000101412…	ESPL1/SOX4/AURKB/CDK1/FANCI/RRM2/PLK1/CDT1/AURKA/CBX5/TICRR/PTTG1/GTSE1/CDKN1A/CENPF/CDKN1B/BUB1/CCNB1/ZNF385A/MYO16/TRIP13/CCNF/PCNA/NDC80/E2F1/PIDD1/GEN1/LIF/TTK/MAD2L1/LCMT1/BLM/TOM1L2/BMP4/KAT2A/DONSON/TP63/CENPJ/CDC7/NEK2/SUSD2/JADE1/OVOL1/E2F8/CDK4/BCL2/E2F7/BUB1B/DTL/PSMC1/BRCA1/CHMP4C/HMGN5/MDM1/CDC25C/TP73/CHEK1/FBXO5/CLSPN/TEX14/BRSK1/FBXL7/FBXO43/PLAGL1	64	51	ENSG00000135476/ENSG00000178999/ENSG00000170312/ENSG00000140525/ENSG00000171848/ENSG00000166851/ENSG00000167513/ENSG00000087586/ENSG00000094916/ENSG00000140534/ENSG00000164611/ENSG00000075218/ENSG00000117724/ENSG00000169679/ENSG00000134057/ENSG00000161642/ENSG00000071539/ENSG00000162063/ENSG00000132646/ENSG00000080986/ENSG00000101412/ENSG00000177595/ENSG00000178295/ENSG00000112742/ENSG00000164109…	13	ENSG00000124766/ENSG00000124762/ENSG00000111276/ENSG00000041515/ENSG00000128342/ENSG00000205629/ENSG00000125378/ENSG00000073282/ENSG00000172818/ENSG00000135446/ENSG00000171791/ENSG00000100764/ENSG00000164695
BP	GO:0044786	cell cycle DNA replication	22/1485	60/14622	3.80164e-08	7.29915e-06	ENSG00000167513/ENSG00000105486/ENSG00000177084/ENSG00000062822/ENSG00000132646/ENSG00000133119/ENSG00000101003/ENSG00000131153/ENSG00000161692/ENSG00000159147/ENSG00000097046/ENSG00000093009/ENSG00000077782/ENSG00000129173/ENSG00000139618/ENSG00000165891/ENSG00000276644/ENSG00000014138/ENSG00000100479/ENSG00000112312/ENSG00000138346/ENSG00000258366	CDT1/LIG1/POLE/POLD1/PCNA/RFC3/GINS1/GINS2/DBF4B/DONSON/CDC7/CDC45/FGFR1/E2F8/BRCA2/E2F7/DACH1/POLA2/POLE2/GMNN/DNA2/RTEL1	22	22	ENSG00000167513/ENSG00000105486/ENSG00000177084/ENSG00000062822/ENSG00000132646/ENSG00000133119/ENSG00000101003/ENSG00000131153/ENSG00000161692/ENSG00000159147/ENSG00000097046/ENSG00000093009/ENSG00000077782/ENSG00000129173/ENSG00000139618/ENSG00000165891/ENSG00000276644/ENSG00000014138/ENSG00000100479/ENSG00000112312/ENSG00000138346/ENSG00000258366	0
BP	GO:0033260	nuclear DNA replication	20/1485	51/14622	4.22526e-08	7.83276e-06	ENSG00000167513/ENSG00000105486/ENSG00000177084/ENSG00000062822/ENSG00000132646/ENSG00000133119/ENSG00000101003/ENSG00000131153/ENSG00000161692/ENSG00000159147/ENSG00000097046/ENSG00000093009/ENSG00000077782/ENSG00000139618/ENSG00000276644/ENSG00000014138/ENSG00000100479/ENSG00000112312/ENSG00000138346/ENSG00000258366	CDT1/LIG1/POLE/POLD1/PCNA/RFC3/GINS1/GINS2/DBF4B/DONSON/CDC7/CDC45/FGFR1/BRCA2/DACH1/POLA2/POLE2/GMNN/DNA2/RTEL1	20	20	ENSG00000167513/ENSG00000105486/ENSG00000177084/ENSG00000062822/ENSG00000132646/ENSG00000133119/ENSG00000101003/ENSG00000131153/ENSG00000161692/ENSG00000159147/ENSG00000097046/ENSG00000093009/ENSG00000077782/ENSG00000139618/ENSG00000276644/ENSG00000014138/ENSG00000100479/ENSG00000112312/ENSG00000138346/ENSG00000258366	0
BP	GO:0032963	collagen metabolic process	30/1485	102/14622	4.93667e-08	8.84651e-06	ENSG00000116285/ENSG00000142156/ENSG00000108821/ENSG00000100644/ENSG00000157613/ENSG00000168542/ENSG00000130635/ENSG00000118513/ENSG00000125378/ENSG00000142173/ENSG00000111077/ENSG00000106991/ENSG00000260428/ENSG00000164171/ENSG00000169031/ENSG00000132170/ENSG00000011028/ENSG00000156103/ENSG00000204262/ENSG00000139219/ENSG00000206384/ENSG00000275896/ENSG00000138316/ENSG00000157227/ENSG00000081052…	ERRFI1/COL6A1/COL1A1/HIF1A/CREB3L1/COL3A1/COL5A1/MYB/BMP4/COL6A2/TNS2/ENG/SCX/ITGA2/COL4A3/PPARG/MRC2/MMP16/COL5A2/COL2A1/COL6A6/PRSS2/ADAMTS14/MMP14/COL4A4/VIM/COL5A3/COL4A6/TNXB/P2RX7	30	22	ENSG00000142156/ENSG00000108821/ENSG00000168542/ENSG00000130635/ENSG00000142173/ENSG00000111077/ENSG00000106991/ENSG00000260428/ENSG00000169031/ENSG00000132170/ENSG00000011028/ENSG00000156103/ENSG00000204262/ENSG00000139219/ENSG00000206384/ENSG00000138316/ENSG00000157227/ENSG00000081052/ENSG00000026025/ENSG00000080573/ENSG00000168477/ENSG00000089041	8	ENSG00000116285/ENSG00000100644/ENSG00000157613/ENSG00000118513/ENSG00000125378/ENSG00000164171/ENSG00000275896/ENSG00000197565
BP	GO:0045132	meiotic chromosome segregation	25/1485	77/14622	7.52942e-08	1.30575e-05	ENSG00000135476/ENSG00000131747/ENSG00000166851/ENSG00000164611/ENSG00000169679/ENSG00000071539/ENSG00000143228/ENSG00000197774/ENSG00000129810/ENSG00000136492/ENSG00000112742/ENSG00000149636/ENSG00000144554/ENSG00000121152/ENSG00000156970/ENSG00000154920/ENSG00000188827/ENSG00000113810/ENSG00000100918/ENSG00000105173/ENSG00000163535/ENSG00000175279/ENSG00000175305/ENSG00000161860/ENSG00000204410	ESPL1/TOP2A/PLK1/PTTG1/BUB1/TRIP13/NUF2/EME2/SGO1/BRIP1/TTK/DSN1/FANCD2/NCAPH/BUB1B/EME1/SLX4/SMC4/REC8/CCNE1/SGO2/CENPS/CCNE2/SYCE2/MSH5	25	25	ENSG00000135476/ENSG00000131747/ENSG00000166851/ENSG00000164611/ENSG00000169679/ENSG00000071539/ENSG00000143228/ENSG00000197774/ENSG00000129810/ENSG00000136492/ENSG00000112742/ENSG00000149636/ENSG00000144554/ENSG00000121152/ENSG00000156970/ENSG00000154920/ENSG00000188827/ENSG00000113810/ENSG00000100918/ENSG00000105173/ENSG00000163535/ENSG00000175279/ENSG00000175305/ENSG00000161860/ENSG00000204410	0
BP	GO:0051321	meiotic cell cycle	48/1485	214/14622	9.55018e-08	1.60443e-05	ENSG00000135476/ENSG00000170312/ENSG00000131747/ENSG00000166851/ENSG00000117399/ENSG00000101224/ENSG00000087586/ENSG00000066279/ENSG00000164611/ENSG00000169679/ENSG00000071539/ENSG00000143228/ENSG00000197774/ENSG00000133101/ENSG00000121621/ENSG00000129810/ENSG00000128342/ENSG00000136492/ENSG00000112742/ENSG00000187741/ENSG00000149636/ENSG00000153094/ENSG00000117650/ENSG00000144554/ENSG00000172818…	ESPL1/CDK1/TOP2A/PLK1/CDC20/CDC25B/AURKA/ASPM/PTTG1/BUB1/TRIP13/NUF2/EME2/CCNA1/KIF18A/SGO1/LIF/BRIP1/TTK/FANCA/DSN1/BCL2L11/NEK2/FANCD2/OVOL1/NCAPH/BRCA2/RAD54L/BUB1B/MASTL/EME1/SLX4/SMC4/EXO1/REC8/MND1/CCNE1/SGO2/FBXO5/TUBB8/CENPS/TEX14/RBM7/CCNE2/MNS1/FBXO43/SYCE2/MSH5	48	43	ENSG00000135476/ENSG00000170312/ENSG00000131747/ENSG00000166851/ENSG00000117399/ENSG00000087586/ENSG00000066279/ENSG00000164611/ENSG00000169679/ENSG00000071539/ENSG00000143228/ENSG00000197774/ENSG00000133101/ENSG00000121621/ENSG00000129810/ENSG00000136492/ENSG00000112742/ENSG00000187741/ENSG00000149636/ENSG00000117650/ENSG00000144554/ENSG00000121152/ENSG00000139618/ENSG00000085999/ENSG00000156970…	5	ENSG00000101224/ENSG00000128342/ENSG00000153094/ENSG00000172818/ENSG00000076053
BP	GO:0051304	chromosome separation	25/1485	78/14622	1.00225e-07	1.63275e-05	ENSG00000013810/ENSG00000175063/ENSG00000135476/ENSG00000131747/ENSG00000166851/ENSG00000167513/ENSG00000164611/ENSG00000117724/ENSG00000169679/ENSG00000134057/ENSG00000071539/ENSG00000138778/ENSG00000080986/ENSG00000197774/ENSG00000178295/ENSG00000094804/ENSG00000112742/ENSG00000164109/ENSG00000205629/ENSG00000156970/ENSG00000154920/ENSG00000188827/ENSG00000126787/ENSG00000175279/ENSG00000121101	TACC3/UBE2C/ESPL1/TOP2A/PLK1/CDT1/PTTG1/CENPF/BUB1/CCNB1/TRIP13/CENPE/NDC80/EME2/GEN1/CDC6/TTK/MAD2L1/LCMT1/BUB1B/EME1/SLX4/DLGAP5/CENPS/TEX14	25	24	ENSG00000013810/ENSG00000175063/ENSG00000135476/ENSG00000131747/ENSG00000166851/ENSG00000167513/ENSG00000164611/ENSG00000117724/ENSG00000169679/ENSG00000134057/ENSG00000071539/ENSG00000138778/ENSG00000080986/ENSG00000197774/ENSG00000178295/ENSG00000094804/ENSG00000112742/ENSG00000164109/ENSG00000156970/ENSG00000154920/ENSG00000188827/ENSG00000126787/ENSG00000175279/ENSG00000121101	1	ENSG00000205629
BP	GO:0044843	cell cycle G1/S phase transition	54/1485	255/14622	1.18184e-07	1.86869e-05	ENSG00000124766/ENSG00000170312/ENSG00000183856/ENSG00000171848/ENSG00000167513/ENSG00000087586/ENSG00000075218/ENSG00000124762/ENSG00000118193/ENSG00000111276/ENSG00000100526/ENSG00000134057/ENSG00000161642/ENSG00000100297/ENSG00000041515/ENSG00000177084/ENSG00000132646/ENSG00000101412/ENSG00000145386/ENSG00000177595/ENSG00000133101/ENSG00000094804/ENSG00000132780/ENSG00000091651/ENSG00000065328…	SOX4/CDK1/IQGAP3/RRM2/CDT1/AURKA/GTSE1/CDKN1A/KIF14/CDKN1B/CDKN3/CCNB1/ZNF385A/MCM5/MYO16/POLE/PCNA/E2F1/CCNA2/PIDD1/CCNA1/CDC6/NASP/ORC6/MCM10/DHFR/TP63/CENPJ/CDC7/CDC45/SUSD2/EIF4EBP1/JADE1/E2F8/CDK4/BCL2/E2F7/POLA2/POLE2/FAM83D/CCNE1/CDC25A/ORC1/CDC25C/TP73/BACH1/TCIM/FBXO5/KLF11/MCM8/TYMS/TERT/CCNE2/PLAGL1	54	43	ENSG00000170312/ENSG00000183856/ENSG00000171848/ENSG00000167513/ENSG00000087586/ENSG00000075218/ENSG00000118193/ENSG00000100526/ENSG00000134057/ENSG00000161642/ENSG00000100297/ENSG00000177084/ENSG00000132646/ENSG00000101412/ENSG00000145386/ENSG00000177595/ENSG00000133101/ENSG00000094804/ENSG00000132780/ENSG00000091651/ENSG00000065328/ENSG00000228716/ENSG00000151849/ENSG00000097046/ENSG00000093009…	11	ENSG00000124766/ENSG00000124762/ENSG00000111276/ENSG00000041515/ENSG00000073282/ENSG00000187840/ENSG00000135446/ENSG00000171791/ENSG00000156273/ENSG00000176907/ENSG00000172059
BP	GO:0030198	extracellular matrix organization	61/1485	303/14622	1.24554e-07	1.87508e-05	ENSG00000142156/ENSG00000196739/ENSG00000053747/ENSG00000129038/ENSG00000151651/ENSG00000130702/ENSG00000091136/ENSG00000108821/ENSG00000115414/ENSG00000157613/ENSG00000168542/ENSG00000164761/ENSG00000130635/ENSG00000196776/ENSG00000090339/ENSG00000183087/ENSG00000105855/ENSG00000142173/ENSG00000136167/ENSG00000106991/ENSG00000166033/ENSG00000142798/ENSG00000260428/ENSG00000164171/ENSG00000005961…	COL6A1/COL27A1/LAMA3/LOXL1/ADAM8/LAMA5/LAMB1/COL1A1/FN1/CREB3L1/COL3A1/TNFRSF11B/COL5A1/CD47/ICAM1/GAS6/ITGB8/COL6A2/LCP1/ENG/HTRA1/HSPG2/SCX/ITGA2/ITGA2B/CTSV/PHLDB2/MELTF/COL4A3/ANTXR1/CARMIL2/FBLN1/LAMB3/MMP16/COL5A2/COL2A1/EFEMP2/PRSS2/FBN1/ADAMTS14/CTRB2/ITGB7/ICAM5/CRISPLD2/MMP14/COL4A4/CTRB1/COL5A3/ITGA10/COL4A6/TNXB/ITGA7/HAS3/FBLN5/OLFML2A/ITGAL/KLK5/LOXL3/SPINK5/SERPINE1/ADAM19	61	45	ENSG00000142156/ENSG00000196739/ENSG00000053747/ENSG00000129038/ENSG00000151651/ENSG00000130702/ENSG00000091136/ENSG00000108821/ENSG00000168542/ENSG00000130635/ENSG00000183087/ENSG00000142173/ENSG00000106991/ENSG00000142798/ENSG00000260428/ENSG00000005961/ENSG00000136943/ENSG00000163975/ENSG00000169031/ENSG00000159753/ENSG00000077942/ENSG00000196878/ENSG00000156103/ENSG00000204262/ENSG00000139219…	16	ENSG00000115414/ENSG00000157613/ENSG00000164761/ENSG00000196776/ENSG00000090339/ENSG00000105855/ENSG00000136167/ENSG00000166033/ENSG00000164171/ENSG00000144824/ENSG00000169604/ENSG00000275896/ENSG00000197565/ENSG00000140092/ENSG00000167754/ENSG00000106366
BP	GO:0010965	regulation of mitotic sister chromatid separation	20/1485	54/14622	1.2986e-07	1.87508e-05	ENSG00000013810/ENSG00000175063/ENSG00000135476/ENSG00000166851/ENSG00000167513/ENSG00000164611/ENSG00000117724/ENSG00000169679/ENSG00000134057/ENSG00000071539/ENSG00000138778/ENSG00000080986/ENSG00000178295/ENSG00000094804/ENSG00000112742/ENSG00000164109/ENSG00000205629/ENSG00000156970/ENSG00000126787/ENSG00000121101	TACC3/UBE2C/ESPL1/PLK1/CDT1/PTTG1/CENPF/BUB1/CCNB1/TRIP13/CENPE/NDC80/GEN1/CDC6/TTK/MAD2L1/LCMT1/BUB1B/DLGAP5/TEX14	20	19	ENSG00000013810/ENSG00000175063/ENSG00000135476/ENSG00000166851/ENSG00000167513/ENSG00000164611/ENSG00000117724/ENSG00000169679/ENSG00000134057/ENSG00000071539/ENSG00000138778/ENSG00000080986/ENSG00000178295/ENSG00000094804/ENSG00000112742/ENSG00000164109/ENSG00000156970/ENSG00000126787/ENSG00000121101	1	ENSG00000205629
BP	GO:0051784	negative regulation of nuclear division	20/1485	54/14622	1.2986e-07	1.87508e-05	ENSG00000166851/ENSG00000167513/ENSG00000164611/ENSG00000117724/ENSG00000169679/ENSG00000134057/ENSG00000071539/ENSG00000080986/ENSG00000178295/ENSG00000128342/ENSG00000112742/ENSG00000164109/ENSG00000205629/ENSG00000175662/ENSG00000125378/ENSG00000156970/ENSG00000149554/ENSG00000112029/ENSG00000121101/ENSG00000156509	PLK1/CDT1/PTTG1/CENPF/BUB1/CCNB1/TRIP13/NDC80/GEN1/LIF/TTK/MAD2L1/LCMT1/TOM1L2/BMP4/BUB1B/CHEK1/FBXO5/TEX14/FBXO43	20	17	ENSG00000166851/ENSG00000167513/ENSG00000164611/ENSG00000117724/ENSG00000169679/ENSG00000134057/ENSG00000071539/ENSG00000080986/ENSG00000178295/ENSG00000112742/ENSG00000164109/ENSG00000175662/ENSG00000156970/ENSG00000149554/ENSG00000112029/ENSG00000121101/ENSG00000156509	3	ENSG00000128342/ENSG00000205629/ENSG00000125378
BP	GO:0007052	mitotic spindle organization	31/1485	112/14622	1.38076e-07	1.87508e-05	ENSG00000013810/ENSG00000101057/ENSG00000178999/ENSG00000075702/ENSG00000166851/ENSG00000117399/ENSG00000088325/ENSG00000087586/ENSG00000137807/ENSG00000089685/ENSG00000237649/ENSG00000204388/ENSG00000134057/ENSG00000138778/ENSG00000080986/ENSG00000134222/ENSG00000143228/ENSG00000112742/ENSG00000090889/ENSG00000138160/ENSG00000105255/ENSG00000123473/ENSG00000117650/ENSG00000101197/ENSG00000152253…	TACC3/MYBL2/AURKB/WDR62/PLK1/CDC20/TPX2/AURKA/KIF23/BIRC5/KIFC1/HSPA1B/CCNB1/CENPE/NDC80/PSRC1/NUF2/TTK/KIF4A/KIF11/FSD1/STIL/NEK2/BIRC7/SPC25/CHMP4C/BIRC3/EFHC1/CCSAP/TBCE/CEP126	31	28	ENSG00000013810/ENSG00000101057/ENSG00000178999/ENSG00000075702/ENSG00000166851/ENSG00000117399/ENSG00000088325/ENSG00000087586/ENSG00000137807/ENSG00000089685/ENSG00000237649/ENSG00000134057/ENSG00000138778/ENSG00000080986/ENSG00000134222/ENSG00000143228/ENSG00000112742/ENSG00000090889/ENSG00000138160/ENSG00000105255/ENSG00000123473/ENSG00000117650/ENSG00000101197/ENSG00000152253/ENSG00000096093…	3	ENSG00000204388/ENSG00000164695/ENSG00000023445
BP	GO:0048608	reproductive structure development	70/1485	367/14622	1.38173e-07	1.87508e-05	ENSG00000176046/ENSG00000164690/ENSG00000164442/ENSG00000113494/ENSG00000066279/ENSG00000112972/ENSG00000164104/ENSG00000111276/ENSG00000170965/ENSG00000205336/ENSG00000137868/ENSG00000135547/ENSG00000164292/ENSG00000162063/ENSG00000100644/ENSG00000163083/ENSG00000128564/ENSG00000172216/ENSG00000104899/ENSG00000125977/ENSG00000132780/ENSG00000121621/ENSG00000128342/ENSG00000136492/ENSG00000221829…	NUPR1/SHH/CITED2/PRLR/ASPM/HMGCS1/HMGB2/CDKN1B/PLAC1/ADGRG1/STRA6/HEY2/RHOBTB3/CCNF/HIF1A/INHBB/VGF/CEBPB/AMH/EIF2S2/NASP/KIF18A/LIF/BRIP1/FANCG/ICAM1/BMP4/AR/FANCA/ITGB8/VEGFA/NUDT1/TP63/FZD4/PLK4/BCL2L11/HTRA1/FGFR2/SERPINF1/SCX/E2F8/BCL2/PTCH1/BRCA2/CTSV/E2F7/PSAPL1/REC8/SOCS3/PPARG/SERPINA5/NRK/GJB5/LEF1/TYRO3/NOS3/MMP14/CRIP1/FOSL1/PLAG1/LRRC6/LHX1/LHX3/SOX15/MERTK/SLIT2/HOXA10/SERPINE2/UMOD…	70	44	ENSG00000164690/ENSG00000066279/ENSG00000164104/ENSG00000137868/ENSG00000135547/ENSG00000162063/ENSG00000163083/ENSG00000128564/ENSG00000104899/ENSG00000132780/ENSG00000121621/ENSG00000136492/ENSG00000221829/ENSG00000169083/ENSG00000187741/ENSG00000106268/ENSG00000142731/ENSG00000066468/ENSG00000132386/ENSG00000260428/ENSG00000129173/ENSG00000139618/ENSG00000136943/ENSG00000165891/ENSG00000100918…	26	ENSG00000176046/ENSG00000164442/ENSG00000113494/ENSG00000112972/ENSG00000111276/ENSG00000170965/ENSG00000205336/ENSG00000164292/ENSG00000100644/ENSG00000172216/ENSG00000125977/ENSG00000128342/ENSG00000090339/ENSG00000125378/ENSG00000105855/ENSG00000112715/ENSG00000073282/ENSG00000174804/ENSG00000153094/ENSG00000166033/ENSG00000171791/ENSG00000185920/ENSG00000178597/ENSG00000184557/ENSG00000188488…
BP	GO:0051383	kinetochore organization	12/1485	21/14622	1.41442e-07	1.87508e-05	ENSG00000167513/ENSG00000117724/ENSG00000138778/ENSG00000080986/ENSG00000143228/ENSG00000203760/ENSG00000115163/ENSG00000123219/ENSG00000113810/ENSG00000153044/ENSG00000166451/ENSG00000175279	CDT1/CENPF/CENPE/NDC80/NUF2/CENPW/CENPA/CENPK/SMC4/CENPH/CENPN/CENPS	12	12	ENSG00000167513/ENSG00000117724/ENSG00000138778/ENSG00000080986/ENSG00000143228/ENSG00000203760/ENSG00000115163/ENSG00000123219/ENSG00000113810/ENSG00000153044/ENSG00000166451/ENSG00000175279	0
BP	GO:0045787	positive regulation of cell cycle	66/1485	339/14622	1.43003e-07	1.87508e-05	ENSG00000175063/ENSG00000135476/ENSG00000124766/ENSG00000178999/ENSG00000170312/ENSG00000167513/ENSG00000164442/ENSG00000076382/ENSG00000122966/ENSG00000101224/ENSG00000087586/ENSG00000137807/ENSG00000075218/ENSG00000124762/ENSG00000139352/ENSG00000118193/ENSG00000111276/ENSG00000134057/ENSG00000161642/ENSG00000132646/ENSG00000080986/ENSG00000134222/ENSG00000101412/ENSG00000146670/ENSG00000177595…	UBE2C/ESPL1/SOX4/AURKB/CDK1/CDT1/CITED2/SPAG5/CIT/CDC25B/AURKA/KIF23/GTSE1/CDKN1A/ASCL1/KIF14/CDKN1B/CCNB1/ZNF385A/PCNA/NDC80/PSRC1/E2F1/CDCA5/PIDD1/GEN1/CDC6/MAD2L1/DBF4B/CENPJ/CDC7/PLK4/BCL2L11/CDC45/FGFR2/FGFR1/USP2/DDX11/EIF4EBP1/OVOL1/E2F8/CDK4/BRCA2/NUSAP1/E2F7/DTL/KIF20B/BRCA1/NR4A3/FAM83D/DLGAP5/ASNS/HMGN5/CDC25A/CDC25C/TP73/CHEK1/GDPD5/BTC/WNT10B/TERT/FOSL1/SSTR5/EGF/PLAGL1/SOX15	66	52	ENSG00000175063/ENSG00000135476/ENSG00000178999/ENSG00000170312/ENSG00000167513/ENSG00000076382/ENSG00000122966/ENSG00000087586/ENSG00000137807/ENSG00000075218/ENSG00000118193/ENSG00000134057/ENSG00000161642/ENSG00000132646/ENSG00000080986/ENSG00000134222/ENSG00000101412/ENSG00000146670/ENSG00000177595/ENSG00000178295/ENSG00000094804/ENSG00000164109/ENSG00000161692/ENSG00000151849/ENSG00000097046…	14	ENSG00000124766/ENSG00000164442/ENSG00000101224/ENSG00000124762/ENSG00000139352/ENSG00000111276/ENSG00000153094/ENSG00000036672/ENSG00000187840/ENSG00000172818/ENSG00000135446/ENSG00000070669/ENSG00000174808/ENSG00000162009
BP	GO:0043062	extracellular structure organization	67/1485	347/14622	1.59265e-07	2.0386e-05	ENSG00000142156/ENSG00000196739/ENSG00000053747/ENSG00000064687/ENSG00000129038/ENSG00000151651/ENSG00000130702/ENSG00000188257/ENSG00000091136/ENSG00000108821/ENSG00000115414/ENSG00000157613/ENSG00000168542/ENSG00000164761/ENSG00000130635/ENSG00000196776/ENSG00000090339/ENSG00000183087/ENSG00000105855/ENSG00000142173/ENSG00000136167/ENSG00000106991/ENSG00000166033/ENSG00000142798/ENSG00000260428…	COL6A1/COL27A1/LAMA3/ABCA7/LOXL1/ADAM8/LAMA5/PLA2G2A/LAMB1/COL1A1/FN1/CREB3L1/COL3A1/TNFRSF11B/COL5A1/CD47/ICAM1/GAS6/ITGB8/COL6A2/LCP1/ENG/HTRA1/HSPG2/SCX/ITGA2/ITGA2B/CTSV/PHLDB2/ZDHHC8/MELTF/COL4A3/ANTXR1/CARMIL2/FBLN1/LAMB3/MMP16/COL5A2/COL2A1/EFEMP2/PRSS2/FBN1/TEX14/ADAMTS14/CTRB2/ITGB7/ICAM5/CRISPLD2/MMP14/COL4A4/CTRB1/COL5A3/ITGA10/COL4A6/TNXB/ITGA7/APOA1/HAS3/FBLN5/OLFML2A/ITGAL/KLK5/LOXL…	67	50	ENSG00000142156/ENSG00000196739/ENSG00000053747/ENSG00000064687/ENSG00000129038/ENSG00000151651/ENSG00000130702/ENSG00000188257/ENSG00000091136/ENSG00000108821/ENSG00000168542/ENSG00000130635/ENSG00000183087/ENSG00000142173/ENSG00000106991/ENSG00000142798/ENSG00000260428/ENSG00000005961/ENSG00000136943/ENSG00000099904/ENSG00000163975/ENSG00000169031/ENSG00000159753/ENSG00000077942/ENSG00000196878…	17	ENSG00000115414/ENSG00000157613/ENSG00000164761/ENSG00000196776/ENSG00000090339/ENSG00000105855/ENSG00000136167/ENSG00000166033/ENSG00000164171/ENSG00000144824/ENSG00000169604/ENSG00000275896/ENSG00000197565/ENSG00000140092/ENSG00000167754/ENSG00000106366/ENSG00000135218
BP	GO:0033045	regulation of sister chromatid segregation	24/1485	75/14622	1.86158e-07	2.32741e-05	ENSG00000013810/ENSG00000175063/ENSG00000135476/ENSG00000166851/ENSG00000167513/ENSG00000164611/ENSG00000117724/ENSG00000169679/ENSG00000134057/ENSG00000071539/ENSG00000138778/ENSG00000080986/ENSG00000146670/ENSG00000178295/ENSG00000175643/ENSG00000094804/ENSG00000112742/ENSG00000164109/ENSG00000205629/ENSG00000013573/ENSG00000156970/ENSG00000126787/ENSG00000121101/ENSG00000168646	TACC3/UBE2C/ESPL1/PLK1/CDT1/PTTG1/CENPF/BUB1/CCNB1/TRIP13/CENPE/NDC80/CDCA5/GEN1/RMI2/CDC6/TTK/MAD2L1/LCMT1/DDX11/BUB1B/DLGAP5/TEX14/AXIN2	24	23	ENSG00000013810/ENSG00000175063/ENSG00000135476/ENSG00000166851/ENSG00000167513/ENSG00000164611/ENSG00000117724/ENSG00000169679/ENSG00000134057/ENSG00000071539/ENSG00000138778/ENSG00000080986/ENSG00000146670/ENSG00000178295/ENSG00000175643/ENSG00000094804/ENSG00000112742/ENSG00000164109/ENSG00000013573/ENSG00000156970/ENSG00000126787/ENSG00000121101/ENSG00000168646	1	ENSG00000205629
BP	GO:0061458	reproductive system development	70/1485	370/14622	1.91401e-07	2.33858e-05	ENSG00000176046/ENSG00000164690/ENSG00000164442/ENSG00000113494/ENSG00000066279/ENSG00000112972/ENSG00000164104/ENSG00000111276/ENSG00000170965/ENSG00000205336/ENSG00000137868/ENSG00000135547/ENSG00000164292/ENSG00000162063/ENSG00000100644/ENSG00000163083/ENSG00000128564/ENSG00000172216/ENSG00000104899/ENSG00000125977/ENSG00000132780/ENSG00000121621/ENSG00000128342/ENSG00000136492/ENSG00000221829…	NUPR1/SHH/CITED2/PRLR/ASPM/HMGCS1/HMGB2/CDKN1B/PLAC1/ADGRG1/STRA6/HEY2/RHOBTB3/CCNF/HIF1A/INHBB/VGF/CEBPB/AMH/EIF2S2/NASP/KIF18A/LIF/BRIP1/FANCG/ICAM1/BMP4/AR/FANCA/ITGB8/VEGFA/NUDT1/TP63/FZD4/PLK4/BCL2L11/HTRA1/FGFR2/SERPINF1/SCX/E2F8/BCL2/PTCH1/BRCA2/CTSV/E2F7/PSAPL1/REC8/SOCS3/PPARG/SERPINA5/NRK/GJB5/LEF1/TYRO3/NOS3/MMP14/CRIP1/FOSL1/PLAG1/LRRC6/LHX1/LHX3/SOX15/MERTK/SLIT2/HOXA10/SERPINE2/UMOD…	70	44	ENSG00000164690/ENSG00000066279/ENSG00000164104/ENSG00000137868/ENSG00000135547/ENSG00000162063/ENSG00000163083/ENSG00000128564/ENSG00000104899/ENSG00000132780/ENSG00000121621/ENSG00000136492/ENSG00000221829/ENSG00000169083/ENSG00000187741/ENSG00000106268/ENSG00000142731/ENSG00000066468/ENSG00000132386/ENSG00000260428/ENSG00000129173/ENSG00000139618/ENSG00000136943/ENSG00000165891/ENSG00000100918…	26	ENSG00000176046/ENSG00000164442/ENSG00000113494/ENSG00000112972/ENSG00000111276/ENSG00000170965/ENSG00000205336/ENSG00000164292/ENSG00000100644/ENSG00000172216/ENSG00000125977/ENSG00000128342/ENSG00000090339/ENSG00000125378/ENSG00000105855/ENSG00000112715/ENSG00000073282/ENSG00000174804/ENSG00000153094/ENSG00000166033/ENSG00000171791/ENSG00000185920/ENSG00000178597/ENSG00000184557/ENSG00000188488…
BP	GO:0007091	metaphase/anaphase transition of mitotic cell cycle	19/1485	51/14622	2.39949e-07	2.80427e-05	ENSG00000013810/ENSG00000175063/ENSG00000135476/ENSG00000166851/ENSG00000167513/ENSG00000117724/ENSG00000169679/ENSG00000134057/ENSG00000071539/ENSG00000138778/ENSG00000080986/ENSG00000178295/ENSG00000094804/ENSG00000112742/ENSG00000164109/ENSG00000205629/ENSG00000156970/ENSG00000126787/ENSG00000121101	TACC3/UBE2C/ESPL1/PLK1/CDT1/CENPF/BUB1/CCNB1/TRIP13/CENPE/NDC80/GEN1/CDC6/TTK/MAD2L1/LCMT1/BUB1B/DLGAP5/TEX14	19	18	ENSG00000013810/ENSG00000175063/ENSG00000135476/ENSG00000166851/ENSG00000167513/ENSG00000117724/ENSG00000169679/ENSG00000134057/ENSG00000071539/ENSG00000138778/ENSG00000080986/ENSG00000178295/ENSG00000094804/ENSG00000112742/ENSG00000164109/ENSG00000156970/ENSG00000126787/ENSG00000121101	1	ENSG00000205629
BP	GO:0044784	metaphase/anaphase transition of cell cycle	19/1485	51/14622	2.39949e-07	2.80427e-05	ENSG00000013810/ENSG00000175063/ENSG00000135476/ENSG00000166851/ENSG00000167513/ENSG00000117724/ENSG00000169679/ENSG00000134057/ENSG00000071539/ENSG00000138778/ENSG00000080986/ENSG00000178295/ENSG00000094804/ENSG00000112742/ENSG00000164109/ENSG00000205629/ENSG00000156970/ENSG00000126787/ENSG00000121101	TACC3/UBE2C/ESPL1/PLK1/CDT1/CENPF/BUB1/CCNB1/TRIP13/CENPE/NDC80/GEN1/CDC6/TTK/MAD2L1/LCMT1/BUB1B/DLGAP5/TEX14	19	18	ENSG00000013810/ENSG00000175063/ENSG00000135476/ENSG00000166851/ENSG00000167513/ENSG00000117724/ENSG00000169679/ENSG00000134057/ENSG00000071539/ENSG00000138778/ENSG00000080986/ENSG00000178295/ENSG00000094804/ENSG00000112742/ENSG00000164109/ENSG00000156970/ENSG00000126787/ENSG00000121101	1	ENSG00000205629
BP	GO:0006270	DNA replication initiation	17/1485	42/14622	2.54277e-07	2.90849e-05	ENSG00000167513/ENSG00000140534/ENSG00000100297/ENSG00000177084/ENSG00000094804/ENSG00000091651/ENSG00000065328/ENSG00000131153/ENSG00000097046/ENSG00000093009/ENSG00000014138/ENSG00000100479/ENSG00000105173/ENSG00000085840/ENSG00000125885/ENSG00000175305/ENSG00000147536	CDT1/TICRR/MCM5/POLE/CDC6/ORC6/MCM10/GINS2/CDC7/CDC45/POLA2/POLE2/CCNE1/ORC1/MCM8/CCNE2/GINS4	17	17	ENSG00000167513/ENSG00000140534/ENSG00000100297/ENSG00000177084/ENSG00000094804/ENSG00000091651/ENSG00000065328/ENSG00000131153/ENSG00000097046/ENSG00000093009/ENSG00000014138/ENSG00000100479/ENSG00000105173/ENSG00000085840/ENSG00000125885/ENSG00000175305/ENSG00000147536	0
BP	GO:0051306	mitotic sister chromatid separation	20/1485	56/14622	2.60081e-07	2.91291e-05	ENSG00000013810/ENSG00000175063/ENSG00000135476/ENSG00000166851/ENSG00000167513/ENSG00000164611/ENSG00000117724/ENSG00000169679/ENSG00000134057/ENSG00000071539/ENSG00000138778/ENSG00000080986/ENSG00000178295/ENSG00000094804/ENSG00000112742/ENSG00000164109/ENSG00000205629/ENSG00000156970/ENSG00000126787/ENSG00000121101	TACC3/UBE2C/ESPL1/PLK1/CDT1/PTTG1/CENPF/BUB1/CCNB1/TRIP13/CENPE/NDC80/GEN1/CDC6/TTK/MAD2L1/LCMT1/BUB1B/DLGAP5/TEX14	20	19	ENSG00000013810/ENSG00000175063/ENSG00000135476/ENSG00000166851/ENSG00000167513/ENSG00000164611/ENSG00000117724/ENSG00000169679/ENSG00000134057/ENSG00000071539/ENSG00000138778/ENSG00000080986/ENSG00000178295/ENSG00000094804/ENSG00000112742/ENSG00000164109/ENSG00000156970/ENSG00000126787/ENSG00000121101	1	ENSG00000205629
BP	GO:0045930	negative regulation of mitotic cell cycle	58/1485	290/14622	3.19421e-07	3.50451e-05	ENSG00000124766/ENSG00000122952/ENSG00000178999/ENSG00000170312/ENSG00000131747/ENSG00000140525/ENSG00000166851/ENSG00000167513/ENSG00000087586/ENSG00000140534/ENSG00000164611/ENSG00000075218/ENSG00000124762/ENSG00000117724/ENSG00000133639/ENSG00000111276/ENSG00000169679/ENSG00000134057/ENSG00000161642/ENSG00000041515/ENSG00000071539/ENSG00000132646/ENSG00000080986/ENSG00000101412/ENSG00000177595…	SOX4/ZWINT/AURKB/CDK1/TOP2A/FANCI/PLK1/CDT1/AURKA/TICRR/PTTG1/GTSE1/CDKN1A/CENPF/BTG1/CDKN1B/BUB1/CCNB1/ZNF385A/MYO16/TRIP13/PCNA/NDC80/E2F1/PIDD1/EME2/GEN1/KNTC1/TTK/MAD2L1/LCMT1/BLM/TOM1L2/BMP4/DONSON/TP63/CENPJ/JADE1/OVOL1/E2F8/BCL2/ZWILCH/E2F7/BUB1B/EME1/PSMC1/MAD2L1BP/BRCA1/CHMP4C/CDC25C/TP73/CHEK1/BRINP2/CLSPN/TEX14/BRSK1/FBXL7/PLAGL1	58	45	ENSG00000122952/ENSG00000178999/ENSG00000170312/ENSG00000131747/ENSG00000140525/ENSG00000166851/ENSG00000167513/ENSG00000087586/ENSG00000140534/ENSG00000164611/ENSG00000075218/ENSG00000117724/ENSG00000169679/ENSG00000134057/ENSG00000161642/ENSG00000071539/ENSG00000132646/ENSG00000080986/ENSG00000101412/ENSG00000177595/ENSG00000197774/ENSG00000178295/ENSG00000184445/ENSG00000112742/ENSG00000164109…	13	ENSG00000124766/ENSG00000124762/ENSG00000133639/ENSG00000111276/ENSG00000041515/ENSG00000205629/ENSG00000125378/ENSG00000073282/ENSG00000172818/ENSG00000171791/ENSG00000100764/ENSG00000124688/ENSG00000164695
BP	GO:0031577	spindle checkpoint	15/1485	34/14622	3.36378e-07	3.60847e-05	ENSG00000178999/ENSG00000166851/ENSG00000167513/ENSG00000117724/ENSG00000169679/ENSG00000134057/ENSG00000071539/ENSG00000080986/ENSG00000178295/ENSG00000112742/ENSG00000164109/ENSG00000205629/ENSG00000156970/ENSG00000040275/ENSG00000121101	AURKB/PLK1/CDT1/CENPF/BUB1/CCNB1/TRIP13/NDC80/GEN1/TTK/MAD2L1/LCMT1/BUB1B/SPDL1/TEX14	15	14	ENSG00000178999/ENSG00000166851/ENSG00000167513/ENSG00000117724/ENSG00000169679/ENSG00000134057/ENSG00000071539/ENSG00000080986/ENSG00000178295/ENSG00000112742/ENSG00000164109/ENSG00000156970/ENSG00000040275/ENSG00000121101	1	ENSG00000205629
BP	GO:0034508	centromere complex assembly	19/1485	52/14622	3.42322e-07	3.60847e-05	ENSG00000123485/ENSG00000119969/ENSG00000151725/ENSG00000117724/ENSG00000138778/ENSG00000100162/ENSG00000132780/ENSG00000203760/ENSG00000115163/ENSG00000123219/ENSG00000137812/ENSG00000102384/ENSG00000153044/ENSG00000166451/ENSG00000138092/ENSG00000142856/ENSG00000104147/ENSG00000175279/ENSG00000031691	HJURP/HELLS/CENPU/CENPF/CENPE/CENPM/NASP/CENPW/CENPA/CENPK/KNL1/CENPI/CENPH/CENPN/CENPO/ITGB3BP/OIP5/CENPS/CENPQ	19	19	ENSG00000123485/ENSG00000119969/ENSG00000151725/ENSG00000117724/ENSG00000138778/ENSG00000100162/ENSG00000132780/ENSG00000203760/ENSG00000115163/ENSG00000123219/ENSG00000137812/ENSG00000102384/ENSG00000153044/ENSG00000166451/ENSG00000138092/ENSG00000142856/ENSG00000104147/ENSG00000175279/ENSG00000031691	0
BP	GO:1905818	regulation of chromosome separation	20/1485	57/14622	3.62683e-07	3.74958e-05	ENSG00000013810/ENSG00000175063/ENSG00000135476/ENSG00000166851/ENSG00000167513/ENSG00000164611/ENSG00000117724/ENSG00000169679/ENSG00000134057/ENSG00000071539/ENSG00000138778/ENSG00000080986/ENSG00000178295/ENSG00000094804/ENSG00000112742/ENSG00000164109/ENSG00000205629/ENSG00000156970/ENSG00000126787/ENSG00000121101	TACC3/UBE2C/ESPL1/PLK1/CDT1/PTTG1/CENPF/BUB1/CCNB1/TRIP13/CENPE/NDC80/GEN1/CDC6/TTK/MAD2L1/LCMT1/BUB1B/DLGAP5/TEX14	20	19	ENSG00000013810/ENSG00000175063/ENSG00000135476/ENSG00000166851/ENSG00000167513/ENSG00000164611/ENSG00000117724/ENSG00000169679/ENSG00000134057/ENSG00000071539/ENSG00000138778/ENSG00000080986/ENSG00000178295/ENSG00000094804/ENSG00000112742/ENSG00000164109/ENSG00000156970/ENSG00000126787/ENSG00000121101	1	ENSG00000205629
BP	GO:0030071	regulation of mitotic metaphase/anaphase transition	18/1485	48/14622	4.43266e-07	4.41296e-05	ENSG00000175063/ENSG00000135476/ENSG00000166851/ENSG00000167513/ENSG00000117724/ENSG00000169679/ENSG00000134057/ENSG00000071539/ENSG00000138778/ENSG00000080986/ENSG00000178295/ENSG00000094804/ENSG00000112742/ENSG00000164109/ENSG00000205629/ENSG00000156970/ENSG00000126787/ENSG00000121101	UBE2C/ESPL1/PLK1/CDT1/CENPF/BUB1/CCNB1/TRIP13/CENPE/NDC80/GEN1/CDC6/TTK/MAD2L1/LCMT1/BUB1B/DLGAP5/TEX14	18	17	ENSG00000175063/ENSG00000135476/ENSG00000166851/ENSG00000167513/ENSG00000117724/ENSG00000169679/ENSG00000134057/ENSG00000071539/ENSG00000138778/ENSG00000080986/ENSG00000178295/ENSG00000094804/ENSG00000112742/ENSG00000164109/ENSG00000156970/ENSG00000126787/ENSG00000121101	1	ENSG00000205629
BP	GO:1902099	regulation of metaphase/anaphase transition of cell cycle	18/1485	48/14622	4.43266e-07	4.41296e-05	ENSG00000175063/ENSG00000135476/ENSG00000166851/ENSG00000167513/ENSG00000117724/ENSG00000169679/ENSG00000134057/ENSG00000071539/ENSG00000138778/ENSG00000080986/ENSG00000178295/ENSG00000094804/ENSG00000112742/ENSG00000164109/ENSG00000205629/ENSG00000156970/ENSG00000126787/ENSG00000121101	UBE2C/ESPL1/PLK1/CDT1/CENPF/BUB1/CCNB1/TRIP13/CENPE/NDC80/GEN1/CDC6/TTK/MAD2L1/LCMT1/BUB1B/DLGAP5/TEX14	18	17	ENSG00000175063/ENSG00000135476/ENSG00000166851/ENSG00000167513/ENSG00000117724/ENSG00000169679/ENSG00000134057/ENSG00000071539/ENSG00000138778/ENSG00000080986/ENSG00000178295/ENSG00000094804/ENSG00000112742/ENSG00000164109/ENSG00000156970/ENSG00000126787/ENSG00000121101	1	ENSG00000205629
BP	GO:0031055	chromatin remodeling at centromere	17/1485	44/14622	5.62296e-07	5.49618e-05	ENSG00000123485/ENSG00000119969/ENSG00000151725/ENSG00000100162/ENSG00000132780/ENSG00000203760/ENSG00000115163/ENSG00000123219/ENSG00000137812/ENSG00000102384/ENSG00000153044/ENSG00000166451/ENSG00000138092/ENSG00000142856/ENSG00000104147/ENSG00000175279/ENSG00000031691	HJURP/HELLS/CENPU/CENPM/NASP/CENPW/CENPA/CENPK/KNL1/CENPI/CENPH/CENPN/CENPO/ITGB3BP/OIP5/CENPS/CENPQ	17	17	ENSG00000123485/ENSG00000119969/ENSG00000151725/ENSG00000100162/ENSG00000132780/ENSG00000203760/ENSG00000115163/ENSG00000123219/ENSG00000137812/ENSG00000102384/ENSG00000153044/ENSG00000166451/ENSG00000138092/ENSG00000142856/ENSG00000104147/ENSG00000175279/ENSG00000031691	0
BP	GO:0000082	G1/S transition of mitotic cell cycle	50/1485	241/14622	6.61223e-07	6.34774e-05	ENSG00000124766/ENSG00000170312/ENSG00000183856/ENSG00000171848/ENSG00000167513/ENSG00000087586/ENSG00000075218/ENSG00000124762/ENSG00000118193/ENSG00000111276/ENSG00000100526/ENSG00000134057/ENSG00000161642/ENSG00000100297/ENSG00000041515/ENSG00000177084/ENSG00000132646/ENSG00000101412/ENSG00000177595/ENSG00000133101/ENSG00000094804/ENSG00000132780/ENSG00000091651/ENSG00000065328/ENSG00000228716…	SOX4/CDK1/IQGAP3/RRM2/CDT1/AURKA/GTSE1/CDKN1A/KIF14/CDKN1B/CDKN3/CCNB1/ZNF385A/MCM5/MYO16/POLE/PCNA/E2F1/PIDD1/CCNA1/CDC6/NASP/ORC6/MCM10/DHFR/TP63/CENPJ/CDC7/CDC45/EIF4EBP1/JADE1/E2F8/CDK4/BCL2/E2F7/POLA2/POLE2/CCNE1/CDC25A/ORC1/CDC25C/TP73/BACH1/FBXO5/KLF11/MCM8/TYMS/TERT/CCNE2/PLAGL1	50	40	ENSG00000170312/ENSG00000183856/ENSG00000171848/ENSG00000167513/ENSG00000087586/ENSG00000075218/ENSG00000118193/ENSG00000100526/ENSG00000134057/ENSG00000161642/ENSG00000100297/ENSG00000177084/ENSG00000132646/ENSG00000101412/ENSG00000177595/ENSG00000133101/ENSG00000094804/ENSG00000132780/ENSG00000091651/ENSG00000065328/ENSG00000228716/ENSG00000151849/ENSG00000097046/ENSG00000093009/ENSG00000077684…	10	ENSG00000124766/ENSG00000124762/ENSG00000111276/ENSG00000041515/ENSG00000073282/ENSG00000187840/ENSG00000135446/ENSG00000171791/ENSG00000156273/ENSG00000172059
BP	GO:0090068	positive regulation of cell cycle process	51/1485	248/14622	6.79384e-07	6.40767e-05	ENSG00000175063/ENSG00000135476/ENSG00000124766/ENSG00000178999/ENSG00000170312/ENSG00000167513/ENSG00000076382/ENSG00000122966/ENSG00000101224/ENSG00000087586/ENSG00000137807/ENSG00000075218/ENSG00000124762/ENSG00000118193/ENSG00000111276/ENSG00000134057/ENSG00000161642/ENSG00000132646/ENSG00000080986/ENSG00000101412/ENSG00000146670/ENSG00000177595/ENSG00000178295/ENSG00000094804/ENSG00000164109…	UBE2C/ESPL1/SOX4/AURKB/CDK1/CDT1/SPAG5/CIT/CDC25B/AURKA/KIF23/GTSE1/CDKN1A/KIF14/CDKN1B/CCNB1/ZNF385A/PCNA/NDC80/E2F1/CDCA5/PIDD1/GEN1/CDC6/MAD2L1/DBF4B/CENPJ/CDC7/PLK4/CDC45/FGFR1/DDX11/E2F8/CDK4/NUSAP1/E2F7/DTL/KIF20B/BRCA1/FAM83D/DLGAP5/CDC25A/CDC25C/TP73/BTC/WNT10B/TERT/SSTR5/EGF/PLAGL1/SOX15	51	44	ENSG00000175063/ENSG00000135476/ENSG00000178999/ENSG00000170312/ENSG00000167513/ENSG00000076382/ENSG00000122966/ENSG00000087586/ENSG00000137807/ENSG00000075218/ENSG00000118193/ENSG00000134057/ENSG00000161642/ENSG00000132646/ENSG00000080986/ENSG00000101412/ENSG00000146670/ENSG00000177595/ENSG00000178295/ENSG00000094804/ENSG00000164109/ENSG00000161692/ENSG00000151849/ENSG00000097046/ENSG00000142731…	7	ENSG00000124766/ENSG00000101224/ENSG00000124762/ENSG00000111276/ENSG00000135446/ENSG00000174808/ENSG00000162009
BP	GO:1901988	negative regulation of cell cycle phase transition	48/1485	228/14622	7.05348e-07	6.53785e-05	ENSG00000124766/ENSG00000178999/ENSG00000170312/ENSG00000140525/ENSG00000166851/ENSG00000167513/ENSG00000087586/ENSG00000140534/ENSG00000075218/ENSG00000124762/ENSG00000117724/ENSG00000111276/ENSG00000169679/ENSG00000134057/ENSG00000161642/ENSG00000041515/ENSG00000071539/ENSG00000132646/ENSG00000080986/ENSG00000101412/ENSG00000177595/ENSG00000178295/ENSG00000112742/ENSG00000164109/ENSG00000205629…	SOX4/AURKB/CDK1/FANCI/PLK1/CDT1/AURKA/TICRR/GTSE1/CDKN1A/CENPF/CDKN1B/BUB1/CCNB1/ZNF385A/MYO16/TRIP13/PCNA/NDC80/E2F1/PIDD1/GEN1/TTK/MAD2L1/LCMT1/BLM/DONSON/TP63/CENPJ/SUSD2/JADE1/OVOL1/E2F8/BCL2/E2F7/BUB1B/DTL/PSMC1/BRCA1/CHMP4C/CDC25C/TP73/CHEK1/CLSPN/TEX14/BRSK1/FBXL7/PLAGL1	48	38	ENSG00000178999/ENSG00000170312/ENSG00000140525/ENSG00000166851/ENSG00000167513/ENSG00000087586/ENSG00000140534/ENSG00000075218/ENSG00000117724/ENSG00000169679/ENSG00000134057/ENSG00000161642/ENSG00000071539/ENSG00000132646/ENSG00000080986/ENSG00000101412/ENSG00000177595/ENSG00000178295/ENSG00000112742/ENSG00000164109/ENSG00000197299/ENSG00000159147/ENSG00000151849/ENSG00000099994/ENSG00000077684…	10	ENSG00000124766/ENSG00000124762/ENSG00000111276/ENSG00000041515/ENSG00000205629/ENSG00000073282/ENSG00000172818/ENSG00000171791/ENSG00000100764/ENSG00000164695
BP	GO:0009913	epidermal cell differentiation	51/1485	249/14622	7.71874e-07	6.92093e-05	ENSG00000144452/ENSG00000116285/ENSG00000167968/ENSG00000128422/ENSG00000167767/ENSG00000265972/ENSG00000108244/ENSG00000052344/ENSG00000185022/ENSG00000170442/ENSG00000169504/ENSG00000135547/ENSG00000096696/ENSG00000186395/ENSG00000171346/ENSG00000129116/ENSG00000125378/ENSG00000169469/ENSG00000186474/ENSG00000117595/ENSG00000073282/ENSG00000124102/ENSG00000170523/ENSG00000205426/ENSG00000081277…	ABCA12/ERRFI1/DNASE1L2/KRT17/KRT80/TXNIP/KRT23/PRSS8/MAFF/KRT86/CLIC4/HEY2/DSP/KRT10/KRT15/PALLD/BMP4/SPRR1B/KLK12/IRF6/TP63/PI3/KRT83/KRT81/PKP1/FGFR1/KRT6A/S100A7/TCHH/SPRR1A/PTCH1/CTSV/JAG1/CD109/SLITRK6/SPRR2D/PDZD7/KRT1/KRTAP5-1/SPRR2E/CASP14/KRT79/KRT6C/INTU/KLK5/SPINK5/LIPK/PTCH2/KRTAP5-2/SPRR3/KRTAP5-8	51	14	ENSG00000135547/ENSG00000171346/ENSG00000077782/ENSG00000159450/ENSG00000136943/ENSG00000101384/ENSG00000184564/ENSG00000205869/ENSG00000164066/ENSG00000133710/ENSG00000117425/ENSG00000205867/ENSG00000163209/ENSG00000241233	37	ENSG00000144452/ENSG00000116285/ENSG00000167968/ENSG00000128422/ENSG00000167767/ENSG00000265972/ENSG00000108244/ENSG00000052344/ENSG00000185022/ENSG00000170442/ENSG00000169504/ENSG00000096696/ENSG00000186395/ENSG00000129116/ENSG00000125378/ENSG00000169469/ENSG00000186474/ENSG00000117595/ENSG00000073282/ENSG00000124102/ENSG00000170523/ENSG00000205426/ENSG00000081277/ENSG00000205420/ENSG00000143556…
BP	GO:0070268	cornification	27/1485	97/14622	7.72425e-07	6.92093e-05	ENSG00000128422/ENSG00000167767/ENSG00000108244/ENSG00000052344/ENSG00000170442/ENSG00000096696/ENSG00000186395/ENSG00000171346/ENSG00000169469/ENSG00000186474/ENSG00000124102/ENSG00000170523/ENSG00000205426/ENSG00000081277/ENSG00000205420/ENSG00000159450/ENSG00000169474/ENSG00000163216/ENSG00000167768/ENSG00000203785/ENSG00000105141/ENSG00000185640/ENSG00000170465/ENSG00000167754/ENSG00000133710…	KRT17/KRT80/KRT23/PRSS8/KRT86/DSP/KRT10/KRT15/SPRR1B/KLK12/PI3/KRT83/KRT81/PKP1/KRT6A/TCHH/SPRR1A/SPRR2D/KRT1/SPRR2E/CASP14/KRT79/KRT6C/KLK5/SPINK5/LIPK/SPRR3	27	4	ENSG00000171346/ENSG00000159450/ENSG00000133710/ENSG00000163209	23	ENSG00000128422/ENSG00000167767/ENSG00000108244/ENSG00000052344/ENSG00000170442/ENSG00000096696/ENSG00000186395/ENSG00000169469/ENSG00000186474/ENSG00000124102/ENSG00000170523/ENSG00000205426/ENSG00000081277/ENSG00000205420/ENSG00000169474/ENSG00000163216/ENSG00000167768/ENSG00000203785/ENSG00000105141/ENSG00000185640/ENSG00000170465/ENSG00000167754/ENSG00000204021
BP	GO:0000086	G2/M transition of mitotic cell cycle	50/1485	243/14622	8.56489e-07	7.54834e-05	ENSG00000178999/ENSG00000170312/ENSG00000140525/ENSG00000166851/ENSG00000127564/ENSG00000122966/ENSG00000088325/ENSG00000101224/ENSG00000087586/ENSG00000140534/ENSG00000124762/ENSG00000117724/ENSG00000118193/ENSG00000196230/ENSG00000111206/ENSG00000134057/ENSG00000129474/ENSG00000145386/ENSG00000167552/ENSG00000205629/ENSG00000197299/ENSG00000165304/ENSG00000161692/ENSG00000159147/ENSG00000151849…	AURKB/CDK1/FANCI/PLK1/PKMYT1/CIT/TPX2/CDC25B/AURKA/TICRR/CDKN1A/CENPF/KIF14/TUBB/FOXM1/CCNB1/AJUBA/CCNA2/TUBA1A/LCMT1/BLM/MELK/DBF4B/DONSON/CENPJ/CDC7/PLK4/NEK2/HAUS5/HAUS8/CCNB2/CDK4/DYNC1I2/CEP131/MASTL/DTL/PSMC1/BRCA1/CHMP4C/CEP152/HMMR/CDC25A/CDC25C/BRSK2/BACH1/CLSPN/WNT10B/BRSK1/FBXL7/HAUS7	50	40	ENSG00000178999/ENSG00000170312/ENSG00000140525/ENSG00000166851/ENSG00000127564/ENSG00000122966/ENSG00000088325/ENSG00000087586/ENSG00000140534/ENSG00000117724/ENSG00000118193/ENSG00000196230/ENSG00000111206/ENSG00000134057/ENSG00000145386/ENSG00000197299/ENSG00000165304/ENSG00000161692/ENSG00000159147/ENSG00000151849/ENSG00000097046/ENSG00000142731/ENSG00000117650/ENSG00000249115/ENSG00000131351…	10	ENSG00000101224/ENSG00000124762/ENSG00000129474/ENSG00000167552/ENSG00000205629/ENSG00000135446/ENSG00000077380/ENSG00000100764/ENSG00000164695/ENSG00000156273
BP	GO:0044839	cell cycle G2/M phase transition	52/1485	260/14622	1.28834e-06	0.000111712	ENSG00000178999/ENSG00000170312/ENSG00000140525/ENSG00000166851/ENSG00000127564/ENSG00000122966/ENSG00000088325/ENSG00000101224/ENSG00000087586/ENSG00000140534/ENSG00000075218/ENSG00000124762/ENSG00000117724/ENSG00000118193/ENSG00000196230/ENSG00000111206/ENSG00000134057/ENSG00000129474/ENSG00000145386/ENSG00000167552/ENSG00000205629/ENSG00000197299/ENSG00000165304/ENSG00000161692/ENSG00000159147…	AURKB/CDK1/FANCI/PLK1/PKMYT1/CIT/TPX2/CDC25B/AURKA/TICRR/GTSE1/CDKN1A/CENPF/KIF14/TUBB/FOXM1/CCNB1/AJUBA/CCNA2/TUBA1A/LCMT1/BLM/MELK/DBF4B/DONSON/CENPJ/CDC7/PLK4/NEK2/HAUS5/HAUS8/CCNB2/CDK4/DYNC1I2/CEP131/MASTL/DTL/PSMC1/BRCA1/CHMP4C/CEP152/HMMR/CDC25A/CDC25C/CHEK1/BRSK2/BACH1/CLSPN/WNT10B/BRSK1/FBXL7/HAUS7	52	42	ENSG00000178999/ENSG00000170312/ENSG00000140525/ENSG00000166851/ENSG00000127564/ENSG00000122966/ENSG00000088325/ENSG00000087586/ENSG00000140534/ENSG00000075218/ENSG00000117724/ENSG00000118193/ENSG00000196230/ENSG00000111206/ENSG00000134057/ENSG00000145386/ENSG00000197299/ENSG00000165304/ENSG00000161692/ENSG00000159147/ENSG00000151849/ENSG00000097046/ENSG00000142731/ENSG00000117650/ENSG00000249115…	10	ENSG00000101224/ENSG00000124762/ENSG00000129474/ENSG00000167552/ENSG00000205629/ENSG00000135446/ENSG00000077380/ENSG00000100764/ENSG00000164695/ENSG00000156273
BP	GO:0031570	DNA integrity checkpoint	38/1485	167/14622	1.39367e-06	0.000118927	ENSG00000124766/ENSG00000170312/ENSG00000131747/ENSG00000140525/ENSG00000166851/ENSG00000167513/ENSG00000111602/ENSG00000087586/ENSG00000140534/ENSG00000075218/ENSG00000124762/ENSG00000111276/ENSG00000134057/ENSG00000161642/ENSG00000132646/ENSG00000101412/ENSG00000177595/ENSG00000197774/ENSG00000094804/ENSG00000136492/ENSG00000197299/ENSG00000159147/ENSG00000073282/ENSG00000151849/ENSG00000093009…	SOX4/CDK1/TOP2A/FANCI/PLK1/CDT1/TIMELESS/AURKA/TICRR/GTSE1/CDKN1A/CDKN1B/CCNB1/ZNF385A/PCNA/E2F1/PIDD1/EME2/CDC6/BRIP1/BLM/DONSON/TP63/CENPJ/CDC45/E2F8/E2F7/DTL/EME1/DNA2/BRCA1/CDC25C/TP73/CHEK1/CLSPN/WDR76/BRSK1/PLAGL1	38	34	ENSG00000170312/ENSG00000131747/ENSG00000140525/ENSG00000166851/ENSG00000167513/ENSG00000111602/ENSG00000087586/ENSG00000140534/ENSG00000075218/ENSG00000134057/ENSG00000161642/ENSG00000132646/ENSG00000101412/ENSG00000177595/ENSG00000197774/ENSG00000094804/ENSG00000136492/ENSG00000197299/ENSG00000159147/ENSG00000151849/ENSG00000093009/ENSG00000129173/ENSG00000165891/ENSG00000143476/ENSG00000154920…	4	ENSG00000124766/ENSG00000124762/ENSG00000111276/ENSG00000073282
BP	GO:0030216	keratinocyte differentiation	43/1485	200/14622	1.47276e-06	0.000121257	ENSG00000144452/ENSG00000116285/ENSG00000167968/ENSG00000128422/ENSG00000167767/ENSG00000265972/ENSG00000108244/ENSG00000052344/ENSG00000170442/ENSG00000169504/ENSG00000096696/ENSG00000186395/ENSG00000171346/ENSG00000129116/ENSG00000169469/ENSG00000186474/ENSG00000117595/ENSG00000073282/ENSG00000124102/ENSG00000170523/ENSG00000205426/ENSG00000081277/ENSG00000205420/ENSG00000143556/ENSG00000159450…	ABCA12/ERRFI1/DNASE1L2/KRT17/KRT80/TXNIP/KRT23/PRSS8/KRT86/CLIC4/DSP/KRT10/KRT15/PALLD/SPRR1B/KLK12/IRF6/TP63/PI3/KRT83/KRT81/PKP1/KRT6A/S100A7/TCHH/SPRR1A/CTSV/JAG1/CD109/SPRR2D/KRT1/KRTAP5-1/SPRR2E/CASP14/KRT79/KRT6C/INTU/KLK5/SPINK5/LIPK/KRTAP5-2/SPRR3/KRTAP5-8	43	10	ENSG00000171346/ENSG00000159450/ENSG00000136943/ENSG00000101384/ENSG00000205869/ENSG00000164066/ENSG00000133710/ENSG00000205867/ENSG00000163209/ENSG00000241233	33	ENSG00000144452/ENSG00000116285/ENSG00000167968/ENSG00000128422/ENSG00000167767/ENSG00000265972/ENSG00000108244/ENSG00000052344/ENSG00000170442/ENSG00000169504/ENSG00000096696/ENSG00000186395/ENSG00000129116/ENSG00000169469/ENSG00000186474/ENSG00000117595/ENSG00000073282/ENSG00000124102/ENSG00000170523/ENSG00000205426/ENSG00000081277/ENSG00000205420/ENSG00000143556/ENSG00000169474/ENSG00000156535…
BP	GO:0008608	attachment of spindle microtubules to kinetochore	14/1485	33/14622	1.4865e-06	0.000121257	ENSG00000178999/ENSG00000167513/ENSG00000076382/ENSG00000134057/ENSG00000138778/ENSG00000080986/ENSG00000143228/ENSG00000129810/ENSG00000142945/ENSG00000128944/ENSG00000149636/ENSG00000117650/ENSG00000137812/ENSG00000121101	AURKB/CDT1/SPAG5/CCNB1/CENPE/NDC80/NUF2/SGO1/KIF2C/KNSTRN/DSN1/NEK2/KNL1/TEX14	14	14	ENSG00000178999/ENSG00000167513/ENSG00000076382/ENSG00000134057/ENSG00000138778/ENSG00000080986/ENSG00000143228/ENSG00000129810/ENSG00000142945/ENSG00000128944/ENSG00000149636/ENSG00000117650/ENSG00000137812/ENSG00000121101	0
BP	GO:0034080	CENP-A containing nucleosome assembly	16/1485	42/14622	1.5112e-06	0.000121257	ENSG00000123485/ENSG00000151725/ENSG00000100162/ENSG00000132780/ENSG00000203760/ENSG00000115163/ENSG00000123219/ENSG00000137812/ENSG00000102384/ENSG00000153044/ENSG00000166451/ENSG00000138092/ENSG00000142856/ENSG00000104147/ENSG00000175279/ENSG00000031691	HJURP/CENPU/CENPM/NASP/CENPW/CENPA/CENPK/KNL1/CENPI/CENPH/CENPN/CENPO/ITGB3BP/OIP5/CENPS/CENPQ	16	16	ENSG00000123485/ENSG00000151725/ENSG00000100162/ENSG00000132780/ENSG00000203760/ENSG00000115163/ENSG00000123219/ENSG00000137812/ENSG00000102384/ENSG00000153044/ENSG00000166451/ENSG00000138092/ENSG00000142856/ENSG00000104147/ENSG00000175279/ENSG00000031691	0
BP	GO:0061641	CENP-A containing chromatin organization	16/1485	42/14622	1.5112e-06	0.000121257	ENSG00000123485/ENSG00000151725/ENSG00000100162/ENSG00000132780/ENSG00000203760/ENSG00000115163/ENSG00000123219/ENSG00000137812/ENSG00000102384/ENSG00000153044/ENSG00000166451/ENSG00000138092/ENSG00000142856/ENSG00000104147/ENSG00000175279/ENSG00000031691	HJURP/CENPU/CENPM/NASP/CENPW/CENPA/CENPK/KNL1/CENPI/CENPH/CENPN/CENPO/ITGB3BP/OIP5/CENPS/CENPQ	16	16	ENSG00000123485/ENSG00000151725/ENSG00000100162/ENSG00000132780/ENSG00000203760/ENSG00000115163/ENSG00000123219/ENSG00000137812/ENSG00000102384/ENSG00000153044/ENSG00000166451/ENSG00000138092/ENSG00000142856/ENSG00000104147/ENSG00000175279/ENSG00000031691	0
BP	GO:0045839	negative regulation of mitotic nuclear division	17/1485	47/14622	1.66952e-06	0.00013199	ENSG00000166851/ENSG00000167513/ENSG00000164611/ENSG00000117724/ENSG00000169679/ENSG00000134057/ENSG00000071539/ENSG00000080986/ENSG00000178295/ENSG00000112742/ENSG00000164109/ENSG00000205629/ENSG00000175662/ENSG00000125378/ENSG00000156970/ENSG00000149554/ENSG00000121101	PLK1/CDT1/PTTG1/CENPF/BUB1/CCNB1/TRIP13/NDC80/GEN1/TTK/MAD2L1/LCMT1/TOM1L2/BMP4/BUB1B/CHEK1/TEX14	17	15	ENSG00000166851/ENSG00000167513/ENSG00000164611/ENSG00000117724/ENSG00000169679/ENSG00000134057/ENSG00000071539/ENSG00000080986/ENSG00000178295/ENSG00000112742/ENSG00000164109/ENSG00000175662/ENSG00000156970/ENSG00000149554/ENSG00000121101	2	ENSG00000205629/ENSG00000125378
BP	GO:0043486	histone exchange	18/1485	52/14622	1.74089e-06	0.000135638	ENSG00000123485/ENSG00000151725/ENSG00000100162/ENSG00000132780/ENSG00000203760/ENSG00000115163/ENSG00000143401/ENSG00000123219/ENSG00000137812/ENSG00000102384/ENSG00000153044/ENSG00000166451/ENSG00000138092/ENSG00000116254/ENSG00000142856/ENSG00000104147/ENSG00000175279/ENSG00000031691	HJURP/CENPU/CENPM/NASP/CENPW/CENPA/ANP32E/CENPK/KNL1/CENPI/CENPH/CENPN/CENPO/CHD5/ITGB3BP/OIP5/CENPS/CENPQ	18	18	ENSG00000123485/ENSG00000151725/ENSG00000100162/ENSG00000132780/ENSG00000203760/ENSG00000115163/ENSG00000143401/ENSG00000123219/ENSG00000137812/ENSG00000102384/ENSG00000153044/ENSG00000166451/ENSG00000138092/ENSG00000116254/ENSG00000142856/ENSG00000104147/ENSG00000175279/ENSG00000031691	0
BP	GO:0071103	DNA conformation change	52/1485	265/14622	2.33306e-06	0.00017733	ENSG00000123485/ENSG00000160957/ENSG00000170312/ENSG00000119969/ENSG00000131747/ENSG00000151725/ENSG00000164104/ENSG00000134057/ENSG00000100297/ENSG00000140451/ENSG00000100162/ENSG00000146670/ENSG00000105011/ENSG00000146918/ENSG00000273983/ENSG00000132780/ENSG00000203760/ENSG00000109805/ENSG00000136492/ENSG00000101003/ENSG00000197299/ENSG00000131153/ENSG00000143799/ENSG00000134574/ENSG00000093009…	HJURP/RECQL4/CDK1/HELLS/TOP2A/CENPU/HMGB2/CCNB1/MCM5/PIF1/CENPM/CDCA5/ASF1B/NCAPG2/HIST1H3G/NASP/CENPW/NCAPG/BRIP1/GINS1/BLM/GINS2/PARP1/DDB2/CDC45/CENPA/ANP32E/CENPK/KNL1/CENPI/DDX11/NCAPH/NUSAP1/BAHCC1/RAD54L/SMC4/CENPH/CHAF1B/CENPN/DNA2/HIST3H2BB/CENPO/NAP1L2/CHD5/ITGB3BP/OIP5/CENPS/CENPQ/HIST1H2BJ/HIST1H3B/GINS4/RTEL1	52	52	ENSG00000123485/ENSG00000160957/ENSG00000170312/ENSG00000119969/ENSG00000131747/ENSG00000151725/ENSG00000164104/ENSG00000134057/ENSG00000100297/ENSG00000140451/ENSG00000100162/ENSG00000146670/ENSG00000105011/ENSG00000146918/ENSG00000273983/ENSG00000132780/ENSG00000203760/ENSG00000109805/ENSG00000136492/ENSG00000101003/ENSG00000197299/ENSG00000131153/ENSG00000143799/ENSG00000134574/ENSG00000093009…	0
BP	GO:0090329	regulation of DNA-dependent DNA replication	17/1485	48/14622	2.34197e-06	0.00017733	ENSG00000167513/ENSG00000111602/ENSG00000127586/ENSG00000140534/ENSG00000133119/ENSG00000197299/ENSG00000125378/ENSG00000161692/ENSG00000159147/ENSG00000097046/ENSG00000077782/ENSG00000136982/ENSG00000129173/ENSG00000139618/ENSG00000165891/ENSG00000276644/ENSG00000112312	CDT1/TIMELESS/CHTF18/TICRR/RFC3/BLM/BMP4/DBF4B/DONSON/CDC7/FGFR1/DSCC1/E2F8/BRCA2/E2F7/DACH1/GMNN	17	16	ENSG00000167513/ENSG00000111602/ENSG00000127586/ENSG00000140534/ENSG00000133119/ENSG00000197299/ENSG00000161692/ENSG00000159147/ENSG00000097046/ENSG00000077782/ENSG00000136982/ENSG00000129173/ENSG00000139618/ENSG00000165891/ENSG00000276644/ENSG00000112312	1	ENSG00000125378
BP	GO:1901991	negative regulation of mitotic cell cycle phase transition	44/1485	213/14622	3.43545e-06	0.000251627	ENSG00000124766/ENSG00000178999/ENSG00000170312/ENSG00000140525/ENSG00000166851/ENSG00000167513/ENSG00000087586/ENSG00000140534/ENSG00000075218/ENSG00000124762/ENSG00000117724/ENSG00000111276/ENSG00000169679/ENSG00000134057/ENSG00000161642/ENSG00000041515/ENSG00000071539/ENSG00000132646/ENSG00000080986/ENSG00000101412/ENSG00000177595/ENSG00000178295/ENSG00000112742/ENSG00000164109/ENSG00000205629…	SOX4/AURKB/CDK1/FANCI/PLK1/CDT1/AURKA/TICRR/GTSE1/CDKN1A/CENPF/CDKN1B/BUB1/CCNB1/ZNF385A/MYO16/TRIP13/PCNA/NDC80/E2F1/PIDD1/GEN1/TTK/MAD2L1/LCMT1/BLM/DONSON/TP63/CENPJ/JADE1/E2F8/BCL2/E2F7/BUB1B/PSMC1/BRCA1/CHMP4C/CDC25C/TP73/CLSPN/TEX14/BRSK1/FBXL7/PLAGL1	44	35	ENSG00000178999/ENSG00000170312/ENSG00000140525/ENSG00000166851/ENSG00000167513/ENSG00000087586/ENSG00000140534/ENSG00000075218/ENSG00000117724/ENSG00000169679/ENSG00000134057/ENSG00000161642/ENSG00000071539/ENSG00000132646/ENSG00000080986/ENSG00000101412/ENSG00000177595/ENSG00000178295/ENSG00000112742/ENSG00000164109/ENSG00000197299/ENSG00000159147/ENSG00000151849/ENSG00000077684/ENSG00000129173…	9	ENSG00000124766/ENSG00000124762/ENSG00000111276/ENSG00000041515/ENSG00000205629/ENSG00000073282/ENSG00000171791/ENSG00000100764/ENSG00000164695
BP	GO:1905819	negative regulation of chromosome separation	14/1485	35/14622	3.46361e-06	0.000251627	ENSG00000166851/ENSG00000167513/ENSG00000164611/ENSG00000117724/ENSG00000169679/ENSG00000134057/ENSG00000071539/ENSG00000080986/ENSG00000178295/ENSG00000112742/ENSG00000164109/ENSG00000205629/ENSG00000156970/ENSG00000121101	PLK1/CDT1/PTTG1/CENPF/BUB1/CCNB1/TRIP13/NDC80/GEN1/TTK/MAD2L1/LCMT1/BUB1B/TEX14	14	13	ENSG00000166851/ENSG00000167513/ENSG00000164611/ENSG00000117724/ENSG00000169679/ENSG00000134057/ENSG00000071539/ENSG00000080986/ENSG00000178295/ENSG00000112742/ENSG00000164109/ENSG00000156970/ENSG00000121101	1	ENSG00000205629
BP	GO:2000816	negative regulation of mitotic sister chromatid separation	14/1485	35/14622	3.46361e-06	0.000251627	ENSG00000166851/ENSG00000167513/ENSG00000164611/ENSG00000117724/ENSG00000169679/ENSG00000134057/ENSG00000071539/ENSG00000080986/ENSG00000178295/ENSG00000112742/ENSG00000164109/ENSG00000205629/ENSG00000156970/ENSG00000121101	PLK1/CDT1/PTTG1/CENPF/BUB1/CCNB1/TRIP13/NDC80/GEN1/TTK/MAD2L1/LCMT1/BUB1B/TEX14	14	13	ENSG00000166851/ENSG00000167513/ENSG00000164611/ENSG00000117724/ENSG00000169679/ENSG00000134057/ENSG00000071539/ENSG00000080986/ENSG00000178295/ENSG00000112742/ENSG00000164109/ENSG00000156970/ENSG00000121101	1	ENSG00000205629
BP	GO:0033047	regulation of mitotic sister chromatid segregation	20/1485	65/14622	3.83234e-06	0.000272785	ENSG00000013810/ENSG00000175063/ENSG00000135476/ENSG00000166851/ENSG00000167513/ENSG00000164611/ENSG00000117724/ENSG00000169679/ENSG00000134057/ENSG00000071539/ENSG00000138778/ENSG00000080986/ENSG00000178295/ENSG00000094804/ENSG00000112742/ENSG00000164109/ENSG00000205629/ENSG00000156970/ENSG00000126787/ENSG00000121101	TACC3/UBE2C/ESPL1/PLK1/CDT1/PTTG1/CENPF/BUB1/CCNB1/TRIP13/CENPE/NDC80/GEN1/CDC6/TTK/MAD2L1/LCMT1/BUB1B/DLGAP5/TEX14	20	19	ENSG00000013810/ENSG00000175063/ENSG00000135476/ENSG00000166851/ENSG00000167513/ENSG00000164611/ENSG00000117724/ENSG00000169679/ENSG00000134057/ENSG00000071539/ENSG00000138778/ENSG00000080986/ENSG00000178295/ENSG00000094804/ENSG00000112742/ENSG00000164109/ENSG00000156970/ENSG00000126787/ENSG00000121101	1	ENSG00000205629
BP	GO:0031424	keratinization	31/1485	129/14622	3.85633e-06	0.000272785	ENSG00000144452/ENSG00000128422/ENSG00000167767/ENSG00000108244/ENSG00000052344/ENSG00000170442/ENSG00000096696/ENSG00000186395/ENSG00000171346/ENSG00000169469/ENSG00000186474/ENSG00000124102/ENSG00000170523/ENSG00000205426/ENSG00000081277/ENSG00000205420/ENSG00000159450/ENSG00000169474/ENSG00000163216/ENSG00000167768/ENSG00000205869/ENSG00000203785/ENSG00000105141/ENSG00000185640/ENSG00000170465…	ABCA12/KRT17/KRT80/KRT23/PRSS8/KRT86/DSP/KRT10/KRT15/SPRR1B/KLK12/PI3/KRT83/KRT81/PKP1/KRT6A/TCHH/SPRR1A/SPRR2D/KRT1/KRTAP5-1/SPRR2E/CASP14/KRT79/KRT6C/KLK5/SPINK5/LIPK/KRTAP5-2/SPRR3/KRTAP5-8	31	7	ENSG00000171346/ENSG00000159450/ENSG00000205869/ENSG00000133710/ENSG00000205867/ENSG00000163209/ENSG00000241233	24	ENSG00000144452/ENSG00000128422/ENSG00000167767/ENSG00000108244/ENSG00000052344/ENSG00000170442/ENSG00000096696/ENSG00000186395/ENSG00000169469/ENSG00000186474/ENSG00000124102/ENSG00000170523/ENSG00000205426/ENSG00000081277/ENSG00000205420/ENSG00000169474/ENSG00000163216/ENSG00000167768/ENSG00000203785/ENSG00000105141/ENSG00000185640/ENSG00000170465/ENSG00000167754/ENSG00000204021
BP	GO:0033046	negative regulation of sister chromatid segregation	15/1485	40/14622	4.04426e-06	0.000274597	ENSG00000135476/ENSG00000166851/ENSG00000167513/ENSG00000164611/ENSG00000117724/ENSG00000169679/ENSG00000134057/ENSG00000071539/ENSG00000080986/ENSG00000178295/ENSG00000112742/ENSG00000164109/ENSG00000205629/ENSG00000156970/ENSG00000121101	ESPL1/PLK1/CDT1/PTTG1/CENPF/BUB1/CCNB1/TRIP13/NDC80/GEN1/TTK/MAD2L1/LCMT1/BUB1B/TEX14	15	14	ENSG00000135476/ENSG00000166851/ENSG00000167513/ENSG00000164611/ENSG00000117724/ENSG00000169679/ENSG00000134057/ENSG00000071539/ENSG00000080986/ENSG00000178295/ENSG00000112742/ENSG00000164109/ENSG00000156970/ENSG00000121101	1	ENSG00000205629
BP	GO:0051985	negative regulation of chromosome segregation	15/1485	40/14622	4.04426e-06	0.000274597	ENSG00000135476/ENSG00000166851/ENSG00000167513/ENSG00000164611/ENSG00000117724/ENSG00000169679/ENSG00000134057/ENSG00000071539/ENSG00000080986/ENSG00000178295/ENSG00000112742/ENSG00000164109/ENSG00000205629/ENSG00000156970/ENSG00000121101	ESPL1/PLK1/CDT1/PTTG1/CENPF/BUB1/CCNB1/TRIP13/NDC80/GEN1/TTK/MAD2L1/LCMT1/BUB1B/TEX14	15	14	ENSG00000135476/ENSG00000166851/ENSG00000167513/ENSG00000164611/ENSG00000117724/ENSG00000169679/ENSG00000134057/ENSG00000071539/ENSG00000080986/ENSG00000178295/ENSG00000112742/ENSG00000164109/ENSG00000156970/ENSG00000121101	1	ENSG00000205629
BP	GO:0007094	mitotic spindle assembly checkpoint	13/1485	31/14622	4.13735e-06	0.000274597	ENSG00000166851/ENSG00000167513/ENSG00000117724/ENSG00000169679/ENSG00000134057/ENSG00000071539/ENSG00000080986/ENSG00000178295/ENSG00000112742/ENSG00000164109/ENSG00000205629/ENSG00000156970/ENSG00000121101	PLK1/CDT1/CENPF/BUB1/CCNB1/TRIP13/NDC80/GEN1/TTK/MAD2L1/LCMT1/BUB1B/TEX14	13	12	ENSG00000166851/ENSG00000167513/ENSG00000117724/ENSG00000169679/ENSG00000134057/ENSG00000071539/ENSG00000080986/ENSG00000178295/ENSG00000112742/ENSG00000164109/ENSG00000156970/ENSG00000121101	1	ENSG00000205629
BP	GO:0071173	spindle assembly checkpoint	13/1485	31/14622	4.13735e-06	0.000274597	ENSG00000166851/ENSG00000167513/ENSG00000117724/ENSG00000169679/ENSG00000134057/ENSG00000071539/ENSG00000080986/ENSG00000178295/ENSG00000112742/ENSG00000164109/ENSG00000205629/ENSG00000156970/ENSG00000121101	PLK1/CDT1/CENPF/BUB1/CCNB1/TRIP13/NDC80/GEN1/TTK/MAD2L1/LCMT1/BUB1B/TEX14	13	12	ENSG00000166851/ENSG00000167513/ENSG00000117724/ENSG00000169679/ENSG00000134057/ENSG00000071539/ENSG00000080986/ENSG00000178295/ENSG00000112742/ENSG00000164109/ENSG00000156970/ENSG00000121101	1	ENSG00000205629
BP	GO:0071174	mitotic spindle checkpoint	13/1485	31/14622	4.13735e-06	0.000274597	ENSG00000166851/ENSG00000167513/ENSG00000117724/ENSG00000169679/ENSG00000134057/ENSG00000071539/ENSG00000080986/ENSG00000178295/ENSG00000112742/ENSG00000164109/ENSG00000205629/ENSG00000156970/ENSG00000121101	PLK1/CDT1/CENPF/BUB1/CCNB1/TRIP13/NDC80/GEN1/TTK/MAD2L1/LCMT1/BUB1B/TEX14	13	12	ENSG00000166851/ENSG00000167513/ENSG00000117724/ENSG00000169679/ENSG00000134057/ENSG00000071539/ENSG00000080986/ENSG00000178295/ENSG00000112742/ENSG00000164109/ENSG00000156970/ENSG00000121101	1	ENSG00000205629
BP	GO:0051310	metaphase plate congression	18/1485	56/14622	5.83121e-06	0.0003823	ENSG00000167513/ENSG00000076382/ENSG00000237649/ENSG00000117724/ENSG00000118193/ENSG00000134057/ENSG00000138778/ENSG00000080986/ENSG00000134222/ENSG00000143228/ENSG00000146670/ENSG00000121621/ENSG00000134690/ENSG00000142945/ENSG00000040275/ENSG00000164695/ENSG00000101447/ENSG00000031691	CDT1/SPAG5/KIFC1/CENPF/KIF14/CCNB1/CENPE/NDC80/PSRC1/NUF2/CDCA5/KIF18A/CDCA8/KIF2C/SPDL1/CHMP4C/FAM83D/CENPQ	18	17	ENSG00000167513/ENSG00000076382/ENSG00000237649/ENSG00000117724/ENSG00000118193/ENSG00000134057/ENSG00000138778/ENSG00000080986/ENSG00000134222/ENSG00000143228/ENSG00000146670/ENSG00000121621/ENSG00000134690/ENSG00000142945/ENSG00000040275/ENSG00000101447/ENSG00000031691	1	ENSG00000164695
BP	GO:0045841	negative regulation of mitotic metaphase/anaphase transition	13/1485	32/14622	6.32237e-06	0.000404632	ENSG00000166851/ENSG00000167513/ENSG00000117724/ENSG00000169679/ENSG00000134057/ENSG00000071539/ENSG00000080986/ENSG00000178295/ENSG00000112742/ENSG00000164109/ENSG00000205629/ENSG00000156970/ENSG00000121101	PLK1/CDT1/CENPF/BUB1/CCNB1/TRIP13/NDC80/GEN1/TTK/MAD2L1/LCMT1/BUB1B/TEX14	13	12	ENSG00000166851/ENSG00000167513/ENSG00000117724/ENSG00000169679/ENSG00000134057/ENSG00000071539/ENSG00000080986/ENSG00000178295/ENSG00000112742/ENSG00000164109/ENSG00000156970/ENSG00000121101	1	ENSG00000205629
BP	GO:1902100	negative regulation of metaphase/anaphase transition of cell cycle	13/1485	32/14622	6.32237e-06	0.000404632	ENSG00000166851/ENSG00000167513/ENSG00000117724/ENSG00000169679/ENSG00000134057/ENSG00000071539/ENSG00000080986/ENSG00000178295/ENSG00000112742/ENSG00000164109/ENSG00000205629/ENSG00000156970/ENSG00000121101	PLK1/CDT1/CENPF/BUB1/CCNB1/TRIP13/NDC80/GEN1/TTK/MAD2L1/LCMT1/BUB1B/TEX14	13	12	ENSG00000166851/ENSG00000167513/ENSG00000117724/ENSG00000169679/ENSG00000134057/ENSG00000071539/ENSG00000080986/ENSG00000178295/ENSG00000112742/ENSG00000164109/ENSG00000156970/ENSG00000121101	1	ENSG00000205629
BP	GO:0006336	DNA replication-independent nucleosome assembly	17/1485	52/14622	8.16085e-06	0.00051615	ENSG00000123485/ENSG00000151725/ENSG00000100162/ENSG00000105011/ENSG00000132780/ENSG00000203760/ENSG00000115163/ENSG00000123219/ENSG00000137812/ENSG00000102384/ENSG00000153044/ENSG00000166451/ENSG00000138092/ENSG00000142856/ENSG00000104147/ENSG00000175279/ENSG00000031691	HJURP/CENPU/CENPM/ASF1B/NASP/CENPW/CENPA/CENPK/KNL1/CENPI/CENPH/CENPN/CENPO/ITGB3BP/OIP5/CENPS/CENPQ	17	17	ENSG00000123485/ENSG00000151725/ENSG00000100162/ENSG00000105011/ENSG00000132780/ENSG00000203760/ENSG00000115163/ENSG00000123219/ENSG00000137812/ENSG00000102384/ENSG00000153044/ENSG00000166451/ENSG00000138092/ENSG00000142856/ENSG00000104147/ENSG00000175279/ENSG00000031691	0
BP	GO:0033048	negative regulation of mitotic sister chromatid segregation	14/1485	38/14622	1.07705e-05	0.000672745	ENSG00000166851/ENSG00000167513/ENSG00000164611/ENSG00000117724/ENSG00000169679/ENSG00000134057/ENSG00000071539/ENSG00000080986/ENSG00000178295/ENSG00000112742/ENSG00000164109/ENSG00000205629/ENSG00000156970/ENSG00000121101	PLK1/CDT1/PTTG1/CENPF/BUB1/CCNB1/TRIP13/NDC80/GEN1/TTK/MAD2L1/LCMT1/BUB1B/TEX14	14	13	ENSG00000166851/ENSG00000167513/ENSG00000164611/ENSG00000117724/ENSG00000169679/ENSG00000134057/ENSG00000071539/ENSG00000080986/ENSG00000178295/ENSG00000112742/ENSG00000164109/ENSG00000156970/ENSG00000121101	1	ENSG00000205629
BP	GO:0034724	DNA replication-independent nucleosome organization	17/1485	53/14622	1.08871e-05	0.000672745	ENSG00000123485/ENSG00000151725/ENSG00000100162/ENSG00000105011/ENSG00000132780/ENSG00000203760/ENSG00000115163/ENSG00000123219/ENSG00000137812/ENSG00000102384/ENSG00000153044/ENSG00000166451/ENSG00000138092/ENSG00000142856/ENSG00000104147/ENSG00000175279/ENSG00000031691	HJURP/CENPU/CENPM/ASF1B/NASP/CENPW/CENPA/CENPK/KNL1/CENPI/CENPH/CENPN/CENPO/ITGB3BP/OIP5/CENPS/CENPQ	17	17	ENSG00000123485/ENSG00000151725/ENSG00000100162/ENSG00000105011/ENSG00000132780/ENSG00000203760/ENSG00000115163/ENSG00000123219/ENSG00000137812/ENSG00000102384/ENSG00000153044/ENSG00000166451/ENSG00000138092/ENSG00000142856/ENSG00000104147/ENSG00000175279/ENSG00000031691	0
BP	GO:0042063	gliogenesis	44/1485	223/14622	1.18284e-05	0.000722611	ENSG00000164690/ENSG00000124766/ENSG00000170312/ENSG00000139352/ENSG00000091136/ENSG00000205336/ENSG00000166886/ENSG00000118513/ENSG00000128342/ENSG00000146072/ENSG00000163220/ENSG00000162576/ENSG00000156299/ENSG00000176887/ENSG00000109321/ENSG00000204305/ENSG00000132561/ENSG00000185567/ENSG00000132170/ENSG00000166780/ENSG00000265763/ENSG00000124920/ENSG00000146216/ENSG00000184454/ENSG00000078900…	SHH/SOX4/CDK1/ASCL1/LAMB1/ADGRG1/NAB2/MYB/LIF/TNFRSF21/S100A9/MXRA8/TIAM1/SOX11/AREG/AGER/MATN2/AHNAK2/PPARG/C16orf45/ZNF488/MYRF/TTBK1/NCMAP/TP73/S100A8/HDAC10/LEF1/DNER/DLX2/CNTNAP1/BIN1/MMP14/VIM/TERT/DRD1/ABCC8/PLAG1/ADAM22/LGI4/DAAM2/EGR2/SERPINE2/CDH2	44	29	ENSG00000164690/ENSG00000170312/ENSG00000091136/ENSG00000162576/ENSG00000176887/ENSG00000204305/ENSG00000132561/ENSG00000185567/ENSG00000132170/ENSG00000265763/ENSG00000124920/ENSG00000146216/ENSG00000078900/ENSG00000100429/ENSG00000138795/ENSG00000187957/ENSG00000108797/ENSG00000136717/ENSG00000157227/ENSG00000026025/ENSG00000164362/ENSG00000184845/ENSG00000006071/ENSG00000181690/ENSG00000008277…	15	ENSG00000124766/ENSG00000139352/ENSG00000205336/ENSG00000166886/ENSG00000118513/ENSG00000128342/ENSG00000146072/ENSG00000163220/ENSG00000156299/ENSG00000109321/ENSG00000166780/ENSG00000184454/ENSG00000143546/ENSG00000115844/ENSG00000122877
BP	GO:0001101	response to acid chemical	54/1485	295/14622	1.27736e-05	0.000771582	ENSG00000142156/ENSG00000025039/ENSG00000107984/ENSG00000155760/ENSG00000110436/ENSG00000139352/ENSG00000111276/ENSG00000108821/ENSG00000134057/ENSG00000149357/ENSG00000062282/ENSG00000172216/ENSG00000132646/ENSG00000151632/ENSG00000101412/ENSG00000168542/ENSG00000118513/ENSG00000100219/ENSG00000117318/ENSG00000090339/ENSG00000228716/ENSG00000112715/ENSG00000174804/ENSG00000023839/ENSG00000057593…	COL6A1/RRAGD/DKK1/FZD7/SLC1A2/ASCL1/CDKN1B/COL1A1/CCNB1/LAMTOR1/DGAT2/CEBPB/PCNA/AKR1C2/E2F1/COL3A1/MYB/XBP1/ID3/ICAM1/DHFR/VEGFA/FZD4/ABCC2/F7/NFATC4/CAT/FGFR2/SERPINF1/RRAGA/FFAR2/CDK4/ITGA2/PTCH1/TRIML2/HMGCL/RRAGC/SIPA1/TBX1/PPARG/ASNS/P2RY6/PINK1/FOLR1/PDK4/COL5A2/BRINP2/CLDN1/TYMS/WNT10B/AQP2/ALDH1A2/CD36/ZEB1	54	24	ENSG00000142156/ENSG00000107984/ENSG00000108821/ENSG00000134057/ENSG00000132646/ENSG00000101412/ENSG00000168542/ENSG00000228716/ENSG00000023839/ENSG00000057593/ENSG00000100968/ENSG00000066468/ENSG00000132386/ENSG00000213445/ENSG00000184058/ENSG00000132170/ENSG00000171631/ENSG00000204262/ENSG00000198797/ENSG00000176890/ENSG00000169884/ENSG00000167580/ENSG00000128918/ENSG00000148516	30	ENSG00000025039/ENSG00000155760/ENSG00000110436/ENSG00000139352/ENSG00000111276/ENSG00000149357/ENSG00000062282/ENSG00000172216/ENSG00000151632/ENSG00000118513/ENSG00000100219/ENSG00000117318/ENSG00000090339/ENSG00000112715/ENSG00000174804/ENSG00000121691/ENSG00000155876/ENSG00000126262/ENSG00000135446/ENSG00000164171/ENSG00000185920/ENSG00000179046/ENSG00000117305/ENSG00000116954/ENSG00000070669…
BP	GO:0044774	mitotic DNA integrity checkpoint	27/1485	112/14622	1.49722e-05	0.000894342	ENSG00000124766/ENSG00000170312/ENSG00000131747/ENSG00000140525/ENSG00000087586/ENSG00000140534/ENSG00000075218/ENSG00000124762/ENSG00000111276/ENSG00000134057/ENSG00000161642/ENSG00000132646/ENSG00000101412/ENSG00000177595/ENSG00000197774/ENSG00000197299/ENSG00000159147/ENSG00000073282/ENSG00000151849/ENSG00000129173/ENSG00000165891/ENSG00000154920/ENSG00000158402/ENSG00000078900/ENSG00000092853…	SOX4/CDK1/TOP2A/FANCI/AURKA/TICRR/GTSE1/CDKN1A/CDKN1B/CCNB1/ZNF385A/PCNA/E2F1/PIDD1/EME2/BLM/DONSON/TP63/CENPJ/E2F8/E2F7/EME1/CDC25C/TP73/CLSPN/BRSK1/PLAGL1	27	23	ENSG00000170312/ENSG00000131747/ENSG00000140525/ENSG00000087586/ENSG00000140534/ENSG00000075218/ENSG00000134057/ENSG00000161642/ENSG00000132646/ENSG00000101412/ENSG00000177595/ENSG00000197774/ENSG00000197299/ENSG00000159147/ENSG00000151849/ENSG00000129173/ENSG00000165891/ENSG00000154920/ENSG00000158402/ENSG00000078900/ENSG00000092853/ENSG00000160469/ENSG00000118495	4	ENSG00000124766/ENSG00000124762/ENSG00000111276/ENSG00000073282
BP	GO:0048732	gland development	66/1485	387/14622	1.65826e-05	0.00097965	ENSG00000164690/ENSG00000100889/ENSG00000183856/ENSG00000164442/ENSG00000113494/ENSG00000087586/ENSG00000139352/ENSG00000130702/ENSG00000112972/ENSG00000111276/ENSG00000137868/ENSG00000100644/ENSG00000172216/ENSG00000132646/ENSG00000153879/ENSG00000162433/ENSG00000185950/ENSG00000100219/ENSG00000125378/ENSG00000169083/ENSG00000178568/ENSG00000117595/ENSG00000112715/ENSG00000143013/ENSG00000073282…	SHH/PCK2/IQGAP3/CITED2/PRLR/AURKA/ASCL1/LAMA5/HMGCS1/CDKN1B/STRA6/HIF1A/CEBPB/PCNA/CEBPG/AK4/IRS2/XBP1/BMP4/AR/ERBB4/IRF6/VEGFA/LMO4/TP63/ROBO1/ALDH1A3/BCL2L11/MAFB/FGFR2/SERPINF1/FGFR1/SLC6A3/CCNB2/E2F8/ITGA2/BCL2/COBL/PTCH1/BRCA2/E2F7/AREG/PSAPL1/HMGCL/TGM2/TBX1/SERPINA5/ASNS/CLCN2/LEF1/CLDN1/TYMS/CRIP1/APOA1/PLAG1/HOXB3/TG/EDA/EGF/LHX3/ALDH1A2/DUOX2/MESP1/SERPINE2/ADA/HOXB9	66	35	ENSG00000164690/ENSG00000183856/ENSG00000087586/ENSG00000130702/ENSG00000137868/ENSG00000132646/ENSG00000169083/ENSG00000178568/ENSG00000169855/ENSG00000184254/ENSG00000066468/ENSG00000132386/ENSG00000077782/ENSG00000142319/ENSG00000157456/ENSG00000129173/ENSG00000139618/ENSG00000165891/ENSG00000184058/ENSG00000114859/ENSG00000138795/ENSG00000176890/ENSG00000213145/ENSG00000118137/ENSG00000181690…	31	ENSG00000100889/ENSG00000164442/ENSG00000113494/ENSG00000139352/ENSG00000112972/ENSG00000111276/ENSG00000100644/ENSG00000172216/ENSG00000153879/ENSG00000162433/ENSG00000185950/ENSG00000100219/ENSG00000125378/ENSG00000117595/ENSG00000112715/ENSG00000143013/ENSG00000073282/ENSG00000153094/ENSG00000204103/ENSG00000164171/ENSG00000171791/ENSG00000106078/ENSG00000185920/ENSG00000109321/ENSG00000178597…
BP	GO:0001704	formation of primary germ layer	26/1485	107/14622	1.84335e-05	0.00107716	ENSG00000142156/ENSG00000053747/ENSG00000107984/ENSG00000157557/ENSG00000138166/ENSG00000155760/ENSG00000091136/ENSG00000115414/ENSG00000158050/ENSG00000130635/ENSG00000125378/ENSG00000066468/ENSG00000077782/ENSG00000260428/ENSG00000164171/ENSG00000149922/ENSG00000168874/ENSG00000119508/ENSG00000196878/ENSG00000204262/ENSG00000138795/ENSG00000157227/ENSG00000135424/ENSG00000064655/ENSG00000273706…	COL6A1/LAMA3/DKK1/ETS2/DUSP5/FZD7/LAMB1/FN1/DUSP2/COL5A1/BMP4/FGFR2/FGFR1/SCX/ITGA2/TBX6/ATOH8/NR4A3/LAMB3/COL5A2/LEF1/MMP14/ITGA7/EYA2/LHX1/MESP1	26	18	ENSG00000142156/ENSG00000053747/ENSG00000107984/ENSG00000091136/ENSG00000130635/ENSG00000066468/ENSG00000077782/ENSG00000260428/ENSG00000149922/ENSG00000119508/ENSG00000196878/ENSG00000204262/ENSG00000138795/ENSG00000157227/ENSG00000135424/ENSG00000064655/ENSG00000273706/ENSG00000166823	8	ENSG00000157557/ENSG00000138166/ENSG00000155760/ENSG00000115414/ENSG00000158050/ENSG00000125378/ENSG00000164171/ENSG00000168874
BP	GO:0031100	animal organ regeneration	20/1485	72/14622	2.10687e-05	0.00120671	ENSG00000170312/ENSG00000087586/ENSG00000124762/ENSG00000138363/ENSG00000172216/ENSG00000132646/ENSG00000145386/ENSG00000183087/ENSG00000136167/ENSG00000057593/ENSG00000198727/ENSG00000135446/ENSG00000185920/ENSG00000119508/ENSG00000132170/ENSG00000122025/ENSG00000197405/ENSG00000163347/ENSG00000176890/ENSG00000118137	CDK1/AURKA/CDKN1A/ATIC/CEBPB/PCNA/CCNA2/GAS6/LCP1/F7/MT-CYB/CDK4/PTCH1/NR4A3/PPARG/FLT3/C5AR1/CLDN1/TYMS/APOA1	20	13	ENSG00000170312/ENSG00000087586/ENSG00000132646/ENSG00000145386/ENSG00000183087/ENSG00000057593/ENSG00000198727/ENSG00000119508/ENSG00000132170/ENSG00000122025/ENSG00000197405/ENSG00000176890/ENSG00000118137	7	ENSG00000124762/ENSG00000138363/ENSG00000172216/ENSG00000136167/ENSG00000135446/ENSG00000185920/ENSG00000163347
BP	GO:0051225	spindle assembly	27/1485	114/14622	2.10994e-05	0.00120671	ENSG00000101057/ENSG00000178999/ENSG00000166851/ENSG00000076382/ENSG00000117399/ENSG00000088325/ENSG00000087586/ENSG00000137807/ENSG00000066279/ENSG00000089685/ENSG00000237649/ENSG00000196230/ENSG00000204388/ENSG00000090889/ENSG00000138160/ENSG00000117650/ENSG00000249115/ENSG00000131351/ENSG00000101197/ENSG00000175265/ENSG00000164695/ENSG00000023445/ENSG00000154429/ENSG00000112029/ENSG00000261456…	MYBL2/AURKB/PLK1/SPAG5/CDC20/TPX2/AURKA/KIF23/ASPM/BIRC5/KIFC1/TUBB/HSPA1B/KIF4A/KIF11/NEK2/HAUS5/HAUS8/BIRC7/GOLGA8A/CHMP4C/BIRC3/CCSAP/FBXO5/TUBB8/GOLGA8B/HAUS7	27	24	ENSG00000101057/ENSG00000178999/ENSG00000166851/ENSG00000076382/ENSG00000117399/ENSG00000088325/ENSG00000087586/ENSG00000137807/ENSG00000066279/ENSG00000089685/ENSG00000237649/ENSG00000196230/ENSG00000090889/ENSG00000138160/ENSG00000117650/ENSG00000249115/ENSG00000131351/ENSG00000101197/ENSG00000175265/ENSG00000154429/ENSG00000112029/ENSG00000261456/ENSG00000215252/ENSG00000213397	3	ENSG00000204388/ENSG00000164695/ENSG00000023445
BP	GO:0072395	signal transduction involved in cell cycle checkpoint	21/1485	78/14622	2.22564e-05	0.00124708	ENSG00000124766/ENSG00000170312/ENSG00000166851/ENSG00000087586/ENSG00000075218/ENSG00000124762/ENSG00000111276/ENSG00000134057/ENSG00000161642/ENSG00000132646/ENSG00000101412/ENSG00000177595/ENSG00000151849/ENSG00000129173/ENSG00000176887/ENSG00000165891/ENSG00000143476/ENSG00000012048/ENSG00000158402/ENSG00000149554/ENSG00000118495	SOX4/CDK1/PLK1/AURKA/GTSE1/CDKN1A/CDKN1B/CCNB1/ZNF385A/PCNA/E2F1/PIDD1/CENPJ/E2F8/SOX11/E2F7/DTL/BRCA1/CDC25C/CHEK1/PLAGL1	21	18	ENSG00000170312/ENSG00000166851/ENSG00000087586/ENSG00000075218/ENSG00000134057/ENSG00000161642/ENSG00000132646/ENSG00000101412/ENSG00000177595/ENSG00000151849/ENSG00000129173/ENSG00000176887/ENSG00000165891/ENSG00000143476/ENSG00000012048/ENSG00000158402/ENSG00000149554/ENSG00000118495	3	ENSG00000124766/ENSG00000124762/ENSG00000111276
BP	GO:0031023	microtubule organizing center organization	29/1485	127/14622	2.22693e-05	0.00124708	ENSG00000170312/ENSG00000075702/ENSG00000166803/ENSG00000166851/ENSG00000087586/ENSG00000162063/ENSG00000178295/ENSG00000129810/ENSG00000162004/ENSG00000138160/ENSG00000108773/ENSG00000151849/ENSG00000123473/ENSG00000142731/ENSG00000117650/ENSG00000249115/ENSG00000131351/ENSG00000139618/ENSG00000141577/ENSG00000058453/ENSG00000012048/ENSG00000164695/ENSG00000103995/ENSG00000111554/ENSG00000149554…	CDK1/WDR62/PCLAF/PLK1/AURKA/CCNF/GEN1/SGO1/CCDC78/KIF11/KAT2A/CENPJ/STIL/PLK4/NEK2/HAUS5/HAUS8/BRCA2/CEP131/CROCC/BRCA1/CHMP4C/CEP152/MDM1/CHEK1/BRSK1/PARD6A/MCIDAS/HAUS7	29	28	ENSG00000170312/ENSG00000075702/ENSG00000166803/ENSG00000166851/ENSG00000087586/ENSG00000162063/ENSG00000178295/ENSG00000129810/ENSG00000162004/ENSG00000138160/ENSG00000108773/ENSG00000151849/ENSG00000123473/ENSG00000142731/ENSG00000117650/ENSG00000249115/ENSG00000131351/ENSG00000139618/ENSG00000141577/ENSG00000058453/ENSG00000012048/ENSG00000103995/ENSG00000111554/ENSG00000149554/ENSG00000160469…	1	ENSG00000164695
BP	GO:0071229	cellular response to acid chemical	37/1485	180/14622	2.25126e-05	0.00124771	ENSG00000142156/ENSG00000025039/ENSG00000155760/ENSG00000108821/ENSG00000134057/ENSG00000149357/ENSG00000062282/ENSG00000172216/ENSG00000151632/ENSG00000101412/ENSG00000168542/ENSG00000118513/ENSG00000100219/ENSG00000117318/ENSG00000112715/ENSG00000174804/ENSG00000100968/ENSG00000066468/ENSG00000132386/ENSG00000155876/ENSG00000126262/ENSG00000135446/ENSG00000116954/ENSG00000213445/ENSG00000184058…	COL6A1/RRAGD/FZD7/COL1A1/CCNB1/LAMTOR1/DGAT2/CEBPB/AKR1C2/E2F1/COL3A1/MYB/XBP1/ID3/VEGFA/FZD4/NFATC4/FGFR2/SERPINF1/RRAGA/FFAR2/CDK4/RRAGC/SIPA1/TBX1/PPARG/P2RY6/PINK1/FOLR1/PDK4/COL5A2/BRINP2/CLDN1/WNT10B/AQP2/ALDH1A2/ZEB1	37	18	ENSG00000142156/ENSG00000108821/ENSG00000134057/ENSG00000101412/ENSG00000168542/ENSG00000100968/ENSG00000066468/ENSG00000132386/ENSG00000213445/ENSG00000184058/ENSG00000132170/ENSG00000171631/ENSG00000204262/ENSG00000198797/ENSG00000169884/ENSG00000167580/ENSG00000128918/ENSG00000148516	19	ENSG00000025039/ENSG00000155760/ENSG00000149357/ENSG00000062282/ENSG00000172216/ENSG00000151632/ENSG00000118513/ENSG00000100219/ENSG00000117318/ENSG00000112715/ENSG00000174804/ENSG00000155876/ENSG00000126262/ENSG00000135446/ENSG00000116954/ENSG00000158828/ENSG00000110195/ENSG00000004799/ENSG00000163347
BP	GO:0071459	protein localization to chromosome, centromeric region	10/1485	22/14622	2.32677e-05	0.00126374	ENSG00000178999/ENSG00000170312/ENSG00000167513/ENSG00000080986/ENSG00000112742/ENSG00000115163/ENSG00000137812/ENSG00000156970/ENSG00000040275/ENSG00000031691	AURKB/CDK1/CDT1/NDC80/TTK/CENPA/KNL1/BUB1B/SPDL1/CENPQ	10	10	ENSG00000178999/ENSG00000170312/ENSG00000167513/ENSG00000080986/ENSG00000112742/ENSG00000115163/ENSG00000137812/ENSG00000156970/ENSG00000040275/ENSG00000031691	0
BP	GO:0034501	protein localization to kinetochore	9/1485	18/14622	2.3272e-05	0.00126374	ENSG00000178999/ENSG00000170312/ENSG00000167513/ENSG00000080986/ENSG00000112742/ENSG00000137812/ENSG00000156970/ENSG00000040275/ENSG00000031691	AURKB/CDK1/CDT1/NDC80/TTK/KNL1/BUB1B/SPDL1/CENPQ	9	9	ENSG00000178999/ENSG00000170312/ENSG00000167513/ENSG00000080986/ENSG00000112742/ENSG00000137812/ENSG00000156970/ENSG00000040275/ENSG00000031691	0
BP	GO:0007548	sex differentiation	43/1485	222/14622	2.37109e-05	0.0012747	ENSG00000176046/ENSG00000164690/ENSG00000164442/ENSG00000066279/ENSG00000112972/ENSG00000164104/ENSG00000205336/ENSG00000137868/ENSG00000164292/ENSG00000163083/ENSG00000128564/ENSG00000172216/ENSG00000104899/ENSG00000125977/ENSG00000132780/ENSG00000121621/ENSG00000136492/ENSG00000221829/ENSG00000090339/ENSG00000169083/ENSG00000187741/ENSG00000112715/ENSG00000106268/ENSG00000073282/ENSG00000174804…	NUPR1/SHH/CITED2/ASPM/HMGCS1/HMGB2/ADGRG1/STRA6/RHOBTB3/INHBB/VGF/CEBPB/AMH/EIF2S2/NASP/KIF18A/BRIP1/FANCG/ICAM1/AR/FANCA/VEGFA/NUDT1/TP63/FZD4/BCL2L11/CENPI/SCX/BCL2/BRCA2/CTSV/DACH1/REC8/TYRO3/NOS3/MMP14/LRRC6/LHX1/SOX15/MERTK/SLIT2/HOXA10/UMODL1	43	29	ENSG00000164690/ENSG00000066279/ENSG00000164104/ENSG00000137868/ENSG00000163083/ENSG00000128564/ENSG00000104899/ENSG00000132780/ENSG00000121621/ENSG00000136492/ENSG00000221829/ENSG00000169083/ENSG00000187741/ENSG00000106268/ENSG00000102384/ENSG00000260428/ENSG00000139618/ENSG00000136943/ENSG00000276644/ENSG00000100918/ENSG00000092445/ENSG00000157227/ENSG00000129295/ENSG00000273706/ENSG00000129194…	14	ENSG00000176046/ENSG00000164442/ENSG00000112972/ENSG00000205336/ENSG00000164292/ENSG00000172216/ENSG00000125977/ENSG00000090339/ENSG00000112715/ENSG00000073282/ENSG00000174804/ENSG00000153094/ENSG00000171791/ENSG00000164867
BP	GO:0045005	DNA-dependent DNA replication maintenance of fidelity	13/1485	36/14622	2.85208e-05	0.0015181	ENSG00000160949/ENSG00000111602/ENSG00000177084/ENSG00000062822/ENSG00000132646/ENSG00000197774/ENSG00000197299/ENSG00000159147/ENSG00000013573/ENSG00000139618/ENSG00000154920/ENSG00000175279/ENSG00000258366	TONSL/TIMELESS/POLE/POLD1/PCNA/EME2/BLM/DONSON/DDX11/BRCA2/EME1/CENPS/RTEL1	13	13	ENSG00000160949/ENSG00000111602/ENSG00000177084/ENSG00000062822/ENSG00000132646/ENSG00000197774/ENSG00000197299/ENSG00000159147/ENSG00000013573/ENSG00000139618/ENSG00000154920/ENSG00000175279/ENSG00000258366	0
BP	GO:0030574	collagen catabolic process	17/1485	57/14622	3.17404e-05	0.0016729	ENSG00000142156/ENSG00000108821/ENSG00000168542/ENSG00000130635/ENSG00000142173/ENSG00000169031/ENSG00000011028/ENSG00000156103/ENSG00000204262/ENSG00000139219/ENSG00000206384/ENSG00000275896/ENSG00000138316/ENSG00000157227/ENSG00000081052/ENSG00000080573/ENSG00000197565	COL6A1/COL1A1/COL3A1/COL5A1/COL6A2/COL4A3/MRC2/MMP16/COL5A2/COL2A1/COL6A6/PRSS2/ADAMTS14/MMP14/COL4A4/COL5A3/COL4A6	17	15	ENSG00000142156/ENSG00000108821/ENSG00000168542/ENSG00000130635/ENSG00000142173/ENSG00000169031/ENSG00000011028/ENSG00000156103/ENSG00000204262/ENSG00000139219/ENSG00000206384/ENSG00000138316/ENSG00000157227/ENSG00000081052/ENSG00000080573	2	ENSG00000275896/ENSG00000197565
BP	GO:0006323	DNA packaging	37/1485	183/14622	3.28957e-05	0.00171696	ENSG00000123485/ENSG00000170312/ENSG00000119969/ENSG00000131747/ENSG00000151725/ENSG00000164104/ENSG00000134057/ENSG00000100162/ENSG00000146670/ENSG00000105011/ENSG00000146918/ENSG00000273983/ENSG00000132780/ENSG00000203760/ENSG00000109805/ENSG00000115163/ENSG00000143401/ENSG00000123219/ENSG00000137812/ENSG00000102384/ENSG00000121152/ENSG00000137804/ENSG00000266074/ENSG00000113810/ENSG00000153044…	HJURP/CDK1/HELLS/TOP2A/CENPU/HMGB2/CCNB1/CENPM/CDCA5/ASF1B/NCAPG2/HIST1H3G/NASP/CENPW/NCAPG/CENPA/ANP32E/CENPK/KNL1/CENPI/NCAPH/NUSAP1/BAHCC1/SMC4/CENPH/CHAF1B/CENPN/HIST3H2BB/CENPO/NAP1L2/CHD5/ITGB3BP/OIP5/CENPS/CENPQ/HIST1H2BJ/HIST1H3B	37	37	ENSG00000123485/ENSG00000170312/ENSG00000119969/ENSG00000131747/ENSG00000151725/ENSG00000164104/ENSG00000134057/ENSG00000100162/ENSG00000146670/ENSG00000105011/ENSG00000146918/ENSG00000273983/ENSG00000132780/ENSG00000203760/ENSG00000109805/ENSG00000115163/ENSG00000143401/ENSG00000123219/ENSG00000137812/ENSG00000102384/ENSG00000121152/ENSG00000137804/ENSG00000266074/ENSG00000113810/ENSG00000153044…	0
BP	GO:0007098	centrosome cycle	27/1485	117/14622	3.46014e-05	0.00178863	ENSG00000170312/ENSG00000075702/ENSG00000166803/ENSG00000166851/ENSG00000087586/ENSG00000162063/ENSG00000178295/ENSG00000129810/ENSG00000138160/ENSG00000108773/ENSG00000151849/ENSG00000123473/ENSG00000142731/ENSG00000117650/ENSG00000249115/ENSG00000131351/ENSG00000139618/ENSG00000141577/ENSG00000058453/ENSG00000012048/ENSG00000164695/ENSG00000103995/ENSG00000111554/ENSG00000149554/ENSG00000160469…	CDK1/WDR62/PCLAF/PLK1/AURKA/CCNF/GEN1/SGO1/KIF11/KAT2A/CENPJ/STIL/PLK4/NEK2/HAUS5/HAUS8/BRCA2/CEP131/CROCC/BRCA1/CHMP4C/CEP152/MDM1/CHEK1/BRSK1/PARD6A/HAUS7	27	26	ENSG00000170312/ENSG00000075702/ENSG00000166803/ENSG00000166851/ENSG00000087586/ENSG00000162063/ENSG00000178295/ENSG00000129810/ENSG00000138160/ENSG00000108773/ENSG00000151849/ENSG00000123473/ENSG00000142731/ENSG00000117650/ENSG00000249115/ENSG00000131351/ENSG00000139618/ENSG00000141577/ENSG00000058453/ENSG00000012048/ENSG00000103995/ENSG00000111554/ENSG00000149554/ENSG00000160469/ENSG00000102981…	1	ENSG00000164695
BP	GO:0045931	positive regulation of mitotic cell cycle	29/1485	130/14622	3.53864e-05	0.00181179	ENSG00000175063/ENSG00000135476/ENSG00000170312/ENSG00000167513/ENSG00000101224/ENSG00000087586/ENSG00000134057/ENSG00000080986/ENSG00000146670/ENSG00000178295/ENSG00000094804/ENSG00000164109/ENSG00000161692/ENSG00000097046/ENSG00000093009/ENSG00000077782/ENSG00000036672/ENSG00000187840/ENSG00000135446/ENSG00000139618/ENSG00000137804/ENSG00000143476/ENSG00000138182/ENSG00000126787/ENSG00000070669…	UBE2C/ESPL1/CDK1/CDT1/CDC25B/AURKA/CCNB1/NDC80/CDCA5/GEN1/CDC6/MAD2L1/DBF4B/CDC7/CDC45/FGFR1/USP2/EIF4EBP1/CDK4/BRCA2/NUSAP1/DTL/KIF20B/DLGAP5/ASNS/BTC/WNT10B/TERT/EGF	29	23	ENSG00000175063/ENSG00000135476/ENSG00000170312/ENSG00000167513/ENSG00000087586/ENSG00000134057/ENSG00000080986/ENSG00000146670/ENSG00000178295/ENSG00000094804/ENSG00000164109/ENSG00000161692/ENSG00000097046/ENSG00000093009/ENSG00000077782/ENSG00000139618/ENSG00000137804/ENSG00000143476/ENSG00000138182/ENSG00000126787/ENSG00000169884/ENSG00000164362/ENSG00000138798	6	ENSG00000101224/ENSG00000036672/ENSG00000187840/ENSG00000135446/ENSG00000070669/ENSG00000174808
BP	GO:0010453	regulation of cell fate commitment	9/1485	19/14622	4.02339e-05	0.00204054	ENSG00000107984/ENSG00000155760/ENSG00000125378/ENSG00000169083/ENSG00000143013/ENSG00000066468/ENSG00000077782/ENSG00000115318/ENSG00000166823	DKK1/FZD7/BMP4/AR/LMO4/FGFR2/FGFR1/LOXL3/MESP1	9	6	ENSG00000107984/ENSG00000169083/ENSG00000066468/ENSG00000077782/ENSG00000115318/ENSG00000166823	3	ENSG00000155760/ENSG00000125378/ENSG00000143013
BP	GO:0044773	mitotic DNA damage checkpoint	25/1485	106/14622	4.53591e-05	0.00227898	ENSG00000124766/ENSG00000170312/ENSG00000140525/ENSG00000087586/ENSG00000075218/ENSG00000124762/ENSG00000111276/ENSG00000134057/ENSG00000161642/ENSG00000132646/ENSG00000101412/ENSG00000177595/ENSG00000197774/ENSG00000197299/ENSG00000159147/ENSG00000073282/ENSG00000151849/ENSG00000129173/ENSG00000165891/ENSG00000154920/ENSG00000158402/ENSG00000078900/ENSG00000092853/ENSG00000160469/ENSG00000118495	SOX4/CDK1/FANCI/AURKA/GTSE1/CDKN1A/CDKN1B/CCNB1/ZNF385A/PCNA/E2F1/PIDD1/EME2/BLM/DONSON/TP63/CENPJ/E2F8/E2F7/EME1/CDC25C/TP73/CLSPN/BRSK1/PLAGL1	25	21	ENSG00000170312/ENSG00000140525/ENSG00000087586/ENSG00000075218/ENSG00000134057/ENSG00000161642/ENSG00000132646/ENSG00000101412/ENSG00000177595/ENSG00000197774/ENSG00000197299/ENSG00000159147/ENSG00000151849/ENSG00000129173/ENSG00000165891/ENSG00000154920/ENSG00000158402/ENSG00000078900/ENSG00000092853/ENSG00000160469/ENSG00000118495	4	ENSG00000124766/ENSG00000124762/ENSG00000111276/ENSG00000073282
BP	GO:1901989	positive regulation of cell cycle phase transition	19/1485	71/14622	5.91524e-05	0.00293479	ENSG00000175063/ENSG00000135476/ENSG00000170312/ENSG00000167513/ENSG00000101224/ENSG00000134057/ENSG00000146670/ENSG00000094804/ENSG00000161692/ENSG00000097046/ENSG00000093009/ENSG00000135446/ENSG00000143476/ENSG00000101447/ENSG00000126787/ENSG00000164045/ENSG00000158402/ENSG00000169884/ENSG00000164362	UBE2C/ESPL1/CDK1/CDT1/CDC25B/CCNB1/CDCA5/CDC6/DBF4B/CDC7/CDC45/CDK4/DTL/FAM83D/DLGAP5/CDC25A/CDC25C/WNT10B/TERT	19	17	ENSG00000175063/ENSG00000135476/ENSG00000170312/ENSG00000167513/ENSG00000134057/ENSG00000146670/ENSG00000094804/ENSG00000161692/ENSG00000097046/ENSG00000093009/ENSG00000143476/ENSG00000101447/ENSG00000126787/ENSG00000164045/ENSG00000158402/ENSG00000169884/ENSG00000164362	2	ENSG00000101224/ENSG00000135446
BP	GO:1902749	regulation of cell cycle G2/M phase transition	40/1485	209/14622	5.95247e-05	0.00293479	ENSG00000178999/ENSG00000170312/ENSG00000140525/ENSG00000166851/ENSG00000088325/ENSG00000101224/ENSG00000087586/ENSG00000140534/ENSG00000075218/ENSG00000117724/ENSG00000118193/ENSG00000196230/ENSG00000134057/ENSG00000167552/ENSG00000197299/ENSG00000161692/ENSG00000159147/ENSG00000151849/ENSG00000097046/ENSG00000142731/ENSG00000117650/ENSG00000249115/ENSG00000131351/ENSG00000135446/ENSG00000077380…	AURKB/CDK1/FANCI/PLK1/TPX2/CDC25B/AURKA/TICRR/GTSE1/CENPF/KIF14/TUBB/CCNB1/TUBA1A/BLM/DBF4B/DONSON/CENPJ/CDC7/PLK4/NEK2/HAUS5/HAUS8/CDK4/DYNC1I2/CEP131/DTL/PSMC1/BRCA1/CHMP4C/CEP152/HMMR/CDC25A/CDC25C/CHEK1/CLSPN/WNT10B/BRSK1/FBXL7/HAUS7	40	34	ENSG00000178999/ENSG00000170312/ENSG00000140525/ENSG00000166851/ENSG00000088325/ENSG00000087586/ENSG00000140534/ENSG00000075218/ENSG00000117724/ENSG00000118193/ENSG00000196230/ENSG00000134057/ENSG00000197299/ENSG00000161692/ENSG00000159147/ENSG00000151849/ENSG00000097046/ENSG00000142731/ENSG00000117650/ENSG00000249115/ENSG00000131351/ENSG00000141577/ENSG00000143476/ENSG00000012048/ENSG00000103995…	6	ENSG00000101224/ENSG00000167552/ENSG00000135446/ENSG00000077380/ENSG00000100764/ENSG00000164695
BP	GO:0072401	signal transduction involved in DNA integrity checkpoint	20/1485	77/14622	6.05955e-05	0.00293479	ENSG00000124766/ENSG00000170312/ENSG00000166851/ENSG00000087586/ENSG00000075218/ENSG00000124762/ENSG00000111276/ENSG00000134057/ENSG00000161642/ENSG00000132646/ENSG00000101412/ENSG00000177595/ENSG00000151849/ENSG00000129173/ENSG00000165891/ENSG00000143476/ENSG00000012048/ENSG00000158402/ENSG00000149554/ENSG00000118495	SOX4/CDK1/PLK1/AURKA/GTSE1/CDKN1A/CDKN1B/CCNB1/ZNF385A/PCNA/E2F1/PIDD1/CENPJ/E2F8/E2F7/DTL/BRCA1/CDC25C/CHEK1/PLAGL1	20	17	ENSG00000170312/ENSG00000166851/ENSG00000087586/ENSG00000075218/ENSG00000134057/ENSG00000161642/ENSG00000132646/ENSG00000101412/ENSG00000177595/ENSG00000151849/ENSG00000129173/ENSG00000165891/ENSG00000143476/ENSG00000012048/ENSG00000158402/ENSG00000149554/ENSG00000118495	3	ENSG00000124766/ENSG00000124762/ENSG00000111276
BP	GO:0072422	signal transduction involved in DNA damage checkpoint	20/1485	77/14622	6.05955e-05	0.00293479	ENSG00000124766/ENSG00000170312/ENSG00000166851/ENSG00000087586/ENSG00000075218/ENSG00000124762/ENSG00000111276/ENSG00000134057/ENSG00000161642/ENSG00000132646/ENSG00000101412/ENSG00000177595/ENSG00000151849/ENSG00000129173/ENSG00000165891/ENSG00000143476/ENSG00000012048/ENSG00000158402/ENSG00000149554/ENSG00000118495	SOX4/CDK1/PLK1/AURKA/GTSE1/CDKN1A/CDKN1B/CCNB1/ZNF385A/PCNA/E2F1/PIDD1/CENPJ/E2F8/E2F7/DTL/BRCA1/CDC25C/CHEK1/PLAGL1	20	17	ENSG00000170312/ENSG00000166851/ENSG00000087586/ENSG00000075218/ENSG00000134057/ENSG00000161642/ENSG00000132646/ENSG00000101412/ENSG00000177595/ENSG00000151849/ENSG00000129173/ENSG00000165891/ENSG00000143476/ENSG00000012048/ENSG00000158402/ENSG00000149554/ENSG00000118495	3	ENSG00000124766/ENSG00000124762/ENSG00000111276
BP	GO:0006271	DNA strand elongation involved in DNA replication	9/1485	20/14622	6.65703e-05	0.00319538	ENSG00000105486/ENSG00000177084/ENSG00000132646/ENSG00000133119/ENSG00000101003/ENSG00000131153/ENSG00000143799/ENSG00000138346/ENSG00000147536	LIG1/POLE/PCNA/RFC3/GINS1/GINS2/PARP1/DNA2/GINS4	9	9	ENSG00000105486/ENSG00000177084/ENSG00000132646/ENSG00000133119/ENSG00000101003/ENSG00000131153/ENSG00000143799/ENSG00000138346/ENSG00000147536	0
BP	GO:0051382	kinetochore assembly	8/1485	16/14622	6.76661e-05	0.00321923	ENSG00000117724/ENSG00000138778/ENSG00000203760/ENSG00000115163/ENSG00000123219/ENSG00000153044/ENSG00000166451/ENSG00000175279	CENPF/CENPE/CENPW/CENPA/CENPK/CENPH/CENPN/CENPS	8	8	ENSG00000117724/ENSG00000138778/ENSG00000203760/ENSG00000115163/ENSG00000123219/ENSG00000153044/ENSG00000166451/ENSG00000175279	0
BP	GO:0052547	regulation of peptidase activity	61/1485	366/14622	6.8273e-05	0.00321961	ENSG00000197249/ENSG00000102032/ENSG00000164611/ENSG00000089685/ENSG00000051108/ENSG00000115414/ENSG00000177595/ENSG00000106333/ENSG00000079257/ENSG00000183087/ENSG00000112715/ENSG00000073282/ENSG00000169855/ENSG00000124102/ENSG00000153094/ENSG00000217128/ENSG00000132386/ENSG00000163220/ENSG00000150938/ENSG00000197558/ENSG00000135596/ENSG00000170369/ENSG00000101197/ENSG00000012223/ENSG00000141682…	SERPINA1/RENBP/PTTG1/BIRC5/HERPUD1/FN1/PIDD1/PCOLCE/LXN/GAS6/VEGFA/TP63/ROBO1/PI3/BCL2L11/FNIP1/SERPINF1/S100A9/CRIM1/SSPO/MICAL1/CST2/BIRC7/LTF/PMAIP1/CST1/MAP3K5/BCL10/TFPI2/EPHA7/CPAMD8/CD109/MUL1/CST5/COL4A3/ECM1/ANTXR1/BIRC3/PPARG/CYFIP2/FBLN1/SERPINA5/BST2/PINK1/TTBK1/S100A8/SERPINB8/FAS/LEF1/IFI27/CST4/BIN1/MMP14/IFI27L2/SLPI/SERPINI1/SPINK5/SERPINE1/PZP/SERPINE2/UMODL1	61	34	ENSG00000164611/ENSG00000089685/ENSG00000177595/ENSG00000106333/ENSG00000079257/ENSG00000183087/ENSG00000169855/ENSG00000132386/ENSG00000197558/ENSG00000135596/ENSG00000170369/ENSG00000101197/ENSG00000170373/ENSG00000105825/ENSG00000135333/ENSG00000160111/ENSG00000170367/ENSG00000169031/ENSG00000143369/ENSG00000132170/ENSG00000055163/ENSG00000077942/ENSG00000146216/ENSG00000026103/ENSG00000138795…	27	ENSG00000197249/ENSG00000102032/ENSG00000051108/ENSG00000115414/ENSG00000112715/ENSG00000073282/ENSG00000124102/ENSG00000153094/ENSG00000217128/ENSG00000163220/ENSG00000150938/ENSG00000012223/ENSG00000141682/ENSG00000197442/ENSG00000142867/ENSG00000156535/ENSG00000090432/ENSG00000169604/ENSG00000023445/ENSG00000188488/ENSG00000130303/ENSG00000158828/ENSG00000143546/ENSG00000166401/ENSG00000165949…
BP	GO:0006760	folic acid-containing compound metabolic process	11/1485	29/14622	6.99331e-05	0.00326922	ENSG00000182199/ENSG00000065911/ENSG00000138363/ENSG00000136010/ENSG00000228716/ENSG00000124275/ENSG00000137563/ENSG00000110195/ENSG00000176890/ENSG00000086205/ENSG00000160282	SHMT2/MTHFD2/ATIC/ALDH1L2/DHFR/MTRR/GGH/FOLR1/TYMS/FOLH1/FTCD	11	5	ENSG00000228716/ENSG00000137563/ENSG00000176890/ENSG00000086205/ENSG00000160282	6	ENSG00000182199/ENSG00000065911/ENSG00000138363/ENSG00000136010/ENSG00000124275/ENSG00000110195
BP	GO:0007080	mitotic metaphase plate congression	14/1485	44/14622	7.13818e-05	0.00330818	ENSG00000167513/ENSG00000237649/ENSG00000118193/ENSG00000134057/ENSG00000138778/ENSG00000080986/ENSG00000134222/ENSG00000143228/ENSG00000146670/ENSG00000121621/ENSG00000134690/ENSG00000142945/ENSG00000040275/ENSG00000164695	CDT1/KIFC1/KIF14/CCNB1/CENPE/NDC80/PSRC1/NUF2/CDCA5/KIF18A/CDCA8/KIF2C/SPDL1/CHMP4C	14	13	ENSG00000167513/ENSG00000237649/ENSG00000118193/ENSG00000134057/ENSG00000138778/ENSG00000080986/ENSG00000134222/ENSG00000143228/ENSG00000146670/ENSG00000121621/ENSG00000134690/ENSG00000142945/ENSG00000040275	1	ENSG00000164695
BP	GO:0051303	establishment of chromosome localization	19/1485	72/14622	7.28051e-05	0.0033453	ENSG00000167513/ENSG00000076382/ENSG00000237649/ENSG00000117724/ENSG00000118193/ENSG00000134057/ENSG00000138778/ENSG00000080986/ENSG00000134222/ENSG00000143228/ENSG00000146670/ENSG00000121621/ENSG00000134690/ENSG00000142945/ENSG00000040275/ENSG00000164695/ENSG00000101447/ENSG00000126787/ENSG00000031691	CDT1/SPAG5/KIFC1/CENPF/KIF14/CCNB1/CENPE/NDC80/PSRC1/NUF2/CDCA5/KIF18A/CDCA8/KIF2C/SPDL1/CHMP4C/FAM83D/DLGAP5/CENPQ	19	18	ENSG00000167513/ENSG00000076382/ENSG00000237649/ENSG00000117724/ENSG00000118193/ENSG00000134057/ENSG00000138778/ENSG00000080986/ENSG00000134222/ENSG00000143228/ENSG00000146670/ENSG00000121621/ENSG00000134690/ENSG00000142945/ENSG00000040275/ENSG00000101447/ENSG00000126787/ENSG00000031691	1	ENSG00000164695
BP	GO:0018149	peptide cross-linking	13/1485	39/14622	7.49671e-05	0.00338861	ENSG00000064687/ENSG00000115414/ENSG00000168542/ENSG00000096696/ENSG00000186395/ENSG00000169469/ENSG00000124102/ENSG00000169474/ENSG00000198959/ENSG00000163216/ENSG00000167768/ENSG00000203785/ENSG00000163209	ABCA7/FN1/COL3A1/DSP/KRT10/SPRR1B/PI3/SPRR1A/TGM2/SPRR2D/KRT1/SPRR2E/SPRR3	13	3	ENSG00000064687/ENSG00000168542/ENSG00000163209	10	ENSG00000115414/ENSG00000096696/ENSG00000186395/ENSG00000169469/ENSG00000124102/ENSG00000169474/ENSG00000198959/ENSG00000163216/ENSG00000167768/ENSG00000203785
BP	GO:0001655	urogenital system development	50/1485	284/14622	7.50082e-05	0.00338861	ENSG00000164690/ENSG00000124766/ENSG00000113494/ENSG00000272398/ENSG00000117724/ENSG00000138180/ENSG00000130702/ENSG00000111276/ENSG00000137868/ENSG00000104899/ENSG00000115415/ENSG00000128342/ENSG00000117318/ENSG00000125378/ENSG00000169083/ENSG00000112715/ENSG00000111077/ENSG00000073282/ENSG00000153094/ENSG00000121691/ENSG00000066468/ENSG00000132386/ENSG00000077782/ENSG00000006016/ENSG00000172818…	SHH/SOX4/PRLR/CD24/CENPF/CEP55/LAMA5/CDKN1B/STRA6/AMH/STAT1/LIF/ID3/BMP4/AR/VEGFA/TNS2/TP63/BCL2L11/CAT/FGFR2/SERPINF1/FGFR1/CRLF1/OVOL1/SOX11/BCL2/PTCH1/JAG1/PSAPL1/EPHA7/COL4A3/GDNF/SMAD9/TP73/CPLANE1/FBN1/ACE/COL4A4/EPHB2/CRIP1/FAT4/AQP2/PLAG1/LHX1/PTPRO/ALDH1A2/SPRY1/SLIT2/UPK3A	50	29	ENSG00000164690/ENSG00000117724/ENSG00000138180/ENSG00000130702/ENSG00000137868/ENSG00000104899/ENSG00000169083/ENSG00000111077/ENSG00000066468/ENSG00000132386/ENSG00000077782/ENSG00000006016/ENSG00000176887/ENSG00000101384/ENSG00000135333/ENSG00000169031/ENSG00000078900/ENSG00000197603/ENSG00000166147/ENSG00000159640/ENSG00000081052/ENSG00000213145/ENSG00000196159/ENSG00000167580/ENSG00000181690…	21	ENSG00000124766/ENSG00000113494/ENSG00000272398/ENSG00000111276/ENSG00000115415/ENSG00000128342/ENSG00000117318/ENSG00000125378/ENSG00000112715/ENSG00000073282/ENSG00000153094/ENSG00000121691/ENSG00000172818/ENSG00000171791/ENSG00000185920/ENSG00000178597/ENSG00000168621/ENSG00000120693/ENSG00000133216/ENSG00000151490/ENSG00000164056
BP	GO:0010812	negative regulation of cell-substrate adhesion	15/1485	50/14622	8.50928e-05	0.00379839	ENSG00000189058/ENSG00000100097/ENSG00000155760/ENSG00000108821/ENSG00000174804/ENSG00000147044/ENSG00000144824/ENSG00000101384/ENSG00000111846/ENSG00000163975/ENSG00000077942/ENSG00000117228/ENSG00000157227/ENSG00000151490/ENSG00000106366	APOD/LGALS1/FZD7/COL1A1/FZD4/CASK/PHLDB2/JAG1/GCNT2/MELTF/FBLN1/GBP1/MMP14/PTPRO/SERPINE1	15	8	ENSG00000189058/ENSG00000100097/ENSG00000108821/ENSG00000101384/ENSG00000111846/ENSG00000163975/ENSG00000077942/ENSG00000157227	7	ENSG00000155760/ENSG00000174804/ENSG00000147044/ENSG00000144824/ENSG00000117228/ENSG00000151490/ENSG00000106366
BP	GO:0045137	development of primary sexual characteristics	36/1485	184/14622	8.54921e-05	0.00379839	ENSG00000176046/ENSG00000164442/ENSG00000066279/ENSG00000112972/ENSG00000164104/ENSG00000205336/ENSG00000164292/ENSG00000163083/ENSG00000128564/ENSG00000172216/ENSG00000104899/ENSG00000125977/ENSG00000132780/ENSG00000121621/ENSG00000136492/ENSG00000221829/ENSG00000090339/ENSG00000169083/ENSG00000187741/ENSG00000112715/ENSG00000106268/ENSG00000174804/ENSG00000153094/ENSG00000260428/ENSG00000171791…	NUPR1/CITED2/ASPM/HMGCS1/HMGB2/ADGRG1/RHOBTB3/INHBB/VGF/CEBPB/AMH/EIF2S2/NASP/KIF18A/BRIP1/FANCG/ICAM1/AR/FANCA/VEGFA/NUDT1/FZD4/BCL2L11/SCX/BCL2/BRCA2/CTSV/DACH1/REC8/NOS3/MMP14/LRRC6/SOX15/SLIT2/HOXA10/UMODL1	36	23	ENSG00000066279/ENSG00000164104/ENSG00000163083/ENSG00000128564/ENSG00000104899/ENSG00000132780/ENSG00000121621/ENSG00000136492/ENSG00000221829/ENSG00000169083/ENSG00000187741/ENSG00000106268/ENSG00000260428/ENSG00000139618/ENSG00000136943/ENSG00000276644/ENSG00000100918/ENSG00000157227/ENSG00000129295/ENSG00000129194/ENSG00000145147/ENSG00000253293/ENSG00000177398	13	ENSG00000176046/ENSG00000164442/ENSG00000112972/ENSG00000205336/ENSG00000164292/ENSG00000172216/ENSG00000125977/ENSG00000090339/ENSG00000112715/ENSG00000174804/ENSG00000153094/ENSG00000171791/ENSG00000164867
BP	GO:1902751	positive regulation of cell cycle G2/M phase transition	10/1485	25/14622	8.84148e-05	0.00386615	ENSG00000170312/ENSG00000101224/ENSG00000134057/ENSG00000161692/ENSG00000097046/ENSG00000135446/ENSG00000143476/ENSG00000164045/ENSG00000158402/ENSG00000169884	CDK1/CDC25B/CCNB1/DBF4B/CDC7/CDK4/DTL/CDC25A/CDC25C/WNT10B	10	8	ENSG00000170312/ENSG00000134057/ENSG00000161692/ENSG00000097046/ENSG00000143476/ENSG00000164045/ENSG00000158402/ENSG00000169884	2	ENSG00000101224/ENSG00000135446
BP	GO:0032465	regulation of cytokinesis	19/1485	73/14622	8.91745e-05	0.00386615	ENSG00000112984/ENSG00000178999/ENSG00000166851/ENSG00000122966/ENSG00000101224/ENSG00000087586/ENSG00000137807/ENSG00000118193/ENSG00000094804/ENSG00000097033/ENSG00000105255/ENSG00000278259/ENSG00000129173/ENSG00000139618/ENSG00000165891/ENSG00000138182/ENSG00000164695/ENSG00000121101/ENSG00000162009	KIF20A/AURKB/PLK1/CIT/CDC25B/AURKA/KIF23/KIF14/CDC6/SH3GLB1/FSD1/MYO19/E2F8/BRCA2/E2F7/KIF20B/CHMP4C/TEX14/SSTR5	19	15	ENSG00000112984/ENSG00000178999/ENSG00000166851/ENSG00000122966/ENSG00000087586/ENSG00000137807/ENSG00000118193/ENSG00000094804/ENSG00000105255/ENSG00000278259/ENSG00000129173/ENSG00000139618/ENSG00000165891/ENSG00000138182/ENSG00000121101	4	ENSG00000101224/ENSG00000097033/ENSG00000164695/ENSG00000162009
BP	GO:0050000	chromosome localization	19/1485	73/14622	8.91745e-05	0.00386615	ENSG00000167513/ENSG00000076382/ENSG00000237649/ENSG00000117724/ENSG00000118193/ENSG00000134057/ENSG00000138778/ENSG00000080986/ENSG00000134222/ENSG00000143228/ENSG00000146670/ENSG00000121621/ENSG00000134690/ENSG00000142945/ENSG00000040275/ENSG00000164695/ENSG00000101447/ENSG00000126787/ENSG00000031691	CDT1/SPAG5/KIFC1/CENPF/KIF14/CCNB1/CENPE/NDC80/PSRC1/NUF2/CDCA5/KIF18A/CDCA8/KIF2C/SPDL1/CHMP4C/FAM83D/DLGAP5/CENPQ	19	18	ENSG00000167513/ENSG00000076382/ENSG00000237649/ENSG00000117724/ENSG00000118193/ENSG00000134057/ENSG00000138778/ENSG00000080986/ENSG00000134222/ENSG00000143228/ENSG00000146670/ENSG00000121621/ENSG00000134690/ENSG00000142945/ENSG00000040275/ENSG00000101447/ENSG00000126787/ENSG00000031691	1	ENSG00000164695
BP	GO:0031099	regeneration	32/1485	158/14622	0.000105472	0.00453612	ENSG00000189058/ENSG00000170312/ENSG00000087586/ENSG00000155760/ENSG00000124762/ENSG00000138363/ENSG00000134057/ENSG00000172216/ENSG00000132646/ENSG00000145386/ENSG00000183087/ENSG00000228716/ENSG00000178568/ENSG00000136167/ENSG00000057593/ENSG00000198727/ENSG00000135446/ENSG00000171791/ENSG00000185920/ENSG00000132561/ENSG00000105426/ENSG00000108515/ENSG00000119508/ENSG00000132170/ENSG00000110195…	APOD/CDK1/AURKA/FZD7/CDKN1A/ATIC/CCNB1/CEBPB/PCNA/CCNA2/GAS6/DHFR/ERBB4/LCP1/F7/MT-CYB/CDK4/BCL2/PTCH1/MATN2/PTPRS/ENO3/NR4A3/PPARG/FOLR1/FLT3/C5AR1/CLDN1/TYMS/WNT10B/APOA1/SOX15	32	22	ENSG00000189058/ENSG00000170312/ENSG00000087586/ENSG00000134057/ENSG00000132646/ENSG00000145386/ENSG00000183087/ENSG00000228716/ENSG00000178568/ENSG00000057593/ENSG00000198727/ENSG00000132561/ENSG00000105426/ENSG00000108515/ENSG00000119508/ENSG00000132170/ENSG00000122025/ENSG00000197405/ENSG00000176890/ENSG00000169884/ENSG00000118137/ENSG00000129194	10	ENSG00000155760/ENSG00000124762/ENSG00000138363/ENSG00000172216/ENSG00000136167/ENSG00000135446/ENSG00000171791/ENSG00000185920/ENSG00000110195/ENSG00000163347
BP	GO:0008406	gonad development	35/1485	179/14622	0.000107931	0.00460504	ENSG00000176046/ENSG00000164442/ENSG00000066279/ENSG00000112972/ENSG00000164104/ENSG00000205336/ENSG00000164292/ENSG00000163083/ENSG00000128564/ENSG00000172216/ENSG00000104899/ENSG00000125977/ENSG00000132780/ENSG00000121621/ENSG00000136492/ENSG00000221829/ENSG00000090339/ENSG00000169083/ENSG00000187741/ENSG00000112715/ENSG00000106268/ENSG00000174804/ENSG00000153094/ENSG00000260428/ENSG00000171791…	NUPR1/CITED2/ASPM/HMGCS1/HMGB2/ADGRG1/RHOBTB3/INHBB/VGF/CEBPB/AMH/EIF2S2/NASP/KIF18A/BRIP1/FANCG/ICAM1/AR/FANCA/VEGFA/NUDT1/FZD4/BCL2L11/SCX/BCL2/BRCA2/CTSV/REC8/NOS3/MMP14/LRRC6/SOX15/SLIT2/HOXA10/UMODL1	35	22	ENSG00000066279/ENSG00000164104/ENSG00000163083/ENSG00000128564/ENSG00000104899/ENSG00000132780/ENSG00000121621/ENSG00000136492/ENSG00000221829/ENSG00000169083/ENSG00000187741/ENSG00000106268/ENSG00000260428/ENSG00000139618/ENSG00000136943/ENSG00000100918/ENSG00000157227/ENSG00000129295/ENSG00000129194/ENSG00000145147/ENSG00000253293/ENSG00000177398	13	ENSG00000176046/ENSG00000164442/ENSG00000112972/ENSG00000205336/ENSG00000164292/ENSG00000172216/ENSG00000125977/ENSG00000090339/ENSG00000112715/ENSG00000174804/ENSG00000153094/ENSG00000171791/ENSG00000164867
BP	GO:0030856	regulation of epithelial cell differentiation	27/1485	125/14622	0.000116239	0.00492049	ENSG00000116285/ENSG00000113494/ENSG00000185022/ENSG00000272398/ENSG00000139352/ENSG00000133639/ENSG00000111276/ENSG00000135547/ENSG00000172216/ENSG00000115415/ENSG00000128342/ENSG00000125378/ENSG00000073282/ENSG00000185920/ENSG00000136943/ENSG00000101384/ENSG00000168874/ENSG00000156535/ENSG00000168621/ENSG00000184113/ENSG00000169884/ENSG00000196159/ENSG00000273706/ENSG00000106366/ENSG00000117425…	ERRFI1/PRLR/MAFF/CD24/ASCL1/BTG1/CDKN1B/HEY2/CEBPB/STAT1/LIF/BMP4/TP63/PTCH1/CTSV/JAG1/ATOH8/CD109/GDNF/CLDN5/WNT10B/FAT4/LHX1/SERPINE1/PTCH2/MESP1/ZEB1	27	10	ENSG00000135547/ENSG00000136943/ENSG00000101384/ENSG00000184113/ENSG00000169884/ENSG00000196159/ENSG00000273706/ENSG00000117425/ENSG00000166823/ENSG00000148516	17	ENSG00000116285/ENSG00000113494/ENSG00000185022/ENSG00000272398/ENSG00000139352/ENSG00000133639/ENSG00000111276/ENSG00000172216/ENSG00000115415/ENSG00000128342/ENSG00000125378/ENSG00000073282/ENSG00000185920/ENSG00000168874/ENSG00000156535/ENSG00000168621/ENSG00000106366
BP	GO:0001706	endoderm formation	14/1485	46/14622	0.000122649	0.00515127	ENSG00000142156/ENSG00000053747/ENSG00000107984/ENSG00000138166/ENSG00000091136/ENSG00000115414/ENSG00000158050/ENSG00000130635/ENSG00000196878/ENSG00000204262/ENSG00000157227/ENSG00000135424/ENSG00000273706/ENSG00000166823	COL6A1/LAMA3/DKK1/DUSP5/LAMB1/FN1/DUSP2/COL5A1/LAMB3/COL5A2/MMP14/ITGA7/LHX1/MESP1	14	11	ENSG00000142156/ENSG00000053747/ENSG00000107984/ENSG00000091136/ENSG00000130635/ENSG00000196878/ENSG00000204262/ENSG00000157227/ENSG00000135424/ENSG00000273706/ENSG00000166823	3	ENSG00000138166/ENSG00000115414/ENSG00000158050
BP	GO:0001525	angiogenesis	67/1485	421/14622	0.000129144	0.0053621	ENSG00000164690/ENSG00000189058/ENSG00000031698/ENSG00000128165/ENSG00000140105/ENSG00000181790/ENSG00000151651/ENSG00000171236/ENSG00000130702/ENSG00000133639/ENSG00000205336/ENSG00000169504/ENSG00000100644/ENSG00000115414/ENSG00000115415/ENSG00000179388/ENSG00000100219/ENSG00000185215/ENSG00000125378/ENSG00000156427/ENSG00000105855/ENSG00000116044/ENSG00000112715/ENSG00000169855/ENSG00000106991…	SHH/APOD/SARS/ADM2/WARS/ADGRB1/ADAM8/LRG1/LAMA5/BTG1/ADGRG1/CLIC4/HIF1A/FN1/STAT1/EGR3/XBP1/TNFAIP2/BMP4/FGF18/ITGB8/NFE2L2/VEGFA/ROBO1/ENG/NFATC4/FGFR2/SERPINF1/FGFR1/HSPG2/S100A7/E2F8/E2F2/E2F7/JAG1/ADGRB2/BRCA1/COL4A3/ECM1/TBX1/PPARG/SOX18/NPR1/IL18/C5AR1/KRT1/SEMA5A/LEF1/MEIS1/NOS3/MMP14/RORA/TERT/EPHB2/ABCC8/LEPR/HOXB3/NRP2/HDAC9/EGF/SPINK5/ARHGAP22/SERPINE1/SLIT2/PTPRB/TBX4/EPHB1	67	43	ENSG00000164690/ENSG00000189058/ENSG00000181790/ENSG00000151651/ENSG00000130702/ENSG00000185215/ENSG00000156427/ENSG00000169855/ENSG00000106991/ENSG00000100968/ENSG00000066468/ENSG00000132386/ENSG00000077782/ENSG00000142798/ENSG00000129173/ENSG00000007968/ENSG00000165891/ENSG00000101384/ENSG00000121753/ENSG00000012048/ENSG00000169031/ENSG00000143369/ENSG00000184058/ENSG00000132170/ENSG00000203883…	24	ENSG00000031698/ENSG00000128165/ENSG00000140105/ENSG00000171236/ENSG00000133639/ENSG00000205336/ENSG00000169504/ENSG00000100644/ENSG00000115414/ENSG00000115415/ENSG00000179388/ENSG00000100219/ENSG00000125378/ENSG00000105855/ENSG00000116044/ENSG00000112715/ENSG00000143556/ENSG00000150782/ENSG00000167768/ENSG00000164867/ENSG00000069667/ENSG00000133216/ENSG00000116678/ENSG00000106366
BP	GO:0009991	response to extracellular stimulus	68/1485	429/14622	0.000130332	0.0053621	ENSG00000100889/ENSG00000025039/ENSG00000167114/ENSG00000124762/ENSG00000110436/ENSG00000139352/ENSG00000175895/ENSG00000043591/ENSG00000112972/ENSG00000108821/ENSG00000166986/ENSG00000175197/ENSG00000163083/ENSG00000128564/ENSG00000115919/ENSG00000132646/ENSG00000155090/ENSG00000164761/ENSG00000115415/ENSG00000113161/ENSG00000100219/ENSG00000136492/ENSG00000005893/ENSG00000090339/ENSG00000183087…	PCK2/RRAGD/SLC27A4/CDKN1A/SLC1A2/ASCL1/PLEKHF2/ADRB1/HMGCS1/COL1A1/MARS/DDIT3/INHBB/VGF/KYNU/PCNA/KLF10/TNFRSF11B/STAT1/HMGCR/XBP1/BRIP1/LAMP2/ICAM1/GAS6/SH3GLB1/KAT2A/NFE2L2/NUDT1/F7/CAT/FNIP1/RRAGA/DNMT3B/MT-CYB/GSDMD/ITGA2/BCL2/PMAIP1/CTSV/MAP3K5/BCL10/HMGCL/RRAGC/ATF3/SIPA1/PPARG/ASNS/CBS/FOLR1/PDK4/SELL/FAS/PLEKHF1/TYMS/PRKCG/FOSL1/AQP2/APOA1/SLC6A19/P2RX7/ALDH1A2/ACTA1/PYY2/GABARAP/ASGR1/MA…	68	31	ENSG00000108821/ENSG00000163083/ENSG00000128564/ENSG00000132646/ENSG00000136492/ENSG00000183087/ENSG00000108773/ENSG00000106268/ENSG00000057593/ENSG00000088305/ENSG00000198727/ENSG00000104518/ENSG00000136943/ENSG00000213445/ENSG00000132170/ENSG00000188404/ENSG00000026103/ENSG00000166289/ENSG00000176890/ENSG00000126583/ENSG00000175592/ENSG00000167580/ENSG00000118137/ENSG00000174358/ENSG00000089041…	37	ENSG00000100889/ENSG00000025039/ENSG00000167114/ENSG00000124762/ENSG00000110436/ENSG00000139352/ENSG00000175895/ENSG00000043591/ENSG00000112972/ENSG00000166986/ENSG00000175197/ENSG00000115919/ENSG00000155090/ENSG00000164761/ENSG00000115415/ENSG00000113161/ENSG00000100219/ENSG00000005893/ENSG00000090339/ENSG00000097033/ENSG00000116044/ENSG00000121691/ENSG00000217128/ENSG00000155876/ENSG00000164171…
BP	GO:0000732	strand displacement	10/1485	26/14622	0.000130661	0.0053621	ENSG00000175643/ENSG00000136492/ENSG00000197299/ENSG00000111247/ENSG00000138376/ENSG00000139618/ENSG00000174371/ENSG00000138346/ENSG00000012048/ENSG00000258366	RMI2/BRIP1/BLM/RAD51AP1/BARD1/BRCA2/EXO1/DNA2/BRCA1/RTEL1	10	10	ENSG00000175643/ENSG00000136492/ENSG00000197299/ENSG00000111247/ENSG00000138376/ENSG00000139618/ENSG00000174371/ENSG00000138346/ENSG00000012048/ENSG00000258366	0
BP	GO:0000910	cytokinesis	32/1485	160/14622	0.000135047	0.00550012	ENSG00000135476/ENSG00000112984/ENSG00000178999/ENSG00000166851/ENSG00000122966/ENSG00000101224/ENSG00000087586/ENSG00000137807/ENSG00000118193/ENSG00000138180/ENSG00000011426/ENSG00000094804/ENSG00000149503/ENSG00000090889/ENSG00000097033/ENSG00000105255/ENSG00000278259/ENSG00000115163/ENSG00000124507/ENSG00000129173/ENSG00000101197/ENSG00000139618/ENSG00000137804/ENSG00000165891/ENSG00000138182…	ESPL1/KIF20A/AURKB/PLK1/CIT/CDC25B/AURKA/KIF23/KIF14/CEP55/ANLN/CDC6/INCENP/KIF4A/SH3GLB1/FSD1/MYO19/CENPA/PACSIN1/E2F8/BIRC7/BRCA2/NUSAP1/E2F7/KIF20B/CHMP4C/BIRC3/EFHC1/SEPT3/TEX14/SEPT1/SSTR5	32	26	ENSG00000135476/ENSG00000112984/ENSG00000178999/ENSG00000166851/ENSG00000122966/ENSG00000087586/ENSG00000137807/ENSG00000118193/ENSG00000138180/ENSG00000011426/ENSG00000094804/ENSG00000149503/ENSG00000090889/ENSG00000105255/ENSG00000278259/ENSG00000115163/ENSG00000124507/ENSG00000129173/ENSG00000101197/ENSG00000139618/ENSG00000137804/ENSG00000165891/ENSG00000138182/ENSG00000096093/ENSG00000121101…	6	ENSG00000101224/ENSG00000097033/ENSG00000164695/ENSG00000023445/ENSG00000100167/ENSG00000162009
BP	GO:0021700	developmental maturation	41/1485	224/14622	0.000136079	0.00550044	ENSG00000147642/ENSG00000058404/ENSG00000117399/ENSG00000101224/ENSG00000087586/ENSG00000124762/ENSG00000139352/ENSG00000118193/ENSG00000134057/ENSG00000071539/ENSG00000100644/ENSG00000175197/ENSG00000118508/ENSG00000100219/ENSG00000068078/ENSG00000112715/ENSG00000100968/ENSG00000225697/ENSG00000077782/ENSG00000131094/ENSG00000012223/ENSG00000171791/ENSG00000139618/ENSG00000149922/ENSG00000115257…	SYBU/CAMK2B/CDC20/CDC25B/AURKA/CDKN1A/ASCL1/KIF14/CCNB1/TRIP13/HIF1A/DDIT3/RAB32/XBP1/FGFR3/VEGFA/NFATC4/SLC26A6/FGFR1/C1QL1/LTF/BCL2/BRCA2/TBX6/PCSK4/REC8/PPARG/SOX18/FBXO5/SCLT1/TUBB8/TYMS/WNT10B/FAT4/DLG4/KCNIP2/LGI4/SPINK5/ALDH1A2/UNC13A/POU2F2	41	30	ENSG00000147642/ENSG00000117399/ENSG00000087586/ENSG00000118193/ENSG00000134057/ENSG00000071539/ENSG00000068078/ENSG00000100968/ENSG00000225697/ENSG00000077782/ENSG00000131094/ENSG00000139618/ENSG00000149922/ENSG00000115257/ENSG00000100918/ENSG00000132170/ENSG00000203883/ENSG00000112029/ENSG00000151466/ENSG00000261456/ENSG00000176890/ENSG00000169884/ENSG00000196159/ENSG00000132535/ENSG00000120049…	11	ENSG00000058404/ENSG00000101224/ENSG00000124762/ENSG00000139352/ENSG00000100644/ENSG00000175197/ENSG00000118508/ENSG00000100219/ENSG00000112715/ENSG00000012223/ENSG00000171791
BP	GO:0006275	regulation of DNA replication	25/1485	113/14622	0.000137331	0.00550963	ENSG00000170312/ENSG00000167513/ENSG00000111602/ENSG00000127586/ENSG00000140534/ENSG00000132646/ENSG00000133119/ENSG00000094804/ENSG00000117318/ENSG00000197299/ENSG00000125378/ENSG00000161692/ENSG00000159147/ENSG00000097046/ENSG00000077782/ENSG00000136982/ENSG00000129173/ENSG00000139618/ENSG00000165891/ENSG00000109321/ENSG00000276644/ENSG00000112312/ENSG00000138346/ENSG00000171320/ENSG00000234602	CDK1/CDT1/TIMELESS/CHTF18/TICRR/PCNA/RFC3/CDC6/ID3/BLM/BMP4/DBF4B/DONSON/CDC7/FGFR1/DSCC1/E2F8/BRCA2/E2F7/AREG/DACH1/GMNN/DNA2/ESCO2/MCIDAS	25	22	ENSG00000170312/ENSG00000167513/ENSG00000111602/ENSG00000127586/ENSG00000140534/ENSG00000132646/ENSG00000133119/ENSG00000094804/ENSG00000197299/ENSG00000161692/ENSG00000159147/ENSG00000097046/ENSG00000077782/ENSG00000136982/ENSG00000129173/ENSG00000139618/ENSG00000165891/ENSG00000276644/ENSG00000112312/ENSG00000138346/ENSG00000171320/ENSG00000234602	3	ENSG00000117318/ENSG00000125378/ENSG00000109321
BP	GO:0015804	neutral amino acid transport	11/1485	31/14622	0.000141355	0.00562908	ENSG00000103257/ENSG00000168003/ENSG00000168528/ENSG00000149150/ENSG00000105281/ENSG00000092068/ENSG00000146232/ENSG00000196517/ENSG00000115902/ENSG00000180773/ENSG00000174358	SLC7A5/SLC3A2/SERINC2/SLC43A1/SLC1A5/SLC7A8/NFKBIE/SLC6A9/SLC1A4/SLC36A4/SLC6A19	11	3	ENSG00000168528/ENSG00000180773/ENSG00000174358	8	ENSG00000103257/ENSG00000168003/ENSG00000149150/ENSG00000105281/ENSG00000092068/ENSG00000146232/ENSG00000196517/ENSG00000115902
BP	GO:0014013	regulation of gliogenesis	21/1485	88/14622	0.00015034	0.00594283	ENSG00000164690/ENSG00000170312/ENSG00000118513/ENSG00000128342/ENSG00000146072/ENSG00000156299/ENSG00000176887/ENSG00000204305/ENSG00000132170/ENSG00000166780/ENSG00000265763/ENSG00000146216/ENSG00000078900/ENSG00000115844/ENSG00000136717/ENSG00000164362/ENSG00000006071/ENSG00000181690/ENSG00000146122/ENSG00000135919/ENSG00000170558	SHH/CDK1/MYB/LIF/TNFRSF21/TIAM1/SOX11/AGER/PPARG/C16orf45/ZNF488/TTBK1/TP73/DLX2/BIN1/TERT/ABCC8/PLAG1/DAAM2/SERPINE2/CDH2	21	15	ENSG00000164690/ENSG00000170312/ENSG00000176887/ENSG00000204305/ENSG00000132170/ENSG00000265763/ENSG00000146216/ENSG00000078900/ENSG00000136717/ENSG00000164362/ENSG00000006071/ENSG00000181690/ENSG00000146122/ENSG00000135919/ENSG00000170558	6	ENSG00000118513/ENSG00000128342/ENSG00000146072/ENSG00000156299/ENSG00000166780/ENSG00000115844
BP	GO:0042659	regulation of cell fate specification	6/1485	10/14622	0.000159023	0.0061504	ENSG00000107984/ENSG00000155760/ENSG00000169083/ENSG00000143013/ENSG00000077782/ENSG00000166823	DKK1/FZD7/AR/LMO4/FGFR1/MESP1	6	4	ENSG00000107984/ENSG00000169083/ENSG00000077782/ENSG00000166823	2	ENSG00000155760/ENSG00000143013
BP	GO:0060707	trophoblast giant cell differentiation	6/1485	10/14622	0.000159023	0.0061504	ENSG00000128342/ENSG00000142731/ENSG00000129173/ENSG00000165891/ENSG00000184557/ENSG00000189280	LIF/PLK4/E2F8/E2F7/SOCS3/GJB5	6	4	ENSG00000142731/ENSG00000129173/ENSG00000165891/ENSG00000189280	2	ENSG00000128342/ENSG00000184557
BP	GO:1902969	mitotic DNA replication	6/1485	10/14622	0.000159023	0.0061504	ENSG00000105486/ENSG00000101003/ENSG00000131153/ENSG00000093009/ENSG00000077782/ENSG00000139618	LIG1/GINS1/GINS2/CDC45/FGFR1/BRCA2	6	6	ENSG00000105486/ENSG00000101003/ENSG00000131153/ENSG00000093009/ENSG00000077782/ENSG00000139618	0
BP	GO:0055093	response to hyperoxia	9/1485	22/14622	0.000163323	0.0062716	ENSG00000124762/ENSG00000108821/ENSG00000121691/ENSG00000198899/ENSG00000088305/ENSG00000198727/ENSG00000135446/ENSG00000132170/ENSG00000026103	CDKN1A/COL1A1/CAT/MT-ATP6/DNMT3B/MT-CYB/CDK4/PPARG/FAS	9	6	ENSG00000108821/ENSG00000198899/ENSG00000088305/ENSG00000198727/ENSG00000132170/ENSG00000026103	3	ENSG00000124762/ENSG00000121691/ENSG00000135446
BP	GO:0046660	female sex differentiation	22/1485	95/14622	0.000168965	0.00644225	ENSG00000176046/ENSG00000137868/ENSG00000163083/ENSG00000128564/ENSG00000172216/ENSG00000104899/ENSG00000221829/ENSG00000090339/ENSG00000187741/ENSG00000112715/ENSG00000073282/ENSG00000174804/ENSG00000171791/ENSG00000139618/ENSG00000276644/ENSG00000092445/ENSG00000164867/ENSG00000157227/ENSG00000273706/ENSG00000153208/ENSG00000145147/ENSG00000177398	NUPR1/STRA6/INHBB/VGF/CEBPB/AMH/FANCG/ICAM1/FANCA/VEGFA/TP63/FZD4/BCL2/BRCA2/DACH1/TYRO3/NOS3/MMP14/LHX1/MERTK/SLIT2/UMODL1	22	14	ENSG00000137868/ENSG00000163083/ENSG00000128564/ENSG00000104899/ENSG00000221829/ENSG00000187741/ENSG00000139618/ENSG00000276644/ENSG00000092445/ENSG00000157227/ENSG00000273706/ENSG00000153208/ENSG00000145147/ENSG00000177398	8	ENSG00000176046/ENSG00000172216/ENSG00000090339/ENSG00000112715/ENSG00000073282/ENSG00000174804/ENSG00000171791/ENSG00000164867
BP	GO:0007127	meiosis I	23/1485	102/14622	0.000185645	0.00702836	ENSG00000135476/ENSG00000131747/ENSG00000166851/ENSG00000101224/ENSG00000087586/ENSG00000164611/ENSG00000071539/ENSG00000197774/ENSG00000133101/ENSG00000136492/ENSG00000153094/ENSG00000144554/ENSG00000139618/ENSG00000154920/ENSG00000188827/ENSG00000100918/ENSG00000121211/ENSG00000105173/ENSG00000112029/ENSG00000175279/ENSG00000175305/ENSG00000161860/ENSG00000204410	ESPL1/TOP2A/PLK1/CDC25B/AURKA/PTTG1/TRIP13/EME2/CCNA1/BRIP1/BCL2L11/FANCD2/BRCA2/EME1/SLX4/REC8/MND1/CCNE1/FBXO5/CENPS/CCNE2/SYCE2/MSH5	23	21	ENSG00000135476/ENSG00000131747/ENSG00000166851/ENSG00000087586/ENSG00000164611/ENSG00000071539/ENSG00000197774/ENSG00000133101/ENSG00000136492/ENSG00000144554/ENSG00000139618/ENSG00000154920/ENSG00000188827/ENSG00000100918/ENSG00000121211/ENSG00000105173/ENSG00000112029/ENSG00000175279/ENSG00000175305/ENSG00000161860/ENSG00000204410	2	ENSG00000101224/ENSG00000153094
BP	GO:0022616	DNA strand elongation	10/1485	27/14622	0.000188744	0.00706105	ENSG00000105486/ENSG00000177084/ENSG00000132646/ENSG00000133119/ENSG00000101003/ENSG00000131153/ENSG00000143799/ENSG00000138346/ENSG00000164362/ENSG00000147536	LIG1/POLE/PCNA/RFC3/GINS1/GINS2/PARP1/DNA2/TERT/GINS4	10	10	ENSG00000105486/ENSG00000177084/ENSG00000132646/ENSG00000133119/ENSG00000101003/ENSG00000131153/ENSG00000143799/ENSG00000138346/ENSG00000164362/ENSG00000147536	0
BP	GO:0031589	cell-substrate adhesion	49/1485	287/14622	0.000190543	0.00706105	ENSG00000189058/ENSG00000100097/ENSG00000155760/ENSG00000118193/ENSG00000130702/ENSG00000091136/ENSG00000108821/ENSG00000173848/ENSG00000129474/ENSG00000115414/ENSG00000102879/ENSG00000168542/ENSG00000092929/ENSG00000073712/ENSG00000183087/ENSG00000112715/ENSG00000174804/ENSG00000147044/ENSG00000153094/ENSG00000156299/ENSG00000106541/ENSG00000164171/ENSG00000171791/ENSG00000005961/ENSG00000144824…	APOD/LGALS1/FZD7/KIF14/LAMA5/LAMB1/COL1A1/NET1/AJUBA/FN1/CORO1A/COL3A1/UNC13D/FERMT2/GAS6/VEGFA/FZD4/CASK/BCL2L11/TIAM1/AGR2/ITGA2/BCL2/ITGA2B/PHLDB2/JAG1/GCNT2/MELTF/ANTXR1/FBLN1/GBP1/TYRO3/ITGB7/MMP14/COL5A3/ITGA10/COL17A1/EPDR1/ITGA7/APOA1/FBLN5/ITGAL/EDA/PTPRO/SERPINE1/MSLN/MERTK/CD36/EPHB1	49	29	ENSG00000189058/ENSG00000100097/ENSG00000118193/ENSG00000130702/ENSG00000091136/ENSG00000108821/ENSG00000102879/ENSG00000168542/ENSG00000092929/ENSG00000183087/ENSG00000005961/ENSG00000101384/ENSG00000111846/ENSG00000163975/ENSG00000077942/ENSG00000092445/ENSG00000139626/ENSG00000157227/ENSG00000080573/ENSG00000143127/ENSG00000065618/ENSG00000086289/ENSG00000135424/ENSG00000118137/ENSG00000005844…	20	ENSG00000155760/ENSG00000173848/ENSG00000129474/ENSG00000115414/ENSG00000073712/ENSG00000112715/ENSG00000174804/ENSG00000147044/ENSG00000153094/ENSG00000156299/ENSG00000106541/ENSG00000164171/ENSG00000171791/ENSG00000144824/ENSG00000169604/ENSG00000117228/ENSG00000140092/ENSG00000151490/ENSG00000106366/ENSG00000135218
BP	GO:0015711	organic anion transport	63/1485	395/14622	0.00019065	0.00706105	ENSG00000144452/ENSG00000103257/ENSG00000168003/ENSG00000088836/ENSG00000165175/ENSG00000064687/ENSG00000268104/ENSG00000151012/ENSG00000139514/ENSG00000168528/ENSG00000167114/ENSG00000110436/ENSG00000188257/ENSG00000149150/ENSG00000137868/ENSG00000177542/ENSG00000105281/ENSG00000101986/ENSG00000092068/ENSG00000119655/ENSG00000146232/ENSG00000196517/ENSG00000185950/ENSG00000147100/ENSG00000104783…	ABCA12/SLC7A5/SLC3A2/SLC4A11/MID1IP1/ABCA7/SLC6A14/SLC7A11/SLC7A1/SERINC2/SLC27A4/SLC1A2/PLA2G2A/SLC43A1/STRA6/SLC25A22/SLC1A5/ABCD1/SLC7A8/NPC2/NFKBIE/SLC6A9/IRS2/SLC16A2/KCNN4/SLC25A6/CYB5R1/SLC6A6/ABCC2/SLC27A2/SLC26A6/PRKAG2/MAP2K6/SLC25A10/SLC22A17/SLC1A4/BEST1/SLC4A3/SLC25A4/PLIN2/PPARG/SLC16A13/PITPNM2/FOLR1/SLC4A8/ABCC4/PLA2G10/PROCA1/ATP8A1/SLCO4C1/ATP8B3/ATP8A2/SLC16A8/ACE/SLC36A4/SLC22…	63	34	ENSG00000088836/ENSG00000064687/ENSG00000168528/ENSG00000188257/ENSG00000137868/ENSG00000177542/ENSG00000101986/ENSG00000147100/ENSG00000104783/ENSG00000131389/ENSG00000023839/ENSG00000225697/ENSG00000108984/ENSG00000183048/ENSG00000092096/ENSG00000114923/ENSG00000132170/ENSG00000090975/ENSG00000050438/ENSG00000125257/ENSG00000069764/ENSG00000167525/ENSG00000124406/ENSG00000130270/ENSG00000100156…	29	ENSG00000144452/ENSG00000103257/ENSG00000168003/ENSG00000165175/ENSG00000268104/ENSG00000151012/ENSG00000139514/ENSG00000167114/ENSG00000110436/ENSG00000149150/ENSG00000105281/ENSG00000092068/ENSG00000119655/ENSG00000146232/ENSG00000196517/ENSG00000185950/ENSG00000169100/ENSG00000159348/ENSG00000140284/ENSG00000106617/ENSG00000115902/ENSG00000167995/ENSG00000151729/ENSG00000147872/ENSG00000174327…
BP	GO:0015908	fatty acid transport	19/1485	77/14622	0.000191762	0.00706105	ENSG00000165175/ENSG00000167114/ENSG00000188257/ENSG00000101986/ENSG00000185950/ENSG00000023839/ENSG00000140284/ENSG00000106617/ENSG00000108984/ENSG00000147872/ENSG00000132170/ENSG00000125257/ENSG00000069764/ENSG00000167525/ENSG00000159640/ENSG00000153246/ENSG00000178752/ENSG00000089041/ENSG00000135218	MID1IP1/SLC27A4/PLA2G2A/ABCD1/IRS2/ABCC2/SLC27A2/PRKAG2/MAP2K6/PLIN2/PPARG/ABCC4/PLA2G10/PROCA1/ACE/PLA2R1/ERFE/P2RX7/CD36	19	12	ENSG00000188257/ENSG00000101986/ENSG00000023839/ENSG00000108984/ENSG00000132170/ENSG00000125257/ENSG00000069764/ENSG00000167525/ENSG00000159640/ENSG00000153246/ENSG00000178752/ENSG00000089041	7	ENSG00000165175/ENSG00000167114/ENSG00000185950/ENSG00000140284/ENSG00000106617/ENSG00000147872/ENSG00000135218
BP	GO:0031571	mitotic G1 DNA damage checkpoint	18/1485	71/14622	0.000194572	0.00706379	ENSG00000124766/ENSG00000170312/ENSG00000087586/ENSG00000075218/ENSG00000124762/ENSG00000111276/ENSG00000134057/ENSG00000161642/ENSG00000132646/ENSG00000101412/ENSG00000177595/ENSG00000073282/ENSG00000151849/ENSG00000129173/ENSG00000165891/ENSG00000158402/ENSG00000078900/ENSG00000118495	SOX4/CDK1/AURKA/GTSE1/CDKN1A/CDKN1B/CCNB1/ZNF385A/PCNA/E2F1/PIDD1/TP63/CENPJ/E2F8/E2F7/CDC25C/TP73/PLAGL1	18	14	ENSG00000170312/ENSG00000087586/ENSG00000075218/ENSG00000134057/ENSG00000161642/ENSG00000132646/ENSG00000101412/ENSG00000177595/ENSG00000151849/ENSG00000129173/ENSG00000165891/ENSG00000158402/ENSG00000078900/ENSG00000118495	4	ENSG00000124766/ENSG00000124762/ENSG00000111276/ENSG00000073282
BP	GO:0044819	mitotic G1/S transition checkpoint	18/1485	71/14622	0.000194572	0.00706379	ENSG00000124766/ENSG00000170312/ENSG00000087586/ENSG00000075218/ENSG00000124762/ENSG00000111276/ENSG00000134057/ENSG00000161642/ENSG00000132646/ENSG00000101412/ENSG00000177595/ENSG00000073282/ENSG00000151849/ENSG00000129173/ENSG00000165891/ENSG00000158402/ENSG00000078900/ENSG00000118495	SOX4/CDK1/AURKA/GTSE1/CDKN1A/CDKN1B/CCNB1/ZNF385A/PCNA/E2F1/PIDD1/TP63/CENPJ/E2F8/E2F7/CDC25C/TP73/PLAGL1	18	14	ENSG00000170312/ENSG00000087586/ENSG00000075218/ENSG00000134057/ENSG00000161642/ENSG00000132646/ENSG00000101412/ENSG00000177595/ENSG00000151849/ENSG00000129173/ENSG00000165891/ENSG00000158402/ENSG00000078900/ENSG00000118495	4	ENSG00000124766/ENSG00000124762/ENSG00000111276/ENSG00000073282
BP	GO:0010470	regulation of gastrulation	11/1485	32/14622	0.000195778	0.00706379	ENSG00000107984/ENSG00000155760/ENSG00000130635/ENSG00000077782/ENSG00000260428/ENSG00000144824/ENSG00000204262/ENSG00000118137/ENSG00000273706/ENSG00000136689/ENSG00000166823	DKK1/FZD7/COL5A1/FGFR1/SCX/PHLDB2/COL5A2/APOA1/LHX1/IL1RN/MESP1	11	8	ENSG00000107984/ENSG00000130635/ENSG00000077782/ENSG00000260428/ENSG00000204262/ENSG00000118137/ENSG00000273706/ENSG00000166823	3	ENSG00000155760/ENSG00000144824/ENSG00000136689
BP	GO:2000105	positive regulation of DNA-dependent DNA replication	7/1485	14/14622	0.000198036	0.00708062	ENSG00000167513/ENSG00000125378/ENSG00000161692/ENSG00000097046/ENSG00000077782/ENSG00000129173/ENSG00000165891	CDT1/BMP4/DBF4B/CDC7/FGFR1/E2F8/E2F7	7	6	ENSG00000167513/ENSG00000161692/ENSG00000097046/ENSG00000077782/ENSG00000129173/ENSG00000165891	1	ENSG00000125378
BP	GO:0010466	negative regulation of peptidase activity	38/1485	206/14622	0.000199582	0.00708062	ENSG00000197249/ENSG00000102032/ENSG00000164611/ENSG00000089685/ENSG00000051108/ENSG00000079257/ENSG00000183087/ENSG00000112715/ENSG00000124102/ENSG00000217128/ENSG00000132386/ENSG00000150938/ENSG00000197558/ENSG00000135596/ENSG00000170369/ENSG00000101197/ENSG00000012223/ENSG00000170373/ENSG00000105825/ENSG00000160111/ENSG00000156535/ENSG00000170367/ENSG00000169031/ENSG00000143369/ENSG00000023445…	SERPINA1/RENBP/PTTG1/BIRC5/HERPUD1/LXN/GAS6/VEGFA/PI3/FNIP1/SERPINF1/CRIM1/SSPO/MICAL1/CST2/BIRC7/LTF/CST1/TFPI2/CPAMD8/CD109/CST5/COL4A3/ECM1/BIRC3/SERPINA5/BST2/SERPINB8/LEF1/CST4/BIN1/SLPI/SERPINI1/SPINK5/SERPINE1/PZP/SERPINE2/UMODL1	38	23	ENSG00000164611/ENSG00000089685/ENSG00000079257/ENSG00000183087/ENSG00000132386/ENSG00000197558/ENSG00000135596/ENSG00000170369/ENSG00000101197/ENSG00000170373/ENSG00000105825/ENSG00000160111/ENSG00000170367/ENSG00000169031/ENSG00000143369/ENSG00000138795/ENSG00000101441/ENSG00000136717/ENSG00000163536/ENSG00000133710/ENSG00000126838/ENSG00000135919/ENSG00000177398	15	ENSG00000197249/ENSG00000102032/ENSG00000051108/ENSG00000112715/ENSG00000124102/ENSG00000217128/ENSG00000150938/ENSG00000012223/ENSG00000156535/ENSG00000023445/ENSG00000188488/ENSG00000130303/ENSG00000166401/ENSG00000124107/ENSG00000106366
BP	GO:0030330	DNA damage response, signal transduction by p53 class mediator	24/1485	109/14622	0.000200196	0.00708062	ENSG00000124766/ENSG00000170312/ENSG00000087586/ENSG00000075218/ENSG00000124762/ENSG00000111206/ENSG00000111276/ENSG00000134057/ENSG00000161642/ENSG00000132646/ENSG00000101412/ENSG00000177595/ENSG00000073282/ENSG00000151849/ENSG00000129173/ENSG00000139618/ENSG00000141682/ENSG00000165891/ENSG00000012048/ENSG00000158402/ENSG00000078900/ENSG00000019582/ENSG00000153246/ENSG00000118495	SOX4/CDK1/AURKA/GTSE1/CDKN1A/FOXM1/CDKN1B/CCNB1/ZNF385A/PCNA/E2F1/PIDD1/TP63/CENPJ/E2F8/BRCA2/PMAIP1/E2F7/BRCA1/CDC25C/TP73/CD74/PLA2R1/PLAGL1	24	19	ENSG00000170312/ENSG00000087586/ENSG00000075218/ENSG00000111206/ENSG00000134057/ENSG00000161642/ENSG00000132646/ENSG00000101412/ENSG00000177595/ENSG00000151849/ENSG00000129173/ENSG00000139618/ENSG00000165891/ENSG00000012048/ENSG00000158402/ENSG00000078900/ENSG00000019582/ENSG00000153246/ENSG00000118495	5	ENSG00000124766/ENSG00000124762/ENSG00000111276/ENSG00000073282/ENSG00000141682
BP	GO:0043299	leukocyte degranulation	73/1485	476/14622	0.0002126	0.00747019	ENSG00000197249/ENSG00000108828/ENSG00000153395/ENSG00000151651/ENSG00000110719/ENSG00000171236/ENSG00000075651/ENSG00000196230/ENSG00000204388/ENSG00000173110/ENSG00000131981/ENSG00000167996/ENSG00000087086/ENSG00000038002/ENSG00000149357/ENSG00000163993/ENSG00000102879/ENSG00000204386/ENSG00000156508/ENSG00000069424/ENSG00000096696/ENSG00000119655/ENSG00000092929/ENSG00000196352/ENSG00000196776…	SERPINA1/VAT1/LPCAT1/ADAM8/TCIRG1/LRG1/PLD1/TUBB/HSPA1B/HSPA6/LGALS3/FTH1/FTL/AGA/LAMTOR1/S100P/CORO1A/NEU1/EEF1A1/KCNAB2/DSP/NPC2/UNC13D/CD55/CD47/LAMP2/BRI3/LCN2/NAPRT/DSN1/SLC27A2/NBEAL2/CAT/PKP1/S100A9/S100A7/ATP6V1D/GGH/GSDMD/DOK3/CXCL1/LTF/FRK/RASGRP1/CAP1/ALOX5/NR4A3/BST2/S100A12/CTSC/S100A8/C5AR1/ATP8A1/SELL/KRT1/SLCO4C1/METTL7A/HCK/PRSS2/ALDH3B1/CRISPLD2/CHGA/BIN2/SLPI/ITGAL/TRPM2/ACPP/S…	73	30	ENSG00000151651/ENSG00000110719/ENSG00000196230/ENSG00000102879/ENSG00000069424/ENSG00000092929/ENSG00000147813/ENSG00000149636/ENSG00000160796/ENSG00000137563/ENSG00000104518/ENSG00000146094/ENSG00000163739/ENSG00000012779/ENSG00000119508/ENSG00000109861/ENSG00000197405/ENSG00000124406/ENSG00000188404/ENSG00000185432/ENSG00000006534/ENSG00000103196/ENSG00000110934/ENSG00000005844/ENSG00000142185…	43	ENSG00000197249/ENSG00000108828/ENSG00000153395/ENSG00000171236/ENSG00000075651/ENSG00000204388/ENSG00000173110/ENSG00000131981/ENSG00000167996/ENSG00000087086/ENSG00000038002/ENSG00000149357/ENSG00000163993/ENSG00000204386/ENSG00000156508/ENSG00000096696/ENSG00000119655/ENSG00000196352/ENSG00000196776/ENSG00000005893/ENSG00000164713/ENSG00000148346/ENSG00000140284/ENSG00000121691/ENSG00000081277…
BP	GO:0010001	glial cell differentiation	33/1485	171/14622	0.000216522	0.00753195	ENSG00000164690/ENSG00000124766/ENSG00000170312/ENSG00000139352/ENSG00000166886/ENSG00000128342/ENSG00000146072/ENSG00000163220/ENSG00000162576/ENSG00000176887/ENSG00000204305/ENSG00000185567/ENSG00000132170/ENSG00000265763/ENSG00000124920/ENSG00000146216/ENSG00000184454/ENSG00000078900/ENSG00000143546/ENSG00000100429/ENSG00000138795/ENSG00000187957/ENSG00000115844/ENSG00000108797/ENSG00000136717…	SHH/SOX4/CDK1/ASCL1/NAB2/LIF/TNFRSF21/S100A9/MXRA8/SOX11/AGER/AHNAK2/PPARG/ZNF488/MYRF/TTBK1/NCMAP/TP73/S100A8/HDAC10/LEF1/DNER/DLX2/CNTNAP1/BIN1/VIM/DRD1/ADAM22/LGI4/DAAM2/EGR2/SERPINE2/CDH2	33	23	ENSG00000164690/ENSG00000170312/ENSG00000162576/ENSG00000176887/ENSG00000204305/ENSG00000185567/ENSG00000132170/ENSG00000265763/ENSG00000124920/ENSG00000146216/ENSG00000078900/ENSG00000100429/ENSG00000138795/ENSG00000187957/ENSG00000108797/ENSG00000136717/ENSG00000026025/ENSG00000184845/ENSG00000008277/ENSG00000153902/ENSG00000146122/ENSG00000135919/ENSG00000170558	10	ENSG00000124766/ENSG00000139352/ENSG00000166886/ENSG00000128342/ENSG00000146072/ENSG00000163220/ENSG00000184454/ENSG00000143546/ENSG00000115844/ENSG00000122877
BP	GO:0000077	DNA damage checkpoint	31/1485	157/14622	0.00021716	0.00753195	ENSG00000124766/ENSG00000170312/ENSG00000140525/ENSG00000166851/ENSG00000087586/ENSG00000075218/ENSG00000124762/ENSG00000111276/ENSG00000134057/ENSG00000161642/ENSG00000132646/ENSG00000101412/ENSG00000177595/ENSG00000197774/ENSG00000136492/ENSG00000197299/ENSG00000159147/ENSG00000073282/ENSG00000151849/ENSG00000129173/ENSG00000165891/ENSG00000143476/ENSG00000154920/ENSG00000012048/ENSG00000158402…	SOX4/CDK1/FANCI/PLK1/AURKA/GTSE1/CDKN1A/CDKN1B/CCNB1/ZNF385A/PCNA/E2F1/PIDD1/EME2/BRIP1/BLM/DONSON/TP63/CENPJ/E2F8/E2F7/DTL/EME1/BRCA1/CDC25C/TP73/CHEK1/CLSPN/WDR76/BRSK1/PLAGL1	31	27	ENSG00000170312/ENSG00000140525/ENSG00000166851/ENSG00000087586/ENSG00000075218/ENSG00000134057/ENSG00000161642/ENSG00000132646/ENSG00000101412/ENSG00000177595/ENSG00000197774/ENSG00000136492/ENSG00000197299/ENSG00000159147/ENSG00000151849/ENSG00000129173/ENSG00000165891/ENSG00000143476/ENSG00000154920/ENSG00000012048/ENSG00000158402/ENSG00000078900/ENSG00000149554/ENSG00000092853/ENSG00000092470…	4	ENSG00000124766/ENSG00000124762/ENSG00000111276/ENSG00000073282
BP	GO:0044783	G1 DNA damage checkpoint	18/1485	72/14622	0.00023516	0.00810399	ENSG00000124766/ENSG00000170312/ENSG00000087586/ENSG00000075218/ENSG00000124762/ENSG00000111276/ENSG00000134057/ENSG00000161642/ENSG00000132646/ENSG00000101412/ENSG00000177595/ENSG00000073282/ENSG00000151849/ENSG00000129173/ENSG00000165891/ENSG00000158402/ENSG00000078900/ENSG00000118495	SOX4/CDK1/AURKA/GTSE1/CDKN1A/CDKN1B/CCNB1/ZNF385A/PCNA/E2F1/PIDD1/TP63/CENPJ/E2F8/E2F7/CDC25C/TP73/PLAGL1	18	14	ENSG00000170312/ENSG00000087586/ENSG00000075218/ENSG00000134057/ENSG00000161642/ENSG00000132646/ENSG00000101412/ENSG00000177595/ENSG00000151849/ENSG00000129173/ENSG00000165891/ENSG00000158402/ENSG00000078900/ENSG00000118495	4	ENSG00000124766/ENSG00000124762/ENSG00000111276/ENSG00000073282
BP	GO:0031668	cellular response to extracellular stimulus	39/1485	215/14622	0.000237521	0.00813322	ENSG00000025039/ENSG00000124762/ENSG00000110436/ENSG00000175895/ENSG00000108821/ENSG00000166986/ENSG00000163083/ENSG00000155090/ENSG00000100219/ENSG00000136492/ENSG00000005893/ENSG00000090339/ENSG00000183087/ENSG00000097033/ENSG00000116044/ENSG00000106268/ENSG00000217128/ENSG00000155876/ENSG00000104518/ENSG00000171791/ENSG00000141682/ENSG00000136943/ENSG00000197442/ENSG00000116954/ENSG00000162772…	RRAGD/CDKN1A/SLC1A2/PLEKHF2/COL1A1/MARS/INHBB/KLF10/XBP1/BRIP1/LAMP2/ICAM1/GAS6/SH3GLB1/NFE2L2/NUDT1/FNIP1/RRAGA/GSDMD/BCL2/PMAIP1/CTSV/MAP3K5/RRAGC/ATF3/SIPA1/PPARG/ASNS/CBS/FOLR1/PDK4/FAS/PLEKHF1/FOSL1/AQP2/P2RX7/GABARAP/ASGR1/MAP1LC3A	39	16	ENSG00000108821/ENSG00000163083/ENSG00000136492/ENSG00000183087/ENSG00000106268/ENSG00000104518/ENSG00000136943/ENSG00000213445/ENSG00000132170/ENSG00000026103/ENSG00000166289/ENSG00000175592/ENSG00000167580/ENSG00000089041/ENSG00000141505/ENSG00000101460	23	ENSG00000025039/ENSG00000124762/ENSG00000110436/ENSG00000175895/ENSG00000166986/ENSG00000155090/ENSG00000100219/ENSG00000005893/ENSG00000090339/ENSG00000097033/ENSG00000116044/ENSG00000217128/ENSG00000155876/ENSG00000171791/ENSG00000141682/ENSG00000197442/ENSG00000116954/ENSG00000162772/ENSG00000070669/ENSG00000160200/ENSG00000110195/ENSG00000004799/ENSG00000170296
BP	GO:0061982	meiosis I cell cycle process	23/1485	104/14622	0.000251656	0.00856266	ENSG00000135476/ENSG00000131747/ENSG00000166851/ENSG00000101224/ENSG00000087586/ENSG00000164611/ENSG00000071539/ENSG00000197774/ENSG00000133101/ENSG00000136492/ENSG00000153094/ENSG00000144554/ENSG00000139618/ENSG00000154920/ENSG00000188827/ENSG00000100918/ENSG00000121211/ENSG00000105173/ENSG00000112029/ENSG00000175279/ENSG00000175305/ENSG00000161860/ENSG00000204410	ESPL1/TOP2A/PLK1/CDC25B/AURKA/PTTG1/TRIP13/EME2/CCNA1/BRIP1/BCL2L11/FANCD2/BRCA2/EME1/SLX4/REC8/MND1/CCNE1/FBXO5/CENPS/CCNE2/SYCE2/MSH5	23	21	ENSG00000135476/ENSG00000131747/ENSG00000166851/ENSG00000087586/ENSG00000164611/ENSG00000071539/ENSG00000197774/ENSG00000133101/ENSG00000136492/ENSG00000144554/ENSG00000139618/ENSG00000154920/ENSG00000188827/ENSG00000100918/ENSG00000121211/ENSG00000105173/ENSG00000112029/ENSG00000175279/ENSG00000175305/ENSG00000161860/ENSG00000204410	2	ENSG00000101224/ENSG00000153094
BP	GO:0042770	signal transduction in response to DNA damage	27/1485	131/14622	0.000263079	0.00889505	ENSG00000124766/ENSG00000170312/ENSG00000166851/ENSG00000087586/ENSG00000075218/ENSG00000124762/ENSG00000111206/ENSG00000111276/ENSG00000134057/ENSG00000161642/ENSG00000132646/ENSG00000101412/ENSG00000177595/ENSG00000073282/ENSG00000151849/ENSG00000129173/ENSG00000139618/ENSG00000141682/ENSG00000165891/ENSG00000143476/ENSG00000012048/ENSG00000158402/ENSG00000078900/ENSG00000019582/ENSG00000149554…	SOX4/CDK1/PLK1/AURKA/GTSE1/CDKN1A/FOXM1/CDKN1B/CCNB1/ZNF385A/PCNA/E2F1/PIDD1/TP63/CENPJ/E2F8/BRCA2/PMAIP1/E2F7/DTL/BRCA1/CDC25C/TP73/CD74/CHEK1/PLA2R1/PLAGL1	27	22	ENSG00000170312/ENSG00000166851/ENSG00000087586/ENSG00000075218/ENSG00000111206/ENSG00000134057/ENSG00000161642/ENSG00000132646/ENSG00000101412/ENSG00000177595/ENSG00000151849/ENSG00000129173/ENSG00000139618/ENSG00000165891/ENSG00000143476/ENSG00000012048/ENSG00000158402/ENSG00000078900/ENSG00000019582/ENSG00000149554/ENSG00000153246/ENSG00000118495	5	ENSG00000124766/ENSG00000124762/ENSG00000111276/ENSG00000073282/ENSG00000141682
BP	GO:0006959	humoral immune response	30/1485	152/14622	0.000274472	0.00922226	ENSG00000188257/ENSG00000196352/ENSG00000148346/ENSG00000146072/ENSG00000095585/ENSG00000124102/ENSG00000163220/ENSG00000143556/ENSG00000012223/ENSG00000171791/ENSG00000125999/ENSG00000174371/ENSG00000243649/ENSG00000130303/ENSG00000163221/ENSG00000143546/ENSG00000159403/ENSG00000197405/ENSG00000167768/ENSG00000106538/ENSG00000275896/ENSG00000124635/ENSG00000100604/ENSG00000198183/ENSG00000124107…	PLA2G2A/CD55/LCN2/TNFRSF21/BLNK/PI3/S100A9/S100A7/LTF/BCL2/BPIFB1/EXO1/CFB/BST2/S100A12/S100A8/C1R/C5AR1/KRT1/RARRES2/PRSS2/HIST1H2BJ/CHGA/BPIFA1/SLPI/C8G/KLK5/IFNE/SPINK5/POU2F2	30	10	ENSG00000188257/ENSG00000125999/ENSG00000174371/ENSG00000197405/ENSG00000124635/ENSG00000198183/ENSG00000176919/ENSG00000184995/ENSG00000133710/ENSG00000028277	20	ENSG00000196352/ENSG00000148346/ENSG00000146072/ENSG00000095585/ENSG00000124102/ENSG00000163220/ENSG00000143556/ENSG00000012223/ENSG00000171791/ENSG00000243649/ENSG00000130303/ENSG00000163221/ENSG00000143546/ENSG00000159403/ENSG00000167768/ENSG00000106538/ENSG00000275896/ENSG00000100604/ENSG00000124107/ENSG00000167754
BP	GO:0031290	retinal ganglion cell axon guidance	8/1485	19/14622	0.000300621	0.0100381	ENSG00000112715/ENSG00000135333/ENSG00000187122/ENSG00000133216/ENSG00000151490/ENSG00000135622/ENSG00000145147/ENSG00000154928	VEGFA/EPHA7/SLIT1/EPHB2/PTPRO/SEMA4F/SLIT2/EPHB1	8	5	ENSG00000135333/ENSG00000187122/ENSG00000135622/ENSG00000145147/ENSG00000154928	3	ENSG00000112715/ENSG00000133216/ENSG00000151490
BP	GO:2001251	negative regulation of chromosome organization	25/1485	119/14622	0.000322171	0.0106913	ENSG00000135476/ENSG00000156802/ENSG00000131747/ENSG00000166851/ENSG00000167513/ENSG00000164611/ENSG00000117724/ENSG00000169679/ENSG00000134057/ENSG00000140451/ENSG00000071539/ENSG00000080986/ENSG00000178295/ENSG00000112742/ENSG00000164109/ENSG00000205629/ENSG00000143799/ENSG00000178913/ENSG00000088305/ENSG00000170786/ENSG00000156970/ENSG00000188827/ENSG00000012048/ENSG00000121101/ENSG00000258366	ESPL1/ATAD2/TOP2A/PLK1/CDT1/PTTG1/CENPF/BUB1/CCNB1/PIF1/TRIP13/NDC80/GEN1/TTK/MAD2L1/LCMT1/PARP1/TAF7/DNMT3B/SDR16C5/BUB1B/SLX4/BRCA1/TEX14/RTEL1	25	22	ENSG00000135476/ENSG00000156802/ENSG00000131747/ENSG00000166851/ENSG00000167513/ENSG00000164611/ENSG00000117724/ENSG00000169679/ENSG00000134057/ENSG00000140451/ENSG00000071539/ENSG00000080986/ENSG00000178295/ENSG00000112742/ENSG00000164109/ENSG00000143799/ENSG00000088305/ENSG00000156970/ENSG00000188827/ENSG00000012048/ENSG00000121101/ENSG00000258366	3	ENSG00000205629/ENSG00000178913/ENSG00000170786
BP	GO:0036315	cellular response to sterol	7/1485	15/14622	0.00033882	0.0111106	ENSG00000186480/ENSG00000143365/ENSG00000112972/ENSG00000006025/ENSG00000185920/ENSG00000157193/ENSG00000069667	INSIG1/RORC/HMGCS1/OSBPL7/PTCH1/LRP8/RORA	7	2	ENSG00000006025/ENSG00000157193	5	ENSG00000186480/ENSG00000143365/ENSG00000112972/ENSG00000185920/ENSG00000069667
BP	GO:0043044	ATP-dependent chromatin remodeling	18/1485	74/14622	0.000338939	0.0111106	ENSG00000123485/ENSG00000151725/ENSG00000100162/ENSG00000132780/ENSG00000203760/ENSG00000115163/ENSG00000143401/ENSG00000123219/ENSG00000137812/ENSG00000102384/ENSG00000153044/ENSG00000166451/ENSG00000138092/ENSG00000116254/ENSG00000142856/ENSG00000104147/ENSG00000175279/ENSG00000031691	HJURP/CENPU/CENPM/NASP/CENPW/CENPA/ANP32E/CENPK/KNL1/CENPI/CENPH/CENPN/CENPO/CHD5/ITGB3BP/OIP5/CENPS/CENPQ	18	18	ENSG00000123485/ENSG00000151725/ENSG00000100162/ENSG00000132780/ENSG00000203760/ENSG00000115163/ENSG00000143401/ENSG00000123219/ENSG00000137812/ENSG00000102384/ENSG00000153044/ENSG00000166451/ENSG00000138092/ENSG00000116254/ENSG00000142856/ENSG00000104147/ENSG00000175279/ENSG00000031691	0
BP	GO:0006977	DNA damage response, signal transduction by p53 class mediator resulting in cell cycle arrest	16/1485	62/14622	0.000349192	0.0113465	ENSG00000124766/ENSG00000170312/ENSG00000087586/ENSG00000075218/ENSG00000124762/ENSG00000111276/ENSG00000134057/ENSG00000161642/ENSG00000132646/ENSG00000101412/ENSG00000177595/ENSG00000151849/ENSG00000129173/ENSG00000165891/ENSG00000158402/ENSG00000118495	SOX4/CDK1/AURKA/GTSE1/CDKN1A/CDKN1B/CCNB1/ZNF385A/PCNA/E2F1/PIDD1/CENPJ/E2F8/E2F7/CDC25C/PLAGL1	16	13	ENSG00000170312/ENSG00000087586/ENSG00000075218/ENSG00000134057/ENSG00000161642/ENSG00000132646/ENSG00000101412/ENSG00000177595/ENSG00000151849/ENSG00000129173/ENSG00000165891/ENSG00000158402/ENSG00000118495	3	ENSG00000124766/ENSG00000124762/ENSG00000111276
BP	GO:0033044	regulation of chromosome organization	50/1485	302/14622	0.000350358	0.0113465	ENSG00000276043/ENSG00000148773/ENSG00000013810/ENSG00000175063/ENSG00000135476/ENSG00000156802/ENSG00000178999/ENSG00000131747/ENSG00000166851/ENSG00000167513/ENSG00000119403/ENSG00000164611/ENSG00000117724/ENSG00000140044/ENSG00000169679/ENSG00000134057/ENSG00000140451/ENSG00000071539/ENSG00000138778/ENSG00000080986/ENSG00000146670/ENSG00000178295/ENSG00000175643/ENSG00000094804/ENSG00000181085…	UHRF1/MKI67/TACC3/UBE2C/ESPL1/ATAD2/AURKB/TOP2A/PLK1/CDT1/PHF19/PTTG1/CENPF/JDP2/BUB1/CCNB1/PIF1/TRIP13/CENPE/NDC80/CDCA5/GEN1/RMI2/CDC6/MAPK15/MYB/LIF/TTK/MAD2L1/LCMT1/PARP1/KAT2A/VEGFA/CDC45/TAF7/NEK2/DNMT3B/DDX11/AUTS2/SDR16C5/BUB1B/SLX4/BRCA1/DLGAP5/PINK1/CHEK1/NAP1L2/TEX14/AXIN2/RTEL1	50	42	ENSG00000276043/ENSG00000148773/ENSG00000013810/ENSG00000175063/ENSG00000135476/ENSG00000156802/ENSG00000178999/ENSG00000131747/ENSG00000166851/ENSG00000167513/ENSG00000119403/ENSG00000164611/ENSG00000117724/ENSG00000169679/ENSG00000134057/ENSG00000140451/ENSG00000071539/ENSG00000138778/ENSG00000080986/ENSG00000146670/ENSG00000178295/ENSG00000175643/ENSG00000094804/ENSG00000181085/ENSG00000112742…	8	ENSG00000140044/ENSG00000118513/ENSG00000128342/ENSG00000205629/ENSG00000112715/ENSG00000178913/ENSG00000170786/ENSG00000158828
BP	GO:0043312	neutrophil degranulation	67/1485	436/14622	0.000359689	0.011579	ENSG00000197249/ENSG00000108828/ENSG00000153395/ENSG00000151651/ENSG00000110719/ENSG00000171236/ENSG00000075651/ENSG00000196230/ENSG00000204388/ENSG00000173110/ENSG00000131981/ENSG00000167996/ENSG00000087086/ENSG00000038002/ENSG00000149357/ENSG00000163993/ENSG00000204386/ENSG00000156508/ENSG00000069424/ENSG00000096696/ENSG00000119655/ENSG00000092929/ENSG00000196352/ENSG00000196776/ENSG00000005893…	SERPINA1/VAT1/LPCAT1/ADAM8/TCIRG1/LRG1/PLD1/TUBB/HSPA1B/HSPA6/LGALS3/FTH1/FTL/AGA/LAMTOR1/S100P/NEU1/EEF1A1/KCNAB2/DSP/NPC2/UNC13D/CD55/CD47/LAMP2/BRI3/LCN2/NAPRT/DSN1/SLC27A2/NBEAL2/CAT/PKP1/S100A9/S100A7/ATP6V1D/GGH/GSDMD/DOK3/CXCL1/LTF/FRK/CAP1/ALOX5/BST2/S100A12/CTSC/S100A8/C5AR1/ATP8A1/SELL/KRT1/SLCO4C1/METTL7A/PRSS2/ALDH3B1/CRISPLD2/BIN2/SLPI/ITGAL/TRPM2/ACPP/SLC2A5/PTPRB/CD36/TBC1D10C/MGAM	67	27	ENSG00000151651/ENSG00000110719/ENSG00000196230/ENSG00000069424/ENSG00000092929/ENSG00000147813/ENSG00000149636/ENSG00000160796/ENSG00000137563/ENSG00000104518/ENSG00000146094/ENSG00000163739/ENSG00000012779/ENSG00000109861/ENSG00000197405/ENSG00000124406/ENSG00000188404/ENSG00000185432/ENSG00000006534/ENSG00000103196/ENSG00000110934/ENSG00000005844/ENSG00000142185/ENSG00000142583/ENSG00000127329…	40	ENSG00000197249/ENSG00000108828/ENSG00000153395/ENSG00000171236/ENSG00000075651/ENSG00000204388/ENSG00000173110/ENSG00000131981/ENSG00000167996/ENSG00000087086/ENSG00000038002/ENSG00000149357/ENSG00000163993/ENSG00000204386/ENSG00000156508/ENSG00000096696/ENSG00000119655/ENSG00000196352/ENSG00000196776/ENSG00000005893/ENSG00000164713/ENSG00000148346/ENSG00000140284/ENSG00000121691/ENSG00000081277…
BP	GO:0036296	response to increased oxygen levels	10/1485	29/14622	0.000370817	0.0117959	ENSG00000124762/ENSG00000108821/ENSG00000159720/ENSG00000121691/ENSG00000198899/ENSG00000088305/ENSG00000198727/ENSG00000135446/ENSG00000132170/ENSG00000026103	CDKN1A/COL1A1/ATP6V0D1/CAT/MT-ATP6/DNMT3B/MT-CYB/CDK4/PPARG/FAS	10	6	ENSG00000108821/ENSG00000198899/ENSG00000088305/ENSG00000198727/ENSG00000132170/ENSG00000026103	4	ENSG00000124762/ENSG00000159720/ENSG00000121691/ENSG00000135446
BP	GO:0060325	face morphogenesis	10/1485	29/14622	0.000370817	0.0117959	ENSG00000107984/ENSG00000108821/ENSG00000137868/ENSG00000260428/ENSG00000184058/ENSG00000138795/ENSG00000121005/ENSG00000184113/ENSG00000103196/ENSG00000109063	DKK1/COL1A1/STRA6/SCX/TBX1/LEF1/CRISPLD1/CLDN5/CRISPLD2/MYH3	10	10	ENSG00000107984/ENSG00000108821/ENSG00000137868/ENSG00000260428/ENSG00000184058/ENSG00000138795/ENSG00000121005/ENSG00000184113/ENSG00000103196/ENSG00000109063	0
BP	GO:0097327	response to antineoplastic agent	19/1485	81/14622	0.000385842	0.0122017	ENSG00000100889/ENSG00000116285/ENSG00000168209/ENSG00000111602/ENSG00000132646/ENSG00000197299/ENSG00000090339/ENSG00000228716/ENSG00000023839/ENSG00000057593/ENSG00000132386/ENSG00000088305/ENSG00000013573/ENSG00000187840/ENSG00000135446/ENSG00000143630/ENSG00000012048/ENSG00000070669/ENSG00000163347	PCK2/ERRFI1/DDIT4/TIMELESS/PCNA/BLM/ICAM1/DHFR/ABCC2/F7/SERPINF1/DNMT3B/DDX11/EIF4EBP1/CDK4/HCN3/BRCA1/ASNS/CLDN1	19	11	ENSG00000111602/ENSG00000132646/ENSG00000197299/ENSG00000228716/ENSG00000023839/ENSG00000057593/ENSG00000132386/ENSG00000088305/ENSG00000013573/ENSG00000143630/ENSG00000012048	8	ENSG00000100889/ENSG00000116285/ENSG00000168209/ENSG00000090339/ENSG00000187840/ENSG00000135446/ENSG00000070669/ENSG00000163347
BP	GO:0010389	regulation of G2/M transition of mitotic cell cycle	35/1485	191/14622	0.000397835	0.0125074	ENSG00000178999/ENSG00000170312/ENSG00000140525/ENSG00000166851/ENSG00000088325/ENSG00000087586/ENSG00000140534/ENSG00000117724/ENSG00000118193/ENSG00000196230/ENSG00000134057/ENSG00000167552/ENSG00000197299/ENSG00000161692/ENSG00000159147/ENSG00000151849/ENSG00000097046/ENSG00000142731/ENSG00000117650/ENSG00000249115/ENSG00000131351/ENSG00000135446/ENSG00000077380/ENSG00000141577/ENSG00000143476…	AURKB/CDK1/FANCI/PLK1/TPX2/AURKA/TICRR/CENPF/KIF14/TUBB/CCNB1/TUBA1A/BLM/DBF4B/DONSON/CENPJ/CDC7/PLK4/NEK2/HAUS5/HAUS8/CDK4/DYNC1I2/CEP131/DTL/PSMC1/BRCA1/CHMP4C/CEP152/HMMR/CLSPN/WNT10B/BRSK1/FBXL7/HAUS7	35	30	ENSG00000178999/ENSG00000170312/ENSG00000140525/ENSG00000166851/ENSG00000088325/ENSG00000087586/ENSG00000140534/ENSG00000117724/ENSG00000118193/ENSG00000196230/ENSG00000134057/ENSG00000197299/ENSG00000161692/ENSG00000159147/ENSG00000151849/ENSG00000097046/ENSG00000142731/ENSG00000117650/ENSG00000249115/ENSG00000131351/ENSG00000141577/ENSG00000143476/ENSG00000012048/ENSG00000103995/ENSG00000072571…	5	ENSG00000167552/ENSG00000135446/ENSG00000077380/ENSG00000100764/ENSG00000164695
BP	GO:0042119	neutrophil activation	68/1485	446/14622	0.000408399	0.012722	ENSG00000197249/ENSG00000108828/ENSG00000153395/ENSG00000151651/ENSG00000110719/ENSG00000171236/ENSG00000075651/ENSG00000196230/ENSG00000204388/ENSG00000173110/ENSG00000131981/ENSG00000167996/ENSG00000087086/ENSG00000038002/ENSG00000149357/ENSG00000163993/ENSG00000204386/ENSG00000156508/ENSG00000069424/ENSG00000096696/ENSG00000119655/ENSG00000092929/ENSG00000196352/ENSG00000196776/ENSG00000005893…	SERPINA1/VAT1/LPCAT1/ADAM8/TCIRG1/LRG1/PLD1/TUBB/HSPA1B/HSPA6/LGALS3/FTH1/FTL/AGA/LAMTOR1/S100P/NEU1/EEF1A1/KCNAB2/DSP/NPC2/UNC13D/CD55/CD47/LAMP2/BRI3/LCN2/NAPRT/DSN1/SLC27A2/NBEAL2/CAT/PKP1/S100A9/S100A7/ATP6V1D/GGH/GSDMD/DOK3/CXCL1/LTF/FRK/CAP1/ALOX5/BST2/S100A12/IL18/CTSC/S100A8/C5AR1/ATP8A1/SELL/KRT1/SLCO4C1/METTL7A/PRSS2/ALDH3B1/CRISPLD2/BIN2/SLPI/ITGAL/TRPM2/ACPP/SLC2A5/PTPRB/CD36/TBC1D10C…	68	27	ENSG00000151651/ENSG00000110719/ENSG00000196230/ENSG00000069424/ENSG00000092929/ENSG00000147813/ENSG00000149636/ENSG00000160796/ENSG00000137563/ENSG00000104518/ENSG00000146094/ENSG00000163739/ENSG00000012779/ENSG00000109861/ENSG00000197405/ENSG00000124406/ENSG00000188404/ENSG00000185432/ENSG00000006534/ENSG00000103196/ENSG00000110934/ENSG00000005844/ENSG00000142185/ENSG00000142583/ENSG00000127329…	41	ENSG00000197249/ENSG00000108828/ENSG00000153395/ENSG00000171236/ENSG00000075651/ENSG00000204388/ENSG00000173110/ENSG00000131981/ENSG00000167996/ENSG00000087086/ENSG00000038002/ENSG00000149357/ENSG00000163993/ENSG00000204386/ENSG00000156508/ENSG00000096696/ENSG00000119655/ENSG00000196352/ENSG00000196776/ENSG00000005893/ENSG00000164713/ENSG00000148346/ENSG00000140284/ENSG00000121691/ENSG00000081277…
BP	GO:0002283	neutrophil activation involved in immune response	67/1485	438/14622	0.000409394	0.012722	ENSG00000197249/ENSG00000108828/ENSG00000153395/ENSG00000151651/ENSG00000110719/ENSG00000171236/ENSG00000075651/ENSG00000196230/ENSG00000204388/ENSG00000173110/ENSG00000131981/ENSG00000167996/ENSG00000087086/ENSG00000038002/ENSG00000149357/ENSG00000163993/ENSG00000204386/ENSG00000156508/ENSG00000069424/ENSG00000096696/ENSG00000119655/ENSG00000092929/ENSG00000196352/ENSG00000196776/ENSG00000005893…	SERPINA1/VAT1/LPCAT1/ADAM8/TCIRG1/LRG1/PLD1/TUBB/HSPA1B/HSPA6/LGALS3/FTH1/FTL/AGA/LAMTOR1/S100P/NEU1/EEF1A1/KCNAB2/DSP/NPC2/UNC13D/CD55/CD47/LAMP2/BRI3/LCN2/NAPRT/DSN1/SLC27A2/NBEAL2/CAT/PKP1/S100A9/S100A7/ATP6V1D/GGH/GSDMD/DOK3/CXCL1/LTF/FRK/CAP1/ALOX5/BST2/S100A12/CTSC/S100A8/C5AR1/ATP8A1/SELL/KRT1/SLCO4C1/METTL7A/PRSS2/ALDH3B1/CRISPLD2/BIN2/SLPI/ITGAL/TRPM2/ACPP/SLC2A5/PTPRB/CD36/TBC1D10C/MGAM	67	27	ENSG00000151651/ENSG00000110719/ENSG00000196230/ENSG00000069424/ENSG00000092929/ENSG00000147813/ENSG00000149636/ENSG00000160796/ENSG00000137563/ENSG00000104518/ENSG00000146094/ENSG00000163739/ENSG00000012779/ENSG00000109861/ENSG00000197405/ENSG00000124406/ENSG00000188404/ENSG00000185432/ENSG00000006534/ENSG00000103196/ENSG00000110934/ENSG00000005844/ENSG00000142185/ENSG00000142583/ENSG00000127329…	40	ENSG00000197249/ENSG00000108828/ENSG00000153395/ENSG00000171236/ENSG00000075651/ENSG00000204388/ENSG00000173110/ENSG00000131981/ENSG00000167996/ENSG00000087086/ENSG00000038002/ENSG00000149357/ENSG00000163993/ENSG00000204386/ENSG00000156508/ENSG00000096696/ENSG00000119655/ENSG00000196352/ENSG00000196776/ENSG00000005893/ENSG00000164713/ENSG00000148346/ENSG00000140284/ENSG00000121691/ENSG00000081277…
BP	GO:0070059	intrinsic apoptotic signaling pathway in response to endoplasmic reticulum stress	15/1485	57/14622	0.000421891	0.0129193	ENSG00000128965/ENSG00000101255/ENSG00000051108/ENSG00000175197/ENSG00000172216/ENSG00000157613/ENSG00000100219/ENSG00000153094/ENSG00000171791/ENSG00000141682/ENSG00000197442/ENSG00000196296/ENSG00000174672/ENSG00000150995/ENSG00000117862	CHAC1/TRIB3/HERPUD1/DDIT3/CEBPB/CREB3L1/XBP1/BCL2L11/BCL2/PMAIP1/MAP3K5/ATP2A1/BRSK2/ITPR1/TXNDC12	15	3	ENSG00000196296/ENSG00000174672/ENSG00000150995	12	ENSG00000128965/ENSG00000101255/ENSG00000051108/ENSG00000175197/ENSG00000172216/ENSG00000157613/ENSG00000100219/ENSG00000153094/ENSG00000171791/ENSG00000141682/ENSG00000197442/ENSG00000117862
BP	GO:0072431	signal transduction involved in mitotic G1 DNA damage checkpoint	16/1485	63/14622	0.000424586	0.0129193	ENSG00000124766/ENSG00000170312/ENSG00000087586/ENSG00000075218/ENSG00000124762/ENSG00000111276/ENSG00000134057/ENSG00000161642/ENSG00000132646/ENSG00000101412/ENSG00000177595/ENSG00000151849/ENSG00000129173/ENSG00000165891/ENSG00000158402/ENSG00000118495	SOX4/CDK1/AURKA/GTSE1/CDKN1A/CDKN1B/CCNB1/ZNF385A/PCNA/E2F1/PIDD1/CENPJ/E2F8/E2F7/CDC25C/PLAGL1	16	13	ENSG00000170312/ENSG00000087586/ENSG00000075218/ENSG00000134057/ENSG00000161642/ENSG00000132646/ENSG00000101412/ENSG00000177595/ENSG00000151849/ENSG00000129173/ENSG00000165891/ENSG00000158402/ENSG00000118495	3	ENSG00000124766/ENSG00000124762/ENSG00000111276
BP	GO:1902400	intracellular signal transduction involved in G1 DNA damage checkpoint	16/1485	63/14622	0.000424586	0.0129193	ENSG00000124766/ENSG00000170312/ENSG00000087586/ENSG00000075218/ENSG00000124762/ENSG00000111276/ENSG00000134057/ENSG00000161642/ENSG00000132646/ENSG00000101412/ENSG00000177595/ENSG00000151849/ENSG00000129173/ENSG00000165891/ENSG00000158402/ENSG00000118495	SOX4/CDK1/AURKA/GTSE1/CDKN1A/CDKN1B/CCNB1/ZNF385A/PCNA/E2F1/PIDD1/CENPJ/E2F8/E2F7/CDC25C/PLAGL1	16	13	ENSG00000170312/ENSG00000087586/ENSG00000075218/ENSG00000134057/ENSG00000161642/ENSG00000132646/ENSG00000101412/ENSG00000177595/ENSG00000151849/ENSG00000129173/ENSG00000165891/ENSG00000158402/ENSG00000118495	3	ENSG00000124766/ENSG00000124762/ENSG00000111276
BP	GO:1902807	negative regulation of cell cycle G1/S phase transition	22/1485	101/14622	0.000425358	0.0129193	ENSG00000124766/ENSG00000170312/ENSG00000087586/ENSG00000075218/ENSG00000124762/ENSG00000111276/ENSG00000134057/ENSG00000161642/ENSG00000041515/ENSG00000132646/ENSG00000101412/ENSG00000177595/ENSG00000073282/ENSG00000151849/ENSG00000099994/ENSG00000077684/ENSG00000129173/ENSG00000171791/ENSG00000165891/ENSG00000158402/ENSG00000078900/ENSG00000118495	SOX4/CDK1/AURKA/GTSE1/CDKN1A/CDKN1B/CCNB1/ZNF385A/MYO16/PCNA/E2F1/PIDD1/TP63/CENPJ/SUSD2/JADE1/E2F8/BCL2/E2F7/CDC25C/TP73/PLAGL1	22	16	ENSG00000170312/ENSG00000087586/ENSG00000075218/ENSG00000134057/ENSG00000161642/ENSG00000132646/ENSG00000101412/ENSG00000177595/ENSG00000151849/ENSG00000099994/ENSG00000077684/ENSG00000129173/ENSG00000165891/ENSG00000158402/ENSG00000078900/ENSG00000118495	6	ENSG00000124766/ENSG00000124762/ENSG00000111276/ENSG00000041515/ENSG00000073282/ENSG00000171791
BP	GO:0051962	positive regulation of nervous system development	67/1485	439/14622	0.000436499	0.0131833	ENSG00000164690/ENSG00000139211/ENSG00000181790/ENSG00000107984/ENSG00000058404/ENSG00000117399/ENSG00000066279/ENSG00000139352/ENSG00000100644/ENSG00000115414/ENSG00000143320/ENSG00000118513/ENSG00000128342/ENSG00000125378/ENSG00000116044/ENSG00000112715/ENSG00000169992/ENSG00000174804/ENSG00000169855/ENSG00000132386/ENSG00000163220/ENSG00000147852/ENSG00000124507/ENSG00000088305/ENSG00000077782…	SHH/AMIGO2/ADGRB1/DKK1/CAMK2B/CDC20/ASPM/ASCL1/HIF1A/FN1/CRABP2/MYB/LIF/BMP4/NFE2L2/VEGFA/NLGN2/FZD4/ROBO1/SERPINF1/S100A9/VLDLR/PACSIN1/DNMT3B/FGFR1/TIAM1/SOX11/BCL2/COBL/AGER/KIF20B/RIMS2/ADGRB2/SLITRK6/MUL1/ITPKA/PPARG/LRP8/ZNF488/MYRF/TTBK1/NCMAP/TP73/NAP1L2/GDPD5/BRINP2/SEMA5A/ATP8A2/PLXNB3/DLX2/BIN1/SYT17/EPHB2/BEND6/ADGRL3/SERPINI1/PLAG1/CDH4/DLG4/EGF/LHX1/PTPRD/SLIT2/UNC13A/ZEB1/SERPINE2/…	67	45	ENSG00000164690/ENSG00000181790/ENSG00000107984/ENSG00000117399/ENSG00000066279/ENSG00000143320/ENSG00000169992/ENSG00000169855/ENSG00000132386/ENSG00000124507/ENSG00000088305/ENSG00000077782/ENSG00000176887/ENSG00000204305/ENSG00000138182/ENSG00000176406/ENSG00000121753/ENSG00000184564/ENSG00000137825/ENSG00000132170/ENSG00000157193/ENSG00000265763/ENSG00000124920/ENSG00000146216/ENSG00000078900…	22	ENSG00000139211/ENSG00000058404/ENSG00000139352/ENSG00000100644/ENSG00000115414/ENSG00000118513/ENSG00000128342/ENSG00000125378/ENSG00000116044/ENSG00000112715/ENSG00000174804/ENSG00000163220/ENSG00000147852/ENSG00000156299/ENSG00000171791/ENSG00000106078/ENSG00000090432/ENSG00000184454/ENSG00000132932/ENSG00000115844/ENSG00000103528/ENSG00000133216
BP	GO:0002275	myeloid cell activation involved in immune response	72/1485	480/14622	0.000453187	0.0136108	ENSG00000197249/ENSG00000108828/ENSG00000153395/ENSG00000151651/ENSG00000110719/ENSG00000171236/ENSG00000075651/ENSG00000196230/ENSG00000204388/ENSG00000173110/ENSG00000131981/ENSG00000167996/ENSG00000087086/ENSG00000038002/ENSG00000149357/ENSG00000163993/ENSG00000204386/ENSG00000156508/ENSG00000069424/ENSG00000096696/ENSG00000119655/ENSG00000092929/ENSG00000196352/ENSG00000196776/ENSG00000005893…	SERPINA1/VAT1/LPCAT1/ADAM8/TCIRG1/LRG1/PLD1/TUBB/HSPA1B/HSPA6/LGALS3/FTH1/FTL/AGA/LAMTOR1/S100P/NEU1/EEF1A1/KCNAB2/DSP/NPC2/UNC13D/CD55/CD47/LAMP2/BRI3/LCN2/NAPRT/DSN1/SLC27A2/NBEAL2/CAT/PKP1/S100A9/S100A7/ATP6V1D/GGH/GSDMD/DOK3/CXCL1/LTF/FRK/RASGRP1/CAP1/ALOX5/NR4A3/BST2/S100A12/CTSC/S100A8/C5AR1/ATP8A1/SELL/KRT1/SLCO4C1/METTL7A/PRSS2/LBP/ALDH3B1/CRISPLD2/CHGA/BIN2/SLPI/ITGAL/TRPM2/ACPP/STYK1/SL…	72	29	ENSG00000151651/ENSG00000110719/ENSG00000196230/ENSG00000069424/ENSG00000092929/ENSG00000147813/ENSG00000149636/ENSG00000160796/ENSG00000137563/ENSG00000104518/ENSG00000146094/ENSG00000163739/ENSG00000012779/ENSG00000119508/ENSG00000109861/ENSG00000197405/ENSG00000124406/ENSG00000188404/ENSG00000185432/ENSG00000006534/ENSG00000103196/ENSG00000110934/ENSG00000005844/ENSG00000142185/ENSG00000060140…	43	ENSG00000197249/ENSG00000108828/ENSG00000153395/ENSG00000171236/ENSG00000075651/ENSG00000204388/ENSG00000173110/ENSG00000131981/ENSG00000167996/ENSG00000087086/ENSG00000038002/ENSG00000149357/ENSG00000163993/ENSG00000204386/ENSG00000156508/ENSG00000096696/ENSG00000119655/ENSG00000196352/ENSG00000196776/ENSG00000005893/ENSG00000164713/ENSG00000148346/ENSG00000140284/ENSG00000121691/ENSG00000081277…
BP	GO:0042558	pteridine-containing compound metabolic process	11/1485	35/14622	0.000475623	0.0142053	ENSG00000182199/ENSG00000065911/ENSG00000138363/ENSG00000136010/ENSG00000228716/ENSG00000124275/ENSG00000137563/ENSG00000110195/ENSG00000176890/ENSG00000086205/ENSG00000160282	SHMT2/MTHFD2/ATIC/ALDH1L2/DHFR/MTRR/GGH/FOLR1/TYMS/FOLH1/FTCD	11	5	ENSG00000228716/ENSG00000137563/ENSG00000176890/ENSG00000086205/ENSG00000160282	6	ENSG00000182199/ENSG00000065911/ENSG00000138363/ENSG00000136010/ENSG00000124275/ENSG00000110195
BP	GO:0070507	regulation of microtubule cytoskeleton organization	31/1485	164/14622	0.000481768	0.0143093	ENSG00000013810/ENSG00000165175/ENSG00000166851/ENSG00000165480/ENSG00000076382/ENSG00000088325/ENSG00000087586/ENSG00000204388/ENSG00000111276/ENSG00000162063/ENSG00000134222/ENSG00000178295/ENSG00000121621/ENSG00000138160/ENSG00000108773/ENSG00000105255/ENSG00000151849/ENSG00000123473/ENSG00000142731/ENSG00000117650/ENSG00000094631/ENSG00000141577/ENSG00000144824/ENSG00000154839/ENSG00000012048…	TACC3/MID1IP1/PLK1/SKA3/SPAG5/TPX2/AURKA/HSPA1B/CDKN1B/CCNF/PSRC1/GEN1/KIF18A/KIF11/KAT2A/FSD1/CENPJ/STIL/PLK4/NEK2/HDAC6/CEP131/PHLDB2/SKA1/BRCA1/CHMP4C/C16orf45/CCSAP/MDM1/CHEK1/MID1	31	25	ENSG00000013810/ENSG00000166851/ENSG00000165480/ENSG00000076382/ENSG00000088325/ENSG00000087586/ENSG00000162063/ENSG00000134222/ENSG00000178295/ENSG00000121621/ENSG00000138160/ENSG00000108773/ENSG00000105255/ENSG00000151849/ENSG00000123473/ENSG00000142731/ENSG00000117650/ENSG00000094631/ENSG00000141577/ENSG00000154839/ENSG00000012048/ENSG00000154429/ENSG00000111554/ENSG00000149554/ENSG00000101871	6	ENSG00000165175/ENSG00000204388/ENSG00000111276/ENSG00000144824/ENSG00000164695/ENSG00000166780
BP	GO:0033002	muscle cell proliferation	30/1485	157/14622	0.000488192	0.0143796	ENSG00000164690/ENSG00000189058/ENSG00000170312/ENSG00000173334/ENSG00000111276/ENSG00000105835/ENSG00000134057/ENSG00000135547/ENSG00000140416/ENSG00000115415/ENSG00000118513/ENSG00000113161/ENSG00000125378/ENSG00000178568/ENSG00000066468/ENSG00000077782/ENSG00000164171/ENSG00000197442/ENSG00000198959/ENSG00000119508/ENSG00000132170/ENSG00000169418/ENSG00000078900/ENSG00000150782/ENSG00000125257…	SHH/APOD/CDK1/TRIB1/CDKN1B/NAMPT/CCNB1/HEY2/TPM1/STAT1/MYB/HMGCR/BMP4/ERBB4/FGFR2/FGFR1/ITGA2/MAP3K5/TGM2/NR4A3/PPARG/NPR1/TP73/IL18/ABCC4/MEIS1/TERT/VIPR2/PRKG1/EPHB1	30	18	ENSG00000164690/ENSG00000189058/ENSG00000170312/ENSG00000134057/ENSG00000135547/ENSG00000178568/ENSG00000066468/ENSG00000077782/ENSG00000119508/ENSG00000132170/ENSG00000169418/ENSG00000078900/ENSG00000125257/ENSG00000143995/ENSG00000164362/ENSG00000106018/ENSG00000185532/ENSG00000154928	12	ENSG00000173334/ENSG00000111276/ENSG00000105835/ENSG00000140416/ENSG00000115415/ENSG00000118513/ENSG00000113161/ENSG00000125378/ENSG00000164171/ENSG00000197442/ENSG00000198959/ENSG00000150782
BP	GO:0045598	regulation of fat cell differentiation	22/1485	102/14622	0.000491279	0.0143796	ENSG00000186480/ENSG00000101255/ENSG00000143365/ENSG00000140044/ENSG00000161642/ENSG00000175197/ENSG00000172216/ENSG00000101412/ENSG00000197594/ENSG00000100219/ENSG00000253276/ENSG00000180694/ENSG00000094631/ENSG00000101384/ENSG00000071575/ENSG00000132170/ENSG00000048540/ENSG00000106538/ENSG00000169884/ENSG00000069667/ENSG00000171462/ENSG00000149926	INSIG1/TRIB3/RORC/JDP2/ZNF385A/DDIT3/CEBPB/E2F1/ENPP1/XBP1/CCDC71L/TMEM64/HDAC6/JAG1/TRIB2/PPARG/LMO3/RARRES2/WNT10B/RORA/DLK2/FAM57B	22	11	ENSG00000161642/ENSG00000101412/ENSG00000180694/ENSG00000094631/ENSG00000101384/ENSG00000071575/ENSG00000132170/ENSG00000048540/ENSG00000169884/ENSG00000171462/ENSG00000149926	11	ENSG00000186480/ENSG00000101255/ENSG00000143365/ENSG00000140044/ENSG00000175197/ENSG00000172216/ENSG00000197594/ENSG00000100219/ENSG00000253276/ENSG00000106538/ENSG00000069667
BP	GO:0009636	response to toxic substance	65/1485	425/14622	0.000498477	0.0143796	ENSG00000176046/ENSG00000170312/ENSG00000268104/ENSG00000265972/ENSG00000112096/ENSG00000111602/ENSG00000151012/ENSG00000124762/ENSG00000108821/ENSG00000173848/ENSG00000134057/ENSG00000170385/ENSG00000132646/ENSG00000198695/ENSG00000100867/ENSG00000092068/ENSG00000115415/ENSG00000118513/ENSG00000113161/ENSG00000136492/ENSG00000198755/ENSG00000090339/ENSG00000184602/ENSG00000228716/ENSG00000116044…	NUPR1/CDK1/SLC6A14/TXNIP/SOD2/TIMELESS/SLC7A11/CDKN1A/COL1A1/NET1/CCNB1/SLC30A1/PCNA/MT-ND6/DHRS2/SLC7A8/STAT1/MYB/HMGCR/BRIP1/RPL10A/ICAM1/SNN/DHFR/NFE2L2/ABCC2/GPX3/CAT/FGFR2/S100A9/DNMT3B/DDX11/SLC6A3/CLDN7/GGH/MT-CYB/CDK4/BCL2/HDAC6/MAP3K5/AREG/HCN3/CHRNA5/SOD3/NR4A3/ASNS/PINK1/GPX2/S100A8/LTC4S/MT-ND4/MT-ND5/CLDN1/NOS3/TYMS/DRD1/FOSL1/FBLN5/TRPM2/HDAC9/DUOX2/PON3/CD36/MAP1LC3A/ADA	65	33	ENSG00000170312/ENSG00000111602/ENSG00000108821/ENSG00000134057/ENSG00000132646/ENSG00000198695/ENSG00000136492/ENSG00000228716/ENSG00000023839/ENSG00000211445/ENSG00000066468/ENSG00000088305/ENSG00000013573/ENSG00000142319/ENSG00000137563/ENSG00000198727/ENSG00000094631/ENSG00000143630/ENSG00000169684/ENSG00000109610/ENSG00000119508/ENSG00000176153/ENSG00000213316/ENSG00000198886/ENSG00000198786…	32	ENSG00000176046/ENSG00000268104/ENSG00000265972/ENSG00000112096/ENSG00000151012/ENSG00000124762/ENSG00000173848/ENSG00000170385/ENSG00000100867/ENSG00000092068/ENSG00000115415/ENSG00000118513/ENSG00000113161/ENSG00000198755/ENSG00000090339/ENSG00000184602/ENSG00000116044/ENSG00000121691/ENSG00000163220/ENSG00000181885/ENSG00000135446/ENSG00000171791/ENSG00000197442/ENSG00000109321/ENSG00000070669…
BP	GO:0050878	regulation of body fluid levels	64/1485	417/14622	0.000499209	0.0143796	ENSG00000164690/ENSG00000197249/ENSG00000144452/ENSG00000065357/ENSG00000113494/ENSG00000151012/ENSG00000185022/ENSG00000094916/ENSG00000189143/ENSG00000159176/ENSG00000108821/ENSG00000161642/ENSG00000100644/ENSG00000168542/ENSG00000273983/ENSG00000100219/ENSG00000104783/ENSG00000183087/ENSG00000173175/ENSG00000178568/ENSG00000116044/ENSG00000104368/ENSG00000112715/ENSG00000073282/ENSG00000057593…	SHH/SERPINA1/ABCA12/DGKA/PRLR/SLC7A11/MAFF/CBX5/CLDN4/CSRP1/COL1A1/ZNF385A/HIF1A/COL3A1/HIST1H3G/XBP1/KCNN4/GAS6/ADCY5/ERBB4/NFE2L2/PLAT/VEGFA/TP63/F7/S100A9/SLC6A3/AGR2/MICAL1/ITGA2/ITGA2B/TFPI2/FBLN1/SERPINA5/NPR1/CEL/ADCY3/KRT1/CLDN1/BTC/TYRO3/ADTRP/NOS3/WAS/EPHB2/SAA1/BPIFA1/PRKCG/AQP2/F5/CHRM3/PRKG1/HIST1H3B/PTPRO/SERPINE1/P2RX7/MERTK/ITPR1/VAV1/CD36/NFE2/OPRL1/SERPINE2/ADA	64	36	ENSG00000164690/ENSG00000065357/ENSG00000094916/ENSG00000108821/ENSG00000161642/ENSG00000168542/ENSG00000273983/ENSG00000104783/ENSG00000183087/ENSG00000173175/ENSG00000178568/ENSG00000057593/ENSG00000142319/ENSG00000135596/ENSG00000005961/ENSG00000105825/ENSG00000077942/ENSG00000169418/ENSG00000170835/ENSG00000138031/ENSG00000092445/ENSG00000015285/ENSG00000173432/ENSG00000198183/ENSG00000126583…	28	ENSG00000197249/ENSG00000144452/ENSG00000113494/ENSG00000151012/ENSG00000185022/ENSG00000189143/ENSG00000159176/ENSG00000100644/ENSG00000100219/ENSG00000116044/ENSG00000104368/ENSG00000112715/ENSG00000073282/ENSG00000163220/ENSG00000106541/ENSG00000164171/ENSG00000188488/ENSG00000167768/ENSG00000163347/ENSG00000174808/ENSG00000111863/ENSG00000164867/ENSG00000133216/ENSG00000198734/ENSG00000151490…
BP	GO:0019730	antimicrobial humoral response	17/1485	70/14622	0.000500563	0.0143796	ENSG00000188257/ENSG00000148346/ENSG00000124102/ENSG00000163220/ENSG00000143556/ENSG00000012223/ENSG00000125999/ENSG00000163221/ENSG00000143546/ENSG00000106538/ENSG00000275896/ENSG00000124635/ENSG00000100604/ENSG00000198183/ENSG00000124107/ENSG00000167754/ENSG00000133710	PLA2G2A/LCN2/PI3/S100A9/S100A7/LTF/BPIFB1/S100A12/S100A8/RARRES2/PRSS2/HIST1H2BJ/CHGA/BPIFA1/SLPI/KLK5/SPINK5	17	5	ENSG00000188257/ENSG00000125999/ENSG00000124635/ENSG00000198183/ENSG00000133710	12	ENSG00000148346/ENSG00000124102/ENSG00000163220/ENSG00000143556/ENSG00000012223/ENSG00000163221/ENSG00000143546/ENSG00000106538/ENSG00000275896/ENSG00000100604/ENSG00000124107/ENSG00000167754
BP	GO:0048514	blood vessel morphogenesis	74/1485	498/14622	0.000502499	0.0143796	ENSG00000164690/ENSG00000189058/ENSG00000124766/ENSG00000031698/ENSG00000128165/ENSG00000140105/ENSG00000181790/ENSG00000151651/ENSG00000171236/ENSG00000130702/ENSG00000133639/ENSG00000205336/ENSG00000169504/ENSG00000137868/ENSG00000135547/ENSG00000100644/ENSG00000115414/ENSG00000168542/ENSG00000115415/ENSG00000179388/ENSG00000100219/ENSG00000185215/ENSG00000125378/ENSG00000156427/ENSG00000105855…	SHH/APOD/SOX4/SARS/ADM2/WARS/ADGRB1/ADAM8/LRG1/LAMA5/BTG1/ADGRG1/CLIC4/STRA6/HEY2/HIF1A/FN1/COL3A1/STAT1/EGR3/XBP1/TNFAIP2/BMP4/FGF18/ITGB8/NFE2L2/VEGFA/FZD4/ROBO1/ENG/NFATC4/FGFR2/SERPINF1/FGFR1/HSPG2/S100A7/E2F8/E2F2/E2F7/JAG1/ADGRB2/BRCA1/COL4A3/ECM1/TBX1/PPARG/FOLR1/SOX18/NPR1/IL18/C5AR1/KRT1/SEMA5A/LEF1/MEIS1/NOS3/MMP14/RORA/TERT/EPHB2/ABCC8/LEPR/HOXB3/NRP2/HDAC9/EGF/SPINK5/ARHGAP22/SERPINE1…	74	47	ENSG00000164690/ENSG00000189058/ENSG00000181790/ENSG00000151651/ENSG00000130702/ENSG00000137868/ENSG00000135547/ENSG00000168542/ENSG00000185215/ENSG00000156427/ENSG00000169855/ENSG00000106991/ENSG00000100968/ENSG00000066468/ENSG00000132386/ENSG00000077782/ENSG00000142798/ENSG00000129173/ENSG00000007968/ENSG00000165891/ENSG00000101384/ENSG00000121753/ENSG00000012048/ENSG00000169031/ENSG00000143369…	27	ENSG00000124766/ENSG00000031698/ENSG00000128165/ENSG00000140105/ENSG00000171236/ENSG00000133639/ENSG00000205336/ENSG00000169504/ENSG00000100644/ENSG00000115414/ENSG00000115415/ENSG00000179388/ENSG00000100219/ENSG00000125378/ENSG00000105855/ENSG00000116044/ENSG00000112715/ENSG00000174804/ENSG00000143556/ENSG00000110195/ENSG00000150782/ENSG00000167768/ENSG00000164867/ENSG00000069667/ENSG00000133216…
BP	GO:0036003	positive regulation of transcription from RNA polymerase II promoter in response to stress	9/1485	25/14622	0.000506215	0.0143796	ENSG00000100644/ENSG00000175197/ENSG00000172216/ENSG00000157613/ENSG00000102878/ENSG00000116044/ENSG00000118217/ENSG00000112715/ENSG00000162772	HIF1A/DDIT3/CEBPB/CREB3L1/HSF4/NFE2L2/ATF6/VEGFA/ATF3	9	1	ENSG00000102878	8	ENSG00000100644/ENSG00000175197/ENSG00000172216/ENSG00000157613/ENSG00000116044/ENSG00000118217/ENSG00000112715/ENSG00000162772
BP	GO:0071496	cellular response to external stimulus	46/1485	276/14622	0.000510724	0.0143796	ENSG00000025039/ENSG00000124762/ENSG00000110436/ENSG00000175895/ENSG00000108821/ENSG00000166986/ENSG00000095015/ENSG00000163083/ENSG00000155090/ENSG00000100219/ENSG00000136492/ENSG00000005893/ENSG00000090339/ENSG00000183087/ENSG00000097033/ENSG00000116044/ENSG00000106268/ENSG00000106991/ENSG00000217128/ENSG00000155876/ENSG00000104518/ENSG00000260428/ENSG00000164171/ENSG00000171791/ENSG00000141682…	RRAGD/CDKN1A/SLC1A2/PLEKHF2/COL1A1/MARS/MAP3K1/INHBB/KLF10/XBP1/BRIP1/LAMP2/ICAM1/GAS6/SH3GLB1/NFE2L2/NUDT1/ENG/FNIP1/RRAGA/GSDMD/SCX/ITGA2/BCL2/PMAIP1/CTSV/MAP3K5/BCL10/RRAGC/ATF3/SIPA1/PPARG/ASNS/CBS/FOLR1/PDK4/CHEK1/FAS/PLEKHF1/FOSL1/AQP2/PDE2A/P2RX7/GABARAP/ASGR1/MAP1LC3A	46	20	ENSG00000108821/ENSG00000163083/ENSG00000136492/ENSG00000183087/ENSG00000106268/ENSG00000106991/ENSG00000104518/ENSG00000260428/ENSG00000136943/ENSG00000213445/ENSG00000132170/ENSG00000149554/ENSG00000026103/ENSG00000166289/ENSG00000175592/ENSG00000167580/ENSG00000186642/ENSG00000089041/ENSG00000141505/ENSG00000101460	26	ENSG00000025039/ENSG00000124762/ENSG00000110436/ENSG00000175895/ENSG00000166986/ENSG00000095015/ENSG00000155090/ENSG00000100219/ENSG00000005893/ENSG00000090339/ENSG00000097033/ENSG00000116044/ENSG00000217128/ENSG00000155876/ENSG00000164171/ENSG00000171791/ENSG00000141682/ENSG00000197442/ENSG00000142867/ENSG00000116954/ENSG00000162772/ENSG00000070669/ENSG00000160200/ENSG00000110195/ENSG00000004799…
BP	GO:0072413	signal transduction involved in mitotic cell cycle checkpoint	16/1485	64/14622	0.000513557	0.0143796	ENSG00000124766/ENSG00000170312/ENSG00000087586/ENSG00000075218/ENSG00000124762/ENSG00000111276/ENSG00000134057/ENSG00000161642/ENSG00000132646/ENSG00000101412/ENSG00000177595/ENSG00000151849/ENSG00000129173/ENSG00000165891/ENSG00000158402/ENSG00000118495	SOX4/CDK1/AURKA/GTSE1/CDKN1A/CDKN1B/CCNB1/ZNF385A/PCNA/E2F1/PIDD1/CENPJ/E2F8/E2F7/CDC25C/PLAGL1	16	13	ENSG00000170312/ENSG00000087586/ENSG00000075218/ENSG00000134057/ENSG00000161642/ENSG00000132646/ENSG00000101412/ENSG00000177595/ENSG00000151849/ENSG00000129173/ENSG00000165891/ENSG00000158402/ENSG00000118495	3	ENSG00000124766/ENSG00000124762/ENSG00000111276
BP	GO:1902402	signal transduction involved in mitotic DNA damage checkpoint	16/1485	64/14622	0.000513557	0.0143796	ENSG00000124766/ENSG00000170312/ENSG00000087586/ENSG00000075218/ENSG00000124762/ENSG00000111276/ENSG00000134057/ENSG00000161642/ENSG00000132646/ENSG00000101412/ENSG00000177595/ENSG00000151849/ENSG00000129173/ENSG00000165891/ENSG00000158402/ENSG00000118495	SOX4/CDK1/AURKA/GTSE1/CDKN1A/CDKN1B/CCNB1/ZNF385A/PCNA/E2F1/PIDD1/CENPJ/E2F8/E2F7/CDC25C/PLAGL1	16	13	ENSG00000170312/ENSG00000087586/ENSG00000075218/ENSG00000134057/ENSG00000161642/ENSG00000132646/ENSG00000101412/ENSG00000177595/ENSG00000151849/ENSG00000129173/ENSG00000165891/ENSG00000158402/ENSG00000118495	3	ENSG00000124766/ENSG00000124762/ENSG00000111276
BP	GO:1902403	signal transduction involved in mitotic DNA integrity checkpoint	16/1485	64/14622	0.000513557	0.0143796	ENSG00000124766/ENSG00000170312/ENSG00000087586/ENSG00000075218/ENSG00000124762/ENSG00000111276/ENSG00000134057/ENSG00000161642/ENSG00000132646/ENSG00000101412/ENSG00000177595/ENSG00000151849/ENSG00000129173/ENSG00000165891/ENSG00000158402/ENSG00000118495	SOX4/CDK1/AURKA/GTSE1/CDKN1A/CDKN1B/CCNB1/ZNF385A/PCNA/E2F1/PIDD1/CENPJ/E2F8/E2F7/CDC25C/PLAGL1	16	13	ENSG00000170312/ENSG00000087586/ENSG00000075218/ENSG00000134057/ENSG00000161642/ENSG00000132646/ENSG00000101412/ENSG00000177595/ENSG00000151849/ENSG00000129173/ENSG00000165891/ENSG00000158402/ENSG00000118495	3	ENSG00000124766/ENSG00000124762/ENSG00000111276
BP	GO:0036230	granulocyte activation	68/1485	450/14622	0.000525273	0.0146314	ENSG00000197249/ENSG00000108828/ENSG00000153395/ENSG00000151651/ENSG00000110719/ENSG00000171236/ENSG00000075651/ENSG00000196230/ENSG00000204388/ENSG00000173110/ENSG00000131981/ENSG00000167996/ENSG00000087086/ENSG00000038002/ENSG00000149357/ENSG00000163993/ENSG00000204386/ENSG00000156508/ENSG00000069424/ENSG00000096696/ENSG00000119655/ENSG00000092929/ENSG00000196352/ENSG00000196776/ENSG00000005893…	SERPINA1/VAT1/LPCAT1/ADAM8/TCIRG1/LRG1/PLD1/TUBB/HSPA1B/HSPA6/LGALS3/FTH1/FTL/AGA/LAMTOR1/S100P/NEU1/EEF1A1/KCNAB2/DSP/NPC2/UNC13D/CD55/CD47/LAMP2/BRI3/LCN2/NAPRT/DSN1/SLC27A2/NBEAL2/CAT/PKP1/S100A9/S100A7/ATP6V1D/GGH/GSDMD/DOK3/CXCL1/LTF/FRK/CAP1/ALOX5/BST2/S100A12/IL18/CTSC/S100A8/C5AR1/ATP8A1/SELL/KRT1/SLCO4C1/METTL7A/PRSS2/ALDH3B1/CRISPLD2/BIN2/SLPI/ITGAL/TRPM2/ACPP/SLC2A5/PTPRB/CD36/TBC1D10C…	68	27	ENSG00000151651/ENSG00000110719/ENSG00000196230/ENSG00000069424/ENSG00000092929/ENSG00000147813/ENSG00000149636/ENSG00000160796/ENSG00000137563/ENSG00000104518/ENSG00000146094/ENSG00000163739/ENSG00000012779/ENSG00000109861/ENSG00000197405/ENSG00000124406/ENSG00000188404/ENSG00000185432/ENSG00000006534/ENSG00000103196/ENSG00000110934/ENSG00000005844/ENSG00000142185/ENSG00000142583/ENSG00000127329…	41	ENSG00000197249/ENSG00000108828/ENSG00000153395/ENSG00000171236/ENSG00000075651/ENSG00000204388/ENSG00000173110/ENSG00000131981/ENSG00000167996/ENSG00000087086/ENSG00000038002/ENSG00000149357/ENSG00000163993/ENSG00000204386/ENSG00000156508/ENSG00000096696/ENSG00000119655/ENSG00000196352/ENSG00000196776/ENSG00000005893/ENSG00000164713/ENSG00000148346/ENSG00000140284/ENSG00000121691/ENSG00000081277…
BP	GO:0021782	glial cell development	19/1485	83/14622	0.000535099	0.0147041	ENSG00000164690/ENSG00000124766/ENSG00000139352/ENSG00000163220/ENSG00000162576/ENSG00000176887/ENSG00000204305/ENSG00000185567/ENSG00000265763/ENSG00000124920/ENSG00000146216/ENSG00000184454/ENSG00000143546/ENSG00000100429/ENSG00000108797/ENSG00000026025/ENSG00000184845/ENSG00000008277/ENSG00000153902	SHH/SOX4/ASCL1/S100A9/MXRA8/SOX11/AGER/AHNAK2/ZNF488/MYRF/TTBK1/NCMAP/S100A8/HDAC10/CNTNAP1/VIM/DRD1/ADAM22/LGI4	19	14	ENSG00000164690/ENSG00000162576/ENSG00000176887/ENSG00000204305/ENSG00000185567/ENSG00000265763/ENSG00000124920/ENSG00000146216/ENSG00000100429/ENSG00000108797/ENSG00000026025/ENSG00000184845/ENSG00000008277/ENSG00000153902	5	ENSG00000124766/ENSG00000139352/ENSG00000163220/ENSG00000184454/ENSG00000143546
BP	GO:0042303	molting cycle	21/1485	96/14622	0.000536086	0.0147041	ENSG00000164690/ENSG00000167968/ENSG00000128422/ENSG00000107984/ENSG00000130702/ENSG00000073282/ENSG00000170523/ENSG00000066468/ENSG00000171791/ENSG00000136943/ENSG00000156535/ENSG00000203883/ENSG00000106689/ENSG00000127863/ENSG00000169884/ENSG00000164362/ENSG00000164066/ENSG00000125285/ENSG00000158813/ENSG00000133710/ENSG00000117425	SHH/DNASE1L2/KRT17/DKK1/LAMA5/TP63/KRT83/FGFR2/BCL2/CTSV/CD109/SOX18/LHX2/TNFRSF19/WNT10B/TERT/INTU/SOX21/EDA/SPINK5/PTCH2	21	15	ENSG00000164690/ENSG00000107984/ENSG00000130702/ENSG00000066468/ENSG00000136943/ENSG00000203883/ENSG00000106689/ENSG00000127863/ENSG00000169884/ENSG00000164362/ENSG00000164066/ENSG00000125285/ENSG00000158813/ENSG00000133710/ENSG00000117425	6	ENSG00000167968/ENSG00000128422/ENSG00000073282/ENSG00000170523/ENSG00000171791/ENSG00000156535
BP	GO:0042633	hair cycle	21/1485	96/14622	0.000536086	0.0147041	ENSG00000164690/ENSG00000167968/ENSG00000128422/ENSG00000107984/ENSG00000130702/ENSG00000073282/ENSG00000170523/ENSG00000066468/ENSG00000171791/ENSG00000136943/ENSG00000156535/ENSG00000203883/ENSG00000106689/ENSG00000127863/ENSG00000169884/ENSG00000164362/ENSG00000164066/ENSG00000125285/ENSG00000158813/ENSG00000133710/ENSG00000117425	SHH/DNASE1L2/KRT17/DKK1/LAMA5/TP63/KRT83/FGFR2/BCL2/CTSV/CD109/SOX18/LHX2/TNFRSF19/WNT10B/TERT/INTU/SOX21/EDA/SPINK5/PTCH2	21	15	ENSG00000164690/ENSG00000107984/ENSG00000130702/ENSG00000066468/ENSG00000136943/ENSG00000203883/ENSG00000106689/ENSG00000127863/ENSG00000169884/ENSG00000164362/ENSG00000164066/ENSG00000125285/ENSG00000158813/ENSG00000133710/ENSG00000117425	6	ENSG00000167968/ENSG00000128422/ENSG00000073282/ENSG00000170523/ENSG00000171791/ENSG00000156535
BP	GO:0015698	inorganic anion transport	28/1485	144/14622	0.000554989	0.0151453	ENSG00000088836/ENSG00000189143/ENSG00000169504/ENSG00000197594/ENSG00000171867/ENSG00000124140/ENSG00000023839/ENSG00000225697/ENSG00000077782/ENSG00000183048/ENSG00000115902/ENSG00000137975/ENSG00000167995/ENSG00000114923/ENSG00000089356/ENSG00000159212/ENSG00000171631/ENSG00000114859/ENSG00000050438/ENSG00000125257/ENSG00000073464/ENSG00000074855/ENSG00000198569/ENSG00000006071/ENSG00000197847…	SLC4A11/CLDN4/CLIC4/ENPP1/PRNP/SLC12A5/ABCC2/SLC26A6/FGFR1/SLC25A10/SLC1A4/CLCA2/BEST1/SLC4A3/FXYD3/CLIC6/P2RY6/CLCN2/SLC4A8/ABCC4/CLCN4/ANO8/SLC34A3/ABCC8/SLC22A20P/SLC37A2/TG/ANO5	28	20	ENSG00000088836/ENSG00000124140/ENSG00000023839/ENSG00000225697/ENSG00000077782/ENSG00000183048/ENSG00000114923/ENSG00000089356/ENSG00000159212/ENSG00000171631/ENSG00000114859/ENSG00000050438/ENSG00000125257/ENSG00000074855/ENSG00000198569/ENSG00000006071/ENSG00000197847/ENSG00000134955/ENSG00000042832/ENSG00000171714	8	ENSG00000189143/ENSG00000169504/ENSG00000197594/ENSG00000171867/ENSG00000115902/ENSG00000137975/ENSG00000167995/ENSG00000073464
BP	GO:0002446	neutrophil mediated immunity	68/1485	451/14622	0.000558837	0.0151733	ENSG00000197249/ENSG00000108828/ENSG00000153395/ENSG00000151651/ENSG00000110719/ENSG00000171236/ENSG00000075651/ENSG00000196230/ENSG00000204388/ENSG00000173110/ENSG00000131981/ENSG00000167996/ENSG00000087086/ENSG00000038002/ENSG00000149357/ENSG00000163993/ENSG00000204386/ENSG00000156508/ENSG00000069424/ENSG00000096696/ENSG00000119655/ENSG00000092929/ENSG00000196352/ENSG00000196776/ENSG00000005893…	SERPINA1/VAT1/LPCAT1/ADAM8/TCIRG1/LRG1/PLD1/TUBB/HSPA1B/HSPA6/LGALS3/FTH1/FTL/AGA/LAMTOR1/S100P/NEU1/EEF1A1/KCNAB2/DSP/NPC2/UNC13D/CD55/CD47/LAMP2/BRI3/LCN2/NAPRT/DSN1/SLC27A2/NBEAL2/CAT/PKP1/S100A9/S100A7/ATP6V1D/GGH/GSDMD/DOK3/CXCL1/LTF/FRK/CAP1/ALOX5/BST2/S100A12/CTSC/S100A8/C5AR1/ATP8A1/SELL/KRT1/SLCO4C1/METTL7A/PRSS2/ALDH3B1/ACE/CRISPLD2/BIN2/SLPI/ITGAL/TRPM2/ACPP/SLC2A5/PTPRB/CD36/TBC1D10C/…	68	28	ENSG00000151651/ENSG00000110719/ENSG00000196230/ENSG00000069424/ENSG00000092929/ENSG00000147813/ENSG00000149636/ENSG00000160796/ENSG00000137563/ENSG00000104518/ENSG00000146094/ENSG00000163739/ENSG00000012779/ENSG00000109861/ENSG00000197405/ENSG00000124406/ENSG00000188404/ENSG00000185432/ENSG00000006534/ENSG00000159640/ENSG00000103196/ENSG00000110934/ENSG00000005844/ENSG00000142185/ENSG00000142583…	40	ENSG00000197249/ENSG00000108828/ENSG00000153395/ENSG00000171236/ENSG00000075651/ENSG00000204388/ENSG00000173110/ENSG00000131981/ENSG00000167996/ENSG00000087086/ENSG00000038002/ENSG00000149357/ENSG00000163993/ENSG00000204386/ENSG00000156508/ENSG00000096696/ENSG00000119655/ENSG00000196352/ENSG00000196776/ENSG00000005893/ENSG00000164713/ENSG00000148346/ENSG00000140284/ENSG00000121691/ENSG00000081277…
BP	GO:0060736	prostate gland growth	6/1485	12/14622	0.000584576	0.0157924	ENSG00000164690/ENSG00000113494/ENSG00000169083/ENSG00000066468/ENSG00000178597/ENSG00000181690	SHH/PRLR/AR/FGFR2/PSAPL1/PLAG1	6	4	ENSG00000164690/ENSG00000169083/ENSG00000066468/ENSG00000181690	2	ENSG00000113494/ENSG00000178597
BP	GO:0060324	face development	13/1485	47/14622	0.000600017	0.0161285	ENSG00000107984/ENSG00000108821/ENSG00000137868/ENSG00000184254/ENSG00000260428/ENSG00000184058/ENSG00000138795/ENSG00000121005/ENSG00000184113/ENSG00000103196/ENSG00000109063/ENSG00000120093/ENSG00000128918	DKK1/COL1A1/STRA6/ALDH1A3/SCX/TBX1/LEF1/CRISPLD1/CLDN5/CRISPLD2/MYH3/HOXB3/ALDH1A2	13	13	ENSG00000107984/ENSG00000108821/ENSG00000137868/ENSG00000184254/ENSG00000260428/ENSG00000184058/ENSG00000138795/ENSG00000121005/ENSG00000184113/ENSG00000103196/ENSG00000109063/ENSG00000120093/ENSG00000128918	0
BP	GO:0071396	cellular response to lipid	72/1485	485/14622	0.000611345	0.0162871	ENSG00000100889/ENSG00000116285/ENSG00000168209/ENSG00000186480/ENSG00000143365/ENSG00000155760/ENSG00000173334/ENSG00000112972/ENSG00000164104/ENSG00000108821/ENSG00000134057/ENSG00000062282/ENSG00000172216/ENSG00000151632/ENSG00000101412/ENSG00000145386/ENSG00000118513/ENSG00000100219/ENSG00000121621/ENSG00000117318/ENSG00000196352/ENSG00000090339/ENSG00000125378/ENSG00000143799/ENSG00000173175…	PCK2/ERRFI1/DDIT4/INSIG1/RORC/FZD7/TRIB1/HMGCS1/HMGB2/COL1A1/CCNB1/DGAT2/CEBPB/AKR1C2/E2F1/CCNA2/MYB/XBP1/KIF18A/ID3/CD55/ICAM1/BMP4/PARP1/ADCY5/AR/OSBPL7/TP63/FZD4/ABCC2/BCL2L11/TAF7/NFATC4/FGFR2/SERPINF1/FFAR2/DNMT3B/EIF4EBP1/CDK4/ITGA2/LTF/PTCH1/HDAC6/BRCA1/TBX1/NR4A3/CCNE1/PPARG/LRP8/P2RY6/IL18/PDK4/ADCY3/FLT3/BRINP2/LMO3/LEF1/CLDN1/HCK/IRAK2/LBP/PAQR5/ADTRP/NOS3/WNT10B/RORA/NR2F1/NR5A2/SSTR5…	72	32	ENSG00000164104/ENSG00000108821/ENSG00000134057/ENSG00000101412/ENSG00000145386/ENSG00000121621/ENSG00000143799/ENSG00000173175/ENSG00000169083/ENSG00000006025/ENSG00000023839/ENSG00000100968/ENSG00000066468/ENSG00000132386/ENSG00000088305/ENSG00000094631/ENSG00000012048/ENSG00000184058/ENSG00000119508/ENSG00000105173/ENSG00000132170/ENSG00000157193/ENSG00000171631/ENSG00000138031/ENSG00000122025…	40	ENSG00000100889/ENSG00000116285/ENSG00000168209/ENSG00000186480/ENSG00000143365/ENSG00000155760/ENSG00000173334/ENSG00000112972/ENSG00000062282/ENSG00000172216/ENSG00000151632/ENSG00000118513/ENSG00000100219/ENSG00000117318/ENSG00000196352/ENSG00000090339/ENSG00000125378/ENSG00000073282/ENSG00000174804/ENSG00000153094/ENSG00000178913/ENSG00000126262/ENSG00000187840/ENSG00000135446/ENSG00000164171…
BP	GO:0015849	organic acid transport	44/1485	263/14622	0.000616055	0.0162871	ENSG00000103257/ENSG00000168003/ENSG00000165175/ENSG00000268104/ENSG00000151012/ENSG00000139514/ENSG00000168528/ENSG00000167114/ENSG00000110436/ENSG00000188257/ENSG00000149150/ENSG00000137868/ENSG00000177542/ENSG00000105281/ENSG00000101986/ENSG00000092068/ENSG00000146232/ENSG00000196517/ENSG00000185950/ENSG00000147100/ENSG00000131389/ENSG00000023839/ENSG00000140284/ENSG00000225697/ENSG00000106617…	SLC7A5/SLC3A2/MID1IP1/SLC6A14/SLC7A11/SLC7A1/SERINC2/SLC27A4/SLC1A2/PLA2G2A/SLC43A1/STRA6/SLC25A22/SLC1A5/ABCD1/SLC7A8/NFKBIE/SLC6A9/IRS2/SLC16A2/SLC6A6/ABCC2/SLC27A2/SLC26A6/PRKAG2/MAP2K6/SLC25A10/SLC1A4/PLIN2/PPARG/SLC16A13/FOLR1/ABCC4/PLA2G10/PROCA1/SLC16A8/ACE/SLC36A4/PLA2R1/SLC6A19/ERFE/P2RX7/CD36/SLC6A12	44	23	ENSG00000168528/ENSG00000188257/ENSG00000137868/ENSG00000177542/ENSG00000101986/ENSG00000147100/ENSG00000131389/ENSG00000023839/ENSG00000225697/ENSG00000108984/ENSG00000183048/ENSG00000132170/ENSG00000125257/ENSG00000069764/ENSG00000167525/ENSG00000100156/ENSG00000159640/ENSG00000180773/ENSG00000153246/ENSG00000174358/ENSG00000178752/ENSG00000089041/ENSG00000111181	21	ENSG00000103257/ENSG00000168003/ENSG00000165175/ENSG00000268104/ENSG00000151012/ENSG00000139514/ENSG00000167114/ENSG00000110436/ENSG00000149150/ENSG00000105281/ENSG00000092068/ENSG00000146232/ENSG00000196517/ENSG00000185950/ENSG00000140284/ENSG00000106617/ENSG00000115902/ENSG00000147872/ENSG00000174327/ENSG00000110195/ENSG00000135218
BP	GO:0046942	carboxylic acid transport	44/1485	263/14622	0.000616055	0.0162871	ENSG00000103257/ENSG00000168003/ENSG00000165175/ENSG00000268104/ENSG00000151012/ENSG00000139514/ENSG00000168528/ENSG00000167114/ENSG00000110436/ENSG00000188257/ENSG00000149150/ENSG00000137868/ENSG00000177542/ENSG00000105281/ENSG00000101986/ENSG00000092068/ENSG00000146232/ENSG00000196517/ENSG00000185950/ENSG00000147100/ENSG00000131389/ENSG00000023839/ENSG00000140284/ENSG00000225697/ENSG00000106617…	SLC7A5/SLC3A2/MID1IP1/SLC6A14/SLC7A11/SLC7A1/SERINC2/SLC27A4/SLC1A2/PLA2G2A/SLC43A1/STRA6/SLC25A22/SLC1A5/ABCD1/SLC7A8/NFKBIE/SLC6A9/IRS2/SLC16A2/SLC6A6/ABCC2/SLC27A2/SLC26A6/PRKAG2/MAP2K6/SLC25A10/SLC1A4/PLIN2/PPARG/SLC16A13/FOLR1/ABCC4/PLA2G10/PROCA1/SLC16A8/ACE/SLC36A4/PLA2R1/SLC6A19/ERFE/P2RX7/CD36/SLC6A12	44	23	ENSG00000168528/ENSG00000188257/ENSG00000137868/ENSG00000177542/ENSG00000101986/ENSG00000147100/ENSG00000131389/ENSG00000023839/ENSG00000225697/ENSG00000108984/ENSG00000183048/ENSG00000132170/ENSG00000125257/ENSG00000069764/ENSG00000167525/ENSG00000100156/ENSG00000159640/ENSG00000180773/ENSG00000153246/ENSG00000174358/ENSG00000178752/ENSG00000089041/ENSG00000111181	21	ENSG00000103257/ENSG00000168003/ENSG00000165175/ENSG00000268104/ENSG00000151012/ENSG00000139514/ENSG00000167114/ENSG00000110436/ENSG00000149150/ENSG00000105281/ENSG00000092068/ENSG00000146232/ENSG00000196517/ENSG00000185950/ENSG00000140284/ENSG00000106617/ENSG00000115902/ENSG00000147872/ENSG00000174327/ENSG00000110195/ENSG00000135218
BP	GO:0090307	mitotic spindle assembly	16/1485	65/14622	0.000618038	0.0162871	ENSG00000101057/ENSG00000178999/ENSG00000166851/ENSG00000117399/ENSG00000088325/ENSG00000137807/ENSG00000089685/ENSG00000237649/ENSG00000204388/ENSG00000090889/ENSG00000138160/ENSG00000117650/ENSG00000101197/ENSG00000164695/ENSG00000023445/ENSG00000154429	MYBL2/AURKB/PLK1/CDC20/TPX2/KIF23/BIRC5/KIFC1/HSPA1B/KIF4A/KIF11/NEK2/BIRC7/CHMP4C/BIRC3/CCSAP	16	13	ENSG00000101057/ENSG00000178999/ENSG00000166851/ENSG00000117399/ENSG00000088325/ENSG00000137807/ENSG00000089685/ENSG00000237649/ENSG00000090889/ENSG00000138160/ENSG00000117650/ENSG00000101197/ENSG00000154429	3	ENSG00000204388/ENSG00000164695/ENSG00000023445
BP	GO:0015909	long-chain fatty acid transport	14/1485	53/14622	0.000623958	0.0163629	ENSG00000165175/ENSG00000167114/ENSG00000188257/ENSG00000101986/ENSG00000185950/ENSG00000140284/ENSG00000106617/ENSG00000147872/ENSG00000132170/ENSG00000069764/ENSG00000167525/ENSG00000159640/ENSG00000153246/ENSG00000135218	MID1IP1/SLC27A4/PLA2G2A/ABCD1/IRS2/SLC27A2/PRKAG2/PLIN2/PPARG/PLA2G10/PROCA1/ACE/PLA2R1/CD36	14	7	ENSG00000188257/ENSG00000101986/ENSG00000132170/ENSG00000069764/ENSG00000167525/ENSG00000159640/ENSG00000153246	7	ENSG00000165175/ENSG00000167114/ENSG00000185950/ENSG00000140284/ENSG00000106617/ENSG00000147872/ENSG00000135218
BP	GO:1901992	positive regulation of mitotic cell cycle phase transition	15/1485	59/14622	0.000628417	0.0163999	ENSG00000175063/ENSG00000135476/ENSG00000170312/ENSG00000167513/ENSG00000134057/ENSG00000146670/ENSG00000094804/ENSG00000161692/ENSG00000097046/ENSG00000093009/ENSG00000135446/ENSG00000143476/ENSG00000126787/ENSG00000169884/ENSG00000164362	UBE2C/ESPL1/CDK1/CDT1/CCNB1/CDCA5/CDC6/DBF4B/CDC7/CDC45/CDK4/DTL/DLGAP5/WNT10B/TERT	15	14	ENSG00000175063/ENSG00000135476/ENSG00000170312/ENSG00000167513/ENSG00000134057/ENSG00000146670/ENSG00000094804/ENSG00000161692/ENSG00000097046/ENSG00000093009/ENSG00000143476/ENSG00000126787/ENSG00000169884/ENSG00000164362	1	ENSG00000135446
BP	GO:0010035	response to inorganic substance	67/1485	445/14622	0.000635892	0.0165148	ENSG00000164690/ENSG00000170312/ENSG00000265972/ENSG00000112096/ENSG00000111602/ENSG00000139352/ENSG00000138363/ENSG00000112972/ENSG00000111276/ENSG00000108821/ENSG00000169504/ENSG00000173848/ENSG00000134057/ENSG00000170385/ENSG00000100644/ENSG00000132646/ENSG00000198695/ENSG00000145386/ENSG00000164761/ENSG00000115415/ENSG00000118513/ENSG00000171867/ENSG00000197299/ENSG00000090339/ENSG00000143799…	SHH/CDK1/TXNIP/SOD2/TIMELESS/ASCL1/ATIC/HMGCS1/CDKN1B/COL1A1/CLIC4/NET1/CCNB1/SLC30A1/HIF1A/PCNA/MT-ND6/CCNA2/TNFRSF11B/STAT1/MYB/PRNP/BLM/ICAM1/PARP1/DHFR/NFE2L2/NUDT1/ABCC2/NFATC4/CAT/SERPINF1/DDX11/SLC6A3/GGH/MT-CYB/CDK4/BCL2/PTCH1/HDAC6/MAP3K5/AREG/SIPA1/SOD3/NR4A3/GUCY1B1/PINK1/CPNE2/S100A8/MT-ND5/CLDN1/NOS3/TERT/KHK/CRIP1/FOSL1/ABCC8/AQP2/FBLN5/KCNIP2/TRPM2/CASQ2/P2RX7/CD36/ACTA1/MAP1LC3A/A…	67	39	ENSG00000164690/ENSG00000170312/ENSG00000111602/ENSG00000108821/ENSG00000134057/ENSG00000132646/ENSG00000198695/ENSG00000145386/ENSG00000197299/ENSG00000143799/ENSG00000228716/ENSG00000106268/ENSG00000023839/ENSG00000100968/ENSG00000132386/ENSG00000013573/ENSG00000142319/ENSG00000137563/ENSG00000198727/ENSG00000094631/ENSG00000213445/ENSG00000109610/ENSG00000119508/ENSG00000061918/ENSG00000140848…	28	ENSG00000265972/ENSG00000112096/ENSG00000139352/ENSG00000138363/ENSG00000112972/ENSG00000111276/ENSG00000169504/ENSG00000173848/ENSG00000170385/ENSG00000100644/ENSG00000164761/ENSG00000115415/ENSG00000118513/ENSG00000171867/ENSG00000090339/ENSG00000116044/ENSG00000121691/ENSG00000135446/ENSG00000171791/ENSG00000185920/ENSG00000197442/ENSG00000109321/ENSG00000158828/ENSG00000143546/ENSG00000163347…
BP	GO:1903825	organic acid transmembrane transport	22/1485	104/14622	0.000650243	0.0166787	ENSG00000103257/ENSG00000168003/ENSG00000165175/ENSG00000268104/ENSG00000151012/ENSG00000139514/ENSG00000110436/ENSG00000149150/ENSG00000137868/ENSG00000177542/ENSG00000105281/ENSG00000092068/ENSG00000196517/ENSG00000185950/ENSG00000131389/ENSG00000106617/ENSG00000183048/ENSG00000115902/ENSG00000100156/ENSG00000180773/ENSG00000174358/ENSG00000111181	SLC7A5/SLC3A2/MID1IP1/SLC6A14/SLC7A11/SLC7A1/SLC1A2/SLC43A1/STRA6/SLC25A22/SLC1A5/SLC7A8/SLC6A9/IRS2/SLC6A6/PRKAG2/SLC25A10/SLC1A4/SLC16A8/SLC36A4/SLC6A19/SLC6A12	22	8	ENSG00000137868/ENSG00000177542/ENSG00000131389/ENSG00000183048/ENSG00000100156/ENSG00000180773/ENSG00000174358/ENSG00000111181	14	ENSG00000103257/ENSG00000168003/ENSG00000165175/ENSG00000268104/ENSG00000151012/ENSG00000139514/ENSG00000110436/ENSG00000149150/ENSG00000105281/ENSG00000092068/ENSG00000196517/ENSG00000185950/ENSG00000106617/ENSG00000115902
BP	GO:1905039	carboxylic acid transmembrane transport	22/1485	104/14622	0.000650243	0.0166787	ENSG00000103257/ENSG00000168003/ENSG00000165175/ENSG00000268104/ENSG00000151012/ENSG00000139514/ENSG00000110436/ENSG00000149150/ENSG00000137868/ENSG00000177542/ENSG00000105281/ENSG00000092068/ENSG00000196517/ENSG00000185950/ENSG00000131389/ENSG00000106617/ENSG00000183048/ENSG00000115902/ENSG00000100156/ENSG00000180773/ENSG00000174358/ENSG00000111181	SLC7A5/SLC3A2/MID1IP1/SLC6A14/SLC7A11/SLC7A1/SLC1A2/SLC43A1/STRA6/SLC25A22/SLC1A5/SLC7A8/SLC6A9/IRS2/SLC6A6/PRKAG2/SLC25A10/SLC1A4/SLC16A8/SLC36A4/SLC6A19/SLC6A12	22	8	ENSG00000137868/ENSG00000177542/ENSG00000131389/ENSG00000183048/ENSG00000100156/ENSG00000180773/ENSG00000174358/ENSG00000111181	14	ENSG00000103257/ENSG00000168003/ENSG00000165175/ENSG00000268104/ENSG00000151012/ENSG00000139514/ENSG00000110436/ENSG00000149150/ENSG00000105281/ENSG00000092068/ENSG00000196517/ENSG00000185950/ENSG00000106617/ENSG00000115902
BP	GO:0010951	negative regulation of endopeptidase activity	35/1485	196/14622	0.000651514	0.0166787	ENSG00000197249/ENSG00000102032/ENSG00000164611/ENSG00000089685/ENSG00000051108/ENSG00000079257/ENSG00000183087/ENSG00000112715/ENSG00000124102/ENSG00000217128/ENSG00000132386/ENSG00000150938/ENSG00000135596/ENSG00000170369/ENSG00000101197/ENSG00000012223/ENSG00000170373/ENSG00000105825/ENSG00000160111/ENSG00000156535/ENSG00000170367/ENSG00000169031/ENSG00000023445/ENSG00000188488/ENSG00000130303…	SERPINA1/RENBP/PTTG1/BIRC5/HERPUD1/LXN/GAS6/VEGFA/PI3/FNIP1/SERPINF1/CRIM1/MICAL1/CST2/BIRC7/LTF/CST1/TFPI2/CPAMD8/CD109/CST5/COL4A3/BIRC3/SERPINA5/BST2/SERPINB8/LEF1/CST4/BIN1/SLPI/SERPINI1/SPINK5/SERPINE1/PZP/SERPINE2	35	20	ENSG00000164611/ENSG00000089685/ENSG00000079257/ENSG00000183087/ENSG00000132386/ENSG00000135596/ENSG00000170369/ENSG00000101197/ENSG00000170373/ENSG00000105825/ENSG00000160111/ENSG00000170367/ENSG00000169031/ENSG00000138795/ENSG00000101441/ENSG00000136717/ENSG00000163536/ENSG00000133710/ENSG00000126838/ENSG00000135919	15	ENSG00000197249/ENSG00000102032/ENSG00000051108/ENSG00000112715/ENSG00000124102/ENSG00000217128/ENSG00000150938/ENSG00000012223/ENSG00000156535/ENSG00000023445/ENSG00000188488/ENSG00000130303/ENSG00000166401/ENSG00000124107/ENSG00000106366
BP	GO:0001942	hair follicle development	18/1485	78/14622	0.000669935	0.0169072	ENSG00000164690/ENSG00000167968/ENSG00000128422/ENSG00000107984/ENSG00000130702/ENSG00000073282/ENSG00000066468/ENSG00000171791/ENSG00000136943/ENSG00000156535/ENSG00000203883/ENSG00000106689/ENSG00000127863/ENSG00000169884/ENSG00000164066/ENSG00000125285/ENSG00000158813/ENSG00000133710	SHH/DNASE1L2/KRT17/DKK1/LAMA5/TP63/FGFR2/BCL2/CTSV/CD109/SOX18/LHX2/TNFRSF19/WNT10B/INTU/SOX21/EDA/SPINK5	18	13	ENSG00000164690/ENSG00000107984/ENSG00000130702/ENSG00000066468/ENSG00000136943/ENSG00000203883/ENSG00000106689/ENSG00000127863/ENSG00000169884/ENSG00000164066/ENSG00000125285/ENSG00000158813/ENSG00000133710	5	ENSG00000167968/ENSG00000128422/ENSG00000073282/ENSG00000171791/ENSG00000156535
BP	GO:0001556	oocyte maturation	8/1485	21/14622	0.000672425	0.0169072	ENSG00000101224/ENSG00000087586/ENSG00000134057/ENSG00000071539/ENSG00000139618/ENSG00000100918/ENSG00000112029/ENSG00000261456	CDC25B/AURKA/CCNB1/TRIP13/BRCA2/REC8/FBXO5/TUBB8	8	7	ENSG00000087586/ENSG00000134057/ENSG00000071539/ENSG00000139618/ENSG00000100918/ENSG00000112029/ENSG00000261456	1	ENSG00000101224
BP	GO:0007517	muscle organ development	53/1485	334/14622	0.000672886	0.0169072	ENSG00000176046/ENSG00000164690/ENSG00000170312/ENSG00000181790/ENSG00000107984/ENSG00000185022/ENSG00000155760/ENSG00000117724/ENSG00000130702/ENSG00000134057/ENSG00000137868/ENSG00000135547/ENSG00000072195/ENSG00000140416/ENSG00000168542/ENSG00000096696/ENSG00000179388/ENSG00000113161/ENSG00000100219/ENSG00000128342/ENSG00000117318/ENSG00000125378/ENSG00000178568/ENSG00000087085/ENSG00000106991…	NUPR1/SHH/CDK1/ADGRB1/DKK1/MAFF/FZD7/CENPF/LAMA5/CCNB1/STRA6/HEY2/SPEG/TPM1/COL3A1/DSP/EGR3/HMGCR/XBP1/LIF/ID3/BMP4/ERBB4/ACHE/ENG/FGFR2/FGFR1/USP2/SCX/SOX11/BCL2/ATF3/TBX1/SRPK3/MYH7/TP73/LEF1/DNER/MRAS/MEIS1/ZBTB18/WNT10B/MYH3/ITGA7/POU6F1/HDAC9/SOX15/MYLK2/ACTA1/EID2B/EGR2/ITGB1BP2/EPHB1	53	38	ENSG00000164690/ENSG00000170312/ENSG00000181790/ENSG00000107984/ENSG00000117724/ENSG00000130702/ENSG00000134057/ENSG00000137868/ENSG00000135547/ENSG00000072195/ENSG00000168542/ENSG00000178568/ENSG00000087085/ENSG00000106991/ENSG00000066468/ENSG00000077782/ENSG00000260428/ENSG00000176887/ENSG00000184058/ENSG00000184343/ENSG00000092054/ENSG00000078900/ENSG00000138795/ENSG00000187957/ENSG00000158186…	15	ENSG00000176046/ENSG00000185022/ENSG00000155760/ENSG00000140416/ENSG00000096696/ENSG00000179388/ENSG00000113161/ENSG00000100219/ENSG00000128342/ENSG00000117318/ENSG00000125378/ENSG00000036672/ENSG00000171791/ENSG00000162772/ENSG00000122877
BP	GO:2000241	regulation of reproductive process	23/1485	111/14622	0.000673015	0.0169072	ENSG00000176046/ENSG00000164690/ENSG00000170312/ENSG00000164442/ENSG00000117399/ENSG00000087586/ENSG00000066279/ENSG00000111276/ENSG00000163083/ENSG00000104899/ENSG00000128342/ENSG00000112742/ENSG00000125378/ENSG00000169083/ENSG00000066468/ENSG00000132386/ENSG00000172818/ENSG00000123572/ENSG00000112029/ENSG00000156509/ENSG00000111348/ENSG00000177398/ENSG00000196839	NUPR1/SHH/CDK1/CITED2/CDC20/AURKA/ASPM/CDKN1B/INHBB/AMH/LIF/TTK/BMP4/AR/FGFR2/SERPINF1/OVOL1/NRK/FBXO5/FBXO43/ARHGDIB/UMODL1/ADA	23	17	ENSG00000164690/ENSG00000170312/ENSG00000117399/ENSG00000087586/ENSG00000066279/ENSG00000163083/ENSG00000104899/ENSG00000112742/ENSG00000169083/ENSG00000066468/ENSG00000132386/ENSG00000123572/ENSG00000112029/ENSG00000156509/ENSG00000111348/ENSG00000177398/ENSG00000196839	6	ENSG00000176046/ENSG00000164442/ENSG00000111276/ENSG00000128342/ENSG00000125378/ENSG00000172818
BP	GO:0071417	cellular response to organonitrogen compound	70/1485	471/14622	0.000701085	0.0174668	ENSG00000100889/ENSG00000116285/ENSG00000142156/ENSG00000025039/ENSG00000101255/ENSG00000113494/ENSG00000111602/ENSG00000110719/ENSG00000119729/ENSG00000108821/ENSG00000166986/ENSG00000163083/ENSG00000149357/ENSG00000172216/ENSG00000155090/ENSG00000145386/ENSG00000168542/ENSG00000197594/ENSG00000094804/ENSG00000115415/ENSG00000185950/ENSG00000100219/ENSG00000171867/ENSG00000136492/ENSG00000131100…	PCK2/ERRFI1/COL6A1/RRAGD/TRIB3/PRLR/TIMELESS/TCIRG1/RHOQ/COL1A1/MARS/INHBB/LAMTOR1/CEBPB/KLF10/CCNA2/COL3A1/ENPP1/CDC6/STAT1/IRS2/XBP1/PRNP/BRIP1/ATP6V1E1/BLM/ICAM1/PARP1/ADCY5/NFE2L2/ATP6V0D1/SLC26A6/RRAGA/LMBRD1/DDX11/ATP6V1D/EIF4EBP1/CDK4/AGER/HCN3/RRAGC/BRCA1/SOCS3/NR4A3/PPARG/FOLR1/PDK4/COL5A2/ADCY3/ATP6V1E2/RARRES2/KLF11/FBN1/GHR/CACNB1/GNG13/WNT10B/DRD1/PDE2A/TRPM2/CASQ2/HDAC9/GLP2R/GNB4/S…	70	37	ENSG00000142156/ENSG00000111602/ENSG00000110719/ENSG00000108821/ENSG00000163083/ENSG00000145386/ENSG00000168542/ENSG00000094804/ENSG00000136492/ENSG00000197299/ENSG00000143799/ENSG00000173175/ENSG00000225697/ENSG00000013573/ENSG00000204305/ENSG00000143630/ENSG00000012048/ENSG00000119508/ENSG00000132170/ENSG00000204262/ENSG00000138031/ENSG00000166147/ENSG00000112964/ENSG00000067191/ENSG00000127588…	33	ENSG00000100889/ENSG00000116285/ENSG00000025039/ENSG00000101255/ENSG00000113494/ENSG00000119729/ENSG00000166986/ENSG00000149357/ENSG00000172216/ENSG00000155090/ENSG00000197594/ENSG00000115415/ENSG00000185950/ENSG00000100219/ENSG00000171867/ENSG00000131100/ENSG00000090339/ENSG00000116044/ENSG00000159720/ENSG00000155876/ENSG00000168216/ENSG00000100554/ENSG00000187840/ENSG00000135446/ENSG00000116954…
BP	GO:0001958	endochondral ossification	9/1485	26/14622	0.000705038	0.0174668	ENSG00000108821/ENSG00000166886/ENSG00000125378/ENSG00000156427/ENSG00000068078/ENSG00000260428/ENSG00000156103/ENSG00000139219/ENSG00000157227	COL1A1/NAB2/BMP4/FGF18/FGFR3/SCX/MMP16/COL2A1/MMP14	9	7	ENSG00000108821/ENSG00000156427/ENSG00000068078/ENSG00000260428/ENSG00000156103/ENSG00000139219/ENSG00000157227	2	ENSG00000166886/ENSG00000125378
BP	GO:0036075	replacement ossification	9/1485	26/14622	0.000705038	0.0174668	ENSG00000108821/ENSG00000166886/ENSG00000125378/ENSG00000156427/ENSG00000068078/ENSG00000260428/ENSG00000156103/ENSG00000139219/ENSG00000157227	COL1A1/NAB2/BMP4/FGF18/FGFR3/SCX/MMP16/COL2A1/MMP14	9	7	ENSG00000108821/ENSG00000156427/ENSG00000068078/ENSG00000260428/ENSG00000156103/ENSG00000139219/ENSG00000157227	2	ENSG00000166886/ENSG00000125378
BP	GO:2000134	negative regulation of G1/S transition of mitotic cell cycle	21/1485	98/14622	0.000714969	0.0176004	ENSG00000124766/ENSG00000170312/ENSG00000087586/ENSG00000075218/ENSG00000124762/ENSG00000111276/ENSG00000134057/ENSG00000161642/ENSG00000041515/ENSG00000132646/ENSG00000101412/ENSG00000177595/ENSG00000073282/ENSG00000151849/ENSG00000077684/ENSG00000129173/ENSG00000171791/ENSG00000165891/ENSG00000158402/ENSG00000078900/ENSG00000118495	SOX4/CDK1/AURKA/GTSE1/CDKN1A/CDKN1B/CCNB1/ZNF385A/MYO16/PCNA/E2F1/PIDD1/TP63/CENPJ/JADE1/E2F8/BCL2/E2F7/CDC25C/TP73/PLAGL1	21	15	ENSG00000170312/ENSG00000087586/ENSG00000075218/ENSG00000134057/ENSG00000161642/ENSG00000132646/ENSG00000101412/ENSG00000177595/ENSG00000151849/ENSG00000077684/ENSG00000129173/ENSG00000165891/ENSG00000158402/ENSG00000078900/ENSG00000118495	6	ENSG00000124766/ENSG00000124762/ENSG00000111276/ENSG00000041515/ENSG00000073282/ENSG00000171791
BP	GO:0045861	negative regulation of proteolysis	47/1485	288/14622	0.000716982	0.0176004	ENSG00000164690/ENSG00000197249/ENSG00000128965/ENSG00000102032/ENSG00000164611/ENSG00000089685/ENSG00000051108/ENSG00000171867/ENSG00000196352/ENSG00000079257/ENSG00000183087/ENSG00000104368/ENSG00000112715/ENSG00000124102/ENSG00000168078/ENSG00000217128/ENSG00000132386/ENSG00000150938/ENSG00000197558/ENSG00000135596/ENSG00000170369/ENSG00000101197/ENSG00000012223/ENSG00000170373/ENSG00000094631…	SHH/SERPINA1/CHAC1/RENBP/PTTG1/BIRC5/HERPUD1/PRNP/CD55/LXN/GAS6/PLAT/VEGFA/PI3/PBK/FNIP1/SERPINF1/CRIM1/SSPO/MICAL1/CST2/BIRC7/LTF/CST1/HDAC6/TFPI2/CPAMD8/CD109/CST5/COL4A3/ECM1/BIRC3/SERPINA5/BST2/SERPINB8/LEF1/CST4/BIN1/PRKCG/SLPI/SERPINI1/SPINK5/SERPINE1/PZP/PANO1/SERPINE2/UMODL1	47	28	ENSG00000164690/ENSG00000164611/ENSG00000089685/ENSG00000079257/ENSG00000183087/ENSG00000168078/ENSG00000132386/ENSG00000197558/ENSG00000135596/ENSG00000170369/ENSG00000101197/ENSG00000170373/ENSG00000094631/ENSG00000105825/ENSG00000160111/ENSG00000170367/ENSG00000169031/ENSG00000143369/ENSG00000138795/ENSG00000101441/ENSG00000136717/ENSG00000126583/ENSG00000163536/ENSG00000133710/ENSG00000126838…	19	ENSG00000197249/ENSG00000128965/ENSG00000102032/ENSG00000051108/ENSG00000171867/ENSG00000196352/ENSG00000104368/ENSG00000112715/ENSG00000124102/ENSG00000217128/ENSG00000150938/ENSG00000012223/ENSG00000156535/ENSG00000023445/ENSG00000188488/ENSG00000130303/ENSG00000166401/ENSG00000124107/ENSG00000106366
BP	GO:0000281	mitotic cytokinesis	16/1485	66/14622	0.000740156	0.0180867	ENSG00000135476/ENSG00000112984/ENSG00000166851/ENSG00000122966/ENSG00000137807/ENSG00000138180/ENSG00000011426/ENSG00000149503/ENSG00000090889/ENSG00000115163/ENSG00000139618/ENSG00000137804/ENSG00000138182/ENSG00000096093/ENSG00000100167/ENSG00000180096	ESPL1/KIF20A/PLK1/CIT/KIF23/CEP55/ANLN/INCENP/KIF4A/CENPA/BRCA2/NUSAP1/KIF20B/EFHC1/SEPT3/SEPT1	16	15	ENSG00000135476/ENSG00000112984/ENSG00000166851/ENSG00000122966/ENSG00000137807/ENSG00000138180/ENSG00000011426/ENSG00000149503/ENSG00000090889/ENSG00000115163/ENSG00000139618/ENSG00000137804/ENSG00000138182/ENSG00000096093/ENSG00000180096	1	ENSG00000100167
BP	GO:0046605	regulation of centrosome cycle	14/1485	54/14622	0.000764789	0.0186041	ENSG00000087586/ENSG00000162063/ENSG00000178295/ENSG00000138160/ENSG00000108773/ENSG00000151849/ENSG00000123473/ENSG00000142731/ENSG00000117650/ENSG00000141577/ENSG00000012048/ENSG00000164695/ENSG00000111554/ENSG00000149554	AURKA/CCNF/GEN1/KIF11/KAT2A/CENPJ/STIL/PLK4/NEK2/CEP131/BRCA1/CHMP4C/MDM1/CHEK1	14	13	ENSG00000087586/ENSG00000162063/ENSG00000178295/ENSG00000138160/ENSG00000108773/ENSG00000151849/ENSG00000123473/ENSG00000142731/ENSG00000117650/ENSG00000141577/ENSG00000012048/ENSG00000111554/ENSG00000149554	1	ENSG00000164695
BP	GO:0002444	myeloid leukocyte mediated immunity	72/1485	489/14622	0.000771831	0.0186908	ENSG00000197249/ENSG00000108828/ENSG00000153395/ENSG00000151651/ENSG00000110719/ENSG00000171236/ENSG00000075651/ENSG00000196230/ENSG00000204388/ENSG00000173110/ENSG00000131981/ENSG00000167996/ENSG00000087086/ENSG00000038002/ENSG00000149357/ENSG00000163993/ENSG00000204386/ENSG00000156508/ENSG00000069424/ENSG00000096696/ENSG00000119655/ENSG00000092929/ENSG00000196352/ENSG00000196776/ENSG00000005893…	SERPINA1/VAT1/LPCAT1/ADAM8/TCIRG1/LRG1/PLD1/TUBB/HSPA1B/HSPA6/LGALS3/FTH1/FTL/AGA/LAMTOR1/S100P/NEU1/EEF1A1/KCNAB2/DSP/NPC2/UNC13D/CD55/CD47/LAMP2/BRI3/LCN2/NAPRT/DSN1/SLC27A2/NBEAL2/CAT/PKP1/S100A9/S100A7/ATP6V1D/GGH/GSDMD/DOK3/CXCL1/LTF/FRK/RASGRP1/CAP1/ALOX5/NR4A3/BST2/S100A12/CTSC/S100A8/C5AR1/ATP8A1/SELL/KRT1/SLCO4C1/METTL7A/PRSS2/ALDH3B1/ACE/CRISPLD2/CHGA/BIN2/SLPI/ITGAL/TRPM2/ACPP/STYK1/SL…	72	30	ENSG00000151651/ENSG00000110719/ENSG00000196230/ENSG00000069424/ENSG00000092929/ENSG00000147813/ENSG00000149636/ENSG00000160796/ENSG00000137563/ENSG00000104518/ENSG00000146094/ENSG00000163739/ENSG00000012779/ENSG00000119508/ENSG00000109861/ENSG00000197405/ENSG00000124406/ENSG00000188404/ENSG00000185432/ENSG00000006534/ENSG00000159640/ENSG00000103196/ENSG00000110934/ENSG00000005844/ENSG00000142185…	42	ENSG00000197249/ENSG00000108828/ENSG00000153395/ENSG00000171236/ENSG00000075651/ENSG00000204388/ENSG00000173110/ENSG00000131981/ENSG00000167996/ENSG00000087086/ENSG00000038002/ENSG00000149357/ENSG00000163993/ENSG00000204386/ENSG00000156508/ENSG00000096696/ENSG00000119655/ENSG00000196352/ENSG00000196776/ENSG00000005893/ENSG00000164713/ENSG00000148346/ENSG00000140284/ENSG00000121691/ENSG00000081277…
BP	GO:0007610	behavior	69/1485	465/14622	0.000796478	0.0192012	ENSG00000128165/ENSG00000064687/ENSG00000107984/ENSG00000113369/ENSG00000110436/ENSG00000043591/ENSG00000137868/ENSG00000161642/ENSG00000100644/ENSG00000172216/ENSG00000154146/ENSG00000113161/ENSG00000171867/ENSG00000118515/ENSG00000173175/ENSG00000124140/ENSG00000108773/ENSG00000169992/ENSG00000174804/ENSG00000184254/ENSG00000132386/ENSG00000147852/ENSG00000036672/ENSG00000131094/ENSG00000158321…	ADM2/ABCA7/DKK1/ARRDC3/SLC1A2/ADRB1/STRA6/ZNF385A/HIF1A/CEBPB/NRGN/HMGCR/PRNP/SGK1/ADCY5/SLC12A5/KAT2A/NLGN2/FZD4/ALDH1A3/SERPINF1/VLDLR/USP2/C1QL1/AUTS2/SLC6A3/BCL2/TPGS1/DACH1/AGER/NOVA1/ZDHHC8/CHRNA5/SLITRK6/TBX1/NR4A3/GDNF/DNM1/TTBK1/ADCY3/ATP8A1/ATP8A2/ADAM2/SLURP1/SYNGAP1/ZFHX2/MEIS1/GRIN2D/CLDN5/ASIC1/EPHB2/NHLH2/DRD1/GRIK2/TBCE/PRKCG/FOSL1/ABCC8/ADGRL3/APBA2/ADAM22/LEPR/DLG4/LGI4/PYY2/OPR…	69	51	ENSG00000064687/ENSG00000107984/ENSG00000137868/ENSG00000161642/ENSG00000154146/ENSG00000173175/ENSG00000124140/ENSG00000108773/ENSG00000169992/ENSG00000184254/ENSG00000132386/ENSG00000131094/ENSG00000158321/ENSG00000142319/ENSG00000141933/ENSG00000276644/ENSG00000204305/ENSG00000139910/ENSG00000099904/ENSG00000169684/ENSG00000184564/ENSG00000184058/ENSG00000119508/ENSG00000106976/ENSG00000146216…	18	ENSG00000128165/ENSG00000113369/ENSG00000110436/ENSG00000043591/ENSG00000100644/ENSG00000172216/ENSG00000113161/ENSG00000171867/ENSG00000118515/ENSG00000174804/ENSG00000147852/ENSG00000036672/ENSG00000171791/ENSG00000168621/ENSG00000132932/ENSG00000133216/ENSG00000116678/ENSG00000122877
BP	GO:0072001	renal system development	42/1485	251/14622	0.000806397	0.0193535	ENSG00000164690/ENSG00000124766/ENSG00000272398/ENSG00000117724/ENSG00000138180/ENSG00000130702/ENSG00000137868/ENSG00000115415/ENSG00000128342/ENSG00000117318/ENSG00000125378/ENSG00000112715/ENSG00000111077/ENSG00000073282/ENSG00000153094/ENSG00000121691/ENSG00000066468/ENSG00000132386/ENSG00000077782/ENSG00000006016/ENSG00000172818/ENSG00000176887/ENSG00000171791/ENSG00000185920/ENSG00000101384…	SHH/SOX4/CD24/CENPF/CEP55/LAMA5/STRA6/STAT1/LIF/ID3/BMP4/VEGFA/TNS2/TP63/BCL2L11/CAT/FGFR2/SERPINF1/FGFR1/CRLF1/OVOL1/SOX11/BCL2/PTCH1/JAG1/EPHA7/COL4A3/GDNF/SMAD9/TP73/CPLANE1/FBN1/ACE/COL4A4/FAT4/AQP2/LHX1/PTPRO/ALDH1A2/SPRY1/SLIT2/UPK3A	42	25	ENSG00000164690/ENSG00000117724/ENSG00000138180/ENSG00000130702/ENSG00000137868/ENSG00000111077/ENSG00000066468/ENSG00000132386/ENSG00000077782/ENSG00000006016/ENSG00000176887/ENSG00000101384/ENSG00000135333/ENSG00000169031/ENSG00000078900/ENSG00000197603/ENSG00000166147/ENSG00000159640/ENSG00000081052/ENSG00000196159/ENSG00000167580/ENSG00000273706/ENSG00000128918/ENSG00000145147/ENSG00000100373	17	ENSG00000124766/ENSG00000272398/ENSG00000115415/ENSG00000128342/ENSG00000117318/ENSG00000125378/ENSG00000112715/ENSG00000073282/ENSG00000153094/ENSG00000121691/ENSG00000172818/ENSG00000171791/ENSG00000185920/ENSG00000168621/ENSG00000120693/ENSG00000151490/ENSG00000164056
BP	GO:0007050	cell cycle arrest	40/1485	236/14622	0.000822022	0.0196408	ENSG00000124766/ENSG00000025039/ENSG00000170312/ENSG00000087586/ENSG00000075218/ENSG00000124762/ENSG00000111206/ENSG00000111276/ENSG00000068489/ENSG00000100526/ENSG00000134057/ENSG00000161642/ENSG00000175197/ENSG00000149357/ENSG00000132646/ENSG00000101412/ENSG00000177595/ENSG00000171867/ENSG00000183087/ENSG00000117595/ENSG00000151849/ENSG00000155876/ENSG00000138376/ENSG00000106617/ENSG00000108984…	SOX4/RRAGD/CDK1/AURKA/GTSE1/CDKN1A/FOXM1/CDKN1B/PRR11/CDKN3/CCNB1/ZNF385A/DDIT3/LAMTOR1/PCNA/E2F1/PIDD1/PRNP/GAS6/IRF6/CENPJ/RRAGA/BARD1/PRKAG2/MAP2K6/E2F8/CDK4/HBP1/E2F7/KIF20B/RRAGC/BRCA1/DDIAS/HMGN5/CDC25C/TP73/BRINP2/BIN1/WNT10B/PLAGL1	40	27	ENSG00000170312/ENSG00000087586/ENSG00000075218/ENSG00000111206/ENSG00000068489/ENSG00000100526/ENSG00000134057/ENSG00000161642/ENSG00000132646/ENSG00000101412/ENSG00000177595/ENSG00000183087/ENSG00000151849/ENSG00000138376/ENSG00000108984/ENSG00000129173/ENSG00000165891/ENSG00000138182/ENSG00000012048/ENSG00000165490/ENSG00000198157/ENSG00000158402/ENSG00000078900/ENSG00000198797/ENSG00000136717…	13	ENSG00000124766/ENSG00000025039/ENSG00000124762/ENSG00000111276/ENSG00000175197/ENSG00000149357/ENSG00000171867/ENSG00000117595/ENSG00000155876/ENSG00000106617/ENSG00000135446/ENSG00000105856/ENSG00000116954
BP	GO:0000731	DNA synthesis involved in DNA repair	17/1485	73/14622	0.000837951	0.0199329	ENSG00000166803/ENSG00000177084/ENSG00000062822/ENSG00000132646/ENSG00000133119/ENSG00000175643/ENSG00000136492/ENSG00000197299/ENSG00000156587/ENSG00000111247/ENSG00000138376/ENSG00000139618/ENSG00000143476/ENSG00000174371/ENSG00000100479/ENSG00000138346/ENSG00000012048	PCLAF/POLE/POLD1/PCNA/RFC3/RMI2/BRIP1/BLM/UBE2L6/RAD51AP1/BARD1/BRCA2/DTL/EXO1/POLE2/DNA2/BRCA1	17	16	ENSG00000166803/ENSG00000177084/ENSG00000062822/ENSG00000132646/ENSG00000133119/ENSG00000175643/ENSG00000136492/ENSG00000197299/ENSG00000111247/ENSG00000138376/ENSG00000139618/ENSG00000143476/ENSG00000174371/ENSG00000100479/ENSG00000138346/ENSG00000012048	1	ENSG00000156587
BP	GO:0048565	digestive tract development	22/1485	106/14622	0.000852033	0.0200252	ENSG00000164690/ENSG00000124762/ENSG00000139352/ENSG00000134057/ENSG00000137868/ENSG00000100644/ENSG00000168542/ENSG00000125378/ENSG00000073282/ENSG00000066468/ENSG00000106541/ENSG00000176887/ENSG00000171791/ENSG00000106078/ENSG00000106538/ENSG00000109705/ENSG00000176890/ENSG00000166250/ENSG00000196159/ENSG00000128918/ENSG00000162878/ENSG00000196839	SHH/CDKN1A/ASCL1/CCNB1/STRA6/HIF1A/COL3A1/BMP4/TP63/FGFR2/AGR2/SOX11/BCL2/COBL/RARRES2/NKX3-2/TYMS/CLMP/FAT4/ALDH1A2/PKDCC/ADA	22	12	ENSG00000164690/ENSG00000134057/ENSG00000137868/ENSG00000168542/ENSG00000066468/ENSG00000176887/ENSG00000109705/ENSG00000176890/ENSG00000196159/ENSG00000128918/ENSG00000162878/ENSG00000196839	10	ENSG00000124762/ENSG00000139352/ENSG00000100644/ENSG00000125378/ENSG00000073282/ENSG00000106541/ENSG00000171791/ENSG00000106078/ENSG00000106538/ENSG00000166250
BP	GO:0000076	DNA replication checkpoint	7/1485	17/14622	0.000853007	0.0200252	ENSG00000167513/ENSG00000111602/ENSG00000140534/ENSG00000094804/ENSG00000093009/ENSG00000138346/ENSG00000092853	CDT1/TIMELESS/TICRR/CDC6/CDC45/DNA2/CLSPN	7	7	ENSG00000167513/ENSG00000111602/ENSG00000140534/ENSG00000094804/ENSG00000093009/ENSG00000138346/ENSG00000092853	0
BP	GO:0051307	meiotic chromosome separation	7/1485	17/14622	0.000853007	0.0200252	ENSG00000135476/ENSG00000131747/ENSG00000197774/ENSG00000112742/ENSG00000154920/ENSG00000188827/ENSG00000175279	ESPL1/TOP2A/EME2/TTK/EME1/SLX4/CENPS	7	7	ENSG00000135476/ENSG00000131747/ENSG00000197774/ENSG00000112742/ENSG00000154920/ENSG00000188827/ENSG00000175279	0
BP	GO:0008584	male gonad development	24/1485	120/14622	0.000884817	0.0206816	ENSG00000176046/ENSG00000164442/ENSG00000066279/ENSG00000112972/ENSG00000164104/ENSG00000205336/ENSG00000164292/ENSG00000125977/ENSG00000132780/ENSG00000121621/ENSG00000136492/ENSG00000090339/ENSG00000169083/ENSG00000187741/ENSG00000106268/ENSG00000153094/ENSG00000260428/ENSG00000171791/ENSG00000136943/ENSG00000100918/ENSG00000157227/ENSG00000129295/ENSG00000129194/ENSG00000253293	NUPR1/CITED2/ASPM/HMGCS1/HMGB2/ADGRG1/RHOBTB3/EIF2S2/NASP/KIF18A/BRIP1/ICAM1/AR/FANCA/NUDT1/BCL2L11/SCX/BCL2/CTSV/REC8/MMP14/LRRC6/SOX15/HOXA10	24	15	ENSG00000066279/ENSG00000164104/ENSG00000132780/ENSG00000121621/ENSG00000136492/ENSG00000169083/ENSG00000187741/ENSG00000106268/ENSG00000260428/ENSG00000136943/ENSG00000100918/ENSG00000157227/ENSG00000129295/ENSG00000129194/ENSG00000253293	9	ENSG00000176046/ENSG00000164442/ENSG00000112972/ENSG00000205336/ENSG00000164292/ENSG00000125977/ENSG00000090339/ENSG00000153094/ENSG00000171791
BP	GO:0098534	centriole assembly	10/1485	32/14622	0.000899692	0.0209383	ENSG00000075702/ENSG00000162004/ENSG00000108773/ENSG00000151849/ENSG00000123473/ENSG00000142731/ENSG00000012048/ENSG00000103995/ENSG00000111554/ENSG00000234602	WDR62/CCDC78/KAT2A/CENPJ/STIL/PLK4/BRCA1/CEP152/MDM1/MCIDAS	10	10	ENSG00000075702/ENSG00000162004/ENSG00000108773/ENSG00000151849/ENSG00000123473/ENSG00000142731/ENSG00000012048/ENSG00000103995/ENSG00000111554/ENSG00000234602	0
BP	GO:0022404	molting cycle process	18/1485	80/14622	0.000920528	0.0211485	ENSG00000164690/ENSG00000167968/ENSG00000128422/ENSG00000107984/ENSG00000130702/ENSG00000073282/ENSG00000066468/ENSG00000171791/ENSG00000136943/ENSG00000156535/ENSG00000203883/ENSG00000106689/ENSG00000127863/ENSG00000169884/ENSG00000164066/ENSG00000125285/ENSG00000158813/ENSG00000133710	SHH/DNASE1L2/KRT17/DKK1/LAMA5/TP63/FGFR2/BCL2/CTSV/CD109/SOX18/LHX2/TNFRSF19/WNT10B/INTU/SOX21/EDA/SPINK5	18	13	ENSG00000164690/ENSG00000107984/ENSG00000130702/ENSG00000066468/ENSG00000136943/ENSG00000203883/ENSG00000106689/ENSG00000127863/ENSG00000169884/ENSG00000164066/ENSG00000125285/ENSG00000158813/ENSG00000133710	5	ENSG00000167968/ENSG00000128422/ENSG00000073282/ENSG00000171791/ENSG00000156535
BP	GO:0022405	hair cycle process	18/1485	80/14622	0.000920528	0.0211485	ENSG00000164690/ENSG00000167968/ENSG00000128422/ENSG00000107984/ENSG00000130702/ENSG00000073282/ENSG00000066468/ENSG00000171791/ENSG00000136943/ENSG00000156535/ENSG00000203883/ENSG00000106689/ENSG00000127863/ENSG00000169884/ENSG00000164066/ENSG00000125285/ENSG00000158813/ENSG00000133710	SHH/DNASE1L2/KRT17/DKK1/LAMA5/TP63/FGFR2/BCL2/CTSV/CD109/SOX18/LHX2/TNFRSF19/WNT10B/INTU/SOX21/EDA/SPINK5	18	13	ENSG00000164690/ENSG00000107984/ENSG00000130702/ENSG00000066468/ENSG00000136943/ENSG00000203883/ENSG00000106689/ENSG00000127863/ENSG00000169884/ENSG00000164066/ENSG00000125285/ENSG00000158813/ENSG00000133710	5	ENSG00000167968/ENSG00000128422/ENSG00000073282/ENSG00000171791/ENSG00000156535
BP	GO:0098773	skin epidermis development	18/1485	80/14622	0.000920528	0.0211485	ENSG00000164690/ENSG00000167968/ENSG00000128422/ENSG00000107984/ENSG00000130702/ENSG00000073282/ENSG00000066468/ENSG00000171791/ENSG00000136943/ENSG00000156535/ENSG00000203883/ENSG00000106689/ENSG00000127863/ENSG00000169884/ENSG00000164066/ENSG00000125285/ENSG00000158813/ENSG00000133710	SHH/DNASE1L2/KRT17/DKK1/LAMA5/TP63/FGFR2/BCL2/CTSV/CD109/SOX18/LHX2/TNFRSF19/WNT10B/INTU/SOX21/EDA/SPINK5	18	13	ENSG00000164690/ENSG00000107984/ENSG00000130702/ENSG00000066468/ENSG00000136943/ENSG00000203883/ENSG00000106689/ENSG00000127863/ENSG00000169884/ENSG00000164066/ENSG00000125285/ENSG00000158813/ENSG00000133710	5	ENSG00000167968/ENSG00000128422/ENSG00000073282/ENSG00000171791/ENSG00000156535
BP	GO:0001783	B cell apoptotic process	8/1485	22/14622	0.00096334	0.0220379	ENSG00000178999/ENSG00000185950/ENSG00000146072/ENSG00000153094/ENSG00000217128/ENSG00000142867/ENSG00000019582/ENSG00000196839	AURKB/IRS2/TNFRSF21/BCL2L11/FNIP1/BCL10/CD74/ADA	8	3	ENSG00000178999/ENSG00000019582/ENSG00000196839	5	ENSG00000185950/ENSG00000146072/ENSG00000153094/ENSG00000217128/ENSG00000142867
BP	GO:0045995	regulation of embryonic development	22/1485	107/14622	0.00097178	0.0220434	ENSG00000164690/ENSG00000053747/ENSG00000170312/ENSG00000107984/ENSG00000155760/ENSG00000130702/ENSG00000130635/ENSG00000125378/ENSG00000169083/ENSG00000116044/ENSG00000077782/ENSG00000260428/ENSG00000144824/ENSG00000158286/ENSG00000168621/ENSG00000123572/ENSG00000154429/ENSG00000204262/ENSG00000118137/ENSG00000273706/ENSG00000136689/ENSG00000166823	SHH/LAMA3/CDK1/DKK1/FZD7/LAMA5/COL5A1/BMP4/AR/NFE2L2/FGFR1/SCX/PHLDB2/RNF207/GDNF/NRK/CCSAP/COL5A2/APOA1/LHX1/IL1RN/MESP1	22	16	ENSG00000164690/ENSG00000053747/ENSG00000170312/ENSG00000107984/ENSG00000130702/ENSG00000130635/ENSG00000169083/ENSG00000077782/ENSG00000260428/ENSG00000158286/ENSG00000123572/ENSG00000154429/ENSG00000204262/ENSG00000118137/ENSG00000273706/ENSG00000166823	6	ENSG00000155760/ENSG00000125378/ENSG00000116044/ENSG00000144824/ENSG00000168621/ENSG00000136689
BP	GO:0071156	regulation of cell cycle arrest	22/1485	107/14622	0.00097178	0.0220434	ENSG00000124766/ENSG00000170312/ENSG00000087586/ENSG00000075218/ENSG00000124762/ENSG00000111206/ENSG00000111276/ENSG00000134057/ENSG00000161642/ENSG00000132646/ENSG00000101412/ENSG00000177595/ENSG00000151849/ENSG00000129173/ENSG00000135446/ENSG00000165891/ENSG00000012048/ENSG00000198157/ENSG00000158402/ENSG00000078900/ENSG00000136717/ENSG00000118495	SOX4/CDK1/AURKA/GTSE1/CDKN1A/FOXM1/CDKN1B/CCNB1/ZNF385A/PCNA/E2F1/PIDD1/CENPJ/E2F8/CDK4/E2F7/BRCA1/HMGN5/CDC25C/TP73/BIN1/PLAGL1	22	18	ENSG00000170312/ENSG00000087586/ENSG00000075218/ENSG00000111206/ENSG00000134057/ENSG00000161642/ENSG00000132646/ENSG00000101412/ENSG00000177595/ENSG00000151849/ENSG00000129173/ENSG00000165891/ENSG00000012048/ENSG00000198157/ENSG00000158402/ENSG00000078900/ENSG00000136717/ENSG00000118495	4	ENSG00000124766/ENSG00000124762/ENSG00000111276/ENSG00000135446
BP	GO:0051238	sequestering of metal ion	6/1485	13/14622	0.000992614	0.0222346	ENSG00000170385/ENSG00000167996/ENSG00000087086/ENSG00000163220/ENSG00000143556/ENSG00000143546	SLC30A1/FTH1/FTL/S100A9/S100A7/S100A8	6	0		6	ENSG00000170385/ENSG00000167996/ENSG00000087086/ENSG00000163220/ENSG00000143556/ENSG00000143546
BP	GO:0060850	regulation of transcription involved in cell fate commitment	6/1485	13/14622	0.000992614	0.0222346	ENSG00000143365/ENSG00000172216/ENSG00000132170/ENSG00000116254/ENSG00000115844/ENSG00000069667	RORC/CEBPB/PPARG/CHD5/DLX2/RORA	6	2	ENSG00000132170/ENSG00000116254	4	ENSG00000143365/ENSG00000172216/ENSG00000115844/ENSG00000069667
BP	GO:0097329	response to antimetabolite	6/1485	13/14622	0.000992614	0.0222346	ENSG00000111602/ENSG00000197299/ENSG00000228716/ENSG00000023839/ENSG00000013573/ENSG00000070669	TIMELESS/BLM/DHFR/ABCC2/DDX11/ASNS	6	5	ENSG00000111602/ENSG00000197299/ENSG00000228716/ENSG00000023839/ENSG00000013573	1	ENSG00000070669
BP	GO:0046546	development of primary male sexual characteristics	24/1485	121/14622	0.000999708	0.0222465	ENSG00000176046/ENSG00000164442/ENSG00000066279/ENSG00000112972/ENSG00000164104/ENSG00000205336/ENSG00000164292/ENSG00000125977/ENSG00000132780/ENSG00000121621/ENSG00000136492/ENSG00000090339/ENSG00000169083/ENSG00000187741/ENSG00000106268/ENSG00000153094/ENSG00000260428/ENSG00000171791/ENSG00000136943/ENSG00000100918/ENSG00000157227/ENSG00000129295/ENSG00000129194/ENSG00000253293	NUPR1/CITED2/ASPM/HMGCS1/HMGB2/ADGRG1/RHOBTB3/EIF2S2/NASP/KIF18A/BRIP1/ICAM1/AR/FANCA/NUDT1/BCL2L11/SCX/BCL2/CTSV/REC8/MMP14/LRRC6/SOX15/HOXA10	24	15	ENSG00000066279/ENSG00000164104/ENSG00000132780/ENSG00000121621/ENSG00000136492/ENSG00000169083/ENSG00000187741/ENSG00000106268/ENSG00000260428/ENSG00000136943/ENSG00000100918/ENSG00000157227/ENSG00000129295/ENSG00000129194/ENSG00000253293	9	ENSG00000176046/ENSG00000164442/ENSG00000112972/ENSG00000205336/ENSG00000164292/ENSG00000125977/ENSG00000090339/ENSG00000153094/ENSG00000171791
BP	GO:0006334	nucleosome assembly	25/1485	128/14622	0.00100142	0.0222465	ENSG00000123485/ENSG00000151725/ENSG00000164104/ENSG00000100162/ENSG00000105011/ENSG00000273983/ENSG00000132780/ENSG00000203760/ENSG00000115163/ENSG00000143401/ENSG00000123219/ENSG00000137812/ENSG00000102384/ENSG00000153044/ENSG00000159259/ENSG00000166451/ENSG00000196890/ENSG00000138092/ENSG00000186462/ENSG00000142856/ENSG00000104147/ENSG00000175279/ENSG00000031691/ENSG00000124635/ENSG00000274267	HJURP/CENPU/HMGB2/CENPM/ASF1B/HIST1H3G/NASP/CENPW/CENPA/ANP32E/CENPK/KNL1/CENPI/CENPH/CHAF1B/CENPN/HIST3H2BB/CENPO/NAP1L2/ITGB3BP/OIP5/CENPS/CENPQ/HIST1H2BJ/HIST1H3B	25	25	ENSG00000123485/ENSG00000151725/ENSG00000164104/ENSG00000100162/ENSG00000105011/ENSG00000273983/ENSG00000132780/ENSG00000203760/ENSG00000115163/ENSG00000143401/ENSG00000123219/ENSG00000137812/ENSG00000102384/ENSG00000153044/ENSG00000159259/ENSG00000166451/ENSG00000196890/ENSG00000138092/ENSG00000186462/ENSG00000142856/ENSG00000104147/ENSG00000175279/ENSG00000031691/ENSG00000124635/ENSG00000274267	0
BP	GO:0032964	collagen biosynthetic process	11/1485	38/14622	0.00103142	0.0227251	ENSG00000116285/ENSG00000108821/ENSG00000157613/ENSG00000130635/ENSG00000118513/ENSG00000125378/ENSG00000106991/ENSG00000260428/ENSG00000164171/ENSG00000132170/ENSG00000026025	ERRFI1/COL1A1/CREB3L1/COL5A1/MYB/BMP4/ENG/SCX/ITGA2/PPARG/VIM	11	6	ENSG00000108821/ENSG00000130635/ENSG00000106991/ENSG00000260428/ENSG00000132170/ENSG00000026025	5	ENSG00000116285/ENSG00000157613/ENSG00000118513/ENSG00000125378/ENSG00000164171
BP	GO:0035987	endodermal cell differentiation	11/1485	38/14622	0.00103142	0.0227251	ENSG00000142156/ENSG00000053747/ENSG00000107984/ENSG00000091136/ENSG00000115414/ENSG00000130635/ENSG00000196878/ENSG00000204262/ENSG00000157227/ENSG00000135424/ENSG00000166823	COL6A1/LAMA3/DKK1/LAMB1/FN1/COL5A1/LAMB3/COL5A2/MMP14/ITGA7/MESP1	11	10	ENSG00000142156/ENSG00000053747/ENSG00000107984/ENSG00000091136/ENSG00000130635/ENSG00000196878/ENSG00000204262/ENSG00000157227/ENSG00000135424/ENSG00000166823	1	ENSG00000115414
BP	GO:0003333	amino acid transmembrane transport	16/1485	68/14622	0.00104684	0.0228773	ENSG00000103257/ENSG00000168003/ENSG00000268104/ENSG00000151012/ENSG00000139514/ENSG00000110436/ENSG00000149150/ENSG00000177542/ENSG00000105281/ENSG00000092068/ENSG00000196517/ENSG00000131389/ENSG00000115902/ENSG00000180773/ENSG00000174358/ENSG00000111181	SLC7A5/SLC3A2/SLC6A14/SLC7A11/SLC7A1/SLC1A2/SLC43A1/SLC25A22/SLC1A5/SLC7A8/SLC6A9/SLC6A6/SLC1A4/SLC36A4/SLC6A19/SLC6A12	16	5	ENSG00000177542/ENSG00000131389/ENSG00000180773/ENSG00000174358/ENSG00000111181	11	ENSG00000103257/ENSG00000168003/ENSG00000268104/ENSG00000151012/ENSG00000139514/ENSG00000110436/ENSG00000149150/ENSG00000105281/ENSG00000092068/ENSG00000196517/ENSG00000115902
BP	GO:0014031	mesenchymal cell development	16/1485	68/14622	0.00104684	0.0228773	ENSG00000164690/ENSG00000130702/ENSG00000135547/ENSG00000100644/ENSG00000125378/ENSG00000178568/ENSG00000176887/ENSG00000171791/ENSG00000101384/ENSG00000184058/ENSG00000168621/ENSG00000110195/ENSG00000138795/ENSG00000095539/ENSG00000128918/ENSG00000135622	SHH/LAMA5/HEY2/HIF1A/BMP4/ERBB4/SOX11/BCL2/JAG1/TBX1/GDNF/FOLR1/LEF1/SEMA4G/ALDH1A2/SEMA4F	16	11	ENSG00000164690/ENSG00000130702/ENSG00000135547/ENSG00000178568/ENSG00000176887/ENSG00000101384/ENSG00000184058/ENSG00000138795/ENSG00000095539/ENSG00000128918/ENSG00000135622	5	ENSG00000100644/ENSG00000125378/ENSG00000171791/ENSG00000168621/ENSG00000110195
BP	GO:1902806	regulation of cell cycle G1/S phase transition	29/1485	157/14622	0.0010558	0.022891	ENSG00000124766/ENSG00000170312/ENSG00000087586/ENSG00000075218/ENSG00000124762/ENSG00000118193/ENSG00000111276/ENSG00000134057/ENSG00000161642/ENSG00000041515/ENSG00000132646/ENSG00000101412/ENSG00000177595/ENSG00000094804/ENSG00000073282/ENSG00000151849/ENSG00000093009/ENSG00000099994/ENSG00000077684/ENSG00000129173/ENSG00000135446/ENSG00000171791/ENSG00000165891/ENSG00000101447/ENSG00000158402…	SOX4/CDK1/AURKA/GTSE1/CDKN1A/KIF14/CDKN1B/CCNB1/ZNF385A/MYO16/PCNA/E2F1/PIDD1/CDC6/TP63/CENPJ/CDC45/SUSD2/JADE1/E2F8/CDK4/BCL2/E2F7/FAM83D/CDC25C/TP73/TCIM/TERT/PLAGL1	29	21	ENSG00000170312/ENSG00000087586/ENSG00000075218/ENSG00000118193/ENSG00000134057/ENSG00000161642/ENSG00000132646/ENSG00000101412/ENSG00000177595/ENSG00000094804/ENSG00000151849/ENSG00000093009/ENSG00000099994/ENSG00000077684/ENSG00000129173/ENSG00000165891/ENSG00000101447/ENSG00000158402/ENSG00000078900/ENSG00000164362/ENSG00000118495	8	ENSG00000124766/ENSG00000124762/ENSG00000111276/ENSG00000041515/ENSG00000073282/ENSG00000135446/ENSG00000171791/ENSG00000176907
BP	GO:0001822	kidney development	40/1485	239/14622	0.00105598	0.022891	ENSG00000164690/ENSG00000124766/ENSG00000272398/ENSG00000117724/ENSG00000130702/ENSG00000137868/ENSG00000115415/ENSG00000128342/ENSG00000117318/ENSG00000125378/ENSG00000112715/ENSG00000111077/ENSG00000153094/ENSG00000121691/ENSG00000066468/ENSG00000132386/ENSG00000077782/ENSG00000006016/ENSG00000172818/ENSG00000176887/ENSG00000171791/ENSG00000185920/ENSG00000101384/ENSG00000135333/ENSG00000169031…	SHH/SOX4/CD24/CENPF/LAMA5/STRA6/STAT1/LIF/ID3/BMP4/VEGFA/TNS2/BCL2L11/CAT/FGFR2/SERPINF1/FGFR1/CRLF1/OVOL1/SOX11/BCL2/PTCH1/JAG1/EPHA7/COL4A3/GDNF/SMAD9/TP73/CPLANE1/FBN1/ACE/COL4A4/FAT4/AQP2/LHX1/PTPRO/ALDH1A2/SPRY1/SLIT2/UPK3A	40	24	ENSG00000164690/ENSG00000117724/ENSG00000130702/ENSG00000137868/ENSG00000111077/ENSG00000066468/ENSG00000132386/ENSG00000077782/ENSG00000006016/ENSG00000176887/ENSG00000101384/ENSG00000135333/ENSG00000169031/ENSG00000078900/ENSG00000197603/ENSG00000166147/ENSG00000159640/ENSG00000081052/ENSG00000196159/ENSG00000167580/ENSG00000273706/ENSG00000128918/ENSG00000145147/ENSG00000100373	16	ENSG00000124766/ENSG00000272398/ENSG00000115415/ENSG00000128342/ENSG00000117318/ENSG00000125378/ENSG00000112715/ENSG00000153094/ENSG00000121691/ENSG00000172818/ENSG00000171791/ENSG00000185920/ENSG00000168621/ENSG00000120693/ENSG00000151490/ENSG00000164056
BP	GO:0048469	cell maturation	27/1485	143/14622	0.00110025	0.0237548	ENSG00000101224/ENSG00000087586/ENSG00000124762/ENSG00000139352/ENSG00000118193/ENSG00000134057/ENSG00000071539/ENSG00000100644/ENSG00000100219/ENSG00000112715/ENSG00000225697/ENSG00000077782/ENSG00000131094/ENSG00000171791/ENSG00000139618/ENSG00000149922/ENSG00000115257/ENSG00000100918/ENSG00000132170/ENSG00000203883/ENSG00000112029/ENSG00000151466/ENSG00000261456/ENSG00000176890/ENSG00000120049…	CDC25B/AURKA/CDKN1A/ASCL1/KIF14/CCNB1/TRIP13/HIF1A/XBP1/VEGFA/SLC26A6/FGFR1/C1QL1/BCL2/BRCA2/TBX6/PCSK4/REC8/PPARG/SOX18/FBXO5/SCLT1/TUBB8/TYMS/KCNIP2/LGI4/POU2F2	27	20	ENSG00000087586/ENSG00000118193/ENSG00000134057/ENSG00000071539/ENSG00000225697/ENSG00000077782/ENSG00000131094/ENSG00000139618/ENSG00000149922/ENSG00000115257/ENSG00000100918/ENSG00000132170/ENSG00000203883/ENSG00000112029/ENSG00000151466/ENSG00000261456/ENSG00000176890/ENSG00000120049/ENSG00000153902/ENSG00000028277	7	ENSG00000101224/ENSG00000124762/ENSG00000139352/ENSG00000100644/ENSG00000100219/ENSG00000112715/ENSG00000171791
BP	GO:0030902	hindbrain development	24/1485	122/14622	0.00112727	0.024157	ENSG00000164690/ENSG00000090861/ENSG00000139352/ENSG00000118193/ENSG00000138363/ENSG00000041515/ENSG00000108773/ENSG00000174804/ENSG00000204103/ENSG00000171791/ENSG00000105426/ENSG00000120693/ENSG00000197603/ENSG00000198886/ENSG00000197405/ENSG00000138795/ENSG00000069667/ENSG00000120093/ENSG00000138798/ENSG00000273706/ENSG00000128918/ENSG00000122877/ENSG00000173917/ENSG00000135919	SHH/AARS/ASCL1/KIF14/ATIC/MYO16/KAT2A/FZD4/MAFB/BCL2/PTPRS/SMAD9/CPLANE1/MT-ND4/C5AR1/LEF1/RORA/HOXB3/EGF/LHX1/ALDH1A2/EGR2/HOXB2/SERPINE2	24	14	ENSG00000164690/ENSG00000118193/ENSG00000108773/ENSG00000105426/ENSG00000197603/ENSG00000198886/ENSG00000197405/ENSG00000138795/ENSG00000120093/ENSG00000138798/ENSG00000273706/ENSG00000128918/ENSG00000173917/ENSG00000135919	10	ENSG00000090861/ENSG00000139352/ENSG00000138363/ENSG00000041515/ENSG00000174804/ENSG00000204103/ENSG00000171791/ENSG00000120693/ENSG00000069667/ENSG00000122877
BP	GO:0048645	animal organ formation	14/1485	56/14622	0.00112786	0.024157	ENSG00000164690/ENSG00000164442/ENSG00000107984/ENSG00000125378/ENSG00000169083/ENSG00000073282/ENSG00000066468/ENSG00000077782/ENSG00000168621/ENSG00000110195/ENSG00000109705/ENSG00000168646/ENSG00000164056/ENSG00000166823	SHH/CITED2/DKK1/BMP4/AR/TP63/FGFR2/FGFR1/GDNF/FOLR1/NKX3-2/AXIN2/SPRY1/MESP1	14	8	ENSG00000164690/ENSG00000107984/ENSG00000169083/ENSG00000066468/ENSG00000077782/ENSG00000109705/ENSG00000168646/ENSG00000166823	6	ENSG00000164442/ENSG00000125378/ENSG00000073282/ENSG00000168621/ENSG00000110195/ENSG00000164056
BP	GO:0010876	lipid localization	50/1485	318/14622	0.0011557	0.0246549	ENSG00000164690/ENSG00000189058/ENSG00000144452/ENSG00000165175/ENSG00000064687/ENSG00000144366/ENSG00000167114/ENSG00000188257/ENSG00000137868/ENSG00000149357/ENSG00000062282/ENSG00000101986/ENSG00000197594/ENSG00000119655/ENSG00000118513/ENSG00000185950/ENSG00000104783/ENSG00000164211/ENSG00000006025/ENSG00000174804/ENSG00000023839/ENSG00000140284/ENSG00000147852/ENSG00000126262/ENSG00000106617…	SHH/APOD/ABCA12/MID1IP1/ABCA7/GULP1/SLC27A4/PLA2G2A/STRA6/LAMTOR1/DGAT2/ABCD1/ENPP1/NPC2/MYB/IRS2/KCNN4/STARD4/OSBPL7/FZD4/ABCC2/SLC27A2/VLDLR/FFAR2/PRKAG2/MAP2K6/PTCH1/B4GALNT1/OSBPL6/PLIN2/PPARG/SERPINA5/PITPNM2/CEL/ABCC4/PLA2G10/PROCA1/ATP8A1/ATP8B3/ATP8A2/LBP/ACE/APOA1/PLA2R1/ABCA11P/EGF/ERFE/P2RX7/ABCA9/CD36	50	27	ENSG00000164690/ENSG00000189058/ENSG00000064687/ENSG00000188257/ENSG00000137868/ENSG00000101986/ENSG00000104783/ENSG00000006025/ENSG00000023839/ENSG00000108984/ENSG00000135454/ENSG00000132170/ENSG00000090975/ENSG00000170835/ENSG00000125257/ENSG00000069764/ENSG00000167525/ENSG00000124406/ENSG00000130270/ENSG00000159640/ENSG00000118137/ENSG00000153246/ENSG00000251595/ENSG00000138798/ENSG00000178752…	23	ENSG00000144452/ENSG00000165175/ENSG00000144366/ENSG00000167114/ENSG00000149357/ENSG00000062282/ENSG00000197594/ENSG00000119655/ENSG00000118513/ENSG00000185950/ENSG00000164211/ENSG00000174804/ENSG00000140284/ENSG00000147852/ENSG00000126262/ENSG00000106617/ENSG00000185920/ENSG00000079156/ENSG00000147872/ENSG00000188488/ENSG00000132932/ENSG00000129988/ENSG00000135218
BP	GO:0007369	gastrulation	29/1485	158/14622	0.00117056	0.0248651	ENSG00000142156/ENSG00000053747/ENSG00000107984/ENSG00000157557/ENSG00000138166/ENSG00000155760/ENSG00000091136/ENSG00000115414/ENSG00000158050/ENSG00000130635/ENSG00000125378/ENSG00000066468/ENSG00000077782/ENSG00000260428/ENSG00000164171/ENSG00000149922/ENSG00000144824/ENSG00000168874/ENSG00000119508/ENSG00000196878/ENSG00000204262/ENSG00000138795/ENSG00000157227/ENSG00000135424/ENSG00000118137…	COL6A1/LAMA3/DKK1/ETS2/DUSP5/FZD7/LAMB1/FN1/DUSP2/COL5A1/BMP4/FGFR2/FGFR1/SCX/ITGA2/TBX6/PHLDB2/ATOH8/NR4A3/LAMB3/COL5A2/LEF1/MMP14/ITGA7/APOA1/EYA2/LHX1/IL1RN/MESP1	29	19	ENSG00000142156/ENSG00000053747/ENSG00000107984/ENSG00000091136/ENSG00000130635/ENSG00000066468/ENSG00000077782/ENSG00000260428/ENSG00000149922/ENSG00000119508/ENSG00000196878/ENSG00000204262/ENSG00000138795/ENSG00000157227/ENSG00000135424/ENSG00000118137/ENSG00000064655/ENSG00000273706/ENSG00000166823	10	ENSG00000157557/ENSG00000138166/ENSG00000155760/ENSG00000115414/ENSG00000158050/ENSG00000125378/ENSG00000164171/ENSG00000144824/ENSG00000168874/ENSG00000136689
BP	GO:0010464	regulation of mesenchymal cell proliferation	10/1485	33/14622	0.0011748	0.0248651	ENSG00000164690/ENSG00000115415/ENSG00000185950/ENSG00000125378/ENSG00000112715/ENSG00000073282/ENSG00000066468/ENSG00000077782/ENSG00000184058/ENSG00000148516	SHH/STAT1/IRS2/BMP4/VEGFA/TP63/FGFR2/FGFR1/TBX1/ZEB1	10	5	ENSG00000164690/ENSG00000066468/ENSG00000077782/ENSG00000184058/ENSG00000148516	5	ENSG00000115415/ENSG00000185950/ENSG00000125378/ENSG00000112715/ENSG00000073282
BP	GO:0042742	defense response to bacterium	28/1485	151/14622	0.00120034	0.0253059	ENSG00000189334/ENSG00000181790/ENSG00000188257/ENSG00000164104/ENSG00000128564/ENSG00000172216/ENSG00000163220/ENSG00000143556/ENSG00000104518/ENSG00000012223/ENSG00000102575/ENSG00000163221/ENSG00000143546/ENSG00000197405/ENSG00000106538/ENSG00000100473/ENSG00000129988/ENSG00000124635/ENSG00000100604/ENSG00000198183/ENSG00000124107/ENSG00000167754/ENSG00000184995/ENSG00000133710/ENSG00000106366…	S100A14/ADGRB1/PLA2G2A/HMGB2/VGF/CEBPB/S100A9/S100A7/GSDMD/LTF/ACP5/S100A12/S100A8/C5AR1/RARRES2/COCH/LBP/HIST1H2BJ/CHGA/BPIFA1/SLPI/KLK5/IFNE/SPINK5/SERPINE1/P2RX7/IL22RA1/CD36	28	13	ENSG00000181790/ENSG00000188257/ENSG00000164104/ENSG00000128564/ENSG00000104518/ENSG00000197405/ENSG00000100473/ENSG00000124635/ENSG00000198183/ENSG00000184995/ENSG00000133710/ENSG00000089041/ENSG00000142677	15	ENSG00000189334/ENSG00000172216/ENSG00000163220/ENSG00000143556/ENSG00000012223/ENSG00000102575/ENSG00000163221/ENSG00000143546/ENSG00000106538/ENSG00000129988/ENSG00000100604/ENSG00000124107/ENSG00000167754/ENSG00000106366/ENSG00000135218
BP	GO:0009267	cellular response to starvation	25/1485	130/14622	0.00126141	0.0260479	ENSG00000025039/ENSG00000124762/ENSG00000175895/ENSG00000166986/ENSG00000163083/ENSG00000155090/ENSG00000100219/ENSG00000005893/ENSG00000183087/ENSG00000097033/ENSG00000116044/ENSG00000217128/ENSG00000155876/ENSG00000171791/ENSG00000141682/ENSG00000136943/ENSG00000197442/ENSG00000116954/ENSG00000162772/ENSG00000070669/ENSG00000004799/ENSG00000026103/ENSG00000166289/ENSG00000170296/ENSG00000101460	RRAGD/CDKN1A/PLEKHF2/MARS/INHBB/KLF10/XBP1/LAMP2/GAS6/SH3GLB1/NFE2L2/FNIP1/RRAGA/BCL2/PMAIP1/CTSV/MAP3K5/RRAGC/ATF3/ASNS/PDK4/FAS/PLEKHF1/GABARAP/MAP1LC3A	25	6	ENSG00000163083/ENSG00000183087/ENSG00000136943/ENSG00000026103/ENSG00000166289/ENSG00000101460	19	ENSG00000025039/ENSG00000124762/ENSG00000175895/ENSG00000166986/ENSG00000155090/ENSG00000100219/ENSG00000005893/ENSG00000097033/ENSG00000116044/ENSG00000217128/ENSG00000155876/ENSG00000171791/ENSG00000141682/ENSG00000197442/ENSG00000116954/ENSG00000162772/ENSG00000070669/ENSG00000004799/ENSG00000170296
BP	GO:0015718	monocarboxylic acid transport	25/1485	130/14622	0.00126141	0.0260479	ENSG00000165175/ENSG00000167114/ENSG00000188257/ENSG00000137868/ENSG00000101986/ENSG00000185950/ENSG00000147100/ENSG00000023839/ENSG00000140284/ENSG00000225697/ENSG00000106617/ENSG00000108984/ENSG00000147872/ENSG00000132170/ENSG00000174327/ENSG00000125257/ENSG00000069764/ENSG00000167525/ENSG00000100156/ENSG00000159640/ENSG00000153246/ENSG00000178752/ENSG00000089041/ENSG00000135218/ENSG00000111181	MID1IP1/SLC27A4/PLA2G2A/STRA6/ABCD1/IRS2/SLC16A2/ABCC2/SLC27A2/SLC26A6/PRKAG2/MAP2K6/PLIN2/PPARG/SLC16A13/ABCC4/PLA2G10/PROCA1/SLC16A8/ACE/PLA2R1/ERFE/P2RX7/CD36/SLC6A12	25	17	ENSG00000188257/ENSG00000137868/ENSG00000101986/ENSG00000147100/ENSG00000023839/ENSG00000225697/ENSG00000108984/ENSG00000132170/ENSG00000125257/ENSG00000069764/ENSG00000167525/ENSG00000100156/ENSG00000159640/ENSG00000153246/ENSG00000178752/ENSG00000089041/ENSG00000111181	8	ENSG00000165175/ENSG00000167114/ENSG00000185950/ENSG00000140284/ENSG00000106617/ENSG00000147872/ENSG00000174327/ENSG00000135218
BP	GO:0055123	digestive system development	23/1485	116/14622	0.00126709	0.0260479	ENSG00000164690/ENSG00000124762/ENSG00000139352/ENSG00000134057/ENSG00000137868/ENSG00000100644/ENSG00000168542/ENSG00000100219/ENSG00000125378/ENSG00000073282/ENSG00000066468/ENSG00000106541/ENSG00000176887/ENSG00000171791/ENSG00000106078/ENSG00000106538/ENSG00000109705/ENSG00000176890/ENSG00000166250/ENSG00000196159/ENSG00000128918/ENSG00000162878/ENSG00000196839	SHH/CDKN1A/ASCL1/CCNB1/STRA6/HIF1A/COL3A1/XBP1/BMP4/TP63/FGFR2/AGR2/SOX11/BCL2/COBL/RARRES2/NKX3-2/TYMS/CLMP/FAT4/ALDH1A2/PKDCC/ADA	23	12	ENSG00000164690/ENSG00000134057/ENSG00000137868/ENSG00000168542/ENSG00000066468/ENSG00000176887/ENSG00000109705/ENSG00000176890/ENSG00000196159/ENSG00000128918/ENSG00000162878/ENSG00000196839	11	ENSG00000124762/ENSG00000139352/ENSG00000100644/ENSG00000100219/ENSG00000125378/ENSG00000073282/ENSG00000106541/ENSG00000171791/ENSG00000106078/ENSG00000106538/ENSG00000166250
BP	GO:0032102	negative regulation of response to external stimulus	41/1485	249/14622	0.00127362	0.0260479	ENSG00000189058/ENSG00000143365/ENSG00000173334/ENSG00000113161/ENSG00000104368/ENSG00000169855/ENSG00000147044/ENSG00000166033/ENSG00000168078/ENSG00000132386/ENSG00000142319/ENSG00000012223/ENSG00000102575/ENSG00000144824/ENSG00000204305/ENSG00000105426/ENSG00000156535/ENSG00000090432/ENSG00000184557/ENSG00000132170/ENSG00000167768/ENSG00000112902/ENSG00000092445/ENSG00000111863/ENSG00000164867…	APOD/RORC/TRIB1/HMGCR/PLAT/ROBO1/CASK/HTRA1/PBK/SERPINF1/SLC6A3/LTF/ACP5/PHLDB2/AGER/PTPRS/CD109/MUL1/SOCS3/PPARG/KRT1/SEMA5A/TYRO3/ADTRP/NOS3/RORA/SAA1/DRD1/RNF125/ABCC8/SEMA4G/APOA1/PRKG1/SPINK5/PTPRO/SERPINE1/SEMA4F/SLIT2/IL20RB/SERPINE2/ADA	41	22	ENSG00000189058/ENSG00000169855/ENSG00000168078/ENSG00000132386/ENSG00000142319/ENSG00000204305/ENSG00000105426/ENSG00000132170/ENSG00000112902/ENSG00000092445/ENSG00000173432/ENSG00000184845/ENSG00000006071/ENSG00000095539/ENSG00000118137/ENSG00000185532/ENSG00000133710/ENSG00000135622/ENSG00000145147/ENSG00000174564/ENSG00000135919/ENSG00000196839	19	ENSG00000143365/ENSG00000173334/ENSG00000113161/ENSG00000104368/ENSG00000147044/ENSG00000166033/ENSG00000012223/ENSG00000102575/ENSG00000144824/ENSG00000156535/ENSG00000090432/ENSG00000184557/ENSG00000167768/ENSG00000111863/ENSG00000164867/ENSG00000069667/ENSG00000101695/ENSG00000151490/ENSG00000106366
BP	GO:0001759	organ induction	7/1485	18/14622	0.00127429	0.0260479	ENSG00000107984/ENSG00000125378/ENSG00000169083/ENSG00000077782/ENSG00000168621/ENSG00000164056/ENSG00000166823	DKK1/BMP4/AR/FGFR1/GDNF/SPRY1/MESP1	7	4	ENSG00000107984/ENSG00000169083/ENSG00000077782/ENSG00000166823	3	ENSG00000125378/ENSG00000168621/ENSG00000164056
BP	GO:0006978	DNA damage response, signal transduction by p53 class mediator resulting in transcription of p21 class mediator	7/1485	18/14622	0.00127429	0.0260479	ENSG00000124762/ENSG00000111206/ENSG00000161642/ENSG00000073282/ENSG00000139618/ENSG00000012048/ENSG00000078900	CDKN1A/FOXM1/ZNF385A/TP63/BRCA2/BRCA1/TP73	7	5	ENSG00000111206/ENSG00000161642/ENSG00000139618/ENSG00000012048/ENSG00000078900	2	ENSG00000124762/ENSG00000073282
BP	GO:0060749	mammary gland alveolus development	7/1485	18/14622	0.00127429	0.0260479	ENSG00000113494/ENSG00000100644/ENSG00000169083/ENSG00000178568/ENSG00000112715/ENSG00000109321/ENSG00000138798	PRLR/HIF1A/AR/ERBB4/VEGFA/AREG/EGF	7	3	ENSG00000169083/ENSG00000178568/ENSG00000138798	4	ENSG00000113494/ENSG00000100644/ENSG00000112715/ENSG00000109321
BP	GO:0061377	mammary gland lobule development	7/1485	18/14622	0.00127429	0.0260479	ENSG00000113494/ENSG00000100644/ENSG00000169083/ENSG00000178568/ENSG00000112715/ENSG00000109321/ENSG00000138798	PRLR/HIF1A/AR/ERBB4/VEGFA/AREG/EGF	7	3	ENSG00000169083/ENSG00000178568/ENSG00000138798	4	ENSG00000113494/ENSG00000100644/ENSG00000112715/ENSG00000109321
BP	GO:0006869	lipid transport	46/1485	288/14622	0.00128546	0.0261767	ENSG00000164690/ENSG00000189058/ENSG00000144452/ENSG00000165175/ENSG00000064687/ENSG00000144366/ENSG00000167114/ENSG00000188257/ENSG00000137868/ENSG00000149357/ENSG00000101986/ENSG00000119655/ENSG00000118513/ENSG00000185950/ENSG00000104783/ENSG00000164211/ENSG00000006025/ENSG00000174804/ENSG00000023839/ENSG00000140284/ENSG00000147852/ENSG00000106617/ENSG00000108984/ENSG00000185920/ENSG00000079156…	SHH/APOD/ABCA12/MID1IP1/ABCA7/GULP1/SLC27A4/PLA2G2A/STRA6/LAMTOR1/ABCD1/NPC2/MYB/IRS2/KCNN4/STARD4/OSBPL7/FZD4/ABCC2/SLC27A2/VLDLR/PRKAG2/MAP2K6/PTCH1/OSBPL6/PLIN2/PPARG/SERPINA5/PITPNM2/CEL/ABCC4/PLA2G10/PROCA1/ATP8A1/ATP8B3/ATP8A2/LBP/ACE/APOA1/PLA2R1/ABCA11P/EGF/ERFE/P2RX7/ABCA9/CD36	46	26	ENSG00000164690/ENSG00000189058/ENSG00000064687/ENSG00000188257/ENSG00000137868/ENSG00000101986/ENSG00000104783/ENSG00000006025/ENSG00000023839/ENSG00000108984/ENSG00000132170/ENSG00000090975/ENSG00000170835/ENSG00000125257/ENSG00000069764/ENSG00000167525/ENSG00000124406/ENSG00000130270/ENSG00000159640/ENSG00000118137/ENSG00000153246/ENSG00000251595/ENSG00000138798/ENSG00000178752/ENSG00000089041…	20	ENSG00000144452/ENSG00000165175/ENSG00000144366/ENSG00000167114/ENSG00000149357/ENSG00000119655/ENSG00000118513/ENSG00000185950/ENSG00000164211/ENSG00000174804/ENSG00000140284/ENSG00000147852/ENSG00000106617/ENSG00000185920/ENSG00000079156/ENSG00000147872/ENSG00000188488/ENSG00000132932/ENSG00000129988/ENSG00000135218
BP	GO:0007162	negative regulation of cell adhesion	36/1485	211/14622	0.00129338	0.0262385	ENSG00000164690/ENSG00000189058/ENSG00000130707/ENSG00000100097/ENSG00000155760/ENSG00000108821/ENSG00000131981/ENSG00000172216/ENSG00000171867/ENSG00000125378/ENSG00000146072/ENSG00000174804/ENSG00000147044/ENSG00000181885/ENSG00000144824/ENSG00000101384/ENSG00000111846/ENSG00000163975/ENSG00000213445/ENSG00000077942/ENSG00000089692/ENSG00000019582/ENSG00000117228/ENSG00000112902/ENSG00000198753…	SHH/APOD/ASS1/LGALS1/FZD7/COL1A1/LGALS3/CEBPB/PRNP/BMP4/TNFRSF21/FZD4/CASK/CLDN7/PHLDB2/JAG1/GCNT2/MELTF/SIPA1/FBLN1/LAG3/CD74/GBP1/SEMA5A/PLXNB3/MMP14/APOA1/ADAM22/PRKG1/LOXL3/PTPRO/SERPINE1/IL1RN/ARHGDIB/IL20RB/SERPINE2	36	21	ENSG00000164690/ENSG00000189058/ENSG00000100097/ENSG00000108821/ENSG00000101384/ENSG00000111846/ENSG00000163975/ENSG00000213445/ENSG00000077942/ENSG00000089692/ENSG00000019582/ENSG00000112902/ENSG00000198753/ENSG00000157227/ENSG00000118137/ENSG00000008277/ENSG00000185532/ENSG00000115318/ENSG00000111348/ENSG00000174564/ENSG00000135919	15	ENSG00000130707/ENSG00000155760/ENSG00000131981/ENSG00000172216/ENSG00000171867/ENSG00000125378/ENSG00000146072/ENSG00000174804/ENSG00000147044/ENSG00000181885/ENSG00000144824/ENSG00000117228/ENSG00000151490/ENSG00000106366/ENSG00000136689
BP	GO:0021675	nerve development	15/1485	63/14622	0.00130576	0.0263901	ENSG00000204103/ENSG00000136943/ENSG00000184564/ENSG00000185567/ENSG00000184058/ENSG00000133216/ENSG00000126583/ENSG00000120093/ENSG00000118257/ENSG00000141622/ENSG00000130477/ENSG00000122877/ENSG00000173917/ENSG00000135919/ENSG00000154928	MAFB/CTSV/SLITRK6/AHNAK2/TBX1/EPHB2/PRKCG/HOXB3/NRP2/RNF165/UNC13A/EGR2/HOXB2/SERPINE2/EPHB1	15	11	ENSG00000136943/ENSG00000184564/ENSG00000185567/ENSG00000184058/ENSG00000126583/ENSG00000120093/ENSG00000118257/ENSG00000130477/ENSG00000173917/ENSG00000135919/ENSG00000154928	4	ENSG00000204103/ENSG00000133216/ENSG00000141622/ENSG00000122877
BP	GO:0010639	negative regulation of organelle organization	51/1485	328/14622	0.00133253	0.0268302	ENSG00000135476/ENSG00000186480/ENSG00000156802/ENSG00000108828/ENSG00000131747/ENSG00000165175/ENSG00000166851/ENSG00000167513/ENSG00000164611/ENSG00000117724/ENSG00000169679/ENSG00000134057/ENSG00000140451/ENSG00000071539/ENSG00000162063/ENSG00000080986/ENSG00000102879/ENSG00000178295/ENSG00000128342/ENSG00000112742/ENSG00000164109/ENSG00000205629/ENSG00000175662/ENSG00000125378/ENSG00000143799…	ESPL1/INSIG1/ATAD2/VAT1/TOP2A/MID1IP1/PLK1/CDT1/PTTG1/CENPF/BUB1/CCNB1/PIF1/TRIP13/CCNF/NDC80/CORO1A/GEN1/LIF/TTK/MAD2L1/LCMT1/TOM1L2/BMP4/PARP1/KAT2A/TAF7/NEK2/DNMT3B/SDR16C5/HDAC6/PHLDB2/BUB1B/SLX4/MUL1/PRRT2/BRCA1/C16orf45/CARMIL2/MDM1/PINK1/CHEK1/PLEKHH2/FBXO5/SPTBN5/TEX14/MID1/WAS/FBXO43/SLIT2/RTEL1	51	39	ENSG00000135476/ENSG00000156802/ENSG00000131747/ENSG00000166851/ENSG00000167513/ENSG00000164611/ENSG00000117724/ENSG00000169679/ENSG00000134057/ENSG00000140451/ENSG00000071539/ENSG00000162063/ENSG00000080986/ENSG00000102879/ENSG00000178295/ENSG00000112742/ENSG00000164109/ENSG00000175662/ENSG00000143799/ENSG00000108773/ENSG00000117650/ENSG00000088305/ENSG00000094631/ENSG00000156970/ENSG00000188827…	12	ENSG00000186480/ENSG00000108828/ENSG00000165175/ENSG00000128342/ENSG00000205629/ENSG00000125378/ENSG00000178913/ENSG00000170786/ENSG00000144824/ENSG00000090432/ENSG00000166780/ENSG00000158828
BP	GO:0098656	anion transmembrane transport	37/1485	219/14622	0.00134045	0.0268889	ENSG00000103257/ENSG00000168003/ENSG00000088836/ENSG00000165175/ENSG00000268104/ENSG00000151012/ENSG00000139514/ENSG00000189143/ENSG00000110436/ENSG00000149150/ENSG00000169504/ENSG00000137868/ENSG00000177542/ENSG00000105281/ENSG00000092068/ENSG00000196517/ENSG00000185950/ENSG00000171867/ENSG00000124140/ENSG00000131389/ENSG00000225697/ENSG00000106617/ENSG00000183048/ENSG00000115902/ENSG00000137975…	SLC7A5/SLC3A2/SLC4A11/MID1IP1/SLC6A14/SLC7A11/SLC7A1/CLDN4/SLC1A2/SLC43A1/CLIC4/STRA6/SLC25A22/SLC1A5/SLC7A8/SLC6A9/IRS2/PRNP/SLC12A5/SLC6A6/SLC26A6/PRKAG2/SLC25A10/SLC1A4/CLCA2/BEST1/SLC4A3/FXYD3/CLIC6/CLCN2/SLC4A8/CLCN4/SLC16A8/SLC36A4/SLC37A2/SLC6A19/SLC6A12	37	17	ENSG00000088836/ENSG00000137868/ENSG00000177542/ENSG00000124140/ENSG00000131389/ENSG00000225697/ENSG00000183048/ENSG00000114923/ENSG00000089356/ENSG00000159212/ENSG00000114859/ENSG00000050438/ENSG00000100156/ENSG00000180773/ENSG00000134955/ENSG00000174358/ENSG00000111181	20	ENSG00000103257/ENSG00000168003/ENSG00000165175/ENSG00000268104/ENSG00000151012/ENSG00000139514/ENSG00000189143/ENSG00000110436/ENSG00000149150/ENSG00000169504/ENSG00000105281/ENSG00000092068/ENSG00000196517/ENSG00000185950/ENSG00000171867/ENSG00000106617/ENSG00000115902/ENSG00000137975/ENSG00000167995/ENSG00000073464
BP	GO:0036314	response to sterol	8/1485	23/14622	0.00134685	0.026917	ENSG00000186480/ENSG00000143365/ENSG00000112972/ENSG00000006025/ENSG00000057593/ENSG00000185920/ENSG00000157193/ENSG00000069667	INSIG1/RORC/HMGCS1/OSBPL7/F7/PTCH1/LRP8/RORA	8	3	ENSG00000006025/ENSG00000057593/ENSG00000157193	5	ENSG00000186480/ENSG00000143365/ENSG00000112972/ENSG00000185920/ENSG00000069667
BP	GO:0060326	cell chemotaxis	35/1485	204/14622	0.00135669	0.0270132	ENSG00000189334/ENSG00000151651/ENSG00000164104/ENSG00000131981/ENSG00000102879/ENSG00000179388/ENSG00000183087/ENSG00000156427/ENSG00000112715/ENSG00000057593/ENSG00000163220/ENSG00000126262/ENSG00000077782/ENSG00000143556/ENSG00000156299/ENSG00000163739/ENSG00000163221/ENSG00000019582/ENSG00000143546/ENSG00000197405/ENSG00000112902/ENSG00000106538/ENSG00000138795/ENSG00000198753/ENSG00000129988…	S100A14/ADAM8/HMGB2/LGALS3/CORO1A/EGR3/GAS6/FGF18/VEGFA/F7/S100A9/FFAR2/FGFR1/S100A7/TIAM1/CXCL1/S100A12/CD74/S100A8/C5AR1/SEMA5A/RARRES2/LEF1/PLXNB3/LBP/CHGA/SAA1/BIN2/TRPM2/PTPRO/SERPINE1/SLIT2/VAV1/HOXB9/EPHB1	35	19	ENSG00000151651/ENSG00000164104/ENSG00000102879/ENSG00000183087/ENSG00000156427/ENSG00000057593/ENSG00000077782/ENSG00000163739/ENSG00000019582/ENSG00000197405/ENSG00000112902/ENSG00000138795/ENSG00000198753/ENSG00000173432/ENSG00000110934/ENSG00000142185/ENSG00000145147/ENSG00000141968/ENSG00000154928	16	ENSG00000189334/ENSG00000131981/ENSG00000179388/ENSG00000112715/ENSG00000163220/ENSG00000126262/ENSG00000143556/ENSG00000156299/ENSG00000163221/ENSG00000143546/ENSG00000106538/ENSG00000129988/ENSG00000100604/ENSG00000151490/ENSG00000106366/ENSG00000170689
BP	GO:0030850	prostate gland development	12/1485	45/14622	0.00137105	0.0270985	ENSG00000164690/ENSG00000113494/ENSG00000111276/ENSG00000125378/ENSG00000169083/ENSG00000073282/ENSG00000066468/ENSG00000132386/ENSG00000185920/ENSG00000178597/ENSG00000213145/ENSG00000181690	SHH/PRLR/CDKN1B/BMP4/AR/TP63/FGFR2/SERPINF1/PTCH1/PSAPL1/CRIP1/PLAG1	12	6	ENSG00000164690/ENSG00000169083/ENSG00000066468/ENSG00000132386/ENSG00000213145/ENSG00000181690	6	ENSG00000113494/ENSG00000111276/ENSG00000125378/ENSG00000073282/ENSG00000185920/ENSG00000178597
BP	GO:0071398	cellular response to fatty acid	12/1485	45/14622	0.00137105	0.0270985	ENSG00000134057/ENSG00000062282/ENSG00000151632/ENSG00000101412/ENSG00000117318/ENSG00000100968/ENSG00000126262/ENSG00000135446/ENSG00000132170/ENSG00000171631/ENSG00000004799/ENSG00000163347	CCNB1/DGAT2/AKR1C2/E2F1/ID3/NFATC4/FFAR2/CDK4/PPARG/P2RY6/PDK4/CLDN1	12	5	ENSG00000134057/ENSG00000101412/ENSG00000100968/ENSG00000132170/ENSG00000171631	7	ENSG00000062282/ENSG00000151632/ENSG00000117318/ENSG00000126262/ENSG00000135446/ENSG00000004799/ENSG00000163347
BP	GO:0046661	male sex differentiation	26/1485	138/14622	0.00139118	0.0273956	ENSG00000176046/ENSG00000164690/ENSG00000164442/ENSG00000066279/ENSG00000112972/ENSG00000164104/ENSG00000205336/ENSG00000164292/ENSG00000104899/ENSG00000125977/ENSG00000132780/ENSG00000121621/ENSG00000136492/ENSG00000090339/ENSG00000169083/ENSG00000187741/ENSG00000106268/ENSG00000153094/ENSG00000260428/ENSG00000171791/ENSG00000136943/ENSG00000100918/ENSG00000157227/ENSG00000129295/ENSG00000129194…	NUPR1/SHH/CITED2/ASPM/HMGCS1/HMGB2/ADGRG1/RHOBTB3/AMH/EIF2S2/NASP/KIF18A/BRIP1/ICAM1/AR/FANCA/NUDT1/BCL2L11/SCX/BCL2/CTSV/REC8/MMP14/LRRC6/SOX15/HOXA10	26	17	ENSG00000164690/ENSG00000066279/ENSG00000164104/ENSG00000104899/ENSG00000132780/ENSG00000121621/ENSG00000136492/ENSG00000169083/ENSG00000187741/ENSG00000106268/ENSG00000260428/ENSG00000136943/ENSG00000100918/ENSG00000157227/ENSG00000129295/ENSG00000129194/ENSG00000253293	9	ENSG00000176046/ENSG00000164442/ENSG00000112972/ENSG00000205336/ENSG00000164292/ENSG00000125977/ENSG00000090339/ENSG00000153094/ENSG00000171791
BP	GO:0071695	anatomical structure maturation	25/1485	131/14622	0.00141191	0.0277023	ENSG00000101224/ENSG00000087586/ENSG00000124762/ENSG00000134057/ENSG00000071539/ENSG00000100644/ENSG00000175197/ENSG00000100219/ENSG00000068078/ENSG00000131094/ENSG00000012223/ENSG00000171791/ENSG00000139618/ENSG00000149922/ENSG00000100918/ENSG00000112029/ENSG00000151466/ENSG00000261456/ENSG00000176890/ENSG00000169884/ENSG00000196159/ENSG00000120049/ENSG00000153902/ENSG00000133710/ENSG00000128918	CDC25B/AURKA/CDKN1A/CCNB1/TRIP13/HIF1A/DDIT3/XBP1/FGFR3/C1QL1/LTF/BCL2/BRCA2/TBX6/REC8/FBXO5/SCLT1/TUBB8/TYMS/WNT10B/FAT4/KCNIP2/LGI4/SPINK5/ALDH1A2	25	18	ENSG00000087586/ENSG00000134057/ENSG00000071539/ENSG00000068078/ENSG00000131094/ENSG00000139618/ENSG00000149922/ENSG00000100918/ENSG00000112029/ENSG00000151466/ENSG00000261456/ENSG00000176890/ENSG00000169884/ENSG00000196159/ENSG00000120049/ENSG00000153902/ENSG00000133710/ENSG00000128918	7	ENSG00000101224/ENSG00000124762/ENSG00000100644/ENSG00000175197/ENSG00000100219/ENSG00000012223/ENSG00000171791
BP	GO:0031497	chromatin assembly	27/1485	146/14622	0.00151549	0.0296265	ENSG00000123485/ENSG00000119969/ENSG00000151725/ENSG00000164104/ENSG00000100162/ENSG00000105011/ENSG00000273983/ENSG00000132780/ENSG00000203760/ENSG00000115163/ENSG00000143401/ENSG00000123219/ENSG00000137812/ENSG00000102384/ENSG00000266074/ENSG00000153044/ENSG00000159259/ENSG00000166451/ENSG00000196890/ENSG00000138092/ENSG00000186462/ENSG00000142856/ENSG00000104147/ENSG00000175279/ENSG00000031691…	HJURP/HELLS/CENPU/HMGB2/CENPM/ASF1B/HIST1H3G/NASP/CENPW/CENPA/ANP32E/CENPK/KNL1/CENPI/BAHCC1/CENPH/CHAF1B/CENPN/HIST3H2BB/CENPO/NAP1L2/ITGB3BP/OIP5/CENPS/CENPQ/HIST1H2BJ/HIST1H3B	27	27	ENSG00000123485/ENSG00000119969/ENSG00000151725/ENSG00000164104/ENSG00000100162/ENSG00000105011/ENSG00000273983/ENSG00000132780/ENSG00000203760/ENSG00000115163/ENSG00000143401/ENSG00000123219/ENSG00000137812/ENSG00000102384/ENSG00000266074/ENSG00000153044/ENSG00000159259/ENSG00000166451/ENSG00000196890/ENSG00000138092/ENSG00000186462/ENSG00000142856/ENSG00000104147/ENSG00000175279/ENSG00000031691…	0
BP	GO:0021516	dorsal spinal cord development	6/1485	14/14622	0.00158855	0.0307195	ENSG00000139352/ENSG00000143013/ENSG00000112139/ENSG00000273706/ENSG00000107187/ENSG00000146122	ASCL1/LMO4/MDGA1/LHX1/LHX3/DAAM2	6	4	ENSG00000112139/ENSG00000273706/ENSG00000107187/ENSG00000146122	2	ENSG00000139352/ENSG00000143013
BP	GO:0090266	regulation of mitotic cell cycle spindle assembly checkpoint	6/1485	14/14622	0.00158855	0.0307195	ENSG00000167513/ENSG00000134057/ENSG00000080986/ENSG00000178295/ENSG00000164109/ENSG00000205629	CDT1/CCNB1/NDC80/GEN1/MAD2L1/LCMT1	6	5	ENSG00000167513/ENSG00000134057/ENSG00000080986/ENSG00000178295/ENSG00000164109	1	ENSG00000205629
BP	GO:1903504	regulation of mitotic spindle checkpoint	6/1485	14/14622	0.00158855	0.0307195	ENSG00000167513/ENSG00000134057/ENSG00000080986/ENSG00000178295/ENSG00000164109/ENSG00000205629	CDT1/CCNB1/NDC80/GEN1/MAD2L1/LCMT1	6	5	ENSG00000167513/ENSG00000134057/ENSG00000080986/ENSG00000178295/ENSG00000164109	1	ENSG00000205629
BP	GO:0070192	chromosome organization involved in meiotic cell cycle	14/1485	58/14622	0.00162541	0.0313197	ENSG00000169679/ENSG00000071539/ENSG00000136492/ENSG00000149636/ENSG00000144554/ENSG00000121152/ENSG00000156970/ENSG00000113810/ENSG00000100918/ENSG00000105173/ENSG00000163535/ENSG00000175305/ENSG00000161860/ENSG00000204410	BUB1/TRIP13/BRIP1/DSN1/FANCD2/NCAPH/BUB1B/SMC4/REC8/CCNE1/SGO2/CCNE2/SYCE2/MSH5	14	14	ENSG00000169679/ENSG00000071539/ENSG00000136492/ENSG00000149636/ENSG00000144554/ENSG00000121152/ENSG00000156970/ENSG00000113810/ENSG00000100918/ENSG00000105173/ENSG00000163535/ENSG00000175305/ENSG00000161860/ENSG00000204410	0
BP	GO:2000242	negative regulation of reproductive process	11/1485	40/14622	0.00163929	0.0314745	ENSG00000111276/ENSG00000104899/ENSG00000128342/ENSG00000112742/ENSG00000125378/ENSG00000132386/ENSG00000172818/ENSG00000112029/ENSG00000156509/ENSG00000111348/ENSG00000196839	CDKN1B/AMH/LIF/TTK/BMP4/SERPINF1/OVOL1/FBXO5/FBXO43/ARHGDIB/ADA	11	7	ENSG00000104899/ENSG00000112742/ENSG00000132386/ENSG00000112029/ENSG00000156509/ENSG00000111348/ENSG00000196839	4	ENSG00000111276/ENSG00000128342/ENSG00000125378/ENSG00000172818
BP	GO:0006979	response to oxidative stress	58/1485	388/14622	0.00168886	0.0323108	ENSG00000189058/ENSG00000170312/ENSG00000265972/ENSG00000112096/ENSG00000151012/ENSG00000204388/ENSG00000133639/ENSG00000108821/ENSG00000173848/ENSG00000100644/ENSG00000140416/ENSG00000132646/ENSG00000198695/ENSG00000100867/ENSG00000145386/ENSG00000115415/ENSG00000118513/ENSG00000171867/ENSG00000198888/ENSG00000111912/ENSG00000165304/ENSG00000143799/ENSG00000228716/ENSG00000116044/ENSG00000147813…	APOD/CDK1/TXNIP/SOD2/SLC7A11/HSPA1B/BTG1/COL1A1/NET1/HIF1A/TPM1/PCNA/MT-ND6/DHRS2/CCNA2/STAT1/MYB/PRNP/MT-ND1/NCOA7/MELK/PARP1/DHFR/NFE2L2/NAPRT/NUDT1/ABCC2/GPX3/CAT/FANCD2/NEIL1/S100A7/BCL2/HDAC6/MAP3K5/AREG/PDIA2/SOD3/NR4A3/GUCY1B1/PYROXD1/PINK1/GPX2/MT-ND5/KRT1/NOS3/ALDH3B1/MMP14/FOSL1/FBLN5/PLA2R1/TRPM2/MSRB3/DUOX2/CD36/MAP1LC3A/RBM11/ADA	58	32	ENSG00000189058/ENSG00000170312/ENSG00000108821/ENSG00000132646/ENSG00000198695/ENSG00000145386/ENSG00000198888/ENSG00000165304/ENSG00000143799/ENSG00000228716/ENSG00000147813/ENSG00000106268/ENSG00000023839/ENSG00000211445/ENSG00000144554/ENSG00000140398/ENSG00000094631/ENSG00000185615/ENSG00000109610/ENSG00000119508/ENSG00000061918/ENSG00000176153/ENSG00000198786/ENSG00000006534/ENSG00000157227…	26	ENSG00000265972/ENSG00000112096/ENSG00000151012/ENSG00000204388/ENSG00000133639/ENSG00000173848/ENSG00000100644/ENSG00000140416/ENSG00000100867/ENSG00000115415/ENSG00000118513/ENSG00000171867/ENSG00000111912/ENSG00000116044/ENSG00000121691/ENSG00000143556/ENSG00000171791/ENSG00000197442/ENSG00000109321/ENSG00000121350/ENSG00000158828/ENSG00000167768/ENSG00000164867/ENSG00000140092/ENSG00000174099…
BP	GO:0010092	specification of animal organ identity	9/1485	29/14622	0.00170788	0.0324436	ENSG00000107984/ENSG00000125378/ENSG00000169083/ENSG00000066468/ENSG00000077782/ENSG00000168621/ENSG00000168646/ENSG00000164056/ENSG00000166823	DKK1/BMP4/AR/FGFR2/FGFR1/GDNF/AXIN2/SPRY1/MESP1	9	6	ENSG00000107984/ENSG00000169083/ENSG00000066468/ENSG00000077782/ENSG00000168646/ENSG00000166823	3	ENSG00000125378/ENSG00000168621/ENSG00000164056
BP	GO:0030261	chromosome condensation	9/1485	29/14622	0.00170788	0.0324436	ENSG00000170312/ENSG00000131747/ENSG00000134057/ENSG00000146670/ENSG00000146918/ENSG00000109805/ENSG00000121152/ENSG00000137804/ENSG00000113810	CDK1/TOP2A/CCNB1/CDCA5/NCAPG2/NCAPG/NCAPH/NUSAP1/SMC4	9	9	ENSG00000170312/ENSG00000131747/ENSG00000134057/ENSG00000146670/ENSG00000146918/ENSG00000109805/ENSG00000121152/ENSG00000137804/ENSG00000113810	0
BP	GO:0030900	forebrain development	49/1485	316/14622	0.0017365	0.0327024	ENSG00000164690/ENSG00000013810/ENSG00000075702/ENSG00000107984/ENSG00000066279/ENSG00000110436/ENSG00000139352/ENSG00000118193/ENSG00000138363/ENSG00000091136/ENSG00000205336/ENSG00000100644/ENSG00000154146/ENSG00000101412/ENSG00000168542/ENSG00000125378/ENSG00000178568/ENSG00000108773/ENSG00000169855/ENSG00000184254/ENSG00000123473/ENSG00000066468/ENSG00000077782/ENSG00000142319/ENSG00000187951…	SHH/TACC3/WDR62/DKK1/ASPM/SLC1A2/ASCL1/KIF14/ATIC/LAMB1/ADGRG1/HIF1A/NRGN/E2F1/COL3A1/BMP4/ERBB4/KAT2A/ROBO1/ALDH1A3/STIL/FGFR2/FGFR1/SLC6A3/AC091057.1/PTPRS/SLIT1/NR4A3/C16orf45/LRP8/EFHC1/GDPD5/CHD5/SEMA5A/LHX2/LEF1/TYRO3/DLX2/EPHB2/DRD1/FAT4/PRKG1/PCDH9/LHX1/LHX3/ALDH1A2/DUOX2/SLIT2/CDH2	49	40	ENSG00000164690/ENSG00000013810/ENSG00000075702/ENSG00000107984/ENSG00000066279/ENSG00000118193/ENSG00000091136/ENSG00000154146/ENSG00000101412/ENSG00000168542/ENSG00000178568/ENSG00000108773/ENSG00000169855/ENSG00000184254/ENSG00000123473/ENSG00000066468/ENSG00000077782/ENSG00000142319/ENSG00000187951/ENSG00000105426/ENSG00000187122/ENSG00000119508/ENSG00000157193/ENSG00000096093/ENSG00000158555…	9	ENSG00000110436/ENSG00000139352/ENSG00000138363/ENSG00000205336/ENSG00000100644/ENSG00000125378/ENSG00000166780/ENSG00000115844/ENSG00000133216
BP	GO:0052548	regulation of endopeptidase activity	52/1485	340/14622	0.00173806	0.0327024	ENSG00000197249/ENSG00000102032/ENSG00000164611/ENSG00000089685/ENSG00000051108/ENSG00000177595/ENSG00000079257/ENSG00000183087/ENSG00000112715/ENSG00000073282/ENSG00000169855/ENSG00000124102/ENSG00000153094/ENSG00000217128/ENSG00000132386/ENSG00000163220/ENSG00000150938/ENSG00000135596/ENSG00000170369/ENSG00000101197/ENSG00000012223/ENSG00000141682/ENSG00000170373/ENSG00000197442/ENSG00000142867…	SERPINA1/RENBP/PTTG1/BIRC5/HERPUD1/PIDD1/LXN/GAS6/VEGFA/TP63/ROBO1/PI3/BCL2L11/FNIP1/SERPINF1/S100A9/CRIM1/MICAL1/CST2/BIRC7/LTF/PMAIP1/CST1/MAP3K5/BCL10/TFPI2/EPHA7/CPAMD8/CD109/MUL1/CST5/COL4A3/BIRC3/PPARG/CYFIP2/SERPINA5/BST2/TTBK1/S100A8/SERPINB8/FAS/LEF1/IFI27/CST4/BIN1/IFI27L2/SLPI/SERPINI1/SPINK5/SERPINE1/PZP/SERPINE2	52	28	ENSG00000164611/ENSG00000089685/ENSG00000177595/ENSG00000079257/ENSG00000183087/ENSG00000169855/ENSG00000132386/ENSG00000135596/ENSG00000170369/ENSG00000101197/ENSG00000170373/ENSG00000105825/ENSG00000135333/ENSG00000160111/ENSG00000170367/ENSG00000169031/ENSG00000132170/ENSG00000055163/ENSG00000146216/ENSG00000026103/ENSG00000138795/ENSG00000101441/ENSG00000136717/ENSG00000119632/ENSG00000163536…	24	ENSG00000197249/ENSG00000102032/ENSG00000051108/ENSG00000112715/ENSG00000073282/ENSG00000124102/ENSG00000153094/ENSG00000217128/ENSG00000163220/ENSG00000150938/ENSG00000012223/ENSG00000141682/ENSG00000197442/ENSG00000142867/ENSG00000156535/ENSG00000090432/ENSG00000023445/ENSG00000188488/ENSG00000130303/ENSG00000143546/ENSG00000166401/ENSG00000165949/ENSG00000124107/ENSG00000106366
BP	GO:0060174	limb bud formation	5/1485	10/14622	0.00174583	0.0327024	ENSG00000164690/ENSG00000124766/ENSG00000066468/ENSG00000176887/ENSG00000139219	SHH/SOX4/FGFR2/SOX11/COL2A1	5	4	ENSG00000164690/ENSG00000066468/ENSG00000176887/ENSG00000139219	1	ENSG00000124766
BP	GO:1990440	positive regulation of transcription from RNA polymerase II promoter in response to endoplasmic reticulum stress	5/1485	10/14622	0.00174583	0.0327024	ENSG00000175197/ENSG00000172216/ENSG00000157613/ENSG00000118217/ENSG00000162772	DDIT3/CEBPB/CREB3L1/ATF6/ATF3	5	0		5	ENSG00000175197/ENSG00000172216/ENSG00000157613/ENSG00000118217/ENSG00000162772
BP	GO:0065004	protein-DNA complex assembly	38/1485	230/14622	0.00176496	0.0329458	ENSG00000123485/ENSG00000119969/ENSG00000167513/ENSG00000151725/ENSG00000117724/ENSG00000164104/ENSG00000135547/ENSG00000138778/ENSG00000100162/ENSG00000105011/ENSG00000273983/ENSG00000132780/ENSG00000203760/ENSG00000143799/ENSG00000134574/ENSG00000093009/ENSG00000178913/ENSG00000115163/ENSG00000143401/ENSG00000123219/ENSG00000137812/ENSG00000102384/ENSG00000276644/ENSG00000153044/ENSG00000159259…	HJURP/HELLS/CDT1/CENPU/CENPF/HMGB2/HEY2/CENPE/CENPM/ASF1B/HIST1H3G/NASP/CENPW/PARP1/DDB2/CDC45/TAF7/CENPA/ANP32E/CENPK/KNL1/CENPI/DACH1/CENPH/CHAF1B/PSMC1/GMNN/CENPN/HIST3H2BB/CENPO/NAP1L2/ITGB3BP/OIP5/CENPS/CENPQ/HIST1H2BJ/WNT10B/HIST1H3B	38	36	ENSG00000123485/ENSG00000119969/ENSG00000167513/ENSG00000151725/ENSG00000117724/ENSG00000164104/ENSG00000135547/ENSG00000138778/ENSG00000100162/ENSG00000105011/ENSG00000273983/ENSG00000132780/ENSG00000203760/ENSG00000143799/ENSG00000134574/ENSG00000093009/ENSG00000115163/ENSG00000143401/ENSG00000123219/ENSG00000137812/ENSG00000102384/ENSG00000276644/ENSG00000153044/ENSG00000159259/ENSG00000112312…	2	ENSG00000178913/ENSG00000100764
BP	GO:0009410	response to xenobiotic stimulus	39/1485	238/14622	0.00180554	0.0335023	ENSG00000100889/ENSG00000116285/ENSG00000168209/ENSG00000143365/ENSG00000196620/ENSG00000132646/ENSG00000198695/ENSG00000101412/ENSG00000145386/ENSG00000090339/ENSG00000023839/ENSG00000057593/ENSG00000139631/ENSG00000132386/ENSG00000088305/ENSG00000142319/ENSG00000187840/ENSG00000108602/ENSG00000156299/ENSG00000132170/ENSG00000063438/ENSG00000163221/ENSG00000138115/ENSG00000106258/ENSG00000036530…	PCK2/ERRFI1/DDIT4/RORC/UGT2B15/PCNA/MT-ND6/E2F1/CCNA2/ICAM1/ABCC2/F7/CSAD/SERPINF1/DNMT3B/SLC6A3/EIF4EBP1/ALDH3A1/TIAM1/PPARG/AHRR/S100A12/CYP2C8/CYP3A5/CYP46A1/CLDN1/GHR/GGT1/RORA/DRD1/PRKCG/ADGRL3/PDE2A/AKR7A3/CASQ2/HDAC9/PON3/MAP1LC3A/ADA	39	28	ENSG00000196620/ENSG00000132646/ENSG00000198695/ENSG00000101412/ENSG00000145386/ENSG00000023839/ENSG00000057593/ENSG00000139631/ENSG00000132386/ENSG00000088305/ENSG00000142319/ENSG00000108602/ENSG00000132170/ENSG00000063438/ENSG00000138115/ENSG00000106258/ENSG00000036530/ENSG00000112964/ENSG00000100031/ENSG00000184845/ENSG00000126583/ENSG00000150471/ENSG00000186642/ENSG00000162482/ENSG00000118729…	11	ENSG00000100889/ENSG00000116285/ENSG00000168209/ENSG00000143365/ENSG00000090339/ENSG00000187840/ENSG00000156299/ENSG00000163221/ENSG00000163347/ENSG00000069667/ENSG00000105852
BP	GO:0097193	intrinsic apoptotic signaling pathway	44/1485	277/14622	0.00180723	0.0335023	ENSG00000176046/ENSG00000168209/ENSG00000128965/ENSG00000101255/ENSG00000112096/ENSG00000272398/ENSG00000124762/ENSG00000161642/ENSG00000051108/ENSG00000100644/ENSG00000175197/ENSG00000172216/ENSG00000157613/ENSG00000101412/ENSG00000198964/ENSG00000100219/ENSG00000165304/ENSG00000143799/ENSG00000116044/ENSG00000073282/ENSG00000153094/ENSG00000100968/ENSG00000163220/ENSG00000007968/ENSG00000016402…	NUPR1/DDIT4/CHAC1/TRIB3/SOD2/CD24/CDKN1A/ZNF385A/HERPUD1/HIF1A/DDIT3/CEBPB/CREB3L1/E2F1/SGMS1/XBP1/MELK/PARP1/NFE2L2/TP63/BCL2L11/NFATC4/S100A9/E2F2/IL20RA/BCL2/BRCA2/PMAIP1/MAP3K5/PDIA2/BRCA1/ATP2A1/DDIAS/PINK1/TP73/CD74/S100A8/BRSK2/PLEKHF1/IL19/CASP14/CRIP1/ITPR1/TXNDC12	44	18	ENSG00000161642/ENSG00000101412/ENSG00000165304/ENSG00000143799/ENSG00000100968/ENSG00000007968/ENSG00000139618/ENSG00000185615/ENSG00000012048/ENSG00000196296/ENSG00000165490/ENSG00000078900/ENSG00000019582/ENSG00000174672/ENSG00000166289/ENSG00000142224/ENSG00000213145/ENSG00000150995	26	ENSG00000176046/ENSG00000168209/ENSG00000128965/ENSG00000101255/ENSG00000112096/ENSG00000272398/ENSG00000124762/ENSG00000051108/ENSG00000100644/ENSG00000175197/ENSG00000172216/ENSG00000157613/ENSG00000198964/ENSG00000100219/ENSG00000116044/ENSG00000073282/ENSG00000153094/ENSG00000163220/ENSG00000016402/ENSG00000171791/ENSG00000141682/ENSG00000197442/ENSG00000158828/ENSG00000143546/ENSG00000105141…
BP	GO:0010874	regulation of cholesterol efflux	7/1485	19/14622	0.00184227	0.0336891	ENSG00000164690/ENSG00000144452/ENSG00000064687/ENSG00000149357/ENSG00000185920/ENSG00000069764/ENSG00000138798	SHH/ABCA12/ABCA7/LAMTOR1/PTCH1/PLA2G10/EGF	7	4	ENSG00000164690/ENSG00000064687/ENSG00000069764/ENSG00000138798	3	ENSG00000144452/ENSG00000149357/ENSG00000185920
BP	GO:0042772	DNA damage response, signal transduction resulting in transcription	7/1485	19/14622	0.00184227	0.0336891	ENSG00000124762/ENSG00000111206/ENSG00000161642/ENSG00000073282/ENSG00000139618/ENSG00000012048/ENSG00000078900	CDKN1A/FOXM1/ZNF385A/TP63/BRCA2/BRCA1/TP73	7	5	ENSG00000111206/ENSG00000161642/ENSG00000139618/ENSG00000012048/ENSG00000078900	2	ENSG00000124762/ENSG00000073282
BP	GO:0046653	tetrahydrofolate metabolic process	7/1485	19/14622	0.00184227	0.0336891	ENSG00000182199/ENSG00000065911/ENSG00000138363/ENSG00000136010/ENSG00000228716/ENSG00000176890/ENSG00000160282	SHMT2/MTHFD2/ATIC/ALDH1L2/DHFR/TYMS/FTCD	7	3	ENSG00000228716/ENSG00000176890/ENSG00000160282	4	ENSG00000182199/ENSG00000065911/ENSG00000138363/ENSG00000136010
BP	GO:0007143	female meiotic nuclear division	8/1485	24/14622	0.00184237	0.0336891	ENSG00000166851/ENSG00000101224/ENSG00000087586/ENSG00000071539/ENSG00000112742/ENSG00000120539/ENSG00000112029/ENSG00000261456	PLK1/CDC25B/AURKA/TRIP13/TTK/MASTL/FBXO5/TUBB8	8	7	ENSG00000166851/ENSG00000087586/ENSG00000071539/ENSG00000112742/ENSG00000120539/ENSG00000112029/ENSG00000261456	1	ENSG00000101224
BP	GO:0042594	response to starvation	29/1485	163/14622	0.00192131	0.0350133	ENSG00000100889/ENSG00000025039/ENSG00000124762/ENSG00000175895/ENSG00000166986/ENSG00000175197/ENSG00000163083/ENSG00000155090/ENSG00000100219/ENSG00000005893/ENSG00000183087/ENSG00000097033/ENSG00000116044/ENSG00000217128/ENSG00000155876/ENSG00000171791/ENSG00000141682/ENSG00000136943/ENSG00000197442/ENSG00000117305/ENSG00000116954/ENSG00000162772/ENSG00000132170/ENSG00000070669/ENSG00000004799…	PCK2/RRAGD/CDKN1A/PLEKHF2/MARS/DDIT3/INHBB/KLF10/XBP1/LAMP2/GAS6/SH3GLB1/NFE2L2/FNIP1/RRAGA/BCL2/PMAIP1/CTSV/MAP3K5/HMGCL/RRAGC/ATF3/PPARG/ASNS/PDK4/FAS/PLEKHF1/GABARAP/MAP1LC3A	29	7	ENSG00000163083/ENSG00000183087/ENSG00000136943/ENSG00000132170/ENSG00000026103/ENSG00000166289/ENSG00000101460	22	ENSG00000100889/ENSG00000025039/ENSG00000124762/ENSG00000175895/ENSG00000166986/ENSG00000175197/ENSG00000155090/ENSG00000100219/ENSG00000005893/ENSG00000097033/ENSG00000116044/ENSG00000217128/ENSG00000155876/ENSG00000171791/ENSG00000141682/ENSG00000197442/ENSG00000117305/ENSG00000116954/ENSG00000162772/ENSG00000070669/ENSG00000004799/ENSG00000170296
BP	GO:0060323	head morphogenesis	10/1485	35/14622	0.00193051	0.0350623	ENSG00000107984/ENSG00000108821/ENSG00000137868/ENSG00000260428/ENSG00000184058/ENSG00000138795/ENSG00000121005/ENSG00000184113/ENSG00000103196/ENSG00000109063	DKK1/COL1A1/STRA6/SCX/TBX1/LEF1/CRISPLD1/CLDN5/CRISPLD2/MYH3	10	10	ENSG00000107984/ENSG00000108821/ENSG00000137868/ENSG00000260428/ENSG00000184058/ENSG00000138795/ENSG00000121005/ENSG00000184113/ENSG00000103196/ENSG00000109063	0
BP	GO:0043410	positive regulation of MAPK cascade	66/1485	456/14622	0.00193997	0.0351154	ENSG00000170312/ENSG00000183856/ENSG00000064687/ENSG00000107984/ENSG00000138166/ENSG00000151651/ENSG00000272398/ENSG00000155760/ENSG00000188257/ENSG00000168067/ENSG00000095015/ENSG00000129474/ENSG00000149357/ENSG00000113161/ENSG00000128342/ENSG00000090339/ENSG00000125378/ENSG00000183087/ENSG00000156427/ENSG00000169083/ENSG00000068078/ENSG00000178568/ENSG00000138834/ENSG00000112715/ENSG00000174804…	CDK1/IQGAP3/ABCA7/DKK1/DUSP5/ADAM8/CD24/FZD7/PLA2G2A/MAP4K2/MAP3K1/AJUBA/LAMTOR1/HMGCR/LIF/ICAM1/BMP4/GAS6/FGF18/AR/FGFR3/ERBB4/MAPK8IP3/VEGFA/FZD4/ROBO1/FGFR2/FGFR1/S100A7/TIAM1/MAP2K6/BIRC7/MAP3K5/AGER/EPHA7/GCNT2/RASGRP1/MUL1/TBX1/NRK/S100A12/TP73/BANK1/CD74/RASSF2/FLT3/C5AR1/FAS/TNFRSF19/TYRO3/KSR2/IRAK2/MID1/GHR/ARHGAP8/EPHB2/SAA1/EPHB6/IL11/EGF/P2RX7/MERTK/DUSP9/CD36/CDH2/EPHB1	66	45	ENSG00000170312/ENSG00000183856/ENSG00000064687/ENSG00000107984/ENSG00000151651/ENSG00000188257/ENSG00000168067/ENSG00000183087/ENSG00000156427/ENSG00000169083/ENSG00000068078/ENSG00000178568/ENSG00000138834/ENSG00000169855/ENSG00000066468/ENSG00000077782/ENSG00000108984/ENSG00000101197/ENSG00000204305/ENSG00000135333/ENSG00000111846/ENSG00000184058/ENSG00000123572/ENSG00000078900/ENSG00000153064…	21	ENSG00000138166/ENSG00000272398/ENSG00000155760/ENSG00000095015/ENSG00000129474/ENSG00000149357/ENSG00000113161/ENSG00000128342/ENSG00000090339/ENSG00000125378/ENSG00000112715/ENSG00000174804/ENSG00000143556/ENSG00000156299/ENSG00000197442/ENSG00000172575/ENSG00000090432/ENSG00000163221/ENSG00000134070/ENSG00000133216/ENSG00000135218
BP	GO:0045444	fat cell differentiation	32/1485	186/14622	0.00203377	0.0366676	ENSG00000186480/ENSG00000101255/ENSG00000143365/ENSG00000171236/ENSG00000043591/ENSG00000140044/ENSG00000161642/ENSG00000175197/ENSG00000163083/ENSG00000172216/ENSG00000101412/ENSG00000197594/ENSG00000100219/ENSG00000253276/ENSG00000180694/ENSG00000126262/ENSG00000122644/ENSG00000094631/ENSG00000101384/ENSG00000071575/ENSG00000119508/ENSG00000132170/ENSG00000196878/ENSG00000048540/ENSG00000106538…	INSIG1/TRIB3/RORC/LRG1/ADRB1/JDP2/ZNF385A/DDIT3/INHBB/CEBPB/E2F1/ENPP1/XBP1/CCDC71L/TMEM64/FFAR2/ARL4A/HDAC6/JAG1/TRIB2/NR4A3/PPARG/LAMB3/LMO3/RARRES2/WNT10B/RORA/IL11/DLK2/GRK5/EGR2/FAM57B	32	16	ENSG00000161642/ENSG00000163083/ENSG00000101412/ENSG00000180694/ENSG00000094631/ENSG00000101384/ENSG00000071575/ENSG00000119508/ENSG00000132170/ENSG00000196878/ENSG00000048540/ENSG00000169884/ENSG00000095752/ENSG00000171462/ENSG00000198873/ENSG00000149926	16	ENSG00000186480/ENSG00000101255/ENSG00000143365/ENSG00000171236/ENSG00000043591/ENSG00000140044/ENSG00000175197/ENSG00000172216/ENSG00000197594/ENSG00000100219/ENSG00000253276/ENSG00000126262/ENSG00000122644/ENSG00000106538/ENSG00000069667/ENSG00000122877
BP	GO:0007498	mesoderm development	21/1485	106/14622	0.00203936	0.0366676	ENSG00000164690/ENSG00000164442/ENSG00000107984/ENSG00000157557/ENSG00000104899/ENSG00000125378/ENSG00000112715/ENSG00000073282/ENSG00000066468/ENSG00000077782/ENSG00000260428/ENSG00000172818/ENSG00000164171/ENSG00000149922/ENSG00000184058/ENSG00000119508/ENSG00000106689/ENSG00000138795/ENSG00000101336/ENSG00000064655/ENSG00000166823	SHH/CITED2/DKK1/ETS2/AMH/BMP4/VEGFA/TP63/FGFR2/FGFR1/SCX/OVOL1/ITGA2/TBX6/TBX1/NR4A3/LHX2/LEF1/HCK/EYA2/MESP1	21	13	ENSG00000164690/ENSG00000107984/ENSG00000104899/ENSG00000066468/ENSG00000077782/ENSG00000260428/ENSG00000149922/ENSG00000184058/ENSG00000119508/ENSG00000106689/ENSG00000138795/ENSG00000064655/ENSG00000166823	8	ENSG00000164442/ENSG00000157557/ENSG00000125378/ENSG00000112715/ENSG00000073282/ENSG00000172818/ENSG00000164171/ENSG00000101336
BP	GO:0051346	negative regulation of hydrolase activity	56/1485	375/14622	0.00205637	0.0368501	ENSG00000197249/ENSG00000102032/ENSG00000127564/ENSG00000164611/ENSG00000089685/ENSG00000175895/ENSG00000051108/ENSG00000079257/ENSG00000183087/ENSG00000112715/ENSG00000124102/ENSG00000217128/ENSG00000132386/ENSG00000140398/ENSG00000137812/ENSG00000150938/ENSG00000197558/ENSG00000135596/ENSG00000170369/ENSG00000101197/ENSG00000012223/ENSG00000170373/ENSG00000105825/ENSG00000120539/ENSG00000160111…	SERPINA1/RENBP/PKMYT1/PTTG1/BIRC5/PLEKHF2/HERPUD1/LXN/GAS6/VEGFA/PI3/FNIP1/SERPINF1/NEIL1/KNL1/CRIM1/SSPO/MICAL1/CST2/BIRC7/LTF/CST1/TFPI2/MASTL/CPAMD8/CD109/CST5/COL4A3/ECM1/BIRC3/ELFN1/PCDH11X/SERPINA5/BST2/PAM16/SERPINB8/LEF1/PLEKHF1/CST4/PLXNB3/NOS3/BIN1/SLPI/ELFN2/SPOCD1/SERPINI1/APOA1/PLA2R1/LEPR/SPINK5/SERPINE1/SPRY1/SLIT2/PZP/SERPINE2/UMODL1	56	37	ENSG00000127564/ENSG00000164611/ENSG00000089685/ENSG00000079257/ENSG00000183087/ENSG00000132386/ENSG00000140398/ENSG00000137812/ENSG00000197558/ENSG00000135596/ENSG00000170369/ENSG00000101197/ENSG00000170373/ENSG00000105825/ENSG00000120539/ENSG00000160111/ENSG00000170367/ENSG00000169031/ENSG00000143369/ENSG00000225968/ENSG00000102290/ENSG00000217930/ENSG00000138795/ENSG00000166289/ENSG00000101441…	19	ENSG00000197249/ENSG00000102032/ENSG00000175895/ENSG00000051108/ENSG00000112715/ENSG00000124102/ENSG00000217128/ENSG00000150938/ENSG00000012223/ENSG00000156535/ENSG00000023445/ENSG00000188488/ENSG00000130303/ENSG00000166401/ENSG00000164867/ENSG00000124107/ENSG00000116678/ENSG00000106366/ENSG00000164056
BP	GO:0061640	cytoskeleton-dependent cytokinesis	17/1485	79/14622	0.00211226	0.0376506	ENSG00000135476/ENSG00000112984/ENSG00000178999/ENSG00000166851/ENSG00000122966/ENSG00000137807/ENSG00000138180/ENSG00000011426/ENSG00000149503/ENSG00000090889/ENSG00000115163/ENSG00000139618/ENSG00000137804/ENSG00000138182/ENSG00000096093/ENSG00000100167/ENSG00000180096	ESPL1/KIF20A/AURKB/PLK1/CIT/KIF23/CEP55/ANLN/INCENP/KIF4A/CENPA/BRCA2/NUSAP1/KIF20B/EFHC1/SEPT3/SEPT1	17	16	ENSG00000135476/ENSG00000112984/ENSG00000178999/ENSG00000166851/ENSG00000122966/ENSG00000137807/ENSG00000138180/ENSG00000011426/ENSG00000149503/ENSG00000090889/ENSG00000115163/ENSG00000139618/ENSG00000137804/ENSG00000138182/ENSG00000096093/ENSG00000180096	1	ENSG00000100167
BP	GO:0071897	DNA biosynthetic process	33/1485	194/14622	0.00211505	0.0376506	ENSG00000178999/ENSG00000166803/ENSG00000167900/ENSG00000127586/ENSG00000124762/ENSG00000117724/ENSG00000105486/ENSG00000051341/ENSG00000140451/ENSG00000177084/ENSG00000062822/ENSG00000132646/ENSG00000133119/ENSG00000175643/ENSG00000181085/ENSG00000136492/ENSG00000197299/ENSG00000156587/ENSG00000111247/ENSG00000117650/ENSG00000136982/ENSG00000138376/ENSG00000139618/ENSG00000276644/ENSG00000143476…	AURKB/PCLAF/TK1/CHTF18/CDKN1A/CENPF/LIG1/POLQ/PIF1/POLE/POLD1/PCNA/RFC3/RMI2/MAPK15/BRIP1/BLM/UBE2L6/RAD51AP1/NEK2/DSCC1/BARD1/BRCA2/DACH1/DTL/POLA2/EXO1/POLE2/DNA2/BRCA1/PPARG/TYMS/TERT	33	31	ENSG00000178999/ENSG00000166803/ENSG00000167900/ENSG00000127586/ENSG00000117724/ENSG00000105486/ENSG00000051341/ENSG00000140451/ENSG00000177084/ENSG00000062822/ENSG00000132646/ENSG00000133119/ENSG00000175643/ENSG00000181085/ENSG00000136492/ENSG00000197299/ENSG00000111247/ENSG00000117650/ENSG00000136982/ENSG00000138376/ENSG00000139618/ENSG00000276644/ENSG00000143476/ENSG00000014138/ENSG00000174371…	2	ENSG00000124762/ENSG00000156587
BP	GO:0002521	leukocyte differentiation	58/1485	392/14622	0.00214414	0.0380426	ENSG00000164690/ENSG00000124766/ENSG00000067082/ENSG00000100097/ENSG00000151651/ENSG00000143365/ENSG00000155760/ENSG00000173334/ENSG00000172216/ENSG00000186891/ENSG00000100867/ENSG00000155090/ENSG00000153879/ENSG00000118513/ENSG00000100219/ENSG00000128342/ENSG00000125378/ENSG00000183087/ENSG00000143799/ENSG00000187741/ENSG00000108773/ENSG00000112715/ENSG00000095585/ENSG00000180694/ENSG00000204103…	SHH/SOX4/KLF6/LGALS1/ADAM8/RORC/FZD7/TRIB1/CEBPB/TNFRSF18/DHRS2/KLF10/CEBPG/MYB/XBP1/LIF/BMP4/GAS6/PARP1/FANCA/KAT2A/VEGFA/BLNK/TMEM64/MAFB/FNIP1/FANCD2/GPR68/LTF/BCL2/AGER/RASGRP1/CD109/PPARG/DOCK10/IL18/CD74/RASSF2/FLT3/LY6D/MITF/LEF1/FBN1/TYRO3/MMP14/RORA/LEPR/IL11/TRPM2/LOXL3/IFNE/HDAC9/SPINK5/MERTK/VAV1/POU2F2/ZEB1/ADA	58	34	ENSG00000164690/ENSG00000100097/ENSG00000151651/ENSG00000186891/ENSG00000183087/ENSG00000143799/ENSG00000187741/ENSG00000108773/ENSG00000180694/ENSG00000144554/ENSG00000119714/ENSG00000204305/ENSG00000132170/ENSG00000135905/ENSG00000019582/ENSG00000101265/ENSG00000122025/ENSG00000167656/ENSG00000187098/ENSG00000138795/ENSG00000166147/ENSG00000092445/ENSG00000157227/ENSG00000095752/ENSG00000142185…	24	ENSG00000124766/ENSG00000067082/ENSG00000143365/ENSG00000155760/ENSG00000173334/ENSG00000172216/ENSG00000100867/ENSG00000155090/ENSG00000153879/ENSG00000118513/ENSG00000100219/ENSG00000128342/ENSG00000125378/ENSG00000112715/ENSG00000095585/ENSG00000204103/ENSG00000217128/ENSG00000012223/ENSG00000171791/ENSG00000172575/ENSG00000156535/ENSG00000150782/ENSG00000069667/ENSG00000116678
BP	GO:0071158	positive regulation of cell cycle arrest	18/1485	86/14622	0.00220101	0.0389231	ENSG00000124766/ENSG00000170312/ENSG00000087586/ENSG00000075218/ENSG00000124762/ENSG00000111276/ENSG00000134057/ENSG00000161642/ENSG00000132646/ENSG00000101412/ENSG00000177595/ENSG00000151849/ENSG00000129173/ENSG00000165891/ENSG00000012048/ENSG00000158402/ENSG00000078900/ENSG00000118495	SOX4/CDK1/AURKA/GTSE1/CDKN1A/CDKN1B/CCNB1/ZNF385A/PCNA/E2F1/PIDD1/CENPJ/E2F8/E2F7/BRCA1/CDC25C/TP73/PLAGL1	18	15	ENSG00000170312/ENSG00000087586/ENSG00000075218/ENSG00000134057/ENSG00000161642/ENSG00000132646/ENSG00000101412/ENSG00000177595/ENSG00000151849/ENSG00000129173/ENSG00000165891/ENSG00000012048/ENSG00000158402/ENSG00000078900/ENSG00000118495	3	ENSG00000124766/ENSG00000124762/ENSG00000111276
BP	GO:0031297	replication fork processing	9/1485	30/14622	0.00222294	0.0390541	ENSG00000160949/ENSG00000132646/ENSG00000197774/ENSG00000197299/ENSG00000013573/ENSG00000139618/ENSG00000154920/ENSG00000175279/ENSG00000258366	TONSL/PCNA/EME2/BLM/DDX11/BRCA2/EME1/CENPS/RTEL1	9	9	ENSG00000160949/ENSG00000132646/ENSG00000197774/ENSG00000197299/ENSG00000013573/ENSG00000139618/ENSG00000154920/ENSG00000175279/ENSG00000258366	0
BP	GO:0032965	regulation of collagen biosynthetic process	9/1485	30/14622	0.00222294	0.0390541	ENSG00000116285/ENSG00000157613/ENSG00000118513/ENSG00000125378/ENSG00000106991/ENSG00000260428/ENSG00000164171/ENSG00000132170/ENSG00000026025	ERRFI1/CREB3L1/MYB/BMP4/ENG/SCX/ITGA2/PPARG/VIM	9	4	ENSG00000106991/ENSG00000260428/ENSG00000132170/ENSG00000026025	5	ENSG00000116285/ENSG00000157613/ENSG00000118513/ENSG00000125378/ENSG00000164171
BP	GO:0031667	response to nutrient levels	59/1485	401/14622	0.00224889	0.0393811	ENSG00000100889/ENSG00000025039/ENSG00000167114/ENSG00000124762/ENSG00000139352/ENSG00000175895/ENSG00000043591/ENSG00000112972/ENSG00000108821/ENSG00000166986/ENSG00000175197/ENSG00000163083/ENSG00000128564/ENSG00000115919/ENSG00000132646/ENSG00000155090/ENSG00000164761/ENSG00000115415/ENSG00000113161/ENSG00000100219/ENSG00000136492/ENSG00000005893/ENSG00000090339/ENSG00000183087/ENSG00000097033…	PCK2/RRAGD/SLC27A4/CDKN1A/ASCL1/PLEKHF2/ADRB1/HMGCS1/COL1A1/MARS/DDIT3/INHBB/VGF/KYNU/PCNA/KLF10/TNFRSF11B/STAT1/HMGCR/XBP1/BRIP1/LAMP2/ICAM1/GAS6/SH3GLB1/KAT2A/NFE2L2/F7/CAT/FNIP1/RRAGA/DNMT3B/MT-CYB/ITGA2/BCL2/PMAIP1/CTSV/MAP3K5/BCL10/HMGCL/RRAGC/ATF3/PPARG/ASNS/FOLR1/PDK4/SELL/FAS/PLEKHF1/TYMS/PRKCG/APOA1/SLC6A19/P2RX7/ALDH1A2/PYY2/GABARAP/MAP1LC3A/ADA	59	24	ENSG00000108821/ENSG00000163083/ENSG00000128564/ENSG00000132646/ENSG00000136492/ENSG00000183087/ENSG00000108773/ENSG00000057593/ENSG00000088305/ENSG00000198727/ENSG00000136943/ENSG00000132170/ENSG00000188404/ENSG00000026103/ENSG00000166289/ENSG00000176890/ENSG00000126583/ENSG00000118137/ENSG00000174358/ENSG00000089041/ENSG00000128918/ENSG00000237575/ENSG00000101460/ENSG00000196839	35	ENSG00000100889/ENSG00000025039/ENSG00000167114/ENSG00000124762/ENSG00000139352/ENSG00000175895/ENSG00000043591/ENSG00000112972/ENSG00000166986/ENSG00000175197/ENSG00000115919/ENSG00000155090/ENSG00000164761/ENSG00000115415/ENSG00000113161/ENSG00000100219/ENSG00000005893/ENSG00000090339/ENSG00000097033/ENSG00000116044/ENSG00000121691/ENSG00000217128/ENSG00000155876/ENSG00000164171/ENSG00000171791…
BP	GO:0006310	DNA recombination	39/1485	241/14622	0.00227508	0.0397105	ENSG00000160957/ENSG00000131747/ENSG00000160949/ENSG00000164104/ENSG00000051341/ENSG00000140451/ENSG00000071539/ENSG00000197774/ENSG00000178295/ENSG00000175643/ENSG00000109685/ENSG00000136492/ENSG00000197299/ENSG00000131153/ENSG00000076248/ENSG00000143799/ENSG00000097046/ENSG00000093009/ENSG00000111247/ENSG00000138376/ENSG00000139618/ENSG00000085999/ENSG00000154920/ENSG00000188827/ENSG00000174371…	RECQL4/TOP2A/TONSL/HMGB2/POLQ/PIF1/TRIP13/EME2/GEN1/RMI2/NSD2/BRIP1/BLM/GINS2/UNG/PARP1/CDC7/CDC45/RAD51AP1/BARD1/BRCA2/RAD54L/EME1/SLX4/EXO1/REC8/MND1/DNA2/BRCA1/CHEK1/ATAD5/LEF1/PARPBP/MCM8/CENPS/SFR1/MSH5/GINS4/RTEL1	39	39	ENSG00000160957/ENSG00000131747/ENSG00000160949/ENSG00000164104/ENSG00000051341/ENSG00000140451/ENSG00000071539/ENSG00000197774/ENSG00000178295/ENSG00000175643/ENSG00000109685/ENSG00000136492/ENSG00000197299/ENSG00000131153/ENSG00000076248/ENSG00000143799/ENSG00000097046/ENSG00000093009/ENSG00000111247/ENSG00000138376/ENSG00000139618/ENSG00000085999/ENSG00000154920/ENSG00000188827/ENSG00000174371…	0
BP	GO:0048660	regulation of smooth muscle cell proliferation	21/1485	107/14622	0.00230005	0.0400164	ENSG00000189058/ENSG00000173334/ENSG00000111276/ENSG00000105835/ENSG00000140416/ENSG00000115415/ENSG00000118513/ENSG00000113161/ENSG00000125378/ENSG00000066468/ENSG00000164171/ENSG00000197442/ENSG00000198959/ENSG00000119508/ENSG00000132170/ENSG00000169418/ENSG00000150782/ENSG00000125257/ENSG00000164362/ENSG00000106018/ENSG00000185532	APOD/TRIB1/CDKN1B/NAMPT/TPM1/STAT1/MYB/HMGCR/BMP4/FGFR2/ITGA2/MAP3K5/TGM2/NR4A3/PPARG/NPR1/IL18/ABCC4/TERT/VIPR2/PRKG1	21	9	ENSG00000189058/ENSG00000066468/ENSG00000119508/ENSG00000132170/ENSG00000169418/ENSG00000125257/ENSG00000164362/ENSG00000106018/ENSG00000185532	12	ENSG00000173334/ENSG00000111276/ENSG00000105835/ENSG00000140416/ENSG00000115415/ENSG00000118513/ENSG00000113161/ENSG00000125378/ENSG00000164171/ENSG00000197442/ENSG00000198959/ENSG00000150782
BP	GO:0030858	positive regulation of epithelial cell differentiation	13/1485	54/14622	0.00241513	0.0418619	ENSG00000272398/ENSG00000133639/ENSG00000128342/ENSG00000125378/ENSG00000185920/ENSG00000168874/ENSG00000168621/ENSG00000184113/ENSG00000169884/ENSG00000273706/ENSG00000106366/ENSG00000117425/ENSG00000166823	CD24/BTG1/LIF/BMP4/PTCH1/ATOH8/GDNF/CLDN5/WNT10B/LHX1/SERPINE1/PTCH2/MESP1	13	5	ENSG00000184113/ENSG00000169884/ENSG00000273706/ENSG00000117425/ENSG00000166823	8	ENSG00000272398/ENSG00000133639/ENSG00000128342/ENSG00000125378/ENSG00000185920/ENSG00000168874/ENSG00000168621/ENSG00000106366
BP	GO:0090231	regulation of spindle checkpoint	6/1485	15/14622	0.0024217	0.0418619	ENSG00000167513/ENSG00000134057/ENSG00000080986/ENSG00000178295/ENSG00000164109/ENSG00000205629	CDT1/CCNB1/NDC80/GEN1/MAD2L1/LCMT1	6	5	ENSG00000167513/ENSG00000134057/ENSG00000080986/ENSG00000178295/ENSG00000164109	1	ENSG00000205629
BP	GO:0034446	substrate adhesion-dependent cell spreading	17/1485	80/14622	0.00243384	0.041937	ENSG00000155760/ENSG00000118193/ENSG00000130702/ENSG00000091136/ENSG00000173848/ENSG00000115414/ENSG00000092929/ENSG00000073712/ENSG00000174804/ENSG00000163975/ENSG00000169604/ENSG00000077942/ENSG00000117228/ENSG00000092445/ENSG00000139626/ENSG00000118137/ENSG00000153208	FZD7/KIF14/LAMA5/LAMB1/NET1/FN1/UNC13D/FERMT2/FZD4/MELTF/ANTXR1/FBLN1/GBP1/TYRO3/ITGB7/APOA1/MERTK	17	10	ENSG00000118193/ENSG00000130702/ENSG00000091136/ENSG00000092929/ENSG00000163975/ENSG00000077942/ENSG00000092445/ENSG00000139626/ENSG00000118137/ENSG00000153208	7	ENSG00000155760/ENSG00000173848/ENSG00000115414/ENSG00000073712/ENSG00000174804/ENSG00000169604/ENSG00000117228
BP	GO:0070228	regulation of lymphocyte apoptotic process	12/1485	48/14622	0.00249581	0.0428673	ENSG00000178999/ENSG00000151651/ENSG00000131981/ENSG00000100644/ENSG00000185950/ENSG00000125378/ENSG00000217128/ENSG00000101197/ENSG00000142867/ENSG00000019582/ENSG00000089041/ENSG00000196839	AURKB/ADAM8/LGALS3/HIF1A/IRS2/BMP4/FNIP1/BIRC7/BCL10/CD74/P2RX7/ADA	12	6	ENSG00000178999/ENSG00000151651/ENSG00000101197/ENSG00000019582/ENSG00000089041/ENSG00000196839	6	ENSG00000131981/ENSG00000100644/ENSG00000185950/ENSG00000125378/ENSG00000217128/ENSG00000142867
BP	GO:0001755	neural crest cell migration	11/1485	42/14622	0.00251208	0.0428728	ENSG00000164690/ENSG00000130702/ENSG00000100644/ENSG00000125378/ENSG00000178568/ENSG00000184058/ENSG00000168621/ENSG00000110195/ENSG00000138795/ENSG00000095539/ENSG00000135622	SHH/LAMA5/HIF1A/BMP4/ERBB4/TBX1/GDNF/FOLR1/LEF1/SEMA4G/SEMA4F	11	7	ENSG00000164690/ENSG00000130702/ENSG00000178568/ENSG00000184058/ENSG00000138795/ENSG00000095539/ENSG00000135622	4	ENSG00000100644/ENSG00000125378/ENSG00000168621/ENSG00000110195
BP	GO:0006284	base-excision repair	11/1485	42/14622	0.00251208	0.0428728	ENSG00000160957/ENSG00000105486/ENSG00000051341/ENSG00000177084/ENSG00000062822/ENSG00000076248/ENSG00000140398/ENSG00000132781/ENSG00000152669/ENSG00000138346/ENSG00000109674	RECQL4/LIG1/POLQ/POLE/POLD1/UNG/NEIL1/MUTYH/CCNO/DNA2/NEIL3	11	11	ENSG00000160957/ENSG00000105486/ENSG00000051341/ENSG00000177084/ENSG00000062822/ENSG00000076248/ENSG00000140398/ENSG00000132781/ENSG00000152669/ENSG00000138346/ENSG00000109674	0
BP	GO:0010721	negative regulation of cell development	42/1485	266/14622	0.0025386	0.0431884	ENSG00000164690/ENSG00000100097/ENSG00000066279/ENSG00000139352/ENSG00000205336/ENSG00000168542/ENSG00000117318/ENSG00000178568/ENSG00000109099/ENSG00000100968/ENSG00000169783/ENSG00000176887/ENSG00000012223/ENSG00000171791/ENSG00000149922/ENSG00000101384/ENSG00000135333/ENSG00000105426/ENSG00000117280/ENSG00000163975/ENSG00000166780/ENSG00000077942/ENSG00000078900/ENSG00000117228/ENSG00000112902…	SHH/LGALS1/ASPM/ASCL1/ADGRG1/COL3A1/ID3/ERBB4/PMP22/NFATC4/LINGO1/SOX11/LTF/BCL2/TBX6/JAG1/EPHA7/PTPRS/RAB29/MELTF/C16orf45/FBLN1/TP73/GBP1/SEMA5A/ITM2C/SYNGAP1/NGEF/FBN1/MEIS1/DLX2/VIM/TERT/EPHB2/ABCC8/SEMA4G/NR2F1/PTPRO/DAAM2/SEMA4F/SLIT2/GPR173	42	31	ENSG00000164690/ENSG00000100097/ENSG00000066279/ENSG00000168542/ENSG00000178568/ENSG00000109099/ENSG00000100968/ENSG00000169783/ENSG00000176887/ENSG00000149922/ENSG00000101384/ENSG00000135333/ENSG00000105426/ENSG00000163975/ENSG00000077942/ENSG00000078900/ENSG00000112902/ENSG00000135916/ENSG00000197283/ENSG00000066248/ENSG00000166147/ENSG00000143995/ENSG00000026025/ENSG00000164362/ENSG00000006071…	11	ENSG00000139352/ENSG00000205336/ENSG00000117318/ENSG00000012223/ENSG00000171791/ENSG00000117280/ENSG00000166780/ENSG00000117228/ENSG00000115844/ENSG00000133216/ENSG00000151490
BP	GO:0019430	removal of superoxide radicals	7/1485	20/14622	0.00258837	0.0436195	ENSG00000112096/ENSG00000228716/ENSG00000116044/ENSG00000109610/ENSG00000164867/ENSG00000140092/ENSG00000135218	SOD2/DHFR/NFE2L2/SOD3/NOS3/FBLN5/CD36	7	2	ENSG00000228716/ENSG00000109610	5	ENSG00000112096/ENSG00000116044/ENSG00000164867/ENSG00000140092/ENSG00000135218
BP	GO:0031069	hair follicle morphogenesis	7/1485	20/14622	0.00258837	0.0436195	ENSG00000164690/ENSG00000128422/ENSG00000073282/ENSG00000066468/ENSG00000171791/ENSG00000136943/ENSG00000164066	SHH/KRT17/TP63/FGFR2/BCL2/CTSV/INTU	7	4	ENSG00000164690/ENSG00000066468/ENSG00000136943/ENSG00000164066	3	ENSG00000128422/ENSG00000073282/ENSG00000171791
BP	GO:0021987	cerebral cortex development	20/1485	101/14622	0.00259006	0.0436195	ENSG00000013810/ENSG00000075702/ENSG00000066279/ENSG00000139352/ENSG00000118193/ENSG00000138363/ENSG00000091136/ENSG00000205336/ENSG00000100644/ENSG00000168542/ENSG00000169855/ENSG00000187951/ENSG00000105426/ENSG00000166780/ENSG00000157193/ENSG00000096093/ENSG00000106689/ENSG00000196159/ENSG00000145147/ENSG00000170558	TACC3/WDR62/ASPM/ASCL1/KIF14/ATIC/LAMB1/ADGRG1/HIF1A/COL3A1/ROBO1/AC091057.1/PTPRS/C16orf45/LRP8/EFHC1/LHX2/FAT4/SLIT2/CDH2	20	15	ENSG00000013810/ENSG00000075702/ENSG00000066279/ENSG00000118193/ENSG00000091136/ENSG00000168542/ENSG00000169855/ENSG00000187951/ENSG00000105426/ENSG00000157193/ENSG00000096093/ENSG00000106689/ENSG00000196159/ENSG00000145147/ENSG00000170558	5	ENSG00000139352/ENSG00000138363/ENSG00000205336/ENSG00000100644/ENSG00000166780
BP	GO:2000045	regulation of G1/S transition of mitotic cell cycle	26/1485	144/14622	0.0025964	0.0436195	ENSG00000124766/ENSG00000170312/ENSG00000087586/ENSG00000075218/ENSG00000124762/ENSG00000118193/ENSG00000111276/ENSG00000134057/ENSG00000161642/ENSG00000041515/ENSG00000132646/ENSG00000101412/ENSG00000177595/ENSG00000094804/ENSG00000073282/ENSG00000151849/ENSG00000093009/ENSG00000077684/ENSG00000129173/ENSG00000135446/ENSG00000171791/ENSG00000165891/ENSG00000158402/ENSG00000078900/ENSG00000164362…	SOX4/CDK1/AURKA/GTSE1/CDKN1A/KIF14/CDKN1B/CCNB1/ZNF385A/MYO16/PCNA/E2F1/PIDD1/CDC6/TP63/CENPJ/CDC45/JADE1/E2F8/CDK4/BCL2/E2F7/CDC25C/TP73/TERT/PLAGL1	26	19	ENSG00000170312/ENSG00000087586/ENSG00000075218/ENSG00000118193/ENSG00000134057/ENSG00000161642/ENSG00000132646/ENSG00000101412/ENSG00000177595/ENSG00000094804/ENSG00000151849/ENSG00000093009/ENSG00000077684/ENSG00000129173/ENSG00000165891/ENSG00000158402/ENSG00000078900/ENSG00000164362/ENSG00000118495	7	ENSG00000124766/ENSG00000124762/ENSG00000111276/ENSG00000041515/ENSG00000073282/ENSG00000135446/ENSG00000171791
BP	GO:0070372	regulation of ERK1 and ERK2 cascade	39/1485	243/14622	0.0026438	0.0442775	ENSG00000116285/ENSG00000064687/ENSG00000188257/ENSG00000115414/ENSG00000113161/ENSG00000128342/ENSG00000090339/ENSG00000125378/ENSG00000167653/ENSG00000183087/ENSG00000156427/ENSG00000068078/ENSG00000178568/ENSG00000066468/ENSG00000077782/ENSG00000143556/ENSG00000156299/ENSG00000204305/ENSG00000135333/ENSG00000111846/ENSG00000172575/ENSG00000162772/ENSG00000187678/ENSG00000101447/ENSG00000077942…	ERRFI1/ABCA7/PLA2G2A/FN1/HMGCR/LIF/ICAM1/BMP4/PSCA/GAS6/FGF18/FGFR3/ERBB4/FGFR2/FGFR1/S100A7/TIAM1/AGER/EPHA7/GCNT2/RASGRP1/ATF3/SPRY4/FAM83D/FBLN1/CD74/GBP1/FLT3/C5AR1/LMO3/TYRO3/ARHGAP8/EPHB2/EPHB6/SPRY1/MERTK/CD36/TBC1D10C/EPHB1	39	24	ENSG00000064687/ENSG00000188257/ENSG00000167653/ENSG00000183087/ENSG00000156427/ENSG00000068078/ENSG00000178568/ENSG00000066468/ENSG00000077782/ENSG00000204305/ENSG00000135333/ENSG00000111846/ENSG00000101447/ENSG00000077942/ENSG00000019582/ENSG00000122025/ENSG00000197405/ENSG00000048540/ENSG00000092445/ENSG00000241484/ENSG00000106123/ENSG00000153208/ENSG00000175463/ENSG00000154928	15	ENSG00000116285/ENSG00000115414/ENSG00000113161/ENSG00000128342/ENSG00000090339/ENSG00000125378/ENSG00000143556/ENSG00000156299/ENSG00000172575/ENSG00000162772/ENSG00000187678/ENSG00000117228/ENSG00000133216/ENSG00000164056/ENSG00000135218
BP	GO:0033273	response to vitamin	16/1485	74/14622	0.00267751	0.0447028	ENSG00000139352/ENSG00000112972/ENSG00000108821/ENSG00000115919/ENSG00000136492/ENSG00000183087/ENSG00000057593/ENSG00000121691/ENSG00000088305/ENSG00000198727/ENSG00000164171/ENSG00000132170/ENSG00000110195/ENSG00000176890/ENSG00000128918/ENSG00000196839	ASCL1/HMGCS1/COL1A1/KYNU/BRIP1/GAS6/F7/CAT/DNMT3B/MT-CYB/ITGA2/PPARG/FOLR1/TYMS/ALDH1A2/ADA	16	10	ENSG00000108821/ENSG00000136492/ENSG00000183087/ENSG00000057593/ENSG00000088305/ENSG00000198727/ENSG00000132170/ENSG00000176890/ENSG00000128918/ENSG00000196839	6	ENSG00000139352/ENSG00000112972/ENSG00000115919/ENSG00000121691/ENSG00000164171/ENSG00000110195
BP	GO:0070227	lymphocyte apoptotic process	14/1485	61/14622	0.00270368	0.0449999	ENSG00000178999/ENSG00000151651/ENSG00000131981/ENSG00000100644/ENSG00000185950/ENSG00000125378/ENSG00000146072/ENSG00000153094/ENSG00000217128/ENSG00000101197/ENSG00000142867/ENSG00000019582/ENSG00000089041/ENSG00000196839	AURKB/ADAM8/LGALS3/HIF1A/IRS2/BMP4/TNFRSF21/BCL2L11/FNIP1/BIRC7/BCL10/CD74/P2RX7/ADA	14	6	ENSG00000178999/ENSG00000151651/ENSG00000101197/ENSG00000019582/ENSG00000089041/ENSG00000196839	8	ENSG00000131981/ENSG00000100644/ENSG00000185950/ENSG00000125378/ENSG00000146072/ENSG00000153094/ENSG00000217128/ENSG00000142867
BP	GO:0046545	development of primary female sexual characteristics	17/1485	81/14622	0.00279524	0.0463802	ENSG00000176046/ENSG00000163083/ENSG00000128564/ENSG00000172216/ENSG00000104899/ENSG00000221829/ENSG00000090339/ENSG00000187741/ENSG00000112715/ENSG00000174804/ENSG00000171791/ENSG00000139618/ENSG00000276644/ENSG00000164867/ENSG00000157227/ENSG00000145147/ENSG00000177398	NUPR1/INHBB/VGF/CEBPB/AMH/FANCG/ICAM1/FANCA/VEGFA/FZD4/BCL2/BRCA2/DACH1/NOS3/MMP14/SLIT2/UMODL1	17	10	ENSG00000163083/ENSG00000128564/ENSG00000104899/ENSG00000221829/ENSG00000187741/ENSG00000139618/ENSG00000276644/ENSG00000157227/ENSG00000145147/ENSG00000177398	7	ENSG00000176046/ENSG00000172216/ENSG00000090339/ENSG00000112715/ENSG00000174804/ENSG00000171791/ENSG00000164867
BP	GO:0003156	regulation of animal organ formation	9/1485	31/14622	0.00285426	0.0470691	ENSG00000164690/ENSG00000164442/ENSG00000107984/ENSG00000125378/ENSG00000169083/ENSG00000077782/ENSG00000168621/ENSG00000164056/ENSG00000166823	SHH/CITED2/DKK1/BMP4/AR/FGFR1/GDNF/SPRY1/MESP1	9	5	ENSG00000164690/ENSG00000107984/ENSG00000169083/ENSG00000077782/ENSG00000166823	4	ENSG00000164442/ENSG00000125378/ENSG00000168621/ENSG00000164056
BP	GO:0006298	mismatch repair	9/1485	31/14622	0.00285426	0.0470691	ENSG00000105486/ENSG00000062822/ENSG00000132646/ENSG00000132781/ENSG00000174371/ENSG00000078900/ENSG00000126583/ENSG00000204410/ENSG00000168646	LIG1/POLD1/PCNA/MUTYH/EXO1/TP73/PRKCG/MSH5/AXIN2	9	9	ENSG00000105486/ENSG00000062822/ENSG00000132646/ENSG00000132781/ENSG00000174371/ENSG00000078900/ENSG00000126583/ENSG00000204410/ENSG00000168646	0
BP	GO:0070371	ERK1 and ERK2 cascade	41/1485	260/14622	0.00290317	0.0473708	ENSG00000116285/ENSG00000183856/ENSG00000064687/ENSG00000188257/ENSG00000115414/ENSG00000113161/ENSG00000128342/ENSG00000090339/ENSG00000125378/ENSG00000167653/ENSG00000183087/ENSG00000156427/ENSG00000068078/ENSG00000178568/ENSG00000066468/ENSG00000077782/ENSG00000143556/ENSG00000156299/ENSG00000204305/ENSG00000135333/ENSG00000111846/ENSG00000172575/ENSG00000162772/ENSG00000187678/ENSG00000101447…	ERRFI1/IQGAP3/ABCA7/PLA2G2A/FN1/HMGCR/LIF/ICAM1/BMP4/PSCA/GAS6/FGF18/FGFR3/ERBB4/FGFR2/FGFR1/S100A7/TIAM1/AGER/EPHA7/GCNT2/RASGRP1/ATF3/SPRY4/FAM83D/FBLN1/CD74/GBP1/FLT3/C5AR1/LMO3/TYRO3/ARHGAP8/EPHB2/EPHB6/EGF/SPRY1/MERTK/CD36/TBC1D10C/EPHB1	41	26	ENSG00000183856/ENSG00000064687/ENSG00000188257/ENSG00000167653/ENSG00000183087/ENSG00000156427/ENSG00000068078/ENSG00000178568/ENSG00000066468/ENSG00000077782/ENSG00000204305/ENSG00000135333/ENSG00000111846/ENSG00000101447/ENSG00000077942/ENSG00000019582/ENSG00000122025/ENSG00000197405/ENSG00000048540/ENSG00000092445/ENSG00000241484/ENSG00000106123/ENSG00000138798/ENSG00000153208/ENSG00000175463…	15	ENSG00000116285/ENSG00000115414/ENSG00000113161/ENSG00000128342/ENSG00000090339/ENSG00000125378/ENSG00000143556/ENSG00000156299/ENSG00000172575/ENSG00000162772/ENSG00000187678/ENSG00000117228/ENSG00000133216/ENSG00000164056/ENSG00000135218
BP	GO:0002065	columnar/cuboidal epithelial cell differentiation	20/1485	102/14622	0.00292138	0.0473708	ENSG00000124766/ENSG00000124762/ENSG00000139352/ENSG00000135547/ENSG00000100644/ENSG00000172216/ENSG00000125378/ENSG00000073282/ENSG00000066468/ENSG00000077782/ENSG00000106541/ENSG00000176887/ENSG00000101384/ENSG00000184564/ENSG00000186862/ENSG00000138795/ENSG00000109705/ENSG00000176890/ENSG00000106366/ENSG00000170558	SOX4/CDKN1A/ASCL1/HEY2/HIF1A/CEBPB/BMP4/TP63/FGFR2/FGFR1/AGR2/SOX11/JAG1/SLITRK6/PDZD7/LEF1/NKX3-2/TYMS/SERPINE1/CDH2	20	10	ENSG00000135547/ENSG00000066468/ENSG00000077782/ENSG00000176887/ENSG00000101384/ENSG00000184564/ENSG00000138795/ENSG00000109705/ENSG00000176890/ENSG00000170558	10	ENSG00000124766/ENSG00000124762/ENSG00000139352/ENSG00000100644/ENSG00000172216/ENSG00000125378/ENSG00000073282/ENSG00000106541/ENSG00000186862/ENSG00000106366
BP	GO:0002523	leukocyte migration involved in inflammatory response	5/1485	11/14622	0.00293424	0.0473708	ENSG00000151651/ENSG00000163220/ENSG00000126262/ENSG00000143546/ENSG00000129988	ADAM8/S100A9/FFAR2/S100A8/LBP	5	1	ENSG00000151651	4	ENSG00000163220/ENSG00000126262/ENSG00000143546/ENSG00000129988
BP	GO:0033197	response to vitamin E	5/1485	11/14622	0.00293424	0.0473708	ENSG00000112972/ENSG00000108821/ENSG00000121691/ENSG00000132170/ENSG00000196839	HMGCS1/COL1A1/CAT/PPARG/ADA	5	3	ENSG00000108821/ENSG00000132170/ENSG00000196839	2	ENSG00000112972/ENSG00000121691
BP	GO:0070365	hepatocyte differentiation	5/1485	11/14622	0.00293424	0.0473708	ENSG00000100889/ENSG00000129173/ENSG00000164171/ENSG00000165891/ENSG00000166823	PCK2/E2F8/ITGA2/E2F7/MESP1	5	3	ENSG00000129173/ENSG00000165891/ENSG00000166823	2	ENSG00000100889/ENSG00000164171
BP	GO:0070601	centromeric sister chromatid cohesion	5/1485	11/14622	0.00293424	0.0473708	ENSG00000169679/ENSG00000129810/ENSG00000156970/ENSG00000163535/ENSG00000168646	BUB1/SGO1/BUB1B/SGO2/AXIN2	5	5	ENSG00000169679/ENSG00000129810/ENSG00000156970/ENSG00000163535/ENSG00000168646	0
BP	GO:2000380	regulation of mesoderm development	5/1485	11/14622	0.00293424	0.0473708	ENSG00000164690/ENSG00000107984/ENSG00000073282/ENSG00000077782/ENSG00000166823	SHH/DKK1/TP63/FGFR1/MESP1	5	4	ENSG00000164690/ENSG00000107984/ENSG00000077782/ENSG00000166823	1	ENSG00000073282
BP	GO:0014015	positive regulation of gliogenesis	12/1485	49/14622	0.00300554	0.0483766	ENSG00000164690/ENSG00000118513/ENSG00000128342/ENSG00000156299/ENSG00000204305/ENSG00000132170/ENSG00000265763/ENSG00000146216/ENSG00000078900/ENSG00000136717/ENSG00000181690/ENSG00000135919	SHH/MYB/LIF/TIAM1/AGER/PPARG/ZNF488/TTBK1/TP73/BIN1/PLAG1/SERPINE2	12	9	ENSG00000164690/ENSG00000204305/ENSG00000132170/ENSG00000265763/ENSG00000146216/ENSG00000078900/ENSG00000136717/ENSG00000181690/ENSG00000135919	3	ENSG00000118513/ENSG00000128342/ENSG00000156299
BP	GO:0031572	G2 DNA damage checkpoint	10/1485	37/14622	0.00303634	0.0487264	ENSG00000170312/ENSG00000140525/ENSG00000166851/ENSG00000197299/ENSG00000159147/ENSG00000143476/ENSG00000012048/ENSG00000149554/ENSG00000092853/ENSG00000160469	CDK1/FANCI/PLK1/BLM/DONSON/DTL/BRCA1/CHEK1/CLSPN/BRSK1	10	10	ENSG00000170312/ENSG00000140525/ENSG00000166851/ENSG00000197299/ENSG00000159147/ENSG00000143476/ENSG00000012048/ENSG00000149554/ENSG00000092853/ENSG00000160469	0
BP	GO:0010463	mesenchymal cell proliferation	11/1485	43/14622	0.00307136	0.048996	ENSG00000164690/ENSG00000115415/ENSG00000185950/ENSG00000125378/ENSG00000112715/ENSG00000073282/ENSG00000066468/ENSG00000077782/ENSG00000184058/ENSG00000196159/ENSG00000148516	SHH/STAT1/IRS2/BMP4/VEGFA/TP63/FGFR2/FGFR1/TBX1/FAT4/ZEB1	11	6	ENSG00000164690/ENSG00000066468/ENSG00000077782/ENSG00000184058/ENSG00000196159/ENSG00000148516	5	ENSG00000115415/ENSG00000185950/ENSG00000125378/ENSG00000112715/ENSG00000073282
BP	GO:0045599	negative regulation of fat cell differentiation	11/1485	43/14622	0.00307136	0.048996	ENSG00000186480/ENSG00000101255/ENSG00000140044/ENSG00000175197/ENSG00000101412/ENSG00000197594/ENSG00000101384/ENSG00000071575/ENSG00000169884/ENSG00000069667/ENSG00000149926	INSIG1/TRIB3/JDP2/DDIT3/E2F1/ENPP1/JAG1/TRIB2/WNT10B/RORA/FAM57B	11	5	ENSG00000101412/ENSG00000101384/ENSG00000071575/ENSG00000169884/ENSG00000149926	6	ENSG00000186480/ENSG00000101255/ENSG00000140044/ENSG00000175197/ENSG00000197594/ENSG00000069667
BP	GO:0022617	extracellular matrix disassembly	17/1485	82/14622	0.00320012	0.0507489	ENSG00000053747/ENSG00000151651/ENSG00000115414/ENSG00000136167/ENSG00000166033/ENSG00000142798/ENSG00000136943/ENSG00000163975/ENSG00000159753/ENSG00000196878/ENSG00000156103/ENSG00000275896/ENSG00000166147/ENSG00000168928/ENSG00000157227/ENSG00000168925/ENSG00000167754	LAMA3/ADAM8/FN1/LCP1/HTRA1/HSPG2/CTSV/MELTF/CARMIL2/LAMB3/MMP16/PRSS2/FBN1/CTRB2/MMP14/CTRB1/KLK5	17	12	ENSG00000053747/ENSG00000151651/ENSG00000142798/ENSG00000136943/ENSG00000163975/ENSG00000159753/ENSG00000196878/ENSG00000156103/ENSG00000166147/ENSG00000168928/ENSG00000157227/ENSG00000168925	5	ENSG00000115414/ENSG00000136167/ENSG00000166033/ENSG00000275896/ENSG00000167754
BP	GO:0050905	neuromuscular process	17/1485	82/14622	0.00320012	0.0507489	ENSG00000090861/ENSG00000137868/ENSG00000069424/ENSG00000173175/ENSG00000169992/ENSG00000184254/ENSG00000142319/ENSG00000161509/ENSG00000184564/ENSG00000167371/ENSG00000119508/ENSG00000132932/ENSG00000126233/ENSG00000105464/ENSG00000108797/ENSG00000184845/ENSG00000132535	AARS/STRA6/KCNAB2/ADCY5/NLGN2/ALDH1A3/SLC6A3/GRIN2C/SLITRK6/PRRT2/NR4A3/ATP8A2/SLURP1/GRIN2D/CNTNAP1/DRD1/DLG4	17	15	ENSG00000137868/ENSG00000069424/ENSG00000173175/ENSG00000169992/ENSG00000184254/ENSG00000142319/ENSG00000161509/ENSG00000184564/ENSG00000167371/ENSG00000119508/ENSG00000126233/ENSG00000105464/ENSG00000108797/ENSG00000184845/ENSG00000132535	2	ENSG00000090861/ENSG00000132932
BP	GO:0051656	establishment of organelle localization	61/1485	424/14622	0.00323625	0.0511708	ENSG00000197249/ENSG00000135476/ENSG00000147642/ENSG00000167513/ENSG00000076382/ENSG00000174871/ENSG00000137807/ENSG00000135723/ENSG00000237649/ENSG00000117724/ENSG00000118193/ENSG00000168067/ENSG00000134057/ENSG00000138778/ENSG00000100644/ENSG00000106636/ENSG00000080986/ENSG00000134222/ENSG00000143228/ENSG00000146670/ENSG00000121621/ENSG00000166900/ENSG00000092929/ENSG00000165929/ENSG00000134690…	SERPINA1/ESPL1/SYBU/CDT1/SPAG5/CNIH2/KIF23/FHOD1/KIFC1/CENPF/KIF14/MAP4K2/CCNB1/CENPE/HIF1A/YKT6/NDC80/PSRC1/NUF2/CDCA5/KIF18A/STX3/UNC13D/TC2N/CDCA8/KIF2C/STX5/MYO19/CENPA/RAB27B/NUSAP1/AREG/STX11/CROCC/BORCS5/SPDL1/RASGRP1/RIMS2/PRRT2/SLIT1/CHMP4C/NR4A3/FAM83D/DLGAP5/DNM1/PINK1/FOLR1/CTSC/SNPH/DOC2A/OTOF/CENPQ/CHGA/SYT17/F5/PCLO/P2RX7/STYK1/SPRY1/UNC13A/SYT16	61	43	ENSG00000135476/ENSG00000147642/ENSG00000167513/ENSG00000076382/ENSG00000174871/ENSG00000137807/ENSG00000135723/ENSG00000237649/ENSG00000117724/ENSG00000118193/ENSG00000168067/ENSG00000134057/ENSG00000138778/ENSG00000080986/ENSG00000134222/ENSG00000143228/ENSG00000146670/ENSG00000121621/ENSG00000092929/ENSG00000134690/ENSG00000142945/ENSG00000278259/ENSG00000115163/ENSG00000137804/ENSG00000058453…	18	ENSG00000197249/ENSG00000100644/ENSG00000106636/ENSG00000166900/ENSG00000165929/ENSG00000162236/ENSG00000041353/ENSG00000109321/ENSG00000135604/ENSG00000165714/ENSG00000172575/ENSG00000164695/ENSG00000158828/ENSG00000110195/ENSG00000100604/ENSG00000103528/ENSG00000198734/ENSG00000164056
BP	GO:0002053	positive regulation of mesenchymal cell proliferation	8/1485	26/14622	0.0032561	0.0511936	ENSG00000164690/ENSG00000115415/ENSG00000185950/ENSG00000112715/ENSG00000073282/ENSG00000066468/ENSG00000077782/ENSG00000184058	SHH/STAT1/IRS2/VEGFA/TP63/FGFR2/FGFR1/TBX1	8	4	ENSG00000164690/ENSG00000066468/ENSG00000077782/ENSG00000184058	4	ENSG00000115415/ENSG00000185950/ENSG00000112715/ENSG00000073282
BP	GO:0048659	smooth muscle cell proliferation	21/1485	110/14622	0.00325674	0.0511936	ENSG00000189058/ENSG00000173334/ENSG00000111276/ENSG00000105835/ENSG00000140416/ENSG00000115415/ENSG00000118513/ENSG00000113161/ENSG00000125378/ENSG00000066468/ENSG00000164171/ENSG00000197442/ENSG00000198959/ENSG00000119508/ENSG00000132170/ENSG00000169418/ENSG00000150782/ENSG00000125257/ENSG00000164362/ENSG00000106018/ENSG00000185532	APOD/TRIB1/CDKN1B/NAMPT/TPM1/STAT1/MYB/HMGCR/BMP4/FGFR2/ITGA2/MAP3K5/TGM2/NR4A3/PPARG/NPR1/IL18/ABCC4/TERT/VIPR2/PRKG1	21	9	ENSG00000189058/ENSG00000066468/ENSG00000119508/ENSG00000132170/ENSG00000169418/ENSG00000125257/ENSG00000164362/ENSG00000106018/ENSG00000185532	12	ENSG00000173334/ENSG00000111276/ENSG00000105835/ENSG00000140416/ENSG00000115415/ENSG00000118513/ENSG00000113161/ENSG00000125378/ENSG00000164171/ENSG00000197442/ENSG00000198959/ENSG00000150782
BP	GO:0034728	nucleosome organization	27/1485	154/14622	0.00333606	0.0522876	ENSG00000123485/ENSG00000151725/ENSG00000164104/ENSG00000100162/ENSG00000105011/ENSG00000273983/ENSG00000132780/ENSG00000203760/ENSG00000115163/ENSG00000143401/ENSG00000123219/ENSG00000137812/ENSG00000102384/ENSG00000153044/ENSG00000159259/ENSG00000166451/ENSG00000196890/ENSG00000138092/ENSG00000186462/ENSG00000116254/ENSG00000142856/ENSG00000104147/ENSG00000175279/ENSG00000031691/ENSG00000124635…	HJURP/CENPU/HMGB2/CENPM/ASF1B/HIST1H3G/NASP/CENPW/CENPA/ANP32E/CENPK/KNL1/CENPI/CENPH/CHAF1B/CENPN/HIST3H2BB/CENPO/NAP1L2/CHD5/ITGB3BP/OIP5/CENPS/CENPQ/HIST1H2BJ/HIST1H3B/NFE2	27	26	ENSG00000123485/ENSG00000151725/ENSG00000164104/ENSG00000100162/ENSG00000105011/ENSG00000273983/ENSG00000132780/ENSG00000203760/ENSG00000115163/ENSG00000143401/ENSG00000123219/ENSG00000137812/ENSG00000102384/ENSG00000153044/ENSG00000159259/ENSG00000166451/ENSG00000196890/ENSG00000138092/ENSG00000186462/ENSG00000116254/ENSG00000142856/ENSG00000104147/ENSG00000175279/ENSG00000031691/ENSG00000124635…	1	ENSG00000123405
BP	GO:1901652	response to peptide	62/1485	433/14622	0.0033595	0.052424	ENSG00000100889/ENSG00000116285/ENSG00000101255/ENSG00000113494/ENSG00000111602/ENSG00000110719/ENSG00000133639/ENSG00000119729/ENSG00000111276/ENSG00000108821/ENSG00000166986/ENSG00000163083/ENSG00000128564/ENSG00000155090/ENSG00000145386/ENSG00000197594/ENSG00000094804/ENSG00000115415/ENSG00000185950/ENSG00000100219/ENSG00000171867/ENSG00000136492/ENSG00000131100/ENSG00000090339/ENSG00000143799…	PCK2/ERRFI1/TRIB3/PRLR/TIMELESS/TCIRG1/BTG1/RHOQ/CDKN1B/COL1A1/MARS/INHBB/VGF/KLF10/CCNA2/ENPP1/CDC6/STAT1/IRS2/XBP1/PRNP/BRIP1/ATP6V1E1/ICAM1/PARP1/ADCY5/NFE2L2/ATP6V0D1/ABCC2/F7/CAT/LMBRD1/DDX11/ATP6V1D/EIF4EBP1/GGH/MT-CYB/CDK4/AREG/JAG1/AGER/SOCS3/NR4A3/PPARG/PDK4/ADCY3/ATP6V1E2/RARRES2/KLF11/FBN1/GHR/CACNB1/GNG13/KHK/ABCC8/HDAC9/GLP2R/GNB4/CD36/EGR2/UMODL1/GPR173	62	30	ENSG00000111602/ENSG00000110719/ENSG00000108821/ENSG00000163083/ENSG00000128564/ENSG00000145386/ENSG00000094804/ENSG00000136492/ENSG00000143799/ENSG00000173175/ENSG00000023839/ENSG00000057593/ENSG00000013573/ENSG00000137563/ENSG00000198727/ENSG00000101384/ENSG00000204305/ENSG00000119508/ENSG00000132170/ENSG00000138031/ENSG00000166147/ENSG00000112964/ENSG00000067191/ENSG00000127588/ENSG00000138030…	32	ENSG00000100889/ENSG00000116285/ENSG00000101255/ENSG00000113494/ENSG00000133639/ENSG00000119729/ENSG00000111276/ENSG00000166986/ENSG00000155090/ENSG00000197594/ENSG00000115415/ENSG00000185950/ENSG00000100219/ENSG00000171867/ENSG00000131100/ENSG00000090339/ENSG00000116044/ENSG00000159720/ENSG00000121691/ENSG00000168216/ENSG00000100554/ENSG00000187840/ENSG00000135446/ENSG00000109321/ENSG00000184557…
BP	GO:0032886	regulation of microtubule-based process	32/1485	192/14622	0.00339341	0.052424	ENSG00000013810/ENSG00000165175/ENSG00000166851/ENSG00000165480/ENSG00000076382/ENSG00000174871/ENSG00000088325/ENSG00000087586/ENSG00000204388/ENSG00000111276/ENSG00000162063/ENSG00000134222/ENSG00000178295/ENSG00000121621/ENSG00000138160/ENSG00000108773/ENSG00000105255/ENSG00000151849/ENSG00000123473/ENSG00000142731/ENSG00000117650/ENSG00000094631/ENSG00000141577/ENSG00000144824/ENSG00000154839…	TACC3/MID1IP1/PLK1/SKA3/SPAG5/CNIH2/TPX2/AURKA/HSPA1B/CDKN1B/CCNF/PSRC1/GEN1/KIF18A/KIF11/KAT2A/FSD1/CENPJ/STIL/PLK4/NEK2/HDAC6/CEP131/PHLDB2/SKA1/BRCA1/CHMP4C/C16orf45/CCSAP/MDM1/CHEK1/MID1	32	26	ENSG00000013810/ENSG00000166851/ENSG00000165480/ENSG00000076382/ENSG00000174871/ENSG00000088325/ENSG00000087586/ENSG00000162063/ENSG00000134222/ENSG00000178295/ENSG00000121621/ENSG00000138160/ENSG00000108773/ENSG00000105255/ENSG00000151849/ENSG00000123473/ENSG00000142731/ENSG00000117650/ENSG00000094631/ENSG00000141577/ENSG00000154839/ENSG00000012048/ENSG00000154429/ENSG00000111554/ENSG00000149554…	6	ENSG00000165175/ENSG00000204388/ENSG00000111276/ENSG00000144824/ENSG00000164695/ENSG00000166780
BP	GO:0001708	cell fate specification	15/1485	69/14622	0.00339605	0.052424	ENSG00000164690/ENSG00000107984/ENSG00000155760/ENSG00000139352/ENSG00000169083/ENSG00000143013/ENSG00000077782/ENSG00000185920/ENSG00000149922/ENSG00000184058/ENSG00000203883/ENSG00000064655/ENSG00000107187/ENSG00000117425/ENSG00000166823	SHH/DKK1/FZD7/ASCL1/AR/LMO4/FGFR1/PTCH1/TBX6/TBX1/SOX18/EYA2/LHX3/PTCH2/MESP1	15	11	ENSG00000164690/ENSG00000107984/ENSG00000169083/ENSG00000077782/ENSG00000149922/ENSG00000184058/ENSG00000203883/ENSG00000064655/ENSG00000107187/ENSG00000117425/ENSG00000166823	4	ENSG00000155760/ENSG00000139352/ENSG00000143013/ENSG00000185920
BP	GO:0007492	endoderm development	15/1485	69/14622	0.00339605	0.052424	ENSG00000142156/ENSG00000053747/ENSG00000107984/ENSG00000138166/ENSG00000091136/ENSG00000115414/ENSG00000158050/ENSG00000130635/ENSG00000125378/ENSG00000196878/ENSG00000204262/ENSG00000157227/ENSG00000135424/ENSG00000273706/ENSG00000166823	COL6A1/LAMA3/DKK1/DUSP5/LAMB1/FN1/DUSP2/COL5A1/BMP4/LAMB3/COL5A2/MMP14/ITGA7/LHX1/MESP1	15	11	ENSG00000142156/ENSG00000053747/ENSG00000107984/ENSG00000091136/ENSG00000130635/ENSG00000196878/ENSG00000204262/ENSG00000157227/ENSG00000135424/ENSG00000273706/ENSG00000166823	4	ENSG00000138166/ENSG00000115414/ENSG00000158050/ENSG00000125378
BP	GO:0015807	L-amino acid transport	13/1485	56/14622	0.00340234	0.052424	ENSG00000103257/ENSG00000168003/ENSG00000151012/ENSG00000139514/ENSG00000168528/ENSG00000110436/ENSG00000149150/ENSG00000177542/ENSG00000105281/ENSG00000092068/ENSG00000196517/ENSG00000115902/ENSG00000180773	SLC7A5/SLC3A2/SLC7A11/SLC7A1/SERINC2/SLC1A2/SLC43A1/SLC25A22/SLC1A5/SLC7A8/SLC6A9/SLC1A4/SLC36A4	13	3	ENSG00000168528/ENSG00000177542/ENSG00000180773	10	ENSG00000103257/ENSG00000168003/ENSG00000151012/ENSG00000139514/ENSG00000110436/ENSG00000149150/ENSG00000105281/ENSG00000092068/ENSG00000196517/ENSG00000115902
BP	GO:0007389	pattern specification process	53/1485	359/14622	0.00340327	0.052424	ENSG00000164690/ENSG00000164442/ENSG00000107984/ENSG00000157557/ENSG00000087586/ENSG00000139352/ENSG00000205336/ENSG00000135547/ENSG00000100644/ENSG00000175197/ENSG00000125378/ENSG00000169083/ENSG00000178568/ENSG00000108773/ENSG00000073282/ENSG00000123473/ENSG00000106991/ENSG00000204103/ENSG00000066468/ENSG00000077782/ENSG00000106078/ENSG00000185920/ENSG00000149922/ENSG00000158286/ENSG00000184058…	SHH/CITED2/DKK1/ETS2/AURKA/ASCL1/ADGRG1/HEY2/HIF1A/DDIT3/BMP4/AR/ERBB4/KAT2A/TP63/STIL/ENG/MAFB/FGFR2/FGFR1/COBL/PTCH1/TBX6/RNF207/TBX1/GDNF/CCDC151/FOLR1/SOX18/LHX2/NEK8/LEF1/SYNGAP1/MID1/DLX2/NKX3-2/INTU/MNS1/LRRC6/HOXB3/EGF/LHX1/AXIN2/LHX3/DAAM2/ALDH1A2/SPRY1/HOXA10/MESP1/EGR2/HOXB2/ZEB1/HOXB9	53	36	ENSG00000164690/ENSG00000107984/ENSG00000087586/ENSG00000135547/ENSG00000169083/ENSG00000178568/ENSG00000108773/ENSG00000123473/ENSG00000106991/ENSG00000066468/ENSG00000077782/ENSG00000149922/ENSG00000158286/ENSG00000184058/ENSG00000198003/ENSG00000203883/ENSG00000106689/ENSG00000160602/ENSG00000138795/ENSG00000197283/ENSG00000101871/ENSG00000109705/ENSG00000164066/ENSG00000138587/ENSG00000129295…	17	ENSG00000164442/ENSG00000157557/ENSG00000139352/ENSG00000205336/ENSG00000100644/ENSG00000175197/ENSG00000125378/ENSG00000073282/ENSG00000204103/ENSG00000106078/ENSG00000185920/ENSG00000168621/ENSG00000110195/ENSG00000115844/ENSG00000164056/ENSG00000122877/ENSG00000170689
BP	GO:0042060	wound healing	64/1485	450/14622	0.00342065	0.0525412	ENSG00000164690/ENSG00000189058/ENSG00000197249/ENSG00000065357/ENSG00000151012/ENSG00000185022/ENSG00000094916/ENSG00000155760/ENSG00000159176/ENSG00000108821/ENSG00000134057/ENSG00000100644/ENSG00000129474/ENSG00000115414/ENSG00000140416/ENSG00000168542/ENSG00000096696/ENSG00000130635/ENSG00000113161/ENSG00000273983/ENSG00000100219/ENSG00000183087/ENSG00000178568/ENSG00000116044/ENSG00000104368…	SHH/APOD/SERPINA1/DGKA/SLC7A11/MAFF/CBX5/FZD7/CSRP1/COL1A1/CCNB1/HIF1A/AJUBA/FN1/TPM1/COL3A1/DSP/COL5A1/HMGCR/HIST1H3G/XBP1/GAS6/ERBB4/NFE2L2/PLAT/F7/CASK/FGFR2/S100A9/MICAL1/ITGA2/ITGA2B/MAP3K5/TFPI2/PHLDB2/AGER/ENO3/CD109/CARMIL2/FBLN1/SERPINA5/S100A8/KRT1/TYRO3/ADTRP/NOS3/WNT10B/WAS/SAA1/PRKCG/ABCC8/F5/PRKG1/HIST1H3B/SERPINE1/SOX15/P2RX7/MERTK/ITPR1/VAV1/CD36/NFE2/SPRR3/SERPINE2	64	35	ENSG00000164690/ENSG00000189058/ENSG00000065357/ENSG00000094916/ENSG00000108821/ENSG00000134057/ENSG00000168542/ENSG00000130635/ENSG00000273983/ENSG00000183087/ENSG00000178568/ENSG00000057593/ENSG00000066468/ENSG00000135596/ENSG00000005961/ENSG00000105825/ENSG00000204305/ENSG00000108515/ENSG00000159753/ENSG00000077942/ENSG00000092445/ENSG00000169884/ENSG00000015285/ENSG00000173432/ENSG00000126583…	29	ENSG00000197249/ENSG00000151012/ENSG00000185022/ENSG00000155760/ENSG00000159176/ENSG00000100644/ENSG00000129474/ENSG00000115414/ENSG00000140416/ENSG00000096696/ENSG00000113161/ENSG00000100219/ENSG00000116044/ENSG00000104368/ENSG00000147044/ENSG00000163220/ENSG00000164171/ENSG00000197442/ENSG00000144824/ENSG00000156535/ENSG00000188488/ENSG00000143546/ENSG00000167768/ENSG00000111863/ENSG00000164867…
BP	GO:0007096	regulation of exit from mitosis	6/1485	16/14622	0.00354489	0.0538564	ENSG00000175063/ENSG00000111276/ENSG00000011426/ENSG00000146670/ENSG00000184445/ENSG00000124688	UBE2C/CDKN1B/ANLN/CDCA5/KNTC1/MAD2L1BP	6	4	ENSG00000175063/ENSG00000011426/ENSG00000146670/ENSG00000184445	2	ENSG00000111276/ENSG00000124688
BP	GO:0070633	transepithelial transport	6/1485	16/14622	0.00354489	0.0538564	ENSG00000225697/ENSG00000132677/ENSG00000140519/ENSG00000167995/ENSG00000171631/ENSG00000150995	SLC26A6/RHBG/RHCG/BEST1/P2RY6/ITPR1	6	4	ENSG00000225697/ENSG00000132677/ENSG00000171631/ENSG00000150995	2	ENSG00000140519/ENSG00000167995
BP	GO:2000696	regulation of epithelial cell differentiation involved in kidney development	6/1485	16/14622	0.00354489	0.0538564	ENSG00000272398/ENSG00000115415/ENSG00000128342/ENSG00000168621/ENSG00000196159/ENSG00000273706	CD24/STAT1/LIF/GDNF/FAT4/LHX1	6	2	ENSG00000196159/ENSG00000273706	4	ENSG00000272398/ENSG00000115415/ENSG00000128342/ENSG00000168621
BP	GO:0010971	positive regulation of G2/M transition of mitotic cell cycle	7/1485	21/14622	0.00354635	0.0538564	ENSG00000170312/ENSG00000134057/ENSG00000161692/ENSG00000097046/ENSG00000135446/ENSG00000143476/ENSG00000169884	CDK1/CCNB1/DBF4B/CDC7/CDK4/DTL/WNT10B	7	6	ENSG00000170312/ENSG00000134057/ENSG00000161692/ENSG00000097046/ENSG00000143476/ENSG00000169884	1	ENSG00000135446
BP	GO:0051271	negative regulation of cellular component movement	40/1485	255/14622	0.00356268	0.053952	ENSG00000164690/ENSG00000189058/ENSG00000181790/ENSG00000164442/ENSG00000174871/ENSG00000173334/ENSG00000111276/ENSG00000205336/ENSG00000169504/ENSG00000140416/ENSG00000168542/ENSG00000178568/ENSG00000116044/ENSG00000169855/ENSG00000106991/ENSG00000132386/ENSG00000171791/ENSG00000185885/ENSG00000144824/ENSG00000276644/ENSG00000101384/ENSG00000132170/ENSG00000166780/ENSG00000077942/ENSG00000130303…	SHH/APOD/ADGRB1/CITED2/CNIH2/TRIB1/CDKN1B/ADGRG1/CLIC4/TPM1/COL3A1/ERBB4/NFE2L2/ROBO1/ENG/SERPINF1/BCL2/IFITM1/PHLDB2/DACH1/JAG1/PPARG/C16orf45/FBLN1/BST2/SEMA5A/SLURP1/PLXNB3/WAS/SVBP/ABCC8/SEMA4G/PRKG1/PTPRO/SERPINE1/SEMA4F/SLIT2/ARHGDIB/GPR173/ADA	40	25	ENSG00000164690/ENSG00000189058/ENSG00000181790/ENSG00000174871/ENSG00000168542/ENSG00000178568/ENSG00000169855/ENSG00000106991/ENSG00000132386/ENSG00000276644/ENSG00000101384/ENSG00000132170/ENSG00000077942/ENSG00000112902/ENSG00000126233/ENSG00000198753/ENSG00000015285/ENSG00000006071/ENSG00000095539/ENSG00000185532/ENSG00000135622/ENSG00000145147/ENSG00000111348/ENSG00000184194/ENSG00000196839	15	ENSG00000164442/ENSG00000173334/ENSG00000111276/ENSG00000205336/ENSG00000169504/ENSG00000140416/ENSG00000116044/ENSG00000171791/ENSG00000185885/ENSG00000144824/ENSG00000166780/ENSG00000130303/ENSG00000177868/ENSG00000151490/ENSG00000106366
BP	GO:0000724	double-strand break repair via homologous recombination	21/1485	111/14622	0.00364169	0.0548395	ENSG00000160957/ENSG00000160949/ENSG00000051341/ENSG00000178295/ENSG00000197299/ENSG00000131153/ENSG00000143799/ENSG00000097046/ENSG00000093009/ENSG00000111247/ENSG00000139618/ENSG00000085999/ENSG00000188827/ENSG00000100918/ENSG00000012048/ENSG00000149554/ENSG00000185480/ENSG00000125885/ENSG00000156384/ENSG00000147536/ENSG00000258366	RECQL4/TONSL/POLQ/GEN1/BLM/GINS2/PARP1/CDC7/CDC45/RAD51AP1/BRCA2/RAD54L/SLX4/REC8/BRCA1/CHEK1/PARPBP/MCM8/SFR1/GINS4/RTEL1	21	21	ENSG00000160957/ENSG00000160949/ENSG00000051341/ENSG00000178295/ENSG00000197299/ENSG00000131153/ENSG00000143799/ENSG00000097046/ENSG00000093009/ENSG00000111247/ENSG00000139618/ENSG00000085999/ENSG00000188827/ENSG00000100918/ENSG00000012048/ENSG00000149554/ENSG00000185480/ENSG00000125885/ENSG00000156384/ENSG00000147536/ENSG00000258366	0
BP	GO:0016202	regulation of striated muscle tissue development	21/1485	111/14622	0.00364169	0.0548395	ENSG00000164690/ENSG00000170312/ENSG00000107984/ENSG00000155760/ENSG00000117724/ENSG00000134057/ENSG00000135547/ENSG00000113161/ENSG00000125378/ENSG00000178568/ENSG00000066468/ENSG00000077782/ENSG00000171791/ENSG00000184058/ENSG00000078900/ENSG00000138795/ENSG00000143995/ENSG00000169884/ENSG00000048052/ENSG00000129194/ENSG00000154928	SHH/CDK1/DKK1/FZD7/CENPF/CCNB1/HEY2/HMGCR/BMP4/ERBB4/FGFR2/FGFR1/BCL2/TBX1/TP73/LEF1/MEIS1/WNT10B/HDAC9/SOX15/EPHB1	21	17	ENSG00000164690/ENSG00000170312/ENSG00000107984/ENSG00000117724/ENSG00000134057/ENSG00000135547/ENSG00000178568/ENSG00000066468/ENSG00000077782/ENSG00000184058/ENSG00000078900/ENSG00000138795/ENSG00000143995/ENSG00000169884/ENSG00000048052/ENSG00000129194/ENSG00000154928	4	ENSG00000155760/ENSG00000113161/ENSG00000125378/ENSG00000171791
BP	GO:0032392	DNA geometric change	17/1485	83/14622	0.00365238	0.0548469	ENSG00000160957/ENSG00000131747/ENSG00000164104/ENSG00000100297/ENSG00000140451/ENSG00000136492/ENSG00000101003/ENSG00000197299/ENSG00000131153/ENSG00000143799/ENSG00000134574/ENSG00000093009/ENSG00000013573/ENSG00000085999/ENSG00000138346/ENSG00000147536/ENSG00000258366	RECQL4/TOP2A/HMGB2/MCM5/PIF1/BRIP1/GINS1/BLM/GINS2/PARP1/DDB2/CDC45/DDX11/RAD54L/DNA2/GINS4/RTEL1	17	17	ENSG00000160957/ENSG00000131747/ENSG00000164104/ENSG00000100297/ENSG00000140451/ENSG00000136492/ENSG00000101003/ENSG00000197299/ENSG00000131153/ENSG00000143799/ENSG00000134574/ENSG00000093009/ENSG00000013573/ENSG00000085999/ENSG00000138346/ENSG00000147536/ENSG00000258366	0
BP	GO:0060560	developmental growth involved in morphogenesis	32/1485	193/14622	0.00368238	0.0551434	ENSG00000164690/ENSG00000087586/ENSG00000115414/ENSG00000143320/ENSG00000125378/ENSG00000112715/ENSG00000066468/ENSG00000158321/ENSG00000156299/ENSG00000106078/ENSG00000094631/ENSG00000109321/ENSG00000135333/ENSG00000112290/ENSG00000105426/ENSG00000176406/ENSG00000090432/ENSG00000187122/ENSG00000055163/ENSG00000112902/ENSG00000106689/ENSG00000198753/ENSG00000103528/ENSG00000095539/ENSG00000179242…	SHH/AURKA/FN1/CRABP2/BMP4/VEGFA/FGFR2/AUTS2/TIAM1/COBL/HDAC6/AREG/EPHA7/WASF1/PTPRS/RIMS2/MUL1/SLIT1/CYFIP2/SEMA5A/LHX2/PLXNB3/SYT17/SEMA4G/CDH4/NRP2/LHX1/SEMA4F/SPRY1/SLIT2/UNC13A/MESP1	32	23	ENSG00000164690/ENSG00000087586/ENSG00000143320/ENSG00000066468/ENSG00000158321/ENSG00000094631/ENSG00000135333/ENSG00000112290/ENSG00000105426/ENSG00000176406/ENSG00000187122/ENSG00000055163/ENSG00000112902/ENSG00000106689/ENSG00000198753/ENSG00000095539/ENSG00000179242/ENSG00000118257/ENSG00000273706/ENSG00000135622/ENSG00000145147/ENSG00000130477/ENSG00000166823	9	ENSG00000115414/ENSG00000125378/ENSG00000112715/ENSG00000156299/ENSG00000106078/ENSG00000109321/ENSG00000090432/ENSG00000103528/ENSG00000164056
BP	GO:0051298	centrosome duplication	14/1485	63/14622	0.00370598	0.0553426	ENSG00000075702/ENSG00000162063/ENSG00000178295/ENSG00000108773/ENSG00000151849/ENSG00000123473/ENSG00000142731/ENSG00000139618/ENSG00000141577/ENSG00000012048/ENSG00000164695/ENSG00000103995/ENSG00000111554/ENSG00000160469	WDR62/CCNF/GEN1/KAT2A/CENPJ/STIL/PLK4/BRCA2/CEP131/BRCA1/CHMP4C/CEP152/MDM1/BRSK1	14	13	ENSG00000075702/ENSG00000162063/ENSG00000178295/ENSG00000108773/ENSG00000151849/ENSG00000123473/ENSG00000142731/ENSG00000139618/ENSG00000141577/ENSG00000012048/ENSG00000103995/ENSG00000111554/ENSG00000160469	1	ENSG00000164695
BP	GO:0030199	collagen fibril organization	10/1485	38/14622	0.00375238	0.0555724	ENSG00000129038/ENSG00000108821/ENSG00000168542/ENSG00000130635/ENSG00000260428/ENSG00000204262/ENSG00000139219/ENSG00000138316/ENSG00000080573/ENSG00000168477	LOXL1/COL1A1/COL3A1/COL5A1/SCX/COL5A2/COL2A1/ADAMTS14/COL5A3/TNXB	10	10	ENSG00000129038/ENSG00000108821/ENSG00000168542/ENSG00000130635/ENSG00000260428/ENSG00000204262/ENSG00000139219/ENSG00000138316/ENSG00000080573/ENSG00000168477	0
BP	GO:0048599	oocyte development	10/1485	38/14622	0.00375238	0.0555724	ENSG00000101224/ENSG00000087586/ENSG00000134057/ENSG00000071539/ENSG00000163083/ENSG00000171791/ENSG00000139618/ENSG00000100918/ENSG00000112029/ENSG00000261456	CDC25B/AURKA/CCNB1/TRIP13/INHBB/BCL2/BRCA2/REC8/FBXO5/TUBB8	10	8	ENSG00000087586/ENSG00000134057/ENSG00000071539/ENSG00000163083/ENSG00000139618/ENSG00000100918/ENSG00000112029/ENSG00000261456	2	ENSG00000101224/ENSG00000171791
BP	GO:0071548	response to dexamethasone	10/1485	38/14622	0.00375238	0.0555724	ENSG00000100889/ENSG00000116285/ENSG00000168209/ENSG00000132646/ENSG00000090339/ENSG00000023839/ENSG00000132386/ENSG00000088305/ENSG00000187840/ENSG00000163347	PCK2/ERRFI1/DDIT4/PCNA/ICAM1/ABCC2/SERPINF1/DNMT3B/EIF4EBP1/CLDN1	10	4	ENSG00000132646/ENSG00000023839/ENSG00000132386/ENSG00000088305	6	ENSG00000100889/ENSG00000116285/ENSG00000168209/ENSG00000090339/ENSG00000187840/ENSG00000163347
BP	GO:0007422	peripheral nervous system development	15/1485	70/14622	0.00392547	0.0578174	ENSG00000170312/ENSG00000181790/ENSG00000166886/ENSG00000109099/ENSG00000121753/ENSG00000185567/ENSG00000168621/ENSG00000184454/ENSG00000163347/ENSG00000108797/ENSG00000285053/ENSG00000163536/ENSG00000008277/ENSG00000153902/ENSG00000122877	CDK1/ADGRB1/NAB2/PMP22/ADGRB2/AHNAK2/GDNF/NCMAP/CLDN1/CNTNAP1/TBCE/SERPINI1/ADAM22/LGI4/EGR2	15	10	ENSG00000170312/ENSG00000181790/ENSG00000109099/ENSG00000121753/ENSG00000185567/ENSG00000108797/ENSG00000285053/ENSG00000163536/ENSG00000008277/ENSG00000153902	5	ENSG00000166886/ENSG00000168621/ENSG00000184454/ENSG00000163347/ENSG00000122877
BP	GO:0070542	response to fatty acid	15/1485	70/14622	0.00392547	0.0578174	ENSG00000134057/ENSG00000062282/ENSG00000151632/ENSG00000101412/ENSG00000117318/ENSG00000100968/ENSG00000121691/ENSG00000126262/ENSG00000135446/ENSG00000117305/ENSG00000132170/ENSG00000171631/ENSG00000004799/ENSG00000163347/ENSG00000135218	CCNB1/DGAT2/AKR1C2/E2F1/ID3/NFATC4/CAT/FFAR2/CDK4/HMGCL/PPARG/P2RY6/PDK4/CLDN1/CD36	15	5	ENSG00000134057/ENSG00000101412/ENSG00000100968/ENSG00000132170/ENSG00000171631	10	ENSG00000062282/ENSG00000151632/ENSG00000117318/ENSG00000121691/ENSG00000126262/ENSG00000135446/ENSG00000117305/ENSG00000004799/ENSG00000163347/ENSG00000135218
BP	GO:0043523	regulation of neuron apoptotic process	29/1485	171/14622	0.00397359	0.0583662	ENSG00000101057/ENSG00000090861/ENSG00000112096/ENSG00000151651/ENSG00000139352/ENSG00000118193/ENSG00000100644/ENSG00000175197/ENSG00000172216/ENSG00000102879/ENSG00000118513/ENSG00000171867/ENSG00000143799/ENSG00000073282/ENSG00000153094/ENSG00000006016/ENSG00000171791/ENSG00000135333/ENSG00000119508/ENSG00000168621/ENSG00000158828/ENSG00000078900/ENSG00000135439/ENSG00000197405/ENSG00000197283…	MYBL2/AARS/SOD2/ADAM8/ASCL1/KIF14/HIF1A/DDIT3/CEBPB/CORO1A/MYB/PRNP/PARP1/TP63/BCL2L11/CRLF1/BCL2/EPHA7/NR4A3/GDNF/PINK1/TP73/AGAP2/C5AR1/SYNGAP1/TYRO3/TERT/GRIK2/PRKCG	29	16	ENSG00000101057/ENSG00000151651/ENSG00000118193/ENSG00000102879/ENSG00000143799/ENSG00000006016/ENSG00000135333/ENSG00000119508/ENSG00000078900/ENSG00000135439/ENSG00000197405/ENSG00000197283/ENSG00000092445/ENSG00000164362/ENSG00000164418/ENSG00000126583	13	ENSG00000090861/ENSG00000112096/ENSG00000139352/ENSG00000100644/ENSG00000175197/ENSG00000172216/ENSG00000118513/ENSG00000171867/ENSG00000073282/ENSG00000153094/ENSG00000171791/ENSG00000168621/ENSG00000158828
BP	GO:0045685	regulation of glial cell differentiation	13/1485	57/14622	0.00400643	0.0586882	ENSG00000164690/ENSG00000170312/ENSG00000128342/ENSG00000146072/ENSG00000204305/ENSG00000132170/ENSG00000265763/ENSG00000146216/ENSG00000078900/ENSG00000115844/ENSG00000136717/ENSG00000146122/ENSG00000135919	SHH/CDK1/LIF/TNFRSF21/AGER/PPARG/ZNF488/TTBK1/TP73/DLX2/BIN1/DAAM2/SERPINE2	13	10	ENSG00000164690/ENSG00000170312/ENSG00000204305/ENSG00000132170/ENSG00000265763/ENSG00000146216/ENSG00000078900/ENSG00000136717/ENSG00000146122/ENSG00000135919	3	ENSG00000128342/ENSG00000146072/ENSG00000115844
BP	GO:0000725	recombinational repair	21/1485	112/14622	0.00406386	0.0591621	ENSG00000160957/ENSG00000160949/ENSG00000051341/ENSG00000178295/ENSG00000197299/ENSG00000131153/ENSG00000143799/ENSG00000097046/ENSG00000093009/ENSG00000111247/ENSG00000139618/ENSG00000085999/ENSG00000188827/ENSG00000100918/ENSG00000012048/ENSG00000149554/ENSG00000185480/ENSG00000125885/ENSG00000156384/ENSG00000147536/ENSG00000258366	RECQL4/TONSL/POLQ/GEN1/BLM/GINS2/PARP1/CDC7/CDC45/RAD51AP1/BRCA2/RAD54L/SLX4/REC8/BRCA1/CHEK1/PARPBP/MCM8/SFR1/GINS4/RTEL1	21	21	ENSG00000160957/ENSG00000160949/ENSG00000051341/ENSG00000178295/ENSG00000197299/ENSG00000131153/ENSG00000143799/ENSG00000097046/ENSG00000093009/ENSG00000111247/ENSG00000139618/ENSG00000085999/ENSG00000188827/ENSG00000100918/ENSG00000012048/ENSG00000149554/ENSG00000185480/ENSG00000125885/ENSG00000156384/ENSG00000147536/ENSG00000258366	0
BP	GO:0048634	regulation of muscle organ development	21/1485	112/14622	0.00406386	0.0591621	ENSG00000164690/ENSG00000170312/ENSG00000107984/ENSG00000155760/ENSG00000117724/ENSG00000134057/ENSG00000135547/ENSG00000113161/ENSG00000125378/ENSG00000178568/ENSG00000066468/ENSG00000077782/ENSG00000171791/ENSG00000184058/ENSG00000078900/ENSG00000138795/ENSG00000143995/ENSG00000169884/ENSG00000048052/ENSG00000129194/ENSG00000154928	SHH/CDK1/DKK1/FZD7/CENPF/CCNB1/HEY2/HMGCR/BMP4/ERBB4/FGFR2/FGFR1/BCL2/TBX1/TP73/LEF1/MEIS1/WNT10B/HDAC9/SOX15/EPHB1	21	17	ENSG00000164690/ENSG00000170312/ENSG00000107984/ENSG00000117724/ENSG00000134057/ENSG00000135547/ENSG00000178568/ENSG00000066468/ENSG00000077782/ENSG00000184058/ENSG00000078900/ENSG00000138795/ENSG00000143995/ENSG00000169884/ENSG00000048052/ENSG00000129194/ENSG00000154928	4	ENSG00000155760/ENSG00000113161/ENSG00000125378/ENSG00000171791
BP	GO:0008585	female gonad development	16/1485	77/14622	0.00407179	0.0591621	ENSG00000176046/ENSG00000163083/ENSG00000128564/ENSG00000172216/ENSG00000104899/ENSG00000221829/ENSG00000090339/ENSG00000187741/ENSG00000112715/ENSG00000174804/ENSG00000171791/ENSG00000139618/ENSG00000164867/ENSG00000157227/ENSG00000145147/ENSG00000177398	NUPR1/INHBB/VGF/CEBPB/AMH/FANCG/ICAM1/FANCA/VEGFA/FZD4/BCL2/BRCA2/NOS3/MMP14/SLIT2/UMODL1	16	9	ENSG00000163083/ENSG00000128564/ENSG00000104899/ENSG00000221829/ENSG00000187741/ENSG00000139618/ENSG00000157227/ENSG00000145147/ENSG00000177398	7	ENSG00000176046/ENSG00000172216/ENSG00000090339/ENSG00000112715/ENSG00000174804/ENSG00000171791/ENSG00000164867
BP	GO:0071824	protein-DNA complex subunit organization	40/1485	257/14622	0.00409284	0.0593043	ENSG00000123485/ENSG00000119969/ENSG00000167513/ENSG00000151725/ENSG00000117724/ENSG00000164104/ENSG00000135547/ENSG00000138778/ENSG00000100162/ENSG00000105011/ENSG00000273983/ENSG00000132780/ENSG00000203760/ENSG00000143799/ENSG00000134574/ENSG00000093009/ENSG00000178913/ENSG00000115163/ENSG00000143401/ENSG00000123219/ENSG00000137812/ENSG00000102384/ENSG00000276644/ENSG00000153044/ENSG00000159259…	HJURP/HELLS/CDT1/CENPU/CENPF/HMGB2/HEY2/CENPE/CENPM/ASF1B/HIST1H3G/NASP/CENPW/PARP1/DDB2/CDC45/TAF7/CENPA/ANP32E/CENPK/KNL1/CENPI/DACH1/CENPH/CHAF1B/PSMC1/GMNN/CENPN/HIST3H2BB/CENPO/NAP1L2/CHD5/ITGB3BP/OIP5/CENPS/CENPQ/HIST1H2BJ/WNT10B/HIST1H3B/NFE2	40	37	ENSG00000123485/ENSG00000119969/ENSG00000167513/ENSG00000151725/ENSG00000117724/ENSG00000164104/ENSG00000135547/ENSG00000138778/ENSG00000100162/ENSG00000105011/ENSG00000273983/ENSG00000132780/ENSG00000203760/ENSG00000143799/ENSG00000134574/ENSG00000093009/ENSG00000115163/ENSG00000143401/ENSG00000123219/ENSG00000137812/ENSG00000102384/ENSG00000276644/ENSG00000153044/ENSG00000159259/ENSG00000112312…	3	ENSG00000178913/ENSG00000100764/ENSG00000123405
BP	GO:0030098	lymphocyte differentiation	41/1485	265/14622	0.00410365	0.0593043	ENSG00000164690/ENSG00000124766/ENSG00000067082/ENSG00000100097/ENSG00000151651/ENSG00000143365/ENSG00000155760/ENSG00000186891/ENSG00000153879/ENSG00000118513/ENSG00000100219/ENSG00000125378/ENSG00000183087/ENSG00000187741/ENSG00000108773/ENSG00000095585/ENSG00000204103/ENSG00000217128/ENSG00000144554/ENSG00000171791/ENSG00000172575/ENSG00000135905/ENSG00000150782/ENSG00000019582/ENSG00000122025…	SHH/SOX4/KLF6/LGALS1/ADAM8/RORC/FZD7/TNFRSF18/CEBPG/MYB/XBP1/BMP4/GAS6/FANCA/KAT2A/BLNK/MAFB/FNIP1/FANCD2/BCL2/RASGRP1/DOCK10/IL18/CD74/FLT3/LY6D/LEF1/TYRO3/MMP14/RORA/LEPR/IL11/LOXL3/IFNE/HDAC9/SPINK5/MERTK/VAV1/POU2F2/ZEB1/ADA	41	25	ENSG00000164690/ENSG00000100097/ENSG00000151651/ENSG00000186891/ENSG00000183087/ENSG00000187741/ENSG00000108773/ENSG00000144554/ENSG00000135905/ENSG00000019582/ENSG00000122025/ENSG00000167656/ENSG00000138795/ENSG00000092445/ENSG00000157227/ENSG00000095752/ENSG00000115318/ENSG00000184995/ENSG00000048052/ENSG00000133710/ENSG00000153208/ENSG00000141968/ENSG00000028277/ENSG00000148516/ENSG00000196839	16	ENSG00000124766/ENSG00000067082/ENSG00000143365/ENSG00000155760/ENSG00000153879/ENSG00000118513/ENSG00000100219/ENSG00000125378/ENSG00000095585/ENSG00000204103/ENSG00000217128/ENSG00000171791/ENSG00000172575/ENSG00000150782/ENSG00000069667/ENSG00000116678
BP	GO:0031960	response to corticosteroid	24/1485	134/14622	0.00413009	0.0594384	ENSG00000100889/ENSG00000116285/ENSG00000168209/ENSG00000124762/ENSG00000108821/ENSG00000132646/ENSG00000090339/ENSG00000143799/ENSG00000023839/ENSG00000106991/ENSG00000153094/ENSG00000132386/ENSG00000088305/ENSG00000187840/ENSG00000171791/ENSG00000136943/ENSG00000109321/ENSG00000122025/ENSG00000163347/ENSG00000176890/ENSG00000175592/ENSG00000162009/ENSG00000145147/ENSG00000136689	PCK2/ERRFI1/DDIT4/CDKN1A/COL1A1/PCNA/ICAM1/PARP1/ABCC2/ENG/BCL2L11/SERPINF1/DNMT3B/EIF4EBP1/BCL2/CTSV/AREG/FLT3/CLDN1/TYMS/FOSL1/SSTR5/SLIT2/IL1RN	24	12	ENSG00000108821/ENSG00000132646/ENSG00000143799/ENSG00000023839/ENSG00000106991/ENSG00000132386/ENSG00000088305/ENSG00000136943/ENSG00000122025/ENSG00000176890/ENSG00000175592/ENSG00000145147	12	ENSG00000100889/ENSG00000116285/ENSG00000168209/ENSG00000124762/ENSG00000090339/ENSG00000153094/ENSG00000187840/ENSG00000171791/ENSG00000109321/ENSG00000163347/ENSG00000162009/ENSG00000136689
BP	GO:0051101	regulation of DNA binding	20/1485	105/14622	0.00413504	0.0594384	ENSG00000123485/ENSG00000167513/ENSG00000164104/ENSG00000135547/ENSG00000175197/ENSG00000101412/ENSG00000146670/ENSG00000153879/ENSG00000128342/ENSG00000117318/ENSG00000143799/ENSG00000108773/ENSG00000117650/ENSG00000164171/ENSG00000176887/ENSG00000204305/ENSG00000132170/ENSG00000106689/ENSG00000138795/ENSG00000138798	HJURP/CDT1/HMGB2/HEY2/DDIT3/E2F1/CDCA5/CEBPG/LIF/ID3/PARP1/KAT2A/NEK2/ITGA2/SOX11/AGER/PPARG/LHX2/LEF1/EGF	20	15	ENSG00000123485/ENSG00000167513/ENSG00000164104/ENSG00000135547/ENSG00000101412/ENSG00000146670/ENSG00000143799/ENSG00000108773/ENSG00000117650/ENSG00000176887/ENSG00000204305/ENSG00000132170/ENSG00000106689/ENSG00000138795/ENSG00000138798	5	ENSG00000175197/ENSG00000153879/ENSG00000128342/ENSG00000117318/ENSG00000164171
BP	GO:0001906	cell killing	18/1485	91/14622	0.00418868	0.060049	ENSG00000196230/ENSG00000102879/ENSG00000153879/ENSG00000092929/ENSG00000111981/ENSG00000090339/ENSG00000153094/ENSG00000012223/ENSG00000204305/ENSG00000172575/ENSG00000089692/ENSG00000163221/ENSG00000150782/ENSG00000109861/ENSG00000124635/ENSG00000100604/ENSG00000089041/ENSG00000141968	TUBB/CORO1A/CEBPG/UNC13D/ULBP1/ICAM1/BCL2L11/LTF/AGER/RASGRP1/LAG3/S100A12/IL18/CTSC/HIST1H2BJ/CHGA/P2RX7/VAV1	18	9	ENSG00000196230/ENSG00000102879/ENSG00000092929/ENSG00000204305/ENSG00000089692/ENSG00000109861/ENSG00000124635/ENSG00000089041/ENSG00000141968	9	ENSG00000153879/ENSG00000111981/ENSG00000090339/ENSG00000153094/ENSG00000012223/ENSG00000172575/ENSG00000163221/ENSG00000150782/ENSG00000100604
BP	GO:0032201	telomere maintenance via semi-conservative replication	8/1485	27/14622	0.00422153	0.0603589	ENSG00000177084/ENSG00000062822/ENSG00000132646/ENSG00000133119/ENSG00000014138/ENSG00000100479/ENSG00000138346/ENSG00000258366	POLE/POLD1/PCNA/RFC3/POLA2/POLE2/DNA2/RTEL1	8	8	ENSG00000177084/ENSG00000062822/ENSG00000132646/ENSG00000133119/ENSG00000014138/ENSG00000100479/ENSG00000138346/ENSG00000258366	0
BP	GO:0016049	cell growth	60/1485	421/14622	0.00429503	0.0609771	ENSG00000168003/ENSG00000128422/ENSG00000087586/ENSG00000124762/ENSG00000118193/ENSG00000204388/ENSG00000133639/ENSG00000111276/ENSG00000173848/ENSG00000115414/ENSG00000149357/ENSG00000134222/ENSG00000143320/ENSG00000197594/ENSG00000118515/ENSG00000169083/ENSG00000112715/ENSG00000166033/ENSG00000163220/ENSG00000142798/ENSG00000158321/ENSG00000150938/ENSG00000156299/ENSG00000077684/ENSG00000171791…	SLC3A2/KRT17/AURKA/CDKN1A/KIF14/HSPA1B/BTG1/CDKN1B/NET1/FN1/LAMTOR1/PSRC1/CRABP2/ENPP1/SGK1/AR/VEGFA/HTRA1/S100A9/HSPG2/AUTS2/CRIM1/TIAM1/JADE1/BCL2/COBL/HDAC6/EPHA7/WASF1/PTPRS/RRAGC/RIMS2/MUL1/SLIT1/SIPA1/PPARG/CYFIP2/BST2/NPR1/S100A8/SEMA5A/SERTAD2/LHX2/LEF1/PRSS2/PLXNB3/TMC8/MMP14/SYT17/CDHR2/SEMA4G/CDK11A/FBLN5/CDH4/NRP2/IGFBP6/SEMA4F/SLIT2/UNC13A/SERPINE2	60	34	ENSG00000087586/ENSG00000118193/ENSG00000134222/ENSG00000143320/ENSG00000169083/ENSG00000142798/ENSG00000158321/ENSG00000077684/ENSG00000094631/ENSG00000135333/ENSG00000112290/ENSG00000105426/ENSG00000176406/ENSG00000187122/ENSG00000213445/ENSG00000132170/ENSG00000055163/ENSG00000169418/ENSG00000112902/ENSG00000106689/ENSG00000138795/ENSG00000198753/ENSG00000167895/ENSG00000157227/ENSG00000074276…	26	ENSG00000168003/ENSG00000128422/ENSG00000124762/ENSG00000204388/ENSG00000133639/ENSG00000111276/ENSG00000173848/ENSG00000115414/ENSG00000149357/ENSG00000197594/ENSG00000118515/ENSG00000112715/ENSG00000166033/ENSG00000163220/ENSG00000150938/ENSG00000156299/ENSG00000171791/ENSG00000106078/ENSG00000116954/ENSG00000090432/ENSG00000130303/ENSG00000143546/ENSG00000179833/ENSG00000275896/ENSG00000103528…
BP	GO:1901653	cellular response to peptide	47/1485	314/14622	0.00429639	0.0609771	ENSG00000100889/ENSG00000116285/ENSG00000101255/ENSG00000113494/ENSG00000111602/ENSG00000110719/ENSG00000119729/ENSG00000166986/ENSG00000163083/ENSG00000155090/ENSG00000145386/ENSG00000197594/ENSG00000094804/ENSG00000115415/ENSG00000185950/ENSG00000100219/ENSG00000171867/ENSG00000136492/ENSG00000131100/ENSG00000143799/ENSG00000173175/ENSG00000116044/ENSG00000159720/ENSG00000168216/ENSG00000013573…	PCK2/ERRFI1/TRIB3/PRLR/TIMELESS/TCIRG1/RHOQ/MARS/INHBB/KLF10/CCNA2/ENPP1/CDC6/STAT1/IRS2/XBP1/PRNP/BRIP1/ATP6V1E1/PARP1/ADCY5/NFE2L2/ATP6V0D1/LMBRD1/DDX11/ATP6V1D/EIF4EBP1/CDK4/AGER/SOCS3/NR4A3/PPARG/PDK4/ADCY3/ATP6V1E2/RARRES2/KLF11/FBN1/GHR/CACNB1/GNG13/HDAC9/GLP2R/GNB4/CD36/UMODL1/GPR173	47	21	ENSG00000111602/ENSG00000110719/ENSG00000163083/ENSG00000145386/ENSG00000094804/ENSG00000136492/ENSG00000143799/ENSG00000173175/ENSG00000013573/ENSG00000204305/ENSG00000119508/ENSG00000132170/ENSG00000138031/ENSG00000166147/ENSG00000112964/ENSG00000067191/ENSG00000127588/ENSG00000048052/ENSG00000065325/ENSG00000177398/ENSG00000184194	26	ENSG00000100889/ENSG00000116285/ENSG00000101255/ENSG00000113494/ENSG00000119729/ENSG00000166986/ENSG00000155090/ENSG00000197594/ENSG00000115415/ENSG00000185950/ENSG00000100219/ENSG00000171867/ENSG00000131100/ENSG00000116044/ENSG00000159720/ENSG00000168216/ENSG00000100554/ENSG00000187840/ENSG00000135446/ENSG00000184557/ENSG00000004799/ENSG00000250565/ENSG00000106538/ENSG00000172059/ENSG00000114450…
BP	GO:0014032	neural crest cell development	14/1485	64/14622	0.00431014	0.0609771	ENSG00000164690/ENSG00000130702/ENSG00000100644/ENSG00000125378/ENSG00000178568/ENSG00000176887/ENSG00000101384/ENSG00000184058/ENSG00000168621/ENSG00000110195/ENSG00000138795/ENSG00000095539/ENSG00000128918/ENSG00000135622	SHH/LAMA5/HIF1A/BMP4/ERBB4/SOX11/JAG1/TBX1/GDNF/FOLR1/LEF1/SEMA4G/ALDH1A2/SEMA4F	14	10	ENSG00000164690/ENSG00000130702/ENSG00000178568/ENSG00000176887/ENSG00000101384/ENSG00000184058/ENSG00000138795/ENSG00000095539/ENSG00000128918/ENSG00000135622	4	ENSG00000100644/ENSG00000125378/ENSG00000168621/ENSG00000110195
BP	GO:0051781	positive regulation of cell division	14/1485	64/14622	0.00431014	0.0609771	ENSG00000164690/ENSG00000178999/ENSG00000122966/ENSG00000101224/ENSG00000137807/ENSG00000118193/ENSG00000094804/ENSG00000183742/ENSG00000112715/ENSG00000121691/ENSG00000066468/ENSG00000138182/ENSG00000174808/ENSG00000162009	SHH/AURKB/CIT/CDC25B/KIF23/KIF14/CDC6/MACC1/VEGFA/CAT/FGFR2/KIF20B/BTC/SSTR5	14	8	ENSG00000164690/ENSG00000178999/ENSG00000122966/ENSG00000137807/ENSG00000118193/ENSG00000094804/ENSG00000066468/ENSG00000138182	6	ENSG00000101224/ENSG00000183742/ENSG00000112715/ENSG00000121691/ENSG00000174808/ENSG00000162009
BP	GO:0050829	defense response to Gram-negative bacterium	11/1485	45/14622	0.00448849	0.0633337	ENSG00000181790/ENSG00000164104/ENSG00000143556/ENSG00000104518/ENSG00000012223/ENSG00000106538/ENSG00000129988/ENSG00000124635/ENSG00000100604/ENSG00000106366/ENSG00000142677	ADGRB1/HMGB2/S100A7/GSDMD/LTF/RARRES2/LBP/HIST1H2BJ/CHGA/SERPINE1/IL22RA1	11	5	ENSG00000181790/ENSG00000164104/ENSG00000104518/ENSG00000124635/ENSG00000142677	6	ENSG00000143556/ENSG00000012223/ENSG00000106538/ENSG00000129988/ENSG00000100604/ENSG00000106366
BP	GO:1901861	regulation of muscle tissue development	21/1485	113/14622	0.00452596	0.0636656	ENSG00000164690/ENSG00000170312/ENSG00000107984/ENSG00000155760/ENSG00000117724/ENSG00000134057/ENSG00000135547/ENSG00000113161/ENSG00000125378/ENSG00000178568/ENSG00000066468/ENSG00000077782/ENSG00000171791/ENSG00000184058/ENSG00000078900/ENSG00000138795/ENSG00000143995/ENSG00000169884/ENSG00000048052/ENSG00000129194/ENSG00000154928	SHH/CDK1/DKK1/FZD7/CENPF/CCNB1/HEY2/HMGCR/BMP4/ERBB4/FGFR2/FGFR1/BCL2/TBX1/TP73/LEF1/MEIS1/WNT10B/HDAC9/SOX15/EPHB1	21	17	ENSG00000164690/ENSG00000170312/ENSG00000107984/ENSG00000117724/ENSG00000134057/ENSG00000135547/ENSG00000178568/ENSG00000066468/ENSG00000077782/ENSG00000184058/ENSG00000078900/ENSG00000138795/ENSG00000143995/ENSG00000169884/ENSG00000048052/ENSG00000129194/ENSG00000154928	4	ENSG00000155760/ENSG00000113161/ENSG00000125378/ENSG00000171791
BP	GO:0010712	regulation of collagen metabolic process	9/1485	33/14622	0.0045357	0.0636656	ENSG00000116285/ENSG00000157613/ENSG00000118513/ENSG00000125378/ENSG00000106991/ENSG00000260428/ENSG00000164171/ENSG00000132170/ENSG00000026025	ERRFI1/CREB3L1/MYB/BMP4/ENG/SCX/ITGA2/PPARG/VIM	9	4	ENSG00000106991/ENSG00000260428/ENSG00000132170/ENSG00000026025	5	ENSG00000116285/ENSG00000157613/ENSG00000118513/ENSG00000125378/ENSG00000164171
BP	GO:0010824	regulation of centrosome duplication	10/1485	39/14622	0.00459575	0.0639102	ENSG00000162063/ENSG00000178295/ENSG00000108773/ENSG00000151849/ENSG00000123473/ENSG00000142731/ENSG00000141577/ENSG00000012048/ENSG00000164695/ENSG00000111554	CCNF/GEN1/KAT2A/CENPJ/STIL/PLK4/CEP131/BRCA1/CHMP4C/MDM1	10	9	ENSG00000162063/ENSG00000178295/ENSG00000108773/ENSG00000151849/ENSG00000123473/ENSG00000142731/ENSG00000141577/ENSG00000012048/ENSG00000111554	1	ENSG00000164695
BP	GO:0045746	negative regulation of Notch signaling pathway	10/1485	39/14622	0.00459575	0.0639102	ENSG00000128965/ENSG00000135547/ENSG00000158555/ENSG00000176907/ENSG00000115844/ENSG00000157227/ENSG00000187800/ENSG00000151917/ENSG00000138798/ENSG00000171462	CHAC1/HEY2/GDPD5/TCIM/DLX2/MMP14/PEAR1/BEND6/EGF/DLK2	10	7	ENSG00000135547/ENSG00000158555/ENSG00000157227/ENSG00000187800/ENSG00000151917/ENSG00000138798/ENSG00000171462	3	ENSG00000128965/ENSG00000176907/ENSG00000115844
BP	GO:0000212	meiotic spindle organization	5/1485	12/14622	0.00461257	0.0639102	ENSG00000135476/ENSG00000087586/ENSG00000066279/ENSG00000112029/ENSG00000261456	ESPL1/AURKA/ASPM/FBXO5/TUBB8	5	5	ENSG00000135476/ENSG00000087586/ENSG00000066279/ENSG00000112029/ENSG00000261456	0
BP	GO:0060601	lateral sprouting from an epithelium	5/1485	12/14622	0.00461257	0.0639102	ENSG00000164690/ENSG00000125378/ENSG00000169083/ENSG00000073282/ENSG00000066468	SHH/BMP4/AR/TP63/FGFR2	5	3	ENSG00000164690/ENSG00000169083/ENSG00000066468	2	ENSG00000125378/ENSG00000073282
BP	GO:0072520	seminiferous tubule development	5/1485	12/14622	0.00461257	0.0639102	ENSG00000205336/ENSG00000121621/ENSG00000136492/ENSG00000169083/ENSG00000100918	ADGRG1/KIF18A/BRIP1/AR/REC8	5	4	ENSG00000121621/ENSG00000136492/ENSG00000169083/ENSG00000100918	1	ENSG00000205336
BP	GO:0000302	response to reactive oxygen species	32/1485	196/14622	0.00467767	0.0646456	ENSG00000189058/ENSG00000170312/ENSG00000265972/ENSG00000112096/ENSG00000108821/ENSG00000173848/ENSG00000140416/ENSG00000132646/ENSG00000198695/ENSG00000145386/ENSG00000115415/ENSG00000118513/ENSG00000228716/ENSG00000116044/ENSG00000121691/ENSG00000143556/ENSG00000171791/ENSG00000094631/ENSG00000197442/ENSG00000109321/ENSG00000109610/ENSG00000119508/ENSG00000061918/ENSG00000158828/ENSG00000198786…	APOD/CDK1/TXNIP/SOD2/COL1A1/NET1/TPM1/PCNA/MT-ND6/CCNA2/STAT1/MYB/DHFR/NFE2L2/CAT/S100A7/BCL2/HDAC6/MAP3K5/AREG/SOD3/NR4A3/GUCY1B1/PINK1/MT-ND5/NOS3/FOSL1/FBLN5/TRPM2/CD36/MAP1LC3A/ADA	32	16	ENSG00000189058/ENSG00000170312/ENSG00000108821/ENSG00000132646/ENSG00000198695/ENSG00000145386/ENSG00000228716/ENSG00000094631/ENSG00000109610/ENSG00000119508/ENSG00000061918/ENSG00000198786/ENSG00000175592/ENSG00000142185/ENSG00000101460/ENSG00000196839	16	ENSG00000265972/ENSG00000112096/ENSG00000173848/ENSG00000140416/ENSG00000115415/ENSG00000118513/ENSG00000116044/ENSG00000121691/ENSG00000143556/ENSG00000171791/ENSG00000197442/ENSG00000109321/ENSG00000158828/ENSG00000164867/ENSG00000140092/ENSG00000135218
BP	GO:0071450	cellular response to oxygen radical	7/1485	22/14622	0.00475175	0.0653335	ENSG00000112096/ENSG00000228716/ENSG00000116044/ENSG00000109610/ENSG00000164867/ENSG00000140092/ENSG00000135218	SOD2/DHFR/NFE2L2/SOD3/NOS3/FBLN5/CD36	7	2	ENSG00000228716/ENSG00000109610	5	ENSG00000112096/ENSG00000116044/ENSG00000164867/ENSG00000140092/ENSG00000135218
BP	GO:0071451	cellular response to superoxide	7/1485	22/14622	0.00475175	0.0653335	ENSG00000112096/ENSG00000228716/ENSG00000116044/ENSG00000109610/ENSG00000164867/ENSG00000140092/ENSG00000135218	SOD2/DHFR/NFE2L2/SOD3/NOS3/FBLN5/CD36	7	2	ENSG00000228716/ENSG00000109610	5	ENSG00000112096/ENSG00000116044/ENSG00000164867/ENSG00000140092/ENSG00000135218
BP	GO:0050808	synapse organization	42/1485	276/14622	0.00499911	0.0678864	ENSG00000139211/ENSG00000147642/ENSG00000181790/ENSG00000107984/ENSG00000058404/ENSG00000117399/ENSG00000171867/ENSG00000169992/ENSG00000087085/ENSG00000100968/ENSG00000131094/ENSG00000156299/ENSG00000094631/ENSG00000135333/ENSG00000117280/ENSG00000121753/ENSG00000184564/ENSG00000137825/ENSG00000187122/ENSG00000120328/ENSG00000225968/ENSG00000120324/ENSG00000157193/ENSG00000168621/ENSG00000135905…	AMIGO2/SYBU/ADGRB1/DKK1/CAMK2B/CDC20/PRNP/NLGN2/ACHE/NFATC4/C1QL1/TIAM1/HDAC6/EPHA7/RAB29/ADGRB2/SLITRK6/ITPKA/SLIT1/PCDHB12/ELFN1/PCDHB10/LRP8/GDNF/DOCK10/RAB39B/CEL/LZTS3/PCDHB11/DNER/NGEF/CACNB1/EPHB2/DRD1/ADGRL3/DLG4/PCLO/DRP2/PTPRD/UNC13A/CDH2/EPHB1	42	31	ENSG00000147642/ENSG00000181790/ENSG00000107984/ENSG00000117399/ENSG00000169992/ENSG00000087085/ENSG00000100968/ENSG00000131094/ENSG00000094631/ENSG00000135333/ENSG00000121753/ENSG00000184564/ENSG00000137825/ENSG00000187122/ENSG00000225968/ENSG00000157193/ENSG00000135905/ENSG00000170835/ENSG00000088899/ENSG00000187957/ENSG00000066248/ENSG00000067191/ENSG00000184845/ENSG00000150471/ENSG00000132535…	11	ENSG00000139211/ENSG00000058404/ENSG00000171867/ENSG00000156299/ENSG00000117280/ENSG00000120328/ENSG00000120324/ENSG00000168621/ENSG00000155961/ENSG00000197479/ENSG00000133216
BP	GO:0002902	regulation of B cell apoptotic process	6/1485	17/14622	0.00501319	0.0678864	ENSG00000178999/ENSG00000185950/ENSG00000217128/ENSG00000142867/ENSG00000019582/ENSG00000196839	AURKB/IRS2/FNIP1/BCL10/CD74/ADA	6	3	ENSG00000178999/ENSG00000019582/ENSG00000196839	3	ENSG00000185950/ENSG00000217128/ENSG00000142867
BP	GO:0016338	calcium-independent cell-cell adhesion via plasma membrane cell-adhesion molecules	6/1485	17/14622	0.00501319	0.0678864	ENSG00000189143/ENSG00000181885/ENSG00000106404/ENSG00000253958/ENSG00000163347/ENSG00000184113	CLDN4/CLDN7/CLDN15/CLDN23/CLDN1/CLDN5	6	2	ENSG00000106404/ENSG00000184113	4	ENSG00000189143/ENSG00000181885/ENSG00000253958/ENSG00000163347
BP	GO:0046599	regulation of centriole replication	6/1485	17/14622	0.00501319	0.0678864	ENSG00000108773/ENSG00000151849/ENSG00000123473/ENSG00000142731/ENSG00000012048/ENSG00000111554	KAT2A/CENPJ/STIL/PLK4/BRCA1/MDM1	6	6	ENSG00000108773/ENSG00000151849/ENSG00000123473/ENSG00000142731/ENSG00000012048/ENSG00000111554	0
BP	GO:0060644	mammary gland epithelial cell differentiation	6/1485	17/14622	0.00501319	0.0678864	ENSG00000113494/ENSG00000100644/ENSG00000172216/ENSG00000178568/ENSG00000117595/ENSG00000185920	PRLR/HIF1A/CEBPB/ERBB4/IRF6/PTCH1	6	1	ENSG00000178568	5	ENSG00000113494/ENSG00000100644/ENSG00000172216/ENSG00000117595/ENSG00000185920
BP	GO:0097503	sialylation	6/1485	17/14622	0.00501319	0.0678864	ENSG00000008513/ENSG00000070731/ENSG00000157350/ENSG00000070526/ENSG00000126091/ENSG00000117069	ST3GAL1/ST6GALNAC2/ST3GAL2/ST6GALNAC1/ST3GAL3/ST6GALNAC5	6	4	ENSG00000008513/ENSG00000157350/ENSG00000126091/ENSG00000117069	2	ENSG00000070731/ENSG00000070526
BP	GO:0007009	plasma membrane organization	15/1485	72/14622	0.0051866	0.0698826	ENSG00000130635/ENSG00000161249/ENSG00000097033/ENSG00000169083/ENSG00000132613/ENSG00000163220/ENSG00000124507/ENSG00000128274/ENSG00000185567/ENSG00000145362/ENSG00000124920/ENSG00000110934/ENSG00000196159/ENSG00000168497/ENSG00000089041	COL5A1/DMKN/SH3GLB1/AR/MTSS1L/S100A9/PACSIN1/A4GALT/AHNAK2/ANK2/MYRF/BIN2/FAT4/CAVIN2/P2RX7	15	10	ENSG00000130635/ENSG00000169083/ENSG00000132613/ENSG00000124507/ENSG00000185567/ENSG00000124920/ENSG00000110934/ENSG00000196159/ENSG00000168497/ENSG00000089041	5	ENSG00000161249/ENSG00000097033/ENSG00000163220/ENSG00000128274/ENSG00000145362
BP	GO:0007215	glutamate receptor signaling pathway	15/1485	72/14622	0.0051866	0.0698826	ENSG00000174871/ENSG00000114796/ENSG00000169992/ENSG00000156299/ENSG00000161509/ENSG00000149403/ENSG00000134780/ENSG00000158828/ENSG00000163873/ENSG00000105464/ENSG00000234965/ENSG00000133216/ENSG00000164418/ENSG00000132535/ENSG00000130477	CNIH2/KLHL24/NLGN2/TIAM1/GRIN2C/GRIK4/DAGLA/PINK1/GRIK3/GRIN2D/SHISA8/EPHB2/GRIK2/DLG4/UNC13A	15	11	ENSG00000174871/ENSG00000169992/ENSG00000161509/ENSG00000149403/ENSG00000134780/ENSG00000163873/ENSG00000105464/ENSG00000234965/ENSG00000164418/ENSG00000132535/ENSG00000130477	4	ENSG00000114796/ENSG00000156299/ENSG00000158828/ENSG00000133216
BP	GO:0032368	regulation of lipid transport	17/1485	86/14622	0.00533493	0.0715867	ENSG00000164690/ENSG00000144452/ENSG00000064687/ENSG00000149357/ENSG00000118513/ENSG00000185950/ENSG00000108984/ENSG00000185920/ENSG00000132170/ENSG00000069764/ENSG00000124406/ENSG00000132932/ENSG00000118137/ENSG00000153246/ENSG00000138798/ENSG00000178752/ENSG00000089041	SHH/ABCA12/ABCA7/LAMTOR1/MYB/IRS2/MAP2K6/PTCH1/PPARG/PLA2G10/ATP8A1/ATP8A2/APOA1/PLA2R1/EGF/ERFE/P2RX7	17	11	ENSG00000164690/ENSG00000064687/ENSG00000108984/ENSG00000132170/ENSG00000069764/ENSG00000124406/ENSG00000118137/ENSG00000153246/ENSG00000138798/ENSG00000178752/ENSG00000089041	6	ENSG00000144452/ENSG00000149357/ENSG00000118513/ENSG00000185950/ENSG00000185920/ENSG00000132932
BP	GO:0048146	positive regulation of fibroblast proliferation	11/1485	46/14622	0.00536918	0.0715867	ENSG00000124762/ENSG00000134057/ENSG00000115414/ENSG00000101412/ENSG00000145386/ENSG00000094804/ENSG00000118513/ENSG00000183087/ENSG00000135446/ENSG00000019582/ENSG00000174808	CDKN1A/CCNB1/FN1/E2F1/CCNA2/CDC6/MYB/GAS6/CDK4/CD74/BTC	11	6	ENSG00000134057/ENSG00000101412/ENSG00000145386/ENSG00000094804/ENSG00000183087/ENSG00000019582	5	ENSG00000124762/ENSG00000115414/ENSG00000118513/ENSG00000135446/ENSG00000174808
BP	GO:0050918	positive chemotaxis	11/1485	46/14622	0.00536918	0.0715867	ENSG00000164104/ENSG00000131981/ENSG00000102879/ENSG00000125378/ENSG00000112715/ENSG00000057593/ENSG00000164171/ENSG00000204305/ENSG00000112902/ENSG00000198753/ENSG00000173432	HMGB2/LGALS3/CORO1A/BMP4/VEGFA/F7/ITGA2/AGER/SEMA5A/PLXNB3/SAA1	11	7	ENSG00000164104/ENSG00000102879/ENSG00000057593/ENSG00000204305/ENSG00000112902/ENSG00000198753/ENSG00000173432	4	ENSG00000131981/ENSG00000125378/ENSG00000112715/ENSG00000164171
BP	GO:0061005	cell differentiation involved in kidney development	11/1485	46/14622	0.00536918	0.0715867	ENSG00000164690/ENSG00000272398/ENSG00000115415/ENSG00000128342/ENSG00000125378/ENSG00000185920/ENSG00000101384/ENSG00000168621/ENSG00000196159/ENSG00000273706/ENSG00000151490	SHH/CD24/STAT1/LIF/BMP4/PTCH1/JAG1/GDNF/FAT4/LHX1/PTPRO	11	4	ENSG00000164690/ENSG00000101384/ENSG00000196159/ENSG00000273706	7	ENSG00000272398/ENSG00000115415/ENSG00000128342/ENSG00000125378/ENSG00000185920/ENSG00000168621/ENSG00000151490
BP	GO:0032467	positive regulation of cytokinesis	8/1485	28/14622	0.00539297	0.0715867	ENSG00000178999/ENSG00000122966/ENSG00000101224/ENSG00000137807/ENSG00000118193/ENSG00000094804/ENSG00000138182/ENSG00000162009	AURKB/CIT/CDC25B/KIF23/KIF14/CDC6/KIF20B/SSTR5	8	6	ENSG00000178999/ENSG00000122966/ENSG00000137807/ENSG00000118193/ENSG00000094804/ENSG00000138182	2	ENSG00000101224/ENSG00000162009
BP	GO:0048566	embryonic digestive tract development	8/1485	28/14622	0.00539297	0.0715867	ENSG00000164690/ENSG00000137868/ENSG00000066468/ENSG00000176887/ENSG00000106538/ENSG00000128918/ENSG00000162878/ENSG00000196839	SHH/STRA6/FGFR2/SOX11/RARRES2/ALDH1A2/PKDCC/ADA	8	7	ENSG00000164690/ENSG00000137868/ENSG00000066468/ENSG00000176887/ENSG00000128918/ENSG00000162878/ENSG00000196839	1	ENSG00000106538
BP	GO:0015893	drug transport	26/1485	152/14622	0.00549474	0.072758	ENSG00000088836/ENSG00000151012/ENSG00000139514/ENSG00000110436/ENSG00000137868/ENSG00000177542/ENSG00000105281/ENSG00000174827/ENSG00000146232/ENSG00000196517/ENSG00000169100/ENSG00000174804/ENSG00000023839/ENSG00000178913/ENSG00000225697/ENSG00000142319/ENSG00000183048/ENSG00000151729/ENSG00000168621/ENSG00000158828/ENSG00000110195/ENSG00000163347/ENSG00000169213/ENSG00000184845/ENSG00000166126…	SLC4A11/SLC7A11/SLC7A1/SLC1A2/STRA6/SLC25A22/SLC1A5/PDZK1/NFKBIE/SLC6A9/SLC25A6/FZD4/ABCC2/TAF7/SLC26A6/SLC6A3/SLC25A10/SLC25A4/GDNF/PINK1/FOLR1/CLDN1/RAB3B/DRD1/AMN/SLC36A4	26	11	ENSG00000088836/ENSG00000137868/ENSG00000177542/ENSG00000023839/ENSG00000225697/ENSG00000142319/ENSG00000183048/ENSG00000169213/ENSG00000184845/ENSG00000166126/ENSG00000180773	15	ENSG00000151012/ENSG00000139514/ENSG00000110436/ENSG00000105281/ENSG00000174827/ENSG00000146232/ENSG00000196517/ENSG00000169100/ENSG00000174804/ENSG00000178913/ENSG00000151729/ENSG00000168621/ENSG00000158828/ENSG00000110195/ENSG00000163347
BP	GO:0050909	sensory perception of taste	10/1485	40/14622	0.00558123	0.0737216	ENSG00000170369/ENSG00000170373/ENSG00000160862/ENSG00000162572/ENSG00000138795/ENSG00000101441/ENSG00000127588/ENSG00000110881/ENSG00000169884/ENSG00000135218	CST2/CST1/AZGP1/SCNN1D/LEF1/CST4/GNG13/ASIC1/WNT10B/CD36	10	8	ENSG00000170369/ENSG00000170373/ENSG00000162572/ENSG00000138795/ENSG00000101441/ENSG00000127588/ENSG00000110881/ENSG00000169884	2	ENSG00000160862/ENSG00000135218
BP	GO:0006302	double-strand break repair	34/1485	214/14622	0.00560319	0.0737327	ENSG00000160957/ENSG00000160949/ENSG00000111602/ENSG00000111206/ENSG00000051341/ENSG00000071539/ENSG00000146670/ENSG00000197774/ENSG00000178295/ENSG00000109685/ENSG00000136492/ENSG00000197299/ENSG00000131153/ENSG00000143799/ENSG00000097046/ENSG00000093009/ENSG00000111247/ENSG00000013573/ENSG00000138376/ENSG00000139618/ENSG00000085999/ENSG00000154920/ENSG00000188827/ENSG00000100918/ENSG00000121211…	RECQL4/TONSL/TIMELESS/FOXM1/POLQ/TRIP13/CDCA5/EME2/GEN1/NSD2/BRIP1/BLM/GINS2/PARP1/CDC7/CDC45/RAD51AP1/DDX11/BARD1/BRCA2/RAD54L/EME1/SLX4/REC8/MND1/DNA2/BRCA1/CHEK1/PARPBP/MCM8/ESCO2/SFR1/GINS4/RTEL1	34	34	ENSG00000160957/ENSG00000160949/ENSG00000111602/ENSG00000111206/ENSG00000051341/ENSG00000071539/ENSG00000146670/ENSG00000197774/ENSG00000178295/ENSG00000109685/ENSG00000136492/ENSG00000197299/ENSG00000131153/ENSG00000143799/ENSG00000097046/ENSG00000093009/ENSG00000111247/ENSG00000013573/ENSG00000138376/ENSG00000139618/ENSG00000085999/ENSG00000154920/ENSG00000188827/ENSG00000100918/ENSG00000121211…	0
BP	GO:0010720	positive regulation of cell development	62/1485	443/14622	0.00561535	0.0737327	ENSG00000164690/ENSG00000107984/ENSG00000058404/ENSG00000087586/ENSG00000066279/ENSG00000173334/ENSG00000139352/ENSG00000173848/ENSG00000100644/ENSG00000115414/ENSG00000143320/ENSG00000118513/ENSG00000128342/ENSG00000092929/ENSG00000125378/ENSG00000116044/ENSG00000112715/ENSG00000174804/ENSG00000169855/ENSG00000132386/ENSG00000163220/ENSG00000147852/ENSG00000124507/ENSG00000088305/ENSG00000077782…	SHH/DKK1/CAMK2B/AURKA/ASPM/TRIB1/ASCL1/NET1/HIF1A/FN1/CRABP2/MYB/LIF/UNC13D/BMP4/NFE2L2/VEGFA/FZD4/ROBO1/SERPINF1/S100A9/VLDLR/PACSIN1/DNMT3B/FGFR1/GPR68/TIAM1/SOX11/BCL2/COBL/AGER/KIF20B/RIMS2/MUL1/ITPKA/PPARG/LRP8/ZNF488/TTBK1/TP73/NAP1L2/GDPD5/BRINP2/SEMA5A/ATP8A2/PLXNB3/DLX2/BIN1/CLDN5/SYT17/EPHB2/BEND6/SERPINI1/APOA1/PLAG1/CDH4/DLG4/PTPRD/SLIT2/UNC13A/ZEB1/SERPINE2	62	40	ENSG00000164690/ENSG00000107984/ENSG00000087586/ENSG00000066279/ENSG00000143320/ENSG00000092929/ENSG00000169855/ENSG00000132386/ENSG00000124507/ENSG00000088305/ENSG00000077782/ENSG00000119714/ENSG00000176887/ENSG00000204305/ENSG00000138182/ENSG00000176406/ENSG00000137825/ENSG00000132170/ENSG00000157193/ENSG00000265763/ENSG00000146216/ENSG00000078900/ENSG00000186462/ENSG00000158555/ENSG00000198797…	22	ENSG00000058404/ENSG00000173334/ENSG00000139352/ENSG00000173848/ENSG00000100644/ENSG00000115414/ENSG00000118513/ENSG00000128342/ENSG00000125378/ENSG00000116044/ENSG00000112715/ENSG00000174804/ENSG00000163220/ENSG00000147852/ENSG00000156299/ENSG00000171791/ENSG00000106078/ENSG00000090432/ENSG00000132932/ENSG00000115844/ENSG00000103528/ENSG00000133216
BP	GO:0045687	positive regulation of glial cell differentiation	9/1485	34/14622	0.00562322	0.0737327	ENSG00000164690/ENSG00000128342/ENSG00000204305/ENSG00000132170/ENSG00000265763/ENSG00000146216/ENSG00000078900/ENSG00000136717/ENSG00000135919	SHH/LIF/AGER/PPARG/ZNF488/TTBK1/TP73/BIN1/SERPINE2	9	8	ENSG00000164690/ENSG00000204305/ENSG00000132170/ENSG00000265763/ENSG00000146216/ENSG00000078900/ENSG00000136717/ENSG00000135919	1	ENSG00000128342
BP	GO:0006935	chemotaxis	68/1485	494/14622	0.00569464	0.0744876	ENSG00000164690/ENSG00000189334/ENSG00000151651/ENSG00000075651/ENSG00000164104/ENSG00000131981/ENSG00000102879/ENSG00000179388/ENSG00000185950/ENSG00000166900/ENSG00000125378/ENSG00000183087/ENSG00000156427/ENSG00000112715/ENSG00000169855/ENSG00000057593/ENSG00000163220/ENSG00000147852/ENSG00000126262/ENSG00000077782/ENSG00000143556/ENSG00000113763/ENSG00000156299/ENSG00000163739/ENSG00000164171…	SHH/S100A14/ADAM8/PLD1/HMGB2/LGALS3/CORO1A/EGR3/IRS2/STX3/BMP4/GAS6/FGF18/VEGFA/ROBO1/F7/S100A9/VLDLR/FFAR2/FGFR1/S100A7/UNC5A/TIAM1/CXCL1/ITGA2/PTCH1/CMTM8/AGER/EPHA7/MATN2/SLIT1/NR4A3/CYFIP2/GDNF/S100A12/CD74/PLA2G10/S100A8/C5AR1/SEMA5A/LHX2/RARRES2/LEF1/SPTBN5/PLXNB3/LBP/CHGA/EPHB2/SAA1/BIN2/FOSL1/SEMA4G/APOA1/CDH4/TRPM2/NRP2/LHX1/PTPRO/SERPINE1/LHX3/STYK1/SEMA4F/SLIT2/RNF165/VAV1/EGR2/HOXB9/E…	68	40	ENSG00000164690/ENSG00000151651/ENSG00000164104/ENSG00000102879/ENSG00000183087/ENSG00000156427/ENSG00000169855/ENSG00000057593/ENSG00000077782/ENSG00000113763/ENSG00000163739/ENSG00000204305/ENSG00000135333/ENSG00000132561/ENSG00000187122/ENSG00000119508/ENSG00000055163/ENSG00000019582/ENSG00000069764/ENSG00000197405/ENSG00000112902/ENSG00000106689/ENSG00000138795/ENSG00000137877/ENSG00000198753…	28	ENSG00000189334/ENSG00000075651/ENSG00000131981/ENSG00000179388/ENSG00000185950/ENSG00000166900/ENSG00000125378/ENSG00000112715/ENSG00000163220/ENSG00000147852/ENSG00000126262/ENSG00000143556/ENSG00000156299/ENSG00000164171/ENSG00000185920/ENSG00000170293/ENSG00000168621/ENSG00000163221/ENSG00000143546/ENSG00000106538/ENSG00000129988/ENSG00000100604/ENSG00000133216/ENSG00000151490/ENSG00000106366…
BP	GO:0061041	regulation of wound healing	20/1485	108/14622	0.00573991	0.0747646	ENSG00000113161/ENSG00000100219/ENSG00000116044/ENSG00000104368/ENSG00000057593/ENSG00000147044/ENSG00000163220/ENSG00000144824/ENSG00000204305/ENSG00000156535/ENSG00000162407/ENSG00000167768/ENSG00000111863/ENSG00000164867/ENSG00000006071/ENSG00000185532/ENSG00000106366/ENSG00000129194/ENSG00000135218/ENSG00000135919	HMGCR/XBP1/NFE2L2/PLAT/F7/CASK/S100A9/PHLDB2/AGER/CD109/PLPP3/KRT1/ADTRP/NOS3/ABCC8/PRKG1/SERPINE1/SOX15/CD36/SERPINE2	20	6	ENSG00000057593/ENSG00000204305/ENSG00000006071/ENSG00000185532/ENSG00000129194/ENSG00000135919	14	ENSG00000113161/ENSG00000100219/ENSG00000116044/ENSG00000104368/ENSG00000147044/ENSG00000163220/ENSG00000144824/ENSG00000156535/ENSG00000162407/ENSG00000167768/ENSG00000111863/ENSG00000164867/ENSG00000106366/ENSG00000135218
BP	GO:0003151	outflow tract morphogenesis	14/1485	66/14622	0.00575754	0.0747646	ENSG00000164442/ENSG00000135547/ENSG00000100644/ENSG00000125378/ENSG00000112715/ENSG00000106991/ENSG00000066468/ENSG00000176887/ENSG00000101384/ENSG00000184058/ENSG00000110195/ENSG00000203883/ENSG00000184113/ENSG00000118257	CITED2/HEY2/HIF1A/BMP4/VEGFA/ENG/FGFR2/SOX11/JAG1/TBX1/FOLR1/SOX18/CLDN5/NRP2	14	9	ENSG00000135547/ENSG00000106991/ENSG00000066468/ENSG00000176887/ENSG00000101384/ENSG00000184058/ENSG00000203883/ENSG00000184113/ENSG00000118257	5	ENSG00000164442/ENSG00000100644/ENSG00000125378/ENSG00000112715/ENSG00000110195
BP	GO:0048864	stem cell development	14/1485	66/14622	0.00575754	0.0747646	ENSG00000164690/ENSG00000130702/ENSG00000100644/ENSG00000125378/ENSG00000178568/ENSG00000176887/ENSG00000101384/ENSG00000184058/ENSG00000168621/ENSG00000110195/ENSG00000138795/ENSG00000095539/ENSG00000128918/ENSG00000135622	SHH/LAMA5/HIF1A/BMP4/ERBB4/SOX11/JAG1/TBX1/GDNF/FOLR1/LEF1/SEMA4G/ALDH1A2/SEMA4F	14	10	ENSG00000164690/ENSG00000130702/ENSG00000178568/ENSG00000176887/ENSG00000101384/ENSG00000184058/ENSG00000138795/ENSG00000095539/ENSG00000128918/ENSG00000135622	4	ENSG00000100644/ENSG00000125378/ENSG00000168621/ENSG00000110195
BP	GO:0032508	DNA duplex unwinding	15/1485	73/14622	0.00593004	0.0763686	ENSG00000160957/ENSG00000131747/ENSG00000100297/ENSG00000140451/ENSG00000136492/ENSG00000101003/ENSG00000197299/ENSG00000131153/ENSG00000143799/ENSG00000134574/ENSG00000093009/ENSG00000013573/ENSG00000138346/ENSG00000147536/ENSG00000258366	RECQL4/TOP2A/MCM5/PIF1/BRIP1/GINS1/BLM/GINS2/PARP1/DDB2/CDC45/DDX11/DNA2/GINS4/RTEL1	15	15	ENSG00000160957/ENSG00000131747/ENSG00000100297/ENSG00000140451/ENSG00000136492/ENSG00000101003/ENSG00000197299/ENSG00000131153/ENSG00000143799/ENSG00000134574/ENSG00000093009/ENSG00000013573/ENSG00000138346/ENSG00000147536/ENSG00000258366	0
BP	GO:0048145	regulation of fibroblast proliferation	15/1485	73/14622	0.00593004	0.0763686	ENSG00000176046/ENSG00000124762/ENSG00000134057/ENSG00000167996/ENSG00000115414/ENSG00000101412/ENSG00000145386/ENSG00000094804/ENSG00000118513/ENSG00000183087/ENSG00000135446/ENSG00000276644/ENSG00000132170/ENSG00000019582/ENSG00000174808	NUPR1/CDKN1A/CCNB1/FTH1/FN1/E2F1/CCNA2/CDC6/MYB/GAS6/CDK4/DACH1/PPARG/CD74/BTC	15	8	ENSG00000134057/ENSG00000101412/ENSG00000145386/ENSG00000094804/ENSG00000183087/ENSG00000276644/ENSG00000132170/ENSG00000019582	7	ENSG00000176046/ENSG00000124762/ENSG00000167996/ENSG00000115414/ENSG00000118513/ENSG00000135446/ENSG00000174808
BP	GO:2000106	regulation of leukocyte apoptotic process	15/1485	73/14622	0.00593004	0.0763686	ENSG00000178999/ENSG00000151651/ENSG00000131981/ENSG00000100644/ENSG00000185950/ENSG00000125378/ENSG00000183087/ENSG00000217128/ENSG00000101197/ENSG00000142867/ENSG00000119508/ENSG00000019582/ENSG00000089041/ENSG00000153208/ENSG00000196839	AURKB/ADAM8/LGALS3/HIF1A/IRS2/BMP4/GAS6/FNIP1/BIRC7/BCL10/NR4A3/CD74/P2RX7/MERTK/ADA	15	9	ENSG00000178999/ENSG00000151651/ENSG00000183087/ENSG00000101197/ENSG00000119508/ENSG00000019582/ENSG00000089041/ENSG00000153208/ENSG00000196839	6	ENSG00000131981/ENSG00000100644/ENSG00000185950/ENSG00000125378/ENSG00000217128/ENSG00000142867
BP	GO:0060563	neuroepithelial cell differentiation	12/1485	53/14622	0.00594744	0.0763686	ENSG00000124766/ENSG00000139352/ENSG00000135547/ENSG00000172216/ENSG00000077782/ENSG00000176887/ENSG00000101384/ENSG00000184564/ENSG00000186862/ENSG00000138795/ENSG00000106366/ENSG00000170558	SOX4/ASCL1/HEY2/CEBPB/FGFR1/SOX11/JAG1/SLITRK6/PDZD7/LEF1/SERPINE1/CDH2	12	7	ENSG00000135547/ENSG00000077782/ENSG00000176887/ENSG00000101384/ENSG00000184564/ENSG00000138795/ENSG00000170558	5	ENSG00000124766/ENSG00000139352/ENSG00000172216/ENSG00000186862/ENSG00000106366
BP	GO:0072073	kidney epithelium development	22/1485	123/14622	0.00596573	0.0763686	ENSG00000164690/ENSG00000272398/ENSG00000130702/ENSG00000115415/ENSG00000128342/ENSG00000125378/ENSG00000112715/ENSG00000121691/ENSG00000066468/ENSG00000077782/ENSG00000006016/ENSG00000171791/ENSG00000185920/ENSG00000101384/ENSG00000135333/ENSG00000168621/ENSG00000120693/ENSG00000196159/ENSG00000273706/ENSG00000151490/ENSG00000164056/ENSG00000145147	SHH/CD24/LAMA5/STAT1/LIF/BMP4/VEGFA/CAT/FGFR2/FGFR1/CRLF1/BCL2/PTCH1/JAG1/EPHA7/GDNF/SMAD9/FAT4/LHX1/PTPRO/SPRY1/SLIT2	22	10	ENSG00000164690/ENSG00000130702/ENSG00000066468/ENSG00000077782/ENSG00000006016/ENSG00000101384/ENSG00000135333/ENSG00000196159/ENSG00000273706/ENSG00000145147	12	ENSG00000272398/ENSG00000115415/ENSG00000128342/ENSG00000125378/ENSG00000112715/ENSG00000121691/ENSG00000171791/ENSG00000185920/ENSG00000168621/ENSG00000120693/ENSG00000151490/ENSG00000164056
BP	GO:0042330	taxis	68/1485	495/14622	0.0059663	0.0763686	ENSG00000164690/ENSG00000189334/ENSG00000151651/ENSG00000075651/ENSG00000164104/ENSG00000131981/ENSG00000102879/ENSG00000179388/ENSG00000185950/ENSG00000166900/ENSG00000125378/ENSG00000183087/ENSG00000156427/ENSG00000112715/ENSG00000169855/ENSG00000057593/ENSG00000163220/ENSG00000147852/ENSG00000126262/ENSG00000077782/ENSG00000143556/ENSG00000113763/ENSG00000156299/ENSG00000163739/ENSG00000164171…	SHH/S100A14/ADAM8/PLD1/HMGB2/LGALS3/CORO1A/EGR3/IRS2/STX3/BMP4/GAS6/FGF18/VEGFA/ROBO1/F7/S100A9/VLDLR/FFAR2/FGFR1/S100A7/UNC5A/TIAM1/CXCL1/ITGA2/PTCH1/CMTM8/AGER/EPHA7/MATN2/SLIT1/NR4A3/CYFIP2/GDNF/S100A12/CD74/PLA2G10/S100A8/C5AR1/SEMA5A/LHX2/RARRES2/LEF1/SPTBN5/PLXNB3/LBP/CHGA/EPHB2/SAA1/BIN2/FOSL1/SEMA4G/APOA1/CDH4/TRPM2/NRP2/LHX1/PTPRO/SERPINE1/LHX3/STYK1/SEMA4F/SLIT2/RNF165/VAV1/EGR2/HOXB9/E…	68	40	ENSG00000164690/ENSG00000151651/ENSG00000164104/ENSG00000102879/ENSG00000183087/ENSG00000156427/ENSG00000169855/ENSG00000057593/ENSG00000077782/ENSG00000113763/ENSG00000163739/ENSG00000204305/ENSG00000135333/ENSG00000132561/ENSG00000187122/ENSG00000119508/ENSG00000055163/ENSG00000019582/ENSG00000069764/ENSG00000197405/ENSG00000112902/ENSG00000106689/ENSG00000138795/ENSG00000137877/ENSG00000198753…	28	ENSG00000189334/ENSG00000075651/ENSG00000131981/ENSG00000179388/ENSG00000185950/ENSG00000166900/ENSG00000125378/ENSG00000112715/ENSG00000163220/ENSG00000147852/ENSG00000126262/ENSG00000143556/ENSG00000156299/ENSG00000164171/ENSG00000185920/ENSG00000170293/ENSG00000168621/ENSG00000163221/ENSG00000143546/ENSG00000106538/ENSG00000129988/ENSG00000100604/ENSG00000133216/ENSG00000151490/ENSG00000106366…
BP	GO:0045860	positive regulation of protein kinase activity	64/1485	462/14622	0.00622862	0.0789499	ENSG00000170312/ENSG00000183856/ENSG00000107984/ENSG00000113494/ENSG00000138166/ENSG00000088325/ENSG00000151651/ENSG00000101224/ENSG00000272398/ENSG00000124762/ENSG00000118193/ENSG00000168067/ENSG00000111276/ENSG00000166886/ENSG00000134057/ENSG00000095015/ENSG00000138778/ENSG00000129474/ENSG00000134222/ENSG00000094804/ENSG00000171867/ENSG00000125378/ENSG00000183087/ENSG00000156427/ENSG00000173175…	CDK1/IQGAP3/DKK1/PRLR/DUSP5/TPX2/ADAM8/CDC25B/CD24/CDKN1A/KIF14/MAP4K2/CDKN1B/NAB2/CCNB1/MAP3K1/CENPE/AJUBA/PSRC1/CDC6/PRNP/BMP4/GAS6/FGF18/ADCY5/DBF4B/MAPK8IP3/VEGFA/FZD4/ROBO1/VLDLR/FGFR1/PRKAG2/TIAM1/MAP2K6/BIRC7/LTF/MAP3K5/AGER/RASGRP1/MUL1/LRP8/NRK/PINK1/TTBK1/S100A12/TP73/IL18/CD74/ADCY3/RASSF2/FLT3/PILRB/C5AR1/TCIM/CLSPN/IRAK2/GHR/ACE/SAA1/DLG4/EGF/P2RX7/DUSP9	64	39	ENSG00000170312/ENSG00000183856/ENSG00000107984/ENSG00000088325/ENSG00000151651/ENSG00000118193/ENSG00000168067/ENSG00000134057/ENSG00000138778/ENSG00000134222/ENSG00000094804/ENSG00000183087/ENSG00000156427/ENSG00000173175/ENSG00000161692/ENSG00000138834/ENSG00000169855/ENSG00000077782/ENSG00000108984/ENSG00000101197/ENSG00000204305/ENSG00000157193/ENSG00000123572/ENSG00000146216/ENSG00000078900…	25	ENSG00000113494/ENSG00000138166/ENSG00000101224/ENSG00000272398/ENSG00000124762/ENSG00000111276/ENSG00000166886/ENSG00000095015/ENSG00000129474/ENSG00000171867/ENSG00000125378/ENSG00000112715/ENSG00000174804/ENSG00000147852/ENSG00000106617/ENSG00000156299/ENSG00000012223/ENSG00000197442/ENSG00000172575/ENSG00000090432/ENSG00000158828/ENSG00000163221/ENSG00000150782/ENSG00000176907/ENSG00000134070
BP	GO:0010714	positive regulation of collagen metabolic process	7/1485	23/14622	0.00624139	0.0789499	ENSG00000157613/ENSG00000118513/ENSG00000125378/ENSG00000106991/ENSG00000260428/ENSG00000164171/ENSG00000026025	CREB3L1/MYB/BMP4/ENG/SCX/ITGA2/VIM	7	3	ENSG00000106991/ENSG00000260428/ENSG00000026025	4	ENSG00000157613/ENSG00000118513/ENSG00000125378/ENSG00000164171
BP	GO:0021602	cranial nerve morphogenesis	7/1485	23/14622	0.00624139	0.0789499	ENSG00000204103/ENSG00000184058/ENSG00000133216/ENSG00000120093/ENSG00000122877/ENSG00000173917/ENSG00000154928	MAFB/TBX1/EPHB2/HOXB3/EGR2/HOXB2/EPHB1	7	4	ENSG00000184058/ENSG00000120093/ENSG00000173917/ENSG00000154928	3	ENSG00000204103/ENSG00000133216/ENSG00000122877
BP	GO:0032967	positive regulation of collagen biosynthetic process	7/1485	23/14622	0.00624139	0.0789499	ENSG00000157613/ENSG00000118513/ENSG00000125378/ENSG00000106991/ENSG00000260428/ENSG00000164171/ENSG00000026025	CREB3L1/MYB/BMP4/ENG/SCX/ITGA2/VIM	7	3	ENSG00000106991/ENSG00000260428/ENSG00000026025	4	ENSG00000157613/ENSG00000118513/ENSG00000125378/ENSG00000164171
BP	GO:0048730	epidermis morphogenesis	7/1485	23/14622	0.00624139	0.0789499	ENSG00000164690/ENSG00000128422/ENSG00000073282/ENSG00000066468/ENSG00000171791/ENSG00000136943/ENSG00000164066	SHH/KRT17/TP63/FGFR2/BCL2/CTSV/INTU	7	4	ENSG00000164690/ENSG00000066468/ENSG00000136943/ENSG00000164066	3	ENSG00000128422/ENSG00000073282/ENSG00000171791
BP	GO:0010171	body morphogenesis	11/1485	47/14622	0.00638072	0.0805228	ENSG00000107984/ENSG00000108821/ENSG00000137868/ENSG00000260428/ENSG00000144824/ENSG00000184058/ENSG00000138795/ENSG00000121005/ENSG00000184113/ENSG00000103196/ENSG00000109063	DKK1/COL1A1/STRA6/SCX/PHLDB2/TBX1/LEF1/CRISPLD1/CLDN5/CRISPLD2/MYH3	11	10	ENSG00000107984/ENSG00000108821/ENSG00000137868/ENSG00000260428/ENSG00000184058/ENSG00000138795/ENSG00000121005/ENSG00000184113/ENSG00000103196/ENSG00000109063	1	ENSG00000144824
BP	GO:0001503	ossification	48/1485	329/14622	0.0064328	0.08099	ENSG00000164690/ENSG00000142156/ENSG00000107984/ENSG00000108821/ENSG00000166886/ENSG00000196305/ENSG00000100644/ENSG00000172216/ENSG00000157613/ENSG00000155090/ENSG00000197594/ENSG00000117318/ENSG00000125378/ENSG00000156427/ENSG00000068078/ENSG00000073282/ENSG00000087085/ENSG00000180694/ENSG00000121691/ENSG00000066468/ENSG00000111341/ENSG00000260428/ENSG00000176887/ENSG00000012223/ENSG00000171791…	SHH/COL6A1/DKK1/COL1A1/NAB2/IARS/HIF1A/CEBPB/CREB3L1/KLF10/ENPP1/ID3/BMP4/FGF18/FGFR3/TP63/ACHE/TMEM64/CAT/FGFR2/MGP/SCX/SOX11/LTF/BCL2/PTCH1/AREG/IFITM1/JAG1/ECM1/BMP8B/MRC2/MMP16/CLEC3A/COL5A2/PAM16/COL2A1/RASSF2/LEF1/MMP14/WNT10B/INTU/FAT4/AXIN2/P2RX7/DUOX2/EGR2/PKDCC	48	29	ENSG00000164690/ENSG00000142156/ENSG00000107984/ENSG00000108821/ENSG00000156427/ENSG00000068078/ENSG00000087085/ENSG00000180694/ENSG00000066468/ENSG00000260428/ENSG00000176887/ENSG00000101384/ENSG00000143369/ENSG00000011028/ENSG00000156103/ENSG00000166509/ENSG00000204262/ENSG00000217930/ENSG00000139219/ENSG00000101265/ENSG00000138795/ENSG00000157227/ENSG00000169884/ENSG00000164066/ENSG00000196159…	19	ENSG00000166886/ENSG00000196305/ENSG00000100644/ENSG00000172216/ENSG00000157613/ENSG00000155090/ENSG00000197594/ENSG00000117318/ENSG00000125378/ENSG00000073282/ENSG00000121691/ENSG00000111341/ENSG00000012223/ENSG00000171791/ENSG00000185920/ENSG00000109321/ENSG00000185885/ENSG00000116985/ENSG00000122877
BP	GO:0072331	signal transduction by p53 class mediator	40/1485	264/14622	0.00650945	0.0817636	ENSG00000176046/ENSG00000168209/ENSG00000124766/ENSG00000178999/ENSG00000170312/ENSG00000088325/ENSG00000087586/ENSG00000075218/ENSG00000124762/ENSG00000111206/ENSG00000111276/ENSG00000134057/ENSG00000161642/ENSG00000132646/ENSG00000101412/ENSG00000177595/ENSG00000133119/ENSG00000175643/ENSG00000136492/ENSG00000197299/ENSG00000073282/ENSG00000151849/ENSG00000178913/ENSG00000138376/ENSG00000106617…	NUPR1/DDIT4/SOX4/AURKB/CDK1/TPX2/AURKA/GTSE1/CDKN1A/FOXM1/CDKN1B/CCNB1/ZNF385A/PCNA/E2F1/PIDD1/RFC3/RMI2/BRIP1/BLM/TP63/CENPJ/TAF7/BARD1/PRKAG2/E2F8/E2F2/BRCA2/PMAIP1/E2F7/EXO1/DNA2/BRCA1/CDC25C/TP73/CD74/CHEK1/CHD5/PLA2R1/PLAGL1	40	31	ENSG00000178999/ENSG00000170312/ENSG00000088325/ENSG00000087586/ENSG00000075218/ENSG00000111206/ENSG00000134057/ENSG00000161642/ENSG00000132646/ENSG00000101412/ENSG00000177595/ENSG00000133119/ENSG00000175643/ENSG00000136492/ENSG00000197299/ENSG00000151849/ENSG00000138376/ENSG00000129173/ENSG00000007968/ENSG00000139618/ENSG00000165891/ENSG00000174371/ENSG00000138346/ENSG00000012048/ENSG00000158402…	9	ENSG00000176046/ENSG00000168209/ENSG00000124766/ENSG00000124762/ENSG00000111276/ENSG00000073282/ENSG00000178913/ENSG00000106617/ENSG00000141682
BP	GO:0071466	cellular response to xenobiotic stimulus	26/1485	154/14622	0.00653846	0.0819364	ENSG00000100889/ENSG00000116285/ENSG00000168209/ENSG00000143365/ENSG00000196620/ENSG00000101412/ENSG00000145386/ENSG00000090339/ENSG00000023839/ENSG00000139631/ENSG00000132386/ENSG00000088305/ENSG00000187840/ENSG00000108602/ENSG00000063438/ENSG00000163221/ENSG00000138115/ENSG00000106258/ENSG00000036530/ENSG00000112964/ENSG00000100031/ENSG00000069667/ENSG00000186642/ENSG00000162482/ENSG00000118729…	PCK2/ERRFI1/DDIT4/RORC/UGT2B15/E2F1/CCNA2/ICAM1/ABCC2/CSAD/SERPINF1/DNMT3B/EIF4EBP1/ALDH3A1/AHRR/S100A12/CYP2C8/CYP3A5/CYP46A1/GHR/GGT1/RORA/PDE2A/AKR7A3/CASQ2/PON3	26	17	ENSG00000196620/ENSG00000101412/ENSG00000145386/ENSG00000023839/ENSG00000139631/ENSG00000132386/ENSG00000088305/ENSG00000108602/ENSG00000063438/ENSG00000138115/ENSG00000106258/ENSG00000036530/ENSG00000112964/ENSG00000100031/ENSG00000186642/ENSG00000162482/ENSG00000118729	9	ENSG00000100889/ENSG00000116285/ENSG00000168209/ENSG00000143365/ENSG00000090339/ENSG00000187840/ENSG00000163221/ENSG00000069667/ENSG00000105852
BP	GO:1902475	L-alpha-amino acid transmembrane transport	10/1485	41/14622	0.0067242	0.0827763	ENSG00000103257/ENSG00000168003/ENSG00000151012/ENSG00000139514/ENSG00000110436/ENSG00000149150/ENSG00000177542/ENSG00000105281/ENSG00000092068/ENSG00000180773	SLC7A5/SLC3A2/SLC7A11/SLC7A1/SLC1A2/SLC43A1/SLC25A22/SLC1A5/SLC7A8/SLC36A4	10	2	ENSG00000177542/ENSG00000180773	8	ENSG00000103257/ENSG00000168003/ENSG00000151012/ENSG00000139514/ENSG00000110436/ENSG00000149150/ENSG00000105281/ENSG00000092068
BP	GO:0048144	fibroblast proliferation	15/1485	74/14622	0.00675695	0.0827763	ENSG00000176046/ENSG00000124762/ENSG00000134057/ENSG00000167996/ENSG00000115414/ENSG00000101412/ENSG00000145386/ENSG00000094804/ENSG00000118513/ENSG00000183087/ENSG00000135446/ENSG00000276644/ENSG00000132170/ENSG00000019582/ENSG00000174808	NUPR1/CDKN1A/CCNB1/FTH1/FN1/E2F1/CCNA2/CDC6/MYB/GAS6/CDK4/DACH1/PPARG/CD74/BTC	15	8	ENSG00000134057/ENSG00000101412/ENSG00000145386/ENSG00000094804/ENSG00000183087/ENSG00000276644/ENSG00000132170/ENSG00000019582	7	ENSG00000176046/ENSG00000124762/ENSG00000167996/ENSG00000115414/ENSG00000118513/ENSG00000135446/ENSG00000174808
BP	GO:0050769	positive regulation of neurogenesis	55/1485	388/14622	0.00677166	0.0827763	ENSG00000164690/ENSG00000107984/ENSG00000058404/ENSG00000066279/ENSG00000139352/ENSG00000100644/ENSG00000115414/ENSG00000143320/ENSG00000118513/ENSG00000128342/ENSG00000125378/ENSG00000116044/ENSG00000112715/ENSG00000174804/ENSG00000169855/ENSG00000132386/ENSG00000163220/ENSG00000147852/ENSG00000124507/ENSG00000088305/ENSG00000077782/ENSG00000156299/ENSG00000176887/ENSG00000171791/ENSG00000106078…	SHH/DKK1/CAMK2B/ASPM/ASCL1/HIF1A/FN1/CRABP2/MYB/LIF/BMP4/NFE2L2/VEGFA/FZD4/ROBO1/SERPINF1/S100A9/VLDLR/PACSIN1/DNMT3B/FGFR1/TIAM1/SOX11/BCL2/COBL/AGER/KIF20B/RIMS2/MUL1/ITPKA/PPARG/LRP8/ZNF488/TTBK1/TP73/NAP1L2/GDPD5/BRINP2/SEMA5A/ATP8A2/PLXNB3/DLX2/BIN1/SYT17/EPHB2/BEND6/SERPINI1/PLAG1/CDH4/DLG4/PTPRD/SLIT2/UNC13A/ZEB1/SERPINE2	55	35	ENSG00000164690/ENSG00000107984/ENSG00000066279/ENSG00000143320/ENSG00000169855/ENSG00000132386/ENSG00000124507/ENSG00000088305/ENSG00000077782/ENSG00000176887/ENSG00000204305/ENSG00000138182/ENSG00000176406/ENSG00000137825/ENSG00000132170/ENSG00000157193/ENSG00000265763/ENSG00000146216/ENSG00000078900/ENSG00000186462/ENSG00000158555/ENSG00000198797/ENSG00000112902/ENSG00000198753/ENSG00000136717…	20	ENSG00000058404/ENSG00000139352/ENSG00000100644/ENSG00000115414/ENSG00000118513/ENSG00000128342/ENSG00000125378/ENSG00000116044/ENSG00000112715/ENSG00000174804/ENSG00000163220/ENSG00000147852/ENSG00000156299/ENSG00000171791/ENSG00000106078/ENSG00000090432/ENSG00000132932/ENSG00000115844/ENSG00000103528/ENSG00000133216
BP	GO:0007099	centriole replication	8/1485	29/14622	0.00679682	0.0827763	ENSG00000075702/ENSG00000108773/ENSG00000151849/ENSG00000123473/ENSG00000142731/ENSG00000012048/ENSG00000103995/ENSG00000111554	WDR62/KAT2A/CENPJ/STIL/PLK4/BRCA1/CEP152/MDM1	8	8	ENSG00000075702/ENSG00000108773/ENSG00000151849/ENSG00000123473/ENSG00000142731/ENSG00000012048/ENSG00000103995/ENSG00000111554	0
BP	GO:0014009	glial cell proliferation	8/1485	29/14622	0.00679682	0.0827763	ENSG00000124766/ENSG00000118513/ENSG00000176887/ENSG00000109321/ENSG00000164362/ENSG00000006071/ENSG00000181690/ENSG00000153902	SOX4/MYB/SOX11/AREG/TERT/ABCC8/PLAG1/LGI4	8	5	ENSG00000176887/ENSG00000164362/ENSG00000006071/ENSG00000181690/ENSG00000153902	3	ENSG00000124766/ENSG00000118513/ENSG00000109321
BP	GO:0002903	negative regulation of B cell apoptotic process	5/1485	13/14622	0.00687504	0.0827763	ENSG00000178999/ENSG00000185950/ENSG00000142867/ENSG00000019582/ENSG00000196839	AURKB/IRS2/BCL10/CD74/ADA	5	3	ENSG00000178999/ENSG00000019582/ENSG00000196839	2	ENSG00000185950/ENSG00000142867
BP	GO:0033262	regulation of nuclear cell cycle DNA replication	5/1485	13/14622	0.00687504	0.0827763	ENSG00000167513/ENSG00000161692/ENSG00000097046/ENSG00000077782/ENSG00000276644	CDT1/DBF4B/CDC7/FGFR1/DACH1	5	5	ENSG00000167513/ENSG00000161692/ENSG00000097046/ENSG00000077782/ENSG00000276644	0
BP	GO:0044406	adhesion of symbiont to host	5/1485	13/14622	0.00687504	0.0827763	ENSG00000163083/ENSG00000090339/ENSG00000183087/ENSG00000012223/ENSG00000198183	INHBB/ICAM1/GAS6/LTF/BPIFA1	5	3	ENSG00000163083/ENSG00000183087/ENSG00000198183	2	ENSG00000090339/ENSG00000012223
BP	GO:0046606	negative regulation of centrosome cycle	5/1485	13/14622	0.00687504	0.0827763	ENSG00000162063/ENSG00000108773/ENSG00000117650/ENSG00000012048/ENSG00000111554	CCNF/KAT2A/NEK2/BRCA1/MDM1	5	5	ENSG00000162063/ENSG00000108773/ENSG00000117650/ENSG00000012048/ENSG00000111554	0
BP	GO:0051315	attachment of mitotic spindle microtubules to kinetochore	5/1485	13/14622	0.00687504	0.0827763	ENSG00000167513/ENSG00000138778/ENSG00000080986/ENSG00000143228/ENSG00000142945	CDT1/CENPE/NDC80/NUF2/KIF2C	5	5	ENSG00000167513/ENSG00000138778/ENSG00000080986/ENSG00000143228/ENSG00000142945	0
BP	GO:0051447	negative regulation of meiotic cell cycle	5/1485	13/14622	0.00687504	0.0827763	ENSG00000128342/ENSG00000112742/ENSG00000172818/ENSG00000112029/ENSG00000156509	LIF/TTK/OVOL1/FBXO5/FBXO43	5	3	ENSG00000112742/ENSG00000112029/ENSG00000156509	2	ENSG00000128342/ENSG00000172818
BP	GO:0072182	regulation of nephron tubule epithelial cell differentiation	5/1485	13/14622	0.00687504	0.0827763	ENSG00000272398/ENSG00000115415/ENSG00000128342/ENSG00000196159/ENSG00000273706	CD24/STAT1/LIF/FAT4/LHX1	5	2	ENSG00000196159/ENSG00000273706	3	ENSG00000272398/ENSG00000115415/ENSG00000128342
[truncated: 6,514 more rows]

## Sheet: Sheet1
NAME	DESCRIPTION	GENE_SYMBOL	GENE_TITLE	SCORE
MYH7(ENSG00000092054)	ENSG00000092054	null	null	4.74461
[truncated: 28,084 more rows]
