# Supplementary material for: Investigation of ribociclib, abemaciclib and palbociclib resistance in ER+ breast cancer cells reveal potential therapeutic opportunities
Source: Sci Rep. 2025 Aug 5;15:28579. doi: 10.1038/s41598-025-11052-4 (PMC12325956; doi:10.1038/s41598-025-11052-4)
Supplement: Supplementary file 24 — Supplementary Material 24 [file 41598_2025_11052_MOESM24_ESM.xlsx]

## Sheet: Supplementary data 24.Supp-Fig8
Category	GOID	Description	GeneRatio	BgRatio	pvalue	padj	geneID	geneName	Count	Up	Up_Gene_names	Down	Down_Gene_names
BP	GO:0043062	extracellular structure organization	1999-12-01	333/14258	3.234e-06	0.00684315	ENSG00000142156/ENSG00000188257/ENSG00000077942/ENSG00000053747/ENSG00000106991/ENSG00000166147/ENSG00000168477/ENSG00000165029/ENSG00000038427/ENSG00000275896/ENSG00000005844/ENSG00000106366	COL6A1/PLA2G2A/FBLN1/LAMA3/ENG/FBN1/TNXB/ABCA1/VCAN/PRSS2/ITGAL/SERPINE1	12	10	ENSG00000142156/ENSG00000188257/ENSG00000077942/ENSG00000053747/ENSG00000106991/ENSG00000166147/ENSG00000168477/ENSG00000038427/ENSG00000275896/ENSG00000005844	2	ENSG00000165029/ENSG00000106366
BP	GO:0010812	negative regulation of cell-substrate adhesion	1999-05-01	50/14258	2.41133e-05	0.0238019	ENSG00000189058/ENSG00000152377/ENSG00000077942/ENSG00000106366/ENSG00000111846	APOD/SPOCK1/FBLN1/SERPINE1/GCNT2	5	4	ENSG00000189058/ENSG00000152377/ENSG00000077942/ENSG00000111846	1	ENSG00000106366
BP	GO:0030198	extracellular matrix organization	1999-10-01	291/14258	3.37456e-05	0.0238019	ENSG00000142156/ENSG00000077942/ENSG00000053747/ENSG00000106991/ENSG00000166147/ENSG00000168477/ENSG00000038427/ENSG00000275896/ENSG00000005844/ENSG00000106366	COL6A1/FBLN1/LAMA3/ENG/FBN1/TNXB/VCAN/PRSS2/ITGAL/SERPINE1	10	9	ENSG00000142156/ENSG00000077942/ENSG00000053747/ENSG00000106991/ENSG00000166147/ENSG00000168477/ENSG00000038427/ENSG00000275896/ENSG00000005844	1	ENSG00000106366
BP	GO:0070268	cornification	1999-06-01	94/14258	4.78415e-05	0.0253082	ENSG00000205420/ENSG00000186474/ENSG00000163209/ENSG00000170465/ENSG00000163216/ENSG00000185479	KRT6A/KLK12/SPRR3/KRT6C/SPRR2D/KRT6B	6	5	ENSG00000205420/ENSG00000163209/ENSG00000170465/ENSG00000163216/ENSG00000185479	1	ENSG00000186474
BP	GO:0050900	leukocyte migration	1999-10-01	318/14258	7.11918e-05	0.0301284	ENSG00000189058/ENSG00000145824/ENSG00000086548/ENSG00000019582/ENSG00000057593/ENSG00000173432/ENSG00000005844/ENSG00000106366/ENSG00000188404/ENSG00000186891	APOD/CXCL14/CEACAM6/CD74/F7/SAA1/ITGAL/SERPINE1/SELL/TNFRSF18	10	8	ENSG00000189058/ENSG00000086548/ENSG00000019582/ENSG00000057593/ENSG00000173432/ENSG00000005844/ENSG00000188404/ENSG00000186891	2	ENSG00000145824/ENSG00000106366
BP	GO:0008544	epidermis development	1999-10-01	345/14258	0.000139413	0.0491663	ENSG00000205420/ENSG00000073282/ENSG00000186474/ENSG00000204385/ENSG00000163209/ENSG00000170465/ENSG00000053747/ENSG00000189280/ENSG00000163216/ENSG00000185479	KRT6A/TP63/KLK12/SLC44A4/SPRR3/KRT6C/LAMA3/GJB5/SPRR2D/KRT6B	10	8	ENSG00000205420/ENSG00000204385/ENSG00000163209/ENSG00000170465/ENSG00000053747/ENSG00000189280/ENSG00000163216/ENSG00000185479	2	ENSG00000073282/ENSG00000186474
BP	GO:0031424	keratinization	1999-06-01	125/14258	0.00023189	0.0649746	ENSG00000205420/ENSG00000186474/ENSG00000163209/ENSG00000170465/ENSG00000163216/ENSG00000185479	KRT6A/KLK12/SPRR3/KRT6C/SPRR2D/KRT6B	6	5	ENSG00000205420/ENSG00000163209/ENSG00000170465/ENSG00000163216/ENSG00000185479	1	ENSG00000186474
BP	GO:0048485	sympathetic nervous system development	1999-03-01	18/14258	0.000245651	0.0649746	ENSG00000139352/ENSG00000073282/ENSG00000168621	ASCL1/TP63/GDNF	3	0		3	ENSG00000139352/ENSG00000073282/ENSG00000168621
BP	GO:0009913	epidermal cell differentiation	1999-08-01	245/14258	0.000302132	0.0710347	ENSG00000205420/ENSG00000073282/ENSG00000186474/ENSG00000204385/ENSG00000163209/ENSG00000170465/ENSG00000163216/ENSG00000185479	KRT6A/TP63/KLK12/SLC44A4/SPRR3/KRT6C/SPRR2D/KRT6B	8	6	ENSG00000205420/ENSG00000204385/ENSG00000163209/ENSG00000170465/ENSG00000163216/ENSG00000185479	2	ENSG00000073282/ENSG00000186474
BP	GO:0002685	regulation of leukocyte migration	1999-06-01	138/14258	0.000395132	0.0836099	ENSG00000189058/ENSG00000145824/ENSG00000019582/ENSG00000057593/ENSG00000106366/ENSG00000186891	APOD/CXCL14/CD74/F7/SERPINE1/TNFRSF18	6	4	ENSG00000189058/ENSG00000019582/ENSG00000057593/ENSG00000186891	2	ENSG00000145824/ENSG00000106366
BP	GO:0030216	keratinocyte differentiation	1999-07-01	197/14258	0.000440166	0.084672	ENSG00000205420/ENSG00000073282/ENSG00000186474/ENSG00000163209/ENSG00000170465/ENSG00000163216/ENSG00000185479	KRT6A/TP63/KLK12/SPRR3/KRT6C/SPRR2D/KRT6B	7	5	ENSG00000205420/ENSG00000163209/ENSG00000170465/ENSG00000163216/ENSG00000185479	2	ENSG00000073282/ENSG00000186474
BP	GO:0016266	O-glycan processing	1999-04-01	54/14258	0.000530006	0.0923129	ENSG00000215182/ENSG00000136542/ENSG00000144278/ENSG00000198788	MUC5AC/GALNT5/GALNT13/MUC2	4	4	ENSG00000215182/ENSG00000136542/ENSG00000144278/ENSG00000198788	0
BP	GO:0002687	positive regulation of leukocyte migration	1999-05-01	97/14258	0.000567139	0.0923129	ENSG00000145824/ENSG00000019582/ENSG00000057593/ENSG00000106366/ENSG00000186891	CXCL14/CD74/F7/SERPINE1/TNFRSF18	5	3	ENSG00000019582/ENSG00000057593/ENSG00000186891	2	ENSG00000145824/ENSG00000106366
BP	GO:0007162	negative regulation of cell adhesion	1999-07-01	213/14258	0.000700665	0.105901	ENSG00000189058/ENSG00000134258/ENSG00000152377/ENSG00000019582/ENSG00000077942/ENSG00000106366/ENSG00000111846	APOD/VTCN1/SPOCK1/CD74/FBLN1/SERPINE1/GCNT2	7	6	ENSG00000189058/ENSG00000134258/ENSG00000152377/ENSG00000019582/ENSG00000077942/ENSG00000111846	1	ENSG00000106366
BP	GO:0006493	protein O-linked glycosylation	1999-05-01	109/14258	0.000962999	0.135847	ENSG00000215182/ENSG00000183778/ENSG00000136542/ENSG00000144278/ENSG00000198788	MUC5AC/B3GALT5/GALNT5/GALNT13/MUC2	5	5	ENSG00000215182/ENSG00000183778/ENSG00000136542/ENSG00000144278/ENSG00000198788	0
BP	GO:0043588	skin development	1999-08-01	297/14258	0.00107129	0.140963	ENSG00000205420/ENSG00000073282/ENSG00000186474/ENSG00000163209/ENSG00000170465/ENSG00000163216/ENSG00000185479/ENSG00000132932	KRT6A/TP63/KLK12/SPRR3/KRT6C/SPRR2D/KRT6B/ATP8A2	8	5	ENSG00000205420/ENSG00000163209/ENSG00000170465/ENSG00000163216/ENSG00000185479	3	ENSG00000073282/ENSG00000186474/ENSG00000132932
BP	GO:0042157	lipoprotein metabolic process	1999-06-01	169/14258	0.00114526	0.140963	ENSG00000189058/ENSG00000150551/ENSG00000102854/ENSG00000221963/ENSG00000165029/ENSG00000167656	APOD/LYPD1/MSLN/APOL6/ABCA1/LY6D	6	4	ENSG00000189058/ENSG00000102854/ENSG00000221963/ENSG00000167656	2	ENSG00000150551/ENSG00000165029
BP	GO:0002690	positive regulation of leukocyte chemotaxis	1999-04-01	67/14258	0.00119911	0.140963	ENSG00000145824/ENSG00000019582/ENSG00000057593/ENSG00000106366	CXCL14/CD74/F7/SERPINE1	4	2	ENSG00000019582/ENSG00000057593	2	ENSG00000145824/ENSG00000106366
BP	GO:1902042	negative regulation of extrinsic apoptotic signaling pathway via death domain receptors	1999-03-01	31/14258	0.00126748	0.141157	ENSG00000164867/ENSG00000026103/ENSG00000106366	NOS3/FAS/SERPINE1	3	1	ENSG00000026103	2	ENSG00000164867/ENSG00000106366
BP	GO:0009101	glycoprotein biosynthetic process	1999-08-01	308/14258	0.00135123	0.14296	ENSG00000215182/ENSG00000183778/ENSG00000249853/ENSG00000038427/ENSG00000136542/ENSG00000144278/ENSG00000198788/ENSG00000111846	MUC5AC/B3GALT5/HS3ST5/VCAN/GALNT5/GALNT13/MUC2/GCNT2	8	8	ENSG00000215182/ENSG00000183778/ENSG00000249853/ENSG00000038427/ENSG00000136542/ENSG00000144278/ENSG00000198788/ENSG00000111846	0
BP	GO:0009617	response to bacterium	1999-09-01	390/14258	0.00154626	0.150766	ENSG00000163362/ENSG00000188257/ENSG00000157873/ENSG00000165029/ENSG00000164867/ENSG00000026103/ENSG00000106366/ENSG00000198183/ENSG00000186891	INAVA/PLA2G2A/TNFRSF14/ABCA1/NOS3/FAS/SERPINE1/BPIFA1/TNFRSF18	9	6	ENSG00000163362/ENSG00000188257/ENSG00000157873/ENSG00000026103/ENSG00000198183/ENSG00000186891	3	ENSG00000165029/ENSG00000164867/ENSG00000106366
BP	GO:0050818	regulation of coagulation	1999-04-01	72/14258	0.00156751	0.150766	ENSG00000057593/ENSG00000249853/ENSG00000164867/ENSG00000106366	F7/HS3ST5/NOS3/SERPINE1	4	2	ENSG00000057593/ENSG00000249853	2	ENSG00000164867/ENSG00000106366
BP	GO:0009312	oligosaccharide biosynthetic process	1999-03-01	34/14258	0.00166212	0.152915	ENSG00000183778/ENSG00000136542/ENSG00000144278	B3GALT5/GALNT5/GALNT13	3	3	ENSG00000183778/ENSG00000136542/ENSG00000144278	0
BP	GO:0097035	regulation of membrane lipid distribution	1999-03-01	36/14258	0.00196341	0.173107	ENSG00000165029/ENSG00000146205/ENSG00000132932	ABCA1/ANO7/ATP8A2	3	1	ENSG00000146205	2	ENSG00000165029/ENSG00000132932
BP	GO:0045104	intermediate filament cytoskeleton organization	1999-03-01	38/14258	0.00229664	0.185001	ENSG00000205420/ENSG00000170465/ENSG00000132932	KRT6A/KRT6C/ATP8A2	3	2	ENSG00000205420/ENSG00000170465	1	ENSG00000132932
BP	GO:0048483	autonomic nervous system development	1999-03-01	38/14258	0.00229664	0.185001	ENSG00000139352/ENSG00000073282/ENSG00000168621	ASCL1/TP63/GDNF	3	0		3	ENSG00000139352/ENSG00000073282/ENSG00000168621
BP	GO:0010721	negative regulation of cell development	1999-07-01	263/14258	0.0023606	0.185001	ENSG00000139352/ENSG00000152377/ENSG00000077942/ENSG00000149922/ENSG00000166147/ENSG00000133216/ENSG00000197959	ASCL1/SPOCK1/FBLN1/TBX6/FBN1/EPHB2/DNM3	7	4	ENSG00000152377/ENSG00000077942/ENSG00000149922/ENSG00000166147	3	ENSG00000139352/ENSG00000133216/ENSG00000197959
BP	GO:0045103	intermediate filament-based process	1999-03-01	39/14258	0.00247559	0.187084	ENSG00000205420/ENSG00000170465/ENSG00000132932	KRT6A/KRT6C/ATP8A2	3	2	ENSG00000205420/ENSG00000170465	1	ENSG00000132932
BP	GO:0002237	response to molecule of bacterial origin	1999-07-01	270/14258	0.00273381	0.199474	ENSG00000163362/ENSG00000157873/ENSG00000165029/ENSG00000164867/ENSG00000026103/ENSG00000106366/ENSG00000186891	INAVA/TNFRSF14/ABCA1/NOS3/FAS/SERPINE1/TNFRSF18	7	4	ENSG00000163362/ENSG00000157873/ENSG00000026103/ENSG00000186891	3	ENSG00000165029/ENSG00000164867/ENSG00000106366
BP	GO:0002688	regulation of leukocyte chemotaxis	1999-04-01	86/14258	0.00300519	0.20238	ENSG00000145824/ENSG00000019582/ENSG00000057593/ENSG00000106366	CXCL14/CD74/F7/SERPINE1	4	2	ENSG00000019582/ENSG00000057593	2	ENSG00000145824/ENSG00000106366
BP	GO:0030828	positive regulation of cGMP biosynthetic process	1999-02-01	12/14258	0.00301037	0.20238	ENSG00000164867/ENSG00000164116	NOS3/GUCY1A1	2	1	ENSG00000164116	1	ENSG00000164867
BP	GO:2001237	negative regulation of extrinsic apoptotic signaling pathway	1999-04-01	88/14258	0.00326544	0.20238	ENSG00000164867/ENSG00000026103/ENSG00000106366/ENSG00000168621	NOS3/FAS/SERPINE1/GDNF	4	1	ENSG00000026103	3	ENSG00000164867/ENSG00000106366/ENSG00000168621
BP	GO:0002532	production of molecular mediator involved in inflammatory response	1999-03-01	43/14258	0.00327665	0.20238	ENSG00000189058/ENSG00000012779/ENSG00000106366	APOD/ALOX5/SERPINE1	3	2	ENSG00000189058/ENSG00000012779	1	ENSG00000106366
BP	GO:0031589	cell-substrate adhesion	1999-07-01	280/14258	0.00334384	0.20238	ENSG00000189058/ENSG00000152377/ENSG00000077942/ENSG00000102854/ENSG00000005844/ENSG00000106366/ENSG00000111846	APOD/SPOCK1/FBLN1/MSLN/ITGAL/SERPINE1/GCNT2	7	6	ENSG00000189058/ENSG00000152377/ENSG00000077942/ENSG00000102854/ENSG00000005844/ENSG00000111846	1	ENSG00000106366
BP	GO:0043217	myelin maintenance	1999-02-01	13/14258	0.00354166	0.20238	ENSG00000185567/ENSG00000124920	AHNAK2/MYRF	2	2	ENSG00000185567/ENSG00000124920	0
BP	GO:0032103	positive regulation of response to external stimulus	1999-06-01	213/14258	0.00366616	0.20238	ENSG00000145824/ENSG00000019582/ENSG00000188257/ENSG00000057593/ENSG00000108771/ENSG00000106366	CXCL14/CD74/PLA2G2A/F7/DHX58/SERPINE1	6	4	ENSG00000019582/ENSG00000188257/ENSG00000057593/ENSG00000108771	2	ENSG00000145824/ENSG00000106366
BP	GO:0099173	postsynapse organization	1999-04-01	91/14258	0.003684	0.20238	ENSG00000133216/ENSG00000137825/ENSG00000197959/ENSG00000168621	EPHB2/ITPKA/DNM3/GDNF	4	1	ENSG00000137825	3	ENSG00000133216/ENSG00000197959/ENSG00000168621
BP	GO:0050879	multicellular organismal movement	1999-03-01	45/14258	0.00373006	0.20238	ENSG00000139352/ENSG00000130598/ENSG00000132932	ASCL1/TNNI2/ATP8A2	3	0		3	ENSG00000139352/ENSG00000130598/ENSG00000132932
BP	GO:0050881	musculoskeletal movement	1999-03-01	45/14258	0.00373006	0.20238	ENSG00000139352/ENSG00000130598/ENSG00000132932	ASCL1/TNNI2/ATP8A2	3	0		3	ENSG00000139352/ENSG00000130598/ENSG00000132932
BP	GO:0030825	positive regulation of cGMP metabolic process	1999-02-01	14/14258	0.0041133	0.207246	ENSG00000164867/ENSG00000164116	NOS3/GUCY1A1	2	1	ENSG00000164116	1	ENSG00000164867
BP	GO:0009100	glycoprotein metabolic process	1999-08-01	369/14258	0.00412616	0.207246	ENSG00000215182/ENSG00000183778/ENSG00000249853/ENSG00000038427/ENSG00000136542/ENSG00000144278/ENSG00000198788/ENSG00000111846	MUC5AC/B3GALT5/HS3ST5/VCAN/GALNT5/GALNT13/MUC2/GCNT2	8	8	ENSG00000215182/ENSG00000183778/ENSG00000249853/ENSG00000038427/ENSG00000136542/ENSG00000144278/ENSG00000198788/ENSG00000111846	0
BP	GO:0050819	negative regulation of coagulation	1999-03-01	47/14258	0.00421995	0.207246	ENSG00000249853/ENSG00000164867/ENSG00000106366	HS3ST5/NOS3/SERPINE1	3	1	ENSG00000249853	2	ENSG00000164867/ENSG00000106366
BP	GO:0030595	leukocyte chemotaxis	1999-05-01	153/14258	0.00424485	0.207246	ENSG00000145824/ENSG00000019582/ENSG00000057593/ENSG00000173432/ENSG00000106366	CXCL14/CD74/F7/SAA1/SERPINE1	5	3	ENSG00000019582/ENSG00000057593/ENSG00000173432	2	ENSG00000145824/ENSG00000106366
BP	GO:0060997	dendritic spine morphogenesis	1999-03-01	48/14258	0.00447883	0.207246	ENSG00000133216/ENSG00000137825/ENSG00000197959	EPHB2/ITPKA/DNM3	3	1	ENSG00000137825	2	ENSG00000133216/ENSG00000197959
BP	GO:0007263	nitric oxide mediated signal transduction	1999-02-01	15/14258	0.00472472	0.207246	ENSG00000164867/ENSG00000164116	NOS3/GUCY1A1	2	1	ENSG00000164116	1	ENSG00000164867
BP	GO:0030277	maintenance of gastrointestinal epithelium	1999-02-01	15/14258	0.00472472	0.207246	ENSG00000163362/ENSG00000198788	INAVA/MUC2	2	2	ENSG00000163362/ENSG00000198788	0
BP	GO:0030826	regulation of cGMP biosynthetic process	1999-02-01	15/14258	0.00472472	0.207246	ENSG00000164867/ENSG00000164116	NOS3/GUCY1A1	2	1	ENSG00000164116	1	ENSG00000164867
BP	GO:1902041	regulation of extrinsic apoptotic signaling pathway via death domain receptors	1999-03-01	49/14258	0.00474715	0.207246	ENSG00000164867/ENSG00000026103/ENSG00000106366	NOS3/FAS/SERPINE1	3	1	ENSG00000026103	2	ENSG00000164867/ENSG00000106366
BP	GO:0006024	glycosaminoglycan biosynthetic process	1999-04-01	98/14258	0.00479917	0.207246	ENSG00000249853/ENSG00000038427/ENSG00000136542/ENSG00000111846	HS3ST5/VCAN/GALNT5/GCNT2	4	4	ENSG00000249853/ENSG00000038427/ENSG00000136542/ENSG00000111846	0
BP	GO:0032963	collagen metabolic process	1999-04-01	100/14258	0.00515516	0.218166	ENSG00000142156/ENSG00000106991/ENSG00000168477/ENSG00000275896	COL6A1/ENG/TNXB/PRSS2	4	4	ENSG00000142156/ENSG00000106991/ENSG00000168477/ENSG00000275896	0
BP	GO:0050921	positive regulation of chemotaxis	1999-04-01	101/14258	0.00533962	0.219754	ENSG00000145824/ENSG00000019582/ENSG00000057593/ENSG00000106366	CXCL14/CD74/F7/SERPINE1	4	2	ENSG00000019582/ENSG00000057593	2	ENSG00000145824/ENSG00000106366
BP	GO:0010810	regulation of cell-substrate adhesion	1999-05-01	162/14258	0.00540039	0.219754	ENSG00000189058/ENSG00000152377/ENSG00000077942/ENSG00000106366/ENSG00000111846	APOD/SPOCK1/FBLN1/SERPINE1/GCNT2	5	4	ENSG00000189058/ENSG00000152377/ENSG00000077942/ENSG00000111846	1	ENSG00000106366
BP	GO:0006023	aminoglycan biosynthetic process	1999-04-01	103/14258	0.0057217	0.228436	ENSG00000249853/ENSG00000038427/ENSG00000136542/ENSG00000111846	HS3ST5/VCAN/GALNT5/GCNT2	4	4	ENSG00000249853/ENSG00000038427/ENSG00000136542/ENSG00000111846	0
BP	GO:0018243	protein O-linked glycosylation via threonine	1999-02-01	17/14258	0.00606463	0.234087	ENSG00000136542/ENSG00000144278	GALNT5/GALNT13	2	2	ENSG00000136542/ENSG00000144278	0
BP	GO:0030335	positive regulation of cell migration	1999-08-01	394/14258	0.0060845	0.234087	ENSG00000145824/ENSG00000086548/ENSG00000019582/ENSG00000057593/ENSG00000164867/ENSG00000106366/ENSG00000186891/ENSG00000111846	CXCL14/CEACAM6/CD74/F7/NOS3/SERPINE1/TNFRSF18/GCNT2	8	5	ENSG00000086548/ENSG00000019582/ENSG00000057593/ENSG00000186891/ENSG00000111846	3	ENSG00000145824/ENSG00000164867/ENSG00000106366
BP	GO:0045785	positive regulation of cell adhesion	1999-07-01	314/14258	0.00621869	0.234977	ENSG00000134258/ENSG00000019582/ENSG00000173432/ENSG00000157873/ENSG00000275896/ENSG00000186891/ENSG00000111846	VTCN1/CD74/SAA1/TNFRSF14/PRSS2/TNFRSF18/GCNT2	7	7	ENSG00000134258/ENSG00000019582/ENSG00000173432/ENSG00000157873/ENSG00000275896/ENSG00000186891/ENSG00000111846	0
BP	GO:0006486	protein glycosylation	1999-06-01	240/14258	0.00651639	0.237736	ENSG00000215182/ENSG00000183778/ENSG00000136542/ENSG00000144278/ENSG00000198788/ENSG00000111846	MUC5AC/B3GALT5/GALNT5/GALNT13/MUC2/GCNT2	6	6	ENSG00000215182/ENSG00000183778/ENSG00000136542/ENSG00000144278/ENSG00000198788/ENSG00000111846	0
BP	GO:0043413	macromolecule glycosylation	1999-06-01	240/14258	0.00651639	0.237736	ENSG00000215182/ENSG00000183778/ENSG00000136542/ENSG00000144278/ENSG00000198788/ENSG00000111846	MUC5AC/B3GALT5/GALNT5/GALNT13/MUC2/GCNT2	6	6	ENSG00000215182/ENSG00000183778/ENSG00000136542/ENSG00000144278/ENSG00000198788/ENSG00000111846	0
BP	GO:0018242	protein O-linked glycosylation via serine	1999-02-01	18/14258	0.006792	0.24324	ENSG00000136542/ENSG00000144278	GALNT5/GALNT13	2	2	ENSG00000136542/ENSG00000144278	0
BP	GO:0006501	C-terminal protein lipidation	1999-03-01	56/14258	0.00689717	0.24324	ENSG00000150551/ENSG00000102854/ENSG00000167656	LYPD1/MSLN/LY6D	3	2	ENSG00000102854/ENSG00000167656	1	ENSG00000150551
BP	GO:2000147	positive regulation of cell motility	1999-08-01	407/14258	0.00734878	0.249586	ENSG00000145824/ENSG00000086548/ENSG00000019582/ENSG00000057593/ENSG00000164867/ENSG00000106366/ENSG00000186891/ENSG00000111846	CXCL14/CEACAM6/CD74/F7/NOS3/SERPINE1/TNFRSF18/GCNT2	8	5	ENSG00000086548/ENSG00000019582/ENSG00000057593/ENSG00000186891/ENSG00000111846	3	ENSG00000145824/ENSG00000164867/ENSG00000106366
BP	GO:0070085	glycosylation	1999-06-01	247/14258	0.00746377	0.249586	ENSG00000215182/ENSG00000183778/ENSG00000136542/ENSG00000144278/ENSG00000198788/ENSG00000111846	MUC5AC/B3GALT5/GALNT5/GALNT13/MUC2/GCNT2	6	6	ENSG00000215182/ENSG00000183778/ENSG00000136542/ENSG00000144278/ENSG00000198788/ENSG00000111846	0
BP	GO:0048745	smooth muscle tissue development	1999-02-01	19/14258	0.00755691	0.249586	ENSG00000073282/ENSG00000106991	TP63/ENG	2	1	ENSG00000106991	1	ENSG00000073282
BP	GO:0072676	lymphocyte migration	1999-03-01	58/14258	0.00760131	0.249586	ENSG00000189058/ENSG00000145824/ENSG00000173432	APOD/CXCL14/SAA1	3	2	ENSG00000189058/ENSG00000173432	1	ENSG00000145824
BP	GO:0050878	regulation of body fluid levels	1999-08-01	410/14258	0.00766688	0.249586	ENSG00000073282/ENSG00000057593/ENSG00000077942/ENSG00000173432/ENSG00000133216/ENSG00000164867/ENSG00000106366/ENSG00000198183	TP63/F7/FBLN1/SAA1/EPHB2/NOS3/SERPINE1/BPIFA1	8	4	ENSG00000057593/ENSG00000077942/ENSG00000173432/ENSG00000198183	4	ENSG00000073282/ENSG00000133216/ENSG00000164867/ENSG00000106366
BP	GO:0032496	response to lipopolysaccharide	1999-06-01	253/14258	0.00835203	0.252566	ENSG00000157873/ENSG00000165029/ENSG00000164867/ENSG00000026103/ENSG00000106366/ENSG00000186891	TNFRSF14/ABCA1/NOS3/FAS/SERPINE1/TNFRSF18	6	3	ENSG00000157873/ENSG00000026103/ENSG00000186891	3	ENSG00000165029/ENSG00000164867/ENSG00000106366
BP	GO:0010640	regulation of platelet-derived growth factor receptor signaling pathway	1999-02-01	20/14258	0.00835882	0.252566	ENSG00000189058/ENSG00000057593	APOD/F7	2	2	ENSG00000189058/ENSG00000057593	0
BP	GO:0030823	regulation of cGMP metabolic process	1999-02-01	20/14258	0.00835882	0.252566	ENSG00000164867/ENSG00000164116	NOS3/GUCY1A1	2	1	ENSG00000164116	1	ENSG00000164867
BP	GO:0070723	response to cholesterol	1999-02-01	20/14258	0.00835882	0.252566	ENSG00000057593/ENSG00000165029	F7/ABCA1	2	1	ENSG00000057593	1	ENSG00000165029
BP	GO:0072378	blood coagulation, fibrin clot formation	1999-02-01	20/14258	0.00835882	0.252566	ENSG00000057593/ENSG00000077942	F7/FBLN1	2	2	ENSG00000057593/ENSG00000077942	0
BP	GO:0051272	positive regulation of cellular component movement	1999-08-01	418/14258	0.00856606	0.252566	ENSG00000145824/ENSG00000086548/ENSG00000019582/ENSG00000057593/ENSG00000164867/ENSG00000106366/ENSG00000186891/ENSG00000111846	CXCL14/CEACAM6/CD74/F7/NOS3/SERPINE1/TNFRSF18/GCNT2	8	5	ENSG00000086548/ENSG00000019582/ENSG00000057593/ENSG00000186891/ENSG00000111846	3	ENSG00000145824/ENSG00000164867/ENSG00000106366
BP	GO:0032612	interleukin-1 production	1999-03-01	61/14258	0.0087346	0.252566	ENSG00000163362/ENSG00000173432/ENSG00000165029	INAVA/SAA1/ABCA1	3	2	ENSG00000163362/ENSG00000173432	1	ENSG00000165029
BP	GO:0007584	response to nutrient	1999-05-01	182/14258	0.00873518	0.252566	ENSG00000139352/ENSG00000057593/ENSG00000165029/ENSG00000215644/ENSG00000188404	ASCL1/F7/ABCA1/GCGR/SELL	5	3	ENSG00000057593/ENSG00000215644/ENSG00000188404	2	ENSG00000139352/ENSG00000165029
BP	GO:0018410	C-terminal protein amino acid modification	1999-03-01	62/14258	0.00913316	0.252566	ENSG00000150551/ENSG00000102854/ENSG00000167656	LYPD1/MSLN/LY6D	3	2	ENSG00000102854/ENSG00000167656	1	ENSG00000150551
BP	GO:0010669	epithelial structure maintenance	1999-02-01	21/14258	0.00919718	0.252566	ENSG00000163362/ENSG00000198788	INAVA/MUC2	2	2	ENSG00000163362/ENSG00000198788	0
BP	GO:0030194	positive regulation of blood coagulation	1999-02-01	21/14258	0.00919718	0.252566	ENSG00000057593/ENSG00000106366	F7/SERPINE1	2	1	ENSG00000057593	1	ENSG00000106366
BP	GO:1900048	positive regulation of hemostasis	1999-02-01	21/14258	0.00919718	0.252566	ENSG00000057593/ENSG00000106366	F7/SERPINE1	2	1	ENSG00000057593	1	ENSG00000106366
BP	GO:0045665	negative regulation of neuron differentiation	1999-05-01	185/14258	0.00933552	0.252566	ENSG00000139352/ENSG00000152377/ENSG00000149922/ENSG00000133216/ENSG00000197959	ASCL1/SPOCK1/TBX6/EPHB2/DNM3	5	2	ENSG00000152377/ENSG00000149922	3	ENSG00000139352/ENSG00000133216/ENSG00000197959
BP	GO:0019730	antimicrobial humoral response	1999-03-01	64/14258	0.00996185	0.252566	ENSG00000188257/ENSG00000275896/ENSG00000198183	PLA2G2A/PRSS2/BPIFA1	3	3	ENSG00000188257/ENSG00000275896/ENSG00000198183	0
BP	GO:0048592	eye morphogenesis	1999-04-01	121/14258	0.0100044	0.252566	ENSG00000069188/ENSG00000166147/ENSG00000133216/ENSG00000132932	SDK2/FBN1/EPHB2/ATP8A2	4	1	ENSG00000166147	3	ENSG00000069188/ENSG00000133216/ENSG00000132932
BP	GO:0010743	regulation of macrophage derived foam cell differentiation	1999-02-01	22/14258	0.0100715	0.252566	ENSG00000188257/ENSG00000165029	PLA2G2A/ABCA1	2	1	ENSG00000188257	1	ENSG00000165029
BP	GO:0010842	retina layer formation	1999-02-01	22/14258	0.0100715	0.252566	ENSG00000069188/ENSG00000132932	SDK2/ATP8A2	2	0		2	ENSG00000069188/ENSG00000132932
BP	GO:0050820	positive regulation of coagulation	1999-02-01	22/14258	0.0100715	0.252566	ENSG00000057593/ENSG00000106366	F7/SERPINE1	2	1	ENSG00000057593	1	ENSG00000106366
BP	GO:0030856	regulation of epithelial cell differentiation	1999-04-01	122/14258	0.0102896	0.252566	ENSG00000139352/ENSG00000073282/ENSG00000106366/ENSG00000168621	ASCL1/TP63/SERPINE1/GDNF	4	0		4	ENSG00000139352/ENSG00000073282/ENSG00000106366/ENSG00000168621
BP	GO:0090307	mitotic spindle assembly	1999-03-01	65/14258	0.0103921	0.252566	ENSG00000166851/ENSG00000090889/ENSG00000117650	PLK1/KIF4A/NEK2	3	3	ENSG00000166851/ENSG00000090889/ENSG00000117650	0
BP	GO:0097061	dendritic spine organization	1999-03-01	65/14258	0.0103921	0.252566	ENSG00000133216/ENSG00000137825/ENSG00000197959	EPHB2/ITPKA/DNM3	3	1	ENSG00000137825	2	ENSG00000133216/ENSG00000197959
BP	GO:0040017	positive regulation of locomotion	1999-08-01	434/14258	0.0105998	0.252566	ENSG00000145824/ENSG00000086548/ENSG00000019582/ENSG00000057593/ENSG00000164867/ENSG00000106366/ENSG00000186891/ENSG00000111846	CXCL14/CEACAM6/CD74/F7/NOS3/SERPINE1/TNFRSF18/GCNT2	8	5	ENSG00000086548/ENSG00000019582/ENSG00000057593/ENSG00000186891/ENSG00000111846	3	ENSG00000145824/ENSG00000164867/ENSG00000106366
BP	GO:2001234	negative regulation of apoptotic signaling pathway	1999-05-01	191/14258	0.0106206	0.252566	ENSG00000019582/ENSG00000164867/ENSG00000026103/ENSG00000106366/ENSG00000168621	CD74/NOS3/FAS/SERPINE1/GDNF	5	2	ENSG00000019582/ENSG00000026103	3	ENSG00000164867/ENSG00000106366/ENSG00000168621
BP	GO:0000281	mitotic cytokinesis	1999-03-01	66/14258	0.010833	0.252566	ENSG00000166851/ENSG00000122966/ENSG00000090889	PLK1/CIT/KIF4A	3	3	ENSG00000166851/ENSG00000122966/ENSG00000090889	0
BP	GO:0009311	oligosaccharide metabolic process	1999-03-01	66/14258	0.010833	0.252566	ENSG00000183778/ENSG00000136542/ENSG00000144278	B3GALT5/GALNT5/GALNT13	3	3	ENSG00000183778/ENSG00000136542/ENSG00000144278	0
BP	GO:0045332	phospholipid translocation	1999-02-01	23/14258	0.0109811	0.252566	ENSG00000165029/ENSG00000132932	ABCA1/ATP8A2	2	0		2	ENSG00000165029/ENSG00000132932
BP	GO:0048169	regulation of long-term neuronal synaptic plasticity	1999-02-01	23/14258	0.0109811	0.252566	ENSG00000133216/ENSG00000164418	EPHB2/GRIK2	2	1	ENSG00000164418	1	ENSG00000133216
BP	GO:0051402	neuron apoptotic process	1999-05-01	195/14258	0.0115417	0.254896	ENSG00000139352/ENSG00000073282/ENSG00000122966/ENSG00000164418/ENSG00000168621	ASCL1/TP63/CIT/GRIK2/GDNF	5	2	ENSG00000122966/ENSG00000164418	3	ENSG00000139352/ENSG00000073282/ENSG00000168621
BP	GO:0030193	regulation of blood coagulation	1999-03-01	68/14258	0.0117469	0.254896	ENSG00000057593/ENSG00000164867/ENSG00000106366	F7/NOS3/SERPINE1	3	1	ENSG00000057593	2	ENSG00000164867/ENSG00000106366
BP	GO:0106027	neuron projection organization	1999-03-01	68/14258	0.0117469	0.254896	ENSG00000133216/ENSG00000137825/ENSG00000197959	EPHB2/ITPKA/DNM3	3	1	ENSG00000137825	2	ENSG00000133216/ENSG00000197959
BP	GO:1900046	regulation of hemostasis	1999-03-01	68/14258	0.0117469	0.254896	ENSG00000057593/ENSG00000164867/ENSG00000106366	F7/NOS3/SERPINE1	3	1	ENSG00000057593	2	ENSG00000164867/ENSG00000106366
BP	GO:0010977	negative regulation of neuron projection development	1999-04-01	127/14258	0.0117945	0.254896	ENSG00000152377/ENSG00000149922/ENSG00000133216/ENSG00000197959	SPOCK1/TBX6/EPHB2/DNM3	4	2	ENSG00000152377/ENSG00000149922	2	ENSG00000133216/ENSG00000197959
BP	GO:0034204	lipid translocation	1999-02-01	24/14258	0.0119257	0.254896	ENSG00000165029/ENSG00000132932	ABCA1/ATP8A2	2	0		2	ENSG00000165029/ENSG00000132932
BP	GO:0036314	response to sterol	1999-02-01	24/14258	0.0119257	0.254896	ENSG00000057593/ENSG00000165029	F7/ABCA1	2	1	ENSG00000057593	1	ENSG00000165029
BP	GO:0007009	plasma membrane organization	1999-03-01	69/14258	0.01222	0.258575	ENSG00000146205/ENSG00000185567/ENSG00000124920	ANO7/AHNAK2/MYRF	3	3	ENSG00000146205/ENSG00000185567/ENSG00000124920	0
BP	GO:0060326	cell chemotaxis	1999-05-01	199/14258	0.012516	0.262216	ENSG00000145824/ENSG00000019582/ENSG00000057593/ENSG00000173432/ENSG00000106366	CXCL14/CD74/F7/SAA1/SERPINE1	5	3	ENSG00000019582/ENSG00000057593/ENSG00000173432	2	ENSG00000145824/ENSG00000106366
BP	GO:0048871	multicellular organismal homeostasis	1999-06-01	277/14258	0.0126744	0.262559	ENSG00000073282/ENSG00000163362/ENSG00000159763/ENSG00000198183/ENSG00000198788/ENSG00000111846	TP63/INAVA/PIP/BPIFA1/MUC2/GCNT2	6	5	ENSG00000163362/ENSG00000159763/ENSG00000198183/ENSG00000198788/ENSG00000111846	1	ENSG00000073282
BP	GO:0009065	glutamine family amino acid catabolic process	1999-02-01	25/14258	0.0129046	0.262559	ENSG00000164867/ENSG00000100033	NOS3/PRODH	2	1	ENSG00000100033	1	ENSG00000164867
BP	GO:0042311	vasodilation	1999-02-01	25/14258	0.0129046	0.262559	ENSG00000164867/ENSG00000164116	NOS3/GUCY1A1	2	1	ENSG00000164116	1	ENSG00000164867
BP	GO:0051302	regulation of cell division	1999-04-01	131/14258	0.0130953	0.263477	ENSG00000073282/ENSG00000166851/ENSG00000122966/ENSG00000186185	TP63/PLK1/CIT/KIF18B	4	3	ENSG00000166851/ENSG00000122966/ENSG00000186185	1	ENSG00000073282
BP	GO:0046470	phosphatidylcholine metabolic process	1999-03-01	71/14258	0.0131988	0.263477	ENSG00000102886/ENSG00000188257/ENSG00000204385	GDPD3/PLA2G2A/SLC44A4	3	3	ENSG00000102886/ENSG00000188257/ENSG00000204385	0
BP	GO:0050817	coagulation	1999-06-01	282/14258	0.0137421	0.27106	ENSG00000057593/ENSG00000077942/ENSG00000249853/ENSG00000173432/ENSG00000164867/ENSG00000106366	F7/FBLN1/HS3ST5/SAA1/NOS3/SERPINE1	6	4	ENSG00000057593/ENSG00000077942/ENSG00000249853/ENSG00000173432	2	ENSG00000164867/ENSG00000106366
BP	GO:0046596	regulation of viral entry into host cell	1999-02-01	26/14258	0.0139173	0.27106	ENSG00000019582/ENSG00000249853	CD74/HS3ST5	2	2	ENSG00000019582/ENSG00000249853	0
BP	GO:0006869	lipid transport	1999-06-01	283/14258	0.0139629	0.27106	ENSG00000189058/ENSG00000188257/ENSG00000221963/ENSG00000165029/ENSG00000146205/ENSG00000132932	APOD/PLA2G2A/APOL6/ABCA1/ANO7/ATP8A2	6	4	ENSG00000189058/ENSG00000188257/ENSG00000221963/ENSG00000146205	2	ENSG00000165029/ENSG00000132932
BP	GO:0008625	extrinsic apoptotic signaling pathway via death domain receptors	1999-03-01	73/14258	0.0142211	0.273562	ENSG00000164867/ENSG00000026103/ENSG00000106366	NOS3/FAS/SERPINE1	3	1	ENSG00000026103	2	ENSG00000164867/ENSG00000106366
BP	GO:2001236	regulation of extrinsic apoptotic signaling pathway	1999-04-01	135/14258	0.0144844	0.276117	ENSG00000164867/ENSG00000026103/ENSG00000106366/ENSG00000168621	NOS3/FAS/SERPINE1/GDNF	4	1	ENSG00000026103	3	ENSG00000164867/ENSG00000106366/ENSG00000168621
BP	GO:0002028	regulation of sodium ion transport	1999-03-01	74/14258	0.0147487	0.277741	ENSG00000150201/ENSG00000164867/ENSG00000198183	FXYD4/NOS3/BPIFA1	3	2	ENSG00000150201/ENSG00000198183	1	ENSG00000164867
BP	GO:0006497	protein lipidation	1999-04-01	136/14258	0.0148457	0.277741	ENSG00000150551/ENSG00000102854/ENSG00000165029/ENSG00000167656	LYPD1/MSLN/ABCA1/LY6D	4	2	ENSG00000102854/ENSG00000167656	2	ENSG00000150551/ENSG00000165029
BP	GO:2000272	negative regulation of signaling receptor activity	1999-02-01	27/14258	0.0149634	0.277741	ENSG00000150551/ENSG00000133216	LYPD1/EPHB2	2	0		2	ENSG00000150551/ENSG00000133216
BP	GO:0030203	glycosaminoglycan metabolic process	1999-04-01	139/14258	0.0159637	0.280541	ENSG00000249853/ENSG00000038427/ENSG00000136542/ENSG00000111846	HS3ST5/VCAN/GALNT5/GCNT2	4	4	ENSG00000249853/ENSG00000038427/ENSG00000136542/ENSG00000111846	0
BP	GO:0042158	lipoprotein biosynthetic process	1999-04-01	139/14258	0.0159637	0.280541	ENSG00000150551/ENSG00000102854/ENSG00000165029/ENSG00000167656	LYPD1/MSLN/ABCA1/LY6D	4	2	ENSG00000102854/ENSG00000167656	2	ENSG00000150551/ENSG00000165029
BP	GO:0001662	behavioral fear response	1999-02-01	28/14258	0.0160423	0.280541	ENSG00000150551/ENSG00000164418	LYPD1/GRIK2	2	1	ENSG00000164418	1	ENSG00000150551
BP	GO:0002209	behavioral defense response	1999-02-01	28/14258	0.0160423	0.280541	ENSG00000150551/ENSG00000164418	LYPD1/GRIK2	2	1	ENSG00000164418	1	ENSG00000150551
BP	GO:0010742	macrophage derived foam cell differentiation	1999-02-01	28/14258	0.0160423	0.280541	ENSG00000188257/ENSG00000165029	PLA2G2A/ABCA1	2	1	ENSG00000188257	1	ENSG00000165029
BP	GO:0070229	negative regulation of lymphocyte apoptotic process	1999-02-01	28/14258	0.0160423	0.280541	ENSG00000019582/ENSG00000159763	CD74/PIP	2	2	ENSG00000019582/ENSG00000159763	0
BP	GO:0090077	foam cell differentiation	1999-02-01	28/14258	0.0160423	0.280541	ENSG00000188257/ENSG00000165029	PLA2G2A/ABCA1	2	1	ENSG00000188257	1	ENSG00000165029
BP	GO:0090596	sensory organ morphogenesis	1999-05-01	214/14258	0.0166647	0.289036	ENSG00000069188/ENSG00000204385/ENSG00000166147/ENSG00000133216/ENSG00000132932	SDK2/SLC44A4/FBN1/EPHB2/ATP8A2	5	2	ENSG00000204385/ENSG00000166147	3	ENSG00000069188/ENSG00000133216/ENSG00000132932
BP	GO:0022617	extracellular matrix disassembly	1999-03-01	79/14258	0.0175519	0.30195	ENSG00000053747/ENSG00000166147/ENSG00000275896	LAMA3/FBN1/PRSS2	3	3	ENSG00000053747/ENSG00000166147/ENSG00000275896	0
BP	GO:0061640	cytoskeleton-dependent cytokinesis	1999-03-01	80/14258	0.0181457	0.304846	ENSG00000166851/ENSG00000122966/ENSG00000090889	PLK1/CIT/KIF4A	3	3	ENSG00000166851/ENSG00000122966/ENSG00000090889	0
BP	GO:0001953	negative regulation of cell-matrix adhesion	1999-02-01	30/14258	0.0182965	0.304846	ENSG00000189058/ENSG00000106366	APOD/SERPINE1	2	1	ENSG00000189058	1	ENSG00000106366
BP	GO:0006182	cGMP biosynthetic process	1999-02-01	30/14258	0.0182965	0.304846	ENSG00000164867/ENSG00000164116	NOS3/GUCY1A1	2	1	ENSG00000164116	1	ENSG00000164867
BP	GO:0042596	fear response	1999-02-01	30/14258	0.0182965	0.304846	ENSG00000150551/ENSG00000164418	LYPD1/GRIK2	2	1	ENSG00000164418	1	ENSG00000150551
BP	GO:0006935	chemotaxis	1999-08-01	481/14258	0.0186519	0.306994	ENSG00000145824/ENSG00000019582/ENSG00000057593/ENSG00000173432/ENSG00000133216/ENSG00000106366/ENSG00000060140/ENSG00000168621	CXCL14/CD74/F7/SAA1/EPHB2/SERPINE1/STYK1/GDNF	8	4	ENSG00000019582/ENSG00000057593/ENSG00000173432/ENSG00000060140	4	ENSG00000145824/ENSG00000133216/ENSG00000106366/ENSG00000168621
BP	GO:0010771	negative regulation of cell morphogenesis involved in differentiation	1999-03-01	81/14258	0.0187507	0.306994	ENSG00000077942/ENSG00000133216/ENSG00000197959	FBLN1/EPHB2/DNM3	3	1	ENSG00000077942	2	ENSG00000133216/ENSG00000197959
BP	GO:0042330	taxis	1999-08-01	482/14258	0.0188607	0.306994	ENSG00000145824/ENSG00000019582/ENSG00000057593/ENSG00000173432/ENSG00000133216/ENSG00000106366/ENSG00000060140/ENSG00000168621	CXCL14/CD74/F7/SAA1/EPHB2/SERPINE1/STYK1/GDNF	8	4	ENSG00000019582/ENSG00000057593/ENSG00000173432/ENSG00000060140	4	ENSG00000145824/ENSG00000133216/ENSG00000106366/ENSG00000168621
BP	GO:0048167	regulation of synaptic plasticity	1999-04-01	147/14258	0.0191995	0.309779	ENSG00000133216/ENSG00000164418/ENSG00000137825/ENSG00000101098	EPHB2/GRIK2/ITPKA/RIMS4	4	2	ENSG00000164418/ENSG00000137825	2	ENSG00000133216/ENSG00000101098
BP	GO:0030804	positive regulation of cyclic nucleotide biosynthetic process	1999-02-01	31/14258	0.019471	0.309779	ENSG00000164867/ENSG00000164116	NOS3/GUCY1A1	2	1	ENSG00000164116	1	ENSG00000164867
BP	GO:0034405	response to fluid shear stress	1999-02-01	31/14258	0.019471	0.309779	ENSG00000165029/ENSG00000164867	ABCA1/NOS3	2	0		2	ENSG00000165029/ENSG00000164867
BP	GO:0000070	mitotic sister chromatid segregation	1999-04-01	148/14258	0.0196304	0.309985	ENSG00000166851/ENSG00000090889/ENSG00000186185/ENSG00000117650	PLK1/KIF4A/KIF18B/NEK2	4	4	ENSG00000166851/ENSG00000090889/ENSG00000186185/ENSG00000117650	0
BP	GO:0042472	inner ear morphogenesis	1999-03-01	83/14258	0.0199939	0.312224	ENSG00000204385/ENSG00000133216/ENSG00000132932	SLC44A4/EPHB2/ATP8A2	3	1	ENSG00000204385	2	ENSG00000133216/ENSG00000132932
BP	GO:0031345	negative regulation of cell projection organization	1999-04-01	149/14258	0.0200673	0.312224	ENSG00000152377/ENSG00000149922/ENSG00000133216/ENSG00000197959	SPOCK1/TBX6/EPHB2/DNM3	4	2	ENSG00000152377/ENSG00000149922	2	ENSG00000133216/ENSG00000197959
BP	GO:0006022	aminoglycan metabolic process	1999-04-01	150/14258	0.0205102	0.316785	ENSG00000249853/ENSG00000038427/ENSG00000136542/ENSG00000111846	HS3ST5/VCAN/GALNT5/GCNT2	4	4	ENSG00000249853/ENSG00000038427/ENSG00000136542/ENSG00000111846	0
BP	GO:0032732	positive regulation of interleukin-1 production	1999-02-01	32/14258	0.0206763	0.317036	ENSG00000163362/ENSG00000173432	INAVA/SAA1	2	2	ENSG00000163362/ENSG00000173432	0
BP	GO:0050768	negative regulation of neurogenesis	1999-05-01	229/14258	0.0216426	0.320206	ENSG00000139352/ENSG00000152377/ENSG00000149922/ENSG00000133216/ENSG00000197959	ASCL1/SPOCK1/TBX6/EPHB2/DNM3	5	2	ENSG00000152377/ENSG00000149922	3	ENSG00000139352/ENSG00000133216/ENSG00000197959
BP	GO:0010876	lipid localization	1999-06-01	313/14258	0.0217978	0.320206	ENSG00000189058/ENSG00000188257/ENSG00000221963/ENSG00000165029/ENSG00000146205/ENSG00000132932	APOD/PLA2G2A/APOL6/ABCA1/ANO7/ATP8A2	6	4	ENSG00000189058/ENSG00000188257/ENSG00000221963/ENSG00000146205	2	ENSG00000165029/ENSG00000132932
BP	GO:0048839	inner ear development	1999-04-01	153/14258	0.0218749	0.320206	ENSG00000145824/ENSG00000204385/ENSG00000133216/ENSG00000132932	CXCL14/SLC44A4/EPHB2/ATP8A2	4	1	ENSG00000204385	3	ENSG00000145824/ENSG00000133216/ENSG00000132932
BP	GO:0048247	lymphocyte chemotaxis	1999-02-01	33/14258	0.0219119	0.320206	ENSG00000145824/ENSG00000173432	CXCL14/SAA1	2	1	ENSG00000173432	1	ENSG00000145824
BP	GO:0071827	plasma lipoprotein particle organization	1999-02-01	33/14258	0.0219119	0.320206	ENSG00000188257/ENSG00000165029	PLA2G2A/ABCA1	2	1	ENSG00000188257	1	ENSG00000165029
BP	GO:0015748	organophosphate ester transport	1999-03-01	86/14258	0.0219423	0.320206	ENSG00000204385/ENSG00000165029/ENSG00000132932	SLC44A4/ABCA1/ATP8A2	3	1	ENSG00000204385	2	ENSG00000165029/ENSG00000132932
BP	GO:0060996	dendritic spine development	1999-03-01	86/14258	0.0219423	0.320206	ENSG00000133216/ENSG00000137825/ENSG00000197959	EPHB2/ITPKA/DNM3	3	1	ENSG00000137825	2	ENSG00000133216/ENSG00000197959
BP	GO:0008593	regulation of Notch signaling pathway	1999-03-01	87/14258	0.022614	0.325519	ENSG00000139352/ENSG00000073282/ENSG00000176907	ASCL1/TP63/TCIM	3	0		3	ENSG00000139352/ENSG00000073282/ENSG00000176907
BP	GO:0021782	glial cell development	1999-03-01	87/14258	0.022614	0.325519	ENSG00000139352/ENSG00000185567/ENSG00000124920	ASCL1/AHNAK2/MYRF	3	2	ENSG00000185567/ENSG00000124920	1	ENSG00000139352
BP	GO:0050920	regulation of chemotaxis	1999-04-01	156/14258	0.023294	0.333041	ENSG00000145824/ENSG00000019582/ENSG00000057593/ENSG00000106366	CXCL14/CD74/F7/SERPINE1	4	2	ENSG00000019582/ENSG00000057593	2	ENSG00000145824/ENSG00000106366
BP	GO:0014003	oligodendrocyte development	1999-02-01	35/14258	0.0244726	0.338458	ENSG00000139352/ENSG00000124920	ASCL1/MYRF	2	1	ENSG00000124920	1	ENSG00000139352
BP	GO:0050701	interleukin-1 secretion	1999-02-01	35/14258	0.0244726	0.338458	ENSG00000173432/ENSG00000165029	SAA1/ABCA1	2	1	ENSG00000173432	1	ENSG00000165029
BP	GO:0061001	regulation of dendritic spine morphogenesis	1999-02-01	35/14258	0.0244726	0.338458	ENSG00000137825/ENSG00000197959	ITPKA/DNM3	2	1	ENSG00000137825	1	ENSG00000197959
BP	GO:0071825	protein-lipid complex subunit organization	1999-02-01	35/14258	0.0244726	0.338458	ENSG00000188257/ENSG00000165029	PLA2G2A/ABCA1	2	1	ENSG00000188257	1	ENSG00000165029
BP	GO:2000401	regulation of lymphocyte migration	1999-02-01	35/14258	0.0244726	0.338458	ENSG00000189058/ENSG00000145824	APOD/CXCL14	2	1	ENSG00000189058	1	ENSG00000145824
BP	GO:0070372	regulation of ERK1 and ERK2 cascade	1999-05-01	237/14258	0.0246558	0.338777	ENSG00000019582/ENSG00000188257/ENSG00000077942/ENSG00000133216/ENSG00000111846	CD74/PLA2G2A/FBLN1/EPHB2/GCNT2	5	4	ENSG00000019582/ENSG00000188257/ENSG00000077942/ENSG00000111846	1	ENSG00000133216
BP	GO:0032526	response to retinoic acid	1999-03-01	91/14258	0.0254125	0.346921	ENSG00000139352/ENSG00000179046/ENSG00000165029	ASCL1/TRIML2/ABCA1	3	0		3	ENSG00000139352/ENSG00000179046/ENSG00000165029
BP	GO:0003009	skeletal muscle contraction	1999-02-01	36/14258	0.0257967	0.349909	ENSG00000130598/ENSG00000132932	TNNI2/ATP8A2	2	0		2	ENSG00000130598/ENSG00000132932
BP	GO:0048593	camera-type eye morphogenesis	1999-03-01	92/14258	0.0261399	0.352306	ENSG00000069188/ENSG00000133216/ENSG00000132932	SDK2/EPHB2/ATP8A2	3	0		3	ENSG00000069188/ENSG00000133216/ENSG00000132932
BP	GO:0019886	antigen processing and presentation of exogenous peptide antigen via MHC class II	1999-03-01	93/14258	0.0268785	0.358658	ENSG00000019582/ENSG00000196188/ENSG00000090889	CD74/CTSE/KIF4A	3	3	ENSG00000019582/ENSG00000196188/ENSG00000090889	0
BP	GO:0035987	endodermal cell differentiation	1999-02-01	37/14258	0.0271493	0.358658	ENSG00000142156/ENSG00000053747	COL6A1/LAMA3	2	2	ENSG00000142156/ENSG00000053747	0
BP	GO:0043954	cellular component maintenance	1999-02-01	37/14258	0.0271493	0.358658	ENSG00000163362/ENSG00000137825	INAVA/ITPKA	2	2	ENSG00000163362/ENSG00000137825	0
BP	GO:0032102	negative regulation of response to external stimulus	1999-05-01	244/14258	0.0275044	0.358658	ENSG00000189058/ENSG00000173432/ENSG00000164867/ENSG00000108771/ENSG00000106366	APOD/SAA1/NOS3/DHX58/SERPINE1	5	3	ENSG00000189058/ENSG00000173432/ENSG00000108771	2	ENSG00000164867/ENSG00000106366
BP	GO:0051961	negative regulation of nervous system development	1999-05-01	244/14258	0.0275044	0.358658	ENSG00000139352/ENSG00000152377/ENSG00000149922/ENSG00000133216/ENSG00000197959	ASCL1/SPOCK1/TBX6/EPHB2/DNM3	5	2	ENSG00000152377/ENSG00000149922	3	ENSG00000139352/ENSG00000133216/ENSG00000197959
BP	GO:0007569	cell aging	1999-03-01	94/14258	0.0276282	0.358658	ENSG00000073282/ENSG00000106991/ENSG00000106366	TP63/ENG/SERPINE1	3	1	ENSG00000106991	2	ENSG00000073282/ENSG00000106366
BP	GO:0002495	antigen processing and presentation of peptide antigen via MHC class II	1999-03-01	95/14258	0.028389	0.363672	ENSG00000019582/ENSG00000196188/ENSG00000090889	CD74/CTSE/KIF4A	3	3	ENSG00000019582/ENSG00000196188/ENSG00000090889	0
BP	GO:0006636	unsaturated fatty acid biosynthetic process	1999-02-01	38/14258	0.02853	0.363672	ENSG00000019582/ENSG00000012779	CD74/ALOX5	2	2	ENSG00000019582/ENSG00000012779	0
BP	GO:0046456	icosanoid biosynthetic process	1999-02-01	38/14258	0.02853	0.363672	ENSG00000019582/ENSG00000012779	CD74/ALOX5	2	2	ENSG00000019582/ENSG00000012779	0
BP	GO:0048562	embryonic organ morphogenesis	1999-05-01	247/14258	0.0287868	0.364748	ENSG00000204385/ENSG00000106991/ENSG00000166147/ENSG00000133216/ENSG00000132932	SLC44A4/ENG/FBN1/EPHB2/ATP8A2	5	3	ENSG00000204385/ENSG00000106991/ENSG00000166147	2	ENSG00000133216/ENSG00000132932
BP	GO:0001819	positive regulation of cytokine production	1999-06-01	335/14258	0.0291497	0.365115	ENSG00000163362/ENSG00000134258/ENSG00000019582/ENSG00000173432/ENSG00000108771/ENSG00000106366	INAVA/VTCN1/CD74/SAA1/DHX58/SERPINE1	6	5	ENSG00000163362/ENSG00000134258/ENSG00000019582/ENSG00000173432/ENSG00000108771	1	ENSG00000106366
BP	GO:0002504	antigen processing and presentation of peptide or polysaccharide antigen via MHC class II	1999-03-01	96/14258	0.0291609	0.365115	ENSG00000019582/ENSG00000196188/ENSG00000090889	CD74/CTSE/KIF4A	3	3	ENSG00000019582/ENSG00000196188/ENSG00000090889	0
BP	GO:0018149	peptide cross-linking	1999-02-01	39/14258	0.0299384	0.366183	ENSG00000163209/ENSG00000163216	SPRR3/SPRR2D	2	2	ENSG00000163209/ENSG00000163216	0
BP	GO:0050909	sensory perception of taste	1999-02-01	39/14258	0.0299384	0.366183	ENSG00000162572/ENSG00000159763	SCNN1D/PIP	2	2	ENSG00000162572/ENSG00000159763	0
BP	GO:0060042	retina morphogenesis in camera-type eye	1999-02-01	39/14258	0.0299384	0.366183	ENSG00000069188/ENSG00000132932	SDK2/ATP8A2	2	0		2	ENSG00000069188/ENSG00000132932
BP	GO:0098693	regulation of synaptic vesicle cycle	1999-02-01	39/14258	0.0299384	0.366183	ENSG00000197959/ENSG00000101098	DNM3/RIMS4	2	0		2	ENSG00000197959/ENSG00000101098
BP	GO:0043523	regulation of neuron apoptotic process	1999-04-01	171/14258	0.0312214	0.367696	ENSG00000139352/ENSG00000073282/ENSG00000164418/ENSG00000168621	ASCL1/TP63/GRIK2/GDNF	4	1	ENSG00000164418	3	ENSG00000139352/ENSG00000073282/ENSG00000168621
BP	GO:0002067	glandular epithelial cell differentiation	1999-02-01	40/14258	0.0313739	0.367696	ENSG00000139352/ENSG00000073282	ASCL1/TP63	2	0		2	ENSG00000139352/ENSG00000073282
BP	GO:0044764	multi-organism cellular process	1999-02-01	40/14258	0.0313739	0.367696	ENSG00000108771/ENSG00000198183	DHX58/BPIFA1	2	2	ENSG00000108771/ENSG00000198183	0
BP	GO:0090303	positive regulation of wound healing	1999-02-01	40/14258	0.0313739	0.367696	ENSG00000057593/ENSG00000106366	F7/SERPINE1	2	1	ENSG00000057593	1	ENSG00000106366
BP	GO:0007568	aging	1999-05-01	253/14258	0.0314644	0.367696	ENSG00000189058/ENSG00000073282/ENSG00000106991/ENSG00000106366/ENSG00000132932	APOD/TP63/ENG/SERPINE1/ATP8A2	5	2	ENSG00000189058/ENSG00000106991	3	ENSG00000073282/ENSG00000106366/ENSG00000132932
BP	GO:0070371	ERK1 and ERK2 cascade	1999-05-01	253/14258	0.0314644	0.367696	ENSG00000019582/ENSG00000188257/ENSG00000077942/ENSG00000133216/ENSG00000111846	CD74/PLA2G2A/FBLN1/EPHB2/GCNT2	5	4	ENSG00000019582/ENSG00000188257/ENSG00000077942/ENSG00000111846	1	ENSG00000133216
BP	GO:0002065	columnar/cuboidal epithelial cell differentiation	1999-03-01	99/14258	0.031543	0.367696	ENSG00000139352/ENSG00000073282/ENSG00000106366	ASCL1/TP63/SERPINE1	3	0		3	ENSG00000139352/ENSG00000073282/ENSG00000106366
BP	GO:0046718	viral entry into host cell	1999-03-01	99/14258	0.031543	0.367696	ENSG00000019582/ENSG00000249853/ENSG00000157873	CD74/HS3ST5/TNFRSF14	3	3	ENSG00000019582/ENSG00000249853/ENSG00000157873	0
BP	GO:0001894	tissue homeostasis	1999-04-01	172/14258	0.0317998	0.367696	ENSG00000163362/ENSG00000159763/ENSG00000198788/ENSG00000111846	INAVA/PIP/MUC2/GCNT2	4	4	ENSG00000163362/ENSG00000159763/ENSG00000198788/ENSG00000111846	0
BP	GO:0070374	positive regulation of ERK1 and ERK2 cascade	1999-04-01	172/14258	0.0317998	0.367696	ENSG00000019582/ENSG00000188257/ENSG00000133216/ENSG00000111846	CD74/PLA2G2A/EPHB2/GCNT2	4	3	ENSG00000019582/ENSG00000188257/ENSG00000111846	1	ENSG00000133216
BP	GO:0007423	sensory organ development	1999-07-01	438/14258	0.0327079	0.371234	ENSG00000139352/ENSG00000145824/ENSG00000069188/ENSG00000204385/ENSG00000166147/ENSG00000133216/ENSG00000132932	ASCL1/CXCL14/SDK2/SLC44A4/FBN1/EPHB2/ATP8A2	7	2	ENSG00000204385/ENSG00000166147	5	ENSG00000139352/ENSG00000145824/ENSG00000069188/ENSG00000133216/ENSG00000132932
BP	GO:0042060	wound healing	1999-07-01	438/14258	0.0327079	0.371234	ENSG00000189058/ENSG00000057593/ENSG00000077942/ENSG00000163209/ENSG00000173432/ENSG00000164867/ENSG00000106366	APOD/F7/FBLN1/SPRR3/SAA1/NOS3/SERPINE1	7	5	ENSG00000189058/ENSG00000057593/ENSG00000077942/ENSG00000163209/ENSG00000173432	2	ENSG00000164867/ENSG00000106366
BP	GO:0030801	positive regulation of cyclic nucleotide metabolic process	1999-02-01	41/14258	0.0328362	0.371234	ENSG00000164867/ENSG00000164116	NOS3/GUCY1A1	2	1	ENSG00000164116	1	ENSG00000164867
BP	GO:0046068	cGMP metabolic process	1999-02-01	41/14258	0.0328362	0.371234	ENSG00000164867/ENSG00000164116	NOS3/GUCY1A1	2	1	ENSG00000164116	1	ENSG00000164867
BP	GO:0042471	ear morphogenesis	1999-03-01	101/14258	0.0331863	0.371234	ENSG00000204385/ENSG00000133216/ENSG00000132932	SLC44A4/EPHB2/ATP8A2	3	1	ENSG00000204385	2	ENSG00000133216/ENSG00000132932
BP	GO:0001505	regulation of neurotransmitter levels	1999-05-01	257/14258	0.0333338	0.371234	ENSG00000204385/ENSG00000101298/ENSG00000164867/ENSG00000101098/ENSG00000168621	SLC44A4/SNPH/NOS3/RIMS4/GDNF	5	2	ENSG00000204385/ENSG00000101298	3	ENSG00000164867/ENSG00000101098/ENSG00000168621
BP	GO:0007159	leukocyte cell-cell adhesion	1999-05-01	257/14258	0.0333338	0.371234	ENSG00000134258/ENSG00000019582/ENSG00000157873/ENSG00000005844/ENSG00000188404	VTCN1/CD74/TNFRSF14/ITGAL/SELL	5	5	ENSG00000134258/ENSG00000019582/ENSG00000157873/ENSG00000005844/ENSG00000188404	0
BP	GO:0007586	digestion	1999-03-01	102/14258	0.0340244	0.372469	ENSG00000163362/ENSG00000275896/ENSG00000198788	INAVA/PRSS2/MUC2	3	3	ENSG00000163362/ENSG00000275896/ENSG00000198788	0
BP	GO:0009612	response to mechanical stimulus	1999-04-01	176/14258	0.0341765	0.372469	ENSG00000125740/ENSG00000106991/ENSG00000026103/ENSG00000132932	FOSB/ENG/FAS/ATP8A2	4	3	ENSG00000125740/ENSG00000106991/ENSG00000026103	1	ENSG00000132932
BP	GO:0045747	positive regulation of Notch signaling pathway	1999-02-01	42/14258	0.0343249	0.372469	ENSG00000139352/ENSG00000073282	ASCL1/TP63	2	0		2	ENSG00000139352/ENSG00000073282
BP	GO:0050918	positive chemotaxis	1999-02-01	42/14258	0.0343249	0.372469	ENSG00000057593/ENSG00000173432	F7/SAA1	2	2	ENSG00000057593/ENSG00000173432	0
BP	GO:2000107	negative regulation of leukocyte apoptotic process	1999-02-01	42/14258	0.0343249	0.372469	ENSG00000019582/ENSG00000159763	CD74/PIP	2	2	ENSG00000019582/ENSG00000159763	0
BP	GO:2001233	regulation of apoptotic signaling pathway	1999-06-01	349/14258	0.0345926	0.373459	ENSG00000073282/ENSG00000019582/ENSG00000164867/ENSG00000026103/ENSG00000106366/ENSG00000168621	TP63/CD74/NOS3/FAS/SERPINE1/GDNF	6	2	ENSG00000019582/ENSG00000026103	4	ENSG00000073282/ENSG00000164867/ENSG00000106366/ENSG00000168621
BP	GO:0043583	ear development	1999-04-01	177/14258	0.0347865	0.373646	ENSG00000145824/ENSG00000204385/ENSG00000133216/ENSG00000132932	CXCL14/SLC44A4/EPHB2/ATP8A2	4	1	ENSG00000204385	3	ENSG00000145824/ENSG00000133216/ENSG00000132932
BP	GO:0043410	positive regulation of MAPK cascade	1999-07-01	445/14258	0.0351876	0.375427	ENSG00000163362/ENSG00000019582/ENSG00000188257/ENSG00000173432/ENSG00000133216/ENSG00000026103/ENSG00000111846	INAVA/CD74/PLA2G2A/SAA1/EPHB2/FAS/GCNT2	7	6	ENSG00000163362/ENSG00000019582/ENSG00000188257/ENSG00000173432/ENSG00000026103/ENSG00000111846	1	ENSG00000133216
BP	GO:0001704	formation of primary germ layer	1999-03-01	104/14258	0.0357335	0.375427	ENSG00000142156/ENSG00000149922/ENSG00000053747	COL6A1/TBX6/LAMA3	3	3	ENSG00000142156/ENSG00000149922/ENSG00000053747	0
BP	GO:0051668	localization within membrane	1999-03-01	104/14258	0.0357335	0.375427	ENSG00000164418/ENSG00000005844/ENSG00000197959	GRIK2/ITGAL/DNM3	3	2	ENSG00000164418/ENSG00000005844	1	ENSG00000197959
BP	GO:0010718	positive regulation of epithelial to mesenchymal transition	1999-02-01	43/14258	0.0358394	0.375427	ENSG00000106991/ENSG00000111846	ENG/GCNT2	2	2	ENSG00000106991/ENSG00000111846	0
BP	GO:0042771	intrinsic apoptotic signaling pathway in response to DNA damage by p53 class mediator	1999-02-01	43/14258	0.0358394	0.375427	ENSG00000073282/ENSG00000019582	TP63/CD74	2	1	ENSG00000019582	1	ENSG00000073282
BP	GO:0050808	synapse organization	1999-05-01	264/14258	0.0367695	0.383049	ENSG00000069188/ENSG00000133216/ENSG00000137825/ENSG00000197959/ENSG00000168621	SDK2/EPHB2/ITPKA/DNM3/GDNF	5	1	ENSG00000137825	4	ENSG00000069188/ENSG00000133216/ENSG00000197959/ENSG00000168621
BP	GO:0030195	negative regulation of blood coagulation	1999-02-01	44/14258	0.0373795	0.383049	ENSG00000164867/ENSG00000106366	NOS3/SERPINE1	2	0		2	ENSG00000164867/ENSG00000106366
BP	GO:0043525	positive regulation of neuron apoptotic process	1999-02-01	44/14258	0.0373795	0.383049	ENSG00000139352/ENSG00000164418	ASCL1/GRIK2	2	1	ENSG00000164418	1	ENSG00000139352
BP	GO:1900047	negative regulation of hemostasis	1999-02-01	44/14258	0.0373795	0.383049	ENSG00000164867/ENSG00000106366	NOS3/SERPINE1	2	0		2	ENSG00000164867/ENSG00000106366
BP	GO:0061041	regulation of wound healing	1999-03-01	106/14258	0.0374862	0.383049	ENSG00000057593/ENSG00000164867/ENSG00000106366	F7/NOS3/SERPINE1	3	1	ENSG00000057593	2	ENSG00000164867/ENSG00000106366
BP	GO:0007160	cell-matrix adhesion	1999-04-01	182/14258	0.0379314	0.383049	ENSG00000189058/ENSG00000102854/ENSG00000005844/ENSG00000106366	APOD/MSLN/ITGAL/SERPINE1	4	3	ENSG00000189058/ENSG00000102854/ENSG00000005844	1	ENSG00000106366
BP	GO:0052547	regulation of peptidase activity	1999-06-01	358/14258	0.0384185	0.383049	ENSG00000073282/ENSG00000152377/ENSG00000077942/ENSG00000101443/ENSG00000026103/ENSG00000106366	TP63/SPOCK1/FBLN1/WFDC2/FAS/SERPINE1	6	4	ENSG00000152377/ENSG00000077942/ENSG00000101443/ENSG00000026103	2	ENSG00000073282/ENSG00000106366
BP	GO:0006814	sodium ion transport	1999-04-01	183/14258	0.0385794	0.383049	ENSG00000150201/ENSG00000162572/ENSG00000164867/ENSG00000198183	FXYD4/SCNN1D/NOS3/BPIFA1	4	3	ENSG00000150201/ENSG00000162572/ENSG00000198183	1	ENSG00000164867
BP	GO:0001706	endoderm formation	1999-02-01	45/14258	0.0389445	0.383049	ENSG00000142156/ENSG00000053747	COL6A1/LAMA3	2	2	ENSG00000142156/ENSG00000053747	0
BP	GO:0019226	transmission of nerve impulse	1999-02-01	45/14258	0.0389445	0.383049	ENSG00000164418/ENSG00000185567	GRIK2/AHNAK2	2	2	ENSG00000164418/ENSG00000185567	0
BP	GO:0043113	receptor clustering	1999-02-01	45/14258	0.0389445	0.383049	ENSG00000164418/ENSG00000005844	GRIK2/ITGAL	2	2	ENSG00000164418/ENSG00000005844	0
BP	GO:0070206	protein trimerization	1999-02-01	45/14258	0.0389445	0.383049	ENSG00000142156/ENSG00000019582	COL6A1/CD74	2	2	ENSG00000142156/ENSG00000019582	0
BP	GO:0097755	positive regulation of blood vessel diameter	1999-02-01	45/14258	0.0389445	0.383049	ENSG00000164867/ENSG00000164116	NOS3/GUCY1A1	2	1	ENSG00000164116	1	ENSG00000164867
BP	GO:0048489	synaptic vesicle transport	1999-03-01	108/14258	0.0392824	0.383049	ENSG00000101298/ENSG00000197959/ENSG00000101098	SNPH/DNM3/RIMS4	3	1	ENSG00000101298	2	ENSG00000197959/ENSG00000101098
BP	GO:0097480	establishment of synaptic vesicle localization	1999-03-01	108/14258	0.0392824	0.383049	ENSG00000101298/ENSG00000197959/ENSG00000101098	SNPH/DNM3/RIMS4	3	1	ENSG00000101298	2	ENSG00000197959/ENSG00000101098
BP	GO:0051701	interaction with host	1999-04-01	185/14258	0.0398945	0.387233	ENSG00000019582/ENSG00000249853/ENSG00000157873/ENSG00000164116	CD74/HS3ST5/TNFRSF14/GUCY1A1	4	4	ENSG00000019582/ENSG00000249853/ENSG00000157873/ENSG00000164116	0
BP	GO:0048008	platelet-derived growth factor receptor signaling pathway	1999-02-01	46/14258	0.0405343	0.391646	ENSG00000189058/ENSG00000057593	APOD/F7	2	2	ENSG00000189058/ENSG00000057593	0
BP	GO:0010469	regulation of signaling receptor activity	1999-06-01	366/14258	0.0420389	0.397696	ENSG00000145824/ENSG00000150551/ENSG00000166147/ENSG00000133216/ENSG00000106366/ENSG00000168621	CXCL14/LYPD1/FBN1/EPHB2/SERPINE1/GDNF	6	1	ENSG00000166147	5	ENSG00000145824/ENSG00000150551/ENSG00000133216/ENSG00000106366/ENSG00000168621
BP	GO:0048168	regulation of neuronal synaptic plasticity	1999-02-01	47/14258	0.0421483	0.397696	ENSG00000133216/ENSG00000164418	EPHB2/GRIK2	2	1	ENSG00000164418	1	ENSG00000133216
BP	GO:0070228	regulation of lymphocyte apoptotic process	1999-02-01	47/14258	0.0421483	0.397696	ENSG00000019582/ENSG00000159763	CD74/PIP	2	2	ENSG00000019582/ENSG00000159763	0
BP	GO:0007052	mitotic spindle organization	1999-03-01	112/14258	0.0430042	0.397696	ENSG00000166851/ENSG00000090889/ENSG00000117650	PLK1/KIF4A/NEK2	3	3	ENSG00000166851/ENSG00000090889/ENSG00000117650	0
BP	GO:0099504	synaptic vesicle cycle	1999-03-01	112/14258	0.0430042	0.397696	ENSG00000101298/ENSG00000197959/ENSG00000101098	SNPH/DNM3/RIMS4	3	1	ENSG00000101298	2	ENSG00000197959/ENSG00000101098
BP	GO:0050804	modulation of chemical synaptic transmission	1999-05-01	277/14258	0.0437124	0.397696	ENSG00000133216/ENSG00000164418/ENSG00000137825/ENSG00000101098/ENSG00000168621	EPHB2/GRIK2/ITPKA/RIMS4/GDNF	5	2	ENSG00000164418/ENSG00000137825	3	ENSG00000133216/ENSG00000101098/ENSG00000168621
BP	GO:0099177	regulation of trans-synaptic signaling	1999-05-01	277/14258	0.0437124	0.397696	ENSG00000133216/ENSG00000164418/ENSG00000137825/ENSG00000101098/ENSG00000168621	EPHB2/GRIK2/ITPKA/RIMS4/GDNF	5	2	ENSG00000164418/ENSG00000137825	3	ENSG00000133216/ENSG00000101098/ENSG00000168621
BP	GO:0032768	regulation of monooxygenase activity	1999-02-01	48/14258	0.0437861	0.397696	ENSG00000164867/ENSG00000168621	NOS3/GDNF	2	0		2	ENSG00000164867/ENSG00000168621
BP	GO:0033627	cell adhesion mediated by integrin	1999-02-01	48/14258	0.0437861	0.397696	ENSG00000166147/ENSG00000106366	FBN1/SERPINE1	2	1	ENSG00000166147	1	ENSG00000106366
BP	GO:1903036	positive regulation of response to wounding	1999-02-01	48/14258	0.0437861	0.397696	ENSG00000057593/ENSG00000106366	F7/SERPINE1	2	1	ENSG00000057593	1	ENSG00000106366
BP	GO:0051225	spindle assembly	1999-03-01	113/14258	0.0439614	0.397696	ENSG00000166851/ENSG00000090889/ENSG00000117650	PLK1/KIF4A/NEK2	3	3	ENSG00000166851/ENSG00000090889/ENSG00000117650	0
BP	GO:0043299	leukocyte degranulation	1999-07-01	469/14258	0.0446319	0.397696	ENSG00000086548/ENSG00000012779/ENSG00000006534/ENSG00000275896/ENSG00000005844/ENSG00000188404/ENSG00000060140	CEACAM6/ALOX5/ALDH3B1/PRSS2/ITGAL/SELL/STYK1	7	7	ENSG00000086548/ENSG00000012779/ENSG00000006534/ENSG00000275896/ENSG00000005844/ENSG00000188404/ENSG00000060140	0
BP	GO:0048568	embryonic organ development	1999-06-01	372/14258	0.0448916	0.397696	ENSG00000204385/ENSG00000106991/ENSG00000166147/ENSG00000189280/ENSG00000133216/ENSG00000132932	SLC44A4/ENG/FBN1/GJB5/EPHB2/ATP8A2	6	4	ENSG00000204385/ENSG00000106991/ENSG00000166147/ENSG00000189280	2	ENSG00000133216/ENSG00000132932
BP	GO:0007596	blood coagulation	1999-05-01	280/14258	0.0454195	0.397696	ENSG00000057593/ENSG00000077942/ENSG00000173432/ENSG00000164867/ENSG00000106366	F7/FBLN1/SAA1/NOS3/SERPINE1	5	3	ENSG00000057593/ENSG00000077942/ENSG00000173432	2	ENSG00000164867/ENSG00000106366
BP	GO:0032370	positive regulation of lipid transport	1999-02-01	49/14258	0.0454473	0.397696	ENSG00000165029/ENSG00000132932	ABCA1/ATP8A2	2	0		2	ENSG00000165029/ENSG00000132932
BP	GO:0030260	entry into host cell	1999-03-01	115/14258	0.0459077	0.397696	ENSG00000019582/ENSG00000249853/ENSG00000157873	CD74/HS3ST5/TNFRSF14	3	3	ENSG00000019582/ENSG00000249853/ENSG00000157873	0
BP	GO:0044409	entry into host	1999-03-01	115/14258	0.0459077	0.397696	ENSG00000019582/ENSG00000249853/ENSG00000157873	CD74/HS3ST5/TNFRSF14	3	3	ENSG00000019582/ENSG00000249853/ENSG00000157873	0
BP	GO:0051806	entry into cell of other organism involved in symbiotic interaction	1999-03-01	115/14258	0.0459077	0.397696	ENSG00000019582/ENSG00000249853/ENSG00000157873	CD74/HS3ST5/TNFRSF14	3	3	ENSG00000019582/ENSG00000249853/ENSG00000157873	0
BP	GO:0051828	entry into other organism involved in symbiotic interaction	1999-03-01	115/14258	0.0459077	0.397696	ENSG00000019582/ENSG00000249853/ENSG00000157873	CD74/HS3ST5/TNFRSF14	3	3	ENSG00000019582/ENSG00000249853/ENSG00000157873	0
BP	GO:0097479	synaptic vesicle localization	1999-03-01	115/14258	0.0459077	0.397696	ENSG00000101298/ENSG00000197959/ENSG00000101098	SNPH/DNM3/RIMS4	3	1	ENSG00000101298	2	ENSG00000197959/ENSG00000101098
BP	GO:0002275	myeloid cell activation involved in immune response	1999-07-01	474/14258	0.0467876	0.397696	ENSG00000086548/ENSG00000012779/ENSG00000006534/ENSG00000275896/ENSG00000005844/ENSG00000188404/ENSG00000060140	CEACAM6/ALOX5/ALDH3B1/PRSS2/ITGAL/SELL/STYK1	7	7	ENSG00000086548/ENSG00000012779/ENSG00000006534/ENSG00000275896/ENSG00000005844/ENSG00000188404/ENSG00000060140	0
BP	GO:0051897	positive regulation of protein kinase B signaling	1999-03-01	116/14258	0.0468967	0.397696	ENSG00000057593/ENSG00000106991/ENSG00000111846	F7/ENG/GCNT2	3	3	ENSG00000057593/ENSG00000106991/ENSG00000111846	0
BP	GO:0003407	neural retina development	1999-02-01	50/14258	0.0471315	0.397696	ENSG00000069188/ENSG00000132932	SDK2/ATP8A2	2	0		2	ENSG00000069188/ENSG00000132932
BP	GO:0032611	interleukin-1 beta production	1999-02-01	50/14258	0.0471315	0.397696	ENSG00000163362/ENSG00000165029	INAVA/ABCA1	2	1	ENSG00000163362	1	ENSG00000165029
BP	GO:0033555	multicellular organismal response to stress	1999-02-01	50/14258	0.0471315	0.397696	ENSG00000150551/ENSG00000164418	LYPD1/GRIK2	2	1	ENSG00000164418	1	ENSG00000150551
BP	GO:1902305	regulation of sodium ion transmembrane transport	1999-02-01	50/14258	0.0471315	0.397696	ENSG00000150201/ENSG00000198183	FXYD4/BPIFA1	2	2	ENSG00000150201/ENSG00000198183	0
BP	GO:0001101	response to acid chemical	1999-05-01	283/14258	0.0471662	0.397696	ENSG00000139352/ENSG00000142156/ENSG00000057593/ENSG00000179046/ENSG00000165029	ASCL1/COL6A1/F7/TRIML2/ABCA1	5	2	ENSG00000142156/ENSG00000057593	3	ENSG00000139352/ENSG00000179046/ENSG00000165029
BP	GO:0022409	positive regulation of cell-cell adhesion	1999-04-01	196/14258	0.0475823	0.397696	ENSG00000134258/ENSG00000019582/ENSG00000157873/ENSG00000111846	VTCN1/CD74/TNFRSF14/GCNT2	4	4	ENSG00000134258/ENSG00000019582/ENSG00000157873/ENSG00000111846	0
BP	GO:0007599	hemostasis	1999-05-01	284/14258	0.0477572	0.397696	ENSG00000057593/ENSG00000077942/ENSG00000173432/ENSG00000164867/ENSG00000106366	F7/FBLN1/SAA1/NOS3/SERPINE1	5	3	ENSG00000057593/ENSG00000077942/ENSG00000173432	2	ENSG00000164867/ENSG00000106366
BP	GO:0070997	neuron death	1999-05-01	284/14258	0.0477572	0.397696	ENSG00000139352/ENSG00000073282/ENSG00000122966/ENSG00000164418/ENSG00000168621	ASCL1/TP63/CIT/GRIK2/GDNF	5	2	ENSG00000122966/ENSG00000164418	3	ENSG00000139352/ENSG00000073282/ENSG00000168621
BP	GO:0031349	positive regulation of defense response	1999-06-01	378/14258	0.0478633	0.397696	ENSG00000215182/ENSG00000163362/ENSG00000188257/ENSG00000108771/ENSG00000106366/ENSG00000198788	MUC5AC/INAVA/PLA2G2A/DHX58/SERPINE1/MUC2	6	5	ENSG00000215182/ENSG00000163362/ENSG00000188257/ENSG00000108771/ENSG00000198788	1	ENSG00000106366
BP	GO:0006836	neurotransmitter transport	1999-04-01	197/14258	0.0483193	0.397696	ENSG00000204385/ENSG00000101298/ENSG00000101098/ENSG00000168621	SLC44A4/SNPH/RIMS4/GDNF	4	2	ENSG00000204385/ENSG00000101298	2	ENSG00000101098/ENSG00000168621
BP	GO:0035725	sodium ion transmembrane transport	1999-03-01	118/14258	0.0489062	0.397696	ENSG00000150201/ENSG00000162572/ENSG00000198183	FXYD4/SCNN1D/BPIFA1	3	3	ENSG00000150201/ENSG00000162572/ENSG00000198183	0
BP	GO:0002444	myeloid leukocyte mediated immunity	1999-07-01	479/14258	0.0490093	0.397696	ENSG00000086548/ENSG00000012779/ENSG00000006534/ENSG00000275896/ENSG00000005844/ENSG00000188404/ENSG00000060140	CEACAM6/ALOX5/ALDH3B1/PRSS2/ITGAL/SELL/STYK1	7	7	ENSG00000086548/ENSG00000012779/ENSG00000006534/ENSG00000275896/ENSG00000005844/ENSG00000188404/ENSG00000060140	0
BP	GO:0097191	extrinsic apoptotic signaling pathway	1999-04-01	198/14258	0.0490626	0.397696	ENSG00000164867/ENSG00000026103/ENSG00000106366/ENSG00000168621	NOS3/FAS/SERPINE1/GDNF	4	1	ENSG00000026103	3	ENSG00000164867/ENSG00000106366/ENSG00000168621
BP	GO:0030802	regulation of cyclic nucleotide biosynthetic process	1999-02-01	52/14258	0.0505676	0.397696	ENSG00000164867/ENSG00000164116	NOS3/GUCY1A1	2	1	ENSG00000164116	1	ENSG00000164867
BP	GO:0030858	positive regulation of epithelial cell differentiation	1999-02-01	52/14258	0.0505676	0.397696	ENSG00000106366/ENSG00000168621	SERPINE1/GDNF	2	0		2	ENSG00000106366/ENSG00000168621
BP	GO:0032652	regulation of interleukin-1 production	1999-02-01	52/14258	0.0505676	0.397696	ENSG00000163362/ENSG00000173432	INAVA/SAA1	2	2	ENSG00000163362/ENSG00000173432	0
BP	GO:0060563	neuroepithelial cell differentiation	1999-02-01	52/14258	0.0505676	0.397696	ENSG00000139352/ENSG00000106366	ASCL1/SERPINE1	2	0		2	ENSG00000139352/ENSG00000106366
BP	GO:0099175	regulation of postsynapse organization	1999-02-01	52/14258	0.0505676	0.397696	ENSG00000137825/ENSG00000197959	ITPKA/DNM3	2	1	ENSG00000137825	1	ENSG00000197959
BP	GO:0030166	proteoglycan biosynthetic process	1999-02-01	53/14258	0.0523186	0.397696	ENSG00000249853/ENSG00000038427	HS3ST5/VCAN	2	2	ENSG00000249853/ENSG00000038427	0
BP	GO:0030574	collagen catabolic process	1999-02-01	54/14258	0.0540911	0.397696	ENSG00000142156/ENSG00000275896	COL6A1/PRSS2	2	2	ENSG00000142156/ENSG00000275896	0
BP	GO:0030810	positive regulation of nucleotide biosynthetic process	1999-02-01	54/14258	0.0540911	0.397696	ENSG00000164867/ENSG00000164116	NOS3/GUCY1A1	2	1	ENSG00000164116	1	ENSG00000164867
BP	GO:0048645	animal organ formation	1999-02-01	54/14258	0.0540911	0.397696	ENSG00000073282/ENSG00000168621	TP63/GDNF	2	0		2	ENSG00000073282/ENSG00000168621
BP	GO:1900373	positive regulation of purine nucleotide biosynthetic process	1999-02-01	54/14258	0.0540911	0.397696	ENSG00000164867/ENSG00000164116	NOS3/GUCY1A1	2	1	ENSG00000164116	1	ENSG00000164867
BP	GO:0048813	dendrite morphogenesis	1999-03-01	124/14258	0.0551838	0.397696	ENSG00000133216/ENSG00000137825/ENSG00000197959	EPHB2/ITPKA/DNM3	3	1	ENSG00000137825	2	ENSG00000133216/ENSG00000197959
BP	GO:0099003	vesicle-mediated transport in synapse	1999-03-01	124/14258	0.0551838	0.397696	ENSG00000101298/ENSG00000197959/ENSG00000101098	SNPH/DNM3/RIMS4	3	1	ENSG00000101298	2	ENSG00000197959/ENSG00000101098
BP	GO:0050891	multicellular organismal water homeostasis	1999-02-01	55/14258	0.0558847	0.397696	ENSG00000073282/ENSG00000198183	TP63/BPIFA1	2	1	ENSG00000198183	1	ENSG00000073282
BP	GO:0010256	endomembrane system organization	1999-06-01	395/14258	0.0569368	0.397696	ENSG00000166851/ENSG00000122966/ENSG00000165029/ENSG00000146205/ENSG00000185567/ENSG00000124920	PLK1/CIT/ABCA1/ANO7/AHNAK2/MYRF	6	5	ENSG00000166851/ENSG00000122966/ENSG00000146205/ENSG00000185567/ENSG00000124920	1	ENSG00000165029
BP	GO:0050806	positive regulation of synaptic transmission	1999-03-01	126/14258	0.0573583	0.397696	ENSG00000133216/ENSG00000164418/ENSG00000101098	EPHB2/GRIK2/RIMS4	3	1	ENSG00000164418	2	ENSG00000133216/ENSG00000101098
BP	GO:0072347	response to anesthetic	1999-02-01	56/14258	0.0576991	0.397696	ENSG00000125740/ENSG00000057593	FOSB/F7	2	2	ENSG00000125740/ENSG00000057593	0
BP	GO:0072376	protein activation cascade	1999-02-01	56/14258	0.0576991	0.397696	ENSG00000057593/ENSG00000077942	F7/FBLN1	2	2	ENSG00000057593/ENSG00000077942	0
BP	GO:0031667	response to nutrient levels	1999-06-01	398/14258	0.058639	0.397696	ENSG00000139352/ENSG00000057593/ENSG00000165029/ENSG00000215644/ENSG00000026103/ENSG00000188404	ASCL1/F7/ABCA1/GCGR/FAS/SELL	6	4	ENSG00000057593/ENSG00000215644/ENSG00000026103/ENSG00000188404	2	ENSG00000139352/ENSG00000165029
BP	GO:0002753	cytoplasmic pattern recognition receptor signaling pathway	1999-02-01	57/14258	0.0595338	0.397696	ENSG00000163362/ENSG00000108771	INAVA/DHX58	2	2	ENSG00000163362/ENSG00000108771	0
BP	GO:0007416	synapse assembly	1999-03-01	128/14258	0.059573	0.397696	ENSG00000069188/ENSG00000133216/ENSG00000197959	SDK2/EPHB2/DNM3	3	0		3	ENSG00000069188/ENSG00000133216/ENSG00000197959
BP	GO:0008217	regulation of blood pressure	1999-03-01	128/14258	0.059573	0.397696	ENSG00000164867/ENSG00000164116/ENSG00000215644	NOS3/GUCY1A1/GCGR	3	2	ENSG00000164116/ENSG00000215644	1	ENSG00000164867
BP	GO:1903034	regulation of response to wounding	1999-03-01	128/14258	0.059573	0.397696	ENSG00000057593/ENSG00000164867/ENSG00000106366	F7/NOS3/SERPINE1	3	1	ENSG00000057593	2	ENSG00000164867/ENSG00000106366
BP	GO:0000187	activation of MAPK activity	1999-03-01	129/14258	0.0606954	0.397696	ENSG00000163362/ENSG00000019582/ENSG00000173432	INAVA/CD74/SAA1	3	3	ENSG00000163362/ENSG00000019582/ENSG00000173432	0
BP	GO:0018210	peptidyl-threonine modification	1999-03-01	129/14258	0.0606954	0.397696	ENSG00000166851/ENSG00000136542/ENSG00000144278	PLK1/GALNT5/GALNT13	3	3	ENSG00000166851/ENSG00000136542/ENSG00000144278	0
BP	GO:0030104	water homeostasis	1999-02-01	58/14258	0.0613885	0.397696	ENSG00000073282/ENSG00000198183	TP63/BPIFA1	2	1	ENSG00000198183	1	ENSG00000073282
BP	GO:0070373	negative regulation of ERK1 and ERK2 cascade	1999-02-01	58/14258	0.0613885	0.397696	ENSG00000077942/ENSG00000133216	FBLN1/EPHB2	2	1	ENSG00000077942	1	ENSG00000133216
BP	GO:0010975	regulation of neuron projection development	1999-06-01	403/14258	0.0615438	0.397696	ENSG00000152377/ENSG00000149922/ENSG00000133216/ENSG00000137825/ENSG00000197959/ENSG00000132932	SPOCK1/TBX6/EPHB2/ITPKA/DNM3/ATP8A2	6	3	ENSG00000152377/ENSG00000149922/ENSG00000137825	3	ENSG00000133216/ENSG00000197959/ENSG00000132932
BP	GO:0042770	signal transduction in response to DNA damage	1999-03-01	130/14258	0.0618276	0.397696	ENSG00000073282/ENSG00000166851/ENSG00000019582	TP63/PLK1/CD74	3	2	ENSG00000166851/ENSG00000019582	1	ENSG00000073282
BP	GO:0045766	positive regulation of angiogenesis	1999-03-01	130/14258	0.0618276	0.397696	ENSG00000106991/ENSG00000164867/ENSG00000106366	ENG/NOS3/SERPINE1	3	1	ENSG00000106991	2	ENSG00000164867/ENSG00000106366
BP	GO:0071222	cellular response to lipopolysaccharide	1999-03-01	130/14258	0.0618276	0.397696	ENSG00000165029/ENSG00000164867/ENSG00000106366	ABCA1/NOS3/SERPINE1	3	0		3	ENSG00000165029/ENSG00000164867/ENSG00000106366
BP	GO:1902850	microtubule cytoskeleton organization involved in mitosis	1999-03-01	130/14258	0.0618276	0.397696	ENSG00000166851/ENSG00000090889/ENSG00000117650	PLK1/KIF4A/NEK2	3	3	ENSG00000166851/ENSG00000090889/ENSG00000117650	0
BP	GO:0032642	regulation of chemokine production	1999-02-01	59/14258	0.0632629	0.397696	ENSG00000189058/ENSG00000019582	APOD/CD74	2	2	ENSG00000189058/ENSG00000019582	0
BP	GO:0016485	protein processing	1999-04-01	216/14258	0.0635199	0.397696	ENSG00000057593/ENSG00000196188/ENSG00000121898/ENSG00000106366	F7/CTSE/CPXM2/SERPINE1	4	2	ENSG00000057593/ENSG00000196188	2	ENSG00000121898/ENSG00000106366
BP	GO:0061045	negative regulation of wound healing	1999-02-01	60/14258	0.0651566	0.397696	ENSG00000164867/ENSG00000106366	NOS3/SERPINE1	2	0		2	ENSG00000164867/ENSG00000106366
BP	GO:0070227	lymphocyte apoptotic process	1999-02-01	60/14258	0.0651566	0.397696	ENSG00000019582/ENSG00000159763	CD74/PIP	2	2	ENSG00000019582/ENSG00000159763	0
BP	GO:0009064	glutamine family amino acid metabolic process	1999-02-01	61/14258	0.0670692	0.397696	ENSG00000164867/ENSG00000100033	NOS3/PRODH	2	1	ENSG00000100033	1	ENSG00000164867
BP	GO:0015914	phospholipid transport	1999-02-01	61/14258	0.0670692	0.397696	ENSG00000165029/ENSG00000132932	ABCA1/ATP8A2	2	0		2	ENSG00000165029/ENSG00000132932
BP	GO:0003337	mesenchymal to epithelial transition involved in metanephros morphogenesis	1999-01-01	10/14258	0.0673255	0.397696	ENSG00000168621	GDNF	1	0		1	ENSG00000168621
BP	GO:0010885	regulation of cholesterol storage	1999-01-01	10/14258	0.0673255	0.397696	ENSG00000165029	ABCA1	1	0		1	ENSG00000165029
BP	GO:0010935	regulation of macrophage cytokine production	1999-01-01	10/14258	0.0673255	0.397696	ENSG00000019582	CD74	1	1	ENSG00000019582	0
BP	GO:0017187	peptidyl-glutamic acid carboxylation	1999-01-01	10/14258	0.0673255	0.397696	ENSG00000057593	F7	1	1	ENSG00000057593	0
BP	GO:0018214	protein carboxylation	1999-01-01	10/14258	0.0673255	0.397696	ENSG00000057593	F7	1	1	ENSG00000057593	0
BP	GO:0019883	antigen processing and presentation of endogenous antigen	1999-01-01	10/14258	0.0673255	0.397696	ENSG00000019582	CD74	1	1	ENSG00000019582	0
BP	GO:0021554	optic nerve development	1999-01-01	10/14258	0.0673255	0.397696	ENSG00000133216	EPHB2	1	0		1	ENSG00000133216
BP	GO:0021781	glial cell fate commitment	1999-01-01	10/14258	0.0673255	0.397696	ENSG00000139352	ASCL1	1	0		1	ENSG00000139352
BP	GO:0021877	forebrain neuron fate commitment	1999-01-01	10/14258	0.0673255	0.397696	ENSG00000139352	ASCL1	1	0		1	ENSG00000139352
BP	GO:0021892	cerebral cortex GABAergic interneuron differentiation	1999-01-01	10/14258	0.0673255	0.397696	ENSG00000139352	ASCL1	1	0		1	ENSG00000139352
BP	GO:0033605	positive regulation of catecholamine secretion	1999-01-01	10/14258	0.0673255	0.397696	ENSG00000168621	GDNF	1	0		1	ENSG00000168621
BP	GO:0034310	primary alcohol catabolic process	1999-01-01	10/14258	0.0673255	0.397696	ENSG00000006534	ALDH3B1	1	1	ENSG00000006534	0
BP	GO:0045605	negative regulation of epidermal cell differentiation	1999-01-01	10/14258	0.0673255	0.397696	ENSG00000073282	TP63	1	0		1	ENSG00000073282
BP	GO:0046185	aldehyde catabolic process	1999-01-01	10/14258	0.0673255	0.397696	ENSG00000006534	ALDH3B1	1	1	ENSG00000006534	0
BP	GO:0046602	regulation of mitotic centrosome separation	1999-01-01	10/14258	0.0673255	0.397696	ENSG00000117650	NEK2	1	1	ENSG00000117650	0
BP	GO:0051583	dopamine uptake involved in synaptic transmission	1999-01-01	10/14258	0.0673255	0.397696	ENSG00000168621	GDNF	1	0		1	ENSG00000168621
BP	GO:0051917	regulation of fibrinolysis	1999-01-01	10/14258	0.0673255	0.397696	ENSG00000106366	SERPINE1	1	0		1	ENSG00000106366
BP	GO:0051934	catecholamine uptake involved in synaptic transmission	1999-01-01	10/14258	0.0673255	0.397696	ENSG00000168621	GDNF	1	0		1	ENSG00000168621
BP	GO:0060579	ventral spinal cord interneuron fate commitment	1999-01-01	10/14258	0.0673255	0.397696	ENSG00000139352	ASCL1	1	0		1	ENSG00000139352
BP	GO:0060581	cell fate commitment involved in pattern specification	1999-01-01	10/14258	0.0673255	0.397696	ENSG00000139352	ASCL1	1	0		1	ENSG00000139352
BP	GO:0060707	trophoblast giant cell differentiation	1999-01-01	10/14258	0.0673255	0.397696	ENSG00000189280	GJB5	1	1	ENSG00000189280	0
BP	GO:0060856	establishment of blood-brain barrier	1999-01-01	10/14258	0.0673255	0.397696	ENSG00000106991	ENG	1	1	ENSG00000106991	0
BP	GO:0061081	positive regulation of myeloid leukocyte cytokine production involved in immune response	1999-01-01	10/14258	0.0673255	0.397696	ENSG00000019582	CD74	1	1	ENSG00000019582	0
BP	GO:0070673	response to interleukin-18	1999-01-01	10/14258	0.0673255	0.397696	ENSG00000012779	ALOX5	1	1	ENSG00000012779	0
BP	GO:0070970	interleukin-2 secretion	1999-01-01	10/14258	0.0673255	0.397696	ENSG00000134258	VTCN1	1	1	ENSG00000134258	0
BP	GO:0090493	catecholamine uptake	1999-01-01	10/14258	0.0673255	0.397696	ENSG00000168621	GDNF	1	0		1	ENSG00000168621
BP	GO:0090494	dopamine uptake	1999-01-01	10/14258	0.0673255	0.397696	ENSG00000168621	GDNF	1	0		1	ENSG00000168621
BP	GO:1900016	negative regulation of cytokine production involved in inflammatory response	1999-01-01	10/14258	0.0673255	0.397696	ENSG00000189058	APOD	1	1	ENSG00000189058	0
BP	GO:0099531	presynaptic process involved in chemical synaptic transmission	1999-03-01	135/14258	0.0676362	0.397696	ENSG00000101298/ENSG00000101098/ENSG00000168621	SNPH/RIMS4/GDNF	3	1	ENSG00000101298	2	ENSG00000101098/ENSG00000168621
BP	GO:0021953	central nervous system neuron differentiation	1999-03-01	136/14258	0.068827	0.397696	ENSG00000139352/ENSG00000152377/ENSG00000133216	ASCL1/SPOCK1/EPHB2	3	1	ENSG00000152377	2	ENSG00000139352/ENSG00000133216
BP	GO:0097529	myeloid leukocyte migration	1999-03-01	136/14258	0.068827	0.397696	ENSG00000019582/ENSG00000173432/ENSG00000106366	CD74/SAA1/SERPINE1	3	2	ENSG00000019582/ENSG00000173432	1	ENSG00000106366
BP	GO:0021675	nerve development	1999-02-01	62/14258	0.0690004	0.397696	ENSG00000133216/ENSG00000185567	EPHB2/AHNAK2	2	1	ENSG00000185567	1	ENSG00000133216
BP	GO:0021954	central nervous system neuron development	1999-02-01	62/14258	0.0690004	0.397696	ENSG00000139352/ENSG00000133216	ASCL1/EPHB2	2	0		2	ENSG00000139352/ENSG00000133216
BP	GO:0071219	cellular response to molecule of bacterial origin	1999-03-01	137/14258	0.0700273	0.397696	ENSG00000165029/ENSG00000164867/ENSG00000106366	ABCA1/NOS3/SERPINE1	3	0		3	ENSG00000165029/ENSG00000164867/ENSG00000106366
BP	GO:0050807	regulation of synapse organization	1999-03-01	138/14258	0.0712371	0.397696	ENSG00000133216/ENSG00000137825/ENSG00000197959	EPHB2/ITPKA/DNM3	3	1	ENSG00000137825	2	ENSG00000133216/ENSG00000197959
BP	GO:0050865	regulation of cell activation	1999-06-01	420/14258	0.0720538	0.397696	ENSG00000134258/ENSG00000019582/ENSG00000157873/ENSG00000164867/ENSG00000186891/ENSG00000060140	VTCN1/CD74/TNFRSF14/NOS3/TNFRSF18/STYK1	6	5	ENSG00000134258/ENSG00000019582/ENSG00000157873/ENSG00000186891/ENSG00000060140	1	ENSG00000164867
BP	GO:0001708	cell fate specification	1999-02-01	64/14258	0.0729172	0.397696	ENSG00000139352/ENSG00000149922	ASCL1/TBX6	2	1	ENSG00000149922	1	ENSG00000139352
BP	GO:0030593	neutrophil chemotaxis	1999-02-01	64/14258	0.0729172	0.397696	ENSG00000019582/ENSG00000173432	CD74/SAA1	2	2	ENSG00000019582/ENSG00000173432	0
BP	GO:1905954	positive regulation of lipid localization	1999-02-01	64/14258	0.0729172	0.397696	ENSG00000165029/ENSG00000132932	ABCA1/ATP8A2	2	0		2	ENSG00000165029/ENSG00000132932
BP	GO:2000146	negative regulation of cell motility	1999-04-01	227/14258	0.0733447	0.397696	ENSG00000189058/ENSG00000077942/ENSG00000106991/ENSG00000106366	APOD/FBLN1/ENG/SERPINE1	4	3	ENSG00000189058/ENSG00000077942/ENSG00000106991	1	ENSG00000106366
BP	GO:0006959	humoral immune response	1999-03-01	140/14258	0.073685	0.397696	ENSG00000188257/ENSG00000275896/ENSG00000198183	PLA2G2A/PRSS2/BPIFA1	3	3	ENSG00000188257/ENSG00000275896/ENSG00000198183	0
BP	GO:0042742	defense response to bacterium	1999-03-01	140/14258	0.073685	0.397696	ENSG00000188257/ENSG00000106366/ENSG00000198183	PLA2G2A/SERPINE1/BPIFA1	3	2	ENSG00000188257/ENSG00000198183	1	ENSG00000106366
BP	GO:0000022	mitotic spindle elongation	1999-01-01	11/14258	0.073806	0.397696	ENSG00000090889	KIF4A	1	1	ENSG00000090889	0
BP	GO:0009886	post-embryonic animal morphogenesis	1999-01-01	11/14258	0.073806	0.397696	ENSG00000166147	FBN1	1	1	ENSG00000166147	0
BP	GO:0010744	positive regulation of macrophage derived foam cell differentiation	1999-01-01	11/14258	0.073806	0.397696	ENSG00000188257	PLA2G2A	1	1	ENSG00000188257	0
BP	GO:0010745	negative regulation of macrophage derived foam cell differentiation	1999-01-01	11/14258	0.073806	0.397696	ENSG00000165029	ABCA1	1	0		1	ENSG00000165029
BP	GO:0014745	negative regulation of muscle adaptation	1999-01-01	11/14258	0.073806	0.397696	ENSG00000164867	NOS3	1	0		1	ENSG00000164867
BP	GO:0031581	hemidesmosome assembly	1999-01-01	11/14258	0.073806	0.397696	ENSG00000053747	LAMA3	1	1	ENSG00000053747	0
BP	GO:0031643	positive regulation of myelination	1999-01-01	11/14258	0.073806	0.397696	ENSG00000124920	MYRF	1	1	ENSG00000124920	0
BP	GO:0031953	negative regulation of protein autophosphorylation	1999-01-01	11/14258	0.073806	0.397696	ENSG00000106991	ENG	1	1	ENSG00000106991	0
BP	GO:0039532	negative regulation of viral-induced cytoplasmic pattern recognition receptor signaling pathway	1999-01-01	11/14258	0.073806	0.397696	ENSG00000108771	DHX58	1	1	ENSG00000108771	0
BP	GO:0051152	positive regulation of smooth muscle cell differentiation	1999-01-01	11/14258	0.073806	0.397696	ENSG00000106991	ENG	1	1	ENSG00000106991	0
BP	GO:0051255	spindle midzone assembly	1999-01-01	11/14258	0.073806	0.397696	ENSG00000090889	KIF4A	1	1	ENSG00000090889	0
BP	GO:0060080	inhibitory postsynaptic potential	1999-01-01	11/14258	0.073806	0.397696	ENSG00000164418	GRIK2	1	1	ENSG00000164418	0
BP	GO:0060219	camera-type eye photoreceptor cell differentiation	1999-01-01	11/14258	0.073806	0.397696	ENSG00000069188	SDK2	1	0		1	ENSG00000069188
BP	GO:0061000	negative regulation of dendritic spine development	1999-01-01	11/14258	0.073806	0.397696	ENSG00000197959	DNM3	1	0		1	ENSG00000197959
BP	GO:0061548	ganglion development	1999-01-01	11/14258	0.073806	0.397696	ENSG00000139352	ASCL1	1	0		1	ENSG00000139352
BP	GO:0070431	nucleotide-binding oligomerization domain containing 2 signaling pathway	1999-01-01	11/14258	0.073806	0.397696	ENSG00000163362	INAVA	1	1	ENSG00000163362	0
BP	GO:0072567	chemokine (C-X-C motif) ligand 2 production	1999-01-01	11/14258	0.073806	0.397696	ENSG00000019582	CD74	1	1	ENSG00000019582	0
BP	GO:0090148	membrane fission	1999-01-01	11/14258	0.073806	0.397696	ENSG00000197959	DNM3	1	0		1	ENSG00000197959
BP	GO:0140131	positive regulation of lymphocyte chemotaxis	1999-01-01	11/14258	0.073806	0.397696	ENSG00000145824	CXCL14	1	0		1	ENSG00000145824
BP	GO:2000647	negative regulation of stem cell proliferation	1999-01-01	11/14258	0.073806	0.397696	ENSG00000077942	FBLN1	1	1	ENSG00000077942	0
BP	GO:2001204	regulation of osteoclast development	1999-01-01	11/14258	0.073806	0.397696	ENSG00000166147	FBN1	1	1	ENSG00000166147	0
BP	GO:0007189	adenylate cyclase-activating G-protein coupled receptor signaling pathway	1999-02-01	65/14258	0.0749021	0.397696	ENSG00000165029/ENSG00000215644	ABCA1/GCGR	2	1	ENSG00000215644	1	ENSG00000165029
BP	GO:0032602	chemokine production	1999-02-01	65/14258	0.0749021	0.397696	ENSG00000189058/ENSG00000019582	APOD/CD74	2	2	ENSG00000189058/ENSG00000019582	0
BP	GO:0060998	regulation of dendritic spine development	1999-02-01	65/14258	0.0749021	0.397696	ENSG00000137825/ENSG00000197959	ITPKA/DNM3	2	1	ENSG00000137825	1	ENSG00000197959
BP	GO:0050866	negative regulation of cell activation	1999-03-01	141/14258	0.074923	0.397696	ENSG00000134258/ENSG00000019582/ENSG00000164867	VTCN1/CD74/NOS3	3	2	ENSG00000134258/ENSG00000019582	1	ENSG00000164867
BP	GO:0009991	response to extracellular stimulus	1999-06-01	425/14258	0.0753313	0.397696	ENSG00000139352/ENSG00000057593/ENSG00000165029/ENSG00000215644/ENSG00000026103/ENSG00000188404	ASCL1/F7/ABCA1/GCGR/FAS/SELL	6	4	ENSG00000057593/ENSG00000215644/ENSG00000026103/ENSG00000188404	2	ENSG00000139352/ENSG00000165029
BP	GO:0002699	positive regulation of immune effector process	1999-03-01	142/14258	0.0761703	0.397696	ENSG00000019582/ENSG00000108771/ENSG00000060140	CD74/DHX58/STYK1	3	3	ENSG00000019582/ENSG00000108771/ENSG00000060140	0
BP	GO:0006081	cellular aldehyde metabolic process	1999-02-01	66/14258	0.0769043	0.397696	ENSG00000006534/ENSG00000108602	ALDH3B1/ALDH3A1	2	2	ENSG00000006534/ENSG00000108602	0
BP	GO:0000819	sister chromatid segregation	1999-04-01	231/14258	0.0770993	0.397696	ENSG00000166851/ENSG00000090889/ENSG00000186185/ENSG00000117650	PLK1/KIF4A/KIF18B/NEK2	4	4	ENSG00000166851/ENSG00000090889/ENSG00000186185/ENSG00000117650	0
BP	GO:0050663	cytokine secretion	1999-03-01	143/14258	0.0774267	0.397696	ENSG00000134258/ENSG00000173432/ENSG00000165029	VTCN1/SAA1/ABCA1	3	2	ENSG00000134258/ENSG00000173432	1	ENSG00000165029
BP	GO:1904018	positive regulation of vasculature development	1999-03-01	144/14258	0.0786924	0.397696	ENSG00000106991/ENSG00000164867/ENSG00000106366	ENG/NOS3/SERPINE1	3	1	ENSG00000106991	2	ENSG00000164867/ENSG00000106366
BP	GO:0043312	neutrophil degranulation	1999-06-01	430/14258	0.0786933	0.397696	ENSG00000086548/ENSG00000012779/ENSG00000006534/ENSG00000275896/ENSG00000005844/ENSG00000188404	CEACAM6/ALOX5/ALDH3B1/PRSS2/ITGAL/SELL	6	6	ENSG00000086548/ENSG00000012779/ENSG00000006534/ENSG00000275896/ENSG00000005844/ENSG00000188404	0
BP	GO:0007215	glutamate receptor signaling pathway	1999-02-01	67/14258	0.0789234	0.397696	ENSG00000133216/ENSG00000164418	EPHB2/GRIK2	2	1	ENSG00000164418	1	ENSG00000133216
BP	GO:0071260	cellular response to mechanical stimulus	1999-02-01	67/14258	0.0789234	0.397696	ENSG00000106991/ENSG00000026103	ENG/FAS	2	2	ENSG00000106991/ENSG00000026103	0
BP	GO:0002283	neutrophil activation involved in immune response	1999-06-01	431/14258	0.0793758	0.397696	ENSG00000086548/ENSG00000012779/ENSG00000006534/ENSG00000275896/ENSG00000005844/ENSG00000188404	CEACAM6/ALOX5/ALDH3B1/PRSS2/ITGAL/SELL	6	6	ENSG00000086548/ENSG00000012779/ENSG00000006534/ENSG00000275896/ENSG00000005844/ENSG00000188404	0
BP	GO:0031348	negative regulation of defense response	1999-03-01	145/14258	0.0799671	0.397696	ENSG00000189058/ENSG00000173432/ENSG00000108771	APOD/SAA1/DHX58	3	3	ENSG00000189058/ENSG00000173432/ENSG00000108771	0
BP	GO:0006020	inositol metabolic process	1999-01-01	12/14258	0.080242	0.397696	ENSG00000137825	ITPKA	1	1	ENSG00000137825	0
BP	GO:0006067	ethanol metabolic process	1999-01-01	12/14258	0.080242	0.397696	ENSG00000006534	ALDH3B1	1	1	ENSG00000006534	0
BP	GO:0010457	centriole-centriole cohesion	1999-01-01	12/14258	0.080242	0.397696	ENSG00000117650	NEK2	1	1	ENSG00000117650	0
BP	GO:0010755	regulation of plasminogen activation	1999-01-01	12/14258	0.080242	0.397696	ENSG00000106366	SERPINE1	1	0		1	ENSG00000106366
BP	GO:0010878	cholesterol storage	1999-01-01	12/14258	0.080242	0.397696	ENSG00000165029	ABCA1	1	0		1	ENSG00000165029
BP	GO:0010934	macrophage cytokine production	1999-01-01	12/14258	0.080242	0.397696	ENSG00000019582	CD74	1	1	ENSG00000019582	0
BP	GO:0016540	protein autoprocessing	1999-01-01	12/14258	0.080242	0.397696	ENSG00000196188	CTSE	1	1	ENSG00000196188	0
BP	GO:0019471	4-hydroxyproline metabolic process	1999-01-01	12/14258	0.080242	0.397696	ENSG00000100033	PRODH	1	1	ENSG00000100033	0
BP	GO:0021514	ventral spinal cord interneuron differentiation	1999-01-01	12/14258	0.080242	0.397696	ENSG00000139352	ASCL1	1	0		1	ENSG00000139352
BP	GO:0023019	signal transduction involved in regulation of gene expression	1999-01-01	12/14258	0.080242	0.397696	ENSG00000149922	TBX6	1	1	ENSG00000149922	0
BP	GO:0030208	dermatan sulfate biosynthetic process	1999-01-01	12/14258	0.080242	0.397696	ENSG00000038427	VCAN	1	1	ENSG00000038427	0
BP	GO:0034331	cell junction maintenance	1999-01-01	12/14258	0.080242	0.397696	ENSG00000163362	INAVA	1	1	ENSG00000163362	0
BP	GO:0034380	high-density lipoprotein particle assembly	1999-01-01	12/14258	0.080242	0.397696	ENSG00000165029	ABCA1	1	0		1	ENSG00000165029
BP	GO:0036149	phosphatidylinositol acyl-chain remodeling	1999-01-01	12/14258	0.080242	0.397696	ENSG00000188257	PLA2G2A	1	1	ENSG00000188257	0
BP	GO:0044406	adhesion of symbiont to host	1999-01-01	12/14258	0.080242	0.397696	ENSG00000198183	BPIFA1	1	1	ENSG00000198183	0
BP	GO:0050746	regulation of lipoprotein metabolic process	1999-01-01	12/14258	0.080242	0.397696	ENSG00000189058	APOD	1	1	ENSG00000189058	0
BP	GO:0050884	neuromuscular process controlling posture	1999-01-01	12/14258	0.080242	0.397696	ENSG00000132932	ATP8A2	1	0		1	ENSG00000132932
BP	GO:0050908	detection of light stimulus involved in visual perception	1999-01-01	12/14258	0.080242	0.397696	ENSG00000132932	ATP8A2	1	0		1	ENSG00000132932
BP	GO:0050962	detection of light stimulus involved in sensory perception	1999-01-01	12/14258	0.080242	0.397696	ENSG00000132932	ATP8A2	1	0		1	ENSG00000132932
BP	GO:0051231	spindle elongation	1999-01-01	12/14258	0.080242	0.397696	ENSG00000090889	KIF4A	1	1	ENSG00000090889	0
BP	GO:0051923	sulfation	1999-01-01	12/14258	0.080242	0.397696	ENSG00000249853	HS3ST5	1	1	ENSG00000249853	0
BP	GO:0051988	regulation of attachment of spindle microtubules to kinetochore	1999-01-01	12/14258	0.080242	0.397696	ENSG00000117650	NEK2	1	1	ENSG00000117650	0
BP	GO:0060601	lateral sprouting from an epithelium	1999-01-01	12/14258	0.080242	0.397696	ENSG00000073282	TP63	1	0		1	ENSG00000073282
BP	GO:0060742	epithelial cell differentiation involved in prostate gland development	1999-01-01	12/14258	0.080242	0.397696	ENSG00000073282	TP63	1	0		1	ENSG00000073282
BP	GO:0070208	protein heterotrimerization	1999-01-01	12/14258	0.080242	0.397696	ENSG00000142156	COL6A1	1	1	ENSG00000142156	0
BP	GO:0071397	cellular response to cholesterol	1999-01-01	12/14258	0.080242	0.397696	ENSG00000165029	ABCA1	1	0		1	ENSG00000165029
BP	GO:0072216	positive regulation of metanephros development	1999-01-01	12/14258	0.080242	0.397696	ENSG00000168621	GDNF	1	0		1	ENSG00000168621
BP	GO:0072643	interferon-gamma secretion	1999-01-01	12/14258	0.080242	0.397696	ENSG00000134258	VTCN1	1	1	ENSG00000134258	0
BP	GO:0090026	positive regulation of monocyte chemotaxis	1999-01-01	12/14258	0.080242	0.397696	ENSG00000106366	SERPINE1	1	0		1	ENSG00000106366
BP	GO:0097296	activation of cysteine-type endopeptidase activity involved in apoptotic signaling pathway	1999-01-01	12/14258	0.080242	0.397696	ENSG00000026103	FAS	1	1	ENSG00000026103	0
BP	GO:1900025	negative regulation of substrate adhesion-dependent cell spreading	1999-01-01	12/14258	0.080242	0.397696	ENSG00000077942	FBLN1	1	1	ENSG00000077942	0
BP	GO:1903421	regulation of synaptic vesicle recycling	1999-01-01	12/14258	0.080242	0.397696	ENSG00000197959	DNM3	1	0		1	ENSG00000197959
BP	GO:1904668	positive regulation of ubiquitin protein ligase activity	1999-01-01	12/14258	0.080242	0.397696	ENSG00000166851	PLK1	1	1	ENSG00000166851	0
BP	GO:2000380	regulation of mesoderm development	1999-01-01	12/14258	0.080242	0.397696	ENSG00000073282	TP63	1	0		1	ENSG00000073282
BP	GO:0007422	peripheral nervous system development	1999-02-01	68/14258	0.080959	0.397696	ENSG00000185567/ENSG00000168621	AHNAK2/GDNF	2	1	ENSG00000185567	1	ENSG00000168621
BP	GO:0007492	endoderm development	1999-02-01	68/14258	0.080959	0.397696	ENSG00000142156/ENSG00000053747	COL6A1/LAMA3	2	2	ENSG00000142156/ENSG00000053747	0
BP	GO:0050803	regulation of synapse structure or activity	1999-03-01	147/14258	0.0825436	0.397696	ENSG00000133216/ENSG00000137825/ENSG00000197959	EPHB2/ITPKA/DNM3	3	1	ENSG00000137825	2	ENSG00000133216/ENSG00000197959
BP	GO:0052548	regulation of endopeptidase activity	1999-05-01	334/14258	0.0829336	0.397696	ENSG00000073282/ENSG00000152377/ENSG00000101443/ENSG00000026103/ENSG00000106366	TP63/SPOCK1/WFDC2/FAS/SERPINE1	5	3	ENSG00000152377/ENSG00000101443/ENSG00000026103	2	ENSG00000073282/ENSG00000106366
BP	GO:0030510	regulation of BMP signaling pathway	1999-02-01	69/14258	0.0830109	0.397696	ENSG00000106991/ENSG00000166147	ENG/FBN1	2	2	ENSG00000106991/ENSG00000166147	0
BP	GO:0045981	positive regulation of nucleotide metabolic process	1999-02-01	69/14258	0.0830109	0.397696	ENSG00000164867/ENSG00000164116	NOS3/GUCY1A1	2	1	ENSG00000164116	1	ENSG00000164867
BP	GO:1900544	positive regulation of purine nucleotide metabolic process	1999-02-01	69/14258	0.0830109	0.397696	ENSG00000164867/ENSG00000164116	NOS3/GUCY1A1	2	1	ENSG00000164116	1	ENSG00000164867
BP	GO:0042119	neutrophil activation	1999-06-01	438/14258	0.0842475	0.397696	ENSG00000086548/ENSG00000012779/ENSG00000006534/ENSG00000275896/ENSG00000005844/ENSG00000188404	CEACAM6/ALOX5/ALDH3B1/PRSS2/ITGAL/SELL	6	6	ENSG00000086548/ENSG00000012779/ENSG00000006534/ENSG00000275896/ENSG00000005844/ENSG00000188404	0
BP	GO:0002367	cytokine production involved in immune response	1999-02-01	70/14258	0.0850788	0.397696	ENSG00000163362/ENSG00000019582	INAVA/CD74	2	2	ENSG00000163362/ENSG00000019582	0
BP	GO:1905475	regulation of protein localization to membrane	1999-03-01	149/14258	0.0851557	0.397696	ENSG00000073282/ENSG00000150551/ENSG00000133216	TP63/LYPD1/EPHB2	3	0		3	ENSG00000073282/ENSG00000150551/ENSG00000133216
BP	GO:0002577	regulation of antigen processing and presentation	1999-01-01	13/14258	0.0866337	0.397696	ENSG00000019582	CD74	1	1	ENSG00000019582	0
BP	GO:0002830	positive regulation of type 2 immune response	1999-01-01	13/14258	0.0866337	0.397696	ENSG00000019582	CD74	1	1	ENSG00000019582	0
BP	GO:0002903	negative regulation of B cell apoptotic process	1999-01-01	13/14258	0.0866337	0.397696	ENSG00000019582	CD74	1	1	ENSG00000019582	0
BP	GO:0021516	dorsal spinal cord development	1999-01-01	13/14258	0.0866337	0.397696	ENSG00000139352	ASCL1	1	0		1	ENSG00000139352
BP	GO:0030205	dermatan sulfate metabolic process	1999-01-01	13/14258	0.0866337	0.397696	ENSG00000038427	VCAN	1	1	ENSG00000038427	0
BP	GO:0032225	regulation of synaptic transmission, dopaminergic	1999-01-01	13/14258	0.0866337	0.397696	ENSG00000168621	GDNF	1	0		1	ENSG00000168621
BP	GO:0033147	negative regulation of intracellular estrogen receptor signaling pathway	1999-01-01	13/14258	0.0866337	0.397696	ENSG00000073282	TP63	1	0		1	ENSG00000073282
BP	GO:0034616	response to laminar fluid shear stress	1999-01-01	13/14258	0.0866337	0.397696	ENSG00000165029	ABCA1	1	0		1	ENSG00000165029
BP	GO:0036342	post-anal tail morphogenesis	1999-01-01	13/14258	0.0866337	0.397696	ENSG00000073282	TP63	1	0		1	ENSG00000073282
BP	GO:0045683	negative regulation of epidermis development	1999-01-01	13/14258	0.0866337	0.397696	ENSG00000073282	TP63	1	0		1	ENSG00000073282
BP	GO:0045986	negative regulation of smooth muscle contraction	1999-01-01	13/14258	0.0866337	0.397696	ENSG00000164116	GUCY1A1	1	1	ENSG00000164116	0
BP	GO:0046606	negative regulation of centrosome cycle	1999-01-01	13/14258	0.0866337	0.397696	ENSG00000117650	NEK2	1	1	ENSG00000117650	0
BP	GO:0048172	regulation of short-term neuronal synaptic plasticity	1999-01-01	13/14258	0.0866337	0.397696	ENSG00000164418	GRIK2	1	1	ENSG00000164418	0
BP	GO:0050774	negative regulation of dendrite morphogenesis	1999-01-01	13/14258	0.0866337	0.397696	ENSG00000197959	DNM3	1	0		1	ENSG00000197959
BP	GO:0051349	positive regulation of lyase activity	1999-01-01	13/14258	0.0866337	0.397696	ENSG00000164867	NOS3	1	0		1	ENSG00000164867
BP	GO:0051412	response to corticosterone	1999-01-01	13/14258	0.0866337	0.397696	ENSG00000125740	FOSB	1	1	ENSG00000125740	0
BP	GO:0051580	regulation of neurotransmitter uptake	1999-01-01	13/14258	0.0866337	0.397696	ENSG00000168621	GDNF	1	0		1	ENSG00000168621
BP	GO:0060841	venous blood vessel development	1999-01-01	13/14258	0.0866337	0.397696	ENSG00000106991	ENG	1	1	ENSG00000106991	0
BP	GO:0071605	monocyte chemotactic protein-1 production	1999-01-01	13/14258	0.0866337	0.397696	ENSG00000189058	APOD	1	1	ENSG00000189058	0
BP	GO:0071637	regulation of monocyte chemotactic protein-1 production	1999-01-01	13/14258	0.0866337	0.397696	ENSG00000189058	APOD	1	1	ENSG00000189058	0
BP	GO:0072283	metanephric renal vesicle morphogenesis	1999-01-01	13/14258	0.0866337	0.397696	ENSG00000168621	GDNF	1	0		1	ENSG00000168621
BP	GO:0072425	signal transduction involved in G2 DNA damage checkpoint	1999-01-01	13/14258	0.0866337	0.397696	ENSG00000166851	PLK1	1	1	ENSG00000166851	0
BP	GO:0090399	replicative senescence	1999-01-01	13/14258	0.0866337	0.397696	ENSG00000106366	SERPINE1	1	0		1	ENSG00000106366
BP	GO:0097154	GABAergic neuron differentiation	1999-01-01	13/14258	0.0866337	0.397696	ENSG00000139352	ASCL1	1	0		1	ENSG00000139352
BP	GO:0098810	neurotransmitter reuptake	1999-01-01	13/14258	0.0866337	0.397696	ENSG00000168621	GDNF	1	0		1	ENSG00000168621
BP	GO:1902166	negative regulation of intrinsic apoptotic signaling pathway in response to DNA damage by p53 class mediator	1999-01-01	13/14258	0.0866337	0.397696	ENSG00000019582	CD74	1	1	ENSG00000019582	0
BP	GO:2000269	regulation of fibroblast apoptotic process	1999-01-01	13/14258	0.0866337	0.397696	ENSG00000073282	TP63	1	0		1	ENSG00000073282
BP	GO:0002758	innate immune response-activating signal transduction	1999-04-01	241/14258	0.0869011	0.397696	ENSG00000215182/ENSG00000163362/ENSG00000108771/ENSG00000198788	MUC5AC/INAVA/DHX58/MUC2	4	4	ENSG00000215182/ENSG00000163362/ENSG00000108771/ENSG00000198788	0
BP	GO:0002446	neutrophil mediated immunity	1999-06-01	442/14258	0.0871051	0.397696	ENSG00000086548/ENSG00000012779/ENSG00000006534/ENSG00000275896/ENSG00000005844/ENSG00000188404	CEACAM6/ALOX5/ALDH3B1/PRSS2/ITGAL/SELL	6	6	ENSG00000086548/ENSG00000012779/ENSG00000006534/ENSG00000275896/ENSG00000005844/ENSG00000188404	0
BP	GO:0036230	granulocyte activation	1999-06-01	442/14258	0.0871051	0.397696	ENSG00000086548/ENSG00000012779/ENSG00000006534/ENSG00000275896/ENSG00000005844/ENSG00000188404	CEACAM6/ALOX5/ALDH3B1/PRSS2/ITGAL/SELL	6	6	ENSG00000086548/ENSG00000012779/ENSG00000006534/ENSG00000275896/ENSG00000005844/ENSG00000188404	0
BP	GO:0015696	ammonium transport	1999-02-01	71/14258	0.0871623	0.397696	ENSG00000204385/ENSG00000168621	SLC44A4/GDNF	2	1	ENSG00000204385	1	ENSG00000168621
BP	GO:0042136	neurotransmitter biosynthetic process	1999-02-01	71/14258	0.0871623	0.397696	ENSG00000204385/ENSG00000164867	SLC44A4/NOS3	2	1	ENSG00000204385	1	ENSG00000164867
BP	GO:0097006	regulation of plasma lipoprotein particle levels	1999-02-01	71/14258	0.0871623	0.397696	ENSG00000188257/ENSG00000165029	PLA2G2A/ABCA1	2	1	ENSG00000188257	1	ENSG00000165029
BP	GO:1903035	negative regulation of response to wounding	1999-02-01	71/14258	0.0871623	0.397696	ENSG00000164867/ENSG00000106366	NOS3/SERPINE1	2	0		2	ENSG00000164867/ENSG00000106366
BP	GO:0035637	multicellular organismal signaling	1999-03-01	152/14258	0.0891398	0.397696	ENSG00000150201/ENSG00000164418/ENSG00000185567	FXYD4/GRIK2/AHNAK2	3	3	ENSG00000150201/ENSG00000164418/ENSG00000185567	0
BP	GO:0001656	metanephros development	1999-02-01	72/14258	0.0892611	0.397696	ENSG00000166147/ENSG00000168621	FBN1/GDNF	2	1	ENSG00000166147	1	ENSG00000168621
BP	GO:0030799	regulation of cyclic nucleotide metabolic process	1999-02-01	72/14258	0.0892611	0.397696	ENSG00000164867/ENSG00000164116	NOS3/GUCY1A1	2	1	ENSG00000164116	1	ENSG00000164867
BP	GO:0052652	cyclic purine nucleotide metabolic process	1999-02-01	72/14258	0.0892611	0.397696	ENSG00000164867/ENSG00000164116	NOS3/GUCY1A1	2	1	ENSG00000164116	1	ENSG00000164867
BP	GO:1901216	positive regulation of neuron death	1999-02-01	72/14258	0.0892611	0.397696	ENSG00000139352/ENSG00000164418	ASCL1/GRIK2	2	1	ENSG00000164418	1	ENSG00000139352
BP	GO:2000106	regulation of leukocyte apoptotic process	1999-02-01	72/14258	0.0892611	0.397696	ENSG00000019582/ENSG00000159763	CD74/PIP	2	2	ENSG00000019582/ENSG00000159763	0
BP	GO:0034330	cell junction organization	1999-04-01	244/14258	0.0899552	0.397696	ENSG00000189058/ENSG00000163362/ENSG00000069188/ENSG00000053747	APOD/INAVA/SDK2/LAMA3	4	3	ENSG00000189058/ENSG00000163362/ENSG00000053747	1	ENSG00000069188
BP	GO:0071900	regulation of protein serine/threonine kinase activity	1999-06-01	447/14258	0.0907519	0.397696	ENSG00000163362/ENSG00000166851/ENSG00000019582/ENSG00000173432/ENSG00000133216/ENSG00000176907	INAVA/PLK1/CD74/SAA1/EPHB2/TCIM	6	4	ENSG00000163362/ENSG00000166851/ENSG00000019582/ENSG00000173432	2	ENSG00000133216/ENSG00000176907
BP	GO:0009190	cyclic nucleotide biosynthetic process	1999-02-01	73/14258	0.0913749	0.397696	ENSG00000164867/ENSG00000164116	NOS3/GUCY1A1	2	1	ENSG00000164116	1	ENSG00000164867
BP	GO:0032465	regulation of cytokinesis	1999-02-01	73/14258	0.0913749	0.397696	ENSG00000166851/ENSG00000122966	PLK1/CIT	2	2	ENSG00000166851/ENSG00000122966	0
BP	GO:0042475	odontogenesis of dentin-containing tooth	1999-02-01	73/14258	0.0913749	0.397696	ENSG00000073282/ENSG00000106366	TP63/SERPINE1	2	0		2	ENSG00000073282/ENSG00000106366
BP	GO:0033209	tumor necrosis factor-mediated signaling pathway	1999-03-01	154/14258	0.0918389	0.397696	ENSG00000157873/ENSG00000026103/ENSG00000186891	TNFRSF14/FAS/TNFRSF18	3	3	ENSG00000157873/ENSG00000026103/ENSG00000186891	0
BP	GO:0003012	muscle system process	1999-05-01	345/14258	0.0921317	0.397696	ENSG00000164867/ENSG00000130598/ENSG00000164116/ENSG00000132932/ENSG00000168621	NOS3/TNNI2/GUCY1A1/ATP8A2/GDNF	5	1	ENSG00000164116	4	ENSG00000164867/ENSG00000130598/ENSG00000132932/ENSG00000168621
BP	GO:0007610	behavior	1999-06-01	449/14258	0.0922339	0.397696	ENSG00000150551/ENSG00000133216/ENSG00000164418/ENSG00000139910/ENSG00000132932/ENSG00000168621	LYPD1/EPHB2/GRIK2/NOVA1/ATP8A2/GDNF	6	2	ENSG00000164418/ENSG00000139910	4	ENSG00000150551/ENSG00000133216/ENSG00000132932/ENSG00000168621
BP	GO:0001562	response to protozoan	1999-01-01	14/14258	0.0929814	0.397696	ENSG00000134258	VTCN1	1	1	ENSG00000134258	0
BP	GO:0010642	negative regulation of platelet-derived growth factor receptor signaling pathway	1999-01-01	14/14258	0.0929814	0.397696	ENSG00000189058	APOD	1	1	ENSG00000189058	0
BP	GO:0010875	positive regulation of cholesterol efflux	1999-01-01	14/14258	0.0929814	0.397696	ENSG00000165029	ABCA1	1	0		1	ENSG00000165029
BP	GO:0014046	dopamine secretion	1999-01-01	14/14258	0.0929814	0.397696	ENSG00000168621	GDNF	1	0		1	ENSG00000168621
BP	GO:0014059	regulation of dopamine secretion	1999-01-01	14/14258	0.0929814	0.397696	ENSG00000168621	GDNF	1	0		1	ENSG00000168621
BP	GO:0014821	phasic smooth muscle contraction	1999-01-01	14/14258	0.0929814	0.397696	ENSG00000168621	GDNF	1	0		1	ENSG00000168621
BP	GO:0019370	leukotriene biosynthetic process	1999-01-01	14/14258	0.0929814	0.397696	ENSG00000012779	ALOX5	1	1	ENSG00000012779	0
BP	GO:0030207	chondroitin sulfate catabolic process	1999-01-01	14/14258	0.0929814	0.397696	ENSG00000038427	VCAN	1	1	ENSG00000038427	0
BP	GO:0031281	positive regulation of cyclase activity	1999-01-01	14/14258	0.0929814	0.397696	ENSG00000164867	NOS3	1	0		1	ENSG00000164867
BP	GO:0032488	Cdc42 protein signal transduction	1999-01-01	14/14258	0.0929814	0.397696	ENSG00000165029	ABCA1	1	0		1	ENSG00000165029
BP	GO:0036148	phosphatidylglycerol acyl-chain remodeling	1999-01-01	14/14258	0.0929814	0.397696	ENSG00000188257	PLA2G2A	1	1	ENSG00000188257	0
BP	GO:0036295	cellular response to increased oxygen levels	1999-01-01	14/14258	0.0929814	0.397696	ENSG00000026103	FAS	1	1	ENSG00000026103	0
BP	GO:0043518	negative regulation of DNA damage response, signal transduction by p53 class mediator	1999-01-01	14/14258	0.0929814	0.397696	ENSG00000019582	CD74	1	1	ENSG00000019582	0
BP	GO:0043691	reverse cholesterol transport	1999-01-01	14/14258	0.0929814	0.397696	ENSG00000165029	ABCA1	1	0		1	ENSG00000165029
BP	GO:0045061	thymic T cell selection	1999-01-01	14/14258	0.0929814	0.397696	ENSG00000019582	CD74	1	1	ENSG00000019582	0
BP	GO:0048569	post-embryonic animal organ development	1999-01-01	14/14258	0.0929814	0.397696	ENSG00000166147	FBN1	1	1	ENSG00000166147	0
BP	GO:0051895	negative regulation of focal adhesion assembly	1999-01-01	14/14258	0.0929814	0.397696	ENSG00000189058	APOD	1	1	ENSG00000189058	0
BP	GO:0060712	spongiotrophoblast layer development	1999-01-01	14/14258	0.0929814	0.397696	ENSG00000189280	GJB5	1	1	ENSG00000189280	0
BP	GO:1900115	extracellular regulation of signal transduction	1999-01-01	14/14258	0.0929814	0.397696	ENSG00000166147	FBN1	1	1	ENSG00000166147	0
BP	GO:1900116	extracellular negative regulation of signal transduction	1999-01-01	14/14258	0.0929814	0.397696	ENSG00000166147	FBN1	1	1	ENSG00000166147	0
BP	GO:0002683	negative regulation of immune system process	1999-05-01	346/14258	0.0929932	0.397696	ENSG00000189058/ENSG00000134258/ENSG00000019582/ENSG00000166147/ENSG00000108771	APOD/VTCN1/CD74/FBN1/DHX58	5	5	ENSG00000189058/ENSG00000134258/ENSG00000019582/ENSG00000166147/ENSG00000108771	0
BP	GO:0006029	proteoglycan metabolic process	1999-02-01	74/14258	0.0935034	0.397696	ENSG00000249853/ENSG00000038427	HS3ST5/VCAN	2	2	ENSG00000249853/ENSG00000038427	0
BP	GO:0051341	regulation of oxidoreductase activity	1999-02-01	74/14258	0.0935034	0.397696	ENSG00000164867/ENSG00000168621	NOS3/GDNF	2	0		2	ENSG00000164867/ENSG00000168621
BP	GO:1902106	negative regulation of leukocyte differentiation	1999-02-01	74/14258	0.0935034	0.397696	ENSG00000019582/ENSG00000166147	CD74/FBN1	2	2	ENSG00000019582/ENSG00000166147	0
BP	GO:1990266	neutrophil migration	1999-02-01	74/14258	0.0935034	0.397696	ENSG00000019582/ENSG00000173432	CD74/SAA1	2	2	ENSG00000019582/ENSG00000173432	0
BP	GO:0060249	anatomical structure homeostasis	1999-05-01	347/14258	0.093859	0.397696	ENSG00000163362/ENSG00000159763/ENSG00000117650/ENSG00000198788/ENSG00000111846	INAVA/PIP/NEK2/MUC2/GCNT2	5	5	ENSG00000163362/ENSG00000159763/ENSG00000117650/ENSG00000198788/ENSG00000111846	0
BP	GO:0007179	transforming growth factor beta receptor signaling pathway	1999-03-01	156/14258	0.0945719	0.397696	ENSG00000106991/ENSG00000166147/ENSG00000111846	ENG/FBN1/GCNT2	3	3	ENSG00000106991/ENSG00000166147/ENSG00000111846	0
BP	GO:0007369	gastrulation	1999-03-01	156/14258	0.0945719	0.397696	ENSG00000142156/ENSG00000149922/ENSG00000053747	COL6A1/TBX6/LAMA3	3	3	ENSG00000142156/ENSG00000149922/ENSG00000053747	0
BP	GO:0022600	digestive system process	1999-02-01	75/14258	0.0956463	0.397696	ENSG00000163362/ENSG00000198788	INAVA/MUC2	2	2	ENSG00000163362/ENSG00000198788	0
BP	GO:0051588	regulation of neurotransmitter transport	1999-02-01	75/14258	0.0956463	0.397696	ENSG00000101098/ENSG00000168621	RIMS4/GDNF	2	0		2	ENSG00000101098/ENSG00000168621
BP	GO:1903409	reactive oxygen species biosynthetic process	1999-02-01	75/14258	0.0956463	0.397696	ENSG00000163362/ENSG00000164867	INAVA/NOS3	2	1	ENSG00000163362	1	ENSG00000164867
BP	GO:0007565	female pregnancy	1999-03-01	157/14258	0.095951	0.397696	ENSG00000125740/ENSG00000077942/ENSG00000104953	FOSB/FBLN1/TLE6	3	3	ENSG00000125740/ENSG00000077942/ENSG00000104953	0
BP	GO:0010769	regulation of cell morphogenesis involved in differentiation	1999-04-01	250/14258	0.0962173	0.397696	ENSG00000077942/ENSG00000133216/ENSG00000137825/ENSG00000197959	FBLN1/EPHB2/ITPKA/DNM3	4	2	ENSG00000077942/ENSG00000137825	2	ENSG00000133216/ENSG00000197959
BP	GO:0050863	regulation of T cell activation	1999-04-01	250/14258	0.0962173	0.397696	ENSG00000134258/ENSG00000019582/ENSG00000157873/ENSG00000186891	VTCN1/CD74/TNFRSF14/TNFRSF18	4	4	ENSG00000134258/ENSG00000019582/ENSG00000157873/ENSG00000186891	0
BP	GO:0043010	camera-type eye development	1999-04-01	251/14258	0.0972806	0.397696	ENSG00000069188/ENSG00000166147/ENSG00000133216/ENSG00000132932	SDK2/FBN1/EPHB2/ATP8A2	4	1	ENSG00000166147	3	ENSG00000069188/ENSG00000133216/ENSG00000132932
BP	GO:0007219	Notch signaling pathway	1999-03-01	158/14258	0.0973384	0.397696	ENSG00000139352/ENSG00000073282/ENSG00000176907	ASCL1/TP63/TCIM	3	0		3	ENSG00000139352/ENSG00000073282/ENSG00000176907
BP	GO:0071216	cellular response to biotic stimulus	1999-03-01	158/14258	0.0973384	0.397696	ENSG00000165029/ENSG00000164867/ENSG00000106366	ABCA1/NOS3/SERPINE1	3	0		3	ENSG00000165029/ENSG00000164867/ENSG00000106366
BP	GO:0010717	regulation of epithelial to mesenchymal transition	1999-02-01	76/14258	0.0978033	0.397696	ENSG00000106991/ENSG00000111846	ENG/GCNT2	2	2	ENSG00000106991/ENSG00000111846	0
BP	GO:0033273	response to vitamin	1999-02-01	76/14258	0.0978033	0.397696	ENSG00000139352/ENSG00000057593	ASCL1/F7	2	1	ENSG00000057593	1	ENSG00000139352
BP	GO:0007389	pattern specification process	1999-05-01	352/14258	0.0982501	0.397696	ENSG00000139352/ENSG00000073282/ENSG00000149922/ENSG00000106991/ENSG00000168621	ASCL1/TP63/TBX6/ENG/GDNF	5	2	ENSG00000149922/ENSG00000106991	3	ENSG00000139352/ENSG00000073282/ENSG00000168621
BP	GO:0000910	cytokinesis	1999-03-01	159/14258	0.098734	0.397696	ENSG00000166851/ENSG00000122966/ENSG00000090889	PLK1/CIT/KIF4A	3	3	ENSG00000166851/ENSG00000122966/ENSG00000090889	0
BP	GO:0003198	epithelial to mesenchymal transition involved in endocardial cushion formation	1999-01-01	15/14258	0.0992854	0.397696	ENSG00000106991	ENG	1	1	ENSG00000106991	0
BP	GO:0003222	ventricular trabecula myocardium morphogenesis	1999-01-01	15/14258	0.0992854	0.397696	ENSG00000106991	ENG	1	1	ENSG00000106991	0
BP	GO:0007100	mitotic centrosome separation	1999-01-01	15/14258	0.0992854	0.397696	ENSG00000117650	NEK2	1	1	ENSG00000117650	0
BP	GO:0010888	negative regulation of lipid storage	1999-01-01	15/14258	0.0992854	0.397696	ENSG00000165029	ABCA1	1	0		1	ENSG00000165029
BP	GO:0019372	lipoxygenase pathway	1999-01-01	15/14258	0.0992854	0.397696	ENSG00000012779	ALOX5	1	1	ENSG00000012779	0
BP	GO:0022010	central nervous system myelination	1999-01-01	15/14258	0.0992854	0.397696	ENSG00000124920	MYRF	1	1	ENSG00000124920	0
BP	GO:0022038	corpus callosum development	1999-01-01	15/14258	0.0992854	0.397696	ENSG00000133216	EPHB2	1	0		1	ENSG00000133216
BP	GO:0032291	axon ensheathment in central nervous system	1999-01-01	15/14258	0.0992854	0.397696	ENSG00000124920	MYRF	1	1	ENSG00000124920	0
BP	GO:0032682	negative regulation of chemokine production	1999-01-01	15/14258	0.0992854	0.397696	ENSG00000189058	APOD	1	1	ENSG00000189058	0
BP	GO:0043584	nose development	1999-01-01	15/14258	0.0992854	0.397696	ENSG00000139352	ASCL1	1	0		1	ENSG00000139352
BP	GO:0045117	azole transport	1999-01-01	15/14258	0.0992854	0.397696	ENSG00000204385	SLC44A4	1	1	ENSG00000204385	0
BP	GO:0045655	regulation of monocyte differentiation	1999-01-01	15/14258	0.0992854	0.397696	ENSG00000019582	CD74	1	1	ENSG00000019582	0
BP	GO:0048486	parasympathetic nervous system development	1999-01-01	15/14258	0.0992854	0.397696	ENSG00000168621	GDNF	1	0		1	ENSG00000168621
BP	GO:0050651	dermatan sulfate proteoglycan biosynthetic process	1999-01-01	15/14258	0.0992854	0.397696	ENSG00000038427	VCAN	1	1	ENSG00000038427	0
BP	GO:0060004	reflex	1999-01-01	15/14258	0.0992854	0.397696	ENSG00000139352	ASCL1	1	0		1	ENSG00000139352
BP	GO:0060055	angiogenesis involved in wound healing	1999-01-01	15/14258	0.0992854	0.397696	ENSG00000106366	SERPINE1	1	0		1	ENSG00000106366
BP	GO:0060231	mesenchymal to epithelial transition	1999-01-01	15/14258	0.0992854	0.397696	ENSG00000168621	GDNF	1	0		1	ENSG00000168621
BP	GO:0060572	morphogenesis of an epithelial bud	1999-01-01	15/14258	0.0992854	0.397696	ENSG00000073282	TP63	1	0		1	ENSG00000073282
BP	GO:0071677	positive regulation of mononuclear cell migration	1999-01-01	15/14258	0.0992854	0.397696	ENSG00000106366	SERPINE1	1	0		1	ENSG00000106366
BP	GO:0072079	nephron tubule formation	1999-01-01	15/14258	0.0992854	0.397696	ENSG00000168621	GDNF	1	0		1	ENSG00000168621
BP	GO:1900273	positive regulation of long-term synaptic potentiation	1999-01-01	15/14258	0.0992854	0.397696	ENSG00000133216	EPHB2	1	0		1	ENSG00000133216
BP	GO:1901623	regulation of lymphocyte chemotaxis	1999-01-01	15/14258	0.0992854	0.397696	ENSG00000145824	CXCL14	1	0		1	ENSG00000145824
BP	GO:1902165	regulation of intrinsic apoptotic signaling pathway in response to DNA damage by p53 class mediator	1999-01-01	15/14258	0.0992854	0.397696	ENSG00000019582	CD74	1	1	ENSG00000019582	0
BP	GO:1903392	negative regulation of adherens junction organization	1999-01-01	15/14258	0.0992854	0.397696	ENSG00000189058	APOD	1	1	ENSG00000189058	0
BP	GO:2000310	regulation of NMDA receptor activity	1999-01-01	15/14258	0.0992854	0.397696	ENSG00000133216	EPHB2	1	0		1	ENSG00000133216
BP	GO:0019932	second-messenger-mediated signaling	1999-04-01	253/14258	0.099424	0.397696	ENSG00000165029/ENSG00000164867/ENSG00000164116/ENSG00000215644	ABCA1/NOS3/GUCY1A1/GCGR	4	2	ENSG00000164116/ENSG00000215644	2	ENSG00000165029/ENSG00000164867
BP	GO:1901214	regulation of neuron death	1999-04-01	253/14258	0.099424	0.397696	ENSG00000139352/ENSG00000073282/ENSG00000164418/ENSG00000168621	ASCL1/TP63/GRIK2/GDNF	4	1	ENSG00000164418	3	ENSG00000139352/ENSG00000073282/ENSG00000168621
BP	GO:0048814	regulation of dendrite morphogenesis	1999-02-01	77/14258	0.0999741	0.398292	ENSG00000137825/ENSG00000197959	ITPKA/DNM3	2	1	ENSG00000137825	1	ENSG00000197959
BP	GO:1903076	regulation of protein localization to plasma membrane	1999-02-01	77/14258	0.0999741	0.398292	ENSG00000150551/ENSG00000133216	LYPD1/EPHB2	2	0		2	ENSG00000150551/ENSG00000133216
BP	GO:0061138	morphogenesis of a branching epithelium	1999-03-01	160/14258	0.100138	0.398292	ENSG00000073282/ENSG00000106991/ENSG00000168621	TP63/ENG/GDNF	3	1	ENSG00000106991	2	ENSG00000073282/ENSG00000168621
BP	GO:0051271	negative regulation of cellular component movement	1999-04-01	254/14258	0.100504	0.398999	ENSG00000189058/ENSG00000077942/ENSG00000106991/ENSG00000106366	APOD/FBLN1/ENG/SERPINE1	4	3	ENSG00000189058/ENSG00000077942/ENSG00000106991	1	ENSG00000106366
BP	GO:0050870	positive regulation of T cell activation	1999-03-01	161/14258	0.10155	0.399813	ENSG00000134258/ENSG00000019582/ENSG00000157873	VTCN1/CD74/TNFRSF14	3	3	ENSG00000134258/ENSG00000019582/ENSG00000157873	0
BP	GO:0050727	regulation of inflammatory response	1999-04-01	255/14258	0.101589	0.399813	ENSG00000189058/ENSG00000188257/ENSG00000173432/ENSG00000106366	APOD/PLA2G2A/SAA1/SERPINE1	4	3	ENSG00000189058/ENSG00000188257/ENSG00000173432	1	ENSG00000106366
BP	GO:0042110	T cell activation	1999-05-01	356/14258	0.101837	0.399813	ENSG00000134258/ENSG00000019582/ENSG00000157873/ENSG00000005844/ENSG00000186891	VTCN1/CD74/TNFRSF14/ITGAL/TNFRSF18	5	5	ENSG00000134258/ENSG00000019582/ENSG00000157873/ENSG00000005844/ENSG00000186891	0
BP	GO:0016079	synaptic vesicle exocytosis	1999-02-01	78/14258	0.102158	0.399813	ENSG00000101298/ENSG00000101098	SNPH/RIMS4	2	1	ENSG00000101298	1	ENSG00000101098
BP	GO:0048709	oligodendrocyte differentiation	1999-02-01	78/14258	0.102158	0.399813	ENSG00000139352/ENSG00000124920	ASCL1/MYRF	2	1	ENSG00000124920	1	ENSG00000139352
BP	GO:0140014	mitotic nuclear division	1999-04-01	257/14258	0.103777	0.399813	ENSG00000166851/ENSG00000090889/ENSG00000186185/ENSG00000117650	PLK1/KIF4A/KIF18B/NEK2	4	4	ENSG00000166851/ENSG00000090889/ENSG00000186185/ENSG00000117650	0
BP	GO:0050868	negative regulation of T cell activation	1999-02-01	79/14258	0.104356	0.399813	ENSG00000134258/ENSG00000019582	VTCN1/CD74	2	2	ENSG00000134258/ENSG00000019582	0
BP	GO:0072332	intrinsic apoptotic signaling pathway by p53 class mediator	1999-02-01	79/14258	0.104356	0.399813	ENSG00000073282/ENSG00000019582	TP63/CD74	2	1	ENSG00000019582	1	ENSG00000073282
BP	GO:0030325	adrenal gland development	1999-01-01	16/14258	0.105546	0.399813	ENSG00000139352	ASCL1	1	0		1	ENSG00000139352
BP	GO:0030859	polarized epithelial cell differentiation	1999-01-01	16/14258	0.105546	0.399813	ENSG00000073282	TP63	1	0		1	ENSG00000073282
BP	GO:0032495	response to muramyl dipeptide	1999-01-01	16/14258	0.105546	0.399813	ENSG00000163362	INAVA	1	1	ENSG00000163362	0
BP	GO:0036315	cellular response to sterol	1999-01-01	16/14258	0.105546	0.399813	ENSG00000165029	ABCA1	1	0		1	ENSG00000165029
BP	GO:0039535	regulation of RIG-I signaling pathway	1999-01-01	16/14258	0.105546	0.399813	ENSG00000108771	DHX58	1	1	ENSG00000108771	0
BP	GO:0044346	fibroblast apoptotic process	1999-01-01	16/14258	0.105546	0.399813	ENSG00000073282	TP63	1	0		1	ENSG00000073282
BP	GO:0050655	dermatan sulfate proteoglycan metabolic process	1999-01-01	16/14258	0.105546	0.399813	ENSG00000038427	VCAN	1	1	ENSG00000038427	0
BP	GO:0051299	centrosome separation	1999-01-01	16/14258	0.105546	0.399813	ENSG00000117650	NEK2	1	1	ENSG00000117650	0
BP	GO:0060973	cell migration involved in heart development	1999-01-01	16/14258	0.105546	0.399813	ENSG00000106991	ENG	1	1	ENSG00000106991	0
BP	GO:0070233	negative regulation of T cell apoptotic process	1999-01-01	16/14258	0.105546	0.399813	ENSG00000159763	PIP	1	1	ENSG00000159763	0
BP	GO:0071404	cellular response to low-density lipoprotein particle stimulus	1999-01-01	16/14258	0.105546	0.399813	ENSG00000165029	ABCA1	1	0		1	ENSG00000165029
BP	GO:0072077	renal vesicle morphogenesis	1999-01-01	16/14258	0.105546	0.399813	ENSG00000168621	GDNF	1	0		1	ENSG00000168621
BP	GO:0090025	regulation of monocyte chemotaxis	1999-01-01	16/14258	0.105546	0.399813	ENSG00000106366	SERPINE1	1	0		1	ENSG00000106366
BP	GO:1904355	positive regulation of telomere capping	1999-01-01	16/14258	0.105546	0.399813	ENSG00000117650	NEK2	1	1	ENSG00000117650	0
BP	GO:1905276	regulation of epithelial tube formation	1999-01-01	16/14258	0.105546	0.399813	ENSG00000168621	GDNF	1	0		1	ENSG00000168621
BP	GO:1905809	negative regulation of synapse organization	1999-01-01	16/14258	0.105546	0.399813	ENSG00000197959	DNM3	1	0		1	ENSG00000197959
BP	GO:2001269	positive regulation of cysteine-type endopeptidase activity involved in apoptotic signaling pathway	1999-01-01	16/14258	0.105546	0.399813	ENSG00000026103	FAS	1	1	ENSG00000026103	0
BP	GO:0051896	regulation of protein kinase B signaling	1999-03-01	164/14258	0.105833	0.399813	ENSG00000057593/ENSG00000106991/ENSG00000111846	F7/ENG/GCNT2	3	3	ENSG00000057593/ENSG00000106991/ENSG00000111846	0
BP	GO:0002218	activation of innate immune response	1999-04-01	259/14258	0.105986	0.399813	ENSG00000215182/ENSG00000163362/ENSG00000108771/ENSG00000198788	MUC5AC/INAVA/DHX58/MUC2	4	4	ENSG00000215182/ENSG00000163362/ENSG00000108771/ENSG00000198788	0
BP	GO:0006939	smooth muscle contraction	1999-02-01	80/14258	0.106567	0.399813	ENSG00000164116/ENSG00000168621	GUCY1A1/GDNF	2	1	ENSG00000164116	1	ENSG00000168621
BP	GO:0007044	cell-substrate junction assembly	1999-02-01	80/14258	0.106567	0.399813	ENSG00000189058/ENSG00000053747	APOD/LAMA3	2	2	ENSG00000189058/ENSG00000053747	0
BP	GO:0071621	granulocyte chemotaxis	1999-02-01	80/14258	0.106567	0.399813	ENSG00000019582/ENSG00000173432	CD74/SAA1	2	2	ENSG00000019582/ENSG00000173432	0
BP	GO:1901570	fatty acid derivative biosynthetic process	1999-02-01	80/14258	0.106567	0.399813	ENSG00000019582/ENSG00000012779	CD74/ALOX5	2	2	ENSG00000019582/ENSG00000012779	0
BP	GO:0002478	antigen processing and presentation of exogenous peptide antigen	1999-03-01	165/14258	0.107276	0.401764	ENSG00000019582/ENSG00000196188/ENSG00000090889	CD74/CTSE/KIF4A	3	3	ENSG00000019582/ENSG00000196188/ENSG00000090889	0
BP	GO:0019884	antigen processing and presentation of exogenous antigen	1999-03-01	168/14258	0.111653	0.404952	ENSG00000019582/ENSG00000196188/ENSG00000090889	CD74/CTSE/KIF4A	3	3	ENSG00000019582/ENSG00000196188/ENSG00000090889	0
BP	GO:1903039	positive regulation of leukocyte cell-cell adhesion	1999-03-01	168/14258	0.111653	0.404952	ENSG00000134258/ENSG00000019582/ENSG00000157873	VTCN1/CD74/TNFRSF14	3	3	ENSG00000134258/ENSG00000019582/ENSG00000157873	0
BP	GO:0001759	organ induction	1999-01-01	17/14258	0.111764	0.404952	ENSG00000168621	GDNF	1	0		1	ENSG00000168621
BP	GO:0002902	regulation of B cell apoptotic process	1999-01-01	17/14258	0.111764	0.404952	ENSG00000019582	CD74	1	1	ENSG00000019582	0
BP	GO:0006525	arginine metabolic process	1999-01-01	17/14258	0.111764	0.404952	ENSG00000164867	NOS3	1	0		1	ENSG00000164867
BP	GO:0010544	negative regulation of platelet activation	1999-01-01	17/14258	0.111764	0.404952	ENSG00000164867	NOS3	1	0		1	ENSG00000164867
BP	GO:0021513	spinal cord dorsal/ventral patterning	1999-01-01	17/14258	0.111764	0.404952	ENSG00000139352	ASCL1	1	0		1	ENSG00000139352
BP	GO:0030540	female genitalia development	1999-01-01	17/14258	0.111764	0.404952	ENSG00000073282	TP63	1	0		1	ENSG00000073282
BP	GO:0034114	regulation of heterotypic cell-cell adhesion	1999-01-01	17/14258	0.111764	0.404952	ENSG00000111846	GCNT2	1	1	ENSG00000111846	0
BP	GO:0036035	osteoclast development	1999-01-01	17/14258	0.111764	0.404952	ENSG00000166147	FBN1	1	1	ENSG00000166147	0
BP	GO:0036150	phosphatidylserine acyl-chain remodeling	1999-01-01	17/14258	0.111764	0.404952	ENSG00000188257	PLA2G2A	1	1	ENSG00000188257	0
BP	GO:0050901	leukocyte tethering or rolling	1999-01-01	17/14258	0.111764	0.404952	ENSG00000188404	SELL	1	1	ENSG00000188404	0
BP	GO:0061003	positive regulation of dendritic spine morphogenesis	1999-01-01	17/14258	0.111764	0.404952	ENSG00000137825	ITPKA	1	1	ENSG00000137825	0
BP	GO:0072087	renal vesicle development	1999-01-01	17/14258	0.111764	0.404952	ENSG00000168621	GDNF	1	0		1	ENSG00000168621
BP	GO:0090190	positive regulation of branching involved in ureteric bud morphogenesis	1999-01-01	17/14258	0.111764	0.404952	ENSG00000168621	GDNF	1	0		1	ENSG00000168621
BP	GO:0097062	dendritic spine maintenance	1999-01-01	17/14258	0.111764	0.404952	ENSG00000137825	ITPKA	1	1	ENSG00000137825	0
BP	GO:0099072	regulation of postsynaptic membrane neurotransmitter receptor levels	1999-01-01	17/14258	0.111764	0.404952	ENSG00000197959	DNM3	1	0		1	ENSG00000197959
BP	GO:1903429	regulation of cell maturation	1999-01-01	17/14258	0.111764	0.404952	ENSG00000149922	TBX6	1	1	ENSG00000149922	0
BP	GO:2000696	regulation of epithelial cell differentiation involved in kidney development	1999-01-01	17/14258	0.111764	0.404952	ENSG00000168621	GDNF	1	0		1	ENSG00000168621
BP	GO:0040013	negative regulation of locomotion	1999-04-01	266/14258	0.113885	0.406825	ENSG00000189058/ENSG00000077942/ENSG00000106991/ENSG00000106366	APOD/FBLN1/ENG/SERPINE1	4	3	ENSG00000189058/ENSG00000077942/ENSG00000106991	1	ENSG00000106366
BP	GO:0071214	cellular response to abiotic stimulus	1999-04-01	266/14258	0.113885	0.406825	ENSG00000139352/ENSG00000073282/ENSG00000106991/ENSG00000026103	ASCL1/TP63/ENG/FAS	4	2	ENSG00000106991/ENSG00000026103	2	ENSG00000139352/ENSG00000073282
BP	GO:0104004	cellular response to environmental stimulus	1999-04-01	266/14258	0.113885	0.406825	ENSG00000139352/ENSG00000073282/ENSG00000106991/ENSG00000026103	ASCL1/TP63/ENG/FAS	4	2	ENSG00000106991/ENSG00000026103	2	ENSG00000139352/ENSG00000073282
BP	GO:1903827	regulation of cellular protein localization	1999-06-01	477/14258	0.114351	0.406825	ENSG00000189058/ENSG00000073282/ENSG00000166851/ENSG00000150551/ENSG00000133216/ENSG00000101194	APOD/TP63/PLK1/LYPD1/EPHB2/SLC17A9	6	3	ENSG00000189058/ENSG00000166851/ENSG00000101194	3	ENSG00000073282/ENSG00000150551/ENSG00000133216
BP	GO:0140056	organelle localization by membrane tethering	1999-03-01	170/14258	0.114609	0.406825	ENSG00000166851/ENSG00000101298/ENSG00000117650	PLK1/SNPH/NEK2	3	3	ENSG00000166851/ENSG00000101298/ENSG00000117650	0
BP	GO:0050715	positive regulation of cytokine secretion	1999-02-01	84/14258	0.115533	0.406825	ENSG00000134258/ENSG00000173432	VTCN1/SAA1	2	2	ENSG00000134258/ENSG00000173432	0
BP	GO:0003002	regionalization	1999-04-01	269/14258	0.117349	0.406825	ENSG00000139352/ENSG00000073282/ENSG00000149922/ENSG00000168621	ASCL1/TP63/TBX6/GDNF	4	1	ENSG00000149922	3	ENSG00000139352/ENSG00000073282/ENSG00000168621
BP	GO:0001763	morphogenesis of a branching structure	1999-03-01	172/14258	0.117595	0.406825	ENSG00000073282/ENSG00000106991/ENSG00000168621	TP63/ENG/GDNF	3	1	ENSG00000106991	2	ENSG00000073282/ENSG00000168621
BP	GO:1904375	regulation of protein localization to cell periphery	1999-02-01	85/14258	0.117804	0.406825	ENSG00000150551/ENSG00000133216	LYPD1/EPHB2	2	0		2	ENSG00000150551/ENSG00000133216
BP	GO:0001580	detection of chemical stimulus involved in sensory perception of bitter taste	1999-01-01	18/14258	0.117938	0.406825	ENSG00000159763	PIP	1	1	ENSG00000159763	0
BP	GO:0002026	regulation of the force of heart contraction	1999-01-01	18/14258	0.117938	0.406825	ENSG00000164867	NOS3	1	0		1	ENSG00000164867
BP	GO:0006978	DNA damage response, signal transduction by p53 class mediator resulting in transcription of p21 class mediator	1999-01-01	18/14258	0.117938	0.406825	ENSG00000073282	TP63	1	0		1	ENSG00000073282
BP	GO:0007413	axonal fasciculation	1999-01-01	18/14258	0.117938	0.406825	ENSG00000133216	EPHB2	1	0		1	ENSG00000133216
BP	GO:0031290	retinal ganglion cell axon guidance	1999-01-01	18/14258	0.117938	0.406825	ENSG00000133216	EPHB2	1	0		1	ENSG00000133216
BP	GO:0032366	intracellular sterol transport	1999-01-01	18/14258	0.117938	0.406825	ENSG00000165029	ABCA1	1	0		1	ENSG00000165029
BP	GO:0032367	intracellular cholesterol transport	1999-01-01	18/14258	0.117938	0.406825	ENSG00000165029	ABCA1	1	0		1	ENSG00000165029
BP	GO:0039529	RIG-I signaling pathway	1999-01-01	18/14258	0.117938	0.406825	ENSG00000108771	DHX58	1	1	ENSG00000108771	0
BP	GO:0046475	glycerophospholipid catabolic process	1999-01-01	18/14258	0.117938	0.406825	ENSG00000102886	GDPD3	1	1	ENSG00000102886	0
BP	GO:0046823	negative regulation of nucleocytoplasmic transport	1999-01-01	18/14258	0.117938	0.406825	ENSG00000189058	APOD	1	1	ENSG00000189058	0
BP	GO:0095500	acetylcholine receptor signaling pathway	1999-01-01	18/14258	0.117938	0.406825	ENSG00000150551	LYPD1	1	0		1	ENSG00000150551
BP	GO:0106030	neuron projection fasciculation	1999-01-01	18/14258	0.117938	0.406825	ENSG00000133216	EPHB2	1	0		1	ENSG00000133216
BP	GO:1903010	regulation of bone development	1999-01-01	18/14258	0.117938	0.406825	ENSG00000166147	FBN1	1	1	ENSG00000166147	0
BP	GO:1903831	signal transduction involved in cellular response to ammonium ion	1999-01-01	18/14258	0.117938	0.406825	ENSG00000150551	LYPD1	1	0		1	ENSG00000150551
BP	GO:1904666	regulation of ubiquitin protein ligase activity	1999-01-01	18/14258	0.117938	0.406825	ENSG00000166851	PLK1	1	1	ENSG00000166851	0
BP	GO:1905144	response to acetylcholine	1999-01-01	18/14258	0.117938	0.406825	ENSG00000150551	LYPD1	1	0		1	ENSG00000150551
BP	GO:1905145	cellular response to acetylcholine	1999-01-01	18/14258	0.117938	0.406825	ENSG00000150551	LYPD1	1	0		1	ENSG00000150551
BP	GO:0050729	positive regulation of inflammatory response	1999-02-01	86/14258	0.120086	0.406825	ENSG00000188257/ENSG00000106366	PLA2G2A/SERPINE1	2	1	ENSG00000188257	1	ENSG00000106366
BP	GO:1903038	negative regulation of leukocyte cell-cell adhesion	1999-02-01	86/14258	0.120086	0.406825	ENSG00000134258/ENSG00000019582	VTCN1/CD74	2	2	ENSG00000134258/ENSG00000019582	0
BP	GO:0007051	spindle organization	1999-03-01	174/14258	0.120609	0.406825	ENSG00000166851/ENSG00000090889/ENSG00000117650	PLK1/KIF4A/NEK2	3	3	ENSG00000166851/ENSG00000090889/ENSG00000117650	0
BP	GO:0097164	ammonium ion metabolic process	1999-03-01	174/14258	0.120609	0.406825	ENSG00000102886/ENSG00000188257/ENSG00000204385	GDPD3/PLA2G2A/SLC44A4	3	3	ENSG00000102886/ENSG00000188257/ENSG00000204385	0
BP	GO:0043269	regulation of ion transport	1999-06-01	485/14258	0.121129	0.406825	ENSG00000150201/ENSG00000133216/ENSG00000164867/ENSG00000198183/ENSG00000132932/ENSG00000168621	FXYD4/EPHB2/NOS3/BPIFA1/ATP8A2/GDNF	6	2	ENSG00000150201/ENSG00000198183	4	ENSG00000133216/ENSG00000164867/ENSG00000132932/ENSG00000168621
BP	GO:0006936	muscle contraction	1999-04-01	273/14258	0.122039	0.406825	ENSG00000130598/ENSG00000164116/ENSG00000132932/ENSG00000168621	TNNI2/GUCY1A1/ATP8A2/GDNF	4	1	ENSG00000164116	3	ENSG00000130598/ENSG00000132932/ENSG00000168621
BP	GO:0010001	glial cell differentiation	1999-03-01	175/14258	0.122127	0.406825	ENSG00000139352/ENSG00000185567/ENSG00000124920	ASCL1/AHNAK2/MYRF	3	2	ENSG00000185567/ENSG00000124920	1	ENSG00000139352
BP	GO:0048762	mesenchymal cell differentiation	1999-03-01	175/14258	0.122127	0.406825	ENSG00000106991/ENSG00000111846/ENSG00000168621	ENG/GCNT2/GDNF	3	2	ENSG00000106991/ENSG00000111846	1	ENSG00000168621
BP	GO:0032368	regulation of lipid transport	1999-02-01	87/14258	0.122379	0.406825	ENSG00000165029/ENSG00000132932	ABCA1/ATP8A2	2	0		2	ENSG00000165029/ENSG00000132932
BP	GO:0048002	antigen processing and presentation of peptide antigen	1999-03-01	176/14258	0.123652	0.406825	ENSG00000019582/ENSG00000196188/ENSG00000090889	CD74/CTSE/KIF4A	3	3	ENSG00000019582/ENSG00000196188/ENSG00000090889	0
BP	GO:0003272	endocardial cushion formation	1999-01-01	19/14258	0.124071	0.406825	ENSG00000106991	ENG	1	1	ENSG00000106991	0
BP	GO:0010226	response to lithium ion	1999-01-01	19/14258	0.124071	0.406825	ENSG00000139352	ASCL1	1	0		1	ENSG00000139352
BP	GO:0021511	spinal cord patterning	1999-01-01	19/14258	0.124071	0.406825	ENSG00000139352	ASCL1	1	0		1	ENSG00000139352
BP	GO:0030728	ovulation	1999-01-01	19/14258	0.124071	0.406825	ENSG00000164867	NOS3	1	0		1	ENSG00000164867
BP	GO:0031646	positive regulation of neurological system process	1999-01-01	19/14258	0.124071	0.406825	ENSG00000124920	MYRF	1	1	ENSG00000124920	0
BP	GO:0032288	myelin assembly	1999-01-01	19/14258	0.124071	0.406825	ENSG00000185567	AHNAK2	1	1	ENSG00000185567	0
BP	GO:0032373	positive regulation of sterol transport	1999-01-01	19/14258	0.124071	0.406825	ENSG00000165029	ABCA1	1	0		1	ENSG00000165029
BP	GO:0032376	positive regulation of cholesterol transport	1999-01-01	19/14258	0.124071	0.406825	ENSG00000165029	ABCA1	1	0		1	ENSG00000165029
BP	GO:0032958	inositol phosphate biosynthetic process	1999-01-01	19/14258	0.124071	0.406825	ENSG00000137825	ITPKA	1	1	ENSG00000137825	0
BP	GO:0034368	protein-lipid complex remodeling	1999-01-01	19/14258	0.124071	0.406825	ENSG00000188257	PLA2G2A	1	1	ENSG00000188257	0
BP	GO:0034369	plasma lipoprotein particle remodeling	1999-01-01	19/14258	0.124071	0.406825	ENSG00000188257	PLA2G2A	1	1	ENSG00000188257	0
BP	GO:0035886	vascular smooth muscle cell differentiation	1999-01-01	19/14258	0.124071	0.406825	ENSG00000106991	ENG	1	1	ENSG00000106991	0
BP	GO:0039531	regulation of viral-induced cytoplasmic pattern recognition receptor signaling pathway	1999-01-01	19/14258	0.124071	0.406825	ENSG00000108771	DHX58	1	1	ENSG00000108771	0
BP	GO:0042772	DNA damage response, signal transduction resulting in transcription	1999-01-01	19/14258	0.124071	0.406825	ENSG00000073282	TP63	1	0		1	ENSG00000073282
BP	GO:0045589	regulation of regulatory T cell differentiation	1999-01-01	19/14258	0.124071	0.406825	ENSG00000186891	TNFRSF18	1	1	ENSG00000186891	0
BP	GO:0045932	negative regulation of muscle contraction	1999-01-01	19/14258	0.124071	0.406825	ENSG00000164116	GUCY1A1	1	1	ENSG00000164116	0
BP	GO:0050716	positive regulation of interleukin-1 secretion	1999-01-01	19/14258	0.124071	0.406825	ENSG00000173432	SAA1	1	1	ENSG00000173432	0
BP	GO:0050927	positive regulation of positive chemotaxis	1999-01-01	19/14258	0.124071	0.406825	ENSG00000057593	F7	1	1	ENSG00000057593	0
BP	GO:0060487	lung epithelial cell differentiation	1999-01-01	19/14258	0.124071	0.406825	ENSG00000139352	ASCL1	1	0		1	ENSG00000139352
BP	GO:0061213	positive regulation of mesonephros development	1999-01-01	19/14258	0.124071	0.406825	ENSG00000168621	GDNF	1	0		1	ENSG00000168621
BP	GO:0072215	regulation of metanephros development	1999-01-01	19/14258	0.124071	0.406825	ENSG00000168621	GDNF	1	0		1	ENSG00000168621
BP	GO:1901673	regulation of mitotic spindle assembly	1999-01-01	19/14258	0.124071	0.406825	ENSG00000166851	PLK1	1	1	ENSG00000166851	0
BP	GO:1901889	negative regulation of cell junction assembly	1999-01-01	19/14258	0.124071	0.406825	ENSG00000189058	APOD	1	1	ENSG00000189058	0
BP	GO:1902254	negative regulation of intrinsic apoptotic signaling pathway by p53 class mediator	1999-01-01	19/14258	0.124071	0.406825	ENSG00000019582	CD74	1	1	ENSG00000019582	0
BP	GO:0071887	leukocyte apoptotic process	1999-02-01	88/14258	0.124684	0.406825	ENSG00000019582/ENSG00000159763	CD74/PIP	2	2	ENSG00000019582/ENSG00000159763	0
BP	GO:0022406	membrane docking	1999-03-01	177/14258	0.125185	0.406825	ENSG00000166851/ENSG00000101298/ENSG00000117650	PLK1/SNPH/NEK2	3	3	ENSG00000166851/ENSG00000101298/ENSG00000117650	0
BP	GO:0001655	urogenital system development	1999-04-01	276/14258	0.12561	0.406825	ENSG00000073282/ENSG00000166147/ENSG00000133216/ENSG00000168621	TP63/FBN1/EPHB2/GDNF	4	1	ENSG00000166147	3	ENSG00000073282/ENSG00000133216/ENSG00000168621
BP	GO:0051604	protein maturation	1999-04-01	276/14258	0.12561	0.406825	ENSG00000057593/ENSG00000196188/ENSG00000121898/ENSG00000106366	F7/CTSE/CPXM2/SERPINE1	4	2	ENSG00000057593/ENSG00000196188	2	ENSG00000121898/ENSG00000106366
BP	GO:0002761	regulation of myeloid leukocyte differentiation	1999-02-01	89/14258	0.126999	0.406825	ENSG00000019582/ENSG00000166147	CD74/FBN1	2	2	ENSG00000019582/ENSG00000166147	0
BP	GO:0033559	unsaturated fatty acid metabolic process	1999-02-01	89/14258	0.126999	0.406825	ENSG00000019582/ENSG00000012779	CD74/ALOX5	2	2	ENSG00000019582/ENSG00000012779	0
BP	GO:0006820	anion transport	1999-06-01	492/14258	0.127222	0.406825	ENSG00000188257/ENSG00000204385/ENSG00000101194/ENSG00000165029/ENSG00000146205/ENSG00000132932	PLA2G2A/SLC44A4/SLC17A9/ABCA1/ANO7/ATP8A2	6	4	ENSG00000188257/ENSG00000204385/ENSG00000101194/ENSG00000146205	2	ENSG00000165029/ENSG00000132932
BP	GO:0001649	osteoblast differentiation	1999-03-01	179/14258	0.12827	0.406825	ENSG00000142156/ENSG00000073282/ENSG00000038427	COL6A1/TP63/VCAN	3	2	ENSG00000142156/ENSG00000038427	1	ENSG00000073282
BP	GO:0044706	multi-multicellular organism process	1999-03-01	179/14258	0.12827	0.406825	ENSG00000125740/ENSG00000077942/ENSG00000104953	FOSB/FBLN1/TLE6	3	3	ENSG00000125740/ENSG00000077942/ENSG00000104953	0
BP	GO:0001952	regulation of cell-matrix adhesion	1999-02-01	90/14258	0.129324	0.406825	ENSG00000189058/ENSG00000106366	APOD/SERPINE1	2	1	ENSG00000189058	1	ENSG00000106366
BP	GO:0043687	post-translational protein modification	1999-05-01	385/14258	0.129753	0.406825	ENSG00000150551/ENSG00000102854/ENSG00000166147/ENSG00000038427/ENSG00000167656	LYPD1/MSLN/FBN1/VCAN/LY6D	5	4	ENSG00000102854/ENSG00000166147/ENSG00000038427/ENSG00000167656	1	ENSG00000150551
BP	GO:0090257	regulation of muscle system process	1999-03-01	180/14258	0.129823	0.406825	ENSG00000164867/ENSG00000130598/ENSG00000164116	NOS3/TNNI2/GUCY1A1	3	1	ENSG00000164116	2	ENSG00000164867/ENSG00000130598
BP	GO:0001516	prostaglandin biosynthetic process	1999-01-01	20/14258	0.130161	0.406825	ENSG00000019582	CD74	1	1	ENSG00000019582	0
BP	GO:0010738	regulation of protein kinase A signaling	1999-01-01	20/14258	0.130161	0.406825	ENSG00000176907	TCIM	1	0		1	ENSG00000176907
BP	GO:0014912	negative regulation of smooth muscle cell migration	1999-01-01	20/14258	0.130161	0.406825	ENSG00000106366	SERPINE1	1	0		1	ENSG00000106366
BP	GO:0019430	removal of superoxide radicals	1999-01-01	20/14258	0.130161	0.406825	ENSG00000164867	NOS3	1	0		1	ENSG00000164867
BP	GO:0034367	protein-containing complex remodeling	1999-01-01	20/14258	0.130161	0.406825	ENSG00000188257	PLA2G2A	1	1	ENSG00000188257	0
BP	GO:0045066	regulatory T cell differentiation	1999-01-01	20/14258	0.130161	0.406825	ENSG00000186891	TNFRSF18	1	1	ENSG00000186891	0
BP	GO:0045671	negative regulation of osteoclast differentiation	1999-01-01	20/14258	0.130161	0.406825	ENSG00000166147	FBN1	1	1	ENSG00000166147	0
BP	GO:0046457	prostanoid biosynthetic process	1999-01-01	20/14258	0.130161	0.406825	ENSG00000019582	CD74	1	1	ENSG00000019582	0
BP	GO:0050482	arachidonic acid secretion	1999-01-01	20/14258	0.130161	0.406825	ENSG00000188257	PLA2G2A	1	1	ENSG00000188257	0
BP	GO:0050926	regulation of positive chemotaxis	1999-01-01	20/14258	0.130161	0.406825	ENSG00000057593	F7	1	1	ENSG00000057593	0
BP	GO:0055094	response to lipoprotein particle	1999-01-01	20/14258	0.130161	0.406825	ENSG00000165029	ABCA1	1	0		1	ENSG00000165029
BP	GO:0060479	lung cell differentiation	1999-01-01	20/14258	0.130161	0.406825	ENSG00000139352	ASCL1	1	0		1	ENSG00000139352
BP	GO:0060713	labyrinthine layer morphogenesis	1999-01-01	20/14258	0.130161	0.406825	ENSG00000189280	GJB5	1	1	ENSG00000189280	0
BP	GO:0061082	myeloid leukocyte cytokine production	1999-01-01	20/14258	0.130161	0.406825	ENSG00000019582	CD74	1	1	ENSG00000019582	0
BP	GO:0061436	establishment of skin barrier	1999-01-01	20/14258	0.130161	0.406825	ENSG00000073282	TP63	1	0		1	ENSG00000073282
BP	GO:0061756	leukocyte adhesion to vascular endothelial cell	1999-01-01	20/14258	0.130161	0.406825	ENSG00000188404	SELL	1	1	ENSG00000188404	0
BP	GO:0072202	cell differentiation involved in metanephros development	1999-01-01	20/14258	0.130161	0.406825	ENSG00000168621	GDNF	1	0		1	ENSG00000168621
BP	GO:0090189	regulation of branching involved in ureteric bud morphogenesis	1999-01-01	20/14258	0.130161	0.406825	ENSG00000168621	GDNF	1	0		1	ENSG00000168621
BP	GO:1903077	negative regulation of protein localization to plasma membrane	1999-01-01	20/14258	0.130161	0.406825	ENSG00000150551	LYPD1	1	0		1	ENSG00000150551
BP	GO:1903963	arachidonate transport	1999-01-01	20/14258	0.130161	0.406825	ENSG00000188257	PLA2G2A	1	1	ENSG00000188257	0
BP	GO:2000036	regulation of stem cell population maintenance	1999-01-01	20/14258	0.130161	0.406825	ENSG00000073282	TP63	1	0		1	ENSG00000073282
BP	GO:0035296	regulation of tube diameter	1999-02-01	91/14258	0.131659	0.410294	ENSG00000164867/ENSG00000164116	NOS3/GUCY1A1	2	1	ENSG00000164116	1	ENSG00000164867
BP	GO:0097746	regulation of blood vessel diameter	1999-02-01	91/14258	0.131659	0.410294	ENSG00000164867/ENSG00000164116	NOS3/GUCY1A1	2	1	ENSG00000164116	1	ENSG00000164867
BP	GO:0002694	regulation of leukocyte activation	1999-05-01	388/14258	0.132824	0.412231	ENSG00000134258/ENSG00000019582/ENSG00000157873/ENSG00000186891/ENSG00000060140	VTCN1/CD74/TNFRSF14/TNFRSF18/STYK1	5	5	ENSG00000134258/ENSG00000019582/ENSG00000157873/ENSG00000186891/ENSG00000060140	0
BP	GO:0050906	detection of stimulus involved in sensory perception	1999-02-01	92/14258	0.134004	0.412231	ENSG00000159763/ENSG00000132932	PIP/ATP8A2	2	1	ENSG00000159763	1	ENSG00000132932
BP	GO:0060359	response to ammonium ion	1999-02-01	92/14258	0.134004	0.412231	ENSG00000125740/ENSG00000150551	FOSB/LYPD1	2	1	ENSG00000125740	1	ENSG00000150551
BP	GO:1901606	alpha-amino acid catabolic process	1999-02-01	92/14258	0.134004	0.412231	ENSG00000164867/ENSG00000100033	NOS3/PRODH	2	1	ENSG00000100033	1	ENSG00000164867
BP	GO:0007398	ectoderm development	1999-01-01	21/14258	0.136209	0.412231	ENSG00000185479	KRT6B	1	1	ENSG00000185479	0
BP	GO:0010874	regulation of cholesterol efflux	1999-01-01	21/14258	0.136209	0.412231	ENSG00000165029	ABCA1	1	0		1	ENSG00000165029
BP	GO:0010996	response to auditory stimulus	1999-01-01	21/14258	0.136209	0.412231	ENSG00000132932	ATP8A2	1	0		1	ENSG00000132932
BP	GO:0021895	cerebral cortex neuron differentiation	1999-01-01	21/14258	0.136209	0.412231	ENSG00000139352	ASCL1	1	0		1	ENSG00000139352
BP	GO:0034377	plasma lipoprotein particle assembly	1999-01-01	21/14258	0.136209	0.412231	ENSG00000165029	ABCA1	1	0		1	ENSG00000165029
BP	GO:0042730	fibrinolysis	1999-01-01	21/14258	0.136209	0.412231	ENSG00000106366	SERPINE1	1	0		1	ENSG00000106366
BP	GO:0043267	negative regulation of potassium ion transport	1999-01-01	21/14258	0.136209	0.412231	ENSG00000164867	NOS3	1	0		1	ENSG00000164867
BP	GO:0050912	detection of chemical stimulus involved in sensory perception of taste	1999-01-01	21/14258	0.136209	0.412231	ENSG00000159763	PIP	1	1	ENSG00000159763	0
BP	GO:0070193	synaptonemal complex organization	1999-01-01	21/14258	0.136209	0.412231	ENSG00000166851	PLK1	1	1	ENSG00000166851	0
BP	GO:1900181	negative regulation of protein localization to nucleus	1999-01-01	21/14258	0.136209	0.412231	ENSG00000189058	APOD	1	1	ENSG00000189058	0
BP	GO:2001267	regulation of cysteine-type endopeptidase activity involved in apoptotic signaling pathway	1999-01-01	21/14258	0.136209	0.412231	ENSG00000026103	FAS	1	1	ENSG00000026103	0
BP	GO:0006690	icosanoid metabolic process	1999-02-01	93/14258	0.136358	0.412231	ENSG00000019582/ENSG00000012779	CD74/ALOX5	2	2	ENSG00000019582/ENSG00000012779	0
BP	GO:0051983	regulation of chromosome segregation	1999-02-01	93/14258	0.136358	0.412231	ENSG00000166851/ENSG00000117650	PLK1/NEK2	2	2	ENSG00000166851/ENSG00000117650	0
BP	GO:0097530	granulocyte migration	1999-02-01	93/14258	0.136358	0.412231	ENSG00000019582/ENSG00000173432	CD74/SAA1	2	2	ENSG00000019582/ENSG00000173432	0
BP	GO:1900180	regulation of protein localization to nucleus	1999-02-01	94/14258	0.138722	0.412231	ENSG00000189058/ENSG00000166851	APOD/PLK1	2	2	ENSG00000189058/ENSG00000166851	0
BP	GO:0007606	sensory perception of chemical stimulus	1999-02-01	95/14258	0.141094	0.412231	ENSG00000162572/ENSG00000159763	SCNN1D/PIP	2	2	ENSG00000162572/ENSG00000159763	0
BP	GO:0046660	female sex differentiation	1999-02-01	95/14258	0.141094	0.412231	ENSG00000073282/ENSG00000164867	TP63/NOS3	2	0		2	ENSG00000073282/ENSG00000164867
BP	GO:0050728	negative regulation of inflammatory response	1999-02-01	95/14258	0.141094	0.412231	ENSG00000189058/ENSG00000173432	APOD/SAA1	2	2	ENSG00000189058/ENSG00000173432	0
BP	GO:0001783	B cell apoptotic process	1999-01-01	22/14258	0.142216	0.412231	ENSG00000019582	CD74	1	1	ENSG00000019582	0
BP	GO:0001963	synaptic transmission, dopaminergic	1999-01-01	22/14258	0.142216	0.412231	ENSG00000168621	GDNF	1	0		1	ENSG00000168621
BP	GO:0006465	signal peptide processing	1999-01-01	22/14258	0.142216	0.412231	ENSG00000057593	F7	1	1	ENSG00000057593	0
BP	GO:0019228	neuronal action potential	1999-01-01	22/14258	0.142216	0.412231	ENSG00000164418	GRIK2	1	1	ENSG00000164418	0
BP	GO:0021544	subpallium development	1999-01-01	22/14258	0.142216	0.412231	ENSG00000139352	ASCL1	1	0		1	ENSG00000139352
BP	GO:0021602	cranial nerve morphogenesis	1999-01-01	22/14258	0.142216	0.412231	ENSG00000133216	EPHB2	1	0		1	ENSG00000133216
BP	GO:0021952	central nervous system projection neuron axonogenesis	1999-01-01	22/14258	0.142216	0.412231	ENSG00000133216	EPHB2	1	0		1	ENSG00000133216
BP	GO:0031069	hair follicle morphogenesis	1999-01-01	22/14258	0.142216	0.412231	ENSG00000073282	TP63	1	0		1	ENSG00000073282
BP	GO:0031639	plasminogen activation	1999-01-01	22/14258	0.142216	0.412231	ENSG00000106366	SERPINE1	1	0		1	ENSG00000106366
BP	GO:0032743	positive regulation of interleukin-2 production	1999-01-01	22/14258	0.142216	0.412231	ENSG00000134258	VTCN1	1	1	ENSG00000134258	0
BP	GO:0032770	positive regulation of monooxygenase activity	1999-01-01	22/14258	0.142216	0.412231	ENSG00000168621	GDNF	1	0		1	ENSG00000168621
BP	GO:0033561	regulation of water loss via skin	1999-01-01	22/14258	0.142216	0.412231	ENSG00000073282	TP63	1	0		1	ENSG00000073282
BP	GO:0036152	phosphatidylethanolamine acyl-chain remodeling	1999-01-01	22/14258	0.142216	0.412231	ENSG00000188257	PLA2G2A	1	1	ENSG00000188257	0
BP	GO:0042755	eating behavior	1999-01-01	22/14258	0.142216	0.412231	ENSG00000132932	ATP8A2	1	0		1	ENSG00000132932
BP	GO:0043368	positive T cell selection	1999-01-01	22/14258	0.142216	0.412231	ENSG00000019582	CD74	1	1	ENSG00000019582	0
BP	GO:0045662	negative regulation of myoblast differentiation	1999-01-01	22/14258	0.142216	0.412231	ENSG00000145824	CXCL14	1	0		1	ENSG00000145824
BP	GO:0048665	neuron fate specification	1999-01-01	22/14258	0.142216	0.412231	ENSG00000139352	ASCL1	1	0		1	ENSG00000139352
BP	GO:0050913	sensory perception of bitter taste	1999-01-01	22/14258	0.142216	0.412231	ENSG00000159763	PIP	1	1	ENSG00000159763	0
BP	GO:0055093	response to hyperoxia	1999-01-01	22/14258	0.142216	0.412231	ENSG00000026103	FAS	1	1	ENSG00000026103	0
BP	GO:0060571	morphogenesis of an epithelial fold	1999-01-01	22/14258	0.142216	0.412231	ENSG00000073282	TP63	1	0		1	ENSG00000073282
BP	GO:0060740	prostate gland epithelium morphogenesis	1999-01-01	22/14258	0.142216	0.412231	ENSG00000073282	TP63	1	0		1	ENSG00000073282
BP	GO:0061217	regulation of mesonephros development	1999-01-01	22/14258	0.142216	0.412231	ENSG00000168621	GDNF	1	0		1	ENSG00000168621
BP	GO:0071402	cellular response to lipoprotein particle stimulus	1999-01-01	22/14258	0.142216	0.412231	ENSG00000165029	ABCA1	1	0		1	ENSG00000165029
BP	GO:0071450	cellular response to oxygen radical	1999-01-01	22/14258	0.142216	0.412231	ENSG00000164867	NOS3	1	0		1	ENSG00000164867
BP	GO:0071451	cellular response to superoxide	1999-01-01	22/14258	0.142216	0.412231	ENSG00000164867	NOS3	1	0		1	ENSG00000164867
BP	GO:0072273	metanephric nephron morphogenesis	1999-01-01	22/14258	0.142216	0.412231	ENSG00000168621	GDNF	1	0		1	ENSG00000168621
BP	GO:0090075	relaxation of muscle	1999-01-01	22/14258	0.142216	0.412231	ENSG00000164116	GUCY1A1	1	1	ENSG00000164116	0
BP	GO:1904376	negative regulation of protein localization to cell periphery	1999-01-01	22/14258	0.142216	0.412231	ENSG00000150551	LYPD1	1	0		1	ENSG00000150551
BP	GO:2001025	positive regulation of response to drug	1999-01-01	22/14258	0.142216	0.412231	ENSG00000168621	GDNF	1	0		1	ENSG00000168621
BP	GO:0032872	regulation of stress-activated MAPK cascade	1999-03-01	188/14258	0.142482	0.412437	ENSG00000163362/ENSG00000164418/ENSG00000026103	INAVA/GRIK2/FAS	3	3	ENSG00000163362/ENSG00000164418/ENSG00000026103	0
BP	GO:0001654	eye development	1999-04-01	290/14258	0.142844	0.412921	ENSG00000069188/ENSG00000166147/ENSG00000133216/ENSG00000132932	SDK2/FBN1/EPHB2/ATP8A2	4	1	ENSG00000166147	3	ENSG00000069188/ENSG00000133216/ENSG00000132932
BP	GO:0097711	ciliary basal body-plasma membrane docking	1999-02-01	96/14258	0.143476	0.413617	ENSG00000166851/ENSG00000117650	PLK1/NEK2	2	2	ENSG00000166851/ENSG00000117650	0
BP	GO:1903828	negative regulation of cellular protein localization	1999-02-01	96/14258	0.143476	0.413617	ENSG00000189058/ENSG00000150551	APOD/LYPD1	2	1	ENSG00000189058	1	ENSG00000150551
BP	GO:0070302	regulation of stress-activated protein kinase signaling cascade	1999-03-01	189/14258	0.144093	0.41483	ENSG00000163362/ENSG00000164418/ENSG00000026103	INAVA/GRIK2/FAS	3	3	ENSG00000163362/ENSG00000164418/ENSG00000026103	0
BP	GO:0017015	regulation of transforming growth factor beta receptor signaling pathway	1999-02-01	97/14258	0.145866	0.414984	ENSG00000106991/ENSG00000166147	ENG/FBN1	2	2	ENSG00000106991/ENSG00000166147	0
BP	GO:0035150	regulation of tube size	1999-02-01	97/14258	0.145866	0.414984	ENSG00000164867/ENSG00000164116	NOS3/GUCY1A1	2	1	ENSG00000164116	1	ENSG00000164867
BP	GO:0050880	regulation of blood vessel size	1999-02-01	97/14258	0.145866	0.414984	ENSG00000164867/ENSG00000164116	NOS3/GUCY1A1	2	1	ENSG00000164116	1	ENSG00000164867
BP	GO:0008015	blood circulation	1999-05-01	401/14258	0.146511	0.414984	ENSG00000150201/ENSG00000164867/ENSG00000130598/ENSG00000164116/ENSG00000215644	FXYD4/NOS3/TNNI2/GUCY1A1/GCGR	5	3	ENSG00000150201/ENSG00000164116/ENSG00000215644	2	ENSG00000164867/ENSG00000130598
BP	GO:0098813	nuclear chromosome segregation	1999-04-01	293/14258	0.146655	0.414984	ENSG00000166851/ENSG00000090889/ENSG00000186185/ENSG00000117650	PLK1/KIF4A/KIF18B/NEK2	4	4	ENSG00000166851/ENSG00000090889/ENSG00000186185/ENSG00000117650	0
BP	GO:0010951	negative regulation of endopeptidase activity	1999-03-01	191/14258	0.147333	0.414984	ENSG00000152377/ENSG00000101443/ENSG00000106366	SPOCK1/WFDC2/SERPINE1	3	2	ENSG00000152377/ENSG00000101443	1	ENSG00000106366
BP	GO:0003148	outflow tract septum morphogenesis	1999-01-01	23/14258	0.148181	0.414984	ENSG00000106991	ENG	1	1	ENSG00000106991	0
BP	GO:0010714	positive regulation of collagen metabolic process	1999-01-01	23/14258	0.148181	0.414984	ENSG00000106991	ENG	1	1	ENSG00000106991	0
BP	GO:0015012	heparan sulfate proteoglycan biosynthetic process	1999-01-01	23/14258	0.148181	0.414984	ENSG00000249853	HS3ST5	1	1	ENSG00000249853	0
BP	GO:0032733	positive regulation of interleukin-10 production	1999-01-01	23/14258	0.148181	0.414984	ENSG00000163362	INAVA	1	1	ENSG00000163362	0
BP	GO:0032967	positive regulation of collagen biosynthetic process	1999-01-01	23/14258	0.148181	0.414984	ENSG00000106991	ENG	1	1	ENSG00000106991	0
BP	GO:0033363	secretory granule organization	1999-01-01	23/14258	0.148181	0.414984	ENSG00000165029	ABCA1	1	0		1	ENSG00000165029
BP	GO:0036151	phosphatidylcholine acyl-chain remodeling	1999-01-01	23/14258	0.148181	0.414984	ENSG00000188257	PLA2G2A	1	1	ENSG00000188257	0
BP	GO:0050687	negative regulation of defense response to virus	1999-01-01	23/14258	0.148181	0.414984	ENSG00000108771	DHX58	1	1	ENSG00000108771	0
BP	GO:0051385	response to mineralocorticoid	1999-01-01	23/14258	0.148181	0.414984	ENSG00000125740	FOSB	1	1	ENSG00000125740	0
BP	GO:0060706	cell differentiation involved in embryonic placenta development	1999-01-01	23/14258	0.148181	0.414984	ENSG00000189280	GJB5	1	1	ENSG00000189280	0
BP	GO:0065005	protein-lipid complex assembly	1999-01-01	23/14258	0.148181	0.414984	ENSG00000165029	ABCA1	1	0		1	ENSG00000165029
BP	GO:0071168	protein localization to chromatin	1999-01-01	23/14258	0.148181	0.414984	ENSG00000166851	PLK1	1	1	ENSG00000166851	0
BP	GO:0090023	positive regulation of neutrophil chemotaxis	1999-01-01	23/14258	0.148181	0.414984	ENSG00000019582	CD74	1	1	ENSG00000019582	0
BP	GO:2000403	positive regulation of lymphocyte migration	1999-01-01	23/14258	0.148181	0.414984	ENSG00000145824	CXCL14	1	0		1	ENSG00000145824
BP	GO:0043200	response to amino acid	1999-02-01	98/14258	0.148265	0.414984	ENSG00000142156/ENSG00000057593	COL6A1/F7	2	2	ENSG00000142156/ENSG00000057593	0
BP	GO:0044057	regulation of system process	1999-05-01	403/14258	0.14867	0.415568	ENSG00000150201/ENSG00000164867/ENSG00000130598/ENSG00000164116/ENSG00000124920	FXYD4/NOS3/TNNI2/GUCY1A1/MYRF	5	3	ENSG00000150201/ENSG00000164116/ENSG00000124920	2	ENSG00000164867/ENSG00000130598
BP	GO:0001525	angiogenesis	1999-05-01	404/14258	0.149754	0.416781	ENSG00000189058/ENSG00000106991/ENSG00000133216/ENSG00000164867/ENSG00000106366	APOD/ENG/EPHB2/NOS3/SERPINE1	5	2	ENSG00000189058/ENSG00000106991	3	ENSG00000133216/ENSG00000164867/ENSG00000106366
BP	GO:0043270	positive regulation of ion transport	1999-03-01	193/14258	0.150597	0.416781	ENSG00000133216/ENSG00000132932/ENSG00000168621	EPHB2/ATP8A2/GDNF	3	0		3	ENSG00000133216/ENSG00000132932/ENSG00000168621
BP	GO:0043491	protein kinase B signaling	1999-03-01	193/14258	0.150597	0.416781	ENSG00000057593/ENSG00000106991/ENSG00000111846	F7/ENG/GCNT2	3	3	ENSG00000057593/ENSG00000106991/ENSG00000111846	0
BP	GO:0031398	positive regulation of protein ubiquitination	1999-02-01	99/14258	0.150671	0.416781	ENSG00000163362/ENSG00000166851	INAVA/PLK1	2	2	ENSG00000163362/ENSG00000166851	0
BP	GO:0072089	stem cell proliferation	1999-02-01	99/14258	0.150671	0.416781	ENSG00000139352/ENSG00000077942	ASCL1/FBLN1	2	1	ENSG00000077942	1	ENSG00000139352
BP	GO:1903844	regulation of cellular response to transforming growth factor beta stimulus	1999-02-01	99/14258	0.150671	0.416781	ENSG00000106991/ENSG00000166147	ENG/FBN1	2	2	ENSG00000106991/ENSG00000166147	0
BP	GO:0003013	circulatory system process	1999-05-01	405/14258	0.150842	0.416781	ENSG00000150201/ENSG00000164867/ENSG00000130598/ENSG00000164116/ENSG00000215644	FXYD4/NOS3/TNNI2/GUCY1A1/GCGR	5	3	ENSG00000150201/ENSG00000164116/ENSG00000215644	2	ENSG00000164867/ENSG00000130598
BP	GO:0016051	carbohydrate biosynthetic process	1999-03-01	194/14258	0.152238	0.416781	ENSG00000183778/ENSG00000136542/ENSG00000144278	B3GALT5/GALNT5/GALNT13	3	3	ENSG00000183778/ENSG00000136542/ENSG00000144278	0
BP	GO:0019933	cAMP-mediated signaling	1999-02-01	100/14258	0.153086	0.416781	ENSG00000165029/ENSG00000215644	ABCA1/GCGR	2	1	ENSG00000215644	1	ENSG00000165029
BP	GO:0045089	positive regulation of innate immune response	1999-04-01	298/14258	0.153095	0.416781	ENSG00000215182/ENSG00000163362/ENSG00000108771/ENSG00000198788	MUC5AC/INAVA/DHX58/MUC2	4	4	ENSG00000215182/ENSG00000163362/ENSG00000108771/ENSG00000198788	0
BP	GO:0002385	mucosal immune response	1999-01-01	24/14258	0.154105	0.416781	ENSG00000198183	BPIFA1	1	1	ENSG00000198183	0
BP	GO:0006691	leukotriene metabolic process	1999-01-01	24/14258	0.154105	0.416781	ENSG00000012779	ALOX5	1	1	ENSG00000012779	0
BP	GO:0009954	proximal/distal pattern formation	1999-01-01	24/14258	0.154105	0.416781	ENSG00000073282	TP63	1	0		1	ENSG00000073282
BP	GO:0030206	chondroitin sulfate biosynthetic process	1999-01-01	24/14258	0.154105	0.416781	ENSG00000038427	VCAN	1	1	ENSG00000038427	0
BP	GO:0032633	interleukin-4 production	1999-01-01	24/14258	0.154105	0.416781	ENSG00000134258	VTCN1	1	1	ENSG00000134258	0
BP	GO:0033198	response to ATP	1999-01-01	24/14258	0.154105	0.416781	ENSG00000188404	SELL	1	1	ENSG00000188404	0
BP	GO:0035235	ionotropic glutamate receptor signaling pathway	1999-01-01	24/14258	0.154105	0.416781	ENSG00000164418	GRIK2	1	1	ENSG00000164418	0
BP	GO:0039528	cytoplasmic pattern recognition receptor signaling pathway in response to virus	1999-01-01	24/14258	0.154105	0.416781	ENSG00000108771	DHX58	1	1	ENSG00000108771	0
BP	GO:0042219	cellular modified amino acid catabolic process	1999-01-01	24/14258	0.154105	0.416781	ENSG00000100033	PRODH	1	1	ENSG00000100033	0
BP	GO:0060512	prostate gland morphogenesis	1999-01-01	24/14258	0.154105	0.416781	ENSG00000073282	TP63	1	0		1	ENSG00000073282
BP	GO:0060669	embryonic placenta morphogenesis	1999-01-01	24/14258	0.154105	0.416781	ENSG00000189280	GJB5	1	1	ENSG00000189280	0
BP	GO:2000300	regulation of synaptic vesicle exocytosis	1999-01-01	24/14258	0.154105	0.416781	ENSG00000101098	RIMS4	1	0		1	ENSG00000101098
BP	GO:2000352	negative regulation of endothelial cell apoptotic process	1999-01-01	24/14258	0.154105	0.416781	ENSG00000106366	SERPINE1	1	0		1	ENSG00000106366
BP	GO:0008630	intrinsic apoptotic signaling pathway in response to DNA damage	1999-02-01	101/14258	0.155508	0.416781	ENSG00000073282/ENSG00000019582	TP63/CD74	2	1	ENSG00000019582	1	ENSG00000073282
BP	GO:0050671	positive regulation of lymphocyte proliferation	1999-02-01	101/14258	0.155508	0.416781	ENSG00000134258/ENSG00000019582	VTCN1/CD74	2	2	ENSG00000134258/ENSG00000019582	0
BP	GO:0043903	regulation of symbiosis, encompassing mutualism through parasitism	1999-03-01	196/14258	0.155537	0.416781	ENSG00000019582/ENSG00000249853/ENSG00000198183	CD74/HS3ST5/BPIFA1	3	3	ENSG00000019582/ENSG00000249853/ENSG00000198183	0
BP	GO:0071560	cellular response to transforming growth factor beta stimulus	1999-03-01	196/14258	0.155537	0.416781	ENSG00000106991/ENSG00000166147/ENSG00000111846	ENG/FBN1/GCNT2	3	3	ENSG00000106991/ENSG00000166147/ENSG00000111846	0
BP	GO:0043405	regulation of MAP kinase activity	1999-04-01	301/14258	0.15701	0.416781	ENSG00000163362/ENSG00000019582/ENSG00000173432/ENSG00000133216	INAVA/CD74/SAA1/EPHB2	4	3	ENSG00000163362/ENSG00000019582/ENSG00000173432	1	ENSG00000133216
BP	GO:0007498	mesoderm development	1999-02-01	102/14258	0.157938	0.416781	ENSG00000073282/ENSG00000149922	TP63/TBX6	2	1	ENSG00000149922	1	ENSG00000073282
BP	GO:0032946	positive regulation of mononuclear cell proliferation	1999-02-01	102/14258	0.157938	0.416781	ENSG00000134258/ENSG00000019582	VTCN1/CD74	2	2	ENSG00000134258/ENSG00000019582	0
BP	GO:0045580	regulation of T cell differentiation	1999-02-01	102/14258	0.157938	0.416781	ENSG00000019582/ENSG00000186891	CD74/TNFRSF18	2	2	ENSG00000019582/ENSG00000186891	0
BP	GO:0000303	response to superoxide	1999-01-01	25/14258	0.159988	0.416781	ENSG00000164867	NOS3	1	0		1	ENSG00000164867
BP	GO:0001504	neurotransmitter uptake	1999-01-01	25/14258	0.159988	0.416781	ENSG00000168621	GDNF	1	0		1	ENSG00000168621
BP	GO:0002053	positive regulation of mesenchymal cell proliferation	1999-01-01	25/14258	0.159988	0.416781	ENSG00000073282	TP63	1	0		1	ENSG00000073282
BP	GO:0002828	regulation of type 2 immune response	1999-01-01	25/14258	0.159988	0.416781	ENSG00000019582	CD74	1	1	ENSG00000019582	0
BP	GO:0003209	cardiac atrium morphogenesis	1999-01-01	25/14258	0.159988	0.416781	ENSG00000106991	ENG	1	1	ENSG00000106991	0
BP	GO:0007143	female meiotic nuclear division	1999-01-01	25/14258	0.159988	0.416781	ENSG00000166851	PLK1	1	1	ENSG00000166851	0
BP	GO:0007271	synaptic transmission, cholinergic	1999-01-01	25/14258	0.159988	0.416781	ENSG00000150551	LYPD1	1	0		1	ENSG00000150551
BP	GO:0008038	neuron recognition	1999-01-01	25/14258	0.159988	0.416781	ENSG00000133216	EPHB2	1	0		1	ENSG00000133216
BP	GO:0010837	regulation of keratinocyte proliferation	1999-01-01	25/14258	0.159988	0.416781	ENSG00000073282	TP63	1	0		1	ENSG00000073282
BP	GO:0014072	response to isoquinoline alkaloid	1999-01-01	25/14258	0.159988	0.416781	ENSG00000125740	FOSB	1	1	ENSG00000125740	0
BP	GO:0015872	dopamine transport	1999-01-01	25/14258	0.159988	0.416781	ENSG00000168621	GDNF	1	0		1	ENSG00000168621
BP	GO:0035116	embryonic hindlimb morphogenesis	1999-01-01	25/14258	0.159988	0.416781	ENSG00000073282	TP63	1	0		1	ENSG00000073282
BP	GO:0043278	response to morphine	1999-01-01	25/14258	0.159988	0.416781	ENSG00000125740	FOSB	1	1	ENSG00000125740	0
BP	GO:0048730	epidermis morphogenesis	1999-01-01	25/14258	0.159988	0.416781	ENSG00000073282	TP63	1	0		1	ENSG00000073282
BP	GO:0051954	positive regulation of amine transport	1999-01-01	25/14258	0.159988	0.416781	ENSG00000168621	GDNF	1	0		1	ENSG00000168621
BP	GO:0071624	positive regulation of granulocyte chemotaxis	1999-01-01	25/14258	0.159988	0.416781	ENSG00000019582	CD74	1	1	ENSG00000019582	0
BP	GO:0090169	regulation of spindle assembly	1999-01-01	25/14258	0.159988	0.416781	ENSG00000166851	PLK1	1	1	ENSG00000166851	0
BP	GO:0097066	response to thyroid hormone	1999-01-01	25/14258	0.159988	0.416781	ENSG00000057593	F7	1	1	ENSG00000057593	0
BP	GO:1900015	regulation of cytokine production involved in inflammatory response	1999-01-01	25/14258	0.159988	0.416781	ENSG00000189058	APOD	1	1	ENSG00000189058	0
BP	GO:1902253	regulation of intrinsic apoptotic signaling pathway by p53 class mediator	1999-01-01	25/14258	0.159988	0.416781	ENSG00000019582	CD74	1	1	ENSG00000019582	0
BP	GO:1904353	regulation of telomere capping	1999-01-01	25/14258	0.159988	0.416781	ENSG00000117650	NEK2	1	1	ENSG00000117650	0
BP	GO:2000171	negative regulation of dendrite development	1999-01-01	25/14258	0.159988	0.416781	ENSG00000197959	DNM3	1	0		1	ENSG00000197959
BP	GO:2000404	regulation of T cell migration	1999-01-01	25/14258	0.159988	0.416781	ENSG00000189058	APOD	1	1	ENSG00000189058	0
BP	GO:0042552	myelination	1999-02-01	103/14258	0.160375	0.416781	ENSG00000185567/ENSG00000124920	AHNAK2/MYRF	2	2	ENSG00000185567/ENSG00000124920	0
BP	GO:1903749	positive regulation of establishment of protein localization to mitochondrion	1999-02-01	103/14258	0.160375	0.416781	ENSG00000073282/ENSG00000101194	TP63/SLC17A9	2	1	ENSG00000101194	1	ENSG00000073282
BP	GO:0010466	negative regulation of peptidase activity	1999-03-01	199/14258	0.160528	0.416781	ENSG00000152377/ENSG00000101443/ENSG00000106366	SPOCK1/WFDC2/SERPINE1	3	2	ENSG00000152377/ENSG00000101443	1	ENSG00000106366
BP	GO:0071559	response to transforming growth factor beta	1999-03-01	199/14258	0.160528	0.416781	ENSG00000106991/ENSG00000166147/ENSG00000111846	ENG/FBN1/GCNT2	3	3	ENSG00000106991/ENSG00000166147/ENSG00000111846	0
BP	GO:0018108	peptidyl-tyrosine phosphorylation	1999-04-01	304/14258	0.160963	0.4174	ENSG00000019582/ENSG00000133216/ENSG00000186891/ENSG00000060140	CD74/EPHB2/TNFRSF18/STYK1	4	3	ENSG00000019582/ENSG00000186891/ENSG00000060140	1	ENSG00000133216
BP	GO:0002223	stimulatory C-type lectin receptor signaling pathway	1999-02-01	104/14258	0.162818	0.417737	ENSG00000215182/ENSG00000198788	MUC5AC/MUC2	2	2	ENSG00000215182/ENSG00000198788	0
BP	GO:0017156	calcium ion regulated exocytosis	1999-02-01	104/14258	0.162818	0.417737	ENSG00000101298/ENSG00000101098	SNPH/RIMS4	2	1	ENSG00000101298	1	ENSG00000101098
BP	GO:0016358	dendrite development	1999-03-01	201/14258	0.163882	0.417737	ENSG00000133216/ENSG00000137825/ENSG00000197959	EPHB2/ITPKA/DNM3	3	1	ENSG00000137825	2	ENSG00000133216/ENSG00000197959
BP	GO:0019882	antigen processing and presentation	1999-03-01	201/14258	0.163882	0.417737	ENSG00000019582/ENSG00000196188/ENSG00000090889	CD74/CTSE/KIF4A	3	3	ENSG00000019582/ENSG00000196188/ENSG00000090889	0
BP	GO:0018212	peptidyl-tyrosine modification	1999-04-01	307/14258	0.164953	0.417737	ENSG00000019582/ENSG00000133216/ENSG00000186891/ENSG00000060140	CD74/EPHB2/TNFRSF18/STYK1	4	3	ENSG00000019582/ENSG00000186891/ENSG00000060140	1	ENSG00000133216
BP	GO:0002220	innate immune response activating cell surface receptor signaling pathway	1999-02-01	105/14258	0.165269	0.417737	ENSG00000215182/ENSG00000198788	MUC5AC/MUC2	2	2	ENSG00000215182/ENSG00000198788	0
BP	GO:0007272	ensheathment of neurons	1999-02-01	105/14258	0.165269	0.417737	ENSG00000185567/ENSG00000124920	AHNAK2/MYRF	2	2	ENSG00000185567/ENSG00000124920	0
BP	GO:0007292	female gamete generation	1999-02-01	105/14258	0.165269	0.417737	ENSG00000166851/ENSG00000164867	PLK1/NOS3	2	1	ENSG00000166851	1	ENSG00000164867
BP	GO:0008366	axon ensheathment	1999-02-01	105/14258	0.165269	0.417737	ENSG00000185567/ENSG00000124920	AHNAK2/MYRF	2	2	ENSG00000185567/ENSG00000124920	0
BP	GO:0000578	embryonic axis specification	1999-01-01	26/14258	0.165831	0.417737	ENSG00000149922	TBX6	1	1	ENSG00000149922	0
BP	GO:0001990	regulation of systemic arterial blood pressure by hormone	1999-01-01	26/14258	0.165831	0.417737	ENSG00000164867	NOS3	1	0		1	ENSG00000164867
BP	GO:0002251	organ or tissue specific immune response	1999-01-01	26/14258	0.165831	0.417737	ENSG00000198183	BPIFA1	1	1	ENSG00000198183	0
BP	GO:0003203	endocardial cushion morphogenesis	1999-01-01	26/14258	0.165831	0.417737	ENSG00000106991	ENG	1	1	ENSG00000106991	0
BP	GO:0003338	metanephros morphogenesis	1999-01-01	26/14258	0.165831	0.417737	ENSG00000168621	GDNF	1	0		1	ENSG00000168621
BP	GO:0006658	phosphatidylserine metabolic process	1999-01-01	26/14258	0.165831	0.417737	ENSG00000188257	PLA2G2A	1	1	ENSG00000188257	0
BP	GO:0010259	multicellular organism aging	1999-01-01	26/14258	0.165831	0.417737	ENSG00000073282	TP63	1	0		1	ENSG00000073282
BP	GO:0010800	positive regulation of peptidyl-threonine phosphorylation	1999-01-01	26/14258	0.165831	0.417737	ENSG00000166851	PLK1	1	1	ENSG00000166851	0
BP	GO:0019731	antibacterial humoral response	1999-01-01	26/14258	0.165831	0.417737	ENSG00000198183	BPIFA1	1	1	ENSG00000198183	0
BP	GO:0022011	myelination in peripheral nervous system	1999-01-01	26/14258	0.165831	0.417737	ENSG00000185567	AHNAK2	1	1	ENSG00000185567	0
BP	GO:0031128	developmental induction	1999-01-01	26/14258	0.165831	0.417737	ENSG00000168621	GDNF	1	0		1	ENSG00000168621
BP	GO:0032292	peripheral nervous system axon ensheathment	1999-01-01	26/14258	0.165831	0.417737	ENSG00000185567	AHNAK2	1	1	ENSG00000185567	0
BP	GO:0032731	positive regulation of interleukin-1 beta production	1999-01-01	26/14258	0.165831	0.417737	ENSG00000163362	INAVA	1	1	ENSG00000163362	0
BP	GO:0051150	regulation of smooth muscle cell differentiation	1999-01-01	26/14258	0.165831	0.417737	ENSG00000106991	ENG	1	1	ENSG00000106991	0
BP	GO:1902624	positive regulation of neutrophil migration	1999-01-01	26/14258	0.165831	0.417737	ENSG00000019582	CD74	1	1	ENSG00000019582	0
BP	GO:0002757	immune response-activating signal transduction	1999-05-01	419/14258	0.16642	0.418032	ENSG00000215182/ENSG00000163362/ENSG00000134258/ENSG00000108771/ENSG00000198788	MUC5AC/INAVA/VTCN1/DHX58/MUC2	5	5	ENSG00000215182/ENSG00000163362/ENSG00000134258/ENSG00000108771/ENSG00000198788	0
BP	GO:0098742	cell-cell adhesion via plasma-membrane adhesion molecules	1999-03-01	203/14258	0.167258	0.418032	ENSG00000069188/ENSG00000005844/ENSG00000188404	SDK2/ITGAL/SELL	3	2	ENSG00000005844/ENSG00000188404	1	ENSG00000069188
BP	GO:0022407	regulation of cell-cell adhesion	1999-04-01	309/14258	0.167633	0.418032	ENSG00000134258/ENSG00000019582/ENSG00000157873/ENSG00000111846	VTCN1/CD74/TNFRSF14/GCNT2	4	4	ENSG00000134258/ENSG00000019582/ENSG00000157873/ENSG00000111846	0
BP	GO:0009063	cellular amino acid catabolic process	1999-02-01	106/14258	0.167727	0.418032	ENSG00000164867/ENSG00000100033	NOS3/PRODH	2	1	ENSG00000100033	1	ENSG00000164867
BP	GO:0043271	negative regulation of ion transport	1999-02-01	106/14258	0.167727	0.418032	ENSG00000133216/ENSG00000164867	EPHB2/NOS3	2	0		2	ENSG00000133216/ENSG00000164867
BP	GO:0045995	regulation of embryonic development	1999-02-01	106/14258	0.167727	0.418032	ENSG00000053747/ENSG00000168621	LAMA3/GDNF	2	1	ENSG00000053747	1	ENSG00000168621
BP	GO:0048565	digestive tract development	1999-02-01	106/14258	0.167727	0.418032	ENSG00000139352/ENSG00000073282	ASCL1/TP63	2	0		2	ENSG00000139352/ENSG00000073282
BP	GO:0051250	negative regulation of lymphocyte activation	1999-02-01	106/14258	0.167727	0.418032	ENSG00000134258/ENSG00000019582	VTCN1/CD74	2	2	ENSG00000134258/ENSG00000019582	0
BP	GO:0070665	positive regulation of leukocyte proliferation	1999-02-01	106/14258	0.167727	0.418032	ENSG00000134258/ENSG00000019582	VTCN1/CD74	2	2	ENSG00000134258/ENSG00000019582	0
BP	GO:0048285	organelle fission	1999-05-01	421/14258	0.168697	0.419373	ENSG00000166851/ENSG00000090889/ENSG00000186185/ENSG00000197959/ENSG00000117650	PLK1/KIF4A/KIF18B/DNM3/NEK2	5	4	ENSG00000166851/ENSG00000090889/ENSG00000186185/ENSG00000117650	1	ENSG00000197959
BP	GO:0042476	odontogenesis	1999-02-01	107/14258	0.17019	0.419373	ENSG00000073282/ENSG00000106366	TP63/SERPINE1	2	0		2	ENSG00000073282/ENSG00000106366
BP	GO:0001782	B cell homeostasis	1999-01-01	27/14258	0.171634	0.419373	ENSG00000019582	CD74	1	1	ENSG00000019582	0
BP	GO:0002534	cytokine production involved in inflammatory response	1999-01-01	27/14258	0.171634	0.419373	ENSG00000189058	APOD	1	1	ENSG00000189058	0
BP	GO:0010543	regulation of platelet activation	1999-01-01	27/14258	0.171634	0.419373	ENSG00000164867	NOS3	1	0		1	ENSG00000164867
BP	GO:0010737	protein kinase A signaling	1999-01-01	27/14258	0.171634	0.419373	ENSG00000176907	TCIM	1	0		1	ENSG00000176907
BP	GO:0021955	central nervous system neuron axonogenesis	1999-01-01	27/14258	0.171634	0.419373	ENSG00000133216	EPHB2	1	0		1	ENSG00000133216
BP	GO:0030224	monocyte differentiation	1999-01-01	27/14258	0.171634	0.419373	ENSG00000019582	CD74	1	1	ENSG00000019582	0
BP	GO:0033006	regulation of mast cell activation involved in immune response	1999-01-01	27/14258	0.171634	0.419373	ENSG00000060140	STYK1	1	1	ENSG00000060140	0
BP	GO:0043304	regulation of mast cell degranulation	1999-01-01	27/14258	0.171634	0.419373	ENSG00000060140	STYK1	1	1	ENSG00000060140	0
BP	GO:0050433	regulation of catecholamine secretion	1999-01-01	27/14258	0.171634	0.419373	ENSG00000168621	GDNF	1	0		1	ENSG00000168621
BP	GO:0050650	chondroitin sulfate proteoglycan biosynthetic process	1999-01-01	27/14258	0.171634	0.419373	ENSG00000038427	VCAN	1	1	ENSG00000038427	0
BP	GO:0051491	positive regulation of filopodium assembly	1999-01-01	27/14258	0.171634	0.419373	ENSG00000197959	DNM3	1	0		1	ENSG00000197959
BP	GO:0070873	regulation of glycogen metabolic process	1999-01-01	27/14258	0.171634	0.419373	ENSG00000215644	GCGR	1	1	ENSG00000215644	0
BP	GO:1902803	regulation of synaptic vesicle transport	1999-01-01	27/14258	0.171634	0.419373	ENSG00000101098	RIMS4	1	0		1	ENSG00000101098
BP	GO:1903131	mononuclear cell differentiation	1999-01-01	27/14258	0.171634	0.419373	ENSG00000019582	CD74	1	1	ENSG00000019582	0
BP	GO:1905476	negative regulation of protein localization to membrane	1999-01-01	27/14258	0.171634	0.419373	ENSG00000150551	LYPD1	1	0		1	ENSG00000150551
BP	GO:0030330	DNA damage response, signal transduction by p53 class mediator	1999-02-01	108/14258	0.17266	0.420873	ENSG00000073282/ENSG00000019582	TP63/CD74	2	1	ENSG00000019582	1	ENSG00000073282
BP	GO:1905477	positive regulation of protein localization to membrane	1999-02-01	108/14258	0.17266	0.420873	ENSG00000073282/ENSG00000133216	TP63/EPHB2	2	0		2	ENSG00000073282/ENSG00000133216
BP	GO:1902105	regulation of leukocyte differentiation	1999-03-01	207/14258	0.17407	0.420873	ENSG00000019582/ENSG00000166147/ENSG00000186891	CD74/FBN1/TNFRSF18	3	3	ENSG00000019582/ENSG00000166147/ENSG00000186891	0
BP	GO:0071902	positive regulation of protein serine/threonine kinase activity	1999-04-01	314/14258	0.174401	0.420873	ENSG00000163362/ENSG00000019582/ENSG00000173432/ENSG00000176907	INAVA/CD74/SAA1/TCIM	4	3	ENSG00000163362/ENSG00000019582/ENSG00000173432	1	ENSG00000176907
BP	GO:0009187	cyclic nucleotide metabolic process	1999-02-01	109/14258	0.175136	0.420873	ENSG00000164867/ENSG00000164116	NOS3/GUCY1A1	2	1	ENSG00000164116	1	ENSG00000164867
BP	GO:0019935	cyclic-nucleotide-mediated signaling	1999-02-01	109/14258	0.175136	0.420873	ENSG00000165029/ENSG00000215644	ABCA1/GCGR	2	1	ENSG00000215644	1	ENSG00000165029
BP	GO:0051291	protein heterooligomerization	1999-02-01	109/14258	0.175136	0.420873	ENSG00000142156/ENSG00000019582	COL6A1/CD74	2	2	ENSG00000142156/ENSG00000019582	0
BP	GO:0000305	response to oxygen radical	1999-01-01	28/14258	0.177396	0.420873	ENSG00000164867	NOS3	1	0		1	ENSG00000164867
BP	GO:0006536	glutamate metabolic process	1999-01-01	28/14258	0.177396	0.420873	ENSG00000100033	PRODH	1	1	ENSG00000100033	0
BP	GO:0010092	specification of animal organ identity	1999-01-01	28/14258	0.177396	0.420873	ENSG00000168621	GDNF	1	0		1	ENSG00000168621
BP	GO:0018200	peptidyl-glutamic acid modification	1999-01-01	28/14258	0.177396	0.420873	ENSG00000057593	F7	1	1	ENSG00000057593	0
BP	GO:0030049	muscle filament sliding	1999-01-01	28/14258	0.177396	0.420873	ENSG00000130598	TNNI2	1	0		1	ENSG00000130598
BP	GO:0030201	heparan sulfate proteoglycan metabolic process	1999-01-01	28/14258	0.177396	0.420873	ENSG00000249853	HS3ST5	1	1	ENSG00000249853	0
BP	GO:0032467	positive regulation of cytokinesis	1999-01-01	28/14258	0.177396	0.420873	ENSG00000122966	CIT	1	1	ENSG00000122966	0
BP	GO:0033144	negative regulation of intracellular steroid hormone receptor signaling pathway	1999-01-01	28/14258	0.177396	0.420873	ENSG00000073282	TP63	1	0		1	ENSG00000073282
BP	GO:0033275	actin-myosin filament sliding	1999-01-01	28/14258	0.177396	0.420873	ENSG00000130598	TNNI2	1	0		1	ENSG00000130598
BP	GO:0040018	positive regulation of multicellular organism growth	1999-01-01	28/14258	0.177396	0.420873	ENSG00000132932	ATP8A2	1	0		1	ENSG00000132932
BP	GO:0048246	macrophage chemotaxis	1999-01-01	28/14258	0.177396	0.420873	ENSG00000173432	SAA1	1	1	ENSG00000173432	0
BP	GO:0050704	regulation of interleukin-1 secretion	1999-01-01	28/14258	0.177396	0.420873	ENSG00000173432	SAA1	1	1	ENSG00000173432	0
BP	GO:0060317	cardiac epithelial to mesenchymal transition	1999-01-01	28/14258	0.177396	0.420873	ENSG00000106991	ENG	1	1	ENSG00000106991	0
BP	GO:0070232	regulation of T cell apoptotic process	1999-01-01	28/14258	0.177396	0.420873	ENSG00000159763	PIP	1	1	ENSG00000159763	0
BP	GO:0090022	regulation of neutrophil chemotaxis	1999-01-01	28/14258	0.177396	0.420873	ENSG00000019582	CD74	1	1	ENSG00000019582	0
BP	GO:1901099	negative regulation of signal transduction in absence of ligand	1999-01-01	28/14258	0.177396	0.420873	ENSG00000168621	GDNF	1	0		1	ENSG00000168621
BP	GO:1902230	negative regulation of intrinsic apoptotic signaling pathway in response to DNA damage	1999-01-01	28/14258	0.177396	0.420873	ENSG00000019582	CD74	1	1	ENSG00000019582	0
BP	GO:2001240	negative regulation of extrinsic apoptotic signaling pathway in absence of ligand	1999-01-01	28/14258	0.177396	0.420873	ENSG00000168621	GDNF	1	0		1	ENSG00000168621
BP	GO:0051251	positive regulation of lymphocyte activation	1999-03-01	209/14258	0.177506	0.420873	ENSG00000134258/ENSG00000019582/ENSG00000157873	VTCN1/CD74/TNFRSF14	3	3	ENSG00000134258/ENSG00000019582/ENSG00000157873	0
BP	GO:1905952	regulation of lipid localization	1999-02-01	110/14258	0.177618	0.420873	ENSG00000165029/ENSG00000132932	ABCA1/ATP8A2	2	0		2	ENSG00000165029/ENSG00000132932
BP	GO:0042133	neurotransmitter metabolic process	1999-02-01	111/14258	0.180105	0.422092	ENSG00000204385/ENSG00000164867	SLC44A4/NOS3	2	1	ENSG00000204385	1	ENSG00000164867
BP	GO:1903305	regulation of regulated secretory pathway	1999-02-01	111/14258	0.180105	0.422092	ENSG00000101098/ENSG00000060140	RIMS4/STYK1	2	1	ENSG00000060140	1	ENSG00000101098
BP	GO:0051962	positive regulation of nervous system development	1999-05-01	431/14258	0.180266	0.422092	ENSG00000139352/ENSG00000133216/ENSG00000137825/ENSG00000124920/ENSG00000132932	ASCL1/EPHB2/ITPKA/MYRF/ATP8A2	5	2	ENSG00000137825/ENSG00000124920	3	ENSG00000139352/ENSG00000133216/ENSG00000132932
BP	GO:0046683	response to organophosphorus	1999-02-01	112/14258	0.182598	0.422092	ENSG00000125740/ENSG00000188404	FOSB/SELL	2	2	ENSG00000125740/ENSG00000188404	0
BP	GO:0046777	protein autophosphorylation	1999-03-01	212/14258	0.182695	0.422092	ENSG00000106991/ENSG00000117650/ENSG00000060140	ENG/NEK2/STYK1	3	3	ENSG00000106991/ENSG00000117650/ENSG00000060140	0
BP	GO:0060047	heart contraction	1999-03-01	212/14258	0.182695	0.422092	ENSG00000150201/ENSG00000164867/ENSG00000130598	FXYD4/NOS3/TNNI2	3	1	ENSG00000150201	2	ENSG00000164867/ENSG00000130598
BP	GO:0060485	mesenchyme development	1999-03-01	212/14258	0.182695	0.422092	ENSG00000106991/ENSG00000111846/ENSG00000168621	ENG/GCNT2/GDNF	3	2	ENSG00000106991/ENSG00000111846	1	ENSG00000168621
BP	GO:0001569	branching involved in blood vessel morphogenesis	1999-01-01	29/14258	0.183119	0.422092	ENSG00000106991	ENG	1	1	ENSG00000106991	0
BP	GO:0003156	regulation of animal organ formation	1999-01-01	29/14258	0.183119	0.422092	ENSG00000168621	GDNF	1	0		1	ENSG00000168621
BP	GO:0003230	cardiac atrium development	1999-01-01	29/14258	0.183119	0.422092	ENSG00000106991	ENG	1	1	ENSG00000106991	0
BP	GO:0014044	Schwann cell development	1999-01-01	29/14258	0.183119	0.422092	ENSG00000185567	AHNAK2	1	1	ENSG00000185567	0
BP	GO:0030513	positive regulation of BMP signaling pathway	1999-01-01	29/14258	0.183119	0.422092	ENSG00000106991	ENG	1	1	ENSG00000106991	0
BP	GO:0035115	embryonic forelimb morphogenesis	1999-01-01	29/14258	0.183119	0.422092	ENSG00000073282	TP63	1	0		1	ENSG00000073282
BP	GO:0035909	aorta morphogenesis	1999-01-01	29/14258	0.183119	0.422092	ENSG00000106991	ENG	1	1	ENSG00000106991	0
BP	GO:0036296	response to increased oxygen levels	1999-01-01	29/14258	0.183119	0.422092	ENSG00000026103	FAS	1	1	ENSG00000026103	0
BP	GO:0042092	type 2 immune response	1999-01-01	29/14258	0.183119	0.422092	ENSG00000019582	CD74	1	1	ENSG00000019582	0
BP	GO:0043516	regulation of DNA damage response, signal transduction by p53 class mediator	1999-01-01	29/14258	0.183119	0.422092	ENSG00000019582	CD74	1	1	ENSG00000019582	0
BP	GO:0045736	negative regulation of cyclin-dependent protein serine/threonine kinase activity	1999-01-01	29/14258	0.183119	0.422092	ENSG00000166851	PLK1	1	1	ENSG00000166851	0
BP	GO:0046471	phosphatidylglycerol metabolic process	1999-01-01	29/14258	0.183119	0.422092	ENSG00000188257	PLA2G2A	1	1	ENSG00000188257	0
BP	GO:0051085	chaperone cofactor-dependent protein refolding	1999-01-01	29/14258	0.183119	0.422092	ENSG00000019582	CD74	1	1	ENSG00000019582	0
BP	GO:0071675	regulation of mononuclear cell migration	1999-01-01	29/14258	0.183119	0.422092	ENSG00000106366	SERPINE1	1	0		1	ENSG00000106366
BP	GO:1900739	regulation of protein insertion into mitochondrial membrane involved in apoptotic signaling pathway	1999-01-01	29/14258	0.183119	0.422092	ENSG00000073282	TP63	1	0		1	ENSG00000073282
BP	GO:1900740	positive regulation of protein insertion into mitochondrial membrane involved in apoptotic signaling pathway	1999-01-01	29/14258	0.183119	0.422092	ENSG00000073282	TP63	1	0		1	ENSG00000073282
BP	GO:1901797	negative regulation of signal transduction by p53 class mediator	1999-01-01	29/14258	0.183119	0.422092	ENSG00000019582	CD74	1	1	ENSG00000019582	0
BP	GO:1905332	positive regulation of morphogenesis of an epithelium	1999-01-01	29/14258	0.183119	0.422092	ENSG00000168621	GDNF	1	0		1	ENSG00000168621
BP	GO:1903829	positive regulation of cellular protein localization	1999-04-01	321/14258	0.184033	0.423737	ENSG00000073282/ENSG00000166851/ENSG00000133216/ENSG00000101194	TP63/PLK1/EPHB2/SLC17A9	4	2	ENSG00000166851/ENSG00000101194	2	ENSG00000073282/ENSG00000133216
BP	GO:0045216	cell-cell junction organization	1999-03-01	213/14258	0.184434	0.424185	ENSG00000189058/ENSG00000163362/ENSG00000069188	APOD/INAVA/SDK2	3	2	ENSG00000189058/ENSG00000163362	1	ENSG00000069188
BP	GO:0034332	adherens junction organization	1999-02-01	114/14258	0.187599	0.424185	ENSG00000189058/ENSG00000163362	APOD/INAVA	2	2	ENSG00000189058/ENSG00000163362	0
BP	GO:0003015	heart process	1999-03-01	215/14258	0.187925	0.424185	ENSG00000150201/ENSG00000164867/ENSG00000130598	FXYD4/NOS3/TNNI2	3	1	ENSG00000150201	2	ENSG00000164867/ENSG00000130598
BP	GO:0030336	negative regulation of cell migration	1999-03-01	215/14258	0.187925	0.424185	ENSG00000189058/ENSG00000106991/ENSG00000106366	APOD/ENG/SERPINE1	3	2	ENSG00000189058/ENSG00000106991	1	ENSG00000106366
BP	GO:0001941	postsynaptic membrane organization	1999-01-01	30/14258	0.188803	0.424185	ENSG00000168621	GDNF	1	0		1	ENSG00000168621
BP	GO:0007094	mitotic spindle assembly checkpoint	1999-01-01	30/14258	0.188803	0.424185	ENSG00000166851	PLK1	1	1	ENSG00000166851	0
BP	GO:0030857	negative regulation of epithelial cell differentiation	1999-01-01	30/14258	0.188803	0.424185	ENSG00000073282	TP63	1	0		1	ENSG00000073282
BP	GO:0032965	regulation of collagen biosynthetic process	1999-01-01	30/14258	0.188803	0.424185	ENSG00000106991	ENG	1	1	ENSG00000106991	0
BP	GO:0043030	regulation of macrophage activation	1999-01-01	30/14258	0.188803	0.424185	ENSG00000019582	CD74	1	1	ENSG00000019582	0
BP	GO:0045581	negative regulation of T cell differentiation	1999-01-01	30/14258	0.188803	0.424185	ENSG00000019582	CD74	1	1	ENSG00000019582	0
BP	GO:0048255	mRNA stabilization	1999-01-01	30/14258	0.188803	0.424185	ENSG00000168621	GDNF	1	0		1	ENSG00000168621
BP	GO:0050432	catecholamine secretion	1999-01-01	30/14258	0.188803	0.424185	ENSG00000168621	GDNF	1	0		1	ENSG00000168621
BP	GO:0050702	interleukin-1 beta secretion	1999-01-01	30/14258	0.188803	0.424185	ENSG00000165029	ABCA1	1	0		1	ENSG00000165029
BP	GO:0051443	positive regulation of ubiquitin-protein transferase activity	1999-01-01	30/14258	0.188803	0.424185	ENSG00000166851	PLK1	1	1	ENSG00000166851	0
BP	GO:0060416	response to growth hormone	1999-01-01	30/14258	0.188803	0.424185	ENSG00000057593	F7	1	1	ENSG00000057593	0
BP	GO:0060428	lung epithelium development	1999-01-01	30/14258	0.188803	0.424185	ENSG00000139352	ASCL1	1	0		1	ENSG00000139352
BP	GO:0061384	heart trabecula morphogenesis	1999-01-01	30/14258	0.188803	0.424185	ENSG00000106991	ENG	1	1	ENSG00000106991	0
BP	GO:0071173	spindle assembly checkpoint	1999-01-01	30/14258	0.188803	0.424185	ENSG00000166851	PLK1	1	1	ENSG00000166851	0
BP	GO:0071174	mitotic spindle checkpoint	1999-01-01	30/14258	0.188803	0.424185	ENSG00000166851	PLK1	1	1	ENSG00000166851	0
BP	GO:0072348	sulfur compound transport	1999-01-01	30/14258	0.188803	0.424185	ENSG00000204385	SLC44A4	1	1	ENSG00000204385	0
BP	GO:1900271	regulation of long-term synaptic potentiation	1999-01-01	30/14258	0.188803	0.424185	ENSG00000133216	EPHB2	1	0		1	ENSG00000133216
BP	GO:0045927	positive regulation of growth	1999-03-01	216/14258	0.189678	0.424185	ENSG00000204385/ENSG00000275896/ENSG00000132932	SLC44A4/PRSS2/ATP8A2	3	2	ENSG00000204385/ENSG00000275896	1	ENSG00000132932
BP	GO:0098542	defense response to other organism	1999-04-01	327/14258	0.192428	0.424185	ENSG00000188257/ENSG00000108771/ENSG00000106366/ENSG00000198183	PLA2G2A/DHX58/SERPINE1/BPIFA1	4	3	ENSG00000188257/ENSG00000108771/ENSG00000198183	1	ENSG00000106366
BP	GO:0008037	cell recognition	1999-02-01	116/14258	0.192619	0.424185	ENSG00000133216/ENSG00000038427	EPHB2/VCAN	2	1	ENSG00000038427	1	ENSG00000133216
BP	GO:0055123	digestive system development	1999-02-01	116/14258	0.192619	0.424185	ENSG00000139352/ENSG00000073282	ASCL1/TP63	2	0		2	ENSG00000139352/ENSG00000073282
BP	GO:1903707	negative regulation of hemopoiesis	1999-02-01	116/14258	0.192619	0.424185	ENSG00000019582/ENSG00000166147	CD74/FBN1	2	2	ENSG00000019582/ENSG00000166147	0
BP	GO:1903747	regulation of establishment of protein localization to mitochondrion	1999-02-01	116/14258	0.192619	0.424185	ENSG00000073282/ENSG00000101194	TP63/SLC17A9	2	1	ENSG00000101194	1	ENSG00000073282
BP	GO:0001709	cell fate determination	1999-01-01	31/14258	0.194447	0.424185	ENSG00000139352	ASCL1	1	0		1	ENSG00000139352
BP	GO:0001844	protein insertion into mitochondrial membrane involved in apoptotic signaling pathway	1999-01-01	31/14258	0.194447	0.424185	ENSG00000073282	TP63	1	0		1	ENSG00000073282
BP	GO:0002686	negative regulation of leukocyte migration	1999-01-01	31/14258	0.194447	0.424185	ENSG00000189058	APOD	1	1	ENSG00000189058	0
BP	GO:0009395	phospholipid catabolic process	1999-01-01	31/14258	0.194447	0.424185	ENSG00000102886	GDPD3	1	1	ENSG00000102886	0
BP	GO:0010165	response to X-ray	1999-01-01	31/14258	0.194447	0.424185	ENSG00000073282	TP63	1	0		1	ENSG00000073282
BP	GO:0021517	ventral spinal cord development	1999-01-01	31/14258	0.194447	0.424185	ENSG00000139352	ASCL1	1	0		1	ENSG00000139352
BP	GO:0031641	regulation of myelination	1999-01-01	31/14258	0.194447	0.424185	ENSG00000124920	MYRF	1	1	ENSG00000124920	0
BP	GO:0032309	icosanoid secretion	1999-01-01	31/14258	0.194447	0.424185	ENSG00000188257	PLA2G2A	1	1	ENSG00000188257	0
BP	GO:0032365	intracellular lipid transport	1999-01-01	31/14258	0.194447	0.424185	ENSG00000165029	ABCA1	1	0		1	ENSG00000165029
BP	GO:0035137	hindlimb morphogenesis	1999-01-01	31/14258	0.194447	0.424185	ENSG00000073282	TP63	1	0		1	ENSG00000073282
BP	GO:0045058	T cell selection	1999-01-01	31/14258	0.194447	0.424185	ENSG00000019582	CD74	1	1	ENSG00000019582	0
BP	GO:0045841	negative regulation of mitotic metaphase/anaphase transition	1999-01-01	31/14258	0.194447	0.424185	ENSG00000166851	PLK1	1	1	ENSG00000166851	0
BP	GO:0048048	embryonic eye morphogenesis	1999-01-01	31/14258	0.194447	0.424185	ENSG00000166147	FBN1	1	1	ENSG00000166147	0
BP	GO:0048791	calcium ion-regulated exocytosis of neurotransmitter	1999-01-01	31/14258	0.194447	0.424185	ENSG00000101098	RIMS4	1	0		1	ENSG00000101098
BP	GO:0098751	bone cell development	1999-01-01	31/14258	0.194447	0.424185	ENSG00000166147	FBN1	1	1	ENSG00000166147	0
BP	GO:1902100	negative regulation of metaphase/anaphase transition of cell cycle	1999-01-01	31/14258	0.194447	0.424185	ENSG00000166851	PLK1	1	1	ENSG00000166851	0
BP	GO:1902622	regulation of neutrophil migration	1999-01-01	31/14258	0.194447	0.424185	ENSG00000019582	CD74	1	1	ENSG00000019582	0
BP	GO:1904030	negative regulation of cyclin-dependent protein kinase activity	1999-01-01	31/14258	0.194447	0.424185	ENSG00000166851	PLK1	1	1	ENSG00000166851	0
BP	GO:1904036	negative regulation of epithelial cell apoptotic process	1999-01-01	31/14258	0.194447	0.424185	ENSG00000106366	SERPINE1	1	0		1	ENSG00000106366
BP	GO:1905517	macrophage migration	1999-01-01	31/14258	0.194447	0.424185	ENSG00000173432	SAA1	1	1	ENSG00000173432	0
BP	GO:2000273	positive regulation of signaling receptor activity	1999-01-01	31/14258	0.194447	0.424185	ENSG00000133216	EPHB2	1	0		1	ENSG00000133216
BP	GO:2000826	regulation of heart morphogenesis	1999-01-01	31/14258	0.194447	0.424185	ENSG00000106991	ENG	1	1	ENSG00000106991	0
BP	GO:0002764	immune response-regulating signaling pathway	1999-05-01	443/14258	0.194534	0.424185	ENSG00000215182/ENSG00000163362/ENSG00000134258/ENSG00000108771/ENSG00000198788	MUC5AC/INAVA/VTCN1/DHX58/MUC2	5	5	ENSG00000215182/ENSG00000163362/ENSG00000134258/ENSG00000108771/ENSG00000198788	0
BP	GO:0001837	epithelial to mesenchymal transition	1999-02-01	117/14258	0.195136	0.424185	ENSG00000106991/ENSG00000111846	ENG/GCNT2	2	2	ENSG00000106991/ENSG00000111846	0
BP	GO:0007098	centrosome cycle	1999-02-01	117/14258	0.195136	0.424185	ENSG00000166851/ENSG00000117650	PLK1/NEK2	2	2	ENSG00000166851/ENSG00000117650	0
BP	GO:0060041	retina development in camera-type eye	1999-02-01	117/14258	0.195136	0.424185	ENSG00000069188/ENSG00000132932	SDK2/ATP8A2	2	0		2	ENSG00000069188/ENSG00000132932
BP	GO:1903322	positive regulation of protein modification by small protein conjugation or removal	1999-02-01	117/14258	0.195136	0.424185	ENSG00000163362/ENSG00000166851	INAVA/PLK1	2	2	ENSG00000163362/ENSG00000166851	0
BP	GO:0051249	regulation of lymphocyte activation	1999-04-01	329/14258	0.195253	0.424185	ENSG00000134258/ENSG00000019582/ENSG00000157873/ENSG00000186891	VTCN1/CD74/TNFRSF14/TNFRSF18	4	4	ENSG00000134258/ENSG00000019582/ENSG00000157873/ENSG00000186891	0
BP	GO:0043900	regulation of multi-organism process	1999-04-01	330/14258	0.196671	0.426826	ENSG00000019582/ENSG00000249853/ENSG00000108771/ENSG00000198183	CD74/HS3ST5/DHX58/BPIFA1	4	4	ENSG00000019582/ENSG00000249853/ENSG00000108771/ENSG00000198183	0
BP	GO:0003018	vascular process in circulatory system	1999-02-01	118/14258	0.197657	0.428089	ENSG00000164867/ENSG00000164116	NOS3/GUCY1A1	2	1	ENSG00000164116	1	ENSG00000164867
BP	GO:0006633	fatty acid biosynthetic process	1999-02-01	118/14258	0.197657	0.428089	ENSG00000019582/ENSG00000012779	CD74/ALOX5	2	2	ENSG00000019582/ENSG00000012779	0
BP	GO:0001754	eye photoreceptor cell differentiation	1999-01-01	32/14258	0.200053	0.428453	ENSG00000069188	SDK2	1	0		1	ENSG00000069188
BP	GO:0002833	positive regulation of response to biotic stimulus	1999-01-01	32/14258	0.200053	0.428453	ENSG00000108771	DHX58	1	1	ENSG00000108771	0
BP	GO:0003044	regulation of systemic arterial blood pressure mediated by a chemical signal	1999-01-01	32/14258	0.200053	0.428453	ENSG00000164867	NOS3	1	0		1	ENSG00000164867
BP	GO:0006692	prostanoid metabolic process	1999-01-01	32/14258	0.200053	0.428453	ENSG00000019582	CD74	1	1	ENSG00000019582	0
BP	GO:0006693	prostaglandin metabolic process	1999-01-01	32/14258	0.200053	0.428453	ENSG00000019582	CD74	1	1	ENSG00000019582	0
BP	GO:0010464	regulation of mesenchymal cell proliferation	1999-01-01	32/14258	0.200053	0.428453	ENSG00000073282	TP63	1	0		1	ENSG00000073282
BP	GO:0032653	regulation of interleukin-10 production	1999-01-01	32/14258	0.200053	0.428453	ENSG00000163362	INAVA	1	1	ENSG00000163362	0
BP	GO:0045776	negative regulation of blood pressure	1999-01-01	32/14258	0.200053	0.428453	ENSG00000164867	NOS3	1	0		1	ENSG00000164867
BP	GO:0050775	positive regulation of dendrite morphogenesis	1999-01-01	32/14258	0.200053	0.428453	ENSG00000137825	ITPKA	1	1	ENSG00000137825	0
BP	GO:0072210	metanephric nephron development	1999-01-01	32/14258	0.200053	0.428453	ENSG00000168621	GDNF	1	0		1	ENSG00000168621
BP	GO:1900449	regulation of glutamate receptor signaling pathway	1999-01-01	32/14258	0.200053	0.428453	ENSG00000133216	EPHB2	1	0		1	ENSG00000133216
BP	GO:0043524	negative regulation of neuron apoptotic process	1999-02-01	120/14258	0.202712	0.433709	ENSG00000164418/ENSG00000168621	GRIK2/GDNF	2	1	ENSG00000164418	1	ENSG00000168621
BP	GO:0002720	positive regulation of cytokine production involved in immune response	1999-01-01	33/14258	0.20562	0.43379	ENSG00000019582	CD74	1	1	ENSG00000019582	0
BP	GO:0006656	phosphatidylcholine biosynthetic process	1999-01-01	33/14258	0.20562	0.43379	ENSG00000204385	SLC44A4	1	1	ENSG00000204385	0
BP	GO:0008608	attachment of spindle microtubules to kinetochore	1999-01-01	33/14258	0.20562	0.43379	ENSG00000117650	NEK2	1	1	ENSG00000117650	0
BP	GO:0031577	spindle checkpoint	1999-01-01	33/14258	0.20562	0.43379	ENSG00000166851	PLK1	1	1	ENSG00000166851	0
BP	GO:0032212	positive regulation of telomere maintenance via telomerase	1999-01-01	33/14258	0.20562	0.43379	ENSG00000117650	NEK2	1	1	ENSG00000117650	0
BP	GO:0032881	regulation of polysaccharide metabolic process	1999-01-01	33/14258	0.20562	0.43379	ENSG00000215644	GCGR	1	1	ENSG00000215644	0
BP	GO:0033628	regulation of cell adhesion mediated by integrin	1999-01-01	33/14258	0.20562	0.43379	ENSG00000106366	SERPINE1	1	0		1	ENSG00000106366
BP	GO:0040019	positive regulation of embryonic development	1999-01-01	33/14258	0.20562	0.43379	ENSG00000168621	GDNF	1	0		1	ENSG00000168621
BP	GO:0048488	synaptic vesicle endocytosis	1999-01-01	33/14258	0.20562	0.43379	ENSG00000197959	DNM3	1	0		1	ENSG00000197959
BP	GO:0071377	cellular response to glucagon stimulus	1999-01-01	33/14258	0.20562	0.43379	ENSG00000215644	GCGR	1	1	ENSG00000215644	0
BP	GO:0085029	extracellular matrix assembly	1999-01-01	33/14258	0.20562	0.43379	ENSG00000168477	TNXB	1	1	ENSG00000168477	0
BP	GO:1905819	negative regulation of chromosome separation	1999-01-01	33/14258	0.20562	0.43379	ENSG00000166851	PLK1	1	1	ENSG00000166851	0
BP	GO:2000351	regulation of endothelial cell apoptotic process	1999-01-01	33/14258	0.20562	0.43379	ENSG00000106366	SERPINE1	1	0		1	ENSG00000106366
BP	GO:2000816	negative regulation of mitotic sister chromatid separation	1999-01-01	33/14258	0.20562	0.43379	ENSG00000166851	PLK1	1	1	ENSG00000166851	0
BP	GO:1900371	regulation of purine nucleotide biosynthetic process	1999-02-01	122/14258	0.207782	0.435893	ENSG00000164867/ENSG00000164116	NOS3/GUCY1A1	2	1	ENSG00000164116	1	ENSG00000164867
BP	GO:1903900	regulation of viral life cycle	1999-02-01	122/14258	0.207782	0.435893	ENSG00000019582/ENSG00000249853	CD74/HS3ST5	2	2	ENSG00000019582/ENSG00000249853	0
BP	GO:0042063	gliogenesis	1999-03-01	227/14258	0.20922	0.435893	ENSG00000139352/ENSG00000185567/ENSG00000124920	ASCL1/AHNAK2/MYRF	3	2	ENSG00000185567/ENSG00000124920	1	ENSG00000139352
BP	GO:0002695	negative regulation of leukocyte activation	1999-02-01	123/14258	0.210322	0.435893	ENSG00000134258/ENSG00000019582	VTCN1/CD74	2	2	ENSG00000134258/ENSG00000019582	0
BP	GO:0030808	regulation of nucleotide biosynthetic process	1999-02-01	123/14258	0.210322	0.435893	ENSG00000164867/ENSG00000164116	NOS3/GUCY1A1	2	1	ENSG00000164116	1	ENSG00000164867
BP	GO:0050707	regulation of cytokine secretion	1999-02-01	123/14258	0.210322	0.435893	ENSG00000134258/ENSG00000173432	VTCN1/SAA1	2	2	ENSG00000134258/ENSG00000173432	0
BP	GO:0010712	regulation of collagen metabolic process	1999-01-01	34/14258	0.211148	0.435893	ENSG00000106991	ENG	1	1	ENSG00000106991	0
BP	GO:0010955	negative regulation of protein processing	1999-01-01	34/14258	0.211148	0.435893	ENSG00000106366	SERPINE1	1	0		1	ENSG00000106366
BP	GO:0021515	cell differentiation in spinal cord	1999-01-01	34/14258	0.211148	0.435893	ENSG00000139352	ASCL1	1	0		1	ENSG00000139352
BP	GO:0031279	regulation of cyclase activity	1999-01-01	34/14258	0.211148	0.435893	ENSG00000164867	NOS3	1	0		1	ENSG00000164867
BP	GO:0032613	interleukin-10 production	1999-01-01	34/14258	0.211148	0.435893	ENSG00000163362	INAVA	1	1	ENSG00000163362	0
BP	GO:0035136	forelimb morphogenesis	1999-01-01	34/14258	0.211148	0.435893	ENSG00000073282	TP63	1	0		1	ENSG00000073282
BP	GO:0043489	RNA stabilization	1999-01-01	34/14258	0.211148	0.435893	ENSG00000168621	GDNF	1	0		1	ENSG00000168621
BP	GO:0051204	protein insertion into mitochondrial membrane	1999-01-01	34/14258	0.211148	0.435893	ENSG00000073282	TP63	1	0		1	ENSG00000073282
BP	GO:0051339	regulation of lyase activity	1999-01-01	34/14258	0.211148	0.435893	ENSG00000164867	NOS3	1	0		1	ENSG00000164867
BP	GO:0051973	positive regulation of telomerase activity	1999-01-01	34/14258	0.211148	0.435893	ENSG00000117650	NEK2	1	1	ENSG00000117650	0
BP	GO:0070266	necroptotic process	1999-01-01	34/14258	0.211148	0.435893	ENSG00000026103	FAS	1	1	ENSG00000026103	0
BP	GO:0071715	icosanoid transport	1999-01-01	34/14258	0.211148	0.435893	ENSG00000188257	PLA2G2A	1	1	ENSG00000188257	0
BP	GO:0072678	T cell migration	1999-01-01	34/14258	0.211148	0.435893	ENSG00000189058	APOD	1	1	ENSG00000189058	0
BP	GO:1901571	fatty acid derivative transport	1999-01-01	34/14258	0.211148	0.435893	ENSG00000188257	PLA2G2A	1	1	ENSG00000188257	0
BP	GO:1903318	negative regulation of protein maturation	1999-01-01	34/14258	0.211148	0.435893	ENSG00000106366	SERPINE1	1	0		1	ENSG00000106366
BP	GO:2001258	negative regulation of cation channel activity	1999-01-01	34/14258	0.211148	0.435893	ENSG00000133216	EPHB2	1	0		1	ENSG00000133216
BP	GO:0007059	chromosome segregation	1999-04-01	341/14258	0.212472	0.438197	ENSG00000166851/ENSG00000090889/ENSG00000186185/ENSG00000117650	PLK1/KIF4A/KIF18B/NEK2	4	4	ENSG00000166851/ENSG00000090889/ENSG00000186185/ENSG00000117650	0
BP	GO:0045765	regulation of angiogenesis	1999-03-01	229/14258	0.212822	0.438248	ENSG00000106991/ENSG00000164867/ENSG00000106366	ENG/NOS3/SERPINE1	3	1	ENSG00000106991	2	ENSG00000164867/ENSG00000106366
BP	GO:0006898	receptor-mediated endocytosis	1999-03-01	230/14258	0.214628	0.438248	ENSG00000173432/ENSG00000106366/ENSG00000197959	SAA1/SERPINE1/DNM3	3	1	ENSG00000173432	2	ENSG00000106366/ENSG00000197959
BP	GO:1903037	regulation of leukocyte cell-cell adhesion	1999-03-01	230/14258	0.214628	0.438248	ENSG00000134258/ENSG00000019582/ENSG00000157873	VTCN1/CD74/TNFRSF14	3	3	ENSG00000134258/ENSG00000019582/ENSG00000157873	0
BP	GO:0001764	neuron migration	1999-02-01	125/14258	0.215411	0.438248	ENSG00000139352/ENSG00000152377	ASCL1/SPOCK1	2	1	ENSG00000152377	1	ENSG00000139352
BP	GO:0006937	regulation of muscle contraction	1999-02-01	125/14258	0.215411	0.438248	ENSG00000130598/ENSG00000164116	TNNI2/GUCY1A1	2	1	ENSG00000164116	1	ENSG00000130598
BP	GO:0000266	mitochondrial fission	1999-01-01	35/14258	0.216639	0.438248	ENSG00000197959	DNM3	1	0		1	ENSG00000197959
BP	GO:0001974	blood vessel remodeling	1999-01-01	35/14258	0.216639	0.438248	ENSG00000164867	NOS3	1	0		1	ENSG00000164867
BP	GO:0006654	phosphatidic acid biosynthetic process	1999-01-01	35/14258	0.216639	0.438248	ENSG00000188257	PLA2G2A	1	1	ENSG00000188257	0
BP	GO:0006953	acute-phase response	1999-01-01	35/14258	0.216639	0.438248	ENSG00000173432	SAA1	1	1	ENSG00000173432	0
BP	GO:0030890	positive regulation of B cell proliferation	1999-01-01	35/14258	0.216639	0.438248	ENSG00000019582	CD74	1	1	ENSG00000019582	0
BP	GO:0033003	regulation of mast cell activation	1999-01-01	35/14258	0.216639	0.438248	ENSG00000060140	STYK1	1	1	ENSG00000060140	0
BP	GO:0043616	keratinocyte proliferation	1999-01-01	35/14258	0.216639	0.438248	ENSG00000073282	TP63	1	0		1	ENSG00000073282
BP	GO:0048662	negative regulation of smooth muscle cell proliferation	1999-01-01	35/14258	0.216639	0.438248	ENSG00000189058	APOD	1	1	ENSG00000189058	0
BP	GO:0048806	genitalia development	1999-01-01	35/14258	0.216639	0.438248	ENSG00000073282	TP63	1	0		1	ENSG00000073282
BP	GO:0051084	'de novo' posttranslational protein folding	1999-01-01	35/14258	0.216639	0.438248	ENSG00000019582	CD74	1	1	ENSG00000019582	0
BP	GO:0061844	antimicrobial humoral immune response mediated by antimicrobial peptide	1999-01-01	35/14258	0.216639	0.438248	ENSG00000198183	BPIFA1	1	1	ENSG00000198183	0
BP	GO:0070423	nucleotide-binding oligomerization domain containing signaling pathway	1999-01-01	35/14258	0.216639	0.438248	ENSG00000163362	INAVA	1	1	ENSG00000163362	0
BP	GO:0090184	positive regulation of kidney development	1999-01-01	35/14258	0.216639	0.438248	ENSG00000168621	GDNF	1	0		1	ENSG00000168621
BP	GO:1904358	positive regulation of telomere maintenance via telomere lengthening	1999-01-01	35/14258	0.216639	0.438248	ENSG00000117650	NEK2	1	1	ENSG00000117650	0
BP	GO:1905953	negative regulation of lipid localization	1999-01-01	35/14258	0.216639	0.438248	ENSG00000165029	ABCA1	1	0		1	ENSG00000165029
BP	GO:0007269	neurotransmitter secretion	1999-02-01	126/14258	0.21796	0.439201	ENSG00000101298/ENSG00000101098	SNPH/RIMS4	2	1	ENSG00000101298	1	ENSG00000101098
BP	GO:0099643	signal release from synapse	1999-02-01	126/14258	0.21796	0.439201	ENSG00000101298/ENSG00000101098	SNPH/RIMS4	2	1	ENSG00000101298	1	ENSG00000101098
BP	GO:0048511	rhythmic process	1999-03-01	233/14258	0.220067	0.439201	ENSG00000057593/ENSG00000164867/ENSG00000106366	F7/NOS3/SERPINE1	3	1	ENSG00000057593	2	ENSG00000164867/ENSG00000106366
BP	GO:0014074	response to purine-containing compound	1999-02-01	127/14258	0.220512	0.439201	ENSG00000125740/ENSG00000188404	FOSB/SELL	2	2	ENSG00000125740/ENSG00000188404	0
BP	GO:0030168	platelet activation	1999-02-01	127/14258	0.220512	0.439201	ENSG00000173432/ENSG00000164867	SAA1/NOS3	2	1	ENSG00000173432	1	ENSG00000164867
BP	GO:0031023	microtubule organizing center organization	1999-02-01	127/14258	0.220512	0.439201	ENSG00000166851/ENSG00000117650	PLK1/NEK2	2	2	ENSG00000166851/ENSG00000117650	0
BP	GO:0045619	regulation of lymphocyte differentiation	1999-02-01	127/14258	0.220512	0.439201	ENSG00000019582/ENSG00000186891	CD74/TNFRSF18	2	2	ENSG00000019582/ENSG00000186891	0
BP	GO:0009410	response to xenobiotic stimulus	1999-03-01	234/14258	0.221886	0.439201	ENSG00000125740/ENSG00000057593/ENSG00000108602	FOSB/F7/ALDH3A1	3	3	ENSG00000125740/ENSG00000057593/ENSG00000108602	0
BP	GO:0051650	establishment of vesicle localization	1999-03-01	234/14258	0.221886	0.439201	ENSG00000101298/ENSG00000197959/ENSG00000101098	SNPH/DNM3/RIMS4	3	1	ENSG00000101298	2	ENSG00000197959/ENSG00000101098
BP	GO:0003197	endocardial cushion development	1999-01-01	36/14258	0.222091	0.439201	ENSG00000106991	ENG	1	1	ENSG00000106991	0
BP	GO:0010883	regulation of lipid storage	1999-01-01	36/14258	0.222091	0.439201	ENSG00000165029	ABCA1	1	0		1	ENSG00000165029
BP	GO:0031572	G2 DNA damage checkpoint	1999-01-01	36/14258	0.222091	0.439201	ENSG00000166851	PLK1	1	1	ENSG00000166851	0
BP	GO:0032757	positive regulation of interleukin-8 production	1999-01-01	36/14258	0.222091	0.439201	ENSG00000106366	SERPINE1	1	0		1	ENSG00000106366
BP	GO:0033048	negative regulation of mitotic sister chromatid segregation	1999-01-01	36/14258	0.222091	0.439201	ENSG00000166851	PLK1	1	1	ENSG00000166851	0
BP	GO:0035872	nucleotide-binding domain, leucine rich repeat containing receptor signaling pathway	1999-01-01	36/14258	0.222091	0.439201	ENSG00000163362	INAVA	1	1	ENSG00000163362	0
BP	GO:0045616	regulation of keratinocyte differentiation	1999-01-01	36/14258	0.222091	0.439201	ENSG00000073282	TP63	1	0		1	ENSG00000073282
BP	GO:0045824	negative regulation of innate immune response	1999-01-01	36/14258	0.222091	0.439201	ENSG00000108771	DHX58	1	1	ENSG00000108771	0
BP	GO:0046473	phosphatidic acid metabolic process	1999-01-01	36/14258	0.222091	0.439201	ENSG00000188257	PLA2G2A	1	1	ENSG00000188257	0
BP	GO:0055010	ventricular cardiac muscle tissue morphogenesis	1999-01-01	36/14258	0.222091	0.439201	ENSG00000106991	ENG	1	1	ENSG00000106991	0
BP	GO:0060236	regulation of mitotic spindle organization	1999-01-01	36/14258	0.222091	0.439201	ENSG00000166851	PLK1	1	1	ENSG00000166851	0
BP	GO:0061028	establishment of endothelial barrier	1999-01-01	36/14258	0.222091	0.439201	ENSG00000106991	ENG	1	1	ENSG00000106991	0
BP	GO:0090317	negative regulation of intracellular protein transport	1999-01-01	36/14258	0.222091	0.439201	ENSG00000189058	APOD	1	1	ENSG00000189058	0
BP	GO:0099601	regulation of neurotransmitter receptor activity	1999-01-01	36/14258	0.222091	0.439201	ENSG00000133216	EPHB2	1	0		1	ENSG00000133216
BP	GO:1902229	regulation of intrinsic apoptotic signaling pathway in response to DNA damage	1999-01-01	36/14258	0.222091	0.439201	ENSG00000019582	CD74	1	1	ENSG00000019582	0
BP	GO:0030509	BMP signaling pathway	1999-02-01	128/14258	0.223067	0.440308	ENSG00000106991/ENSG00000166147	ENG/FBN1	2	2	ENSG00000106991/ENSG00000166147	0
BP	GO:0050773	regulation of dendrite development	1999-02-01	128/14258	0.223067	0.440308	ENSG00000137825/ENSG00000197959	ITPKA/DNM3	2	1	ENSG00000137825	1	ENSG00000197959
BP	GO:0071356	cellular response to tumor necrosis factor	1999-03-01	235/14258	0.223709	0.440846	ENSG00000157873/ENSG00000026103/ENSG00000186891	TNFRSF14/FAS/TNFRSF18	3	3	ENSG00000157873/ENSG00000026103/ENSG00000186891	0
BP	GO:0043406	positive regulation of MAP kinase activity	1999-03-01	236/14258	0.225534	0.440846	ENSG00000163362/ENSG00000019582/ENSG00000173432	INAVA/CD74/SAA1	3	3	ENSG00000163362/ENSG00000019582/ENSG00000173432	0
BP	GO:0045088	regulation of innate immune response	1999-04-01	351/14258	0.227141	0.440846	ENSG00000215182/ENSG00000163362/ENSG00000108771/ENSG00000198788	MUC5AC/INAVA/DHX58/MUC2	4	4	ENSG00000215182/ENSG00000163362/ENSG00000108771/ENSG00000198788	0
BP	GO:0002762	negative regulation of myeloid leukocyte differentiation	1999-01-01	37/14258	0.227506	0.440846	ENSG00000166147	FBN1	1	1	ENSG00000166147	0
BP	GO:0007019	microtubule depolymerization	1999-01-01	37/14258	0.227506	0.440846	ENSG00000186185	KIF18B	1	1	ENSG00000186185	0
BP	GO:0008089	anterograde axonal transport	1999-01-01	37/14258	0.227506	0.440846	ENSG00000090889	KIF4A	1	1	ENSG00000090889	0
BP	GO:0009948	anterior/posterior axis specification	1999-01-01	37/14258	0.227506	0.440846	ENSG00000149922	TBX6	1	1	ENSG00000149922	0
BP	GO:0010799	regulation of peptidyl-threonine phosphorylation	1999-01-01	37/14258	0.227506	0.440846	ENSG00000166851	PLK1	1	1	ENSG00000166851	0
BP	GO:0014037	Schwann cell differentiation	1999-01-01	37/14258	0.227506	0.440846	ENSG00000185567	AHNAK2	1	1	ENSG00000185567	0
BP	GO:0017001	antibiotic catabolic process	1999-01-01	37/14258	0.227506	0.440846	ENSG00000006534	ALDH3B1	1	1	ENSG00000006534	0
BP	GO:0022602	ovulation cycle process	1999-01-01	37/14258	0.227506	0.440846	ENSG00000164867	NOS3	1	0		1	ENSG00000164867
BP	GO:0030199	collagen fibril organization	1999-01-01	37/14258	0.227506	0.440846	ENSG00000168477	TNXB	1	1	ENSG00000168477	0
BP	GO:0030204	chondroitin sulfate metabolic process	1999-01-01	37/14258	0.227506	0.440846	ENSG00000038427	VCAN	1	1	ENSG00000038427	0
BP	GO:0030514	negative regulation of BMP signaling pathway	1999-01-01	37/14258	0.227506	0.440846	ENSG00000166147	FBN1	1	1	ENSG00000166147	0
BP	GO:0033344	cholesterol efflux	1999-01-01	37/14258	0.227506	0.440846	ENSG00000165029	ABCA1	1	0		1	ENSG00000165029
BP	GO:0042551	neuron maturation	1999-01-01	37/14258	0.227506	0.440846	ENSG00000149922	TBX6	1	1	ENSG00000149922	0
BP	GO:0051489	regulation of filopodium assembly	1999-01-01	37/14258	0.227506	0.440846	ENSG00000197959	DNM3	1	0		1	ENSG00000197959
BP	GO:1901030	positive regulation of mitochondrial outer membrane permeabilization involved in apoptotic signaling pathway	1999-01-01	37/14258	0.227506	0.440846	ENSG00000073282	TP63	1	0		1	ENSG00000073282
BP	GO:1902373	negative regulation of mRNA catabolic process	1999-01-01	37/14258	0.227506	0.440846	ENSG00000168621	GDNF	1	0		1	ENSG00000168621
BP	GO:1903793	positive regulation of anion transport	1999-01-01	37/14258	0.227506	0.440846	ENSG00000132932	ATP8A2	1	0		1	ENSG00000132932
BP	GO:0022408	negative regulation of cell-cell adhesion	1999-02-01	130/14258	0.228183	0.441753	ENSG00000134258/ENSG00000019582	VTCN1/CD74	2	2	ENSG00000134258/ENSG00000019582	0
BP	GO:0051403	stress-activated MAPK cascade	1999-03-01	238/14258	0.229194	0.441958	ENSG00000163362/ENSG00000164418/ENSG00000026103	INAVA/GRIK2/FAS	3	3	ENSG00000163362/ENSG00000164418/ENSG00000026103	0
BP	GO:0007188	adenylate cyclase-modulating G-protein coupled receptor signaling pathway	1999-02-01	131/14258	0.230745	0.441958	ENSG00000165029/ENSG00000215644	ABCA1/GCGR	2	1	ENSG00000215644	1	ENSG00000165029
BP	GO:0002696	positive regulation of leukocyte activation	1999-03-01	239/14258	0.231029	0.441958	ENSG00000134258/ENSG00000019582/ENSG00000157873	VTCN1/CD74/TNFRSF14	3	3	ENSG00000134258/ENSG00000019582/ENSG00000157873	0
BP	GO:0048863	stem cell differentiation	1999-03-01	239/14258	0.231029	0.441958	ENSG00000139352/ENSG00000073282/ENSG00000168621	ASCL1/TP63/GDNF	3	0		3	ENSG00000139352/ENSG00000073282/ENSG00000168621
BP	GO:1904062	regulation of cation transmembrane transport	1999-03-01	239/14258	0.231029	0.441958	ENSG00000150201/ENSG00000133216/ENSG00000198183	FXYD4/EPHB2/BPIFA1	3	2	ENSG00000150201/ENSG00000198183	1	ENSG00000133216
BP	GO:0000086	G2/M transition of mitotic cell cycle	1999-03-01	240/14258	0.232866	0.441958	ENSG00000166851/ENSG00000122966/ENSG00000117650	PLK1/CIT/NEK2	3	3	ENSG00000166851/ENSG00000122966/ENSG00000117650	0
BP	GO:0002548	monocyte chemotaxis	1999-01-01	38/14258	0.232884	0.441958	ENSG00000106366	SERPINE1	1	0		1	ENSG00000106366
BP	GO:0002832	negative regulation of response to biotic stimulus	1999-01-01	38/14258	0.232884	0.441958	ENSG00000108771	DHX58	1	1	ENSG00000108771	0
BP	GO:0006911	phagocytosis, engulfment	1999-01-01	38/14258	0.232884	0.441958	ENSG00000165029	ABCA1	1	0		1	ENSG00000165029
BP	GO:0010862	positive regulation of pathway-restricted SMAD protein phosphorylation	1999-01-01	38/14258	0.232884	0.441958	ENSG00000106991	ENG	1	1	ENSG00000106991	0
BP	GO:0021545	cranial nerve development	1999-01-01	38/14258	0.232884	0.441958	ENSG00000133216	EPHB2	1	0		1	ENSG00000133216
BP	GO:0032964	collagen biosynthetic process	1999-01-01	38/14258	0.232884	0.441958	ENSG00000106991	ENG	1	1	ENSG00000106991	0
BP	GO:0033046	negative regulation of sister chromatid segregation	1999-01-01	38/14258	0.232884	0.441958	ENSG00000166851	PLK1	1	1	ENSG00000166851	0
BP	GO:0033146	regulation of intracellular estrogen receptor signaling pathway	1999-01-01	38/14258	0.232884	0.441958	ENSG00000073282	TP63	1	0		1	ENSG00000073282
BP	GO:0035094	response to nicotine	1999-01-01	38/14258	0.232884	0.441958	ENSG00000150551	LYPD1	1	0		1	ENSG00000150551
BP	GO:0035850	epithelial cell differentiation involved in kidney development	1999-01-01	38/14258	0.232884	0.441958	ENSG00000168621	GDNF	1	0		1	ENSG00000168621
BP	GO:0045620	negative regulation of lymphocyte differentiation	1999-01-01	38/14258	0.232884	0.441958	ENSG00000019582	CD74	1	1	ENSG00000019582	0
BP	GO:0048260	positive regulation of receptor-mediated endocytosis	1999-01-01	38/14258	0.232884	0.441958	ENSG00000106366	SERPINE1	1	0		1	ENSG00000106366
BP	GO:0050654	chondroitin sulfate proteoglycan metabolic process	1999-01-01	38/14258	0.232884	0.441958	ENSG00000038427	VCAN	1	1	ENSG00000038427	0
BP	GO:0051985	negative regulation of chromosome segregation	1999-01-01	38/14258	0.232884	0.441958	ENSG00000166851	PLK1	1	1	ENSG00000166851	0
BP	GO:0060999	positive regulation of dendritic spine development	1999-01-01	38/14258	0.232884	0.441958	ENSG00000137825	ITPKA	1	1	ENSG00000137825	0
BP	GO:0097300	programmed necrotic cell death	1999-01-01	38/14258	0.232884	0.441958	ENSG00000026103	FAS	1	1	ENSG00000026103	0
BP	GO:0002253	activation of immune response	1999-05-01	474/14258	0.233114	0.44197	ENSG00000215182/ENSG00000163362/ENSG00000134258/ENSG00000108771/ENSG00000198788	MUC5AC/INAVA/VTCN1/DHX58/MUC2	5	5	ENSG00000215182/ENSG00000163362/ENSG00000134258/ENSG00000108771/ENSG00000198788	0
BP	GO:0062013	positive regulation of small molecule metabolic process	1999-02-01	132/14258	0.233308	0.44197	ENSG00000164867/ENSG00000164116	NOS3/GUCY1A1	2	1	ENSG00000164116	1	ENSG00000164867
BP	GO:0007157	heterophilic cell-cell adhesion via plasma membrane cell adhesion molecules	1999-01-01	39/14258	0.238225	0.445473	ENSG00000005844	ITGAL	1	1	ENSG00000005844	0
BP	GO:0015695	organic cation transport	1999-01-01	39/14258	0.238225	0.445473	ENSG00000204385	SLC44A4	1	1	ENSG00000204385	0
BP	GO:0016339	calcium-dependent cell-cell adhesion via plasma membrane cell adhesion molecules	1999-01-01	39/14258	0.238225	0.445473	ENSG00000188404	SELL	1	1	ENSG00000188404	0
BP	GO:0031103	axon regeneration	1999-01-01	39/14258	0.238225	0.445473	ENSG00000189058	APOD	1	1	ENSG00000189058	0
BP	GO:0031648	protein destabilization	1999-01-01	39/14258	0.238225	0.445473	ENSG00000166851	PLK1	1	1	ENSG00000166851	0
BP	GO:0031952	regulation of protein autophosphorylation	1999-01-01	39/14258	0.238225	0.445473	ENSG00000106991	ENG	1	1	ENSG00000106991	0
BP	GO:0035315	hair cell differentiation	1999-01-01	39/14258	0.238225	0.445473	ENSG00000204385	SLC44A4	1	1	ENSG00000204385	0
BP	GO:0045746	negative regulation of Notch signaling pathway	1999-01-01	39/14258	0.238225	0.445473	ENSG00000176907	TCIM	1	0		1	ENSG00000176907
BP	GO:0048546	digestive tract morphogenesis	1999-01-01	39/14258	0.238225	0.445473	ENSG00000073282	TP63	1	0		1	ENSG00000073282
BP	GO:0050999	regulation of nitric-oxide synthase activity	1999-01-01	39/14258	0.238225	0.445473	ENSG00000164867	NOS3	1	0		1	ENSG00000164867
BP	GO:0071622	regulation of granulocyte chemotaxis	1999-01-01	39/14258	0.238225	0.445473	ENSG00000019582	CD74	1	1	ENSG00000019582	0
BP	GO:0072577	endothelial cell apoptotic process	1999-01-01	39/14258	0.238225	0.445473	ENSG00000106366	SERPINE1	1	0		1	ENSG00000106366
BP	GO:0090224	regulation of spindle organization	1999-01-01	39/14258	0.238225	0.445473	ENSG00000166851	PLK1	1	1	ENSG00000166851	0
BP	GO:0072001	renal system development	1999-03-01	243/14258	0.238393	0.445473	ENSG00000073282/ENSG00000166147/ENSG00000168621	TP63/FBN1/GDNF	3	1	ENSG00000166147	2	ENSG00000073282/ENSG00000168621
BP	GO:0048754	branching morphogenesis of an epithelial tube	1999-02-01	134/14258	0.23844	0.445473	ENSG00000106991/ENSG00000168621	ENG/GDNF	2	1	ENSG00000106991	1	ENSG00000168621
BP	GO:0048514	blood vessel morphogenesis	1999-05-01	479/14258	0.23954	0.445473	ENSG00000189058/ENSG00000106991/ENSG00000133216/ENSG00000164867/ENSG00000106366	APOD/ENG/EPHB2/NOS3/SERPINE1	5	2	ENSG00000189058/ENSG00000106991	3	ENSG00000133216/ENSG00000164867/ENSG00000106366
BP	GO:0006941	striated muscle contraction	1999-02-01	135/14258	0.241009	0.445473	ENSG00000130598/ENSG00000132932	TNNI2/ATP8A2	2	0		2	ENSG00000130598/ENSG00000132932
BP	GO:0016331	morphogenesis of embryonic epithelium	1999-02-01	135/14258	0.241009	0.445473	ENSG00000073282/ENSG00000168621	TP63/GDNF	2	0		2	ENSG00000073282/ENSG00000168621
BP	GO:0051051	negative regulation of transport	1999-04-01	361/14258	0.242065	0.445473	ENSG00000189058/ENSG00000019582/ENSG00000133216/ENSG00000164867	APOD/CD74/EPHB2/NOS3	4	2	ENSG00000189058/ENSG00000019582	2	ENSG00000133216/ENSG00000164867
BP	GO:0051648	vesicle localization	1999-03-01	245/14258	0.242092	0.445473	ENSG00000101298/ENSG00000197959/ENSG00000101098	SNPH/DNM3/RIMS4	3	1	ENSG00000101298	2	ENSG00000197959/ENSG00000101098
BP	GO:0001961	positive regulation of cytokine-mediated signaling pathway	1999-01-01	40/14258	0.243529	0.445473	ENSG00000019582	CD74	1	1	ENSG00000019582	0
BP	GO:0002279	mast cell activation involved in immune response	1999-01-01	40/14258	0.243529	0.445473	ENSG00000060140	STYK1	1	1	ENSG00000060140	0
BP	GO:0002763	positive regulation of myeloid leukocyte differentiation	1999-01-01	40/14258	0.243529	0.445473	ENSG00000019582	CD74	1	1	ENSG00000019582	0
BP	GO:0002886	regulation of myeloid leukocyte mediated immunity	1999-01-01	40/14258	0.243529	0.445473	ENSG00000060140	STYK1	1	1	ENSG00000060140	0
BP	GO:0007566	embryo implantation	1999-01-01	40/14258	0.243529	0.445473	ENSG00000077942	FBLN1	1	1	ENSG00000077942	0
BP	GO:0010463	mesenchymal cell proliferation	1999-01-01	40/14258	0.243529	0.445473	ENSG00000073282	TP63	1	0		1	ENSG00000073282
BP	GO:0032371	regulation of sterol transport	1999-01-01	40/14258	0.243529	0.445473	ENSG00000165029	ABCA1	1	0		1	ENSG00000165029
BP	GO:0032374	regulation of cholesterol transport	1999-01-01	40/14258	0.243529	0.445473	ENSG00000165029	ABCA1	1	0		1	ENSG00000165029
BP	GO:0032663	regulation of interleukin-2 production	1999-01-01	40/14258	0.243529	0.445473	ENSG00000134258	VTCN1	1	1	ENSG00000134258	0
BP	GO:0034113	heterotypic cell-cell adhesion	1999-01-01	40/14258	0.243529	0.445473	ENSG00000111846	GCNT2	1	1	ENSG00000111846	0
BP	GO:0043300	regulation of leukocyte degranulation	1999-01-01	40/14258	0.243529	0.445473	ENSG00000060140	STYK1	1	1	ENSG00000060140	0
BP	GO:0043303	mast cell degranulation	1999-01-01	40/14258	0.243529	0.445473	ENSG00000060140	STYK1	1	1	ENSG00000060140	0
BP	GO:0046164	alcohol catabolic process	1999-01-01	40/14258	0.243529	0.445473	ENSG00000006534	ALDH3B1	1	1	ENSG00000006534	0
BP	GO:0050829	defense response to Gram-negative bacterium	1999-01-01	40/14258	0.243529	0.445473	ENSG00000106366	SERPINE1	1	0		1	ENSG00000106366
BP	GO:0051181	cofactor transport	1999-01-01	40/14258	0.243529	0.445473	ENSG00000204385	SLC44A4	1	1	ENSG00000204385	0
BP	GO:0051353	positive regulation of oxidoreductase activity	1999-01-01	40/14258	0.243529	0.445473	ENSG00000168621	GDNF	1	0		1	ENSG00000168621
BP	GO:0070231	T cell apoptotic process	1999-01-01	40/14258	0.243529	0.445473	ENSG00000159763	PIP	1	1	ENSG00000159763	0
BP	GO:2001239	regulation of extrinsic apoptotic signaling pathway in absence of ligand	1999-01-01	40/14258	0.243529	0.445473	ENSG00000168621	GDNF	1	0		1	ENSG00000168621
BP	GO:0031960	response to corticosteroid	1999-02-01	136/14258	0.243579	0.445473	ENSG00000125740/ENSG00000106991	FOSB/ENG	2	2	ENSG00000125740/ENSG00000106991	0
BP	GO:0050731	positive regulation of peptidyl-tyrosine phosphorylation	1999-02-01	136/14258	0.243579	0.445473	ENSG00000019582/ENSG00000186891	CD74/TNFRSF18	2	2	ENSG00000019582/ENSG00000186891	0
BP	GO:0034599	cellular response to oxidative stress	1999-03-01	247/14258	0.245799	0.449146	ENSG00000006534/ENSG00000164867/ENSG00000100033	ALDH3B1/NOS3/PRODH	3	2	ENSG00000006534/ENSG00000100033	1	ENSG00000164867
BP	GO:0050867	positive regulation of cell activation	1999-03-01	248/14258	0.247657	0.450344	ENSG00000134258/ENSG00000019582/ENSG00000157873	VTCN1/CD74/TNFRSF14	3	3	ENSG00000134258/ENSG00000019582/ENSG00000157873	0
BP	GO:0071772	response to BMP	1999-02-01	138/14258	0.248722	0.450344	ENSG00000106991/ENSG00000166147	ENG/FBN1	2	2	ENSG00000106991/ENSG00000166147	0
BP	GO:0071773	cellular response to BMP stimulus	1999-02-01	138/14258	0.248722	0.450344	ENSG00000106991/ENSG00000166147	ENG/FBN1	2	2	ENSG00000106991/ENSG00000166147	0
BP	GO:0009584	detection of visible light	1999-01-01	41/14258	0.248796	0.450344	ENSG00000132932	ATP8A2	1	0		1	ENSG00000132932
BP	GO:0032570	response to progesterone	1999-01-01	41/14258	0.248796	0.450344	ENSG00000125740	FOSB	1	1	ENSG00000125740	0
BP	GO:0042130	negative regulation of T cell proliferation	1999-01-01	41/14258	0.248796	0.450344	ENSG00000134258	VTCN1	1	1	ENSG00000134258	0
BP	GO:0045123	cellular extravasation	1999-01-01	41/14258	0.248796	0.450344	ENSG00000188404	SELL	1	1	ENSG00000188404	0
BP	GO:0051937	catecholamine transport	1999-01-01	41/14258	0.248796	0.450344	ENSG00000168621	GDNF	1	0		1	ENSG00000168621
BP	GO:0061383	trabecula morphogenesis	1999-01-01	41/14258	0.248796	0.450344	ENSG00000106991	ENG	1	1	ENSG00000106991	0
BP	GO:0072132	mesenchyme morphogenesis	1999-01-01	41/14258	0.248796	0.450344	ENSG00000106991	ENG	1	1	ENSG00000106991	0
BP	GO:2000649	regulation of sodium ion transmembrane transporter activity	1999-01-01	41/14258	0.248796	0.450344	ENSG00000150201	FXYD4	1	1	ENSG00000150201	0
BP	GO:1901342	regulation of vasculature development	1999-03-01	249/14258	0.249517	0.450668	ENSG00000106991/ENSG00000164867/ENSG00000106366	ENG/NOS3/SERPINE1	3	1	ENSG00000106991	2	ENSG00000164867/ENSG00000106366
BP	GO:0032386	regulation of intracellular transport	1999-04-01	366/14258	0.249614	0.450668	ENSG00000189058/ENSG00000101194/ENSG00000101098/ENSG00000060140	APOD/SLC17A9/RIMS4/STYK1	4	3	ENSG00000189058/ENSG00000101194/ENSG00000060140	1	ENSG00000101098
BP	GO:0051346	negative regulation of hydrolase activity	1999-04-01	366/14258	0.249614	0.450668	ENSG00000152377/ENSG00000164867/ENSG00000101443/ENSG00000106366	SPOCK1/NOS3/WFDC2/SERPINE1	4	2	ENSG00000152377/ENSG00000101443	2	ENSG00000164867/ENSG00000106366
BP	GO:0030307	positive regulation of cell growth	1999-02-01	139/14258	0.251295	0.452161	ENSG00000204385/ENSG00000275896	SLC44A4/PRSS2	2	2	ENSG00000204385/ENSG00000275896	0
BP	GO:0043901	negative regulation of multi-organism process	1999-02-01	139/14258	0.251295	0.452161	ENSG00000108771/ENSG00000198183	DHX58/BPIFA1	2	2	ENSG00000108771/ENSG00000198183	0
BP	GO:0048469	cell maturation	1999-02-01	139/14258	0.251295	0.452161	ENSG00000139352/ENSG00000149922	ASCL1/TBX6	2	1	ENSG00000149922	1	ENSG00000139352
BP	GO:0051262	protein tetramerization	1999-02-01	139/14258	0.251295	0.452161	ENSG00000073282/ENSG00000019582	TP63/CD74	2	1	ENSG00000019582	1	ENSG00000073282
BP	GO:0034612	response to tumor necrosis factor	1999-03-01	251/14258	0.253243	0.453222	ENSG00000157873/ENSG00000026103/ENSG00000186891	TNFRSF14/FAS/TNFRSF18	3	3	ENSG00000157873/ENSG00000026103/ENSG00000186891	0
BP	GO:0001755	neural crest cell migration	1999-01-01	42/14258	0.254027	0.453222	ENSG00000168621	GDNF	1	0		1	ENSG00000168621
BP	GO:0002448	mast cell mediated immunity	1999-01-01	42/14258	0.254027	0.453222	ENSG00000060140	STYK1	1	1	ENSG00000060140	0
BP	GO:0003229	ventricular cardiac muscle tissue development	1999-01-01	42/14258	0.254027	0.453222	ENSG00000106991	ENG	1	1	ENSG00000106991	0
BP	GO:0031638	zymogen activation	1999-01-01	42/14258	0.254027	0.453222	ENSG00000106366	SERPINE1	1	0		1	ENSG00000106366
BP	GO:0032651	regulation of interleukin-1 beta production	1999-01-01	42/14258	0.254027	0.453222	ENSG00000163362	INAVA	1	1	ENSG00000163362	0
BP	GO:0036465	synaptic vesicle recycling	1999-01-01	42/14258	0.254027	0.453222	ENSG00000197959	DNM3	1	0		1	ENSG00000197959
BP	GO:0045661	regulation of myoblast differentiation	1999-01-01	42/14258	0.254027	0.453222	ENSG00000145824	CXCL14	1	0		1	ENSG00000145824
BP	GO:0055081	anion homeostasis	1999-01-01	42/14258	0.254027	0.453222	ENSG00000165029	ABCA1	1	0		1	ENSG00000165029
BP	GO:2000179	positive regulation of neural precursor cell proliferation	1999-01-01	42/14258	0.254027	0.453222	ENSG00000139352	ASCL1	1	0		1	ENSG00000139352
BP	GO:0002440	production of molecular mediator of immune response	1999-02-01	141/14258	0.256444	0.457149	ENSG00000163362/ENSG00000019582	INAVA/CD74	2	2	ENSG00000163362/ENSG00000019582	0
BP	GO:0034198	cellular response to amino acid starvation	1999-01-01	43/14258	0.259222	0.460549	ENSG00000026103	FAS	1	1	ENSG00000026103	0
BP	GO:0046530	photoreceptor cell differentiation	1999-01-01	43/14258	0.259222	0.460549	ENSG00000069188	SDK2	1	0		1	ENSG00000069188
BP	GO:0070849	response to epidermal growth factor	1999-01-01	43/14258	0.259222	0.460549	ENSG00000139352	ASCL1	1	0		1	ENSG00000139352
BP	GO:1902369	negative regulation of RNA catabolic process	1999-01-01	43/14258	0.259222	0.460549	ENSG00000168621	GDNF	1	0		1	ENSG00000168621
BP	GO:1901568	fatty acid derivative metabolic process	1999-02-01	143/14258	0.261595	0.462493	ENSG00000019582/ENSG00000012779	CD74/ALOX5	2	2	ENSG00000019582/ENSG00000012779	0
BP	GO:0043409	negative regulation of MAPK cascade	1999-02-01	144/14258	0.264171	0.462493	ENSG00000077942/ENSG00000133216	FBLN1/EPHB2	2	1	ENSG00000077942	1	ENSG00000133216
BP	GO:0007077	mitotic nuclear envelope disassembly	1999-01-01	44/14258	0.264381	0.462493	ENSG00000166851	PLK1	1	1	ENSG00000166851	0
BP	GO:0021879	forebrain neuron differentiation	1999-01-01	44/14258	0.264381	0.462493	ENSG00000139352	ASCL1	1	0		1	ENSG00000139352
BP	GO:0032480	negative regulation of type I interferon production	1999-01-01	44/14258	0.264381	0.462493	ENSG00000108771	DHX58	1	1	ENSG00000108771	0
BP	GO:0032722	positive regulation of chemokine production	1999-01-01	44/14258	0.264381	0.462493	ENSG00000019582	CD74	1	1	ENSG00000019582	0
BP	GO:0042246	tissue regeneration	1999-01-01	44/14258	0.264381	0.462493	ENSG00000189058	APOD	1	1	ENSG00000189058	0
BP	GO:0046503	glycerolipid catabolic process	1999-01-01	44/14258	0.264381	0.462493	ENSG00000102886	GDPD3	1	1	ENSG00000102886	0
BP	GO:0048146	positive regulation of fibroblast proliferation	1999-01-01	44/14258	0.264381	0.462493	ENSG00000019582	CD74	1	1	ENSG00000019582	0
BP	GO:0051205	protein insertion into membrane	1999-01-01	44/14258	0.264381	0.462493	ENSG00000073282	TP63	1	0		1	ENSG00000073282
BP	GO:0051290	protein heterotetramerization	1999-01-01	44/14258	0.264381	0.462493	ENSG00000019582	CD74	1	1	ENSG00000019582	0
BP	GO:0051926	negative regulation of calcium ion transport	1999-01-01	44/14258	0.264381	0.462493	ENSG00000164867	NOS3	1	0		1	ENSG00000164867
BP	GO:0051972	regulation of telomerase activity	1999-01-01	44/14258	0.264381	0.462493	ENSG00000117650	NEK2	1	1	ENSG00000117650	0
BP	GO:0060711	labyrinthine layer development	1999-01-01	44/14258	0.264381	0.462493	ENSG00000189280	GJB5	1	1	ENSG00000189280	0
BP	GO:0060760	positive regulation of response to cytokine stimulus	1999-01-01	44/14258	0.264381	0.462493	ENSG00000019582	CD74	1	1	ENSG00000019582	0
BP	GO:0071242	cellular response to ammonium ion	1999-01-01	44/14258	0.264381	0.462493	ENSG00000150551	LYPD1	1	0		1	ENSG00000150551
BP	GO:0098586	cellular response to virus	1999-01-01	44/14258	0.264381	0.462493	ENSG00000108771	DHX58	1	1	ENSG00000108771	0
BP	GO:0030098	lymphocyte differentiation	1999-03-01	257/14258	0.264469	0.462493	ENSG00000019582/ENSG00000186891/ENSG00000167656	CD74/TNFRSF18/LY6D	3	3	ENSG00000019582/ENSG00000186891/ENSG00000167656	0
BP	GO:0044839	cell cycle G2/M phase transition	1999-03-01	257/14258	0.264469	0.462493	ENSG00000166851/ENSG00000122966/ENSG00000117650	PLK1/CIT/NEK2	3	3	ENSG00000166851/ENSG00000122966/ENSG00000117650	0
BP	GO:0007187	G-protein coupled receptor signaling pathway, coupled to cyclic nucleotide second messenger	1999-02-01	145/14258	0.266748	0.466093	ENSG00000165029/ENSG00000215644	ABCA1/GCGR	2	1	ENSG00000215644	1	ENSG00000165029
BP	GO:0008631	intrinsic apoptotic signaling pathway in response to oxidative stress	1999-01-01	45/14258	0.269505	0.466671	ENSG00000100033	PRODH	1	1	ENSG00000100033	0
BP	GO:0030850	prostate gland development	1999-01-01	45/14258	0.269505	0.466671	ENSG00000073282	TP63	1	0		1	ENSG00000073282
BP	GO:0031102	neuron projection regeneration	1999-01-01	45/14258	0.269505	0.466671	ENSG00000189058	APOD	1	1	ENSG00000189058	0
BP	GO:0033762	response to glucagon	1999-01-01	45/14258	0.269505	0.466671	ENSG00000215644	GCGR	1	1	ENSG00000215644	0
BP	GO:0038083	peptidyl-tyrosine autophosphorylation	1999-01-01	45/14258	0.269505	0.466671	ENSG00000060140	STYK1	1	1	ENSG00000060140	0
BP	GO:0044273	sulfur compound catabolic process	1999-01-01	45/14258	0.269505	0.466671	ENSG00000038427	VCAN	1	1	ENSG00000038427	0
BP	GO:0045839	negative regulation of mitotic nuclear division	1999-01-01	45/14258	0.269505	0.466671	ENSG00000166851	PLK1	1	1	ENSG00000166851	0
BP	GO:0070265	necrotic cell death	1999-01-01	45/14258	0.269505	0.466671	ENSG00000026103	FAS	1	1	ENSG00000026103	0
BP	GO:0098930	axonal transport	1999-01-01	45/14258	0.269505	0.466671	ENSG00000090889	KIF4A	1	1	ENSG00000090889	0
BP	GO:1900024	regulation of substrate adhesion-dependent cell spreading	1999-01-01	45/14258	0.269505	0.466671	ENSG00000077942	FBLN1	1	1	ENSG00000077942	0
BP	GO:1901028	regulation of mitochondrial outer membrane permeabilization involved in apoptotic signaling pathway	1999-01-01	45/14258	0.269505	0.466671	ENSG00000073282	TP63	1	0		1	ENSG00000073282
BP	GO:0000280	nuclear division	1999-04-01	381/14258	0.272553	0.470096	ENSG00000166851/ENSG00000090889/ENSG00000186185/ENSG00000117650	PLK1/KIF4A/KIF18B/NEK2	4	4	ENSG00000166851/ENSG00000090889/ENSG00000186185/ENSG00000117650	0
BP	GO:0050769	positive regulation of neurogenesis	1999-04-01	381/14258	0.272553	0.470096	ENSG00000139352/ENSG00000133216/ENSG00000137825/ENSG00000132932	ASCL1/EPHB2/ITPKA/ATP8A2	4	1	ENSG00000137825	3	ENSG00000139352/ENSG00000133216/ENSG00000132932
BP	GO:0015711	organic anion transport	1999-04-01	382/14258	0.274097	0.470096	ENSG00000188257/ENSG00000204385/ENSG00000165029/ENSG00000132932	PLA2G2A/SLC44A4/ABCA1/ATP8A2	4	2	ENSG00000188257/ENSG00000204385	2	ENSG00000165029/ENSG00000132932
BP	GO:0031663	lipopolysaccharide-mediated signaling pathway	1999-01-01	46/14258	0.274593	0.470096	ENSG00000164867	NOS3	1	0		1	ENSG00000164867
BP	GO:0034308	primary alcohol metabolic process	1999-01-01	46/14258	0.274593	0.470096	ENSG00000006534	ALDH3B1	1	1	ENSG00000006534	0
BP	GO:0035904	aorta development	1999-01-01	46/14258	0.274593	0.470096	ENSG00000106991	ENG	1	1	ENSG00000106991	0
BP	GO:0042306	regulation of protein import into nucleus	1999-01-01	46/14258	0.274593	0.470096	ENSG00000189058	APOD	1	1	ENSG00000189058	0
BP	GO:0043392	negative regulation of DNA binding	1999-01-01	46/14258	0.274593	0.470096	ENSG00000117650	NEK2	1	1	ENSG00000117650	0
BP	GO:0051893	regulation of focal adhesion assembly	1999-01-01	46/14258	0.274593	0.470096	ENSG00000189058	APOD	1	1	ENSG00000189058	0
BP	GO:0060688	regulation of morphogenesis of a branching structure	1999-01-01	46/14258	0.274593	0.470096	ENSG00000168621	GDNF	1	0		1	ENSG00000168621
BP	GO:0061005	cell differentiation involved in kidney development	1999-01-01	46/14258	0.274593	0.470096	ENSG00000168621	GDNF	1	0		1	ENSG00000168621
BP	GO:0090109	regulation of cell-substrate junction assembly	1999-01-01	46/14258	0.274593	0.470096	ENSG00000189058	APOD	1	1	ENSG00000189058	0
BP	GO:1903078	positive regulation of protein localization to plasma membrane	1999-01-01	46/14258	0.274593	0.470096	ENSG00000133216	EPHB2	1	0		1	ENSG00000133216
BP	GO:2001259	positive regulation of cation channel activity	1999-01-01	46/14258	0.274593	0.470096	ENSG00000133216	EPHB2	1	0		1	ENSG00000133216
BP	GO:0002521	leukocyte differentiation	1999-04-01	383/14258	0.275642	0.471123	ENSG00000019582/ENSG00000166147/ENSG00000186891/ENSG00000167656	CD74/FBN1/TNFRSF18/LY6D	4	4	ENSG00000019582/ENSG00000166147/ENSG00000186891/ENSG00000167656	0
BP	GO:0030522	intracellular receptor signaling pathway	1999-03-01	263/14258	0.275759	0.471123	ENSG00000073282/ENSG00000163362/ENSG00000108771	TP63/INAVA/DHX58	3	2	ENSG00000163362/ENSG00000108771	1	ENSG00000073282
BP	GO:0015893	drug transport	1999-02-01	149/14258	0.277052	0.471123	ENSG00000204385/ENSG00000168621	SLC44A4/GDNF	2	1	ENSG00000204385	1	ENSG00000168621
BP	GO:0006979	response to oxidative stress	1999-04-01	384/14258	0.277188	0.471123	ENSG00000189058/ENSG00000006534/ENSG00000164867/ENSG00000100033	APOD/ALDH3B1/NOS3/PRODH	4	3	ENSG00000189058/ENSG00000006534/ENSG00000100033	1	ENSG00000164867
BP	GO:0031098	stress-activated protein kinase signaling cascade	1999-03-01	264/14258	0.277645	0.471123	ENSG00000163362/ENSG00000164418/ENSG00000026103	INAVA/GRIK2/FAS	3	3	ENSG00000163362/ENSG00000164418/ENSG00000026103	0
BP	GO:0072330	monocarboxylic acid biosynthetic process	1999-03-01	264/14258	0.277645	0.471123	ENSG00000019582/ENSG00000012779/ENSG00000038427	CD74/ALOX5/VCAN	3	3	ENSG00000019582/ENSG00000012779/ENSG00000038427	0
BP	GO:0001933	negative regulation of protein phosphorylation	1999-04-01	385/14258	0.278736	0.471123	ENSG00000166851/ENSG00000077942/ENSG00000106991/ENSG00000133216	PLK1/FBLN1/ENG/EPHB2	4	3	ENSG00000166851/ENSG00000077942/ENSG00000106991	1	ENSG00000133216
BP	GO:1903706	regulation of hemopoiesis	1999-04-01	385/14258	0.278736	0.471123	ENSG00000019582/ENSG00000166147/ENSG00000176907/ENSG00000186891	CD74/FBN1/TCIM/TNFRSF18	4	3	ENSG00000019582/ENSG00000166147/ENSG00000186891	1	ENSG00000176907
BP	GO:0007088	regulation of mitotic nuclear division	1999-02-01	150/14258	0.279628	0.471123	ENSG00000166851/ENSG00000117650	PLK1/NEK2	2	2	ENSG00000166851/ENSG00000117650	0
BP	GO:0006940	regulation of smooth muscle contraction	1999-01-01	47/14258	0.279646	0.471123	ENSG00000164116	GUCY1A1	1	1	ENSG00000164116	0
BP	GO:0009880	embryonic pattern specification	1999-01-01	47/14258	0.279646	0.471123	ENSG00000149922	TBX6	1	1	ENSG00000149922	0
BP	GO:0015844	monoamine transport	1999-01-01	47/14258	0.279646	0.471123	ENSG00000168621	GDNF	1	0		1	ENSG00000168621
BP	GO:0030071	regulation of mitotic metaphase/anaphase transition	1999-01-01	47/14258	0.279646	0.471123	ENSG00000166851	PLK1	1	1	ENSG00000166851	0
BP	GO:0032623	interleukin-2 production	1999-01-01	47/14258	0.279646	0.471123	ENSG00000134258	VTCN1	1	1	ENSG00000134258	0
BP	GO:0046173	polyol biosynthetic process	1999-01-01	47/14258	0.279646	0.471123	ENSG00000137825	ITPKA	1	1	ENSG00000137825	0
BP	GO:0046580	negative regulation of Ras protein signal transduction	1999-01-01	47/14258	0.279646	0.471123	ENSG00000133216	EPHB2	1	0		1	ENSG00000133216
BP	GO:0090183	regulation of kidney development	1999-01-01	47/14258	0.279646	0.471123	ENSG00000168621	GDNF	1	0		1	ENSG00000168621
BP	GO:0099024	plasma membrane invagination	1999-01-01	47/14258	0.279646	0.471123	ENSG00000165029	ABCA1	1	0		1	ENSG00000165029
BP	GO:1902099	regulation of metaphase/anaphase transition of cell cycle	1999-01-01	47/14258	0.279646	0.471123	ENSG00000166851	PLK1	1	1	ENSG00000166851	0
BP	GO:1903146	regulation of autophagy of mitochondrion	1999-01-01	47/14258	0.279646	0.471123	ENSG00000101194	SLC17A9	1	1	ENSG00000101194	0
BP	GO:0006904	vesicle docking involved in exocytosis	1999-01-01	48/14258	0.284664	0.476354	ENSG00000101298	SNPH	1	1	ENSG00000101298	0
BP	GO:0030397	membrane disassembly	1999-01-01	48/14258	0.284664	0.476354	ENSG00000166851	PLK1	1	1	ENSG00000166851	0
BP	GO:0042116	macrophage activation	1999-01-01	48/14258	0.284664	0.476354	ENSG00000019582	CD74	1	1	ENSG00000019582	0
BP	GO:0042531	positive regulation of tyrosine phosphorylation of STAT protein	1999-01-01	48/14258	0.284664	0.476354	ENSG00000186891	TNFRSF18	1	1	ENSG00000186891	0
BP	GO:0046928	regulation of neurotransmitter secretion	1999-01-01	48/14258	0.284664	0.476354	ENSG00000101098	RIMS4	1	0		1	ENSG00000101098
BP	GO:0051081	nuclear envelope disassembly	1999-01-01	48/14258	0.284664	0.476354	ENSG00000166851	PLK1	1	1	ENSG00000166851	0
BP	GO:0051438	regulation of ubiquitin-protein transferase activity	1999-01-01	48/14258	0.284664	0.476354	ENSG00000166851	PLK1	1	1	ENSG00000166851	0
BP	GO:0051966	regulation of synaptic transmission, glutamatergic	1999-01-01	48/14258	0.284664	0.476354	ENSG00000164418	GRIK2	1	1	ENSG00000164418	0
BP	GO:0030324	lung development	1999-02-01	152/14258	0.284777	0.476354	ENSG00000139352/ENSG00000164867	ASCL1/NOS3	2	0		2	ENSG00000139352/ENSG00000164867
BP	GO:0031099	regeneration	1999-02-01	153/14258	0.28735	0.478904	ENSG00000189058/ENSG00000057593	APOD/F7	2	2	ENSG00000189058/ENSG00000057593	0
BP	GO:0001658	branching involved in ureteric bud morphogenesis	1999-01-01	49/14258	0.289648	0.478904	ENSG00000168621	GDNF	1	0		1	ENSG00000168621
BP	GO:0009583	detection of light stimulus	1999-01-01	49/14258	0.289648	0.478904	ENSG00000132932	ATP8A2	1	0		1	ENSG00000132932
BP	GO:0030888	regulation of B cell proliferation	1999-01-01	49/14258	0.289648	0.478904	ENSG00000019582	CD74	1	1	ENSG00000019582	0
BP	GO:0032206	positive regulation of telomere maintenance	1999-01-01	49/14258	0.289648	0.478904	ENSG00000117650	NEK2	1	1	ENSG00000117650	0
BP	GO:0045576	mast cell activation	1999-01-01	49/14258	0.289648	0.478904	ENSG00000060140	STYK1	1	1	ENSG00000060140	0
BP	GO:0045670	regulation of osteoclast differentiation	1999-01-01	49/14258	0.289648	0.478904	ENSG00000166147	FBN1	1	1	ENSG00000166147	0
BP	GO:0051145	smooth muscle cell differentiation	1999-01-01	49/14258	0.289648	0.478904	ENSG00000106991	ENG	1	1	ENSG00000106991	0
BP	GO:0055008	cardiac muscle tissue morphogenesis	1999-01-01	49/14258	0.289648	0.478904	ENSG00000106991	ENG	1	1	ENSG00000106991	0
BP	GO:0060393	regulation of pathway-restricted SMAD protein phosphorylation	1999-01-01	49/14258	0.289648	0.478904	ENSG00000106991	ENG	1	1	ENSG00000106991	0
BP	GO:0097306	cellular response to alcohol	1999-01-01	49/14258	0.289648	0.478904	ENSG00000165029	ABCA1	1	0		1	ENSG00000165029
BP	GO:1903391	regulation of adherens junction organization	1999-01-01	49/14258	0.289648	0.478904	ENSG00000189058	APOD	1	1	ENSG00000189058	0
BP	GO:0000077	DNA damage checkpoint	1999-02-01	154/14258	0.289922	0.478904	ENSG00000073282/ENSG00000166851	TP63/PLK1	2	1	ENSG00000166851	1	ENSG00000073282
BP	GO:0007626	locomotory behavior	1999-02-01	154/14258	0.289922	0.478904	ENSG00000139910/ENSG00000168621	NOVA1/GDNF	2	1	ENSG00000139910	1	ENSG00000168621
BP	GO:0043902	positive regulation of multi-organism process	1999-02-01	154/14258	0.289922	0.478904	ENSG00000019582/ENSG00000108771	CD74/DHX58	2	2	ENSG00000019582/ENSG00000108771	0
BP	GO:0050670	regulation of lymphocyte proliferation	1999-02-01	154/14258	0.289922	0.478904	ENSG00000134258/ENSG00000019582	VTCN1/CD74	2	2	ENSG00000134258/ENSG00000019582	0
BP	GO:0032944	regulation of mononuclear cell proliferation	1999-02-01	155/14258	0.292494	0.482128	ENSG00000134258/ENSG00000019582	VTCN1/CD74	2	2	ENSG00000134258/ENSG00000019582	0
BP	GO:1902806	regulation of cell cycle G1/S phase transition	1999-02-01	155/14258	0.292494	0.482128	ENSG00000073282/ENSG00000176907	TP63/TCIM	2	0		2	ENSG00000073282/ENSG00000176907
BP	GO:0001756	somitogenesis	1999-01-01	50/14258	0.294597	0.482128	ENSG00000149922	TBX6	1	1	ENSG00000149922	0
BP	GO:0001885	endothelial cell development	1999-01-01	50/14258	0.294597	0.482128	ENSG00000106991	ENG	1	1	ENSG00000106991	0
BP	GO:0007091	metaphase/anaphase transition of mitotic cell cycle	1999-01-01	50/14258	0.294597	0.482128	ENSG00000166851	PLK1	1	1	ENSG00000166851	0
BP	GO:0032677	regulation of interleukin-8 production	1999-01-01	50/14258	0.294597	0.482128	ENSG00000106366	SERPINE1	1	0		1	ENSG00000106366
BP	GO:0043536	positive regulation of blood vessel endothelial cell migration	1999-01-01	50/14258	0.294597	0.482128	ENSG00000164867	NOS3	1	0		1	ENSG00000164867
BP	GO:0044784	metaphase/anaphase transition of cell cycle	1999-01-01	50/14258	0.294597	0.482128	ENSG00000166851	PLK1	1	1	ENSG00000166851	0
BP	GO:0048663	neuron fate commitment	1999-01-01	50/14258	0.294597	0.482128	ENSG00000139352	ASCL1	1	0		1	ENSG00000139352
BP	GO:1904589	regulation of protein import	1999-01-01	50/14258	0.294597	0.482128	ENSG00000189058	APOD	1	1	ENSG00000189058	0
BP	GO:0010822	positive regulation of mitochondrion organization	1999-02-01	156/14258	0.295064	0.482128	ENSG00000073282/ENSG00000101194	TP63/SLC17A9	2	1	ENSG00000101194	1	ENSG00000073282
BP	GO:0030323	respiratory tube development	1999-02-01	156/14258	0.295064	0.482128	ENSG00000139352/ENSG00000164867	ASCL1/NOS3	2	0		2	ENSG00000139352/ENSG00000164867
BP	GO:0043123	positive regulation of I-kappaB kinase/NF-kappaB signaling	1999-02-01	156/14258	0.295064	0.482128	ENSG00000163362/ENSG00000019582	INAVA/CD74	2	2	ENSG00000163362/ENSG00000019582	0
BP	GO:1900542	regulation of purine nucleotide metabolic process	1999-02-01	156/14258	0.295064	0.482128	ENSG00000164867/ENSG00000164116	NOS3/GUCY1A1	2	1	ENSG00000164116	1	ENSG00000164867
BP	GO:0001824	blastocyst development	1999-01-01	51/14258	0.299513	0.485745	ENSG00000117650	NEK2	1	1	ENSG00000117650	0
BP	GO:0006809	nitric oxide biosynthetic process	1999-01-01	51/14258	0.299513	0.485745	ENSG00000164867	NOS3	1	0		1	ENSG00000164867
BP	GO:0010332	response to gamma radiation	1999-01-01	51/14258	0.299513	0.485745	ENSG00000073282	TP63	1	0		1	ENSG00000073282
BP	GO:0014910	regulation of smooth muscle cell migration	1999-01-01	51/14258	0.299513	0.485745	ENSG00000106366	SERPINE1	1	0		1	ENSG00000106366
BP	GO:0015909	long-chain fatty acid transport	1999-01-01	51/14258	0.299513	0.485745	ENSG00000188257	PLA2G2A	1	1	ENSG00000188257	0
BP	GO:0071674	mononuclear cell migration	1999-01-01	51/14258	0.299513	0.485745	ENSG00000106366	SERPINE1	1	0		1	ENSG00000106366
BP	GO:0002221	pattern recognition receptor signaling pathway	1999-02-01	158/14258	0.300202	0.485745	ENSG00000163362/ENSG00000108771	INAVA/DHX58	2	2	ENSG00000163362/ENSG00000108771	0
BP	GO:0002573	myeloid leukocyte differentiation	1999-02-01	158/14258	0.300202	0.485745	ENSG00000019582/ENSG00000166147	CD74/FBN1	2	2	ENSG00000019582/ENSG00000166147	0
BP	GO:0097193	intrinsic apoptotic signaling pathway	1999-03-01	276/14258	0.300378	0.485745	ENSG00000073282/ENSG00000019582/ENSG00000100033	TP63/CD74/PRODH	3	2	ENSG00000019582/ENSG00000100033	1	ENSG00000073282
BP	GO:1904951	positive regulation of establishment of protein localization	1999-04-01	400/14258	0.302114	0.485745	ENSG00000073282/ENSG00000134258/ENSG00000173432/ENSG00000101194	TP63/VTCN1/SAA1/SLC17A9	4	3	ENSG00000134258/ENSG00000173432/ENSG00000101194	1	ENSG00000073282
BP	GO:0002697	regulation of immune effector process	1999-03-01	277/14258	0.302279	0.485745	ENSG00000019582/ENSG00000108771/ENSG00000060140	CD74/DHX58/STYK1	3	3	ENSG00000019582/ENSG00000108771/ENSG00000060140	0
BP	GO:0070663	regulation of leukocyte proliferation	1999-02-01	159/14258	0.302768	0.485745	ENSG00000134258/ENSG00000019582	VTCN1/CD74	2	2	ENSG00000134258/ENSG00000019582	0
BP	GO:0097305	response to alcohol	1999-02-01	159/14258	0.302768	0.485745	ENSG00000057593/ENSG00000165029	F7/ABCA1	2	1	ENSG00000057593	1	ENSG00000165029
BP	GO:1901987	regulation of cell cycle phase transition	1999-04-01	401/14258	0.303681	0.485745	ENSG00000073282/ENSG00000166851/ENSG00000176907/ENSG00000117650	TP63/PLK1/TCIM/NEK2	4	2	ENSG00000166851/ENSG00000117650	2	ENSG00000073282/ENSG00000176907
BP	GO:0006458	'de novo' protein folding	1999-01-01	52/14258	0.304394	0.485745	ENSG00000019582	CD74	1	1	ENSG00000019582	0
BP	GO:0007405	neuroblast proliferation	1999-01-01	52/14258	0.304394	0.485745	ENSG00000139352	ASCL1	1	0		1	ENSG00000139352
BP	GO:0010965	regulation of mitotic sister chromatid separation	1999-01-01	52/14258	0.304394	0.485745	ENSG00000166851	PLK1	1	1	ENSG00000166851	0
BP	GO:0016233	telomere capping	1999-01-01	52/14258	0.304394	0.485745	ENSG00000117650	NEK2	1	1	ENSG00000117650	0
BP	GO:0031644	regulation of neurological system process	1999-01-01	52/14258	0.304394	0.485745	ENSG00000124920	MYRF	1	1	ENSG00000124920	0
BP	GO:0032210	regulation of telomere maintenance via telomerase	1999-01-01	52/14258	0.304394	0.485745	ENSG00000117650	NEK2	1	1	ENSG00000117650	0
BP	GO:0032945	negative regulation of mononuclear cell proliferation	1999-01-01	52/14258	0.304394	0.485745	ENSG00000134258	VTCN1	1	1	ENSG00000134258	0
BP	GO:0042698	ovulation cycle	1999-01-01	52/14258	0.304394	0.485745	ENSG00000164867	NOS3	1	0		1	ENSG00000164867
BP	GO:0045143	homologous chromosome segregation	1999-01-01	52/14258	0.304394	0.485745	ENSG00000166851	PLK1	1	1	ENSG00000166851	0
BP	GO:0045604	regulation of epidermal cell differentiation	1999-01-01	52/14258	0.304394	0.485745	ENSG00000073282	TP63	1	0		1	ENSG00000073282
BP	GO:0045669	positive regulation of osteoblast differentiation	1999-01-01	52/14258	0.304394	0.485745	ENSG00000073282	TP63	1	0		1	ENSG00000073282
BP	GO:0050672	negative regulation of lymphocyte proliferation	1999-01-01	52/14258	0.304394	0.485745	ENSG00000134258	VTCN1	1	1	ENSG00000134258	0
BP	GO:0051058	negative regulation of small GTPase mediated signal transduction	1999-01-01	52/14258	0.304394	0.485745	ENSG00000133216	EPHB2	1	0		1	ENSG00000133216
BP	GO:0051952	regulation of amine transport	1999-01-01	52/14258	0.304394	0.485745	ENSG00000168621	GDNF	1	0		1	ENSG00000168621
BP	GO:0060389	pathway-restricted SMAD protein phosphorylation	1999-01-01	52/14258	0.304394	0.485745	ENSG00000106991	ENG	1	1	ENSG00000106991	0
BP	GO:0071277	cellular response to calcium ion	1999-01-01	52/14258	0.304394	0.485745	ENSG00000125740	FOSB	1	1	ENSG00000125740	0
BP	GO:1904377	positive regulation of protein localization to cell periphery	1999-01-01	52/14258	0.304394	0.485745	ENSG00000133216	EPHB2	1	0		1	ENSG00000133216
BP	GO:0042594	response to starvation	1999-02-01	160/14258	0.305333	0.486487	ENSG00000215644/ENSG00000026103	GCGR/FAS	2	2	ENSG00000215644/ENSG00000026103	0
BP	GO:0018209	peptidyl-serine modification	1999-03-01	279/14258	0.306082	0.486487	ENSG00000166851/ENSG00000136542/ENSG00000144278	PLK1/GALNT5/GALNT13	3	3	ENSG00000166851/ENSG00000136542/ENSG00000144278	0
BP	GO:0007093	mitotic cell cycle checkpoint	1999-02-01	161/14258	0.307896	0.486487	ENSG00000073282/ENSG00000166851	TP63/PLK1	2	1	ENSG00000166851	1	ENSG00000073282
BP	GO:0010952	positive regulation of peptidase activity	1999-02-01	161/14258	0.307896	0.486487	ENSG00000077942/ENSG00000026103	FBLN1/FAS	2	2	ENSG00000077942/ENSG00000026103	0
BP	GO:1901654	response to ketone	1999-02-01	161/14258	0.307896	0.486487	ENSG00000125740/ENSG00000057593	FOSB/F7	2	2	ENSG00000125740/ENSG00000057593	0
BP	GO:0001895	retina homeostasis	1999-01-01	53/14258	0.309241	0.486487	ENSG00000159763	PIP	1	1	ENSG00000159763	0
BP	GO:0001947	heart looping	1999-01-01	53/14258	0.309241	0.486487	ENSG00000106991	ENG	1	1	ENSG00000106991	0
BP	GO:0030520	intracellular estrogen receptor signaling pathway	1999-01-01	53/14258	0.309241	0.486487	ENSG00000073282	TP63	1	0		1	ENSG00000073282
BP	GO:0032387	negative regulation of intracellular transport	1999-01-01	53/14258	0.309241	0.486487	ENSG00000189058	APOD	1	1	ENSG00000189058	0
BP	GO:0033077	T cell differentiation in thymus	1999-01-01	53/14258	0.309241	0.486487	ENSG00000019582	CD74	1	1	ENSG00000019582	0
BP	GO:0042490	mechanoreceptor differentiation	1999-01-01	53/14258	0.309241	0.486487	ENSG00000204385	SLC44A4	1	1	ENSG00000204385	0
BP	GO:0046847	filopodium assembly	1999-01-01	53/14258	0.309241	0.486487	ENSG00000197959	DNM3	1	0		1	ENSG00000197959
BP	GO:0048844	artery morphogenesis	1999-01-01	53/14258	0.309241	0.486487	ENSG00000106991	ENG	1	1	ENSG00000106991	0
BP	GO:0050805	negative regulation of synaptic transmission	1999-01-01	53/14258	0.309241	0.486487	ENSG00000164418	GRIK2	1	1	ENSG00000164418	0
BP	GO:0051784	negative regulation of nuclear division	1999-01-01	53/14258	0.309241	0.486487	ENSG00000166851	PLK1	1	1	ENSG00000166851	0
BP	GO:0070664	negative regulation of leukocyte proliferation	1999-01-01	53/14258	0.309241	0.486487	ENSG00000134258	VTCN1	1	1	ENSG00000134258	0
BP	GO:0097345	mitochondrial outer membrane permeabilization	1999-01-01	53/14258	0.309241	0.486487	ENSG00000073282	TP63	1	0		1	ENSG00000073282
BP	GO:0007178	transmembrane receptor protein serine/threonine kinase signaling pathway	1999-03-01	281/14258	0.309887	0.486487	ENSG00000106991/ENSG00000166147/ENSG00000111846	ENG/FBN1/GCNT2	3	3	ENSG00000106991/ENSG00000166147/ENSG00000111846	0
BP	GO:0006140	regulation of nucleotide metabolic process	1999-02-01	162/14258	0.310458	0.486487	ENSG00000164867/ENSG00000164116	NOS3/GUCY1A1	2	1	ENSG00000164116	1	ENSG00000164867
BP	GO:0001501	skeletal system development	1999-04-01	406/14258	0.311534	0.486487	ENSG00000073282/ENSG00000106991/ENSG00000166147/ENSG00000038427	TP63/ENG/FBN1/VCAN	4	3	ENSG00000106991/ENSG00000166147/ENSG00000038427	1	ENSG00000073282
BP	GO:0045861	negative regulation of proteolysis	1999-03-01	282/14258	0.31179	0.486487	ENSG00000152377/ENSG00000101443/ENSG00000106366	SPOCK1/WFDC2/SERPINE1	3	2	ENSG00000152377/ENSG00000101443	1	ENSG00000106366
BP	GO:0009408	response to heat	1999-02-01	163/14258	0.313018	0.486487	ENSG00000164867/ENSG00000176907	NOS3/TCIM	2	0		2	ENSG00000164867/ENSG00000176907
BP	GO:0060348	bone development	1999-02-01	163/14258	0.313018	0.486487	ENSG00000106991/ENSG00000166147	ENG/FBN1	2	2	ENSG00000106991/ENSG00000166147	0
BP	GO:0070507	regulation of microtubule cytoskeleton organization	1999-02-01	163/14258	0.313018	0.486487	ENSG00000166851/ENSG00000117650	PLK1/NEK2	2	2	ENSG00000166851/ENSG00000117650	0
BP	GO:0001701	in utero embryonic development	1999-03-01	283/14258	0.313694	0.486487	ENSG00000189280/ENSG00000164867/ENSG00000117650	GJB5/NOS3/NEK2	3	2	ENSG00000189280/ENSG00000117650	1	ENSG00000164867
BP	GO:0002718	regulation of cytokine production involved in immune response	1999-01-01	54/14258	0.314056	0.486487	ENSG00000019582	CD74	1	1	ENSG00000019582	0
BP	GO:0006801	superoxide metabolic process	1999-01-01	54/14258	0.314056	0.486487	ENSG00000164867	NOS3	1	0		1	ENSG00000164867
BP	GO:0008088	axo-dendritic transport	1999-01-01	54/14258	0.314056	0.486487	ENSG00000090889	KIF4A	1	1	ENSG00000090889	0
BP	GO:0010324	membrane invagination	1999-01-01	54/14258	0.314056	0.486487	ENSG00000165029	ABCA1	1	0		1	ENSG00000165029
BP	GO:0021872	forebrain generation of neurons	1999-01-01	54/14258	0.314056	0.486487	ENSG00000139352	ASCL1	1	0		1	ENSG00000139352
BP	GO:0031295	T cell costimulation	1999-01-01	54/14258	0.314056	0.486487	ENSG00000157873	TNFRSF14	1	1	ENSG00000157873	0
BP	GO:0046605	regulation of centrosome cycle	1999-01-01	54/14258	0.314056	0.486487	ENSG00000117650	NEK2	1	1	ENSG00000117650	0
BP	GO:0050907	detection of chemical stimulus involved in sensory perception	1999-01-01	54/14258	0.314056	0.486487	ENSG00000159763	PIP	1	1	ENSG00000159763	0
BP	GO:0051306	mitotic sister chromatid separation	1999-01-01	54/14258	0.314056	0.486487	ENSG00000166851	PLK1	1	1	ENSG00000166851	0
BP	GO:0051965	positive regulation of synapse assembly	1999-01-01	54/14258	0.314056	0.486487	ENSG00000133216	EPHB2	1	0		1	ENSG00000133216
BP	GO:0060675	ureteric bud morphogenesis	1999-01-01	54/14258	0.314056	0.486487	ENSG00000168621	GDNF	1	0		1	ENSG00000168621
BP	GO:1901616	organic hydroxy compound catabolic process	1999-01-01	54/14258	0.314056	0.486487	ENSG00000006534	ALDH3B1	1	1	ENSG00000006534	0
BP	GO:1903902	positive regulation of viral life cycle	1999-01-01	54/14258	0.314056	0.486487	ENSG00000019582	CD74	1	1	ENSG00000019582	0
BP	GO:1904035	regulation of epithelial cell apoptotic process	1999-01-01	54/14258	0.314056	0.486487	ENSG00000106366	SERPINE1	1	0		1	ENSG00000106366
BP	GO:1904888	cranial skeletal system development	1999-01-01	54/14258	0.314056	0.486487	ENSG00000073282	TP63	1	0		1	ENSG00000073282
BP	GO:0007623	circadian rhythm	1999-02-01	164/14258	0.315575	0.487093	ENSG00000057593/ENSG00000106366	F7/SERPINE1	2	1	ENSG00000057593	1	ENSG00000106366
BP	GO:0031570	DNA integrity checkpoint	1999-02-01	164/14258	0.315575	0.487093	ENSG00000073282/ENSG00000166851	TP63/PLK1	2	1	ENSG00000166851	1	ENSG00000073282
BP	GO:2001235	positive regulation of apoptotic signaling pathway	1999-02-01	164/14258	0.315575	0.487093	ENSG00000073282/ENSG00000026103	TP63/FAS	2	1	ENSG00000026103	1	ENSG00000073282
BP	GO:0006066	alcohol metabolic process	1999-03-01	284/14258	0.315598	0.487093	ENSG00000006534/ENSG00000165029/ENSG00000137825	ALDH3B1/ABCA1/ITPKA	3	2	ENSG00000006534/ENSG00000137825	1	ENSG00000165029
BP	GO:0010959	regulation of metal ion transport	1999-03-01	284/14258	0.315598	0.487093	ENSG00000150201/ENSG00000164867/ENSG00000198183	FXYD4/NOS3/BPIFA1	3	2	ENSG00000150201/ENSG00000198183	1	ENSG00000164867
BP	GO:0019058	viral life cycle	1999-03-01	285/14258	0.317502	0.488883	ENSG00000019582/ENSG00000249853/ENSG00000157873	CD74/HS3ST5/TNFRSF14	3	3	ENSG00000019582/ENSG00000249853/ENSG00000157873	0
BP	GO:0015850	organic hydroxy compound transport	1999-02-01	165/14258	0.318131	0.488883	ENSG00000165029/ENSG00000168621	ABCA1/GDNF	2	0		2	ENSG00000165029/ENSG00000168621
BP	GO:0031294	lymphocyte costimulation	1999-01-01	55/14258	0.318837	0.488883	ENSG00000157873	TNFRSF14	1	1	ENSG00000157873	0
BP	GO:0032637	interleukin-8 production	1999-01-01	55/14258	0.318837	0.488883	ENSG00000106366	SERPINE1	1	0		1	ENSG00000106366
BP	GO:0046209	nitric oxide metabolic process	1999-01-01	55/14258	0.318837	0.488883	ENSG00000164867	NOS3	1	0		1	ENSG00000164867
BP	GO:0072091	regulation of stem cell proliferation	1999-01-01	55/14258	0.318837	0.488883	ENSG00000077942	FBLN1	1	1	ENSG00000077942	0
BP	GO:0072171	mesonephric tubule morphogenesis	1999-01-01	55/14258	0.318837	0.488883	ENSG00000168621	GDNF	1	0		1	ENSG00000168621
BP	GO:1902110	positive regulation of mitochondrial membrane permeability involved in apoptotic process	1999-01-01	55/14258	0.318837	0.488883	ENSG00000073282	TP63	1	0		1	ENSG00000073282
BP	GO:1905818	regulation of chromosome separation	1999-01-01	55/14258	0.318837	0.488883	ENSG00000166851	PLK1	1	1	ENSG00000166851	0
BP	GO:0071229	cellular response to acid chemical	1999-02-01	167/14258	0.323236	0.492948	ENSG00000142156/ENSG00000165029	COL6A1/ABCA1	2	1	ENSG00000142156	1	ENSG00000165029
BP	GO:1901215	negative regulation of neuron death	1999-02-01	167/14258	0.323236	0.492948	ENSG00000164418/ENSG00000168621	GRIK2/GDNF	2	1	ENSG00000164418	1	ENSG00000168621
BP	GO:0006027	glycosaminoglycan catabolic process	1999-01-01	56/14258	0.323584	0.492948	ENSG00000038427	VCAN	1	1	ENSG00000038427	0
BP	GO:0007040	lysosome organization	1999-01-01	56/14258	0.323584	0.492948	ENSG00000165029	ABCA1	1	0		1	ENSG00000165029
BP	GO:0015837	amine transport	1999-01-01	56/14258	0.323584	0.492948	ENSG00000168621	GDNF	1	0		1	ENSG00000168621
BP	GO:0019915	lipid storage	1999-01-01	56/14258	0.323584	0.492948	ENSG00000165029	ABCA1	1	0		1	ENSG00000165029
BP	GO:0048857	neural nucleus development	1999-01-01	56/14258	0.323584	0.492948	ENSG00000139352	ASCL1	1	0		1	ENSG00000139352
BP	GO:0061371	determination of heart left/right asymmetry	1999-01-01	56/14258	0.323584	0.492948	ENSG00000106991	ENG	1	1	ENSG00000106991	0
BP	GO:0080171	lytic vacuole organization	1999-01-01	56/14258	0.323584	0.492948	ENSG00000165029	ABCA1	1	0		1	ENSG00000165029
BP	GO:0002429	immune response-activating cell surface receptor signaling pathway	1999-03-01	289/14258	0.325122	0.494934	ENSG00000215182/ENSG00000134258/ENSG00000198788	MUC5AC/VTCN1/MUC2	3	3	ENSG00000215182/ENSG00000134258/ENSG00000198788	0
BP	GO:0051783	regulation of nuclear division	1999-02-01	168/14258	0.325786	0.495588	ENSG00000166851/ENSG00000117650	PLK1/NEK2	2	2	ENSG00000166851/ENSG00000117650	0
BP	GO:0003208	cardiac ventricle morphogenesis	1999-01-01	57/14258	0.3283	0.496911	ENSG00000106991	ENG	1	1	ENSG00000106991	0
BP	GO:0032413	negative regulation of ion transmembrane transporter activity	1999-01-01	57/14258	0.3283	0.496911	ENSG00000133216	EPHB2	1	0		1	ENSG00000133216
BP	GO:0050771	negative regulation of axonogenesis	1999-01-01	57/14258	0.3283	0.496911	ENSG00000133216	EPHB2	1	0		1	ENSG00000133216
BP	GO:0050830	defense response to Gram-positive bacterium	1999-01-01	57/14258	0.3283	0.496911	ENSG00000188257	PLA2G2A	1	1	ENSG00000188257	0
BP	GO:0060415	muscle tissue morphogenesis	1999-01-01	57/14258	0.3283	0.496911	ENSG00000106991	ENG	1	1	ENSG00000106991	0
BP	GO:0071230	cellular response to amino acid stimulus	1999-01-01	57/14258	0.3283	0.496911	ENSG00000142156	COL6A1	1	1	ENSG00000142156	0
BP	GO:1902686	mitochondrial outer membrane permeabilization involved in programmed cell death	1999-01-01	57/14258	0.3283	0.496911	ENSG00000073282	TP63	1	0		1	ENSG00000073282
BP	GO:0006575	cellular modified amino acid metabolic process	1999-02-01	170/14258	0.330877	0.498649	ENSG00000188257/ENSG00000100033	PLA2G2A/PRODH	2	2	ENSG00000188257/ENSG00000100033	0
BP	GO:0017157	regulation of exocytosis	1999-02-01	170/14258	0.330877	0.498649	ENSG00000101098/ENSG00000060140	RIMS4/STYK1	2	1	ENSG00000060140	1	ENSG00000101098
BP	GO:0051656	establishment of organelle localization	1999-04-01	419/14258	0.332042	0.498649	ENSG00000101298/ENSG00000197959/ENSG00000101098/ENSG00000060140	SNPH/DNM3/RIMS4/STYK1	4	2	ENSG00000101298/ENSG00000060140	2	ENSG00000197959/ENSG00000101098
BP	GO:0002260	lymphocyte homeostasis	1999-01-01	58/14258	0.332982	0.498649	ENSG00000019582	CD74	1	1	ENSG00000019582	0
BP	GO:0014909	smooth muscle cell migration	1999-01-01	58/14258	0.332982	0.498649	ENSG00000106366	SERPINE1	1	0		1	ENSG00000106366
BP	GO:0042509	regulation of tyrosine phosphorylation of STAT protein	1999-01-01	58/14258	0.332982	0.498649	ENSG00000186891	TNFRSF18	1	1	ENSG00000186891	0
BP	GO:0042632	cholesterol homeostasis	1999-01-01	58/14258	0.332982	0.498649	ENSG00000165029	ABCA1	1	0		1	ENSG00000165029
BP	GO:0043647	inositol phosphate metabolic process	1999-01-01	58/14258	0.332982	0.498649	ENSG00000137825	ITPKA	1	1	ENSG00000137825	0
BP	GO:0045582	positive regulation of T cell differentiation	1999-01-01	58/14258	0.332982	0.498649	ENSG00000019582	CD74	1	1	ENSG00000019582	0
BP	GO:0046427	positive regulation of JAK-STAT cascade	1999-01-01	58/14258	0.332982	0.498649	ENSG00000186891	TNFRSF18	1	1	ENSG00000186891	0
BP	GO:0055092	sterol homeostasis	1999-01-01	58/14258	0.332982	0.498649	ENSG00000165029	ABCA1	1	0		1	ENSG00000165029
BP	GO:0061515	myeloid cell development	1999-01-01	58/14258	0.332982	0.498649	ENSG00000166147	FBN1	1	1	ENSG00000166147	0
BP	GO:0071300	cellular response to retinoic acid	1999-01-01	58/14258	0.332982	0.498649	ENSG00000165029	ABCA1	1	0		1	ENSG00000165029
BP	GO:1904356	regulation of telomere maintenance via telomere lengthening	1999-01-01	58/14258	0.332982	0.498649	ENSG00000117650	NEK2	1	1	ENSG00000117650	0
BP	GO:2001057	reactive nitrogen species metabolic process	1999-01-01	58/14258	0.332982	0.498649	ENSG00000164867	NOS3	1	0		1	ENSG00000164867
BP	GO:1901796	regulation of signal transduction by p53 class mediator	1999-02-01	171/14258	0.333419	0.498903	ENSG00000073282/ENSG00000019582	TP63/CD74	2	1	ENSG00000019582	1	ENSG00000073282
BP	GO:0042326	negative regulation of phosphorylation	1999-04-01	420/14258	0.333624	0.498903	ENSG00000166851/ENSG00000077942/ENSG00000106991/ENSG00000133216	PLK1/FBLN1/ENG/EPHB2	4	3	ENSG00000166851/ENSG00000077942/ENSG00000106991	1	ENSG00000133216
BP	GO:0032147	activation of protein kinase activity	1999-03-01	294/14258	0.334649	0.500083	ENSG00000163362/ENSG00000019582/ENSG00000173432	INAVA/CD74/SAA1	3	3	ENSG00000163362/ENSG00000019582/ENSG00000173432	0
BP	GO:0001707	mesoderm formation	1999-01-01	59/14258	0.337633	0.500652	ENSG00000149922	TBX6	1	1	ENSG00000149922	0
BP	GO:0003143	embryonic heart tube morphogenesis	1999-01-01	59/14258	0.337633	0.500652	ENSG00000106991	ENG	1	1	ENSG00000106991	0
BP	GO:0035019	somatic stem cell population maintenance	1999-01-01	59/14258	0.337633	0.500652	ENSG00000073282	TP63	1	0		1	ENSG00000073282
BP	GO:0035794	positive regulation of mitochondrial membrane permeability	1999-01-01	59/14258	0.337633	0.500652	ENSG00000073282	TP63	1	0		1	ENSG00000073282
BP	GO:0040014	regulation of multicellular organism growth	1999-01-01	59/14258	0.337633	0.500652	ENSG00000132932	ATP8A2	1	0		1	ENSG00000132932
BP	GO:0042100	B cell proliferation	1999-01-01	59/14258	0.337633	0.500652	ENSG00000019582	CD74	1	1	ENSG00000019582	0
BP	GO:1902108	regulation of mitochondrial membrane permeability involved in apoptotic process	1999-01-01	59/14258	0.337633	0.500652	ENSG00000073282	TP63	1	0		1	ENSG00000073282
BP	GO:1904894	positive regulation of STAT cascade	1999-01-01	59/14258	0.337633	0.500652	ENSG00000186891	TNFRSF18	1	1	ENSG00000186891	0
BP	GO:1905710	positive regulation of membrane permeability	1999-01-01	59/14258	0.337633	0.500652	ENSG00000073282	TP63	1	0		1	ENSG00000073282
BP	GO:2000573	positive regulation of DNA biosynthetic process	1999-01-01	59/14258	0.337633	0.500652	ENSG00000117650	NEK2	1	1	ENSG00000117650	0
BP	GO:2001023	regulation of response to drug	1999-01-01	59/14258	0.337633	0.500652	ENSG00000168621	GDNF	1	0		1	ENSG00000168621
BP	GO:0015672	monovalent inorganic cation transport	1999-04-01	423/14258	0.338371	0.501045	ENSG00000150201/ENSG00000162572/ENSG00000164867/ENSG00000198183	FXYD4/SCNN1D/NOS3/BPIFA1	4	3	ENSG00000150201/ENSG00000162572/ENSG00000198183	1	ENSG00000164867
BP	GO:0022604	regulation of cell morphogenesis	1999-04-01	423/14258	0.338371	0.501045	ENSG00000077942/ENSG00000133216/ENSG00000137825/ENSG00000197959	FBLN1/EPHB2/ITPKA/DNM3	4	2	ENSG00000077942/ENSG00000137825	2	ENSG00000133216/ENSG00000197959
BP	GO:0006006	glucose metabolic process	1999-02-01	174/14258	0.341028	0.504273	ENSG00000189058/ENSG00000215644	APOD/GCGR	2	2	ENSG00000189058/ENSG00000215644	0
BP	GO:0031396	regulation of protein ubiquitination	1999-02-01	174/14258	0.341028	0.504273	ENSG00000163362/ENSG00000166851	INAVA/PLK1	2	2	ENSG00000163362/ENSG00000166851	0
BP	GO:0007260	tyrosine phosphorylation of STAT protein	1999-01-01	60/14258	0.342251	0.505048	ENSG00000186891	TNFRSF18	1	1	ENSG00000186891	0
BP	GO:1903779	regulation of cardiac conduction	1999-01-01	60/14258	0.342251	0.505048	ENSG00000150201	FXYD4	1	1	ENSG00000150201	0
BP	GO:1903532	positive regulation of secretion by cell	1999-03-01	298/14258	0.342268	0.505048	ENSG00000134258/ENSG00000173432/ENSG00000168621	VTCN1/SAA1/GDNF	3	2	ENSG00000134258/ENSG00000173432	1	ENSG00000168621
BP	GO:0050792	regulation of viral process	1999-02-01	175/14258	0.343558	0.506246	ENSG00000019582/ENSG00000249853	CD74/HS3ST5	2	2	ENSG00000019582/ENSG00000249853	0
BP	GO:0060541	respiratory system development	1999-02-01	175/14258	0.343558	0.506246	ENSG00000139352/ENSG00000164867	ASCL1/NOS3	2	0		2	ENSG00000139352/ENSG00000164867
BP	GO:0045666	positive regulation of neuron differentiation	1999-03-01	299/14258	0.344172	0.506798	ENSG00000139352/ENSG00000137825/ENSG00000132932	ASCL1/ITPKA/ATP8A2	3	1	ENSG00000137825	2	ENSG00000139352/ENSG00000132932
BP	GO:1901652	response to peptide	1999-04-01	428/14258	0.34629	0.508951	ENSG00000163362/ENSG00000057593/ENSG00000166147/ENSG00000215644	INAVA/F7/FBN1/GCGR	4	4	ENSG00000163362/ENSG00000057593/ENSG00000166147/ENSG00000215644	0
BP	GO:0048332	mesoderm morphogenesis	1999-01-01	61/14258	0.346837	0.508951	ENSG00000149922	TBX6	1	1	ENSG00000149922	0
BP	GO:0048678	response to axon injury	1999-01-01	61/14258	0.346837	0.508951	ENSG00000189058	APOD	1	1	ENSG00000189058	0
BP	GO:0050688	regulation of defense response to virus	1999-01-01	61/14258	0.346837	0.508951	ENSG00000108771	DHX58	1	1	ENSG00000108771	0
BP	GO:1900182	positive regulation of protein localization to nucleus	1999-01-01	61/14258	0.346837	0.508951	ENSG00000166851	PLK1	1	1	ENSG00000166851	0
BP	GO:0006026	aminoglycan catabolic process	1999-01-01	62/14258	0.351392	0.513144	ENSG00000038427	VCAN	1	1	ENSG00000038427	0
BP	GO:0032418	lysosome localization	1999-01-01	62/14258	0.351392	0.513144	ENSG00000060140	STYK1	1	1	ENSG00000060140	0
BP	GO:0032755	positive regulation of interleukin-6 production	1999-01-01	62/14258	0.351392	0.513144	ENSG00000163362	INAVA	1	1	ENSG00000163362	0
BP	GO:0048644	muscle organ morphogenesis	1999-01-01	62/14258	0.351392	0.513144	ENSG00000106991	ENG	1	1	ENSG00000106991	0
BP	GO:0050886	endocrine process	1999-01-01	62/14258	0.351392	0.513144	ENSG00000164867	NOS3	1	0		1	ENSG00000164867
BP	GO:0060411	cardiac septum morphogenesis	1999-01-01	62/14258	0.351392	0.513144	ENSG00000106991	ENG	1	1	ENSG00000106991	0
BP	GO:0072078	nephron tubule morphogenesis	1999-01-01	62/14258	0.351392	0.513144	ENSG00000168621	GDNF	1	0		1	ENSG00000168621
BP	GO:0030217	T cell differentiation	1999-02-01	179/14258	0.35365	0.516085	ENSG00000019582/ENSG00000186891	CD74/TNFRSF18	2	2	ENSG00000019582/ENSG00000186891	0
BP	GO:0014032	neural crest cell development	1999-01-01	63/14258	0.355915	0.517258	ENSG00000168621	GDNF	1	0		1	ENSG00000168621
BP	GO:0033047	regulation of mitotic sister chromatid segregation	1999-01-01	63/14258	0.355915	0.517258	ENSG00000166851	PLK1	1	1	ENSG00000166851	0
BP	GO:0050871	positive regulation of B cell activation	1999-01-01	63/14258	0.355915	0.517258	ENSG00000019582	CD74	1	1	ENSG00000019582	0
BP	GO:0051781	positive regulation of cell division	1999-01-01	63/14258	0.355915	0.517258	ENSG00000122966	CIT	1	1	ENSG00000122966	0
BP	GO:0090502	RNA phosphodiester bond hydrolysis, endonucleolytic	1999-01-01	63/14258	0.355915	0.517258	ENSG00000129538	RNASE1	1	1	ENSG00000129538	0
BP	GO:0051607	defense response to virus	1999-02-01	180/14258	0.356165	0.517258	ENSG00000108771/ENSG00000198183	DHX58/BPIFA1	2	2	ENSG00000108771/ENSG00000198183	0
BP	GO:0072655	establishment of protein localization to mitochondrion	1999-02-01	180/14258	0.356165	0.517258	ENSG00000073282/ENSG00000101194	TP63/SLC17A9	2	1	ENSG00000101194	1	ENSG00000073282
BP	GO:0006813	potassium ion transport	1999-02-01	181/14258	0.358677	0.519358	ENSG00000150201/ENSG00000164867	FXYD4/NOS3	2	1	ENSG00000150201	1	ENSG00000164867
BP	GO:0010948	negative regulation of cell cycle process	1999-03-01	307/14258	0.359388	0.519358	ENSG00000073282/ENSG00000166851/ENSG00000117650	TP63/PLK1/NEK2	3	2	ENSG00000166851/ENSG00000117650	1	ENSG00000073282
BP	GO:0001570	vasculogenesis	1999-01-01	64/14258	0.360407	0.519358	ENSG00000106991	ENG	1	1	ENSG00000106991	0
BP	GO:0002286	T cell activation involved in immune response	1999-01-01	64/14258	0.360407	0.519358	ENSG00000005844	ITGAL	1	1	ENSG00000005844	0
BP	GO:0002702	positive regulation of production of molecular mediator of immune response	1999-01-01	64/14258	0.360407	0.519358	ENSG00000019582	CD74	1	1	ENSG00000019582	0
BP	GO:0003073	regulation of systemic arterial blood pressure	1999-01-01	64/14258	0.360407	0.519358	ENSG00000164867	NOS3	1	0		1	ENSG00000164867
BP	GO:0032410	negative regulation of transporter activity	1999-01-01	64/14258	0.360407	0.519358	ENSG00000133216	EPHB2	1	0		1	ENSG00000133216
BP	GO:0038034	signal transduction in absence of ligand	1999-01-01	64/14258	0.360407	0.519358	ENSG00000168621	GDNF	1	0		1	ENSG00000168621
BP	GO:0048259	regulation of receptor-mediated endocytosis	1999-01-01	64/14258	0.360407	0.519358	ENSG00000106366	SERPINE1	1	0		1	ENSG00000106366
BP	GO:0072088	nephron epithelium morphogenesis	1999-01-01	64/14258	0.360407	0.519358	ENSG00000168621	GDNF	1	0		1	ENSG00000168621
BP	GO:0097192	extrinsic apoptotic signaling pathway in absence of ligand	1999-01-01	64/14258	0.360407	0.519358	ENSG00000168621	GDNF	1	0		1	ENSG00000168621
BP	GO:0010720	positive regulation of cell development	1999-04-01	437/14258	0.360556	0.519358	ENSG00000139352/ENSG00000133216/ENSG00000137825/ENSG00000132932	ASCL1/EPHB2/ITPKA/ATP8A2	4	1	ENSG00000137825	3	ENSG00000139352/ENSG00000133216/ENSG00000132932
BP	GO:0070585	protein localization to mitochondrion	1999-02-01	183/14258	0.363689	0.521663	ENSG00000073282/ENSG00000101194	TP63/SLC17A9	2	1	ENSG00000101194	1	ENSG00000073282
BP	GO:0003151	outflow tract morphogenesis	1999-01-01	65/14258	0.364868	0.521663	ENSG00000106991	ENG	1	1	ENSG00000106991	0
BP	GO:0007045	cell-substrate adherens junction assembly	1999-01-01	65/14258	0.364868	0.521663	ENSG00000189058	APOD	1	1	ENSG00000189058	0
BP	GO:0030512	negative regulation of transforming growth factor beta receptor signaling pathway	1999-01-01	65/14258	0.364868	0.521663	ENSG00000166147	FBN1	1	1	ENSG00000166147	0
BP	GO:0045454	cell redox homeostasis	1999-01-01	65/14258	0.364868	0.521663	ENSG00000164867	NOS3	1	0		1	ENSG00000164867
BP	GO:0048041	focal adhesion assembly	1999-01-01	65/14258	0.364868	0.521663	ENSG00000189058	APOD	1	1	ENSG00000189058	0
BP	GO:0060291	long-term synaptic potentiation	1999-01-01	65/14258	0.364868	0.521663	ENSG00000133216	EPHB2	1	0		1	ENSG00000133216
BP	GO:0061333	renal tubule morphogenesis	1999-01-01	65/14258	0.364868	0.521663	ENSG00000168621	GDNF	1	0		1	ENSG00000168621
BP	GO:1900006	positive regulation of dendrite development	1999-01-01	65/14258	0.364868	0.521663	ENSG00000137825	ITPKA	1	1	ENSG00000137825	0
BP	GO:1904063	negative regulation of cation transmembrane transport	1999-01-01	65/14258	0.364868	0.521663	ENSG00000133216	EPHB2	1	0		1	ENSG00000133216
BP	GO:2001021	negative regulation of response to DNA damage stimulus	1999-01-01	65/14258	0.364868	0.521663	ENSG00000019582	CD74	1	1	ENSG00000019582	0
BP	GO:0061564	axon development	1999-04-01	441/14258	0.366897	0.52421	ENSG00000189058/ENSG00000133216/ENSG00000132932/ENSG00000168621	APOD/EPHB2/ATP8A2/GDNF	4	1	ENSG00000189058	3	ENSG00000133216/ENSG00000132932/ENSG00000168621
BP	GO:0090092	regulation of transmembrane receptor protein serine/threonine kinase signaling pathway	1999-02-01	185/14258	0.368687	0.525865	ENSG00000106991/ENSG00000166147	ENG/FBN1	2	2	ENSG00000106991/ENSG00000166147	0
BP	GO:0002768	immune response-regulating cell surface receptor signaling pathway	1999-03-01	312/14258	0.368877	0.525865	ENSG00000215182/ENSG00000134258/ENSG00000198788	MUC5AC/VTCN1/MUC2	3	3	ENSG00000215182/ENSG00000134258/ENSG00000198788	0
BP	GO:0007004	telomere maintenance via telomerase	1999-01-01	66/14258	0.369298	0.525865	ENSG00000117650	NEK2	1	1	ENSG00000117650	0
BP	GO:0048864	stem cell development	1999-01-01	66/14258	0.369298	0.525865	ENSG00000168621	GDNF	1	0		1	ENSG00000168621
BP	GO:0072028	nephron morphogenesis	1999-01-01	66/14258	0.369298	0.525865	ENSG00000168621	GDNF	1	0		1	ENSG00000168621
BP	GO:0032412	regulation of ion transmembrane transporter activity	1999-02-01	186/14258	0.371181	0.52819	ENSG00000150201/ENSG00000133216	FXYD4/EPHB2	2	1	ENSG00000150201	1	ENSG00000133216
BP	GO:0002064	epithelial cell development	1999-02-01	187/14258	0.373671	0.528573	ENSG00000073282/ENSG00000106991	TP63/ENG	2	1	ENSG00000106991	1	ENSG00000073282
BP	GO:0008016	regulation of heart contraction	1999-02-01	187/14258	0.373671	0.528573	ENSG00000150201/ENSG00000164867	FXYD4/NOS3	2	1	ENSG00000150201	1	ENSG00000164867
BP	GO:0008344	adult locomotory behavior	1999-01-01	67/14258	0.373698	0.528573	ENSG00000168621	GDNF	1	0		1	ENSG00000168621
BP	GO:0014031	mesenchymal cell development	1999-01-01	67/14258	0.373698	0.528573	ENSG00000168621	GDNF	1	0		1	ENSG00000168621
BP	GO:0031016	pancreas development	1999-01-01	67/14258	0.373698	0.528573	ENSG00000102854	MSLN	1	1	ENSG00000102854	0
BP	GO:0035050	embryonic heart tube development	1999-01-01	67/14258	0.373698	0.528573	ENSG00000106991	ENG	1	1	ENSG00000106991	0
BP	GO:0043627	response to estrogen	1999-01-01	67/14258	0.373698	0.528573	ENSG00000057593	F7	1	1	ENSG00000057593	0
BP	GO:1903312	negative regulation of mRNA metabolic process	1999-01-01	67/14258	0.373698	0.528573	ENSG00000168621	GDNF	1	0		1	ENSG00000168621
BP	GO:1903845	negative regulation of cellular response to transforming growth factor beta stimulus	1999-01-01	67/14258	0.373698	0.528573	ENSG00000166147	FBN1	1	1	ENSG00000166147	0
BP	GO:0045862	positive regulation of proteolysis	1999-03-01	315/14258	0.37456	0.529438	ENSG00000166851/ENSG00000077942/ENSG00000026103	PLK1/FBLN1/FAS	3	3	ENSG00000166851/ENSG00000077942/ENSG00000026103	0
BP	GO:0031346	positive regulation of cell projection organization	1999-03-01	316/14258	0.376452	0.530947	ENSG00000137825/ENSG00000197959/ENSG00000132932	ITPKA/DNM3/ATP8A2	3	1	ENSG00000137825	2	ENSG00000197959/ENSG00000132932
BP	GO:0005977	glycogen metabolic process	1999-01-01	68/14258	0.378067	0.530947	ENSG00000215644	GCGR	1	1	ENSG00000215644	0
BP	GO:0006278	RNA-dependent DNA biosynthetic process	1999-01-01	68/14258	0.378067	0.530947	ENSG00000117650	NEK2	1	1	ENSG00000117650	0
BP	GO:0017158	regulation of calcium ion-dependent exocytosis	1999-01-01	68/14258	0.378067	0.530947	ENSG00000101098	RIMS4	1	0		1	ENSG00000101098
BP	GO:0035249	synaptic transmission, glutamatergic	1999-01-01	68/14258	0.378067	0.530947	ENSG00000164418	GRIK2	1	1	ENSG00000164418	0
BP	GO:0043502	regulation of muscle adaptation	1999-01-01	68/14258	0.378067	0.530947	ENSG00000164867	NOS3	1	0		1	ENSG00000164867
BP	GO:0045621	positive regulation of lymphocyte differentiation	1999-01-01	68/14258	0.378067	0.530947	ENSG00000019582	CD74	1	1	ENSG00000019582	0
BP	GO:0045833	negative regulation of lipid metabolic process	1999-01-01	68/14258	0.378067	0.530947	ENSG00000189058	APOD	1	1	ENSG00000189058	0
BP	GO:0061053	somite development	1999-01-01	68/14258	0.378067	0.530947	ENSG00000149922	TBX6	1	1	ENSG00000149922	0
BP	GO:0010389	regulation of G2/M transition of mitotic cell cycle	1999-02-01	189/14258	0.378639	0.530947	ENSG00000166851/ENSG00000117650	PLK1/NEK2	2	2	ENSG00000166851/ENSG00000117650	0
BP	GO:0046651	lymphocyte proliferation	1999-02-01	189/14258	0.378639	0.530947	ENSG00000134258/ENSG00000019582	VTCN1/CD74	2	2	ENSG00000134258/ENSG00000019582	0
BP	GO:0050730	regulation of peptidyl-tyrosine phosphorylation	1999-02-01	189/14258	0.378639	0.530947	ENSG00000019582/ENSG00000186891	CD74/TNFRSF18	2	2	ENSG00000019582/ENSG00000186891	0
BP	GO:0001503	ossification	1999-03-01	318/14258	0.380233	0.532	ENSG00000142156/ENSG00000073282/ENSG00000038427	COL6A1/TP63/VCAN	3	2	ENSG00000142156/ENSG00000038427	1	ENSG00000073282
BP	GO:0051047	positive regulation of secretion	1999-03-01	318/14258	0.380233	0.532	ENSG00000134258/ENSG00000173432/ENSG00000168621	VTCN1/SAA1/GDNF	3	2	ENSG00000134258/ENSG00000173432	1	ENSG00000168621
BP	GO:0043281	regulation of cysteine-type endopeptidase activity involved in apoptotic process	1999-02-01	190/14258	0.381117	0.532	ENSG00000073282/ENSG00000026103	TP63/FAS	2	1	ENSG00000026103	1	ENSG00000073282
BP	GO:0006073	cellular glucan metabolic process	1999-01-01	69/14258	0.382406	0.532	ENSG00000215644	GCGR	1	1	ENSG00000215644	0
BP	GO:0014033	neural crest cell differentiation	1999-01-01	69/14258	0.382406	0.532	ENSG00000168621	GDNF	1	0		1	ENSG00000168621
BP	GO:0014812	muscle cell migration	1999-01-01	69/14258	0.382406	0.532	ENSG00000106366	SERPINE1	1	0		1	ENSG00000106366
BP	GO:0032481	positive regulation of type I interferon production	1999-01-01	69/14258	0.382406	0.532	ENSG00000108771	DHX58	1	1	ENSG00000108771	0
BP	GO:0033143	regulation of intracellular steroid hormone receptor signaling pathway	1999-01-01	69/14258	0.382406	0.532	ENSG00000073282	TP63	1	0		1	ENSG00000073282
BP	GO:0042446	hormone biosynthetic process	1999-01-01	69/14258	0.382406	0.532	ENSG00000204385	SLC44A4	1	1	ENSG00000204385	0
BP	GO:0044042	glucan metabolic process	1999-01-01	69/14258	0.382406	0.532	ENSG00000215644	GCGR	1	1	ENSG00000215644	0
BP	GO:0045639	positive regulation of myeloid cell differentiation	1999-01-01	69/14258	0.382406	0.532	ENSG00000019582	CD74	1	1	ENSG00000019582	0
BP	GO:0048278	vesicle docking	1999-01-01	69/14258	0.382406	0.532	ENSG00000101298	SNPH	1	1	ENSG00000101298	0
BP	GO:0022898	regulation of transmembrane transporter activity	1999-02-01	191/14258	0.383591	0.532597	ENSG00000150201/ENSG00000133216	FXYD4/EPHB2	2	1	ENSG00000150201	1	ENSG00000133216
BP	GO:0032886	regulation of microtubule-based process	1999-02-01	191/14258	0.383591	0.532597	ENSG00000166851/ENSG00000117650	PLK1/NEK2	2	2	ENSG00000166851/ENSG00000117650	0
BP	GO:0032943	mononuclear cell proliferation	1999-02-01	191/14258	0.383591	0.532597	ENSG00000134258/ENSG00000019582	VTCN1/CD74	2	2	ENSG00000134258/ENSG00000019582	0
BP	GO:0006650	glycerophospholipid metabolic process	1999-03-01	320/14258	0.38401	0.53283	ENSG00000102886/ENSG00000188257/ENSG00000204385	GDPD3/PLA2G2A/SLC44A4	3	3	ENSG00000102886/ENSG00000188257/ENSG00000204385	0
BP	GO:0050714	positive regulation of protein secretion	1999-02-01	192/14258	0.38606	0.53483	ENSG00000134258/ENSG00000173432	VTCN1/SAA1	2	2	ENSG00000134258/ENSG00000173432	0
BP	GO:0031571	mitotic G1 DNA damage checkpoint	1999-01-01	70/14258	0.386716	0.53483	ENSG00000073282	TP63	1	0		1	ENSG00000073282
BP	GO:0044070	regulation of anion transport	1999-01-01	70/14258	0.386716	0.53483	ENSG00000132932	ATP8A2	1	0		1	ENSG00000132932
BP	GO:0044819	mitotic G1/S transition checkpoint	1999-01-01	70/14258	0.386716	0.53483	ENSG00000073282	TP63	1	0		1	ENSG00000073282
BP	GO:0045445	myoblast differentiation	1999-01-01	70/14258	0.386716	0.53483	ENSG00000145824	CXCL14	1	0		1	ENSG00000145824
BP	GO:0009798	axis specification	1999-01-01	71/14258	0.390995	0.537237	ENSG00000149922	TBX6	1	1	ENSG00000149922	0
BP	GO:0030301	cholesterol transport	1999-01-01	71/14258	0.390995	0.537237	ENSG00000165029	ABCA1	1	0		1	ENSG00000165029
BP	GO:0043266	regulation of potassium ion transport	1999-01-01	71/14258	0.390995	0.537237	ENSG00000164867	NOS3	1	0		1	ENSG00000164867
BP	GO:0044783	G1 DNA damage checkpoint	1999-01-01	71/14258	0.390995	0.537237	ENSG00000073282	TP63	1	0		1	ENSG00000073282
BP	GO:0046902	regulation of mitochondrial membrane permeability	1999-01-01	71/14258	0.390995	0.537237	ENSG00000073282	TP63	1	0		1	ENSG00000073282
BP	GO:0048145	regulation of fibroblast proliferation	1999-01-01	71/14258	0.390995	0.537237	ENSG00000019582	CD74	1	1	ENSG00000019582	0
BP	GO:0051149	positive regulation of muscle cell differentiation	1999-01-01	71/14258	0.390995	0.537237	ENSG00000106991	ENG	1	1	ENSG00000106991	0
BP	GO:0051963	regulation of synapse assembly	1999-01-01	71/14258	0.390995	0.537237	ENSG00000133216	EPHB2	1	0		1	ENSG00000133216
BP	GO:0060840	artery development	1999-01-01	71/14258	0.390995	0.537237	ENSG00000106991	ENG	1	1	ENSG00000106991	0
BP	GO:2000177	regulation of neural precursor cell proliferation	1999-01-01	71/14258	0.390995	0.537237	ENSG00000139352	ASCL1	1	0		1	ENSG00000139352
BP	GO:0000302	response to reactive oxygen species	1999-02-01	195/14258	0.393444	0.539901	ENSG00000189058/ENSG00000164867	APOD/NOS3	2	1	ENSG00000189058	1	ENSG00000164867
BP	GO:0045165	cell fate commitment	1999-02-01	195/14258	0.393444	0.539901	ENSG00000139352/ENSG00000149922	ASCL1/TBX6	2	1	ENSG00000149922	1	ENSG00000139352
BP	GO:1902532	negative regulation of intracellular signal transduction	1999-04-01	458/14258	0.393808	0.54005	ENSG00000019582/ENSG00000077942/ENSG00000133216/ENSG00000108771	CD74/FBLN1/EPHB2/DHX58	4	3	ENSG00000019582/ENSG00000077942/ENSG00000108771	1	ENSG00000133216
BP	GO:0031100	animal organ regeneration	1999-01-01	72/14258	0.395245	0.540116	ENSG00000057593	F7	1	1	ENSG00000057593	0
BP	GO:0045778	positive regulation of ossification	1999-01-01	72/14258	0.395245	0.540116	ENSG00000073282	TP63	1	0		1	ENSG00000073282
BP	GO:0048144	fibroblast proliferation	1999-01-01	72/14258	0.395245	0.540116	ENSG00000019582	CD74	1	1	ENSG00000019582	0
BP	GO:0051289	protein homotetramerization	1999-01-01	72/14258	0.395245	0.540116	ENSG00000073282	TP63	1	0		1	ENSG00000073282
BP	GO:1901888	regulation of cell junction assembly	1999-01-01	72/14258	0.395245	0.540116	ENSG00000189058	APOD	1	1	ENSG00000189058	0
BP	GO:0045860	positive regulation of protein kinase activity	1999-04-01	459/14258	0.395387	0.540116	ENSG00000163362/ENSG00000019582/ENSG00000173432/ENSG00000176907	INAVA/CD74/SAA1/TCIM	4	3	ENSG00000163362/ENSG00000019582/ENSG00000173432	1	ENSG00000176907
BP	GO:0001818	negative regulation of cytokine production	1999-02-01	197/14258	0.398345	0.542534	ENSG00000189058/ENSG00000108771	APOD/DHX58	2	2	ENSG00000189058/ENSG00000108771	0
BP	GO:0007631	feeding behavior	1999-01-01	73/14258	0.399465	0.542534	ENSG00000132932	ATP8A2	1	0		1	ENSG00000132932
BP	GO:0021510	spinal cord development	1999-01-01	73/14258	0.399465	0.542534	ENSG00000139352	ASCL1	1	0		1	ENSG00000139352
BP	GO:0030316	osteoclast differentiation	1999-01-01	73/14258	0.399465	0.542534	ENSG00000166147	FBN1	1	1	ENSG00000166147	0
BP	GO:0033045	regulation of sister chromatid segregation	1999-01-01	73/14258	0.399465	0.542534	ENSG00000166851	PLK1	1	1	ENSG00000166851	0
BP	GO:0035282	segmentation	1999-01-01	73/14258	0.399465	0.542534	ENSG00000149922	TBX6	1	1	ENSG00000149922	0
BP	GO:0042102	positive regulation of T cell proliferation	1999-01-01	73/14258	0.399465	0.542534	ENSG00000134258	VTCN1	1	1	ENSG00000134258	0
BP	GO:0045682	regulation of epidermis development	1999-01-01	73/14258	0.399465	0.542534	ENSG00000073282	TP63	1	0		1	ENSG00000073282
BP	GO:0060021	roof of mouth development	1999-01-01	73/14258	0.399465	0.542534	ENSG00000133216	EPHB2	1	0		1	ENSG00000133216
BP	GO:0043122	regulation of I-kappaB kinase/NF-kappaB signaling	1999-02-01	198/14258	0.400789	0.543983	ENSG00000163362/ENSG00000019582	INAVA/CD74	2	2	ENSG00000163362/ENSG00000019582	0
BP	GO:0009755	hormone-mediated signaling pathway	1999-02-01	199/14258	0.403228	0.54473	ENSG00000073282/ENSG00000215644	TP63/GCGR	2	1	ENSG00000215644	1	ENSG00000073282
BP	GO:0009953	dorsal/ventral pattern formation	1999-01-01	74/14258	0.403656	0.54473	ENSG00000139352	ASCL1	1	0		1	ENSG00000139352
BP	GO:0010833	telomere maintenance via telomere lengthening	1999-01-01	74/14258	0.403656	0.54473	ENSG00000117650	NEK2	1	1	ENSG00000117650	0
BP	GO:0015908	fatty acid transport	1999-01-01	74/14258	0.403656	0.54473	ENSG00000188257	PLA2G2A	1	1	ENSG00000188257	0
BP	GO:0034644	cellular response to UV	1999-01-01	74/14258	0.403656	0.54473	ENSG00000073282	TP63	1	0		1	ENSG00000073282
BP	GO:0036473	cell death in response to oxidative stress	1999-01-01	74/14258	0.403656	0.54473	ENSG00000100033	PRODH	1	1	ENSG00000100033	0
BP	GO:0045638	negative regulation of myeloid cell differentiation	1999-01-01	74/14258	0.403656	0.54473	ENSG00000166147	FBN1	1	1	ENSG00000166147	0
BP	GO:0140029	exocytic process	1999-01-01	74/14258	0.403656	0.54473	ENSG00000101298	SNPH	1	1	ENSG00000101298	0
BP	GO:1903955	positive regulation of protein targeting to mitochondrion	1999-01-01	74/14258	0.403656	0.54473	ENSG00000101194	SLC17A9	1	1	ENSG00000101194	0
BP	GO:0034329	cell junction assembly	1999-02-01	200/14258	0.405663	0.54674	ENSG00000189058/ENSG00000053747	APOD/LAMA3	2	2	ENSG00000189058/ENSG00000053747	0
BP	GO:1901605	alpha-amino acid metabolic process	1999-02-01	200/14258	0.405663	0.54674	ENSG00000164867/ENSG00000100033	NOS3/PRODH	2	1	ENSG00000100033	1	ENSG00000164867
BP	GO:0002790	peptide secretion	1999-04-01	466/14258	0.406426	0.54742	ENSG00000134258/ENSG00000019582/ENSG00000173432/ENSG00000165029	VTCN1/CD74/SAA1/ABCA1	4	3	ENSG00000134258/ENSG00000019582/ENSG00000173432	1	ENSG00000165029
BP	GO:0031623	receptor internalization	1999-01-01	75/14258	0.407819	0.547574	ENSG00000197959	DNM3	1	0		1	ENSG00000197959
BP	GO:0034333	adherens junction assembly	1999-01-01	75/14258	0.407819	0.547574	ENSG00000189058	APOD	1	1	ENSG00000189058	0
BP	GO:0061077	chaperone-mediated protein folding	1999-01-01	75/14258	0.407819	0.547574	ENSG00000019582	CD74	1	1	ENSG00000019582	0
BP	GO:1904019	epithelial cell apoptotic process	1999-01-01	75/14258	0.407819	0.547574	ENSG00000106366	SERPINE1	1	0		1	ENSG00000106366
BP	GO:0070661	leukocyte proliferation	1999-02-01	201/14258	0.408093	0.547574	ENSG00000134258/ENSG00000019582	VTCN1/CD74	2	2	ENSG00000134258/ENSG00000019582	0
BP	GO:1903320	regulation of protein modification by small protein conjugation or removal	1999-02-01	201/14258	0.408093	0.547574	ENSG00000163362/ENSG00000166851	INAVA/PLK1	2	2	ENSG00000163362/ENSG00000166851	0
BP	GO:0032414	positive regulation of ion transmembrane transporter activity	1999-01-01	76/14258	0.411952	0.550657	ENSG00000133216	EPHB2	1	0		1	ENSG00000133216
BP	GO:0032609	interferon-gamma production	1999-01-01	76/14258	0.411952	0.550657	ENSG00000134258	VTCN1	1	1	ENSG00000134258	0
BP	GO:0051304	chromosome separation	1999-01-01	76/14258	0.411952	0.550657	ENSG00000166851	PLK1	1	1	ENSG00000166851	0
BP	GO:0072401	signal transduction involved in DNA integrity checkpoint	1999-01-01	76/14258	0.411952	0.550657	ENSG00000166851	PLK1	1	1	ENSG00000166851	0
BP	GO:0072422	signal transduction involved in DNA damage checkpoint	1999-01-01	76/14258	0.411952	0.550657	ENSG00000166851	PLK1	1	1	ENSG00000166851	0
BP	GO:0090559	regulation of membrane permeability	1999-01-01	76/14258	0.411952	0.550657	ENSG00000073282	TP63	1	0		1	ENSG00000073282
BP	GO:0032409	regulation of transporter activity	1999-02-01	204/14258	0.415354	0.553001	ENSG00000150201/ENSG00000133216	FXYD4/EPHB2	2	1	ENSG00000150201	1	ENSG00000133216
BP	GO:0001776	leukocyte homeostasis	1999-01-01	77/14258	0.416057	0.553001	ENSG00000019582	CD74	1	1	ENSG00000019582	0
BP	GO:0008585	female gonad development	1999-01-01	77/14258	0.416057	0.553001	ENSG00000164867	NOS3	1	0		1	ENSG00000164867
BP	GO:0016064	immunoglobulin mediated immune response	1999-01-01	77/14258	0.416057	0.553001	ENSG00000019582	CD74	1	1	ENSG00000019582	0
BP	GO:0019724	B cell mediated immunity	1999-01-01	77/14258	0.416057	0.553001	ENSG00000019582	CD74	1	1	ENSG00000019582	0
BP	GO:0032204	regulation of telomere maintenance	1999-01-01	77/14258	0.416057	0.553001	ENSG00000117650	NEK2	1	1	ENSG00000117650	0
BP	GO:0034502	protein localization to chromosome	1999-01-01	77/14258	0.416057	0.553001	ENSG00000166851	PLK1	1	1	ENSG00000166851	0
BP	GO:0034766	negative regulation of ion transmembrane transport	1999-01-01	77/14258	0.416057	0.553001	ENSG00000133216	EPHB2	1	0		1	ENSG00000133216
BP	GO:0072395	signal transduction involved in cell cycle checkpoint	1999-01-01	77/14258	0.416057	0.553001	ENSG00000166851	PLK1	1	1	ENSG00000166851	0
BP	GO:0006909	phagocytosis	1999-02-01	205/14258	0.417765	0.554574	ENSG00000165029/ENSG00000005844	ABCA1/ITGAL	2	1	ENSG00000005844	1	ENSG00000165029
BP	GO:0045637	regulation of myeloid cell differentiation	1999-02-01	205/14258	0.417765	0.554574	ENSG00000019582/ENSG00000166147	CD74/FBN1	2	2	ENSG00000019582/ENSG00000166147	0
BP	GO:0001578	microtubule bundle formation	1999-01-01	78/14258	0.420134	0.556322	ENSG00000166851	PLK1	1	1	ENSG00000166851	0
BP	GO:0006112	energy reserve metabolic process	1999-01-01	78/14258	0.420134	0.556322	ENSG00000215644	GCGR	1	1	ENSG00000215644	0
BP	GO:0015918	sterol transport	1999-01-01	78/14258	0.420134	0.556322	ENSG00000165029	ABCA1	1	0		1	ENSG00000165029
BP	GO:0031145	anaphase-promoting complex-dependent catabolic process	1999-01-01	78/14258	0.420134	0.556322	ENSG00000166851	PLK1	1	1	ENSG00000166851	0
BP	GO:0071396	cellular response to lipid	1999-04-01	476/14258	0.422132	0.558619	ENSG00000073282/ENSG00000165029/ENSG00000164867/ENSG00000106366	TP63/ABCA1/NOS3/SERPINE1	4	0		4	ENSG00000073282/ENSG00000165029/ENSG00000164867/ENSG00000106366
BP	GO:1902749	regulation of cell cycle G2/M phase transition	1999-02-01	207/14258	0.422572	0.558851	ENSG00000166851/ENSG00000117650	PLK1/NEK2	2	2	ENSG00000166851/ENSG00000117650	0
BP	GO:0034446	substrate adhesion-dependent cell spreading	1999-01-01	79/14258	0.424182	0.559582	ENSG00000077942	FBLN1	1	1	ENSG00000077942	0
BP	GO:0045132	meiotic chromosome segregation	1999-01-01	79/14258	0.424182	0.559582	ENSG00000166851	PLK1	1	1	ENSG00000166851	0
BP	GO:0060993	kidney morphogenesis	1999-01-01	79/14258	0.424182	0.559582	ENSG00000168621	GDNF	1	0		1	ENSG00000168621
BP	GO:0072080	nephron tubule development	1999-01-01	79/14258	0.424182	0.559582	ENSG00000168621	GDNF	1	0		1	ENSG00000168621
BP	GO:1901991	negative regulation of mitotic cell cycle phase transition	1999-02-01	208/14258	0.424968	0.560269	ENSG00000073282/ENSG00000166851	TP63/PLK1	2	1	ENSG00000166851	1	ENSG00000073282
BP	GO:0048545	response to steroid hormone	1999-03-01	343/14258	0.427023	0.561038	ENSG00000073282/ENSG00000125740/ENSG00000106991	TP63/FOSB/ENG	3	2	ENSG00000125740/ENSG00000106991	1	ENSG00000073282
BP	GO:0002793	positive regulation of peptide secretion	1999-02-01	209/14258	0.427359	0.561038	ENSG00000134258/ENSG00000173432	VTCN1/SAA1	2	2	ENSG00000134258/ENSG00000173432	0
BP	GO:0010821	regulation of mitochondrion organization	1999-02-01	209/14258	0.427359	0.561038	ENSG00000073282/ENSG00000101194	TP63/SLC17A9	2	1	ENSG00000101194	1	ENSG00000073282
BP	GO:0001892	embryonic placenta development	1999-01-01	80/14258	0.428203	0.561038	ENSG00000189280	GJB5	1	1	ENSG00000189280	0
BP	GO:0001942	hair follicle development	1999-01-01	80/14258	0.428203	0.561038	ENSG00000073282	TP63	1	0		1	ENSG00000073282
BP	GO:0006821	chloride transport	1999-01-01	80/14258	0.428203	0.561038	ENSG00000146205	ANO7	1	1	ENSG00000146205	0
BP	GO:0043535	regulation of blood vessel endothelial cell migration	1999-01-01	80/14258	0.428203	0.561038	ENSG00000164867	NOS3	1	0		1	ENSG00000164867
BP	GO:0050905	neuromuscular process	1999-01-01	80/14258	0.428203	0.561038	ENSG00000132932	ATP8A2	1	0		1	ENSG00000132932
BP	GO:0061326	renal tubule development	1999-01-01	80/14258	0.428203	0.561038	ENSG00000168621	GDNF	1	0		1	ENSG00000168621
BP	GO:0097327	response to antineoplastic agent	1999-01-01	80/14258	0.428203	0.561038	ENSG00000057593	F7	1	1	ENSG00000057593	0
BP	GO:0001558	regulation of cell growth	1999-03-01	345/14258	0.430719	0.563826	ENSG00000152377/ENSG00000204385/ENSG00000275896	SPOCK1/SLC44A4/PRSS2	3	3	ENSG00000152377/ENSG00000204385/ENSG00000275896	0
BP	GO:0021537	telencephalon development	1999-02-01	211/14258	0.432125	0.563826	ENSG00000139352/ENSG00000133216	ASCL1/EPHB2	2	0		2	ENSG00000139352/ENSG00000133216
BP	GO:0000079	regulation of cyclin-dependent protein serine/threonine kinase activity	1999-01-01	81/14258	0.432195	0.563826	ENSG00000166851	PLK1	1	1	ENSG00000166851	0
BP	GO:0001657	ureteric bud development	1999-01-01	81/14258	0.432195	0.563826	ENSG00000168621	GDNF	1	0		1	ENSG00000168621
BP	GO:0032436	positive regulation of proteasomal ubiquitin-dependent protein catabolic process	1999-01-01	81/14258	0.432195	0.563826	ENSG00000166851	PLK1	1	1	ENSG00000166851	0
BP	GO:0046545	development of primary female sexual characteristics	1999-01-01	81/14258	0.432195	0.563826	ENSG00000164867	NOS3	1	0		1	ENSG00000164867
BP	GO:0098869	cellular oxidant detoxification	1999-01-01	81/14258	0.432195	0.563826	ENSG00000164867	NOS3	1	0		1	ENSG00000164867
BP	GO:0000422	autophagy of mitochondrion	1999-01-01	82/14258	0.43616	0.564129	ENSG00000101194	SLC17A9	1	1	ENSG00000101194	0
BP	GO:0006890	retrograde vesicle-mediated transport, Golgi to ER	1999-01-01	82/14258	0.43616	0.564129	ENSG00000090889	KIF4A	1	1	ENSG00000090889	0
BP	GO:0006919	activation of cysteine-type endopeptidase activity involved in apoptotic process	1999-01-01	82/14258	0.43616	0.564129	ENSG00000026103	FAS	1	1	ENSG00000026103	0
BP	GO:0022037	metencephalon development	1999-01-01	82/14258	0.43616	0.564129	ENSG00000139352	ASCL1	1	0		1	ENSG00000139352
BP	GO:0022404	molting cycle process	1999-01-01	82/14258	0.43616	0.564129	ENSG00000073282	TP63	1	0		1	ENSG00000073282
BP	GO:0022405	hair cycle process	1999-01-01	82/14258	0.43616	0.564129	ENSG00000073282	TP63	1	0		1	ENSG00000073282
BP	GO:0045446	endothelial cell differentiation	1999-01-01	82/14258	0.43616	0.564129	ENSG00000106991	ENG	1	1	ENSG00000106991	0
BP	GO:0048013	ephrin receptor signaling pathway	1999-01-01	82/14258	0.43616	0.564129	ENSG00000133216	EPHB2	1	0		1	ENSG00000133216
BP	GO:0061726	mitochondrion disassembly	1999-01-01	82/14258	0.43616	0.564129	ENSG00000101194	SLC17A9	1	1	ENSG00000101194	0
BP	GO:0070252	actin-mediated cell contraction	1999-01-01	82/14258	0.43616	0.564129	ENSG00000130598	TNNI2	1	0		1	ENSG00000130598
BP	GO:0070613	regulation of protein processing	1999-01-01	82/14258	0.43616	0.564129	ENSG00000106366	SERPINE1	1	0		1	ENSG00000106366
BP	GO:0072163	mesonephric epithelium development	1999-01-01	82/14258	0.43616	0.564129	ENSG00000168621	GDNF	1	0		1	ENSG00000168621
BP	GO:0072164	mesonephric tubule development	1999-01-01	82/14258	0.43616	0.564129	ENSG00000168621	GDNF	1	0		1	ENSG00000168621
BP	GO:0098773	skin epidermis development	1999-01-01	82/14258	0.43616	0.564129	ENSG00000073282	TP63	1	0		1	ENSG00000073282
BP	GO:0019318	hexose metabolic process	1999-02-01	213/14258	0.436871	0.564703	ENSG00000189058/ENSG00000215644	APOD/GCGR	2	2	ENSG00000189058/ENSG00000215644	0
BP	GO:0072593	reactive oxygen species metabolic process	1999-02-01	214/14258	0.439236	0.567414	ENSG00000163362/ENSG00000164867	INAVA/NOS3	2	1	ENSG00000163362	1	ENSG00000164867
BP	GO:0009593	detection of chemical stimulus	1999-01-01	83/14258	0.440098	0.567488	ENSG00000159763	PIP	1	1	ENSG00000159763	0
BP	GO:0010595	positive regulation of endothelial cell migration	1999-01-01	83/14258	0.440098	0.567488	ENSG00000164867	NOS3	1	0		1	ENSG00000164867
BP	GO:0043500	muscle adaptation	1999-01-01	83/14258	0.440098	0.567488	ENSG00000164867	NOS3	1	0		1	ENSG00000164867
BP	GO:0009266	response to temperature stimulus	1999-02-01	215/14258	0.441596	0.567687	ENSG00000164867/ENSG00000176907	NOS3/TCIM	2	0		2	ENSG00000164867/ENSG00000176907
BP	GO:0046474	glycerophospholipid biosynthetic process	1999-02-01	215/14258	0.441596	0.567687	ENSG00000188257/ENSG00000204385	PLA2G2A/SLC44A4	2	2	ENSG00000188257/ENSG00000204385	0
BP	GO:0034765	regulation of ion transmembrane transport	1999-03-01	351/14258	0.441758	0.567687	ENSG00000150201/ENSG00000133216/ENSG00000198183	FXYD4/EPHB2/BPIFA1	3	2	ENSG00000150201/ENSG00000198183	1	ENSG00000133216
BP	GO:0000075	cell cycle checkpoint	1999-02-01	216/14258	0.44395	0.567687	ENSG00000073282/ENSG00000166851	TP63/PLK1	2	1	ENSG00000166851	1	ENSG00000073282
BP	GO:0051321	meiotic cell cycle	1999-02-01	216/14258	0.44395	0.567687	ENSG00000166851/ENSG00000117650	PLK1/NEK2	2	2	ENSG00000166851/ENSG00000117650	0
BP	GO:0098656	anion transmembrane transport	1999-02-01	216/14258	0.44395	0.567687	ENSG00000204385/ENSG00000165029	SLC44A4/ABCA1	2	1	ENSG00000204385	1	ENSG00000165029
BP	GO:0001823	mesonephros development	1999-01-01	84/14258	0.444008	0.567687	ENSG00000168621	GDNF	1	0		1	ENSG00000168621
BP	GO:0006998	nuclear envelope organization	1999-01-01	84/14258	0.444008	0.567687	ENSG00000166851	PLK1	1	1	ENSG00000166851	0
BP	GO:0009791	post-embryonic development	1999-01-01	84/14258	0.444008	0.567687	ENSG00000166147	FBN1	1	1	ENSG00000166147	0
BP	GO:0051591	response to cAMP	1999-01-01	84/14258	0.444008	0.567687	ENSG00000125740	FOSB	1	1	ENSG00000125740	0
BP	GO:0120034	positive regulation of plasma membrane bounded cell projection assembly	1999-01-01	84/14258	0.444008	0.567687	ENSG00000197959	DNM3	1	0		1	ENSG00000197959
BP	GO:1903214	regulation of protein targeting to mitochondrion	1999-01-01	84/14258	0.444008	0.567687	ENSG00000101194	SLC17A9	1	1	ENSG00000101194	0
BP	GO:1903317	regulation of protein maturation	1999-01-01	84/14258	0.444008	0.567687	ENSG00000106366	SERPINE1	1	0		1	ENSG00000106366
BP	GO:1990748	cellular detoxification	1999-01-01	84/14258	0.444008	0.567687	ENSG00000164867	NOS3	1	0		1	ENSG00000164867
BP	GO:0021700	developmental maturation	1999-02-01	217/14258	0.446299	0.570271	ENSG00000139352/ENSG00000149922	ASCL1/TBX6	2	1	ENSG00000149922	1	ENSG00000139352
BP	GO:0016525	negative regulation of angiogenesis	1999-01-01	85/14258	0.447892	0.571271	ENSG00000106366	SERPINE1	1	0		1	ENSG00000106366
BP	GO:0032411	positive regulation of transporter activity	1999-01-01	85/14258	0.447892	0.571271	ENSG00000133216	EPHB2	1	0		1	ENSG00000133216
BP	GO:0060079	excitatory postsynaptic potential	1999-01-01	85/14258	0.447892	0.571271	ENSG00000164418	GRIK2	1	1	ENSG00000164418	0
BP	GO:2000116	regulation of cysteine-type endopeptidase activity	1999-02-01	218/14258	0.448643	0.571884	ENSG00000073282/ENSG00000026103	TP63/FAS	2	1	ENSG00000026103	1	ENSG00000073282
BP	GO:0090287	regulation of cellular response to growth factor stimulus	1999-02-01	219/14258	0.450981	0.574519	ENSG00000106991/ENSG00000166147	ENG/FBN1	2	2	ENSG00000106991/ENSG00000166147	0
BP	GO:0043279	response to alkaloid	1999-01-01	86/14258	0.451748	0.574804	ENSG00000125740	FOSB	1	1	ENSG00000125740	0
BP	GO:1904029	regulation of cyclin-dependent protein kinase activity	1999-01-01	86/14258	0.451748	0.574804	ENSG00000166851	PLK1	1	1	ENSG00000166851	0
BP	GO:0007548	sex differentiation	1999-02-01	220/14258	0.453313	0.576103	ENSG00000073282/ENSG00000164867	TP63/NOS3	2	0		2	ENSG00000073282/ENSG00000164867
BP	GO:0051606	detection of stimulus	1999-02-01	220/14258	0.453313	0.576103	ENSG00000159763/ENSG00000132932	PIP/ATP8A2	2	1	ENSG00000159763	1	ENSG00000132932
BP	GO:0044264	cellular polysaccharide metabolic process	1999-01-01	87/14258	0.455578	0.578019	ENSG00000215644	GCGR	1	1	ENSG00000215644	0
BP	GO:2000181	negative regulation of blood vessel morphogenesis	1999-01-01	87/14258	0.455578	0.578019	ENSG00000106366	SERPINE1	1	0		1	ENSG00000106366
BP	GO:0072659	protein localization to plasma membrane	1999-02-01	221/14258	0.455641	0.578019	ENSG00000150551/ENSG00000133216	LYPD1/EPHB2	2	0		2	ENSG00000150551/ENSG00000133216
BP	GO:0043009	chordate embryonic development	1999-04-01	498/14258	0.456331	0.578548	ENSG00000149922/ENSG00000189280/ENSG00000164867/ENSG00000117650	TBX6/GJB5/NOS3/NEK2	4	3	ENSG00000149922/ENSG00000189280/ENSG00000117650	1	ENSG00000164867
BP	GO:0006487	protein N-linked glycosylation	1999-01-01	88/14258	0.459382	0.581718	ENSG00000183778	B3GALT5	1	1	ENSG00000183778	0
BP	GO:0010906	regulation of glucose metabolic process	1999-01-01	88/14258	0.459382	0.581718	ENSG00000215644	GCGR	1	1	ENSG00000215644	0
BP	GO:1903522	regulation of blood circulation	1999-02-01	223/14258	0.460278	0.582505	ENSG00000150201/ENSG00000164867	FXYD4/NOS3	2	1	ENSG00000150201	1	ENSG00000164867
BP	GO:1901988	negative regulation of cell cycle phase transition	1999-02-01	224/14258	0.462588	0.584055	ENSG00000073282/ENSG00000166851	TP63/PLK1	2	1	ENSG00000166851	1	ENSG00000073282
BP	GO:2000027	regulation of organ morphogenesis	1999-02-01	224/14258	0.462588	0.584055	ENSG00000106991/ENSG00000168621	ENG/GDNF	2	1	ENSG00000106991	1	ENSG00000168621
BP	GO:0002698	negative regulation of immune effector process	1999-01-01	89/14258	0.463159	0.584055	ENSG00000108771	DHX58	1	1	ENSG00000108771	0
BP	GO:0010927	cellular component assembly involved in morphogenesis	1999-01-01	89/14258	0.463159	0.584055	ENSG00000185567	AHNAK2	1	1	ENSG00000185567	0
BP	GO:0032675	regulation of interleukin-6 production	1999-01-01	89/14258	0.463159	0.584055	ENSG00000163362	INAVA	1	1	ENSG00000163362	0
BP	GO:0090100	positive regulation of transmembrane receptor protein serine/threonine kinase signaling pathway	1999-01-01	89/14258	0.463159	0.584055	ENSG00000106991	ENG	1	1	ENSG00000106991	0
BP	GO:0002791	regulation of peptide secretion	1999-03-01	363/14258	0.463588	0.584248	ENSG00000134258/ENSG00000019582/ENSG00000173432	VTCN1/CD74/SAA1	3	3	ENSG00000134258/ENSG00000019582/ENSG00000173432	0
BP	GO:2001243	negative regulation of intrinsic apoptotic signaling pathway	1999-01-01	90/14258	0.46691	0.58774	ENSG00000019582	CD74	1	1	ENSG00000019582	0
BP	GO:0007249	I-kappaB kinase/NF-kappaB signaling	1999-02-01	226/14258	0.467191	0.58774	ENSG00000163362/ENSG00000019582	INAVA/CD74	2	2	ENSG00000163362/ENSG00000019582	0
BP	GO:0048608	reproductive structure development	1999-03-01	365/14258	0.467193	0.58774	ENSG00000073282/ENSG00000189280/ENSG00000164867	TP63/GJB5/NOS3	3	1	ENSG00000189280	2	ENSG00000073282/ENSG00000164867
BP	GO:0023061	signal release	1999-03-01	366/14258	0.468991	0.589302	ENSG00000204385/ENSG00000101298/ENSG00000101098	SLC44A4/SNPH/RIMS4	3	2	ENSG00000204385/ENSG00000101298	1	ENSG00000101098
BP	GO:0051222	positive regulation of protein transport	1999-03-01	366/14258	0.468991	0.589302	ENSG00000134258/ENSG00000173432/ENSG00000101194	VTCN1/SAA1/SLC17A9	3	3	ENSG00000134258/ENSG00000173432/ENSG00000101194	0
BP	GO:0003279	cardiac septum development	1999-01-01	91/14258	0.470635	0.590316	ENSG00000106991	ENG	1	1	ENSG00000106991	0
BP	GO:0007229	integrin-mediated signaling pathway	1999-01-01	91/14258	0.470635	0.590316	ENSG00000005844	ITGAL	1	1	ENSG00000005844	0
BP	GO:0099565	chemical synaptic transmission, postsynaptic	1999-01-01	91/14258	0.470635	0.590316	ENSG00000164418	GRIK2	1	1	ENSG00000164418	0
BP	GO:0061458	reproductive system development	1999-03-01	368/14258	0.472579	0.592404	ENSG00000073282/ENSG00000189280/ENSG00000164867	TP63/GJB5/NOS3	3	1	ENSG00000189280	2	ENSG00000073282/ENSG00000164867
BP	GO:0007411	axon guidance	1999-02-01	229/14258	0.474053	0.593548	ENSG00000133216/ENSG00000168621	EPHB2/GDNF	2	0		2	ENSG00000133216/ENSG00000168621
BP	GO:0046717	acid secretion	1999-01-01	92/14258	0.474334	0.593548	ENSG00000188257	PLA2G2A	1	1	ENSG00000188257	0
BP	GO:1901343	negative regulation of vasculature development	1999-01-01	92/14258	0.474334	0.593548	ENSG00000106366	SERPINE1	1	0		1	ENSG00000106366
BP	GO:0044262	cellular carbohydrate metabolic process	1999-02-01	230/14258	0.476329	0.595015	ENSG00000215644/ENSG00000137825	GCGR/ITPKA	2	2	ENSG00000215644/ENSG00000137825	0
BP	GO:0046578	regulation of Ras protein signal transduction	1999-02-01	230/14258	0.476329	0.595015	ENSG00000133216/ENSG00000165029	EPHB2/ABCA1	2	0		2	ENSG00000133216/ENSG00000165029
BP	GO:0046394	carboxylic acid biosynthetic process	1999-03-01	371/14258	0.477942	0.595015	ENSG00000019582/ENSG00000012779/ENSG00000038427	CD74/ALOX5/VCAN	3	3	ENSG00000019582/ENSG00000012779/ENSG00000038427	0
BP	GO:0006900	vesicle budding from membrane	1999-01-01	93/14258	0.478008	0.595015	ENSG00000197959	DNM3	1	0		1	ENSG00000197959
BP	GO:0051261	protein depolymerization	1999-01-01	93/14258	0.478008	0.595015	ENSG00000186185	KIF18B	1	1	ENSG00000186185	0
BP	GO:0060078	regulation of postsynaptic membrane potential	1999-01-01	93/14258	0.478008	0.595015	ENSG00000164418	GRIK2	1	1	ENSG00000164418	0
BP	GO:0072009	nephron epithelium development	1999-01-01	93/14258	0.478008	0.595015	ENSG00000168621	GDNF	1	0		1	ENSG00000168621
BP	GO:2000060	positive regulation of ubiquitin-dependent protein catabolic process	1999-01-01	93/14258	0.478008	0.595015	ENSG00000166851	PLK1	1	1	ENSG00000166851	0
BP	GO:0001822	kidney development	1999-02-01	231/14258	0.478599	0.595015	ENSG00000166147/ENSG00000168621	FBN1/GDNF	2	1	ENSG00000166147	1	ENSG00000168621
BP	GO:0010976	positive regulation of neuron projection development	1999-02-01	231/14258	0.478599	0.595015	ENSG00000137825/ENSG00000132932	ITPKA/ATP8A2	2	1	ENSG00000137825	1	ENSG00000132932
BP	GO:0097485	neuron projection guidance	1999-02-01	231/14258	0.478599	0.595015	ENSG00000133216/ENSG00000168621	EPHB2/GDNF	2	0		2	ENSG00000133216/ENSG00000168621
BP	GO:0016053	organic acid biosynthetic process	1999-03-01	372/14258	0.479724	0.595714	ENSG00000019582/ENSG00000012779/ENSG00000038427	CD74/ALOX5/VCAN	3	3	ENSG00000019582/ENSG00000012779/ENSG00000038427	0
BP	GO:1901990	regulation of mitotic cell cycle phase transition	1999-03-01	372/14258	0.479724	0.595714	ENSG00000073282/ENSG00000166851/ENSG00000117650	TP63/PLK1/NEK2	3	2	ENSG00000166851/ENSG00000117650	1	ENSG00000073282
BP	GO:0034504	protein localization to nucleus	1999-02-01	232/14258	0.480863	0.596712	ENSG00000189058/ENSG00000166851	APOD/PLK1	2	2	ENSG00000189058/ENSG00000166851	0
BP	GO:0090101	negative regulation of transmembrane receptor protein serine/threonine kinase signaling pathway	1999-01-01	94/14258	0.481656	0.596712	ENSG00000166147	FBN1	1	1	ENSG00000166147	0
BP	GO:0098754	detoxification	1999-01-01	94/14258	0.481656	0.596712	ENSG00000164867	NOS3	1	0		1	ENSG00000164867
BP	GO:2000278	regulation of DNA biosynthetic process	1999-01-01	94/14258	0.481656	0.596712	ENSG00000117650	NEK2	1	1	ENSG00000117650	0
BP	GO:0002700	regulation of production of molecular mediator of immune response	1999-01-01	95/14258	0.485279	0.598165	ENSG00000019582	CD74	1	1	ENSG00000019582	0
BP	GO:0002792	negative regulation of peptide secretion	1999-01-01	95/14258	0.485279	0.598165	ENSG00000019582	CD74	1	1	ENSG00000019582	0
BP	GO:0032635	interleukin-6 production	1999-01-01	95/14258	0.485279	0.598165	ENSG00000163362	INAVA	1	1	ENSG00000163362	0
BP	GO:0043648	dicarboxylic acid metabolic process	1999-01-01	95/14258	0.485279	0.598165	ENSG00000100033	PRODH	1	1	ENSG00000100033	0
BP	GO:0045185	maintenance of protein location	1999-01-01	95/14258	0.485279	0.598165	ENSG00000166147	FBN1	1	1	ENSG00000166147	0
BP	GO:0045667	regulation of osteoblast differentiation	1999-01-01	95/14258	0.485279	0.598165	ENSG00000073282	TP63	1	0		1	ENSG00000073282
BP	GO:0050864	regulation of B cell activation	1999-01-01	95/14258	0.485279	0.598165	ENSG00000019582	CD74	1	1	ENSG00000019582	0
BP	GO:2000134	negative regulation of G1/S transition of mitotic cell cycle	1999-01-01	95/14258	0.485279	0.598165	ENSG00000073282	TP63	1	0		1	ENSG00000073282
BP	GO:0006469	negative regulation of protein kinase activity	1999-02-01	234/14258	0.485373	0.598165	ENSG00000166851/ENSG00000133216	PLK1/EPHB2	2	1	ENSG00000166851	1	ENSG00000133216
BP	GO:0043434	response to peptide hormone	1999-03-01	377/14258	0.488593	0.600385	ENSG00000057593/ENSG00000166147/ENSG00000215644	F7/FBN1/GCGR	3	3	ENSG00000057593/ENSG00000166147/ENSG00000215644	0
BP	GO:0003158	endothelium development	1999-01-01	96/14258	0.488877	0.600385	ENSG00000106991	ENG	1	1	ENSG00000106991	0
BP	GO:0009581	detection of external stimulus	1999-01-01	96/14258	0.488877	0.600385	ENSG00000132932	ATP8A2	1	0		1	ENSG00000132932
BP	GO:0030148	sphingolipid biosynthetic process	1999-01-01	96/14258	0.488877	0.600385	ENSG00000006534	ALDH3B1	1	1	ENSG00000006534	0
BP	GO:0034763	negative regulation of transmembrane transport	1999-01-01	96/14258	0.488877	0.600385	ENSG00000133216	EPHB2	1	0		1	ENSG00000133216
BP	GO:1903510	mucopolysaccharide metabolic process	1999-01-01	96/14258	0.488877	0.600385	ENSG00000038427	VCAN	1	1	ENSG00000038427	0
BP	GO:0034440	lipid oxidation	1999-01-01	97/14258	0.49245	0.603722	ENSG00000189058	APOD	1	1	ENSG00000189058	0
BP	GO:0046822	regulation of nucleocytoplasmic transport	1999-01-01	97/14258	0.49245	0.603722	ENSG00000189058	APOD	1	1	ENSG00000189058	0
BP	GO:0060048	cardiac muscle contraction	1999-01-01	97/14258	0.49245	0.603722	ENSG00000130598	TNNI2	1	0		1	ENSG00000130598
BP	GO:0045017	glycerolipid biosynthetic process	1999-02-01	238/14258	0.494321	0.604917	ENSG00000188257/ENSG00000204385	PLA2G2A/SLC44A4	2	2	ENSG00000188257/ENSG00000204385	0
BP	GO:0005976	polysaccharide metabolic process	1999-01-01	98/14258	0.495998	0.604917	ENSG00000215644	GCGR	1	1	ENSG00000215644	0
BP	GO:0009582	detection of abiotic stimulus	1999-01-01	98/14258	0.495998	0.604917	ENSG00000132932	ATP8A2	1	0		1	ENSG00000132932
BP	GO:0031109	microtubule polymerization or depolymerization	1999-01-01	98/14258	0.495998	0.604917	ENSG00000186185	KIF18B	1	1	ENSG00000186185	0
BP	GO:0032355	response to estradiol	1999-01-01	98/14258	0.495998	0.604917	ENSG00000057593	F7	1	1	ENSG00000057593	0
BP	GO:0042303	molting cycle	1999-01-01	98/14258	0.495998	0.604917	ENSG00000073282	TP63	1	0		1	ENSG00000073282
BP	GO:0042633	hair cycle	1999-01-01	98/14258	0.495998	0.604917	ENSG00000073282	TP63	1	0		1	ENSG00000073282
BP	GO:0048524	positive regulation of viral process	1999-01-01	98/14258	0.495998	0.604917	ENSG00000019582	CD74	1	1	ENSG00000019582	0
BP	GO:1904064	positive regulation of cation transmembrane transport	1999-01-01	98/14258	0.495998	0.604917	ENSG00000133216	EPHB2	1	0		1	ENSG00000133216
BP	GO:0043534	blood vessel endothelial cell migration	1999-01-01	99/14258	0.499522	0.608514	ENSG00000164867	NOS3	1	0		1	ENSG00000164867
BP	GO:1902807	negative regulation of cell cycle G1/S phase transition	1999-01-01	99/14258	0.499522	0.608514	ENSG00000073282	TP63	1	0		1	ENSG00000073282
BP	GO:0046486	glycerolipid metabolic process	1999-03-01	384/14258	0.500889	0.609827	ENSG00000102886/ENSG00000188257/ENSG00000204385	GDPD3/PLA2G2A/SLC44A4	3	3	ENSG00000102886/ENSG00000188257/ENSG00000204385	0
BP	GO:0003231	cardiac ventricle development	1999-01-01	100/14258	0.503021	0.61172	ENSG00000106991	ENG	1	1	ENSG00000106991	0
BP	GO:0055088	lipid homeostasis	1999-01-01	100/14258	0.503021	0.61172	ENSG00000165029	ABCA1	1	0		1	ENSG00000165029
BP	GO:0044282	small molecule catabolic process	1999-03-01	386/14258	0.504375	0.613014	ENSG00000006534/ENSG00000164867/ENSG00000100033	ALDH3B1/NOS3/PRODH	3	2	ENSG00000006534/ENSG00000100033	1	ENSG00000164867
BP	GO:0033157	regulation of intracellular protein transport	1999-02-01	243/14258	0.505369	0.613829	ENSG00000189058/ENSG00000101194	APOD/SLC17A9	2	2	ENSG00000189058/ENSG00000101194	0
BP	GO:0006805	xenobiotic metabolic process	1999-01-01	101/14258	0.506496	0.613829	ENSG00000108602	ALDH3A1	1	1	ENSG00000108602	0
BP	GO:0007368	determination of left/right symmetry	1999-01-01	101/14258	0.506496	0.613829	ENSG00000106991	ENG	1	1	ENSG00000106991	0
BP	GO:0019751	polyol metabolic process	1999-01-01	101/14258	0.506496	0.613829	ENSG00000137825	ITPKA	1	1	ENSG00000137825	0
BP	GO:1901800	positive regulation of proteasomal protein catabolic process	1999-01-01	101/14258	0.506496	0.613829	ENSG00000166851	PLK1	1	1	ENSG00000166851	0
BP	GO:0021987	cerebral cortex development	1999-01-01	102/14258	0.509947	0.617305	ENSG00000139352	ASCL1	1	0		1	ENSG00000139352
BP	GO:1902750	negative regulation of cell cycle G2/M phase transition	1999-01-01	102/14258	0.509947	0.617305	ENSG00000166851	PLK1	1	1	ENSG00000166851	0
BP	GO:0003206	cardiac chamber morphogenesis	1999-01-01	103/14258	0.513374	0.620389	ENSG00000106991	ENG	1	1	ENSG00000106991	0
BP	GO:0051101	regulation of DNA binding	1999-01-01	103/14258	0.513374	0.620389	ENSG00000117650	NEK2	1	1	ENSG00000117650	0
BP	GO:1903008	organelle disassembly	1999-01-01	103/14258	0.513374	0.620389	ENSG00000101194	SLC17A9	1	1	ENSG00000101194	0
BP	GO:0005996	monosaccharide metabolic process	1999-02-01	247/14258	0.514096	0.620906	ENSG00000189058/ENSG00000215644	APOD/GCGR	2	2	ENSG00000189058/ENSG00000215644	0
BP	GO:0016054	organic acid catabolic process	1999-02-01	248/14258	0.516262	0.622369	ENSG00000164867/ENSG00000100033	NOS3/PRODH	2	1	ENSG00000100033	1	ENSG00000164867
BP	GO:0046395	carboxylic acid catabolic process	1999-02-01	248/14258	0.516262	0.622369	ENSG00000164867/ENSG00000100033	NOS3/PRODH	2	1	ENSG00000100033	1	ENSG00000164867
BP	GO:0007127	meiosis I	1999-01-01	104/14258	0.516778	0.622369	ENSG00000166851	PLK1	1	1	ENSG00000166851	0
BP	GO:0044773	mitotic DNA damage checkpoint	1999-01-01	104/14258	0.516778	0.622369	ENSG00000073282	TP63	1	0		1	ENSG00000073282
BP	GO:0071482	cellular response to light stimulus	1999-01-01	104/14258	0.516778	0.622369	ENSG00000073282	TP63	1	0		1	ENSG00000073282
BP	GO:0010675	regulation of cellular carbohydrate metabolic process	1999-01-01	105/14258	0.520158	0.625727	ENSG00000215644	GCGR	1	1	ENSG00000215644	0
BP	GO:0048660	regulation of smooth muscle cell proliferation	1999-01-01	105/14258	0.520158	0.625727	ENSG00000189058	APOD	1	1	ENSG00000189058	0
BP	GO:0002250	adaptive immune response	1999-02-01	251/14258	0.522723	0.626914	ENSG00000134258/ENSG00000019582	VTCN1/CD74	2	2	ENSG00000134258/ENSG00000019582	0
BP	GO:0009152	purine ribonucleotide biosynthetic process	1999-02-01	251/14258	0.522723	0.626914	ENSG00000164867/ENSG00000164116	NOS3/GUCY1A1	2	1	ENSG00000164116	1	ENSG00000164867
BP	GO:0033673	negative regulation of kinase activity	1999-02-01	251/14258	0.522723	0.626914	ENSG00000166851/ENSG00000133216	PLK1/EPHB2	2	1	ENSG00000166851	1	ENSG00000133216
BP	GO:0022612	gland morphogenesis	1999-01-01	106/14258	0.523514	0.626914	ENSG00000073282	TP63	1	0		1	ENSG00000073282
BP	GO:0030048	actin filament-based movement	1999-01-01	106/14258	0.523514	0.626914	ENSG00000130598	TNNI2	1	0		1	ENSG00000130598
BP	GO:0035270	endocrine system development	1999-01-01	106/14258	0.523514	0.626914	ENSG00000139352	ASCL1	1	0		1	ENSG00000139352
BP	GO:0051592	response to calcium ion	1999-01-01	106/14258	0.523514	0.626914	ENSG00000125740	FOSB	1	1	ENSG00000125740	0
BP	GO:0061982	meiosis I cell cycle process	1999-01-01	106/14258	0.523514	0.626914	ENSG00000166851	PLK1	1	1	ENSG00000166851	0
BP	GO:0044843	cell cycle G1/S phase transition	1999-02-01	252/14258	0.524864	0.627819	ENSG00000073282/ENSG00000176907	TP63/TCIM	2	0		2	ENSG00000073282/ENSG00000176907
BP	GO:1990778	protein localization to cell periphery	1999-02-01	252/14258	0.524864	0.627819	ENSG00000150551/ENSG00000133216	LYPD1/EPHB2	2	0		2	ENSG00000150551/ENSG00000133216
BP	GO:0001508	action potential	1999-01-01	107/14258	0.526848	0.629125	ENSG00000164418	GRIK2	1	1	ENSG00000164418	0
BP	GO:0002576	platelet degranulation	1999-01-01	107/14258	0.526848	0.629125	ENSG00000106366	SERPINE1	1	0		1	ENSG00000106366
BP	GO:0002831	regulation of response to biotic stimulus	1999-01-01	107/14258	0.526848	0.629125	ENSG00000108771	DHX58	1	1	ENSG00000108771	0
BP	GO:0009615	response to virus	1999-02-01	254/14258	0.529127	0.63149	ENSG00000108771/ENSG00000198183	DHX58/BPIFA1	2	2	ENSG00000108771/ENSG00000198183	0
BP	GO:0002526	acute inflammatory response	1999-01-01	108/14258	0.530158	0.631652	ENSG00000173432	SAA1	1	1	ENSG00000173432	0
BP	GO:0009855	determination of bilateral symmetry	1999-01-01	108/14258	0.530158	0.631652	ENSG00000106991	ENG	1	1	ENSG00000106991	0
BP	GO:0048659	smooth muscle cell proliferation	1999-01-01	108/14258	0.530158	0.631652	ENSG00000189058	APOD	1	1	ENSG00000189058	0
BP	GO:0006164	purine nucleotide biosynthetic process	1999-02-01	255/14258	0.531248	0.632239	ENSG00000164867/ENSG00000164116	NOS3/GUCY1A1	2	1	ENSG00000164116	1	ENSG00000164867
BP	GO:0008654	phospholipid biosynthetic process	1999-02-01	255/14258	0.531248	0.632239	ENSG00000188257/ENSG00000204385	PLA2G2A/SLC44A4	2	2	ENSG00000188257/ENSG00000204385	0
BP	GO:0009799	specification of symmetry	1999-01-01	109/14258	0.533445	0.633428	ENSG00000106991	ENG	1	1	ENSG00000106991	0
BP	GO:0046425	regulation of JAK-STAT cascade	1999-01-01	109/14258	0.533445	0.633428	ENSG00000186891	TNFRSF18	1	1	ENSG00000186891	0
BP	GO:0050777	negative regulation of immune response	1999-01-01	109/14258	0.533445	0.633428	ENSG00000108771	DHX58	1	1	ENSG00000108771	0
BP	GO:1902107	positive regulation of leukocyte differentiation	1999-01-01	109/14258	0.533445	0.633428	ENSG00000019582	CD74	1	1	ENSG00000019582	0
BP	GO:0030326	embryonic limb morphogenesis	1999-01-01	110/14258	0.536709	0.633934	ENSG00000073282	TP63	1	0		1	ENSG00000073282
BP	GO:0034767	positive regulation of ion transmembrane transport	1999-01-01	110/14258	0.536709	0.633934	ENSG00000133216	EPHB2	1	0		1	ENSG00000133216
BP	GO:0035113	embryonic appendage morphogenesis	1999-01-01	110/14258	0.536709	0.633934	ENSG00000073282	TP63	1	0		1	ENSG00000073282
BP	GO:0042737	drug catabolic process	1999-01-01	110/14258	0.536709	0.633934	ENSG00000006534	ALDH3B1	1	1	ENSG00000006534	0
BP	GO:0043467	regulation of generation of precursor metabolites and energy	1999-01-01	110/14258	0.536709	0.633934	ENSG00000215644	GCGR	1	1	ENSG00000215644	0
BP	GO:0043484	regulation of RNA splicing	1999-01-01	110/14258	0.536709	0.633934	ENSG00000185567	AHNAK2	1	1	ENSG00000185567	0
BP	GO:0044774	mitotic DNA integrity checkpoint	1999-01-01	110/14258	0.536709	0.633934	ENSG00000073282	TP63	1	0		1	ENSG00000073282
BP	GO:0045807	positive regulation of endocytosis	1999-01-01	110/14258	0.536709	0.633934	ENSG00000106366	SERPINE1	1	0		1	ENSG00000106366
BP	GO:1904892	regulation of STAT cascade	1999-01-01	110/14258	0.536709	0.633934	ENSG00000186891	TNFRSF18	1	1	ENSG00000186891	0
BP	GO:0006644	phospholipid metabolic process	1999-03-01	405/14258	0.536867	0.633934	ENSG00000102886/ENSG00000188257/ENSG00000204385	GDPD3/PLA2G2A/SLC44A4	3	3	ENSG00000102886/ENSG00000188257/ENSG00000204385	0
BP	GO:0007409	axonogenesis	1999-03-01	407/14258	0.540218	0.637536	ENSG00000133216/ENSG00000132932/ENSG00000168621	EPHB2/ATP8A2/GDNF	3	0		3	ENSG00000133216/ENSG00000132932/ENSG00000168621
BP	GO:0001838	embryonic epithelial tube formation	1999-01-01	112/14258	0.543171	0.639238	ENSG00000168621	GDNF	1	0		1	ENSG00000168621
BP	GO:0007612	learning	1999-01-01	112/14258	0.543171	0.639238	ENSG00000133216	EPHB2	1	0		1	ENSG00000133216
BP	GO:0018107	peptidyl-threonine phosphorylation	1999-01-01	112/14258	0.543171	0.639238	ENSG00000166851	PLK1	1	1	ENSG00000166851	0
BP	GO:0030534	adult behavior	1999-01-01	112/14258	0.543171	0.639238	ENSG00000168621	GDNF	1	0		1	ENSG00000168621
BP	GO:0032479	regulation of type I interferon production	1999-01-01	112/14258	0.543171	0.639238	ENSG00000108771	DHX58	1	1	ENSG00000108771	0
BP	GO:0032606	type I interferon production	1999-01-01	113/14258	0.546368	0.642286	ENSG00000108771	DHX58	1	1	ENSG00000108771	0
BP	GO:0042129	regulation of T cell proliferation	1999-01-01	113/14258	0.546368	0.642286	ENSG00000134258	VTCN1	1	1	ENSG00000134258	0
BP	GO:0051235	maintenance of location	1999-02-01	263/14258	0.547991	0.643479	ENSG00000166147/ENSG00000165029	FBN1/ABCA1	2	1	ENSG00000166147	1	ENSG00000165029
BP	GO:0072331	signal transduction by p53 class mediator	1999-02-01	263/14258	0.547991	0.643479	ENSG00000073282/ENSG00000019582	TP63/CD74	2	1	ENSG00000019582	1	ENSG00000073282
BP	GO:0008380	RNA splicing	1999-03-01	412/14258	0.548537	0.643763	ENSG00000185567/ENSG00000139910/ENSG00000144045	AHNAK2/NOVA1/DQX1	3	3	ENSG00000185567/ENSG00000139910/ENSG00000144045	0
BP	GO:0001736	establishment of planar polarity	1999-01-01	114/14258	0.549543	0.643872	ENSG00000073282	TP63	1	0		1	ENSG00000073282
BP	GO:0007164	establishment of tissue polarity	1999-01-01	114/14258	0.549543	0.643872	ENSG00000073282	TP63	1	0		1	ENSG00000073282
BP	GO:0008637	apoptotic mitochondrial changes	1999-01-01	114/14258	0.549543	0.643872	ENSG00000073282	TP63	1	0		1	ENSG00000073282
BP	GO:0009260	ribonucleotide biosynthetic process	1999-02-01	264/14258	0.550055	0.644115	ENSG00000164867/ENSG00000164116	NOS3/GUCY1A1	2	1	ENSG00000164116	1	ENSG00000164867
BP	GO:0010634	positive regulation of epithelial cell migration	1999-01-01	115/14258	0.552696	0.645422	ENSG00000164867	NOS3	1	0		1	ENSG00000164867
BP	GO:0043280	positive regulation of cysteine-type endopeptidase activity involved in apoptotic process	1999-01-01	115/14258	0.552696	0.645422	ENSG00000026103	FAS	1	1	ENSG00000026103	0
BP	GO:0061337	cardiac conduction	1999-01-01	115/14258	0.552696	0.645422	ENSG00000150201	FXYD4	1	1	ENSG00000150201	0
BP	GO:0072006	nephron development	1999-01-01	115/14258	0.552696	0.645422	ENSG00000168621	GDNF	1	0		1	ENSG00000168621
BP	GO:1903052	positive regulation of proteolysis involved in cellular protein catabolic process	1999-01-01	115/14258	0.552696	0.645422	ENSG00000166851	PLK1	1	1	ENSG00000166851	0
BP	GO:0016049	cell growth	1999-03-01	416/14258	0.55513	0.646667	ENSG00000152377/ENSG00000204385/ENSG00000275896	SPOCK1/SLC44A4/PRSS2	3	3	ENSG00000152377/ENSG00000204385/ENSG00000275896	0
BP	GO:0090066	regulation of anatomical structure size	1999-03-01	416/14258	0.55513	0.646667	ENSG00000122966/ENSG00000164867/ENSG00000164116	CIT/NOS3/GUCY1A1	3	2	ENSG00000122966/ENSG00000164116	1	ENSG00000164867
BP	GO:0016999	antibiotic metabolic process	1999-01-01	116/14258	0.555827	0.646667	ENSG00000006534	ALDH3B1	1	1	ENSG00000006534	0
BP	GO:1903533	regulation of protein targeting	1999-01-01	116/14258	0.555827	0.646667	ENSG00000101194	SLC17A9	1	1	ENSG00000101194	0
BP	GO:2001251	negative regulation of chromosome organization	1999-01-01	116/14258	0.555827	0.646667	ENSG00000166851	PLK1	1	1	ENSG00000166851	0
BP	GO:0009416	response to light stimulus	1999-02-01	267/14258	0.556207	0.646667	ENSG00000073282/ENSG00000132932	TP63/ATP8A2	2	0		2	ENSG00000073282/ENSG00000132932
BP	GO:0046390	ribose phosphate biosynthetic process	1999-02-01	267/14258	0.556207	0.646667	ENSG00000164867/ENSG00000164116	NOS3/GUCY1A1	2	1	ENSG00000164116	1	ENSG00000164867
BP	GO:0072522	purine-containing compound biosynthetic process	1999-02-01	267/14258	0.556207	0.646667	ENSG00000164867/ENSG00000164116	NOS3/GUCY1A1	2	1	ENSG00000164116	1	ENSG00000164867
BP	GO:0062012	regulation of small molecule metabolic process	1999-03-01	417/14258	0.55677	0.646966	ENSG00000164867/ENSG00000164116/ENSG00000215644	NOS3/GUCY1A1/GCGR	3	2	ENSG00000164116/ENSG00000215644	1	ENSG00000164867
BP	GO:0043620	regulation of DNA-templated transcription in response to stress	1999-01-01	117/14258	0.558936	0.649127	ENSG00000176907	TCIM	1	0		1	ENSG00000176907
BP	GO:0002285	lymphocyte activation involved in immune response	1999-01-01	118/14258	0.562024	0.651283	ENSG00000005844	ITGAL	1	1	ENSG00000005844	0
BP	GO:0030902	hindbrain development	1999-01-01	118/14258	0.562024	0.651283	ENSG00000139352	ASCL1	1	0		1	ENSG00000139352
BP	GO:0032434	regulation of proteasomal ubiquitin-dependent protein catabolic process	1999-01-01	118/14258	0.562024	0.651283	ENSG00000166851	PLK1	1	1	ENSG00000166851	0
BP	GO:0072175	epithelial tube formation	1999-01-01	118/14258	0.562024	0.651283	ENSG00000168621	GDNF	1	0		1	ENSG00000168621
BP	GO:2001257	regulation of cation channel activity	1999-01-01	119/14258	0.56509	0.654478	ENSG00000133216	EPHB2	1	0		1	ENSG00000133216
BP	GO:0072073	kidney epithelium development	1999-01-01	120/14258	0.568136	0.656438	ENSG00000168621	GDNF	1	0		1	ENSG00000168621
BP	GO:0090288	negative regulation of cellular response to growth factor stimulus	1999-01-01	120/14258	0.568136	0.656438	ENSG00000166147	FBN1	1	1	ENSG00000166147	0
BP	GO:0034762	regulation of transmembrane transport	1999-03-01	424/14258	0.568147	0.656438	ENSG00000150201/ENSG00000133216/ENSG00000198183	FXYD4/EPHB2/BPIFA1	3	2	ENSG00000150201/ENSG00000198183	1	ENSG00000133216
BP	GO:0016042	lipid catabolic process	1999-02-01	273/14258	0.568334	0.656438	ENSG00000102886/ENSG00000188257	GDPD3/PLA2G2A	2	2	ENSG00000102886/ENSG00000188257	0
BP	GO:0071496	cellular response to external stimulus	1999-02-01	273/14258	0.568334	0.656438	ENSG00000106991/ENSG00000026103	ENG/FAS	2	2	ENSG00000106991/ENSG00000026103	0
BP	GO:0051384	response to glucocorticoid	1999-01-01	121/14258	0.57116	0.659342	ENSG00000125740	FOSB	1	1	ENSG00000125740	0
BP	GO:0061351	neural precursor cell proliferation	1999-01-01	122/14258	0.574163	0.661534	ENSG00000139352	ASCL1	1	0		1	ENSG00000139352
BP	GO:0071901	negative regulation of protein serine/threonine kinase activity	1999-01-01	122/14258	0.574163	0.661534	ENSG00000166851	PLK1	1	1	ENSG00000166851	0
BP	GO:0051348	negative regulation of transferase activity	1999-02-01	276/14258	0.574309	0.661534	ENSG00000166851/ENSG00000133216	PLK1/EPHB2	2	1	ENSG00000166851	1	ENSG00000133216
BP	GO:0071375	cellular response to peptide hormone stimulus	1999-02-01	276/14258	0.574309	0.661534	ENSG00000166147/ENSG00000215644	FBN1/GCGR	2	2	ENSG00000166147/ENSG00000215644	0
BP	GO:0007600	sensory perception	1999-03-01	429/14258	0.576165	0.662996	ENSG00000162572/ENSG00000159763/ENSG00000132932	SCNN1D/PIP/ATP8A2	3	2	ENSG00000162572/ENSG00000159763	1	ENSG00000132932
BP	GO:0007006	mitochondrial membrane organization	1999-01-01	123/14258	0.577145	0.662996	ENSG00000073282	TP63	1	0		1	ENSG00000073282
BP	GO:0015718	monocarboxylic acid transport	1999-01-01	123/14258	0.577145	0.662996	ENSG00000188257	PLA2G2A	1	1	ENSG00000188257	0
BP	GO:0046165	alcohol biosynthetic process	1999-01-01	123/14258	0.577145	0.662996	ENSG00000137825	ITPKA	1	1	ENSG00000137825	0
BP	GO:0051494	negative regulation of cytoskeleton organization	1999-01-01	123/14258	0.577145	0.662996	ENSG00000117650	NEK2	1	1	ENSG00000117650	0
BP	GO:0008203	cholesterol metabolic process	1999-01-01	125/14258	0.583048	0.668326	ENSG00000165029	ABCA1	1	0		1	ENSG00000165029
BP	GO:0035023	regulation of Rho protein signal transduction	1999-01-01	125/14258	0.583048	0.668326	ENSG00000165029	ABCA1	1	0		1	ENSG00000165029
BP	GO:0048771	tissue remodeling	1999-01-01	125/14258	0.583048	0.668326	ENSG00000164867	NOS3	1	0		1	ENSG00000164867
BP	GO:0071248	cellular response to metal ion	1999-01-01	125/14258	0.583048	0.668326	ENSG00000125740	FOSB	1	1	ENSG00000125740	0
BP	GO:0007173	epidermal growth factor receptor signaling pathway	1999-01-01	126/14258	0.585969	0.670349	ENSG00000060140	STYK1	1	1	ENSG00000060140	0
BP	GO:0007259	JAK-STAT cascade	1999-01-01	126/14258	0.585969	0.670349	ENSG00000186891	TNFRSF18	1	1	ENSG00000186891	0
BP	GO:0034605	cellular response to heat	1999-01-01	126/14258	0.585969	0.670349	ENSG00000176907	TCIM	1	0		1	ENSG00000176907
BP	GO:0045930	negative regulation of mitotic cell cycle	1999-02-01	282/14258	0.58608	0.670349	ENSG00000073282/ENSG00000166851	TP63/PLK1	2	1	ENSG00000166851	1	ENSG00000073282
BP	GO:1901615	organic hydroxy compound metabolic process	1999-03-01	437/14258	0.588805	0.672448	ENSG00000006534/ENSG00000165029/ENSG00000137825	ALDH3B1/ABCA1/ITPKA	3	2	ENSG00000006534/ENSG00000137825	1	ENSG00000165029
BP	GO:0001738	morphogenesis of a polarized epithelium	1999-01-01	127/14258	0.588869	0.672448	ENSG00000073282	TP63	1	0		1	ENSG00000073282
BP	GO:0097696	STAT cascade	1999-01-01	127/14258	0.588869	0.672448	ENSG00000186891	TNFRSF18	1	1	ENSG00000186891	0
BP	GO:0060562	epithelial tube morphogenesis	1999-02-01	284/14258	0.589951	0.672673	ENSG00000106991/ENSG00000168621	ENG/GDNF	2	1	ENSG00000106991	1	ENSG00000168621
BP	GO:0009267	cellular response to starvation	1999-01-01	128/14258	0.591749	0.672673	ENSG00000026103	FAS	1	1	ENSG00000026103	0
BP	GO:0030518	intracellular steroid hormone receptor signaling pathway	1999-01-01	128/14258	0.591749	0.672673	ENSG00000073282	TP63	1	0		1	ENSG00000073282
BP	GO:0035107	appendage morphogenesis	1999-01-01	128/14258	0.591749	0.672673	ENSG00000073282	TP63	1	0		1	ENSG00000073282
BP	GO:0035108	limb morphogenesis	1999-01-01	128/14258	0.591749	0.672673	ENSG00000073282	TP63	1	0		1	ENSG00000073282
BP	GO:0071695	anatomical structure maturation	1999-01-01	128/14258	0.591749	0.672673	ENSG00000149922	TBX6	1	1	ENSG00000149922	0
BP	GO:2001056	positive regulation of cysteine-type endopeptidase activity	1999-01-01	128/14258	0.591749	0.672673	ENSG00000026103	FAS	1	1	ENSG00000026103	0
BP	GO:0010038	response to metal ion	1999-02-01	285/14258	0.591876	0.672673	ENSG00000139352/ENSG00000125740	ASCL1/FOSB	2	1	ENSG00000125740	1	ENSG00000139352
BP	GO:0010035	response to inorganic substance	1999-03-01	439/14258	0.591927	0.672673	ENSG00000139352/ENSG00000125740/ENSG00000164867	ASCL1/FOSB/NOS3	3	1	ENSG00000125740	2	ENSG00000139352/ENSG00000164867
BP	GO:0009306	protein secretion	1999-03-01	440/14258	0.593483	0.673718	ENSG00000134258/ENSG00000173432/ENSG00000165029	VTCN1/SAA1/ABCA1	3	2	ENSG00000134258/ENSG00000173432	1	ENSG00000165029
BP	GO:0060627	regulation of vesicle-mediated transport	1999-03-01	440/14258	0.593483	0.673718	ENSG00000106366/ENSG00000101098/ENSG00000060140	SERPINE1/RIMS4/STYK1	3	1	ENSG00000060140	2	ENSG00000106366/ENSG00000101098
BP	GO:0007030	Golgi organization	1999-01-01	129/14258	0.59461	0.673912	ENSG00000122966	CIT	1	1	ENSG00000122966	0
BP	GO:0010770	positive regulation of cell morphogenesis involved in differentiation	1999-01-01	129/14258	0.59461	0.673912	ENSG00000137825	ITPKA	1	1	ENSG00000137825	0
BP	GO:0051147	regulation of muscle cell differentiation	1999-01-01	129/14258	0.59461	0.673912	ENSG00000106991	ENG	1	1	ENSG00000106991	0
BP	GO:0006606	protein import into nucleus	1999-01-01	130/14258	0.59745	0.675684	ENSG00000189058	APOD	1	1	ENSG00000189058	0
BP	GO:0009411	response to UV	1999-01-01	130/14258	0.59745	0.675684	ENSG00000073282	TP63	1	0		1	ENSG00000073282
BP	GO:0010594	regulation of endothelial cell migration	1999-01-01	130/14258	0.59745	0.675684	ENSG00000164867	NOS3	1	0		1	ENSG00000164867
BP	GO:1902652	secondary alcohol metabolic process	1999-01-01	130/14258	0.59745	0.675684	ENSG00000165029	ABCA1	1	0		1	ENSG00000165029
BP	GO:0007062	sister chromatid cohesion	1999-01-01	131/14258	0.600271	0.677065	ENSG00000166851	PLK1	1	1	ENSG00000166851	0
BP	GO:0035148	tube formation	1999-01-01	131/14258	0.600271	0.677065	ENSG00000168621	GDNF	1	0		1	ENSG00000168621
BP	GO:0035264	multicellular organism growth	1999-01-01	131/14258	0.600271	0.677065	ENSG00000132932	ATP8A2	1	0		1	ENSG00000132932
BP	GO:0090501	RNA phosphodiester bond hydrolysis	1999-01-01	131/14258	0.600271	0.677065	ENSG00000129538	RNASE1	1	1	ENSG00000129538	0
BP	GO:1903364	positive regulation of cellular protein catabolic process	1999-01-01	131/14258	0.600271	0.677065	ENSG00000166851	PLK1	1	1	ENSG00000166851	0
BP	GO:2000736	regulation of stem cell differentiation	1999-01-01	132/14258	0.603072	0.679745	ENSG00000168621	GDNF	1	0		1	ENSG00000168621
BP	GO:0007018	microtubule-based movement	1999-02-01	291/14258	0.603289	0.679745	ENSG00000090889/ENSG00000186185	KIF4A/KIF18B	2	2	ENSG00000090889/ENSG00000186185	0
BP	GO:0032874	positive regulation of stress-activated MAPK cascade	1999-01-01	133/14258	0.605854	0.682271	ENSG00000163362	INAVA	1	1	ENSG00000163362	0
BP	GO:0001890	placenta development	1999-01-01	134/14258	0.608617	0.683563	ENSG00000189280	GJB5	1	1	ENSG00000189280	0
BP	GO:0002703	regulation of leukocyte mediated immunity	1999-01-01	134/14258	0.608617	0.683563	ENSG00000060140	STYK1	1	1	ENSG00000060140	0
BP	GO:0046467	membrane lipid biosynthetic process	1999-01-01	134/14258	0.608617	0.683563	ENSG00000006534	ALDH3B1	1	1	ENSG00000006534	0
BP	GO:0051224	negative regulation of protein transport	1999-01-01	134/14258	0.608617	0.683563	ENSG00000189058	APOD	1	1	ENSG00000189058	0
BP	GO:0070304	positive regulation of stress-activated protein kinase signaling cascade	1999-01-01	134/14258	0.608617	0.683563	ENSG00000163362	INAVA	1	1	ENSG00000163362	0
BP	GO:0003205	cardiac chamber development	1999-01-01	135/14258	0.61136	0.685553	ENSG00000106991	ENG	1	1	ENSG00000106991	0
BP	GO:0019827	stem cell population maintenance	1999-01-01	135/14258	0.61136	0.685553	ENSG00000073282	TP63	1	0		1	ENSG00000073282
BP	GO:0042098	T cell proliferation	1999-01-01	135/14258	0.61136	0.685553	ENSG00000134258	VTCN1	1	1	ENSG00000134258	0
BP	GO:0006997	nucleus organization	1999-01-01	136/14258	0.614084	0.687514	ENSG00000166851	PLK1	1	1	ENSG00000166851	0
BP	GO:0034614	cellular response to reactive oxygen species	1999-01-01	136/14258	0.614084	0.687514	ENSG00000164867	NOS3	1	0		1	ENSG00000164867
BP	GO:0048015	phosphatidylinositol-mediated signaling	1999-01-01	136/14258	0.614084	0.687514	ENSG00000215182	MUC5AC	1	1	ENSG00000215182	0
BP	GO:0033044	regulation of chromosome organization	1999-02-01	297/14258	0.614464	0.687576	ENSG00000166851/ENSG00000117650	PLK1/NEK2	2	2	ENSG00000166851/ENSG00000117650	0
BP	GO:0007156	homophilic cell adhesion via plasma membrane adhesion molecules	1999-01-01	137/14258	0.61679	0.689449	ENSG00000069188	SDK2	1	0		1	ENSG00000069188
BP	GO:0098727	maintenance of cell number	1999-01-01	137/14258	0.61679	0.689449	ENSG00000073282	TP63	1	0		1	ENSG00000073282
BP	GO:0055001	muscle cell development	1999-01-01	138/14258	0.619476	0.691721	ENSG00000106991	ENG	1	1	ENSG00000106991	0
BP	GO:1904950	negative regulation of establishment of protein localization	1999-01-01	138/14258	0.619476	0.691721	ENSG00000189058	APOD	1	1	ENSG00000189058	0
BP	GO:0048017	inositol lipid-mediated signaling	1999-01-01	139/14258	0.622144	0.693433	ENSG00000215182	MUC5AC	1	1	ENSG00000215182	0
BP	GO:0051100	negative regulation of binding	1999-01-01	139/14258	0.622144	0.693433	ENSG00000117650	NEK2	1	1	ENSG00000117650	0
BP	GO:1903708	positive regulation of hemopoiesis	1999-01-01	139/14258	0.622144	0.693433	ENSG00000019582	CD74	1	1	ENSG00000019582	0
BP	GO:0051259	protein complex oligomerization	1999-03-01	459/14258	0.62232	0.693433	ENSG00000142156/ENSG00000073282/ENSG00000019582	COL6A1/TP63/CD74	3	2	ENSG00000142156/ENSG00000019582	1	ENSG00000073282
BP	GO:2000058	regulation of ubiquitin-dependent protein catabolic process	1999-01-01	140/14258	0.624794	0.695823	ENSG00000166851	PLK1	1	1	ENSG00000166851	0
BP	GO:0006626	protein targeting to mitochondrion	1999-01-01	141/14258	0.627425	0.696919	ENSG00000101194	SLC17A9	1	1	ENSG00000101194	0
BP	GO:0010970	transport along microtubule	1999-01-01	141/14258	0.627425	0.696919	ENSG00000090889	KIF4A	1	1	ENSG00000090889	0
BP	GO:0099111	microtubule-based transport	1999-01-01	141/14258	0.627425	0.696919	ENSG00000090889	KIF4A	1	1	ENSG00000090889	0
BP	GO:0120032	regulation of plasma membrane bounded cell projection assembly	1999-01-01	141/14258	0.627425	0.696919	ENSG00000197959	DNM3	1	0		1	ENSG00000197959
BP	GO:2000045	regulation of G1/S transition of mitotic cell cycle	1999-01-01	141/14258	0.627425	0.696919	ENSG00000073282	TP63	1	0		1	ENSG00000073282
BP	GO:0051493	regulation of cytoskeleton organization	1999-03-01	463/14258	0.628214	0.697259	ENSG00000166851/ENSG00000122966/ENSG00000117650	PLK1/CIT/NEK2	3	3	ENSG00000166851/ENSG00000122966/ENSG00000117650	0
BP	GO:0006839	mitochondrial transport	1999-02-01	305/14258	0.628992	0.697259	ENSG00000073282/ENSG00000101194	TP63/SLC17A9	2	1	ENSG00000101194	1	ENSG00000073282
BP	GO:0071417	cellular response to organonitrogen compound	1999-03-01	464/14258	0.629678	0.697259	ENSG00000142156/ENSG00000166147/ENSG00000215644	COL6A1/FBN1/GCGR	3	3	ENSG00000142156/ENSG00000166147/ENSG00000215644	0
BP	GO:0001959	regulation of cytokine-mediated signaling pathway	1999-01-01	142/14258	0.630038	0.697259	ENSG00000019582	CD74	1	1	ENSG00000019582	0
BP	GO:0010212	response to ionizing radiation	1999-01-01	142/14258	0.630038	0.697259	ENSG00000073282	TP63	1	0		1	ENSG00000073282
BP	GO:0015698	inorganic anion transport	1999-01-01	142/14258	0.630038	0.697259	ENSG00000146205	ANO7	1	1	ENSG00000146205	0
BP	GO:0048639	positive regulation of developmental growth	1999-01-01	142/14258	0.630038	0.697259	ENSG00000132932	ATP8A2	1	0		1	ENSG00000132932
BP	GO:0006874	cellular calcium ion homeostasis	1999-02-01	306/14258	0.630778	0.697713	ENSG00000173432/ENSG00000164418	SAA1/GRIK2	2	2	ENSG00000173432/ENSG00000164418	0
BP	GO:0016125	sterol metabolic process	1999-01-01	143/14258	0.632632	0.699034	ENSG00000165029	ABCA1	1	0		1	ENSG00000165029
BP	GO:0060491	regulation of cell projection assembly	1999-01-01	143/14258	0.632632	0.699034	ENSG00000197959	DNM3	1	0		1	ENSG00000197959
BP	GO:0010950	positive regulation of endopeptidase activity	1999-01-01	144/14258	0.635209	0.701515	ENSG00000026103	FAS	1	1	ENSG00000026103	0
BP	GO:0021543	pallium development	1999-01-01	146/14258	0.640309	0.706778	ENSG00000139352	ASCL1	1	0		1	ENSG00000139352
BP	GO:1901653	cellular response to peptide	1999-02-01	312/14258	0.641357	0.707565	ENSG00000166147/ENSG00000215644	FBN1/GCGR	2	2	ENSG00000166147/ENSG00000215644	0
BP	GO:0038127	ERBB signaling pathway	1999-01-01	147/14258	0.642832	0.708454	ENSG00000060140	STYK1	1	1	ENSG00000060140	0
BP	GO:0071241	cellular response to inorganic substance	1999-01-01	147/14258	0.642832	0.708454	ENSG00000125740	FOSB	1	1	ENSG00000125740	0
BP	GO:0002009	morphogenesis of an epithelium	1999-03-01	474/14258	0.644101	0.709	ENSG00000073282/ENSG00000106991/ENSG00000168621	TP63/ENG/GDNF	3	1	ENSG00000106991	2	ENSG00000073282/ENSG00000168621
BP	GO:0000377	RNA splicing, via transesterification reactions with bulged adenosine as nucleophile	1999-02-01	314/14258	0.64483	0.709	ENSG00000139910/ENSG00000144045	NOVA1/DQX1	2	2	ENSG00000139910/ENSG00000144045	0
BP	GO:0000398	mRNA splicing, via spliceosome	1999-02-01	314/14258	0.64483	0.709	ENSG00000139910/ENSG00000144045	NOVA1/DQX1	2	2	ENSG00000139910/ENSG00000144045	0
BP	GO:0051098	regulation of binding	1999-02-01	314/14258	0.64483	0.709	ENSG00000166851/ENSG00000117650	PLK1/NEK2	2	2	ENSG00000166851/ENSG00000117650	0
BP	GO:0043112	receptor metabolic process	1999-01-01	148/14258	0.645338	0.709	ENSG00000197959	DNM3	1	0		1	ENSG00000197959
BP	GO:0043488	regulation of mRNA stability	1999-01-01	148/14258	0.645338	0.709	ENSG00000168621	GDNF	1	0		1	ENSG00000168621
BP	GO:0050679	positive regulation of epithelial cell proliferation	1999-01-01	149/14258	0.647826	0.710386	ENSG00000073282	TP63	1	0		1	ENSG00000073282
BP	GO:0071466	cellular response to xenobiotic stimulus	1999-01-01	149/14258	0.647826	0.710386	ENSG00000108602	ALDH3A1	1	1	ENSG00000108602	0
BP	GO:2001242	regulation of intrinsic apoptotic signaling pathway	1999-01-01	149/14258	0.647826	0.710386	ENSG00000019582	CD74	1	1	ENSG00000019582	0
BP	GO:0030900	forebrain development	1999-02-01	316/14258	0.648278	0.710386	ENSG00000139352/ENSG00000133216	ASCL1/EPHB2	2	0		2	ENSG00000139352/ENSG00000133216
BP	GO:0055074	calcium ion homeostasis	1999-02-01	316/14258	0.648278	0.710386	ENSG00000173432/ENSG00000164418	SAA1/GRIK2	2	2	ENSG00000173432/ENSG00000164418	0
BP	GO:0000375	RNA splicing, via transesterification reactions	1999-02-01	317/14258	0.649991	0.710759	ENSG00000139910/ENSG00000144045	NOVA1/DQX1	2	2	ENSG00000139910/ENSG00000144045	0
BP	GO:0007033	vacuole organization	1999-01-01	150/14258	0.650297	0.710759	ENSG00000165029	ABCA1	1	0		1	ENSG00000165029
BP	GO:0050770	regulation of axonogenesis	1999-01-01	150/14258	0.650297	0.710759	ENSG00000133216	EPHB2	1	0		1	ENSG00000133216
BP	GO:0060759	regulation of response to cytokine stimulus	1999-01-01	150/14258	0.650297	0.710759	ENSG00000019582	CD74	1	1	ENSG00000019582	0
BP	GO:1902115	regulation of organelle assembly	1999-01-01	150/14258	0.650297	0.710759	ENSG00000166851	PLK1	1	1	ENSG00000166851	0
BP	GO:0060537	muscle tissue development	1999-02-01	318/14258	0.651699	0.711923	ENSG00000073282/ENSG00000106991	TP63/ENG	2	1	ENSG00000106991	1	ENSG00000073282
BP	GO:0051170	import into nucleus	1999-01-01	151/14258	0.652751	0.712705	ENSG00000189058	APOD	1	1	ENSG00000189058	0
BP	GO:0001667	ameboidal-type cell migration	1999-02-01	320/14258	0.655094	0.713158	ENSG00000164867/ENSG00000168621	NOS3/GDNF	2	0		2	ENSG00000164867/ENSG00000168621
BP	GO:0051056	regulation of small GTPase mediated signal transduction	1999-02-01	320/14258	0.655094	0.713158	ENSG00000133216/ENSG00000165029	EPHB2/ABCA1	2	0		2	ENSG00000133216/ENSG00000165029
BP	GO:0000723	telomere maintenance	1999-01-01	152/14258	0.655188	0.713158	ENSG00000117650	NEK2	1	1	ENSG00000117650	0
BP	GO:0006665	sphingolipid metabolic process	1999-01-01	152/14258	0.655188	0.713158	ENSG00000006534	ALDH3B1	1	1	ENSG00000006534	0
BP	GO:0030278	regulation of ossification	1999-01-01	152/14258	0.655188	0.713158	ENSG00000073282	TP63	1	0		1	ENSG00000073282
BP	GO:0046328	regulation of JNK cascade	1999-01-01	152/14258	0.655188	0.713158	ENSG00000164418	GRIK2	1	1	ENSG00000164418	0
BP	GO:0007601	visual perception	1999-01-01	153/14258	0.657608	0.714322	ENSG00000132932	ATP8A2	1	0		1	ENSG00000132932
BP	GO:0048736	appendage development	1999-01-01	153/14258	0.657608	0.714322	ENSG00000073282	TP63	1	0		1	ENSG00000073282
BP	GO:0060173	limb development	1999-01-01	153/14258	0.657608	0.714322	ENSG00000073282	TP63	1	0		1	ENSG00000073282
BP	GO:2001252	positive regulation of chromosome organization	1999-01-01	153/14258	0.657608	0.714322	ENSG00000117650	NEK2	1	1	ENSG00000117650	0
BP	GO:0034764	positive regulation of transmembrane transport	1999-01-01	154/14258	0.660011	0.716197	ENSG00000133216	EPHB2	1	0		1	ENSG00000133216
BP	GO:0140013	meiotic nuclear division	1999-01-01	154/14258	0.660011	0.716197	ENSG00000166851	PLK1	1	1	ENSG00000166851	0
BP	GO:0010639	negative regulation of organelle organization	1999-02-01	324/14258	0.661806	0.717315	ENSG00000166851/ENSG00000117650	PLK1/NEK2	2	2	ENSG00000166851/ENSG00000117650	0
BP	GO:0019216	regulation of lipid metabolic process	1999-02-01	324/14258	0.661806	0.717315	ENSG00000189058/ENSG00000165029	APOD/ABCA1	2	1	ENSG00000189058	1	ENSG00000165029
BP	GO:0033002	muscle cell proliferation	1999-01-01	155/14258	0.662398	0.717315	ENSG00000189058	APOD	1	1	ENSG00000189058	0
BP	GO:0050953	sensory perception of light stimulus	1999-01-01	155/14258	0.662398	0.717315	ENSG00000132932	ATP8A2	1	0		1	ENSG00000132932
BP	GO:0009165	nucleotide biosynthetic process	1999-02-01	325/14258	0.663468	0.718106	ENSG00000164867/ENSG00000164116	NOS3/GUCY1A1	2	1	ENSG00000164116	1	ENSG00000164867
BP	GO:0006109	regulation of carbohydrate metabolic process	1999-01-01	156/14258	0.664768	0.718778	ENSG00000215644	GCGR	1	1	ENSG00000215644	0
BP	GO:0043487	regulation of RNA stability	1999-01-01	156/14258	0.664768	0.718778	ENSG00000168621	GDNF	1	0		1	ENSG00000168621
BP	GO:0006790	sulfur compound metabolic process	1999-02-01	326/14258	0.665123	0.718795	ENSG00000249853/ENSG00000038427	HS3ST5/VCAN	2	2	ENSG00000249853/ENSG00000038427	0
BP	GO:0071478	cellular response to radiation	1999-01-01	157/14258	0.667121	0.720586	ENSG00000073282	TP63	1	0		1	ENSG00000073282
BP	GO:1901293	nucleoside phosphate biosynthetic process	1999-02-01	329/14258	0.67005	0.72338	ENSG00000164867/ENSG00000164116	NOS3/GUCY1A1	2	1	ENSG00000164116	1	ENSG00000164867
BP	GO:0072503	cellular divalent inorganic cation homeostasis	1999-02-01	330/14258	0.671679	0.72477	ENSG00000173432/ENSG00000164418	SAA1/GRIK2	2	2	ENSG00000173432/ENSG00000164418	0
BP	GO:0045787	positive regulation of cell cycle	1999-02-01	331/14258	0.673302	0.726151	ENSG00000139352/ENSG00000122966	ASCL1/CIT	2	1	ENSG00000122966	1	ENSG00000139352
BP	GO:0051048	negative regulation of secretion	1999-01-01	160/14258	0.674084	0.726623	ENSG00000019582	CD74	1	1	ENSG00000019582	0
BP	GO:0006631	fatty acid metabolic process	1999-02-01	332/14258	0.674919	0.727153	ENSG00000019582/ENSG00000012779	CD74/ALOX5	2	2	ENSG00000019582/ENSG00000012779	0
BP	GO:0009952	anterior/posterior pattern specification	1999-01-01	161/14258	0.676372	0.728348	ENSG00000149922	TBX6	1	1	ENSG00000149922	0
BP	GO:0071804	cellular potassium ion transport	1999-01-01	162/14258	0.678645	0.730053	ENSG00000150201	FXYD4	1	1	ENSG00000150201	0
BP	GO:0071805	potassium ion transmembrane transport	1999-01-01	162/14258	0.678645	0.730053	ENSG00000150201	FXYD4	1	1	ENSG00000150201	0
BP	GO:0002449	lymphocyte mediated immunity	1999-01-01	164/14258	0.683143	0.7334	ENSG00000019582	CD74	1	1	ENSG00000019582	0
BP	GO:0030705	cytoskeleton-dependent intracellular transport	1999-01-01	164/14258	0.683143	0.7334	ENSG00000090889	KIF4A	1	1	ENSG00000090889	0
BP	GO:0032200	telomere organization	1999-01-01	164/14258	0.683143	0.7334	ENSG00000117650	NEK2	1	1	ENSG00000117650	0
BP	GO:1905330	regulation of morphogenesis of an epithelium	1999-01-01	164/14258	0.683143	0.7334	ENSG00000168621	GDNF	1	0		1	ENSG00000168621
BP	GO:0042391	regulation of membrane potential	1999-02-01	338/14258	0.684485	0.734467	ENSG00000164418/ENSG00000101098	GRIK2/RIMS4	2	1	ENSG00000164418	1	ENSG00000101098
BP	GO:0048738	cardiac muscle tissue development	1999-01-01	165/14258	0.685369	0.735044	ENSG00000106991	ENG	1	1	ENSG00000106991	0
BP	GO:0006520	cellular amino acid metabolic process	1999-02-01	339/14258	0.686057	0.735224	ENSG00000164867/ENSG00000100033	NOS3/PRODH	2	1	ENSG00000100033	1	ENSG00000164867
BP	GO:0008064	regulation of actin polymerization or depolymerization	1999-01-01	166/14258	0.687579	0.735224	ENSG00000122966	CIT	1	1	ENSG00000122966	0
BP	GO:0043542	endothelial cell migration	1999-01-01	166/14258	0.687579	0.735224	ENSG00000164867	NOS3	1	0		1	ENSG00000164867
BP	GO:1901136	carbohydrate derivative catabolic process	1999-01-01	166/14258	0.687579	0.735224	ENSG00000038427	VCAN	1	1	ENSG00000038427	0
BP	GO:0030099	myeloid cell differentiation	1999-02-01	340/14258	0.687622	0.735224	ENSG00000019582/ENSG00000166147	CD74/FBN1	2	2	ENSG00000019582/ENSG00000166147	0
BP	GO:0050708	regulation of protein secretion	1999-02-01	340/14258	0.687622	0.735224	ENSG00000134258/ENSG00000173432	VTCN1/SAA1	2	2	ENSG00000134258/ENSG00000173432	0
BP	GO:0070482	response to oxygen levels	1999-02-01	341/14258	0.689182	0.736409	ENSG00000057593/ENSG00000026103	F7/FAS	2	2	ENSG00000057593/ENSG00000026103	0
BP	GO:0002460	adaptive immune response based on somatic recombination of immune receptors built from immunoglobulin superfamily domains	1999-01-01	167/14258	0.689774	0.736409	ENSG00000019582	CD74	1	1	ENSG00000019582	0
BP	GO:0030832	regulation of actin filament length	1999-01-01	167/14258	0.689774	0.736409	ENSG00000122966	CIT	1	1	ENSG00000122966	0
BP	GO:0044272	sulfur compound biosynthetic process	1999-01-01	168/14258	0.691954	0.737991	ENSG00000038427	VCAN	1	1	ENSG00000038427	0
BP	GO:1903046	meiotic cell cycle process	1999-01-01	168/14258	0.691954	0.737991	ENSG00000166851	PLK1	1	1	ENSG00000166851	0
BP	GO:0048193	Golgi vesicle transport	1999-02-01	344/14258	0.693822	0.739554	ENSG00000057593/ENSG00000090889	F7/KIF4A	2	2	ENSG00000057593/ENSG00000090889	0
BP	GO:0061013	regulation of mRNA catabolic process	1999-01-01	169/14258	0.694118	0.739554	ENSG00000168621	GDNF	1	0		1	ENSG00000168621
BP	GO:0060271	cilium assembly	1999-02-01	345/14258	0.695356	0.7405	ENSG00000166851/ENSG00000117650	PLK1/NEK2	2	2	ENSG00000166851/ENSG00000117650	0
BP	GO:0006338	chromatin remodeling	1999-01-01	170/14258	0.696268	0.740725	ENSG00000073282	TP63	1	0		1	ENSG00000073282
BP	GO:0061136	regulation of proteasomal protein catabolic process	1999-01-01	170/14258	0.696268	0.740725	ENSG00000166851	PLK1	1	1	ENSG00000166851	0
BP	GO:0072507	divalent inorganic cation homeostasis	1999-02-01	346/14258	0.696884	0.741008	ENSG00000173432/ENSG00000164418	SAA1/GRIK2	2	2	ENSG00000173432/ENSG00000164418	0
BP	GO:0050852	T cell receptor signaling pathway	1999-01-01	172/14258	0.700522	0.744502	ENSG00000134258	VTCN1	1	1	ENSG00000134258	0
BP	GO:0043401	steroid hormone mediated signaling pathway	1999-01-01	173/14258	0.702626	0.746364	ENSG00000073282	TP63	1	0		1	ENSG00000073282
BP	GO:2001020	regulation of response to DNA damage stimulus	1999-01-01	175/14258	0.706792	0.750412	ENSG00000019582	CD74	1	1	ENSG00000019582	0
BP	GO:0008406	gonad development	1999-01-01	176/14258	0.708853	0.752223	ENSG00000164867	NOS3	1	0		1	ENSG00000164867
BP	GO:0044782	cilium organization	1999-02-01	355/14258	0.710354	0.753262	ENSG00000166851/ENSG00000117650	PLK1/NEK2	2	2	ENSG00000166851/ENSG00000117650	0
BP	GO:0042445	hormone metabolic process	1999-01-01	177/14258	0.7109	0.753262	ENSG00000204385	SLC44A4	1	1	ENSG00000204385	0
BP	GO:0090316	positive regulation of intracellular protein transport	1999-01-01	177/14258	0.7109	0.753262	ENSG00000101194	SLC17A9	1	1	ENSG00000101194	0
BP	GO:0051924	regulation of calcium ion transport	1999-01-01	178/14258	0.712933	0.755038	ENSG00000164867	NOS3	1	0		1	ENSG00000164867
BP	GO:0042113	B cell activation	1999-01-01	180/14258	0.716956	0.758918	ENSG00000019582	CD74	1	1	ENSG00000019582	0
[truncated: 620 more rows]

## Sheet: Ranked gene list
NAME	DESCRIPTION	GENE_SYMBOL	GENE_TITLE	SCORE
GPHA2(ENSG00000149735)	ENSG00000149735	null	null	4.12026
LINC01545(ENSG00000204904)	ENSG00000204904	null	null	3.98771
AC005042.1(ENSG00000227331)	ENSG00000227331	null	null	3.75575
CCNI2(ENSG00000205089)	ENSG00000205089	null	null	3.4887
AL138921.1(ENSG00000227492)	ENSG00000227492	null	null	3.4887
SLC22A7(ENSG00000137204)	ENSG00000137204	null	null	3.4887
AC092747.2(ENSG00000256625)	ENSG00000256625	null	null	3.4887
MUC5AC(ENSG00000215182)	ENSG00000215182	null	null	3.37574
AC012640.3(ENSG00000271715)	ENSG00000271715	null	null	3.33205
ST7-OT4(ENSG00000214188)	ENSG00000214188	null	null	3.33205
SLC6A7(ENSG00000011083)	ENSG00000011083	null	null	3.33205
AC092111.1(ENSG00000275367)	ENSG00000275367	null	null	3.33205
SLC45A2(ENSG00000164175)	ENSG00000164175	null	null	3.33205
OLFML2B(ENSG00000162745)	ENSG00000162745	null	null	3.24709
ARHGEF6(ENSG00000129675)	ENSG00000129675	null	null	3.18019
PLA2G2A(ENSG00000188257)	ENSG00000188257	null	null	3.14435
KCNK7(ENSG00000173338)	ENSG00000173338	null	null	2.95094
TBX1(ENSG00000184058)	ENSG00000184058	null	null	2.9509
DLL3(ENSG00000090932)	ENSG00000090932	null	null	2.81257
GJB5(ENSG00000189280)	ENSG00000189280	null	null	2.81236
APOD(ENSG00000189058)	ENSG00000189058	null	null	2.71819
AC083855.2(ENSG00000285906)	ENSG00000285906	null	null	2.69896
COL6A1(ENSG00000142156)	ENSG00000142156	null	null	2.65711
RNASE1(ENSG00000129538)	ENSG00000129538	null	null	2.59967
TMTC1(ENSG00000133687)	ENSG00000133687	null	null	2.59167
SELL(ENSG00000188404)	ENSG00000188404	null	null	2.55456
AC022973.4(ENSG00000254317)	ENSG00000254317	null	null	2.53485
CD27(ENSG00000139193)	ENSG00000139193	null	null	2.53485
AC010618.2(ENSG00000269161)	ENSG00000269161	null	null	2.53485
AL049870.2(ENSG00000258633)	ENSG00000258633	null	null	2.53485
AC084855.1(ENSG00000254744)	ENSG00000254744	null	null	2.53485
GIPC3(ENSG00000179855)	ENSG00000179855	null	null	2.53485
LINC01504(ENSG00000225434)	ENSG00000225434	null	null	2.51756
SLC17A9(ENSG00000101194)	ENSG00000101194	null	null	2.51684
MYH7(ENSG00000092054)	ENSG00000092054	null	null	2.49856
AP001350.1(ENSG00000269570)	ENSG00000269570	null	null	2.49856
CSAG3(ENSG00000268916)	ENSG00000268916	null	null	2.49856
BPIFB9P(ENSG00000125997)	ENSG00000125997	null	null	2.49856
CHCHD2P9(ENSG00000186940)	ENSG00000186940	null	null	2.49856
AL109983.1(ENSG00000271426)	ENSG00000271426	null	null	2.49856
AL031772.1(ENSG00000231329)	ENSG00000231329	null	null	2.49856
AC091429.1(ENSG00000242477)	ENSG00000242477	null	null	2.49856
BICD1P1(ENSG00000224346)	ENSG00000224346	null	null	2.49856
RN7SL333P(ENSG00000239494)	ENSG00000239494	null	null	2.49187
RXFP4(ENSG00000173080)	ENSG00000173080	null	null	2.48134
GLIS2-AS1(ENSG00000262686)	ENSG00000262686	null	null	2.48134
ITGB7(ENSG00000139626)	ENSG00000139626	null	null	2.46503
OIP5(ENSG00000104147)	ENSG00000104147	null	null	2.41154
ZG16(ENSG00000174992)	ENSG00000174992	null	null	2.40211
SPRR3(ENSG00000163209)	ENSG00000163209	null	null	2.39872
VTCN1(ENSG00000134258)	ENSG00000134258	null	null	2.39436
AC020978.7(ENSG00000263276)	ENSG00000263276	null	null	2.38591
IL17REL(ENSG00000188263)	ENSG00000188263	null	null	2.37827
DYSF(ENSG00000135636)	ENSG00000135636	null	null	2.35511
RBM15-AS1(ENSG00000227963)	ENSG00000227963	null	null	2.35217
CLIC6(ENSG00000159212)	ENSG00000159212	null	null	2.35153
AC092142.1(ENSG00000261235)	ENSG00000261235	null	null	2.34606
FXYD4(ENSG00000150201)	ENSG00000150201	null	null	2.3068
AC020661.1(ENSG00000251161)	ENSG00000251161	null	null	2.28832
AC104596.1(ENSG00000250326)	ENSG00000250326	null	null	2.28796
ADGRL3(ENSG00000150471)	ENSG00000150471	null	null	2.2847
LINC01431(ENSG00000232645)	ENSG00000232645	null	null	2.28261
ADAD2(ENSG00000140955)	ENSG00000140955	null	null	2.28101
PTPRD(ENSG00000153707)	ENSG00000153707	null	null	2.27723
ATP6V0D2(ENSG00000147614)	ENSG00000147614	null	null	2.2674
AC022613.1(ENSG00000256802)	ENSG00000256802	null	null	2.26624
CRCT1(ENSG00000169509)	ENSG00000169509	null	null	2.26543
OSM(ENSG00000099985)	ENSG00000099985	null	null	2.26086
AC002310.2(ENSG00000239791)	ENSG00000239791	null	null	2.26086
AC024243.1(ENSG00000272969)	ENSG00000272969	null	null	2.25225
F7(ENSG00000057593)	ENSG00000057593	null	null	2.23201
OPTC(ENSG00000188770)	ENSG00000188770	null	null	2.22972
HIST1H2BPS2(ENSG00000217646)	ENSG00000217646	null	null	2.22822
RN7SL239P(ENSG00000242999)	ENSG00000242999	null	null	2.22822
AC024940.1(ENSG00000177359)	ENSG00000177359	null	null	2.21772
ARHGAP31(ENSG00000031081)	ENSG00000031081	null	null	2.20895
FAM13A-AS1(ENSG00000248019)	ENSG00000248019	null	null	2.20155
VCAN(ENSG00000038427)	ENSG00000038427	null	null	2.19076
UPK3B(ENSG00000243566)	ENSG00000243566	null	null	2.18945
GALNT5(ENSG00000136542)	ENSG00000136542	null	null	2.1894
AC009159.3(ENSG00000278058)	ENSG00000278058	null	null	2.18126
AC131097.3(ENSG00000224272)	ENSG00000224272	null	null	2.16808
KRT6C(ENSG00000170465)	ENSG00000170465	null	null	2.16306
PCSK9(ENSG00000169174)	ENSG00000169174	null	null	2.15046
B3GALT5(ENSG00000183778)	ENSG00000183778	null	null	2.12829
SLC44A4(ENSG00000204385)	ENSG00000204385	null	null	2.1201
NDUFV2(ENSG00000178127)	ENSG00000178127	null	null	2.11955
AL354993.2(ENSG00000259723)	ENSG00000259723	null	null	2.1191
SOX11(ENSG00000176887)	ENSG00000176887	null	null	2.11711
TNFRSF14(ENSG00000157873)	ENSG00000157873	null	null	2.10614
CD74(ENSG00000019582)	ENSG00000019582	null	null	2.106
HS3ST1(ENSG00000002587)	ENSG00000002587	null	null	2.10578
FBN1(ENSG00000166147)	ENSG00000166147	null	null	2.09443
IGFBP1(ENSG00000146678)	ENSG00000146678	null	null	2.08601
CNGB3(ENSG00000170289)	ENSG00000170289	null	null	2.07541
ITGAL(ENSG00000005844)	ENSG00000005844	null	null	2.06895
DACH1(ENSG00000276644)	ENSG00000276644	null	null	2.0675
STYK1(ENSG00000060140)	ENSG00000060140	null	null	2.06154
AC012213.4(ENSG00000271830)	ENSG00000271830	null	null	2.06109
GRIK2(ENSG00000164418)	ENSG00000164418	null	null	2.05814
INTS4P2(ENSG00000273024)	ENSG00000273024	null	null	2.04311
KRT6A(ENSG00000205420)	ENSG00000205420	null	null	2.03473
HPX(ENSG00000110169)	ENSG00000110169	null	null	2.03236
HRH1(ENSG00000196639)	ENSG00000196639	null	null	2.02526
GDPD3(ENSG00000102886)	ENSG00000102886	null	null	2.01235
NOVA1(ENSG00000139910)	ENSG00000139910	null	null	2.0056
SAA1(ENSG00000173432)	ENSG00000173432	null	null	1.98982
AC007375.2(ENSG00000269883)	ENSG00000269883	null	null	1.98723
TEX14(ENSG00000121101)	ENSG00000121101	null	null	1.97486
AC068790.5(ENSG00000270061)	ENSG00000270061	null	null	1.97339
AC145138.1(ENSG00000251634)	ENSG00000251634	null	null	1.96709
TBX6(ENSG00000149922)	ENSG00000149922	null	null	1.96628
PLK1(ENSG00000166851)	ENSG00000166851	null	null	1.95401
TMEM139(ENSG00000178826)	ENSG00000178826	null	null	1.95365
APOL6(ENSG00000221963)	ENSG00000221963	null	null	1.95202
SUCLG2-AS1(ENSG00000241316)	ENSG00000241316	null	null	1.95007
FBLN1(ENSG00000077942)	ENSG00000077942	null	null	1.94953
AC098614.4(ENSG00000271943)	ENSG00000271943	null	null	1.94809
SNPH(ENSG00000101298)	ENSG00000101298	null	null	1.9453
AL512328.1(ENSG00000244137)	ENSG00000244137	null	null	1.94158
WFDC2(ENSG00000101443)	ENSG00000101443	null	null	1.94109
LAMA3(ENSG00000053747)	ENSG00000053747	null	null	1.93951
PRR11(ENSG00000068489)	ENSG00000068489	null	null	1.93856
INSL4(ENSG00000120211)	ENSG00000120211	null	null	1.93102
FSBP(ENSG00000265817)	ENSG00000265817	null	null	1.92792
MIR4489(ENSG00000265874)	ENSG00000265874	null	null	1.92792
AC018737.2(ENSG00000279721)	ENSG00000279721	null	null	1.92792
MSLN(ENSG00000102854)	ENSG00000102854	null	null	1.92652
ALOX5(ENSG00000012779)	ENSG00000012779	null	null	1.92478
HS3ST5(ENSG00000249853)	ENSG00000249853	null	null	1.91882
PRSS30P(ENSG00000172460)	ENSG00000172460	null	null	1.91163
ZNF492(ENSG00000229676)	ENSG00000229676	null	null	1.90701
CFAP77(ENSG00000188523)	ENSG00000188523	null	null	1.90422
AL592301.1(ENSG00000227512)	ENSG00000227512	null	null	1.90422
RF00019(ENSG00000207342)	ENSG00000207342	null	null	1.90422
AC005476.1(ENSG00000259079)	ENSG00000259079	null	null	1.90422
ZNF345(ENSG00000251247)	ENSG00000251247	null	null	1.89685
SLC26A5(ENSG00000170615)	ENSG00000170615	null	null	1.89359
POC1B-AS1(ENSG00000270344)	ENSG00000270344	null	null	1.88106
AC009121.2(ENSG00000263080)	ENSG00000263080	null	null	1.87322
ALDH3B1(ENSG00000006534)	ENSG00000006534	null	null	1.86977
CASC19(ENSG00000254166)	ENSG00000254166	null	null	1.86902
RNA5SP101(ENSG00000252845)	ENSG00000252845	null	null	1.86623
AC023830.1(ENSG00000261442)	ENSG00000261442	null	null	1.86046
Z69666.1(ENSG00000228779)	ENSG00000228779	null	null	1.86046
PRDX3P1(ENSG00000229598)	ENSG00000229598	null	null	1.86046
RN7SKP287(ENSG00000252355)	ENSG00000252355	null	null	1.86046
ZNF350-AS1(ENSG00000269235)	ENSG00000269235	null	null	1.8598
AP000553.7(ENSG00000284654)	ENSG00000284654	null	null	1.85654
ALDH3A1(ENSG00000108602)	ENSG00000108602	null	null	1.85648
KCNH6(ENSG00000173826)	ENSG00000173826	null	null	1.84744
AP000350.7(ENSG00000279467)	ENSG00000279467	null	null	1.84744
PLA2G1B(ENSG00000170890)	ENSG00000170890	null	null	1.84744
RF00019(ENSG00000251728)	ENSG00000251728	null	null	1.84744
AC020571.1(ENSG00000229056)	ENSG00000229056	null	null	1.84744
AC063952.1(ENSG00000240661)	ENSG00000240661	null	null	1.84658
TROAP(ENSG00000135451)	ENSG00000135451	null	null	1.84041
CYP3A5(ENSG00000106258)	ENSG00000106258	null	null	1.83741
BNIPL(ENSG00000163141)	ENSG00000163141	null	null	1.83528
KIF4A(ENSG00000090889)	ENSG00000090889	null	null	1.8347
LINC01970(ENSG00000265692)	ENSG00000265692	null	null	1.83411
AC010733.1(ENSG00000232713)	ENSG00000232713	null	null	1.83258
DDN(ENSG00000181418)	ENSG00000181418	null	null	1.82757
AC006299.1(ENSG00000246225)	ENSG00000246225	null	null	1.82517
LINC01116(ENSG00000163364)	ENSG00000163364	null	null	1.82497
AC013476.1(ENSG00000234193)	ENSG00000234193	null	null	1.82122
PTGS2(ENSG00000073756)	ENSG00000073756	null	null	1.82054
AL357146.1(ENSG00000236013)	ENSG00000236013	null	null	1.82054
ENG(ENSG00000106991)	ENSG00000106991	null	null	1.81917
BDKRB1(ENSG00000100739)	ENSG00000100739	null	null	1.81761
KANK3(ENSG00000186994)	ENSG00000186994	null	null	1.81636
AC106820.4(ENSG00000260293)	ENSG00000260293	null	null	1.81087
DEPDC1(ENSG00000024526)	ENSG00000024526	null	null	1.81074
LINC00536(ENSG00000249917)	ENSG00000249917	null	null	1.80482
AC008731.1(ENSG00000261669)	ENSG00000261669	null	null	1.80482
AL359091.4(ENSG00000272696)	ENSG00000272696	null	null	1.80379
MTRNR2L12(ENSG00000269028)	ENSG00000269028	null	null	1.8032
FAM66C(ENSG00000226711)	ENSG00000226711	null	null	1.79341
HIST1H2BJ(ENSG00000124635)	ENSG00000124635	null	null	1.78825
AC004990.1(ENSG00000232756)	ENSG00000232756	null	null	1.78742
AHNAK2(ENSG00000185567)	ENSG00000185567	null	null	1.7846
ATP13A4(ENSG00000127249)	ENSG00000127249	null	null	1.78412
TNFRSF10A-AS1(ENSG00000253930)	ENSG00000253930	null	null	1.77887
SPOCK1(ENSG00000152377)	ENSG00000152377	null	null	1.77804
CIT(ENSG00000122966)	ENSG00000122966	null	null	1.77487
DHX58(ENSG00000108771)	ENSG00000108771	null	null	1.77411
ACTA2(ENSG00000107796)	ENSG00000107796	null	null	1.77122
MT-TH(ENSG00000210176)	ENSG00000210176	null	null	1.77094
AC008760.1(ENSG00000269680)	ENSG00000269680	null	null	1.76834
GUCY1A1(ENSG00000164116)	ENSG00000164116	null	null	1.76772
AC026785.1(ENSG00000185296)	ENSG00000185296	null	null	1.76401
CYSRT1(ENSG00000197191)	ENSG00000197191	null	null	1.76227
USHBP1(ENSG00000130307)	ENSG00000130307	null	null	1.76159
BIRC7(ENSG00000101197)	ENSG00000101197	null	null	1.76099
SAA2(ENSG00000134339)	ENSG00000134339	null	null	1.75834
GCGR(ENSG00000215644)	ENSG00000215644	null	null	1.75735
TMEM236(ENSG00000148483)	ENSG00000148483	null	null	1.75167
CCDC85A(ENSG00000055813)	ENSG00000055813	null	null	1.74938
CEACAM6(ENSG00000086548)	ENSG00000086548	null	null	1.7387
MGAT2(ENSG00000168282)	ENSG00000168282	null	null	1.73725
LINC01124(ENSG00000222033)	ENSG00000222033	null	null	1.73655
AC114811.2(ENSG00000260641)	ENSG00000260641	null	null	1.73655
AL139128.1(ENSG00000234937)	ENSG00000234937	null	null	1.73477
AP000812.2(ENSG00000255860)	ENSG00000255860	null	null	1.73298
MUC2(ENSG00000198788)	ENSG00000198788	null	null	1.73091
AC008147.4(ENSG00000278842)	ENSG00000278842	null	null	1.72374
STUM(ENSG00000203685)	ENSG00000203685	null	null	1.7088
PNCK(ENSG00000130822)	ENSG00000130822	null	null	1.7067
AL645728.2(ENSG00000284740)	ENSG00000284740	null	null	1.70284
RF00019(ENSG00000202399)	ENSG00000202399	null	null	1.70253
ITPKA(ENSG00000137825)	ENSG00000137825	null	null	1.69944
PKD1P1(ENSG00000244257)	ENSG00000244257	null	null	1.69628
PLA2G4B(ENSG00000243708)	ENSG00000243708	null	null	1.69456
AC093110.1(ENSG00000238018)	ENSG00000238018	null	null	1.69414
CKAP2L(ENSG00000169607)	ENSG00000169607	null	null	1.6937
AF064858.1(ENSG00000235888)	ENSG00000235888	null	null	1.68914
HPGD(ENSG00000164120)	ENSG00000164120	null	null	1.68866
PRSS2(ENSG00000275896)	ENSG00000275896	null	null	1.68838
BCAS1(ENSG00000064787)	ENSG00000064787	null	null	1.68367
DQX1(ENSG00000144045)	ENSG00000144045	null	null	1.68158
KIF18B(ENSG00000186185)	ENSG00000186185	null	null	1.67695
PSAT1(ENSG00000135069)	ENSG00000135069	null	null	1.67671
RPL23AP67(ENSG00000240991)	ENSG00000240991	null	null	1.67669
OLFML3(ENSG00000116774)	ENSG00000116774	null	null	1.67494
MGAM(ENSG00000257335)	ENSG00000257335	null	null	1.67121
INAVA(ENSG00000163362)	ENSG00000163362	null	null	1.66946
AC011899.2(ENSG00000233038)	ENSG00000233038	null	null	1.66725
SNORA71A(ENSG00000225091)	ENSG00000225091	null	null	1.6666
ITM2A(ENSG00000078596)	ENSG00000078596	null	null	1.66131
AL139039.3(ENSG00000237685)	ENSG00000237685	null	null	1.66037
EBAG9P1(ENSG00000233690)	ENSG00000233690	null	null	1.66037
KRT6B(ENSG00000185479)	ENSG00000185479	null	null	1.65632
CNN2P9(ENSG00000213149)	ENSG00000213149	null	null	1.65439
NYAP1(ENSG00000166924)	ENSG00000166924	null	null	1.65412
TMPRSS11A(ENSG00000187054)	ENSG00000187054	null	null	1.65255
CTSE(ENSG00000196188)	ENSG00000196188	null	null	1.65071
GALNTL6(ENSG00000174473)	ENSG00000174473	null	null	1.6485
VSIG2(ENSG00000019102)	ENSG00000019102	null	null	1.64796
MUM1L1(ENSG00000157502)	ENSG00000157502	null	null	1.64652
SGO1(ENSG00000129810)	ENSG00000129810	null	null	1.64632
AZGP1(ENSG00000160862)	ENSG00000160862	null	null	1.64629
AC008026.3(ENSG00000264546)	ENSG00000264546	null	null	1.64522
AL645929.2(ENSG00000285799)	ENSG00000285799	null	null	1.64214
AC099850.3(ENSG00000265415)	ENSG00000265415	null	null	1.64143
LAMB3(ENSG00000196878)	ENSG00000196878	null	null	1.63868
ZNF648(ENSG00000179930)	ENSG00000179930	null	null	1.63799
FOSB(ENSG00000125740)	ENSG00000125740	null	null	1.63126
EXOC3L4(ENSG00000205436)	ENSG00000205436	null	null	1.62884
AC100801.1(ENSG00000253154)	ENSG00000253154	null	null	1.62863
AL031719.2(ENSG00000280231)	ENSG00000280231	null	null	1.6205
SPRR2D(ENSG00000163216)	ENSG00000163216	null	null	1.62047
LGI3(ENSG00000168481)	ENSG00000168481	null	null	1.6199
UTAT33(ENSG00000231851)	ENSG00000231851	null	null	1.619
NGEF(ENSG00000066248)	ENSG00000066248	null	null	1.61467
PIP(ENSG00000159763)	ENSG00000159763	null	null	1.61408
GTSE1(ENSG00000075218)	ENSG00000075218	null	null	1.6109
ZNF284(ENSG00000186026)	ENSG00000186026	null	null	1.60751
ANO7(ENSG00000146205)	ENSG00000146205	null	null	1.59171
CEACAM5(ENSG00000105388)	ENSG00000105388	null	null	1.59162
RSPH1(ENSG00000160188)	ENSG00000160188	null	null	1.59015
CCDC106(ENSG00000173581)	ENSG00000173581	null	null	1.58919
SCNN1D(ENSG00000162572)	ENSG00000162572	null	null	1.58735
SCARNA6(ENSG00000251791)	ENSG00000251791	null	null	1.58418
MEIS1(ENSG00000143995)	ENSG00000143995	null	null	1.58342
CPNE4(ENSG00000196353)	ENSG00000196353	null	null	1.57649
AL353807.3(ENSG00000246203)	ENSG00000246203	null	null	1.57543
AMY2B(ENSG00000240038)	ENSG00000240038	null	null	1.57416
AC106820.3(ENSG00000260095)	ENSG00000260095	null	null	1.57081
AC068831.7(ENSG00000284946)	ENSG00000284946	null	null	1.57023
KIF18A(ENSG00000121621)	ENSG00000121621	null	null	1.56719
TMBIM1(ENSG00000135926)	ENSG00000135926	null	null	1.5666
MRPS31P4(ENSG00000250299)	ENSG00000250299	null	null	1.56568
DDX50P1(ENSG00000229816)	ENSG00000229816	null	null	1.56568
LINC01624(ENSG00000227508)	ENSG00000227508	null	null	1.56568
TSACC(ENSG00000163467)	ENSG00000163467	null	null	1.56434
LAMB2(ENSG00000172037)	ENSG00000172037	null	null	1.56144
ASPM(ENSG00000066279)	ENSG00000066279	null	null	1.56084
TNXB(ENSG00000168477)	ENSG00000168477	null	null	1.55798
HJURP(ENSG00000123485)	ENSG00000123485	null	null	1.55451
RAB37(ENSG00000172794)	ENSG00000172794	null	null	1.55417
AC104083.1(ENSG00000260244)	ENSG00000260244	null	null	1.55125
NCBP2L(ENSG00000170935)	ENSG00000170935	null	null	1.5499
TSPAN1(ENSG00000117472)	ENSG00000117472	null	null	1.54941
GIPR(ENSG00000010310)	ENSG00000010310	null	null	1.54766
AC096533.1(ENSG00000236942)	ENSG00000236942	null	null	1.5472
NSUN7(ENSG00000179299)	ENSG00000179299	null	null	1.54594
PCDH8(ENSG00000136099)	ENSG00000136099	null	null	1.54449
SPATA18(ENSG00000163071)	ENSG00000163071	null	null	1.54421
EMILIN1(ENSG00000138080)	ENSG00000138080	null	null	1.54304
AC133785.1(ENSG00000233221)	ENSG00000233221	null	null	1.5401
LINC00339(ENSG00000218510)	ENSG00000218510	null	null	1.53746
SERPINE3(ENSG00000253309)	ENSG00000253309	null	null	1.53238
GPR1(ENSG00000183671)	ENSG00000183671	null	null	1.53153
CDC20(ENSG00000117399)	ENSG00000117399	null	null	1.52974
LINGO4(ENSG00000213171)	ENSG00000213171	null	null	1.5277
NFATC4(ENSG00000100968)	ENSG00000100968	null	null	1.52526
AL139424.3(ENSG00000284735)	ENSG00000284735	null	null	1.52522
FAM129C(ENSG00000167483)	ENSG00000167483	null	null	1.52456
LINC01168(ENSG00000240707)	ENSG00000240707	null	null	1.51917
MIR4292(ENSG00000265806)	ENSG00000265806	null	null	1.51431
CTSO(ENSG00000256043)	ENSG00000256043	null	null	1.51408
SLC37A2(ENSG00000134955)	ENSG00000134955	null	null	1.51161
SRMS(ENSG00000125508)	ENSG00000125508	null	null	1.5083
ECM1(ENSG00000143369)	ENSG00000143369	null	null	1.50599
NLRP3P1(ENSG00000277883)	ENSG00000277883	null	null	1.5046
CXCL1(ENSG00000163739)	ENSG00000163739	null	null	1.50347
DPY19L1P2(ENSG00000231952)	ENSG00000231952	null	null	1.50202
DNAH17(ENSG00000187775)	ENSG00000187775	null	null	1.50057
AC139495.3(ENSG00000250138)	ENSG00000250138	null	null	1.50008
AC015818.3(ENSG00000263946)	ENSG00000263946	null	null	1.49966
PKHD1(ENSG00000170927)	ENSG00000170927	null	null	1.49767
AC025262.2(ENSG00000280181)	ENSG00000280181	null	null	1.49558
AC005096.1(ENSG00000259294)	ENSG00000259294	null	null	1.49196
SP9(ENSG00000217236)	ENSG00000217236	null	null	1.49196
NR2F2-AS1(ENSG00000247809)	ENSG00000247809	null	null	1.49091
HIC2(ENSG00000169635)	ENSG00000169635	null	null	1.49089
IGFBP6(ENSG00000167779)	ENSG00000167779	null	null	1.49068
AL159169.2(ENSG00000272871)	ENSG00000272871	null	null	1.48843
GAS6-AS1(ENSG00000233695)	ENSG00000233695	null	null	1.48714
AL117209.1(ENSG00000259515)	ENSG00000259515	null	null	1.48696
CILP2(ENSG00000160161)	ENSG00000160161	null	null	1.48632
FAS(ENSG00000026103)	ENSG00000026103	null	null	1.48441
IGHM(ENSG00000211899)	ENSG00000211899	null	null	1.48411
PLBD1(ENSG00000121316)	ENSG00000121316	null	null	1.48367
LINC01002(ENSG00000282508)	ENSG00000282508	null	null	1.48298
BLM(ENSG00000197299)	ENSG00000197299	null	null	1.48277
HCLS1(ENSG00000180353)	ENSG00000180353	null	null	1.48271
PTPRN2(ENSG00000155093)	ENSG00000155093	null	null	1.47958
AC114956.2(ENSG00000248554)	ENSG00000248554	null	null	1.47945
SLC9A4(ENSG00000180251)	ENSG00000180251	null	null	1.47857
AC007182.1(ENSG00000224721)	ENSG00000224721	null	null	1.47752
RIMS2(ENSG00000176406)	ENSG00000176406	null	null	1.47741
ABCA7(ENSG00000064687)	ENSG00000064687	null	null	1.4773
PHBP5(ENSG00000233523)	ENSG00000233523	null	null	1.47553
TCAF2(ENSG00000170379)	ENSG00000170379	null	null	1.47387
AL357137.1(ENSG00000271143)	ENSG00000271143	null	null	1.47313
DCAF13P1(ENSG00000242562)	ENSG00000242562	null	null	1.47228
UNC13A(ENSG00000130477)	ENSG00000130477	null	null	1.47191
ASB14(ENSG00000239388)	ENSG00000239388	null	null	1.47159
ATP6V1FNB(ENSG00000272899)	ENSG00000272899	null	null	1.47081
LRRC6(ENSG00000129295)	ENSG00000129295	null	null	1.46875
C17orf82(ENSG00000187013)	ENSG00000187013	null	null	1.46862
BUB1(ENSG00000169679)	ENSG00000169679	null	null	1.46733
ALG1L15P(ENSG00000242017)	ENSG00000242017	null	null	1.46678
HHIPL2(ENSG00000143512)	ENSG00000143512	null	null	1.46603
PDZK1IP1(ENSG00000162366)	ENSG00000162366	null	null	1.46378
GNAI1(ENSG00000127955)	ENSG00000127955	null	null	1.46373
AACSP1(ENSG00000250420)	ENSG00000250420	null	null	1.46215
MUC5B(ENSG00000117983)	ENSG00000117983	null	null	1.46112
NKPD1(ENSG00000179846)	ENSG00000179846	null	null	1.46003
COL6A2(ENSG00000142173)	ENSG00000142173	null	null	1.45973
AC007448.4(ENSG00000285877)	ENSG00000285877	null	null	1.4594
HNRNPA3P5(ENSG00000236565)	ENSG00000236565	null	null	1.45936
ZNF439(ENSG00000171291)	ENSG00000171291	null	null	1.45743
UCKL1-AS1(ENSG00000280213)	ENSG00000280213	null	null	1.45711
AL731567.1(ENSG00000231964)	ENSG00000231964	null	null	1.457
PLVAP(ENSG00000130300)	ENSG00000130300	null	null	1.457
AC139795.3(ENSG00000272459)	ENSG00000272459	null	null	1.45633
NYNRIN(ENSG00000205978)	ENSG00000205978	null	null	1.45415
AC124242.1(ENSG00000245281)	ENSG00000245281	null	null	1.45348
ESAM(ENSG00000149564)	ENSG00000149564	null	null	1.45323
HMGCLL1(ENSG00000146151)	ENSG00000146151	null	null	1.45281
GCNT2(ENSG00000111846)	ENSG00000111846	null	null	1.45107
IL16(ENSG00000172349)	ENSG00000172349	null	null	1.45059
DUOX2(ENSG00000140279)	ENSG00000140279	null	null	1.44992
GDPD2(ENSG00000130055)	ENSG00000130055	null	null	1.44992
TDRP(ENSG00000180190)	ENSG00000180190	null	null	1.44872
AC037459.2(ENSG00000251034)	ENSG00000251034	null	null	1.44872
GNAT1(ENSG00000114349)	ENSG00000114349	null	null	1.44872
LINC02198(ENSG00000249352)	ENSG00000249352	null	null	1.44872
SNORD63(ENSG00000206989)	ENSG00000206989	null	null	1.44872
MAP1LC3A(ENSG00000101460)	ENSG00000101460	null	null	1.44845
CFAP47(ENSG00000165164)	ENSG00000165164	null	null	1.44737
VWA5A(ENSG00000110002)	ENSG00000110002	null	null	1.44684
CA2(ENSG00000104267)	ENSG00000104267	null	null	1.44324
FLG2(ENSG00000143520)	ENSG00000143520	null	null	1.44319
CRYBG3(ENSG00000080200)	ENSG00000080200	null	null	1.44176
CPB2-AS1(ENSG00000235903)	ENSG00000235903	null	null	1.44164
UBE2C(ENSG00000175063)	ENSG00000175063	null	null	1.43987
AC006001.2(ENSG00000226824)	ENSG00000226824	null	null	1.43966
GJB4(ENSG00000189433)	ENSG00000189433	null	null	1.43889
APBB1IP(ENSG00000077420)	ENSG00000077420	null	null	1.43876
PDE4A(ENSG00000065989)	ENSG00000065989	null	null	1.43866
FAM83D(ENSG00000101447)	ENSG00000101447	null	null	1.43822
CORO1A(ENSG00000102879)	ENSG00000102879	null	null	1.43721
SPRR1B(ENSG00000169469)	ENSG00000169469	null	null	1.43612
CDC25C(ENSG00000158402)	ENSG00000158402	null	null	1.43337
SLC23A3(ENSG00000213901)	ENSG00000213901	null	null	1.43257
PRR5L(ENSG00000135362)	ENSG00000135362	null	null	1.42965
OR7E7P(ENSG00000238228)	ENSG00000238228	null	null	1.42842
TRPM8(ENSG00000144481)	ENSG00000144481	null	null	1.42832
PLPPR3(ENSG00000129951)	ENSG00000129951	null	null	1.42678
PICART1(ENSG00000246640)	ENSG00000246640	null	null	1.42477
AC090589.1(ENSG00000243802)	ENSG00000243802	null	null	1.42377
H2BFS(ENSG00000234289)	ENSG00000234289	null	null	1.42235
MAFA-AS1(ENSG00000254338)	ENSG00000254338	null	null	1.42231
AL021407.3(ENSG00000218073)	ENSG00000218073	null	null	1.42081
BAIAP2L2(ENSG00000128298)	ENSG00000128298	null	null	1.42029
CEACAM1(ENSG00000079385)	ENSG00000079385	null	null	1.4193
MARCH11(ENSG00000183654)	ENSG00000183654	null	null	1.41814
TACC3(ENSG00000013810)	ENSG00000013810	null	null	1.41769
AL031282.1(ENSG00000227775)	ENSG00000227775	null	null	1.41766
WDR66(ENSG00000158023)	ENSG00000158023	null	null	1.41614
SRD5A3-AS1(ENSG00000249700)	ENSG00000249700	null	null	1.41568
PITPNM1(ENSG00000110697)	ENSG00000110697	null	null	1.4149
MAJIN(ENSG00000168070)	ENSG00000168070	null	null	1.41384
LNCOC1(ENSG00000253741)	ENSG00000253741	null	null	1.41296
AL359878.1(ENSG00000205740)	ENSG00000205740	null	null	1.41229
FBXO48(ENSG00000204923)	ENSG00000204923	null	null	1.41076
AC072061.1(ENSG00000259826)	ENSG00000259826	null	null	1.40975
MINDY4(ENSG00000106125)	ENSG00000106125	null	null	1.4096
AC012313.2(ENSG00000268049)	ENSG00000268049	null	null	1.4073
TSC22D1-AS1(ENSG00000278156)	ENSG00000278156	null	null	1.4071
ESPL1(ENSG00000135476)	ENSG00000135476	null	null	1.40603
MATN1(ENSG00000162510)	ENSG00000162510	null	null	1.40383
LPAR5(ENSG00000184574)	ENSG00000184574	null	null	1.40252
PTPRB(ENSG00000127329)	ENSG00000127329	null	null	1.40149
SERPINB9P1(ENSG00000230438)	ENSG00000230438	null	null	1.39737
TLE6(ENSG00000104953)	ENSG00000104953	null	null	1.39355
KCNK3(ENSG00000171303)	ENSG00000171303	null	null	1.39294
ACHE(ENSG00000087085)	ENSG00000087085	null	null	1.39222
SCRT1(ENSG00000261678)	ENSG00000261678	null	null	1.39184
KRTAP5-8(ENSG00000241233)	ENSG00000241233	null	null	1.39077
CDC42EP5(ENSG00000167617)	ENSG00000167617	null	null	1.39005
AL445472.1(ENSG00000227486)	ENSG00000227486	null	null	1.39003
AL589843.2(ENSG00000233820)	ENSG00000233820	null	null	1.38999
SUSD2(ENSG00000099994)	ENSG00000099994	null	null	1.38914
SNORA68B(ENSG00000201388)	ENSG00000201388	null	null	1.38909
UBA7(ENSG00000182179)	ENSG00000182179	null	null	1.38778
TCP10L(ENSG00000242220)	ENSG00000242220	null	null	1.38718
LINC01115(ENSG00000272342)	ENSG00000272342	null	null	1.38664
SOX3(ENSG00000134595)	ENSG00000134595	null	null	1.3835
PARM1(ENSG00000169116)	ENSG00000169116	null	null	1.38022
SMG1P6(ENSG00000254634)	ENSG00000254634	null	null	1.3802
CHIT1(ENSG00000133063)	ENSG00000133063	null	null	1.37941
NPR1(ENSG00000169418)	ENSG00000169418	null	null	1.37842
TRIB2(ENSG00000071575)	ENSG00000071575	null	null	1.37834
AC020898.1(ENSG00000213757)	ENSG00000213757	null	null	1.37753
CT83(ENSG00000204019)	ENSG00000204019	null	null	1.37666
RPS26P3(ENSG00000212829)	ENSG00000212829	null	null	1.3766
AARSD1(ENSG00000266967)	ENSG00000266967	null	null	1.37525
SORBS3(ENSG00000120896)	ENSG00000120896	null	null	1.37475
AL512408.1(ENSG00000260063)	ENSG00000260063	null	null	1.3733
AC012435.1(ENSG00000260103)	ENSG00000260103	null	null	1.37324
AC137630.3(ENSG00000272434)	ENSG00000272434	null	null	1.37188
SSUH2(ENSG00000125046)	ENSG00000125046	null	null	1.37091
RGCC(ENSG00000102760)	ENSG00000102760	null	null	1.36894
NAALAD2(ENSG00000077616)	ENSG00000077616	null	null	1.36865
CTAGE15(ENSG00000271079)	ENSG00000271079	null	null	1.36779
MMP14(ENSG00000157227)	ENSG00000157227	null	null	1.36767
STK24-AS1(ENSG00000224418)	ENSG00000224418	null	null	1.36651
PDE8B(ENSG00000113231)	ENSG00000113231	null	null	1.36562
RASA4CP(ENSG00000228903)	ENSG00000228903	null	null	1.36551
IQGAP3(ENSG00000183856)	ENSG00000183856	null	null	1.36442
PSCA(ENSG00000167653)	ENSG00000167653	null	null	1.36277
BX470102.1(ENSG00000238279)	ENSG00000238279	null	null	1.36274
PLCH2(ENSG00000149527)	ENSG00000149527	null	null	1.3624
TNFRSF18(ENSG00000186891)	ENSG00000186891	null	null	1.35687
AC016831.6(ENSG00000285106)	ENSG00000285106	null	null	1.35452
PLEKHF1(ENSG00000166289)	ENSG00000166289	null	null	1.35442
AC105020.1(ENSG00000203392)	ENSG00000203392	null	null	1.35347
CDH23(ENSG00000107736)	ENSG00000107736	null	null	1.35094
C1QTNF1(ENSG00000173918)	ENSG00000173918	null	null	1.35083
AC010504.1(ENSG00000267219)	ENSG00000267219	null	null	1.35034
HSH2D(ENSG00000196684)	ENSG00000196684	null	null	1.34946
ADAMTSL3(ENSG00000156218)	ENSG00000156218	null	null	1.3494
C21orf62-AS1(ENSG00000205930)	ENSG00000205930	null	null	1.34848
MYADML2(ENSG00000185105)	ENSG00000185105	null	null	1.34695
AC009226.1(ENSG00000223725)	ENSG00000223725	null	null	1.34695
MAGIX(ENSG00000269313)	ENSG00000269313	null	null	1.34678
OTOGL(ENSG00000165899)	ENSG00000165899	null	null	1.34569
TAF1A(ENSG00000143498)	ENSG00000143498	null	null	1.34547
CAPN9(ENSG00000135773)	ENSG00000135773	null	null	1.34523
AKR1C3(ENSG00000196139)	ENSG00000196139	null	null	1.34474
AL662791.1(ENSG00000244349)	ENSG00000244349	null	null	1.34419
HS3ST3A1(ENSG00000153976)	ENSG00000153976	null	null	1.34372
RPL7AP30(ENSG00000241741)	ENSG00000241741	null	null	1.34358
IFNL1(ENSG00000182393)	ENSG00000182393	null	null	1.34252
BPIFA1(ENSG00000198183)	ENSG00000198183	null	null	1.34212
SNHG22(ENSG00000267322)	ENSG00000267322	null	null	1.33994
SECTM1(ENSG00000141574)	ENSG00000141574	null	null	1.33931
AC004828.1(ENSG00000258871)	ENSG00000258871	null	null	1.33898
AC113191.1(ENSG00000254198)	ENSG00000254198	null	null	1.33793
NEK2(ENSG00000117650)	ENSG00000117650	null	null	1.33586
ACACB(ENSG00000076555)	ENSG00000076555	null	null	1.33189
PRC1(ENSG00000198901)	ENSG00000198901	null	null	1.33119
CDHR5(ENSG00000099834)	ENSG00000099834	null	null	1.33081
TNNC2(ENSG00000101470)	ENSG00000101470	null	null	1.3305
PLEKHS1(ENSG00000148735)	ENSG00000148735	null	null	1.3305
CENPS(ENSG00000175279)	ENSG00000175279	null	null	1.32893
PTCH2(ENSG00000117425)	ENSG00000117425	null	null	1.32869
RNF224(ENSG00000233198)	ENSG00000233198	null	null	1.32815
SORBS2(ENSG00000154556)	ENSG00000154556	null	null	1.32587
AC114402.2(ENSG00000227417)	ENSG00000227417	null	null	1.32587
AC087500.1(ENSG00000261879)	ENSG00000261879	null	null	1.32552
LINC00957(ENSG00000235314)	ENSG00000235314	null	null	1.32338
LRRC37A17P(ENSG00000263142)	ENSG00000263142	null	null	1.32068
AL157938.3(ENSG00000246851)	ENSG00000246851	null	null	1.31769
DCAF4L1(ENSG00000182308)	ENSG00000182308	null	null	1.31753
STIL(ENSG00000123473)	ENSG00000123473	null	null	1.31638
LDHD(ENSG00000166816)	ENSG00000166816	null	null	1.31378
NMB(ENSG00000197696)	ENSG00000197696	null	null	1.31337
FTLP14(ENSG00000260459)	ENSG00000260459	null	null	1.31247
ARHGAP27P2(ENSG00000267472)	ENSG00000267472	null	null	1.31
FAM72A(ENSG00000196550)	ENSG00000196550	null	null	1.30932
PROM2(ENSG00000155066)	ENSG00000155066	null	null	1.30849
SDCBP2(ENSG00000125775)	ENSG00000125775	null	null	1.30677
INPP5J(ENSG00000185133)	ENSG00000185133	null	null	1.30542
AC109460.3(ENSG00000261067)	ENSG00000261067	null	null	1.30492
FAM83E(ENSG00000105523)	ENSG00000105523	null	null	1.30296
RORC(ENSG00000143365)	ENSG00000143365	null	null	1.3028
AC073264.3(ENSG00000283537)	ENSG00000283537	null	null	1.30217
AC083837.1(ENSG00000261618)	ENSG00000261618	null	null	1.30117
AC233728.1(ENSG00000233250)	ENSG00000233250	null	null	1.30115
MC4R(ENSG00000166603)	ENSG00000166603	null	null	1.30055
CFL1P1(ENSG00000223820)	ENSG00000223820	null	null	1.29989
DNASE2B(ENSG00000137976)	ENSG00000137976	null	null	1.29976
AP000944.2(ENSG00000285816)	ENSG00000285816	null	null	1.29976
COL4A1(ENSG00000187498)	ENSG00000187498	null	null	1.29976
RBM44(ENSG00000177483)	ENSG00000177483	null	null	1.29778
RASAL1(ENSG00000111344)	ENSG00000111344	null	null	1.29612
AC055713.1(ENSG00000247373)	ENSG00000247373	null	null	1.29577
AC110619.1(ENSG00000218416)	ENSG00000218416	null	null	1.29573
TEX21P(ENSG00000234911)	ENSG00000234911	null	null	1.29545
C8orf48(ENSG00000164743)	ENSG00000164743	null	null	1.29533
GOLM1(ENSG00000135052)	ENSG00000135052	null	null	1.29522
DTX1(ENSG00000135144)	ENSG00000135144	null	null	1.29463
HACD4(ENSG00000188921)	ENSG00000188921	null	null	1.28987
CENPI(ENSG00000102384)	ENSG00000102384	null	null	1.28909
AC073284.1(ENSG00000237571)	ENSG00000237571	null	null	1.28895
RPP25(ENSG00000178718)	ENSG00000178718	null	null	1.28663
INKA2-AS1(ENSG00000227811)	ENSG00000227811	null	null	1.28554
AC026412.3(ENSG00000271119)	ENSG00000271119	null	null	1.28522
COLCA1(ENSG00000196167)	ENSG00000196167	null	null	1.28411
LINC00862(ENSG00000203721)	ENSG00000203721	null	null	1.28287
PFKFB1(ENSG00000158571)	ENSG00000158571	null	null	1.28193
ATAD3C(ENSG00000215915)	ENSG00000215915	null	null	1.28174
AP000844.2(ENSG00000238117)	ENSG00000238117	null	null	1.28145
VIPR1(ENSG00000114812)	ENSG00000114812	null	null	1.28029
AC005393.1(ENSG00000276445)	ENSG00000276445	null	null	1.27983
MRPL53(ENSG00000204822)	ENSG00000204822	null	null	1.27861
NIPAL3(ENSG00000001461)	ENSG00000001461	null	null	1.27847
RF00561(ENSG00000253047)	ENSG00000253047	null	null	1.27719
RNF151(ENSG00000179580)	ENSG00000179580	null	null	1.27706
KIF24(ENSG00000186638)	ENSG00000186638	null	null	1.27575
GMPR(ENSG00000137198)	ENSG00000137198	null	null	1.27546
HGD(ENSG00000113924)	ENSG00000113924	null	null	1.27419
AC012181.2(ENSG00000261270)	ENSG00000261270	null	null	1.27289
YBX2(ENSG00000006047)	ENSG00000006047	null	null	1.26833
CREG2(ENSG00000175874)	ENSG00000175874	null	null	1.26518
GALNT13(ENSG00000144278)	ENSG00000144278	null	null	1.26391
DPY19L2P1(ENSG00000189212)	ENSG00000189212	null	null	1.26286
CD226(ENSG00000150637)	ENSG00000150637	null	null	1.26272
TTBK2(ENSG00000128881)	ENSG00000128881	null	null	1.26013
CENPE(ENSG00000138778)	ENSG00000138778	null	null	1.25901
HERC5(ENSG00000138646)	ENSG00000138646	null	null	1.25835
ALOX12B(ENSG00000179477)	ENSG00000179477	null	null	1.25747
UBE2SP2(ENSG00000224126)	ENSG00000224126	null	null	1.25388
STRA6(ENSG00000137868)	ENSG00000137868	null	null	1.25219
HAR1B(ENSG00000231133)	ENSG00000231133	null	null	1.2497
AL356740.1(ENSG00000267868)	ENSG00000267868	null	null	1.24835
KIF20A(ENSG00000112984)	ENSG00000112984	null	null	1.24823
PCDHB8(ENSG00000120322)	ENSG00000120322	null	null	1.24798
AC109460.2(ENSG00000260853)	ENSG00000260853	null	null	1.24773
GNG3(ENSG00000162188)	ENSG00000162188	null	null	1.24568
AL590133.1(ENSG00000231073)	ENSG00000231073	null	null	1.24543
AATK(ENSG00000181409)	ENSG00000181409	null	null	1.2451
ARHGEF4(ENSG00000136002)	ENSG00000136002	null	null	1.24426
CRABP2(ENSG00000143320)	ENSG00000143320	null	null	1.24386
INHA(ENSG00000123999)	ENSG00000123999	null	null	1.24377
VIPR1-AS1(ENSG00000232354)	ENSG00000232354	null	null	1.24215
PLAC9P1(ENSG00000214100)	ENSG00000214100	null	null	1.24162
AC126178.1(ENSG00000257194)	ENSG00000257194	null	null	1.2414
NPPC(ENSG00000163273)	ENSG00000163273	null	null	1.24113
SERPING1(ENSG00000149131)	ENSG00000149131	null	null	1.24071
RASL10A(ENSG00000100276)	ENSG00000100276	null	null	1.2398
FNDC11(ENSG00000125531)	ENSG00000125531	null	null	1.23939
AL627309.1(ENSG00000238009)	ENSG00000238009	null	null	1.23888
CRAT(ENSG00000095321)	ENSG00000095321	null	null	1.23858
NCCRP1(ENSG00000188505)	ENSG00000188505	null	null	1.23838
DDB2(ENSG00000134574)	ENSG00000134574	null	null	1.23794
NDC80(ENSG00000080986)	ENSG00000080986	null	null	1.23726
COL3A1(ENSG00000168542)	ENSG00000168542	null	null	1.23698
FAM72C(ENSG00000263513)	ENSG00000263513	null	null	1.23492
AL161935.1(ENSG00000223834)	ENSG00000223834	null	null	1.23492
AC044839.4(ENSG00000255447)	ENSG00000255447	null	null	1.23492
AC245100.3(ENSG00000228626)	ENSG00000228626	null	null	1.23352
CTBP1-AS(ENSG00000280927)	ENSG00000280927	null	null	1.23317
SDR16C5(ENSG00000170786)	ENSG00000170786	null	null	1.23293
AP000692.2(ENSG00000273199)	ENSG00000273199	null	null	1.23227
TCEA3(ENSG00000204219)	ENSG00000204219	null	null	1.23209
SYNPO2(ENSG00000172403)	ENSG00000172403	null	null	1.23188
RGS11(ENSG00000076344)	ENSG00000076344	null	null	1.23185
CST1(ENSG00000170373)	ENSG00000170373	null	null	1.23179
CCNA2(ENSG00000145386)	ENSG00000145386	null	null	1.23159
CASTOR1(ENSG00000239282)	ENSG00000239282	null	null	1.23061
AC040160.2(ENSG00000280163)	ENSG00000280163	null	null	1.23022
TICRR(ENSG00000140534)	ENSG00000140534	null	null	1.23022
CBLN3(ENSG00000139899)	ENSG00000139899	null	null	1.22984
ZSCAN12P1(ENSG00000219891)	ENSG00000219891	null	null	1.22983
AL021707.3(ENSG00000230149)	ENSG00000230149	null	null	1.22955
AC009962.1(ENSG00000260742)	ENSG00000260742	null	null	1.2292
FOXA3(ENSG00000170608)	ENSG00000170608	null	null	1.22903
AC106028.2(ENSG00000258922)	ENSG00000258922	null	null	1.22849
RPLP1P6(ENSG00000213433)	ENSG00000213433	null	null	1.22799
PEAR1(ENSG00000187800)	ENSG00000187800	null	null	1.22765
IL22RA1(ENSG00000142677)	ENSG00000142677	null	null	1.22715
DUSP1(ENSG00000120129)	ENSG00000120129	null	null	1.2266
AC124944.1(ENSG00000226155)	ENSG00000226155	null	null	1.2265
SHPRH(ENSG00000146414)	ENSG00000146414	null	null	1.22603
AL513304.1(ENSG00000233052)	ENSG00000233052	null	null	1.22424
AC127024.4(ENSG00000265791)	ENSG00000265791	null	null	1.22304
SLC52A3(ENSG00000101276)	ENSG00000101276	null	null	1.22302
FAM135A(ENSG00000082269)	ENSG00000082269	null	null	1.22241
LINC01686(ENSG00000261504)	ENSG00000261504	null	null	1.22153
AL691482.3(ENSG00000249007)	ENSG00000249007	null	null	1.22145
KCNN4(ENSG00000104783)	ENSG00000104783	null	null	1.22041
FAM66B(ENSG00000215374)	ENSG00000215374	null	null	1.21927
MIRLET7BHG(ENSG00000197182)	ENSG00000197182	null	null	1.21894
AC105233.5(ENSG00000284606)	ENSG00000284606	null	null	1.21874
SHROOM1(ENSG00000164403)	ENSG00000164403	null	null	1.21846
DGKA(ENSG00000065357)	ENSG00000065357	null	null	1.21767
NEU4(ENSG00000204099)	ENSG00000204099	null	null	1.21751
GRIK5(ENSG00000105737)	ENSG00000105737	null	null	1.21673
C1orf116(ENSG00000182795)	ENSG00000182795	null	null	1.21623
GLTPD2(ENSG00000182327)	ENSG00000182327	null	null	1.21526
SPRR1A(ENSG00000169474)	ENSG00000169474	null	null	1.21417
POU5F1(ENSG00000204531)	ENSG00000204531	null	null	1.21372
SGK2(ENSG00000101049)	ENSG00000101049	null	null	1.21149
MYRF(ENSG00000124920)	ENSG00000124920	null	null	1.2108
SPEF1(ENSG00000101222)	ENSG00000101222	null	null	1.21067
AGR2(ENSG00000106541)	ENSG00000106541	null	null	1.20943
LINC02014(ENSG00000248243)	ENSG00000248243	null	null	1.20793
BIRC5(ENSG00000089685)	ENSG00000089685	null	null	1.20754
VWA3B(ENSG00000168658)	ENSG00000168658	null	null	1.20736
HIST1H3A(ENSG00000275714)	ENSG00000275714	null	null	1.20474
KIF14(ENSG00000118193)	ENSG00000118193	null	null	1.20328
RASGEF1B(ENSG00000138670)	ENSG00000138670	null	null	1.20325
ATP10D(ENSG00000145246)	ENSG00000145246	null	null	1.20237
MKI67(ENSG00000148773)	ENSG00000148773	null	null	1.20163
SPAG8(ENSG00000137098)	ENSG00000137098	null	null	1.20143
SKA1(ENSG00000154839)	ENSG00000154839	null	null	1.20071
B3GNT3(ENSG00000179913)	ENSG00000179913	null	null	1.20003
LCK(ENSG00000182866)	ENSG00000182866	null	null	1.19977
CPSF4L(ENSG00000187959)	ENSG00000187959	null	null	1.19955
AC021066.2(ENSG00000284883)	ENSG00000284883	null	null	1.19941
NRM(ENSG00000137404)	ENSG00000137404	null	null	1.19888
ST3GAL3(ENSG00000126091)	ENSG00000126091	null	null	1.19884
NFIA(ENSG00000162599)	ENSG00000162599	null	null	1.19816
CRYGS(ENSG00000213139)	ENSG00000213139	null	null	1.19813
TPX2(ENSG00000088325)	ENSG00000088325	null	null	1.19805
WWTR1-AS1(ENSG00000241313)	ENSG00000241313	null	null	1.19723
AC008840.1(ENSG00000250240)	ENSG00000250240	null	null	1.19636
ABI3BP(ENSG00000154175)	ENSG00000154175	null	null	1.19388
ZAP70(ENSG00000115085)	ENSG00000115085	null	null	1.19388
LGALS1(ENSG00000100097)	ENSG00000100097	null	null	1.19318
CES1(ENSG00000198848)	ENSG00000198848	null	null	1.19216
SLC6A19(ENSG00000174358)	ENSG00000174358	null	null	1.19163
AC091057.1(ENSG00000187951)	ENSG00000187951	null	null	1.19133
APOBEC3H(ENSG00000100298)	ENSG00000100298	null	null	1.18989
AC044849.1(ENSG00000272256)	ENSG00000272256	null	null	1.18844
AC005726.1(ENSG00000258472)	ENSG00000258472	null	null	1.18817
ALS2CR12(ENSG00000155749)	ENSG00000155749	null	null	1.18807
PPARA(ENSG00000186951)	ENSG00000186951	null	null	1.18616
SYN3(ENSG00000185666)	ENSG00000185666	null	null	1.18581
MMP28(ENSG00000271447)	ENSG00000271447	null	null	1.18488
FKBP6(ENSG00000077800)	ENSG00000077800	null	null	1.18343
PROCR(ENSG00000101000)	ENSG00000101000	null	null	1.18322
TMEM143(ENSG00000161558)	ENSG00000161558	null	null	1.18118
AC027020.2(ENSG00000270127)	ENSG00000270127	null	null	1.18078
AC008894.2(ENSG00000269243)	ENSG00000269243	null	null	1.18058
SHC1P2(ENSG00000267691)	ENSG00000267691	null	null	1.18028
AL121983.2(ENSG00000227373)	ENSG00000227373	null	null	1.17654
AARD(ENSG00000205002)	ENSG00000205002	null	null	1.17543
ITM2C(ENSG00000135916)	ENSG00000135916	null	null	1.17491
THSD1(ENSG00000136114)	ENSG00000136114	null	null	1.17459
DIABLO(ENSG00000184047)	ENSG00000184047	null	null	1.17422
MKRN2OS(ENSG00000225526)	ENSG00000225526	null	null	1.17392
LOXL1(ENSG00000129038)	ENSG00000129038	null	null	1.17349
MBNL3(ENSG00000076770)	ENSG00000076770	null	null	1.17152
PYY2(ENSG00000237575)	ENSG00000237575	null	null	1.17058
AC008537.4(ENSG00000282951)	ENSG00000282951	null	null	1.16901
PRSS23(ENSG00000150687)	ENSG00000150687	null	null	1.16805
DNAAF1(ENSG00000154099)	ENSG00000154099	null	null	1.16732
ADAMTS7P3(ENSG00000261143)	ENSG00000261143	null	null	1.1665
MX1(ENSG00000157601)	ENSG00000157601	null	null	1.16613
HFE(ENSG00000010704)	ENSG00000010704	null	null	1.16558
TCF24(ENSG00000261787)	ENSG00000261787	null	null	1.16439
RAB26(ENSG00000167964)	ENSG00000167964	null	null	1.16132
KLF4(ENSG00000136826)	ENSG00000136826	null	null	1.16076
AOC1(ENSG00000002726)	ENSG00000002726	null	null	1.15925
RHOH(ENSG00000168421)	ENSG00000168421	null	null	1.15921
CCDC89(ENSG00000179071)	ENSG00000179071	null	null	1.15741
ADAM23(ENSG00000114948)	ENSG00000114948	null	null	1.157
MEGF11(ENSG00000157890)	ENSG00000157890	null	null	1.1569
KNL1(ENSG00000137812)	ENSG00000137812	null	null	1.15659
INCA1(ENSG00000196388)	ENSG00000196388	null	null	1.15651
HIST1H3G(ENSG00000273983)	ENSG00000273983	null	null	1.15648
Z97653.1(ENSG00000259840)	ENSG00000259840	null	null	1.15532
NEIL1(ENSG00000140398)	ENSG00000140398	null	null	1.15523
CDH7(ENSG00000081138)	ENSG00000081138	null	null	1.15506
TOP2A(ENSG00000131747)	ENSG00000131747	null	null	1.15458
SLC16A4(ENSG00000168679)	ENSG00000168679	null	null	1.1536
ANKLE1(ENSG00000160117)	ENSG00000160117	null	null	1.15314
LINC01291(ENSG00000204792)	ENSG00000204792	null	null	1.15272
C17orf113(ENSG00000267221)	ENSG00000267221	null	null	1.15202
AC010595.1(ENSG00000250874)	ENSG00000250874	null	null	1.15077
AC244197.3(ENSG00000241489)	ENSG00000241489	null	null	1.15034
AL354707.1(ENSG00000225489)	ENSG00000225489	null	null	1.15
BRSK1(ENSG00000160469)	ENSG00000160469	null	null	1.1495
CCNB2(ENSG00000157456)	ENSG00000157456	null	null	1.14867
HPN(ENSG00000105707)	ENSG00000105707	null	null	1.14842
NPIPB6(ENSG00000198156)	ENSG00000198156	null	null	1.14799
FOXM1(ENSG00000111206)	ENSG00000111206	null	null	1.14636
RBP4(ENSG00000138207)	ENSG00000138207	null	null	1.14518
TRAV30(ENSG00000259092)	ENSG00000259092	null	null	1.14509
WFDC21P(ENSG00000261040)	ENSG00000261040	null	null	1.14491
CCDC171(ENSG00000164989)	ENSG00000164989	null	null	1.14359
DIO1(ENSG00000211452)	ENSG00000211452	null	null	1.14302
AL121832.3(ENSG00000275437)	ENSG00000275437	null	null	1.14292
AC008268.1(ENSG00000235584)	ENSG00000235584	null	null	1.1413
AC009879.3(ENSG00000285791)	ENSG00000285791	null	null	1.14064
EME1(ENSG00000154920)	ENSG00000154920	null	null	1.13972
UPK2(ENSG00000110375)	ENSG00000110375	null	null	1.13957
PRSS36(ENSG00000178226)	ENSG00000178226	null	null	1.13811
AURKA(ENSG00000087586)	ENSG00000087586	null	null	1.13722
PCDH7(ENSG00000169851)	ENSG00000169851	null	null	1.13694
CLN3(ENSG00000188603)	ENSG00000188603	null	null	1.13678
KLHL31(ENSG00000124743)	ENSG00000124743	null	null	1.13665
SYBU(ENSG00000147642)	ENSG00000147642	null	null	1.13616
F11-AS1(ENSG00000251165)	ENSG00000251165	null	null	1.13605
HIST1H1PS1(ENSG00000216331)	ENSG00000216331	null	null	1.13531
BTN3A1(ENSG00000026950)	ENSG00000026950	null	null	1.13527
SPAG5(ENSG00000076382)	ENSG00000076382	null	null	1.13508
ANKRD24(ENSG00000089847)	ENSG00000089847	null	null	1.13381
MIR3648-1(ENSG00000275708)	ENSG00000275708	null	null	1.1313
CASP4(ENSG00000196954)	ENSG00000196954	null	null	1.13082
CCL22(ENSG00000102962)	ENSG00000102962	null	null	1.13017
AC007389.5(ENSG00000281920)	ENSG00000281920	null	null	1.12978
MARCKSL1P1(ENSG00000213277)	ENSG00000213277	null	null	1.12928
ANKRD36B(ENSG00000196912)	ENSG00000196912	null	null	1.12914
AL133297.1(ENSG00000260954)	ENSG00000260954	null	null	1.12882
BMP5(ENSG00000112175)	ENSG00000112175	null	null	1.12849
CDCA8(ENSG00000134690)	ENSG00000134690	null	null	1.12803
SPERT(ENSG00000174015)	ENSG00000174015	null	null	1.12722
GTF2IP14(ENSG00000226002)	ENSG00000226002	null	null	1.12589
LINC01600(ENSG00000164385)	ENSG00000164385	null	null	1.12582
PSMC1P5(ENSG00000250273)	ENSG00000250273	null	null	1.12558
ABO(ENSG00000175164)	ENSG00000175164	null	null	1.12516
AC002553.1(ENSG00000227782)	ENSG00000227782	null	null	1.12515
RALY-AS1(ENSG00000285230)	ENSG00000285230	null	null	1.12474
LINC00898(ENSG00000205634)	ENSG00000205634	null	null	1.12452
TBXAS1(ENSG00000059377)	ENSG00000059377	null	null	1.12388
AC244093.4(ENSG00000277589)	ENSG00000277589	null	null	1.12388
NCBP2-AS1(ENSG00000225578)	ENSG00000225578	null	null	1.1215
SEMA4G(ENSG00000095539)	ENSG00000095539	null	null	1.12139
LINC01665(ENSG00000235343)	ENSG00000235343	null	null	1.11913
AC135178.3(ENSG00000265749)	ENSG00000265749	null	null	1.11908
RF00569(ENSG00000222345)	ENSG00000222345	null	null	1.11825
GLRB(ENSG00000109738)	ENSG00000109738	null	null	1.1171
PCDHGC3(ENSG00000240184)	ENSG00000240184	null	null	1.11695
PODNL1(ENSG00000132000)	ENSG00000132000	null	null	1.11693
KCNN1(ENSG00000105642)	ENSG00000105642	null	null	1.11676
AL591684.2(ENSG00000254929)	ENSG00000254929	null	null	1.11676
PKN3(ENSG00000160447)	ENSG00000160447	null	null	1.11531
IFI27L2(ENSG00000119632)	ENSG00000119632	null	null	1.11368
NTN4(ENSG00000074527)	ENSG00000074527	null	null	1.11365
MYO15B(ENSG00000266714)	ENSG00000266714	null	null	1.11217
TBC1D10C(ENSG00000175463)	ENSG00000175463	null	null	1.11132
HOXD12(ENSG00000170178)	ENSG00000170178	null	null	1.11052
HMMR(ENSG00000072571)	ENSG00000072571	null	null	1.10892
AC012170.1(ENSG00000242737)	ENSG00000242737	null	null	1.10808
AC099811.3(ENSG00000267658)	ENSG00000267658	null	null	1.10785
AC126773.3(ENSG00000260860)	ENSG00000260860	null	null	1.10785
KIFC1(ENSG00000237649)	ENSG00000237649	null	null	1.10738
PSRC1(ENSG00000134222)	ENSG00000134222	null	null	1.10715
FANCE(ENSG00000112039)	ENSG00000112039	null	null	1.10696
BCO1(ENSG00000135697)	ENSG00000135697	null	null	1.10606
AL022322.1(ENSG00000272720)	ENSG00000272720	null	null	1.10583
ZNF469(ENSG00000225614)	ENSG00000225614	null	null	1.1052
PIMREG(ENSG00000129195)	ENSG00000129195	null	null	1.10409
PARP3(ENSG00000041880)	ENSG00000041880	null	null	1.10361
AC084117.1(ENSG00000256006)	ENSG00000256006	null	null	1.10273
AC008760.2(ENSG00000276980)	ENSG00000276980	null	null	1.10166
CEP152(ENSG00000103995)	ENSG00000103995	null	null	1.1013
PI3(ENSG00000124102)	ENSG00000124102	null	null	1.10067
AL357079.1(ENSG00000237950)	ENSG00000237950	null	null	1.09988
PRELID1P4(ENSG00000259592)	ENSG00000259592	null	null	1.09988
AC010653.3(ENSG00000283057)	ENSG00000283057	null	null	1.09988
LRRIQ4(ENSG00000188306)	ENSG00000188306	null	null	1.09977
IGHE(ENSG00000211891)	ENSG00000211891	null	null	1.09972
TCIRG1(ENSG00000110719)	ENSG00000110719	null	null	1.09934
MT-TA(ENSG00000210127)	ENSG00000210127	null	null	1.09933
OVOL3(ENSG00000105261)	ENSG00000105261	null	null	1.09883
AC007216.3(ENSG00000261560)	ENSG00000261560	null	null	1.09829
SNORA77(ENSG00000221643)	ENSG00000221643	null	null	1.09776
GAL3ST2(ENSG00000154252)	ENSG00000154252	null	null	1.09753
SERPINI1(ENSG00000163536)	ENSG00000163536	null	null	1.09733
ERAS(ENSG00000187682)	ENSG00000187682	null	null	1.09722
FAM72D(ENSG00000215784)	ENSG00000215784	null	null	1.09717
AC079305.1(ENSG00000222043)	ENSG00000222043	null	null	1.09666
AC005828.2(ENSG00000263501)	ENSG00000263501	null	null	1.0957
POT1-AS1(ENSG00000224897)	ENSG00000224897	null	null	1.09462
EHBP1L1(ENSG00000173442)	ENSG00000173442	null	null	1.09462
AC012470.1(ENSG00000285587)	ENSG00000285587	null	null	1.09432
AL591848.3(ENSG00000260698)	ENSG00000260698	null	null	1.09218
TEX52(ENSG00000283297)	ENSG00000283297	null	null	1.09199
PITX1(ENSG00000069011)	ENSG00000069011	null	null	1.09143
CYP2E1(ENSG00000130649)	ENSG00000130649	null	null	1.09084
AC106782.1(ENSG00000258130)	ENSG00000258130	null	null	1.08956
EEPD1(ENSG00000122547)	ENSG00000122547	null	null	1.0884
ZNF488(ENSG00000265763)	ENSG00000265763	null	null	1.08836
SYNGR4(ENSG00000105467)	ENSG00000105467	null	null	1.08737
C20orf204(ENSG00000196421)	ENSG00000196421	null	null	1.08683
FAM157A(ENSG00000236438)	ENSG00000236438	null	null	1.08646
AL662884.3(ENSG00000284954)	ENSG00000284954	null	null	1.0855
TSPAN10(ENSG00000182612)	ENSG00000182612	null	null	1.08495
AC008438.1(ENSG00000249637)	ENSG00000249637	null	null	1.08467
HIST1H4C(ENSG00000197061)	ENSG00000197061	null	null	1.08431
CPQ(ENSG00000104324)	ENSG00000104324	null	null	1.08334
GPR35(ENSG00000178623)	ENSG00000178623	null	null	1.0814
KCNK2(ENSG00000082482)	ENSG00000082482	null	null	1.08117
SEZ6(ENSG00000063015)	ENSG00000063015	null	null	1.08117
AC012651.1(ENSG00000258461)	ENSG00000258461	null	null	1.08117
SHCBP1L(ENSG00000157060)	ENSG00000157060	null	null	1.08117
AC116099.1(ENSG00000285782)	ENSG00000285782	null	null	1.08117
SLC7A11-AS1(ENSG00000250033)	ENSG00000250033	null	null	1.08117
CU633906.2(ENSG00000278903)	ENSG00000278903	null	null	1.08099
CRISPLD1(ENSG00000121005)	ENSG00000121005	null	null	1.08075
DLK2(ENSG00000171462)	ENSG00000171462	null	null	1.08073
AC007731.2(ENSG00000215493)	ENSG00000215493	null	null	1.07956
MUCL1(ENSG00000172551)	ENSG00000172551	null	null	1.07933
CENPF(ENSG00000117724)	ENSG00000117724	null	null	1.07912
AGAP2(ENSG00000135439)	ENSG00000135439	null	null	1.07862
AL591845.1(ENSG00000116883)	ENSG00000116883	null	null	1.07819
SELENOTP1(ENSG00000233846)	ENSG00000233846	null	null	1.07781
PCDHGA5(ENSG00000253485)	ENSG00000253485	null	null	1.07737
AJAP1(ENSG00000196581)	ENSG00000196581	null	null	1.07701
AC061992.1(ENSG00000266970)	ENSG00000266970	null	null	1.07696
ATP2A3(ENSG00000074370)	ENSG00000074370	null	null	1.07664
ANO5(ENSG00000171714)	ENSG00000171714	null	null	1.07577
TRIM34(ENSG00000258659)	ENSG00000258659	null	null	1.07464
ZNF876P(ENSG00000198155)	ENSG00000198155	null	null	1.07446
C2CD6(ENSG00000155754)	ENSG00000155754	null	null	1.07429
AC127024.5(ENSG00000266490)	ENSG00000266490	null	null	1.07372
LINC01529(ENSG00000225872)	ENSG00000225872	null	null	1.07355
MT-TK(ENSG00000210156)	ENSG00000210156	null	null	1.07283
CARNS1(ENSG00000172508)	ENSG00000172508	null	null	1.07267
IL13RA2(ENSG00000123496)	ENSG00000123496	null	null	1.07254
AC108025.2(ENSG00000242540)	ENSG00000242540	null	null	1.07254
CD200(ENSG00000091972)	ENSG00000091972	null	null	1.07254
AC011503.2(ENSG00000269397)	ENSG00000269397	null	null	1.07225
AC098818.2(ENSG00000260278)	ENSG00000260278	null	null	1.07213
AC009133.1(ENSG00000238045)	ENSG00000238045	null	null	1.0709
CCNB1(ENSG00000134057)	ENSG00000134057	null	null	1.07073
DUSP19(ENSG00000162999)	ENSG00000162999	null	null	1.07059
AC091057.7(ENSG00000285035)	ENSG00000285035	null	null	1.06947
AC092117.1(ENSG00000276791)	ENSG00000276791	null	null	1.06937
CLDN15(ENSG00000106404)	ENSG00000106404	null	null	1.06934
LY6D(ENSG00000167656)	ENSG00000167656	null	null	1.06781
ME3(ENSG00000151376)	ENSG00000151376	null	null	1.06774
SLC25A22(ENSG00000177542)	ENSG00000177542	null	null	1.06707
TIMP3(ENSG00000100234)	ENSG00000100234	null	null	1.06696
DLG4(ENSG00000132535)	ENSG00000132535	null	null	1.06678
RNU1-67P(ENSG00000207175)	ENSG00000207175	null	null	1.06618
SMIM10L2B(ENSG00000196972)	ENSG00000196972	null	null	1.0656
TMEM52(ENSG00000178821)	ENSG00000178821	null	null	1.06535
RNU6-415P(ENSG00000252061)	ENSG00000252061	null	null	1.06471
CDKN3(ENSG00000100526)	ENSG00000100526	null	null	1.06345
LINC00899(ENSG00000231711)	ENSG00000231711	null	null	1.06331
TRIM6(ENSG00000121236)	ENSG00000121236	null	null	1.06272
TMEM240(ENSG00000205090)	ENSG00000205090	null	null	1.06267
GAS6-DT(ENSG00000272695)	ENSG00000272695	null	null	1.0621
MST1R(ENSG00000164078)	ENSG00000164078	null	null	1.06147
FAM72B(ENSG00000188610)	ENSG00000188610	null	null	1.06067
ANKRD44(ENSG00000065413)	ENSG00000065413	null	null	1.06056
LIN7A(ENSG00000111052)	ENSG00000111052	null	null	1.06056
AL031709.1(ENSG00000260425)	ENSG00000260425	null	null	1.06006
ADAMTS12(ENSG00000151388)	ENSG00000151388	null	null	1.05965
RERG-IT1(ENSG00000256650)	ENSG00000256650	null	null	1.05872
ZNF385A(ENSG00000161642)	ENSG00000161642	null	null	1.05694
AC007114.1(ENSG00000263004)	ENSG00000263004	null	null	1.05658
AC113194.1(ENSG00000272457)	ENSG00000272457	null	null	1.05566
BX539320.1(ENSG00000278869)	ENSG00000278869	null	null	1.0552
IRX4(ENSG00000113430)	ENSG00000113430	null	null	1.05515
AC245041.1(ENSG00000273760)	ENSG00000273760	null	null	1.05463
TAS1R3(ENSG00000169962)	ENSG00000169962	null	null	1.0545
KRTAP4-1(ENSG00000198443)	ENSG00000198443	null	null	1.05427
AC004816.1(ENSG00000259153)	ENSG00000259153	null	null	1.05368
LRFN2(ENSG00000156564)	ENSG00000156564	null	null	1.05341
AL645608.2(ENSG00000230699)	ENSG00000230699	null	null	1.05324
ZNF497(ENSG00000174586)	ENSG00000174586	null	null	1.05134
AP002761.3(ENSG00000257038)	ENSG00000257038	null	null	1.05077
LINC00909(ENSG00000264247)	ENSG00000264247	null	null	1.05015
AL157931.2(ENSG00000283075)	ENSG00000283075	null	null	1.04992
KCNB1(ENSG00000158445)	ENSG00000158445	null	null	1.04821
AL021918.3(ENSG00000285703)	ENSG00000285703	null	null	1.04764
ATP12A(ENSG00000075673)	ENSG00000075673	null	null	1.04754
CAGE1(ENSG00000164304)	ENSG00000164304	null	null	1.04688
EGF(ENSG00000138798)	ENSG00000138798	null	null	1.04655
CAPN5(ENSG00000149260)	ENSG00000149260	null	null	1.04611
DLGAP5(ENSG00000126787)	ENSG00000126787	null	null	1.04607
WIPF3(ENSG00000122574)	ENSG00000122574	null	null	1.04514
TNS1(ENSG00000079308)	ENSG00000079308	null	null	1.04454
AC139426.1(ENSG00000260211)	ENSG00000260211	null	null	1.04434
CASC9(ENSG00000249395)	ENSG00000249395	null	null	1.0429
NAPSB(ENSG00000131401)	ENSG00000131401	null	null	1.04188
AC092384.1(ENSG00000205018)	ENSG00000205018	null	null	1.04048
PNPLA7(ENSG00000130653)	ENSG00000130653	null	null	1.0403
HPDL(ENSG00000186603)	ENSG00000186603	null	null	1.03939
OAS2(ENSG00000111335)	ENSG00000111335	null	null	1.0392
SELENBP1(ENSG00000143416)	ENSG00000143416	null	null	1.0386
DNAJB4(ENSG00000162616)	ENSG00000162616	null	null	1.03757
TMOD1(ENSG00000136842)	ENSG00000136842	null	null	1.03749
LTBP2(ENSG00000119681)	ENSG00000119681	null	null	1.03747
CAND2(ENSG00000144712)	ENSG00000144712	null	null	1.03731
AL391095.1(ENSG00000224635)	ENSG00000224635	null	null	1.0367
TP73(ENSG00000078900)	ENSG00000078900	null	null	1.03594
RIMS1(ENSG00000079841)	ENSG00000079841	null	null	1.0356
PSD2(ENSG00000146005)	ENSG00000146005	null	null	1.03483
CAPS(ENSG00000105519)	ENSG00000105519	null	null	1.03461
STXBP6(ENSG00000168952)	ENSG00000168952	null	null	1.03438
AL121601.1(ENSG00000232412)	ENSG00000232412	null	null	1.03432
SCRG1(ENSG00000164106)	ENSG00000164106	null	null	1.03377
AL137779.2(ENSG00000259088)	ENSG00000259088	null	null	1.0331
ITGA2B(ENSG00000005961)	ENSG00000005961	null	null	1.0328
FBP2(ENSG00000130957)	ENSG00000130957	null	null	1.03261
WDPCP(ENSG00000143951)	ENSG00000143951	null	null	1.03244
CDCA3(ENSG00000111665)	ENSG00000111665	null	null	1.03236
PLA2G6(ENSG00000184381)	ENSG00000184381	null	null	1.03166
CASP10(ENSG00000003400)	ENSG00000003400	null	null	1.03162
SRRM2-AS1(ENSG00000205913)	ENSG00000205913	null	null	1.03096
KIF2C(ENSG00000142945)	ENSG00000142945	null	null	1.03046
PKMYT1(ENSG00000127564)	ENSG00000127564	null	null	1.03046
GTF2H2B(ENSG00000226259)	ENSG00000226259	null	null	1.0304
CKS1B(ENSG00000173207)	ENSG00000173207	null	null	1.03
AP001542.3(ENSG00000267480)	ENSG00000267480	null	null	1.02934
AC097467.3(ENSG00000250910)	ENSG00000250910	null	null	1.02934
MIR31HG(ENSG00000171889)	ENSG00000171889	null	null	1.02934
AL691447.2(ENSG00000232063)	ENSG00000232063	null	null	1.02934
MIR320E(ENSG00000211513)	ENSG00000211513	null	null	1.02934
AC007182.2(ENSG00000242951)	ENSG00000242951	null	null	1.02899
FGF18(ENSG00000156427)	ENSG00000156427	null	null	1.02881
PIGCP1(ENSG00000213713)	ENSG00000213713	null	null	1.02829
UPK1B(ENSG00000114638)	ENSG00000114638	null	null	1.02829
AC017037.4(ENSG00000279994)	ENSG00000279994	null	null	1.02829
AKAP12(ENSG00000131016)	ENSG00000131016	null	null	1.02813
AL354740.1(ENSG00000225339)	ENSG00000225339	null	null	1.02728
AC118553.2(ENSG00000283761)	ENSG00000283761	null	null	1.02659
LINC00319(ENSG00000188660)	ENSG00000188660	null	null	1.02659
RNU2-51P(ENSG00000222640)	ENSG00000222640	null	null	1.02659
AC007637.1(ENSG00000256139)	ENSG00000256139	null	null	1.02659
ST3GAL4(ENSG00000110080)	ENSG00000110080	null	null	1.0262
AC005920.1(ENSG00000247011)	ENSG00000247011	null	null	1.02557
AC024884.1(ENSG00000274569)	ENSG00000274569	null	null	1.02554
CCDC187(ENSG00000260220)	ENSG00000260220	null	null	1.02494
AZU1(ENSG00000172232)	ENSG00000172232	null	null	1.02488
PCDHB6(ENSG00000113211)	ENSG00000113211	null	null	1.02437
BREA2(ENSG00000181097)	ENSG00000181097	null	null	1.0241
SHH(ENSG00000164690)	ENSG00000164690	null	null	1.02409
ZFHX2-AS1(ENSG00000157306)	ENSG00000157306	null	null	1.02401
NBPF25P(ENSG00000272150)	ENSG00000272150	null	null	1.02339
AC130686.1(ENSG00000278954)	ENSG00000278954	null	null	1.0227
AC104041.1(ENSG00000259692)	ENSG00000259692	null	null	1.0223
AC005790.1(ENSG00000274447)	ENSG00000274447	null	null	1.02209
AC114956.3(ENSG00000249492)	ENSG00000249492	null	null	1.02158
IGFL1(ENSG00000188293)	ENSG00000188293	null	null	1.01987
AL583835.2(ENSG00000216621)	ENSG00000216621	null	null	1.01987
ZNF354C(ENSG00000177932)	ENSG00000177932	null	null	1.01952
CACNA2D2(ENSG00000007402)	ENSG00000007402	null	null	1.01924
AP005329.2(ENSG00000265399)	ENSG00000265399	null	null	1.01921
AC104170.1(ENSG00000227070)	ENSG00000227070	null	null	1.01899
STXBP5-AS1(ENSG00000233452)	ENSG00000233452	null	null	1.01705
RPS23P6(ENSG00000241641)	ENSG00000241641	null	null	1.01679
DAPK1(ENSG00000196730)	ENSG00000196730	null	null	1.01674
AL353194.1(ENSG00000229539)	ENSG00000229539	null	null	1.01599
POLR3GP1(ENSG00000268295)	ENSG00000268295	null	null	1.01556
GSEC(ENSG00000280832)	ENSG00000280832	null	null	1.01534
AC009097.2(ENSG00000260593)	ENSG00000260593	null	null	1.01482
AP000704.1(ENSG00000224790)	ENSG00000224790	null	null	1.01434
AP001528.3(ENSG00000280339)	ENSG00000280339	null	null	1.0136
CNTD2(ENSG00000105219)	ENSG00000105219	null	null	1.01222
CXCL12(ENSG00000107562)	ENSG00000107562	null	null	1.01205
CCDC28B(ENSG00000160050)	ENSG00000160050	null	null	1.01204
SLC22A31(ENSG00000259803)	ENSG00000259803	null	null	1.01167
AL583722.1(ENSG00000256050)	ENSG00000256050	null	null	1.01163
AC068707.2(ENSG00000285712)	ENSG00000285712	null	null	1.01102
ADAM8(ENSG00000151651)	ENSG00000151651	null	null	1.00997
FGFR4(ENSG00000160867)	ENSG00000160867	null	null	1.00943
AC113361.1(ENSG00000272255)	ENSG00000272255	null	null	1.00798
AURKB(ENSG00000178999)	ENSG00000178999	null	null	1.00746
PTTG1(ENSG00000164611)	ENSG00000164611	null	null	1.00665
AC148476.1(ENSG00000274373)	ENSG00000274373	null	null	1.00622
SOD3(ENSG00000109610)	ENSG00000109610	null	null	1.00591
AC009054.2(ENSG00000261783)	ENSG00000261783	null	null	1.0056
ARMH1(ENSG00000198520)	ENSG00000198520	null	null	1.00511
LINC02542(ENSG00000226453)	ENSG00000226453	null	null	1.00511
MCMDC2(ENSG00000178460)	ENSG00000178460	null	null	1.00503
AL355385.1(ENSG00000272170)	ENSG00000272170	null	null	1.00457
AC011487.1(ENSG00000213777)	ENSG00000213777	null	null	1.00415
HMCN1(ENSG00000143341)	ENSG00000143341	null	null	1.00409
PNPLA1(ENSG00000180316)	ENSG00000180316	null	null	1.00366
AC138356.1(ENSG00000183154)	ENSG00000183154	null	null	1.00265
EAF1-AS1(ENSG00000249786)	ENSG00000249786	null	null	1.00264
TNS2(ENSG00000111077)	ENSG00000111077	null	null	1.00223
AL355482.1(ENSG00000224810)	ENSG00000224810	null	null	1.00149
KRT12(ENSG00000187242)	ENSG00000187242	null	null	1.00148
PRSS35(ENSG00000146250)	ENSG00000146250	null	null	1.00143
AC012557.1(ENSG00000271843)	ENSG00000271843	null	null	1.00114
FBXO24(ENSG00000106336)	ENSG00000106336	null	null	1.00097
IYD(ENSG00000009765)	ENSG00000009765	null	null	1.00036
ITPR1-DT(ENSG00000231249)	ENSG00000231249	null	null	1.00025
MAB21L3(ENSG00000173212)	ENSG00000173212	null	null	1.00023
CST4(ENSG00000101441)	ENSG00000101441	null	null	0.999443
KCNE4(ENSG00000152049)	ENSG00000152049	null	null	0.999081
FOS(ENSG00000170345)	ENSG00000170345	null	null	0.99867
PI15(ENSG00000137558)	ENSG00000137558	null	null	0.998501
RF00017(ENSG00000277371)	ENSG00000277371	null	null	0.998501
TCF7L1-IT1(ENSG00000231134)	ENSG00000231134	null	null	0.998501
AC090541.1(ENSG00000253270)	ENSG00000253270	null	null	0.998501
GPC6-AS2(ENSG00000224394)	ENSG00000224394	null	null	0.998501
CTF1(ENSG00000150281)	ENSG00000150281	null	null	0.998483
LURAP1(ENSG00000171357)	ENSG00000171357	null	null	0.998081
ANTXR2(ENSG00000163297)	ENSG00000163297	null	null	0.997156
AC060780.2(ENSG00000267340)	ENSG00000267340	null	null	0.997156
KNG1(ENSG00000113889)	ENSG00000113889	null	null	0.997156
AL513548.3(ENSG00000275846)	ENSG00000275846	null	null	0.997156
RNU6-890P(ENSG00000206848)	ENSG00000206848	null	null	0.997156
AC020978.3(ENSG00000260891)	ENSG00000260891	null	null	0.996251
TMEM182(ENSG00000170417)	ENSG00000170417	null	null	0.995857
AC138035.1(ENSG00000238035)	ENSG00000238035	null	null	0.995775
TRIM50(ENSG00000146755)	ENSG00000146755	null	null	0.995731
CCDC166(ENSG00000255181)	ENSG00000255181	null	null	0.995632
AL031667.3(ENSG00000273951)	ENSG00000273951	null	null	0.995471
POLR2J4(ENSG00000214783)	ENSG00000214783	null	null	0.995391
FAM230B(ENSG00000215498)	ENSG00000215498	null	null	0.995213
PCDHB7(ENSG00000113212)	ENSG00000113212	null	null	0.995097
CHRM1(ENSG00000168539)	ENSG00000168539	null	null	0.995062
LRP1(ENSG00000123384)	ENSG00000123384	null	null	0.995023
AC068790.2(ENSG00000269938)	ENSG00000269938	null	null	0.994874
DTX4(ENSG00000110042)	ENSG00000110042	null	null	0.993784
AC011448.1(ENSG00000258674)	ENSG00000258674	null	null	0.993783
AL512274.1(ENSG00000261068)	ENSG00000261068	null	null	0.99352
SOX21(ENSG00000125285)	ENSG00000125285	null	null	0.993142
AP001363.2(ENSG00000257058)	ENSG00000257058	null	null	0.99294
ANKHD1(ENSG00000131503)	ENSG00000131503	null	null	0.992897
AC012676.3(ENSG00000277170)	ENSG00000277170	null	null	0.992274
JAZF1(ENSG00000153814)	ENSG00000153814	null	null	0.991734
TLE2(ENSG00000065717)	ENSG00000065717	null	null	0.991326
RPEL1(ENSG00000235376)	ENSG00000235376	null	null	0.990279
RPS2P41(ENSG00000244060)	ENSG00000244060	null	null	0.990279
NOMO2(ENSG00000185164)	ENSG00000185164	null	null	0.990277
SMPDL3B(ENSG00000130768)	ENSG00000130768	null	null	0.989678
AC254562.1(ENSG00000227370)	ENSG00000227370	null	null	0.989147
CCDC81(ENSG00000149201)	ENSG00000149201	null	null	0.988868
AC008669.1(ENSG00000260686)	ENSG00000260686	null	null	0.98844
OR8G5(ENSG00000255298)	ENSG00000255298	null	null	0.987978
LINC01607(ENSG00000272138)	ENSG00000272138	null	null	0.987674
AC244517.4(ENSG00000278936)	ENSG00000278936	null	null	0.986044
AL356274.2(ENSG00000279511)	ENSG00000279511	null	null	0.985405
AL023693.1(ENSG00000224374)	ENSG00000224374	null	null	0.985396
NLRC4(ENSG00000091106)	ENSG00000091106	null	null	0.985176
ZFAND4(ENSG00000172671)	ENSG00000172671	null	null	0.984018
PRODH(ENSG00000100033)	ENSG00000100033	null	null	0.983533
LAMC1-AS1(ENSG00000224468)	ENSG00000224468	null	null	0.983452
FGF12-AS2(ENSG00000230126)	ENSG00000230126	null	null	0.982583
ROPN1B(ENSG00000114547)	ENSG00000114547	null	null	0.982305
HDAC6(ENSG00000094631)	ENSG00000094631	null	null	0.981595
GRHL3(ENSG00000158055)	ENSG00000158055	null	null	0.981473
SNX15(ENSG00000110025)	ENSG00000110025	null	null	0.981378
AL590434.1(ENSG00000284640)	ENSG00000284640	null	null	0.981352
LYG1(ENSG00000144214)	ENSG00000144214	null	null	0.980595
CA3-AS1(ENSG00000253549)	ENSG00000253549	null	null	0.980526
CPSF1P1(ENSG00000214076)	ENSG00000214076	null	null	0.980453
FGFBP2(ENSG00000137441)	ENSG00000137441	null	null	0.980453
DPEP1(ENSG00000015413)	ENSG00000015413	null	null	0.980453
AC087301.1(ENSG00000265010)	ENSG00000265010	null	null	0.980453
AC131159.1(ENSG00000276292)	ENSG00000276292	null	null	0.980453
LINC02274(ENSG00000258586)	ENSG00000258586	null	null	0.980453
KBTBD12(ENSG00000187715)	ENSG00000187715	null	null	0.980453
AC093864.1(ENSG00000248356)	ENSG00000248356	null	null	0.980453
OFD1P17(ENSG00000228212)	ENSG00000228212	null	null	0.980453
AC026741.1(ENSG00000272103)	ENSG00000272103	null	null	0.980453
PGK1P2(ENSG00000213290)	ENSG00000213290	null	null	0.980453
AC244090.2(ENSG00000261773)	ENSG00000261773	null	null	0.980158
PTMAP2(ENSG00000197744)	ENSG00000197744	null	null	0.979811
ZBTB20(ENSG00000181722)	ENSG00000181722	null	null	0.97941
AC135721.1(ENSG00000267681)	ENSG00000267681	null	null	0.978519
FAM222A(ENSG00000139438)	ENSG00000139438	null	null	0.978487
SLCO3A1(ENSG00000176463)	ENSG00000176463	null	null	0.978011
AC092647.5(ENSG00000249773)	ENSG00000249773	null	null	0.977598
AC073073.1(ENSG00000223886)	ENSG00000223886	null	null	0.977598
LRP4-AS1(ENSG00000247675)	ENSG00000247675	null	null	0.977598
RBM5-AS1(ENSG00000281691)	ENSG00000281691	null	null	0.977598
MIR6728(ENSG00000274258)	ENSG00000274258	null	null	0.977598
[truncated: 25,673 more rows]
