# Supplementary material for: Investigation of ribociclib, abemaciclib and palbociclib resistance in ER+ breast cancer cells reveal potential therapeutic opportunities
Source: Sci Rep. 2025 Aug 5;15:28579. doi: 10.1038/s41598-025-11052-4 (PMC12325956; doi:10.1038/s41598-025-11052-4)
Supplement: Supplementary file 25 — Supplementary Material 25 [file 41598_2025_11052_MOESM25_ESM.xlsx]

## Sheet: Supplementary data 25.Supp-Fig8
Category	GOID	Description	GeneRatio	BgRatio	pvalue	padj	geneID	geneName	Count	Up	Up_Gene_names	Down	Down_Gene_names
BP	GO:0007059	chromosome segregation	51/505	337/14271	7.90013e-19	2.02902e-15	ENSG00000131747/ENSG00000166851/ENSG00000175063/ENSG00000164611/ENSG00000134057/ENSG00000089685/ENSG00000076382/ENSG00000148773/ENSG00000237649/ENSG00000117399/ENSG00000101447/ENSG00000135476/ENSG00000013810/ENSG00000142945/ENSG00000178999/ENSG00000117650/ENSG00000138160/ENSG00000186185/ENSG00000146670/ENSG00000090889/ENSG00000126787/ENSG00000167513/ENSG00000109805/ENSG00000118193/ENSG00000010292…	TOP2A/PLK1/UBE2C/PTTG1/CCNB1/BIRC5/SPAG5/MKI67/KIFC1/CDC20/FAM83D/ESPL1/TACC3/KIF2C/AURKB/NEK2/KIF11/KIF18B/CDCA5/KIF4A/DLGAP5/CDT1/NCAPG/KIF14/NCAPD2/NUF2/INCENP/BUB1/KIF23/HJURP/CENPA/NDC80/PSRC1/KNL1/KNSTRN/SPC24/CDCA8/NCAPH/SPC25/CENPU/CENPE/NUSAP1/SKA1/SKA3/CENPM/CENPK/ESCO2/CCNE2/DMC1/PRC1/SYCE2	51	0		51	ENSG00000131747/ENSG00000166851/ENSG00000175063/ENSG00000164611/ENSG00000134057/ENSG00000089685/ENSG00000076382/ENSG00000148773/ENSG00000237649/ENSG00000117399/ENSG00000101447/ENSG00000135476/ENSG00000013810/ENSG00000142945/ENSG00000178999/ENSG00000117650/ENSG00000138160/ENSG00000186185/ENSG00000146670/ENSG00000090889/ENSG00000126787/ENSG00000167513/ENSG00000109805/ENSG00000118193/ENSG00000010292…
BP	GO:0000819	sister chromatid segregation	42/505	232/14271	1.32848e-18	2.02902e-15	ENSG00000131747/ENSG00000166851/ENSG00000175063/ENSG00000164611/ENSG00000134057/ENSG00000089685/ENSG00000076382/ENSG00000237649/ENSG00000117399/ENSG00000135476/ENSG00000013810/ENSG00000142945/ENSG00000178999/ENSG00000117650/ENSG00000186185/ENSG00000146670/ENSG00000090889/ENSG00000126787/ENSG00000167513/ENSG00000109805/ENSG00000118193/ENSG00000010292/ENSG00000143228/ENSG00000149503/ENSG00000169679…	TOP2A/PLK1/UBE2C/PTTG1/CCNB1/BIRC5/SPAG5/KIFC1/CDC20/ESPL1/TACC3/KIF2C/AURKB/NEK2/KIF18B/CDCA5/KIF4A/DLGAP5/CDT1/NCAPG/KIF14/NCAPD2/NUF2/INCENP/BUB1/KIF23/CENPA/NDC80/PSRC1/KNL1/KNSTRN/SPC24/CDCA8/NCAPH/SPC25/CENPU/CENPE/NUSAP1/SKA1/CENPM/CENPK/PRC1	42	0		42	ENSG00000131747/ENSG00000166851/ENSG00000175063/ENSG00000164611/ENSG00000134057/ENSG00000089685/ENSG00000076382/ENSG00000237649/ENSG00000117399/ENSG00000135476/ENSG00000013810/ENSG00000142945/ENSG00000178999/ENSG00000117650/ENSG00000186185/ENSG00000146670/ENSG00000090889/ENSG00000126787/ENSG00000167513/ENSG00000109805/ENSG00000118193/ENSG00000010292/ENSG00000143228/ENSG00000149503/ENSG00000169679…
BP	GO:0140014	mitotic nuclear division	44/505	256/14271	1.55879e-18	2.02902e-15	ENSG00000101057/ENSG00000166851/ENSG00000175063/ENSG00000164611/ENSG00000134057/ENSG00000089685/ENSG00000088325/ENSG00000076382/ENSG00000148773/ENSG00000237649/ENSG00000117399/ENSG00000135476/ENSG00000013810/ENSG00000142945/ENSG00000178999/ENSG00000117650/ENSG00000138160/ENSG00000186185/ENSG00000087586/ENSG00000146670/ENSG00000127564/ENSG00000090889/ENSG00000126787/ENSG00000167513/ENSG00000109805…	MYBL2/PLK1/UBE2C/PTTG1/CCNB1/BIRC5/TPX2/SPAG5/MKI67/KIFC1/CDC20/ESPL1/TACC3/KIF2C/AURKB/NEK2/KIF11/KIF18B/AURKA/CDCA5/PKMYT1/KIF4A/DLGAP5/CDT1/NCAPG/KIF14/NCAPD2/NUF2/BUB1/KIF23/NDC80/PSRC1/UBE2S/KNSTRN/CDCA8/NCAPH/CENPE/NUSAP1/CDC25C/FBXO5/PRC1/EREG/RGCC/FBXO43	44	0		44	ENSG00000101057/ENSG00000166851/ENSG00000175063/ENSG00000164611/ENSG00000134057/ENSG00000089685/ENSG00000088325/ENSG00000076382/ENSG00000148773/ENSG00000237649/ENSG00000117399/ENSG00000135476/ENSG00000013810/ENSG00000142945/ENSG00000178999/ENSG00000117650/ENSG00000138160/ENSG00000186185/ENSG00000087586/ENSG00000146670/ENSG00000127564/ENSG00000090889/ENSG00000126787/ENSG00000167513/ENSG00000109805…
BP	GO:0098813	nuclear chromosome segregation	46/505	288/14271	5.09325e-18	4.97229e-15	ENSG00000131747/ENSG00000166851/ENSG00000175063/ENSG00000164611/ENSG00000134057/ENSG00000089685/ENSG00000076382/ENSG00000237649/ENSG00000117399/ENSG00000101447/ENSG00000135476/ENSG00000013810/ENSG00000142945/ENSG00000178999/ENSG00000117650/ENSG00000186185/ENSG00000146670/ENSG00000090889/ENSG00000126787/ENSG00000167513/ENSG00000109805/ENSG00000118193/ENSG00000010292/ENSG00000143228/ENSG00000149503…	TOP2A/PLK1/UBE2C/PTTG1/CCNB1/BIRC5/SPAG5/KIFC1/CDC20/FAM83D/ESPL1/TACC3/KIF2C/AURKB/NEK2/KIF18B/CDCA5/KIF4A/DLGAP5/CDT1/NCAPG/KIF14/NCAPD2/NUF2/INCENP/BUB1/KIF23/CENPA/NDC80/PSRC1/KNL1/KNSTRN/SPC24/CDCA8/NCAPH/SPC25/CENPU/CENPE/NUSAP1/SKA1/CENPM/CENPK/CCNE2/DMC1/PRC1/SYCE2	46	0		46	ENSG00000131747/ENSG00000166851/ENSG00000175063/ENSG00000164611/ENSG00000134057/ENSG00000089685/ENSG00000076382/ENSG00000237649/ENSG00000117399/ENSG00000101447/ENSG00000135476/ENSG00000013810/ENSG00000142945/ENSG00000178999/ENSG00000117650/ENSG00000186185/ENSG00000146670/ENSG00000090889/ENSG00000126787/ENSG00000167513/ENSG00000109805/ENSG00000118193/ENSG00000010292/ENSG00000143228/ENSG00000149503…
BP	GO:0000280	nuclear division	52/505	375/14271	1.71682e-17	1.34084e-14	ENSG00000131747/ENSG00000101057/ENSG00000166851/ENSG00000175063/ENSG00000164611/ENSG00000134057/ENSG00000089685/ENSG00000088325/ENSG00000076382/ENSG00000148773/ENSG00000237649/ENSG00000117399/ENSG00000135476/ENSG00000013810/ENSG00000142945/ENSG00000178999/ENSG00000117650/ENSG00000138160/ENSG00000186185/ENSG00000087586/ENSG00000146670/ENSG00000127564/ENSG00000090889/ENSG00000126787/ENSG00000167513…	TOP2A/MYBL2/PLK1/UBE2C/PTTG1/CCNB1/BIRC5/TPX2/SPAG5/MKI67/KIFC1/CDC20/ESPL1/TACC3/KIF2C/AURKB/NEK2/KIF11/KIF18B/AURKA/CDCA5/PKMYT1/KIF4A/DLGAP5/CDT1/NCAPG/KIF14/NCAPD2/NUF2/BUB1/KIF23/NDC80/PSRC1/UBE2S/KNSTRN/ASPM/CDCA8/NCAPH/CENPE/NUSAP1/CDC25C/FBXO5/CCNE2/HSPA2/MND1/DMC1/PRC1/GPR3/EREG/SYCE2/RGCC/FBXO43	52	0		52	ENSG00000131747/ENSG00000101057/ENSG00000166851/ENSG00000175063/ENSG00000164611/ENSG00000134057/ENSG00000089685/ENSG00000088325/ENSG00000076382/ENSG00000148773/ENSG00000237649/ENSG00000117399/ENSG00000135476/ENSG00000013810/ENSG00000142945/ENSG00000178999/ENSG00000117650/ENSG00000138160/ENSG00000186185/ENSG00000087586/ENSG00000146670/ENSG00000127564/ENSG00000090889/ENSG00000126787/ENSG00000167513…
BP	GO:0048285	organelle fission	54/505	417/14271	8.4925e-17	5.5272e-14	ENSG00000131747/ENSG00000101057/ENSG00000166851/ENSG00000175063/ENSG00000164611/ENSG00000134057/ENSG00000089685/ENSG00000088325/ENSG00000076382/ENSG00000148773/ENSG00000237649/ENSG00000117399/ENSG00000135476/ENSG00000013810/ENSG00000142945/ENSG00000178999/ENSG00000117650/ENSG00000138160/ENSG00000186185/ENSG00000087586/ENSG00000146670/ENSG00000127564/ENSG00000090889/ENSG00000126787/ENSG00000167513…	TOP2A/MYBL2/PLK1/UBE2C/PTTG1/CCNB1/BIRC5/TPX2/SPAG5/MKI67/KIFC1/CDC20/ESPL1/TACC3/KIF2C/AURKB/NEK2/KIF11/KIF18B/AURKA/CDCA5/PKMYT1/KIF4A/DLGAP5/CDT1/NCAPG/KIF14/NCAPD2/MX1/NUF2/BUB1/KIF23/NDC80/PSRC1/UBE2S/KNSTRN/ASPM/CDCA8/NCAPH/CENPE/NUSAP1/CDC25C/FBXO5/CCNE2/HSPA2/MND1/DMC1/PRC1/GPR3/EREG/MTFP1/SYCE2/RGCC/FBXO43	54	0		54	ENSG00000131747/ENSG00000101057/ENSG00000166851/ENSG00000175063/ENSG00000164611/ENSG00000134057/ENSG00000089685/ENSG00000088325/ENSG00000076382/ENSG00000148773/ENSG00000237649/ENSG00000117399/ENSG00000135476/ENSG00000013810/ENSG00000142945/ENSG00000178999/ENSG00000117650/ENSG00000138160/ENSG00000186185/ENSG00000087586/ENSG00000146670/ENSG00000127564/ENSG00000090889/ENSG00000126787/ENSG00000167513…
BP	GO:0000070	mitotic sister chromatid segregation	31/505	148/14271	6.99835e-16	3.90408e-13	ENSG00000166851/ENSG00000175063/ENSG00000164611/ENSG00000134057/ENSG00000076382/ENSG00000237649/ENSG00000117399/ENSG00000135476/ENSG00000013810/ENSG00000142945/ENSG00000178999/ENSG00000117650/ENSG00000186185/ENSG00000146670/ENSG00000090889/ENSG00000126787/ENSG00000167513/ENSG00000109805/ENSG00000118193/ENSG00000010292/ENSG00000143228/ENSG00000169679/ENSG00000137807/ENSG00000080986/ENSG00000134222…	PLK1/UBE2C/PTTG1/CCNB1/SPAG5/KIFC1/CDC20/ESPL1/TACC3/KIF2C/AURKB/NEK2/KIF18B/CDCA5/KIF4A/DLGAP5/CDT1/NCAPG/KIF14/NCAPD2/NUF2/BUB1/KIF23/NDC80/PSRC1/KNSTRN/CDCA8/NCAPH/CENPE/NUSAP1/PRC1	31	0		31	ENSG00000166851/ENSG00000175063/ENSG00000164611/ENSG00000134057/ENSG00000076382/ENSG00000237649/ENSG00000117399/ENSG00000135476/ENSG00000013810/ENSG00000142945/ENSG00000178999/ENSG00000117650/ENSG00000186185/ENSG00000146670/ENSG00000090889/ENSG00000126787/ENSG00000167513/ENSG00000109805/ENSG00000118193/ENSG00000010292/ENSG00000143228/ENSG00000169679/ENSG00000137807/ENSG00000080986/ENSG00000134222…
BP	GO:1902850	microtubule cytoskeleton organization involved in mitosis	26/505	130/14271	5.00649e-13	2.44379e-10	ENSG00000101057/ENSG00000166851/ENSG00000134057/ENSG00000089685/ENSG00000088325/ENSG00000237649/ENSG00000117399/ENSG00000135476/ENSG00000013810/ENSG00000178999/ENSG00000117650/ENSG00000138160/ENSG00000087586/ENSG00000090889/ENSG00000143228/ENSG00000137807/ENSG00000115163/ENSG00000075702/ENSG00000080986/ENSG00000134222/ENSG00000121957/ENSG00000152253/ENSG00000138778/ENSG00000137804/ENSG00000164056…	MYBL2/PLK1/CCNB1/BIRC5/TPX2/KIFC1/CDC20/ESPL1/TACC3/AURKB/NEK2/KIF11/AURKA/KIF4A/NUF2/KIF23/CENPA/WDR62/NDC80/PSRC1/GPSM2/SPC25/CENPE/NUSAP1/SPRY1/PRC1	26	1	ENSG00000164056	25	ENSG00000101057/ENSG00000166851/ENSG00000134057/ENSG00000089685/ENSG00000088325/ENSG00000237649/ENSG00000117399/ENSG00000135476/ENSG00000013810/ENSG00000178999/ENSG00000117650/ENSG00000138160/ENSG00000087586/ENSG00000090889/ENSG00000143228/ENSG00000137807/ENSG00000115163/ENSG00000075702/ENSG00000080986/ENSG00000134222/ENSG00000121957/ENSG00000152253/ENSG00000138778/ENSG00000137804/ENSG00000198901
BP	GO:0044843	cell cycle G1/S phase transition	35/505	252/14271	3.75879e-12	1.6309e-09	ENSG00000145386/ENSG00000134057/ENSG00000183856/ENSG00000101447/ENSG00000124762/ENSG00000087586/ENSG00000075218/ENSG00000132646/ENSG00000123080/ENSG00000100526/ENSG00000167513/ENSG00000118193/ENSG00000170312/ENSG00000171848/ENSG00000101412/ENSG00000228716/ENSG00000136235/ENSG00000065328/ENSG00000175793/ENSG00000176890/ENSG00000171791/ENSG00000093009/ENSG00000158402/ENSG00000112029/ENSG00000147883…	CCNA2/CCNB1/IQGAP3/FAM83D/CDKN1A/AURKA/GTSE1/PCNA/CDKN2C/CDKN3/CDT1/KIF14/CDK1/RRM2/E2F1/DHFR/GPNMB/MCM10/SFN/TYMS/BCL2/CDC45/CDC25C/FBXO5/CDKN2B/PRIM1/CDC25A/CDKN2D/E2F8/CCNE2/CYP1A1/PLK3/TERT/CAMK2A/RGCC	35	3	ENSG00000136235/ENSG00000147883/ENSG00000140465	32	ENSG00000145386/ENSG00000134057/ENSG00000183856/ENSG00000101447/ENSG00000124762/ENSG00000087586/ENSG00000075218/ENSG00000132646/ENSG00000123080/ENSG00000100526/ENSG00000167513/ENSG00000118193/ENSG00000170312/ENSG00000171848/ENSG00000101412/ENSG00000228716/ENSG00000065328/ENSG00000175793/ENSG00000176890/ENSG00000171791/ENSG00000093009/ENSG00000158402/ENSG00000112029/ENSG00000198056/ENSG00000164045…
BP	GO:0000082	G1/S transition of mitotic cell cycle	33/505	238/14271	1.65586e-11	6.46613e-09	ENSG00000134057/ENSG00000183856/ENSG00000124762/ENSG00000087586/ENSG00000075218/ENSG00000132646/ENSG00000123080/ENSG00000100526/ENSG00000167513/ENSG00000118193/ENSG00000170312/ENSG00000171848/ENSG00000101412/ENSG00000228716/ENSG00000136235/ENSG00000065328/ENSG00000175793/ENSG00000176890/ENSG00000171791/ENSG00000093009/ENSG00000158402/ENSG00000112029/ENSG00000147883/ENSG00000198056/ENSG00000164045…	CCNB1/IQGAP3/CDKN1A/AURKA/GTSE1/PCNA/CDKN2C/CDKN3/CDT1/KIF14/CDK1/RRM2/E2F1/DHFR/GPNMB/MCM10/SFN/TYMS/BCL2/CDC45/CDC25C/FBXO5/CDKN2B/PRIM1/CDC25A/CDKN2D/E2F8/CCNE2/CYP1A1/PLK3/TERT/CAMK2A/RGCC	33	3	ENSG00000136235/ENSG00000147883/ENSG00000140465	30	ENSG00000134057/ENSG00000183856/ENSG00000124762/ENSG00000087586/ENSG00000075218/ENSG00000132646/ENSG00000123080/ENSG00000100526/ENSG00000167513/ENSG00000118193/ENSG00000170312/ENSG00000171848/ENSG00000101412/ENSG00000228716/ENSG00000065328/ENSG00000175793/ENSG00000176890/ENSG00000171791/ENSG00000093009/ENSG00000158402/ENSG00000112029/ENSG00000198056/ENSG00000164045/ENSG00000129355/ENSG00000129173…
BP	GO:0007052	mitotic spindle organization	22/505	112/14271	4.61814e-11	1.63944e-08	ENSG00000101057/ENSG00000166851/ENSG00000134057/ENSG00000089685/ENSG00000088325/ENSG00000237649/ENSG00000117399/ENSG00000013810/ENSG00000178999/ENSG00000117650/ENSG00000138160/ENSG00000087586/ENSG00000090889/ENSG00000143228/ENSG00000137807/ENSG00000075702/ENSG00000080986/ENSG00000134222/ENSG00000121957/ENSG00000152253/ENSG00000138778/ENSG00000198901	MYBL2/PLK1/CCNB1/BIRC5/TPX2/KIFC1/CDC20/TACC3/AURKB/NEK2/KIF11/AURKA/KIF4A/NUF2/KIF23/WDR62/NDC80/PSRC1/GPSM2/SPC25/CENPE/PRC1	22	0		22	ENSG00000101057/ENSG00000166851/ENSG00000134057/ENSG00000089685/ENSG00000088325/ENSG00000237649/ENSG00000117399/ENSG00000013810/ENSG00000178999/ENSG00000117650/ENSG00000138160/ENSG00000087586/ENSG00000090889/ENSG00000143228/ENSG00000137807/ENSG00000075702/ENSG00000080986/ENSG00000134222/ENSG00000121957/ENSG00000152253/ENSG00000138778/ENSG00000198901
BP	GO:0007051	spindle organization	27/505	174/14271	8.96391e-11	2.91701e-08	ENSG00000101057/ENSG00000166851/ENSG00000134057/ENSG00000089685/ENSG00000088325/ENSG00000076382/ENSG00000237649/ENSG00000117399/ENSG00000135476/ENSG00000013810/ENSG00000178999/ENSG00000117650/ENSG00000138160/ENSG00000087586/ENSG00000090889/ENSG00000143228/ENSG00000137807/ENSG00000075702/ENSG00000080986/ENSG00000134222/ENSG00000128944/ENSG00000066279/ENSG00000121957/ENSG00000152253/ENSG00000138778…	MYBL2/PLK1/CCNB1/BIRC5/TPX2/SPAG5/KIFC1/CDC20/ESPL1/TACC3/AURKB/NEK2/KIF11/AURKA/KIF4A/NUF2/KIF23/WDR62/NDC80/PSRC1/KNSTRN/ASPM/GPSM2/SPC25/CENPE/FBXO5/PRC1	27	0		27	ENSG00000101057/ENSG00000166851/ENSG00000134057/ENSG00000089685/ENSG00000088325/ENSG00000076382/ENSG00000237649/ENSG00000117399/ENSG00000135476/ENSG00000013810/ENSG00000178999/ENSG00000117650/ENSG00000138160/ENSG00000087586/ENSG00000090889/ENSG00000143228/ENSG00000137807/ENSG00000075702/ENSG00000080986/ENSG00000134222/ENSG00000128944/ENSG00000066279/ENSG00000121957/ENSG00000152253/ENSG00000138778…
BP	GO:0090068	positive regulation of cell cycle process	31/505	239/14271	3.81548e-10	1.14611e-07	ENSG00000175063/ENSG00000134057/ENSG00000076382/ENSG00000101447/ENSG00000135476/ENSG00000178999/ENSG00000124762/ENSG00000087586/ENSG00000075218/ENSG00000146670/ENSG00000122966/ENSG00000132646/ENSG00000126787/ENSG00000167513/ENSG00000118193/ENSG00000170312/ENSG00000137807/ENSG00000101412/ENSG00000080986/ENSG00000175793/ENSG00000121957/ENSG00000137804/ENSG00000093009/ENSG00000158402/ENSG00000164045…	UBE2C/CCNB1/SPAG5/FAM83D/ESPL1/AURKB/CDKN1A/AURKA/GTSE1/CDCA5/CIT/PCNA/DLGAP5/CDT1/KIF14/CDK1/KIF23/E2F1/NDC80/SFN/GPSM2/NUSAP1/CDC45/CDC25C/CDC25A/E2F8/CYP1A1/PLK3/EREG/TERT/RGCC	31	1	ENSG00000140465	30	ENSG00000175063/ENSG00000134057/ENSG00000076382/ENSG00000101447/ENSG00000135476/ENSG00000178999/ENSG00000124762/ENSG00000087586/ENSG00000075218/ENSG00000146670/ENSG00000122966/ENSG00000132646/ENSG00000126787/ENSG00000167513/ENSG00000118193/ENSG00000170312/ENSG00000137807/ENSG00000101412/ENSG00000080986/ENSG00000175793/ENSG00000121957/ENSG00000137804/ENSG00000093009/ENSG00000158402/ENSG00000164045…
BP	GO:0051783	regulation of nuclear division	25/505	164/14271	6.62609e-10	1.8482e-07	ENSG00000166851/ENSG00000175063/ENSG00000164611/ENSG00000134057/ENSG00000148773/ENSG00000117399/ENSG00000135476/ENSG00000013810/ENSG00000117650/ENSG00000138160/ENSG00000087586/ENSG00000146670/ENSG00000127564/ENSG00000126787/ENSG00000167513/ENSG00000169679/ENSG00000080986/ENSG00000138778/ENSG00000137804/ENSG00000158402/ENSG00000112029/ENSG00000181773/ENSG00000124882/ENSG00000102760/ENSG00000156509	PLK1/UBE2C/PTTG1/CCNB1/MKI67/CDC20/ESPL1/TACC3/NEK2/KIF11/AURKA/CDCA5/PKMYT1/DLGAP5/CDT1/BUB1/NDC80/CENPE/NUSAP1/CDC25C/FBXO5/GPR3/EREG/RGCC/FBXO43	25	0		25	ENSG00000166851/ENSG00000175063/ENSG00000164611/ENSG00000134057/ENSG00000148773/ENSG00000117399/ENSG00000135476/ENSG00000013810/ENSG00000117650/ENSG00000138160/ENSG00000087586/ENSG00000146670/ENSG00000127564/ENSG00000126787/ENSG00000167513/ENSG00000169679/ENSG00000080986/ENSG00000138778/ENSG00000137804/ENSG00000158402/ENSG00000112029/ENSG00000181773/ENSG00000124882/ENSG00000102760/ENSG00000156509
BP	GO:0045787	positive regulation of cell cycle	36/505	332/14271	2.21167e-09	5.75771e-07	ENSG00000175063/ENSG00000134057/ENSG00000076382/ENSG00000101447/ENSG00000135476/ENSG00000178999/ENSG00000124762/ENSG00000087586/ENSG00000075218/ENSG00000146670/ENSG00000122966/ENSG00000164442/ENSG00000132646/ENSG00000126787/ENSG00000167513/ENSG00000118193/ENSG00000170312/ENSG00000137807/ENSG00000101412/ENSG00000080986/ENSG00000134222/ENSG00000175793/ENSG00000121957/ENSG00000106003/ENSG00000137804…	UBE2C/CCNB1/SPAG5/FAM83D/ESPL1/AURKB/CDKN1A/AURKA/GTSE1/CDCA5/CIT/CITED2/PCNA/DLGAP5/CDT1/KIF14/CDK1/KIF23/E2F1/NDC80/PSRC1/SFN/GPSM2/LFNG/NUSAP1/CDC45/CDC25C/TGFB2/CDC25A/E2F8/CYP1A1/PLK3/SLC6A4/EREG/TERT/RGCC	36	4	ENSG00000164442/ENSG00000092969/ENSG00000140465/ENSG00000108576	32	ENSG00000175063/ENSG00000134057/ENSG00000076382/ENSG00000101447/ENSG00000135476/ENSG00000178999/ENSG00000124762/ENSG00000087586/ENSG00000075218/ENSG00000146670/ENSG00000122966/ENSG00000132646/ENSG00000126787/ENSG00000167513/ENSG00000118193/ENSG00000170312/ENSG00000137807/ENSG00000101412/ENSG00000080986/ENSG00000134222/ENSG00000175793/ENSG00000121957/ENSG00000106003/ENSG00000137804/ENSG00000093009…
BP	GO:0007088	regulation of mitotic nuclear division	23/505	149/14271	2.5096e-09	6.125e-07	ENSG00000166851/ENSG00000175063/ENSG00000164611/ENSG00000134057/ENSG00000148773/ENSG00000135476/ENSG00000013810/ENSG00000117650/ENSG00000138160/ENSG00000087586/ENSG00000146670/ENSG00000127564/ENSG00000126787/ENSG00000167513/ENSG00000169679/ENSG00000080986/ENSG00000138778/ENSG00000137804/ENSG00000158402/ENSG00000112029/ENSG00000124882/ENSG00000102760/ENSG00000156509	PLK1/UBE2C/PTTG1/CCNB1/MKI67/ESPL1/TACC3/NEK2/KIF11/AURKA/CDCA5/PKMYT1/DLGAP5/CDT1/BUB1/NDC80/CENPE/NUSAP1/CDC25C/FBXO5/EREG/RGCC/FBXO43	23	0		23	ENSG00000166851/ENSG00000175063/ENSG00000164611/ENSG00000134057/ENSG00000148773/ENSG00000135476/ENSG00000013810/ENSG00000117650/ENSG00000138160/ENSG00000087586/ENSG00000146670/ENSG00000127564/ENSG00000126787/ENSG00000167513/ENSG00000169679/ENSG00000080986/ENSG00000138778/ENSG00000137804/ENSG00000158402/ENSG00000112029/ENSG00000124882/ENSG00000102760/ENSG00000156509
BP	GO:0051983	regulation of chromosome segregation	18/505	94/14271	4.17399e-09	9.58791e-07	ENSG00000166851/ENSG00000175063/ENSG00000164611/ENSG00000134057/ENSG00000076382/ENSG00000148773/ENSG00000135476/ENSG00000013810/ENSG00000142945/ENSG00000178999/ENSG00000117650/ENSG00000146670/ENSG00000126787/ENSG00000167513/ENSG00000169679/ENSG00000080986/ENSG00000128944/ENSG00000138778	PLK1/UBE2C/PTTG1/CCNB1/SPAG5/MKI67/ESPL1/TACC3/KIF2C/AURKB/NEK2/CDCA5/DLGAP5/CDT1/BUB1/NDC80/KNSTRN/CENPE	18	0		18	ENSG00000166851/ENSG00000175063/ENSG00000164611/ENSG00000134057/ENSG00000076382/ENSG00000148773/ENSG00000135476/ENSG00000013810/ENSG00000142945/ENSG00000178999/ENSG00000117650/ENSG00000146670/ENSG00000126787/ENSG00000167513/ENSG00000169679/ENSG00000080986/ENSG00000128944/ENSG00000138778
BP	GO:0007062	sister chromatid cohesion	21/505	132/14271	7.16085e-09	1.55351e-06	ENSG00000166851/ENSG00000089685/ENSG00000117399/ENSG00000135476/ENSG00000142945/ENSG00000178999/ENSG00000146670/ENSG00000143228/ENSG00000149503/ENSG00000169679/ENSG00000115163/ENSG00000080986/ENSG00000137812/ENSG00000161888/ENSG00000134690/ENSG00000152253/ENSG00000151725/ENSG00000138778/ENSG00000154839/ENSG00000100162/ENSG00000123219	PLK1/BIRC5/CDC20/ESPL1/KIF2C/AURKB/CDCA5/NUF2/INCENP/BUB1/CENPA/NDC80/KNL1/SPC24/CDCA8/SPC25/CENPU/CENPE/SKA1/CENPM/CENPK	21	0		21	ENSG00000166851/ENSG00000089685/ENSG00000117399/ENSG00000135476/ENSG00000142945/ENSG00000178999/ENSG00000146670/ENSG00000143228/ENSG00000149503/ENSG00000169679/ENSG00000115163/ENSG00000080986/ENSG00000137812/ENSG00000161888/ENSG00000134690/ENSG00000152253/ENSG00000151725/ENSG00000138778/ENSG00000154839/ENSG00000100162/ENSG00000123219
BP	GO:0051321	meiotic cell cycle	27/505	212/14271	7.90247e-09	1.62417e-06	ENSG00000131747/ENSG00000188486/ENSG00000166851/ENSG00000164611/ENSG00000117399/ENSG00000135476/ENSG00000117650/ENSG00000087586/ENSG00000010292/ENSG00000170312/ENSG00000143228/ENSG00000169679/ENSG00000066279/ENSG00000174371/ENSG00000121152/ENSG00000106003/ENSG00000112029/ENSG00000085999/ENSG00000175305/ENSG00000126803/ENSG00000121211/ENSG00000100206/ENSG00000181773/ENSG00000124882/ENSG00000161860…	TOP2A/H2AFX/PLK1/PTTG1/CDC20/ESPL1/NEK2/AURKA/NCAPD2/CDK1/NUF2/BUB1/ASPM/EXO1/NCAPH/LFNG/FBXO5/RAD54L/CCNE2/HSPA2/MND1/DMC1/GPR3/EREG/SYCE2/TDRD1/FBXO43	27	0		27	ENSG00000131747/ENSG00000188486/ENSG00000166851/ENSG00000164611/ENSG00000117399/ENSG00000135476/ENSG00000117650/ENSG00000087586/ENSG00000010292/ENSG00000170312/ENSG00000143228/ENSG00000169679/ENSG00000066279/ENSG00000174371/ENSG00000121152/ENSG00000106003/ENSG00000112029/ENSG00000085999/ENSG00000175305/ENSG00000126803/ENSG00000121211/ENSG00000100206/ENSG00000181773/ENSG00000124882/ENSG00000161860…
BP	GO:0008608	attachment of spindle microtubules to kinetochore	11/505	33/14271	9.33792e-09	1.82323e-06	ENSG00000134057/ENSG00000076382/ENSG00000142945/ENSG00000178999/ENSG00000117650/ENSG00000167513/ENSG00000143228/ENSG00000080986/ENSG00000137812/ENSG00000128944/ENSG00000138778	CCNB1/SPAG5/KIF2C/AURKB/NEK2/CDT1/NUF2/NDC80/KNL1/KNSTRN/CENPE	11	0		11	ENSG00000134057/ENSG00000076382/ENSG00000142945/ENSG00000178999/ENSG00000117650/ENSG00000167513/ENSG00000143228/ENSG00000080986/ENSG00000137812/ENSG00000128944/ENSG00000138778
BP	GO:1901987	regulation of cell cycle phase transition	39/505	408/14271	1.67261e-08	3.11025e-06	ENSG00000166851/ENSG00000175063/ENSG00000134057/ENSG00000088325/ENSG00000072571/ENSG00000101447/ENSG00000135476/ENSG00000178999/ENSG00000117650/ENSG00000124762/ENSG00000087586/ENSG00000075218/ENSG00000146670/ENSG00000132646/ENSG00000126787/ENSG00000123080/ENSG00000167513/ENSG00000118193/ENSG00000170312/ENSG00000169679/ENSG00000101412/ENSG00000136235/ENSG00000140525/ENSG00000080986/ENSG00000175793…	PLK1/UBE2C/CCNB1/TPX2/HMMR/FAM83D/ESPL1/AURKB/NEK2/CDKN1A/AURKA/GTSE1/CDCA5/PCNA/DLGAP5/CDKN2C/CDT1/KIF14/CDK1/BUB1/E2F1/GPNMB/FANCI/NDC80/SFN/BCL2/TICRR/CENPE/CDC45/CDC25C/CDKN2B/CDC25A/CDKN2D/E2F8/CLSPN/CYP1A1/PLK3/TERT/RGCC	39	3	ENSG00000136235/ENSG00000147883/ENSG00000140465	36	ENSG00000166851/ENSG00000175063/ENSG00000134057/ENSG00000088325/ENSG00000072571/ENSG00000101447/ENSG00000135476/ENSG00000178999/ENSG00000117650/ENSG00000124762/ENSG00000087586/ENSG00000075218/ENSG00000146670/ENSG00000132646/ENSG00000126787/ENSG00000123080/ENSG00000167513/ENSG00000118193/ENSG00000170312/ENSG00000169679/ENSG00000101412/ENSG00000140525/ENSG00000080986/ENSG00000175793/ENSG00000171791…
BP	GO:1901990	regulation of mitotic cell cycle phase transition	37/505	380/14271	2.43334e-08	4.31917e-06	ENSG00000166851/ENSG00000175063/ENSG00000134057/ENSG00000088325/ENSG00000072571/ENSG00000135476/ENSG00000178999/ENSG00000117650/ENSG00000124762/ENSG00000087586/ENSG00000075218/ENSG00000146670/ENSG00000132646/ENSG00000126787/ENSG00000123080/ENSG00000167513/ENSG00000118193/ENSG00000170312/ENSG00000169679/ENSG00000101412/ENSG00000136235/ENSG00000140525/ENSG00000080986/ENSG00000175793/ENSG00000171791…	PLK1/UBE2C/CCNB1/TPX2/HMMR/ESPL1/AURKB/NEK2/CDKN1A/AURKA/GTSE1/CDCA5/PCNA/DLGAP5/CDKN2C/CDT1/KIF14/CDK1/BUB1/E2F1/GPNMB/FANCI/NDC80/SFN/BCL2/TICRR/CENPE/CDC45/CDC25C/CDKN2B/CDKN2D/E2F8/CLSPN/CYP1A1/PLK3/TERT/RGCC	37	3	ENSG00000136235/ENSG00000147883/ENSG00000140465	34	ENSG00000166851/ENSG00000175063/ENSG00000134057/ENSG00000088325/ENSG00000072571/ENSG00000135476/ENSG00000178999/ENSG00000117650/ENSG00000124762/ENSG00000087586/ENSG00000075218/ENSG00000146670/ENSG00000132646/ENSG00000126787/ENSG00000123080/ENSG00000167513/ENSG00000118193/ENSG00000170312/ENSG00000169679/ENSG00000101412/ENSG00000140525/ENSG00000080986/ENSG00000175793/ENSG00000171791/ENSG00000140534…
BP	GO:1902806	regulation of cell cycle G1/S phase transition	22/505	157/14271	3.44214e-08	5.65605e-06	ENSG00000134057/ENSG00000101447/ENSG00000124762/ENSG00000087586/ENSG00000075218/ENSG00000132646/ENSG00000123080/ENSG00000118193/ENSG00000170312/ENSG00000101412/ENSG00000136235/ENSG00000175793/ENSG00000171791/ENSG00000093009/ENSG00000158402/ENSG00000147883/ENSG00000129355/ENSG00000129173/ENSG00000140465/ENSG00000173846/ENSG00000164362/ENSG00000102760	CCNB1/FAM83D/CDKN1A/AURKA/GTSE1/PCNA/CDKN2C/KIF14/CDK1/E2F1/GPNMB/SFN/BCL2/CDC45/CDC25C/CDKN2B/CDKN2D/E2F8/CYP1A1/PLK3/TERT/RGCC	22	3	ENSG00000136235/ENSG00000147883/ENSG00000140465	19	ENSG00000134057/ENSG00000101447/ENSG00000124762/ENSG00000087586/ENSG00000075218/ENSG00000132646/ENSG00000123080/ENSG00000118193/ENSG00000170312/ENSG00000101412/ENSG00000175793/ENSG00000171791/ENSG00000093009/ENSG00000158402/ENSG00000129355/ENSG00000129173/ENSG00000173846/ENSG00000164362/ENSG00000102760
BP	GO:2000045	regulation of G1/S transition of mitotic cell cycle	21/505	144/14271	3.47619e-08	5.65605e-06	ENSG00000134057/ENSG00000124762/ENSG00000087586/ENSG00000075218/ENSG00000132646/ENSG00000123080/ENSG00000118193/ENSG00000170312/ENSG00000101412/ENSG00000136235/ENSG00000175793/ENSG00000171791/ENSG00000093009/ENSG00000158402/ENSG00000147883/ENSG00000129355/ENSG00000129173/ENSG00000140465/ENSG00000173846/ENSG00000164362/ENSG00000102760	CCNB1/CDKN1A/AURKA/GTSE1/PCNA/CDKN2C/KIF14/CDK1/E2F1/GPNMB/SFN/BCL2/CDC45/CDC25C/CDKN2B/CDKN2D/E2F8/CYP1A1/PLK3/TERT/RGCC	21	3	ENSG00000136235/ENSG00000147883/ENSG00000140465	18	ENSG00000134057/ENSG00000124762/ENSG00000087586/ENSG00000075218/ENSG00000132646/ENSG00000123080/ENSG00000118193/ENSG00000170312/ENSG00000101412/ENSG00000175793/ENSG00000171791/ENSG00000093009/ENSG00000158402/ENSG00000129355/ENSG00000129173/ENSG00000173846/ENSG00000164362/ENSG00000102760
BP	GO:0007093	mitotic cell cycle checkpoint	22/505	163/14271	6.84345e-08	1.03365e-05	ENSG00000131747/ENSG00000166851/ENSG00000134057/ENSG00000178999/ENSG00000124762/ENSG00000087586/ENSG00000075218/ENSG00000132646/ENSG00000167513/ENSG00000170312/ENSG00000169679/ENSG00000101412/ENSG00000140525/ENSG00000080986/ENSG00000175793/ENSG00000140534/ENSG00000158402/ENSG00000147883/ENSG00000129173/ENSG00000092853/ENSG00000173846/ENSG00000102760	TOP2A/PLK1/CCNB1/AURKB/CDKN1A/AURKA/GTSE1/PCNA/CDT1/CDK1/BUB1/E2F1/FANCI/NDC80/SFN/TICRR/CDC25C/CDKN2B/E2F8/CLSPN/PLK3/RGCC	22	1	ENSG00000147883	21	ENSG00000131747/ENSG00000166851/ENSG00000134057/ENSG00000178999/ENSG00000124762/ENSG00000087586/ENSG00000075218/ENSG00000132646/ENSG00000167513/ENSG00000170312/ENSG00000169679/ENSG00000101412/ENSG00000140525/ENSG00000080986/ENSG00000175793/ENSG00000140534/ENSG00000158402/ENSG00000129173/ENSG00000092853/ENSG00000173846/ENSG00000102760
BP	GO:0051310	metaphase plate congression	13/505	57/14271	6.88215e-08	1.03365e-05	ENSG00000134057/ENSG00000076382/ENSG00000237649/ENSG00000101447/ENSG00000142945/ENSG00000146670/ENSG00000167513/ENSG00000118193/ENSG00000143228/ENSG00000080986/ENSG00000134222/ENSG00000134690/ENSG00000138778	CCNB1/SPAG5/KIFC1/FAM83D/KIF2C/CDCA5/CDT1/KIF14/NUF2/NDC80/PSRC1/CDCA8/CENPE	13	0		13	ENSG00000134057/ENSG00000076382/ENSG00000237649/ENSG00000101447/ENSG00000142945/ENSG00000146670/ENSG00000167513/ENSG00000118193/ENSG00000143228/ENSG00000080986/ENSG00000134222/ENSG00000134690/ENSG00000138778
BP	GO:0051303	establishment of chromosome localization	14/505	73/14271	2.19076e-07	3.1685e-05	ENSG00000134057/ENSG00000076382/ENSG00000237649/ENSG00000101447/ENSG00000142945/ENSG00000146670/ENSG00000126787/ENSG00000167513/ENSG00000118193/ENSG00000143228/ENSG00000080986/ENSG00000134222/ENSG00000134690/ENSG00000138778	CCNB1/SPAG5/KIFC1/FAM83D/KIF2C/CDCA5/DLGAP5/CDT1/KIF14/NUF2/NDC80/PSRC1/CDCA8/CENPE	14	0		14	ENSG00000134057/ENSG00000076382/ENSG00000237649/ENSG00000101447/ENSG00000142945/ENSG00000146670/ENSG00000126787/ENSG00000167513/ENSG00000118193/ENSG00000143228/ENSG00000080986/ENSG00000134222/ENSG00000134690/ENSG00000138778
BP	GO:0000075	cell cycle checkpoint	25/505	219/14271	2.47022e-07	3.40466e-05	ENSG00000131747/ENSG00000188486/ENSG00000166851/ENSG00000134057/ENSG00000178999/ENSG00000124762/ENSG00000087586/ENSG00000075218/ENSG00000132646/ENSG00000167513/ENSG00000170312/ENSG00000169679/ENSG00000101412/ENSG00000140525/ENSG00000080986/ENSG00000175793/ENSG00000092470/ENSG00000140534/ENSG00000093009/ENSG00000158402/ENSG00000147883/ENSG00000129173/ENSG00000092853/ENSG00000173846/ENSG00000102760	TOP2A/H2AFX/PLK1/CCNB1/AURKB/CDKN1A/AURKA/GTSE1/PCNA/CDT1/CDK1/BUB1/E2F1/FANCI/NDC80/SFN/WDR76/TICRR/CDC45/CDC25C/CDKN2B/E2F8/CLSPN/PLK3/RGCC	25	1	ENSG00000147883	24	ENSG00000131747/ENSG00000188486/ENSG00000166851/ENSG00000134057/ENSG00000178999/ENSG00000124762/ENSG00000087586/ENSG00000075218/ENSG00000132646/ENSG00000167513/ENSG00000170312/ENSG00000169679/ENSG00000101412/ENSG00000140525/ENSG00000080986/ENSG00000175793/ENSG00000092470/ENSG00000140534/ENSG00000093009/ENSG00000158402/ENSG00000129173/ENSG00000092853/ENSG00000173846/ENSG00000102760
BP	GO:0007080	mitotic metaphase plate congression	11/505	44/14271	2.5992e-07	3.40466e-05	ENSG00000134057/ENSG00000237649/ENSG00000142945/ENSG00000146670/ENSG00000167513/ENSG00000118193/ENSG00000143228/ENSG00000080986/ENSG00000134222/ENSG00000134690/ENSG00000138778	CCNB1/KIFC1/KIF2C/CDCA5/CDT1/KIF14/NUF2/NDC80/PSRC1/CDCA8/CENPE	11	0		11	ENSG00000134057/ENSG00000237649/ENSG00000142945/ENSG00000146670/ENSG00000167513/ENSG00000118193/ENSG00000143228/ENSG00000080986/ENSG00000134222/ENSG00000134690/ENSG00000138778
BP	GO:0050000	chromosome localization	14/505	74/14271	2.61561e-07	3.40466e-05	ENSG00000134057/ENSG00000076382/ENSG00000237649/ENSG00000101447/ENSG00000142945/ENSG00000146670/ENSG00000126787/ENSG00000167513/ENSG00000118193/ENSG00000143228/ENSG00000080986/ENSG00000134222/ENSG00000134690/ENSG00000138778	CCNB1/SPAG5/KIFC1/FAM83D/KIF2C/CDCA5/DLGAP5/CDT1/KIF14/NUF2/NDC80/PSRC1/CDCA8/CENPE	14	0		14	ENSG00000134057/ENSG00000076382/ENSG00000237649/ENSG00000101447/ENSG00000142945/ENSG00000146670/ENSG00000126787/ENSG00000167513/ENSG00000118193/ENSG00000143228/ENSG00000080986/ENSG00000134222/ENSG00000134690/ENSG00000138778
BP	GO:0031570	DNA integrity checkpoint	21/505	166/14271	4.12918e-07	5.20143e-05	ENSG00000131747/ENSG00000188486/ENSG00000166851/ENSG00000134057/ENSG00000124762/ENSG00000087586/ENSG00000075218/ENSG00000132646/ENSG00000167513/ENSG00000170312/ENSG00000101412/ENSG00000140525/ENSG00000175793/ENSG00000092470/ENSG00000140534/ENSG00000093009/ENSG00000158402/ENSG00000129173/ENSG00000092853/ENSG00000173846/ENSG00000102760	TOP2A/H2AFX/PLK1/CCNB1/CDKN1A/AURKA/GTSE1/PCNA/CDT1/CDK1/E2F1/FANCI/SFN/WDR76/TICRR/CDC45/CDC25C/E2F8/CLSPN/PLK3/RGCC	21	0		21	ENSG00000131747/ENSG00000188486/ENSG00000166851/ENSG00000134057/ENSG00000124762/ENSG00000087586/ENSG00000075218/ENSG00000132646/ENSG00000167513/ENSG00000170312/ENSG00000101412/ENSG00000140525/ENSG00000175793/ENSG00000092470/ENSG00000140534/ENSG00000093009/ENSG00000158402/ENSG00000129173/ENSG00000092853/ENSG00000173846/ENSG00000102760
BP	GO:1902807	negative regulation of cell cycle G1/S phase transition	16/505	101/14271	4.74687e-07	5.79266e-05	ENSG00000134057/ENSG00000124762/ENSG00000087586/ENSG00000075218/ENSG00000132646/ENSG00000170312/ENSG00000101412/ENSG00000136235/ENSG00000175793/ENSG00000171791/ENSG00000158402/ENSG00000147883/ENSG00000129355/ENSG00000129173/ENSG00000173846/ENSG00000102760	CCNB1/CDKN1A/AURKA/GTSE1/PCNA/CDK1/E2F1/GPNMB/SFN/BCL2/CDC25C/CDKN2B/CDKN2D/E2F8/PLK3/RGCC	16	2	ENSG00000136235/ENSG00000147883	14	ENSG00000134057/ENSG00000124762/ENSG00000087586/ENSG00000075218/ENSG00000132646/ENSG00000170312/ENSG00000101412/ENSG00000175793/ENSG00000171791/ENSG00000158402/ENSG00000129355/ENSG00000129173/ENSG00000173846/ENSG00000102760
BP	GO:0010948	negative regulation of cell cycle process	30/505	313/14271	7.39948e-07	8.75605e-05	ENSG00000166851/ENSG00000164611/ENSG00000134057/ENSG00000135476/ENSG00000178999/ENSG00000117650/ENSG00000124762/ENSG00000087586/ENSG00000075218/ENSG00000132646/ENSG00000167513/ENSG00000170312/ENSG00000171848/ENSG00000169679/ENSG00000101412/ENSG00000136235/ENSG00000140525/ENSG00000080986/ENSG00000175793/ENSG00000171791/ENSG00000140534/ENSG00000158402/ENSG00000112029/ENSG00000147883/ENSG00000129355…	PLK1/PTTG1/CCNB1/ESPL1/AURKB/NEK2/CDKN1A/AURKA/GTSE1/PCNA/CDT1/CDK1/RRM2/BUB1/E2F1/GPNMB/FANCI/NDC80/SFN/BCL2/TICRR/CDC25C/FBXO5/CDKN2B/CDKN2D/E2F8/CLSPN/PLK3/RGCC/FBXO43	30	2	ENSG00000136235/ENSG00000147883	28	ENSG00000166851/ENSG00000164611/ENSG00000134057/ENSG00000135476/ENSG00000178999/ENSG00000117650/ENSG00000124762/ENSG00000087586/ENSG00000075218/ENSG00000132646/ENSG00000167513/ENSG00000170312/ENSG00000171848/ENSG00000169679/ENSG00000101412/ENSG00000140525/ENSG00000080986/ENSG00000175793/ENSG00000171791/ENSG00000140534/ENSG00000158402/ENSG00000112029/ENSG00000129355/ENSG00000129173/ENSG00000092853…
BP	GO:0000079	regulation of cyclin-dependent protein serine/threonine kinase activity	14/505	81/14271	8.33284e-07	9.57051e-05	ENSG00000166851/ENSG00000134057/ENSG00000124762/ENSG00000127564/ENSG00000123080/ENSG00000100526/ENSG00000134222/ENSG00000175793/ENSG00000158402/ENSG00000147883/ENSG00000164045/ENSG00000129355/ENSG00000175305/ENSG00000102760	PLK1/CCNB1/CDKN1A/PKMYT1/CDKN2C/CDKN3/PSRC1/SFN/CDC25C/CDKN2B/CDC25A/CDKN2D/CCNE2/RGCC	14	1	ENSG00000147883	13	ENSG00000166851/ENSG00000134057/ENSG00000124762/ENSG00000127564/ENSG00000123080/ENSG00000100526/ENSG00000134222/ENSG00000175793/ENSG00000158402/ENSG00000164045/ENSG00000129355/ENSG00000175305/ENSG00000102760
BP	GO:0006977	DNA damage response, signal transduction by p53 class mediator resulting in cell cycle arrest	12/505	61/14271	1.21375e-06	0.000133069	ENSG00000134057/ENSG00000124762/ENSG00000087586/ENSG00000075218/ENSG00000132646/ENSG00000170312/ENSG00000101412/ENSG00000175793/ENSG00000158402/ENSG00000129173/ENSG00000173846/ENSG00000102760	CCNB1/CDKN1A/AURKA/GTSE1/PCNA/CDK1/E2F1/SFN/CDC25C/E2F8/PLK3/RGCC	12	0		12	ENSG00000134057/ENSG00000124762/ENSG00000087586/ENSG00000075218/ENSG00000132646/ENSG00000170312/ENSG00000101412/ENSG00000175793/ENSG00000158402/ENSG00000129173/ENSG00000173846/ENSG00000102760
BP	GO:1901989	positive regulation of cell cycle phase transition	13/505	72/14271	1.22676e-06	0.000133069	ENSG00000175063/ENSG00000134057/ENSG00000101447/ENSG00000135476/ENSG00000146670/ENSG00000126787/ENSG00000167513/ENSG00000170312/ENSG00000093009/ENSG00000158402/ENSG00000164045/ENSG00000140465/ENSG00000164362	UBE2C/CCNB1/FAM83D/ESPL1/CDCA5/DLGAP5/CDT1/CDK1/CDC45/CDC25C/CDC25A/CYP1A1/TERT	13	1	ENSG00000140465	12	ENSG00000175063/ENSG00000134057/ENSG00000101447/ENSG00000135476/ENSG00000146670/ENSG00000126787/ENSG00000167513/ENSG00000170312/ENSG00000093009/ENSG00000158402/ENSG00000164045/ENSG00000164362
BP	GO:1903046	meiotic cell cycle process	20/505	163/14271	1.27016e-06	0.000133502	ENSG00000131747/ENSG00000166851/ENSG00000164611/ENSG00000117399/ENSG00000135476/ENSG00000087586/ENSG00000010292/ENSG00000143228/ENSG00000169679/ENSG00000066279/ENSG00000121152/ENSG00000112029/ENSG00000175305/ENSG00000126803/ENSG00000121211/ENSG00000100206/ENSG00000181773/ENSG00000124882/ENSG00000161860/ENSG00000156509	TOP2A/PLK1/PTTG1/CDC20/ESPL1/AURKA/NCAPD2/NUF2/BUB1/ASPM/NCAPH/FBXO5/CCNE2/HSPA2/MND1/DMC1/GPR3/EREG/SYCE2/FBXO43	20	0		20	ENSG00000131747/ENSG00000166851/ENSG00000164611/ENSG00000117399/ENSG00000135476/ENSG00000087586/ENSG00000010292/ENSG00000143228/ENSG00000169679/ENSG00000066279/ENSG00000121152/ENSG00000112029/ENSG00000175305/ENSG00000126803/ENSG00000121211/ENSG00000100206/ENSG00000181773/ENSG00000124882/ENSG00000161860/ENSG00000156509
BP	GO:0140013	meiotic nuclear division	19/505	149/14271	1.29912e-06	0.000133502	ENSG00000131747/ENSG00000166851/ENSG00000164611/ENSG00000117399/ENSG00000135476/ENSG00000087586/ENSG00000143228/ENSG00000169679/ENSG00000066279/ENSG00000121152/ENSG00000112029/ENSG00000175305/ENSG00000126803/ENSG00000121211/ENSG00000100206/ENSG00000181773/ENSG00000124882/ENSG00000161860/ENSG00000156509	TOP2A/PLK1/PTTG1/CDC20/ESPL1/AURKA/NUF2/BUB1/ASPM/NCAPH/FBXO5/CCNE2/HSPA2/MND1/DMC1/GPR3/EREG/SYCE2/FBXO43	19	0		19	ENSG00000131747/ENSG00000166851/ENSG00000164611/ENSG00000117399/ENSG00000135476/ENSG00000087586/ENSG00000143228/ENSG00000169679/ENSG00000066279/ENSG00000121152/ENSG00000112029/ENSG00000175305/ENSG00000126803/ENSG00000121211/ENSG00000100206/ENSG00000181773/ENSG00000124882/ENSG00000161860/ENSG00000156509
BP	GO:0072431	signal transduction involved in mitotic G1 DNA damage checkpoint	12/505	62/14271	1.45738e-06	0.000142277	ENSG00000134057/ENSG00000124762/ENSG00000087586/ENSG00000075218/ENSG00000132646/ENSG00000170312/ENSG00000101412/ENSG00000175793/ENSG00000158402/ENSG00000129173/ENSG00000173846/ENSG00000102760	CCNB1/CDKN1A/AURKA/GTSE1/PCNA/CDK1/E2F1/SFN/CDC25C/E2F8/PLK3/RGCC	12	0		12	ENSG00000134057/ENSG00000124762/ENSG00000087586/ENSG00000075218/ENSG00000132646/ENSG00000170312/ENSG00000101412/ENSG00000175793/ENSG00000158402/ENSG00000129173/ENSG00000173846/ENSG00000102760
BP	GO:1902400	intracellular signal transduction involved in G1 DNA damage checkpoint	12/505	62/14271	1.45738e-06	0.000142277	ENSG00000134057/ENSG00000124762/ENSG00000087586/ENSG00000075218/ENSG00000132646/ENSG00000170312/ENSG00000101412/ENSG00000175793/ENSG00000158402/ENSG00000129173/ENSG00000173846/ENSG00000102760	CCNB1/CDKN1A/AURKA/GTSE1/PCNA/CDK1/E2F1/SFN/CDC25C/E2F8/PLK3/RGCC	12	0		12	ENSG00000134057/ENSG00000124762/ENSG00000087586/ENSG00000075218/ENSG00000132646/ENSG00000170312/ENSG00000101412/ENSG00000175793/ENSG00000158402/ENSG00000129173/ENSG00000173846/ENSG00000102760
BP	GO:0010965	regulation of mitotic sister chromatid separation	11/505	52/14271	1.58414e-06	0.000146533	ENSG00000166851/ENSG00000175063/ENSG00000164611/ENSG00000134057/ENSG00000135476/ENSG00000013810/ENSG00000126787/ENSG00000167513/ENSG00000169679/ENSG00000080986/ENSG00000138778	PLK1/UBE2C/PTTG1/CCNB1/ESPL1/TACC3/DLGAP5/CDT1/BUB1/NDC80/CENPE	11	0		11	ENSG00000166851/ENSG00000175063/ENSG00000164611/ENSG00000134057/ENSG00000135476/ENSG00000013810/ENSG00000126787/ENSG00000167513/ENSG00000169679/ENSG00000080986/ENSG00000138778
BP	GO:2000134	negative regulation of G1/S transition of mitotic cell cycle	15/505	98/14271	1.69661e-06	0.000146533	ENSG00000134057/ENSG00000124762/ENSG00000087586/ENSG00000075218/ENSG00000132646/ENSG00000170312/ENSG00000101412/ENSG00000136235/ENSG00000175793/ENSG00000171791/ENSG00000158402/ENSG00000147883/ENSG00000129173/ENSG00000173846/ENSG00000102760	CCNB1/CDKN1A/AURKA/GTSE1/PCNA/CDK1/E2F1/GPNMB/SFN/BCL2/CDC25C/CDKN2B/E2F8/PLK3/RGCC	15	2	ENSG00000136235/ENSG00000147883	13	ENSG00000134057/ENSG00000124762/ENSG00000087586/ENSG00000075218/ENSG00000132646/ENSG00000170312/ENSG00000101412/ENSG00000175793/ENSG00000171791/ENSG00000158402/ENSG00000129173/ENSG00000173846/ENSG00000102760
BP	GO:0072413	signal transduction involved in mitotic cell cycle checkpoint	12/505	63/14271	1.74328e-06	0.000146533	ENSG00000134057/ENSG00000124762/ENSG00000087586/ENSG00000075218/ENSG00000132646/ENSG00000170312/ENSG00000101412/ENSG00000175793/ENSG00000158402/ENSG00000129173/ENSG00000173846/ENSG00000102760	CCNB1/CDKN1A/AURKA/GTSE1/PCNA/CDK1/E2F1/SFN/CDC25C/E2F8/PLK3/RGCC	12	0		12	ENSG00000134057/ENSG00000124762/ENSG00000087586/ENSG00000075218/ENSG00000132646/ENSG00000170312/ENSG00000101412/ENSG00000175793/ENSG00000158402/ENSG00000129173/ENSG00000173846/ENSG00000102760
BP	GO:1902402	signal transduction involved in mitotic DNA damage checkpoint	12/505	63/14271	1.74328e-06	0.000146533	ENSG00000134057/ENSG00000124762/ENSG00000087586/ENSG00000075218/ENSG00000132646/ENSG00000170312/ENSG00000101412/ENSG00000175793/ENSG00000158402/ENSG00000129173/ENSG00000173846/ENSG00000102760	CCNB1/CDKN1A/AURKA/GTSE1/PCNA/CDK1/E2F1/SFN/CDC25C/E2F8/PLK3/RGCC	12	0		12	ENSG00000134057/ENSG00000124762/ENSG00000087586/ENSG00000075218/ENSG00000132646/ENSG00000170312/ENSG00000101412/ENSG00000175793/ENSG00000158402/ENSG00000129173/ENSG00000173846/ENSG00000102760
BP	GO:1902403	signal transduction involved in mitotic DNA integrity checkpoint	12/505	63/14271	1.74328e-06	0.000146533	ENSG00000134057/ENSG00000124762/ENSG00000087586/ENSG00000075218/ENSG00000132646/ENSG00000170312/ENSG00000101412/ENSG00000175793/ENSG00000158402/ENSG00000129173/ENSG00000173846/ENSG00000102760	CCNB1/CDKN1A/AURKA/GTSE1/PCNA/CDK1/E2F1/SFN/CDC25C/E2F8/PLK3/RGCC	12	0		12	ENSG00000134057/ENSG00000124762/ENSG00000087586/ENSG00000075218/ENSG00000132646/ENSG00000170312/ENSG00000101412/ENSG00000175793/ENSG00000158402/ENSG00000129173/ENSG00000173846/ENSG00000102760
BP	GO:0044774	mitotic DNA integrity checkpoint	16/505	111/14271	1.7475e-06	0.000146533	ENSG00000131747/ENSG00000134057/ENSG00000124762/ENSG00000087586/ENSG00000075218/ENSG00000132646/ENSG00000170312/ENSG00000101412/ENSG00000140525/ENSG00000175793/ENSG00000140534/ENSG00000158402/ENSG00000129173/ENSG00000092853/ENSG00000173846/ENSG00000102760	TOP2A/CCNB1/CDKN1A/AURKA/GTSE1/PCNA/CDK1/E2F1/FANCI/SFN/TICRR/CDC25C/E2F8/CLSPN/PLK3/RGCC	16	0		16	ENSG00000131747/ENSG00000134057/ENSG00000124762/ENSG00000087586/ENSG00000075218/ENSG00000132646/ENSG00000170312/ENSG00000101412/ENSG00000140525/ENSG00000175793/ENSG00000140534/ENSG00000158402/ENSG00000129173/ENSG00000092853/ENSG00000173846/ENSG00000102760
BP	GO:1904029	regulation of cyclin-dependent protein kinase activity	14/505	86/14271	1.76365e-06	0.000146533	ENSG00000166851/ENSG00000134057/ENSG00000124762/ENSG00000127564/ENSG00000123080/ENSG00000100526/ENSG00000134222/ENSG00000175793/ENSG00000158402/ENSG00000147883/ENSG00000164045/ENSG00000129355/ENSG00000175305/ENSG00000102760	PLK1/CCNB1/CDKN1A/PKMYT1/CDKN2C/CDKN3/PSRC1/SFN/CDC25C/CDKN2B/CDC25A/CDKN2D/CCNE2/RGCC	14	1	ENSG00000147883	13	ENSG00000166851/ENSG00000134057/ENSG00000124762/ENSG00000127564/ENSG00000123080/ENSG00000100526/ENSG00000134222/ENSG00000175793/ENSG00000158402/ENSG00000164045/ENSG00000129355/ENSG00000175305/ENSG00000102760
BP	GO:1901988	negative regulation of cell cycle phase transition	24/505	228/14271	1.87327e-06	0.000152398	ENSG00000166851/ENSG00000134057/ENSG00000178999/ENSG00000124762/ENSG00000087586/ENSG00000075218/ENSG00000132646/ENSG00000167513/ENSG00000170312/ENSG00000169679/ENSG00000101412/ENSG00000136235/ENSG00000140525/ENSG00000080986/ENSG00000175793/ENSG00000171791/ENSG00000140534/ENSG00000158402/ENSG00000147883/ENSG00000129355/ENSG00000129173/ENSG00000092853/ENSG00000173846/ENSG00000102760	PLK1/CCNB1/AURKB/CDKN1A/AURKA/GTSE1/PCNA/CDT1/CDK1/BUB1/E2F1/GPNMB/FANCI/NDC80/SFN/BCL2/TICRR/CDC25C/CDKN2B/CDKN2D/E2F8/CLSPN/PLK3/RGCC	24	2	ENSG00000136235/ENSG00000147883	22	ENSG00000166851/ENSG00000134057/ENSG00000178999/ENSG00000124762/ENSG00000087586/ENSG00000075218/ENSG00000132646/ENSG00000167513/ENSG00000170312/ENSG00000169679/ENSG00000101412/ENSG00000140525/ENSG00000080986/ENSG00000175793/ENSG00000171791/ENSG00000140534/ENSG00000158402/ENSG00000129355/ENSG00000129173/ENSG00000092853/ENSG00000173846/ENSG00000102760
BP	GO:1901991	negative regulation of mitotic cell cycle phase transition	23/505	213/14271	1.97956e-06	0.000155258	ENSG00000166851/ENSG00000134057/ENSG00000178999/ENSG00000124762/ENSG00000087586/ENSG00000075218/ENSG00000132646/ENSG00000167513/ENSG00000170312/ENSG00000169679/ENSG00000101412/ENSG00000136235/ENSG00000140525/ENSG00000080986/ENSG00000175793/ENSG00000171791/ENSG00000140534/ENSG00000158402/ENSG00000147883/ENSG00000129173/ENSG00000092853/ENSG00000173846/ENSG00000102760	PLK1/CCNB1/AURKB/CDKN1A/AURKA/GTSE1/PCNA/CDT1/CDK1/BUB1/E2F1/GPNMB/FANCI/NDC80/SFN/BCL2/TICRR/CDC25C/CDKN2B/E2F8/CLSPN/PLK3/RGCC	23	2	ENSG00000136235/ENSG00000147883	21	ENSG00000166851/ENSG00000134057/ENSG00000178999/ENSG00000124762/ENSG00000087586/ENSG00000075218/ENSG00000132646/ENSG00000167513/ENSG00000170312/ENSG00000169679/ENSG00000101412/ENSG00000140525/ENSG00000080986/ENSG00000175793/ENSG00000171791/ENSG00000140534/ENSG00000158402/ENSG00000129173/ENSG00000092853/ENSG00000173846/ENSG00000102760
BP	GO:0051304	chromosome separation	13/505	75/14271	1.98793e-06	0.000155258	ENSG00000131747/ENSG00000166851/ENSG00000175063/ENSG00000164611/ENSG00000134057/ENSG00000135476/ENSG00000013810/ENSG00000126787/ENSG00000167513/ENSG00000010292/ENSG00000169679/ENSG00000080986/ENSG00000138778	TOP2A/PLK1/UBE2C/PTTG1/CCNB1/ESPL1/TACC3/DLGAP5/CDT1/NCAPD2/BUB1/NDC80/CENPE	13	0		13	ENSG00000131747/ENSG00000166851/ENSG00000175063/ENSG00000164611/ENSG00000134057/ENSG00000135476/ENSG00000013810/ENSG00000126787/ENSG00000167513/ENSG00000010292/ENSG00000169679/ENSG00000080986/ENSG00000138778
BP	GO:0072395	signal transduction involved in cell cycle checkpoint	13/505	76/14271	2.32191e-06	0.00017028	ENSG00000166851/ENSG00000134057/ENSG00000124762/ENSG00000087586/ENSG00000075218/ENSG00000132646/ENSG00000170312/ENSG00000101412/ENSG00000175793/ENSG00000158402/ENSG00000129173/ENSG00000173846/ENSG00000102760	PLK1/CCNB1/CDKN1A/AURKA/GTSE1/PCNA/CDK1/E2F1/SFN/CDC25C/E2F8/PLK3/RGCC	13	0		13	ENSG00000166851/ENSG00000134057/ENSG00000124762/ENSG00000087586/ENSG00000075218/ENSG00000132646/ENSG00000170312/ENSG00000101412/ENSG00000175793/ENSG00000158402/ENSG00000129173/ENSG00000173846/ENSG00000102760
BP	GO:0072401	signal transduction involved in DNA integrity checkpoint	13/505	76/14271	2.32191e-06	0.00017028	ENSG00000166851/ENSG00000134057/ENSG00000124762/ENSG00000087586/ENSG00000075218/ENSG00000132646/ENSG00000170312/ENSG00000101412/ENSG00000175793/ENSG00000158402/ENSG00000129173/ENSG00000173846/ENSG00000102760	PLK1/CCNB1/CDKN1A/AURKA/GTSE1/PCNA/CDK1/E2F1/SFN/CDC25C/E2F8/PLK3/RGCC	13	0		13	ENSG00000166851/ENSG00000134057/ENSG00000124762/ENSG00000087586/ENSG00000075218/ENSG00000132646/ENSG00000170312/ENSG00000101412/ENSG00000175793/ENSG00000158402/ENSG00000129173/ENSG00000173846/ENSG00000102760
BP	GO:0072422	signal transduction involved in DNA damage checkpoint	13/505	76/14271	2.32191e-06	0.00017028	ENSG00000166851/ENSG00000134057/ENSG00000124762/ENSG00000087586/ENSG00000075218/ENSG00000132646/ENSG00000170312/ENSG00000101412/ENSG00000175793/ENSG00000158402/ENSG00000129173/ENSG00000173846/ENSG00000102760	PLK1/CCNB1/CDKN1A/AURKA/GTSE1/PCNA/CDK1/E2F1/SFN/CDC25C/E2F8/PLK3/RGCC	13	0		13	ENSG00000166851/ENSG00000134057/ENSG00000124762/ENSG00000087586/ENSG00000075218/ENSG00000132646/ENSG00000170312/ENSG00000101412/ENSG00000175793/ENSG00000158402/ENSG00000129173/ENSG00000173846/ENSG00000102760
BP	GO:0051306	mitotic sister chromatid separation	11/505	54/14271	2.35471e-06	0.00017028	ENSG00000166851/ENSG00000175063/ENSG00000164611/ENSG00000134057/ENSG00000135476/ENSG00000013810/ENSG00000126787/ENSG00000167513/ENSG00000169679/ENSG00000080986/ENSG00000138778	PLK1/UBE2C/PTTG1/CCNB1/ESPL1/TACC3/DLGAP5/CDT1/BUB1/NDC80/CENPE	11	0		11	ENSG00000166851/ENSG00000175063/ENSG00000164611/ENSG00000134057/ENSG00000135476/ENSG00000013810/ENSG00000126787/ENSG00000167513/ENSG00000169679/ENSG00000080986/ENSG00000138778
BP	GO:0051225	spindle assembly	16/505	114/14271	2.5055e-06	0.000177891	ENSG00000101057/ENSG00000166851/ENSG00000089685/ENSG00000088325/ENSG00000076382/ENSG00000237649/ENSG00000117399/ENSG00000178999/ENSG00000117650/ENSG00000138160/ENSG00000087586/ENSG00000090889/ENSG00000137807/ENSG00000066279/ENSG00000121957/ENSG00000112029	MYBL2/PLK1/BIRC5/TPX2/SPAG5/KIFC1/CDC20/AURKB/NEK2/KIF11/AURKA/KIF4A/KIF23/ASPM/GPSM2/FBXO5	16	0		16	ENSG00000101057/ENSG00000166851/ENSG00000089685/ENSG00000088325/ENSG00000076382/ENSG00000237649/ENSG00000117399/ENSG00000178999/ENSG00000117650/ENSG00000138160/ENSG00000087586/ENSG00000090889/ENSG00000137807/ENSG00000066279/ENSG00000121957/ENSG00000112029
BP	GO:1904668	positive regulation of ubiquitin protein ligase activity	6/505	13/14271	2.64648e-06	0.000184545	ENSG00000166851/ENSG00000175063/ENSG00000117399/ENSG00000164287/ENSG00000108106/ENSG00000112029	PLK1/UBE2C/CDC20/CDC20B/UBE2S/FBXO5	6	0		6	ENSG00000166851/ENSG00000175063/ENSG00000117399/ENSG00000164287/ENSG00000108106/ENSG00000112029
BP	GO:0000083	regulation of transcription involved in G1/S transition of mitotic cell cycle	8/505	27/14271	2.8505e-06	0.000191929	ENSG00000132646/ENSG00000167513/ENSG00000171848/ENSG00000101412/ENSG00000228716/ENSG00000176890/ENSG00000093009/ENSG00000112029	PCNA/CDT1/RRM2/E2F1/DHFR/TYMS/CDC45/FBXO5	8	0		8	ENSG00000132646/ENSG00000167513/ENSG00000171848/ENSG00000101412/ENSG00000228716/ENSG00000176890/ENSG00000093009/ENSG00000112029
BP	GO:1905818	regulation of chromosome separation	11/505	55/14271	2.85068e-06	0.000191929	ENSG00000166851/ENSG00000175063/ENSG00000164611/ENSG00000134057/ENSG00000135476/ENSG00000013810/ENSG00000126787/ENSG00000167513/ENSG00000169679/ENSG00000080986/ENSG00000138778	PLK1/UBE2C/PTTG1/CCNB1/ESPL1/TACC3/DLGAP5/CDT1/BUB1/NDC80/CENPE	11	0		11	ENSG00000166851/ENSG00000175063/ENSG00000164611/ENSG00000134057/ENSG00000135476/ENSG00000013810/ENSG00000126787/ENSG00000167513/ENSG00000169679/ENSG00000080986/ENSG00000138778
BP	GO:0051302	regulation of cell division	17/505	130/14271	3.30344e-06	0.000218643	ENSG00000166851/ENSG00000112984/ENSG00000178999/ENSG00000186185/ENSG00000087586/ENSG00000122966/ENSG00000118193/ENSG00000137807/ENSG00000175793/ENSG00000066279/ENSG00000092969/ENSG00000129173/ENSG00000183742/ENSG00000173846/ENSG00000198901/ENSG00000124882/ENSG00000119630	PLK1/KIF20A/AURKB/KIF18B/AURKA/CIT/KIF14/KIF23/SFN/ASPM/TGFB2/E2F8/MACC1/PLK3/PRC1/EREG/PGF	17	2	ENSG00000092969/ENSG00000183742	15	ENSG00000166851/ENSG00000112984/ENSG00000178999/ENSG00000186185/ENSG00000087586/ENSG00000122966/ENSG00000118193/ENSG00000137807/ENSG00000175793/ENSG00000066279/ENSG00000129173/ENSG00000173846/ENSG00000198901/ENSG00000124882/ENSG00000119630
BP	GO:0000086	G2/M transition of mitotic cell cycle	24/505	241/14271	4.95668e-06	0.000322597	ENSG00000166851/ENSG00000145386/ENSG00000134057/ENSG00000088325/ENSG00000072571/ENSG00000111206/ENSG00000178999/ENSG00000117650/ENSG00000124762/ENSG00000157456/ENSG00000087586/ENSG00000127564/ENSG00000122966/ENSG00000118193/ENSG00000170312/ENSG00000140525/ENSG00000165304/ENSG00000140534/ENSG00000158402/ENSG00000147883/ENSG00000164045/ENSG00000058091/ENSG00000092853/ENSG00000173846	PLK1/CCNA2/CCNB1/TPX2/HMMR/FOXM1/AURKB/NEK2/CDKN1A/CCNB2/AURKA/PKMYT1/CIT/KIF14/CDK1/FANCI/MELK/TICRR/CDC25C/CDKN2B/CDC25A/CDK14/CLSPN/PLK3	24	1	ENSG00000147883	23	ENSG00000166851/ENSG00000145386/ENSG00000134057/ENSG00000088325/ENSG00000072571/ENSG00000111206/ENSG00000178999/ENSG00000117650/ENSG00000124762/ENSG00000157456/ENSG00000087586/ENSG00000127564/ENSG00000122966/ENSG00000118193/ENSG00000170312/ENSG00000140525/ENSG00000165304/ENSG00000140534/ENSG00000158402/ENSG00000164045/ENSG00000058091/ENSG00000092853/ENSG00000173846
BP	GO:0044839	cell cycle G2/M phase transition	25/505	258/14271	5.13948e-06	0.000326078	ENSG00000166851/ENSG00000145386/ENSG00000134057/ENSG00000088325/ENSG00000072571/ENSG00000111206/ENSG00000178999/ENSG00000117650/ENSG00000124762/ENSG00000157456/ENSG00000087586/ENSG00000075218/ENSG00000127564/ENSG00000122966/ENSG00000118193/ENSG00000170312/ENSG00000140525/ENSG00000165304/ENSG00000140534/ENSG00000158402/ENSG00000147883/ENSG00000164045/ENSG00000058091/ENSG00000092853/ENSG00000173846	PLK1/CCNA2/CCNB1/TPX2/HMMR/FOXM1/AURKB/NEK2/CDKN1A/CCNB2/AURKA/GTSE1/PKMYT1/CIT/KIF14/CDK1/FANCI/MELK/TICRR/CDC25C/CDKN2B/CDC25A/CDK14/CLSPN/PLK3	25	1	ENSG00000147883	24	ENSG00000166851/ENSG00000145386/ENSG00000134057/ENSG00000088325/ENSG00000072571/ENSG00000111206/ENSG00000178999/ENSG00000117650/ENSG00000124762/ENSG00000157456/ENSG00000087586/ENSG00000075218/ENSG00000127564/ENSG00000122966/ENSG00000118193/ENSG00000170312/ENSG00000140525/ENSG00000165304/ENSG00000140534/ENSG00000158402/ENSG00000164045/ENSG00000058091/ENSG00000092853/ENSG00000173846
BP	GO:0030261	chromosome condensation	8/505	29/14271	5.17716e-06	0.000326078	ENSG00000131747/ENSG00000134057/ENSG00000146670/ENSG00000109805/ENSG00000010292/ENSG00000170312/ENSG00000121152/ENSG00000137804	TOP2A/CCNB1/CDCA5/NCAPG/NCAPD2/CDK1/NCAPH/NUSAP1	8	0		8	ENSG00000131747/ENSG00000134057/ENSG00000146670/ENSG00000109805/ENSG00000010292/ENSG00000170312/ENSG00000121152/ENSG00000137804
BP	GO:0031571	mitotic G1 DNA damage checkpoint	12/505	70/14271	5.54942e-06	0.000338601	ENSG00000134057/ENSG00000124762/ENSG00000087586/ENSG00000075218/ENSG00000132646/ENSG00000170312/ENSG00000101412/ENSG00000175793/ENSG00000158402/ENSG00000129173/ENSG00000173846/ENSG00000102760	CCNB1/CDKN1A/AURKA/GTSE1/PCNA/CDK1/E2F1/SFN/CDC25C/E2F8/PLK3/RGCC	12	0		12	ENSG00000134057/ENSG00000124762/ENSG00000087586/ENSG00000075218/ENSG00000132646/ENSG00000170312/ENSG00000101412/ENSG00000175793/ENSG00000158402/ENSG00000129173/ENSG00000173846/ENSG00000102760
BP	GO:0044819	mitotic G1/S transition checkpoint	12/505	70/14271	5.54942e-06	0.000338601	ENSG00000134057/ENSG00000124762/ENSG00000087586/ENSG00000075218/ENSG00000132646/ENSG00000170312/ENSG00000101412/ENSG00000175793/ENSG00000158402/ENSG00000129173/ENSG00000173846/ENSG00000102760	CCNB1/CDKN1A/AURKA/GTSE1/PCNA/CDK1/E2F1/SFN/CDC25C/E2F8/PLK3/RGCC	12	0		12	ENSG00000134057/ENSG00000124762/ENSG00000087586/ENSG00000075218/ENSG00000132646/ENSG00000170312/ENSG00000101412/ENSG00000175793/ENSG00000158402/ENSG00000129173/ENSG00000173846/ENSG00000102760
BP	GO:0030330	DNA damage response, signal transduction by p53 class mediator	15/505	108/14271	5.87557e-06	0.000352986	ENSG00000134057/ENSG00000111206/ENSG00000124762/ENSG00000087586/ENSG00000075218/ENSG00000132646/ENSG00000170312/ENSG00000101412/ENSG00000175793/ENSG00000158402/ENSG00000129173/ENSG00000141682/ENSG00000173846/ENSG00000148677/ENSG00000102760	CCNB1/FOXM1/CDKN1A/AURKA/GTSE1/PCNA/CDK1/E2F1/SFN/CDC25C/E2F8/PMAIP1/PLK3/ANKRD1/RGCC	15	1	ENSG00000148677	14	ENSG00000134057/ENSG00000111206/ENSG00000124762/ENSG00000087586/ENSG00000075218/ENSG00000132646/ENSG00000170312/ENSG00000101412/ENSG00000175793/ENSG00000158402/ENSG00000129173/ENSG00000141682/ENSG00000173846/ENSG00000102760
BP	GO:0001578	microtubule bundle formation	13/505	83/14271	6.41528e-06	0.000376916	ENSG00000166851/ENSG00000112984/ENSG00000134222/ENSG00000004838/ENSG00000198003/ENSG00000186710/ENSG00000100078/ENSG00000198901/ENSG00000092850/ENSG00000104237/ENSG00000171811/ENSG00000159713/ENSG00000187726	PLK1/KIF20A/PSRC1/ZMYND10/CCDC151/CFAP73/PLA2G3/PRC1/TEKT2/RP1/CFAP46/TPPP3/DNAJB13	13	0		13	ENSG00000166851/ENSG00000112984/ENSG00000134222/ENSG00000004838/ENSG00000198003/ENSG00000186710/ENSG00000100078/ENSG00000198901/ENSG00000092850/ENSG00000104237/ENSG00000171811/ENSG00000159713/ENSG00000187726
BP	GO:0044783	G1 DNA damage checkpoint	12/505	71/14271	6.46694e-06	0.000376916	ENSG00000134057/ENSG00000124762/ENSG00000087586/ENSG00000075218/ENSG00000132646/ENSG00000170312/ENSG00000101412/ENSG00000175793/ENSG00000158402/ENSG00000129173/ENSG00000173846/ENSG00000102760	CCNB1/CDKN1A/AURKA/GTSE1/PCNA/CDK1/E2F1/SFN/CDC25C/E2F8/PLK3/RGCC	12	0		12	ENSG00000134057/ENSG00000124762/ENSG00000087586/ENSG00000075218/ENSG00000132646/ENSG00000170312/ENSG00000101412/ENSG00000175793/ENSG00000158402/ENSG00000129173/ENSG00000173846/ENSG00000102760
BP	GO:0033045	regulation of sister chromatid segregation	12/505	73/14271	8.70905e-06	0.00050013	ENSG00000166851/ENSG00000175063/ENSG00000164611/ENSG00000134057/ENSG00000135476/ENSG00000013810/ENSG00000146670/ENSG00000126787/ENSG00000167513/ENSG00000169679/ENSG00000080986/ENSG00000138778	PLK1/UBE2C/PTTG1/CCNB1/ESPL1/TACC3/CDCA5/DLGAP5/CDT1/BUB1/NDC80/CENPE	12	0		12	ENSG00000166851/ENSG00000175063/ENSG00000164611/ENSG00000134057/ENSG00000135476/ENSG00000013810/ENSG00000146670/ENSG00000126787/ENSG00000167513/ENSG00000169679/ENSG00000080986/ENSG00000138778
BP	GO:0007091	metaphase/anaphase transition of mitotic cell cycle	10/505	51/14271	9.74865e-06	0.000543836	ENSG00000166851/ENSG00000175063/ENSG00000134057/ENSG00000135476/ENSG00000013810/ENSG00000126787/ENSG00000167513/ENSG00000169679/ENSG00000080986/ENSG00000138778	PLK1/UBE2C/CCNB1/ESPL1/TACC3/DLGAP5/CDT1/BUB1/NDC80/CENPE	10	0		10	ENSG00000166851/ENSG00000175063/ENSG00000134057/ENSG00000135476/ENSG00000013810/ENSG00000126787/ENSG00000167513/ENSG00000169679/ENSG00000080986/ENSG00000138778
BP	GO:0044784	metaphase/anaphase transition of cell cycle	10/505	51/14271	9.74865e-06	0.000543836	ENSG00000166851/ENSG00000175063/ENSG00000134057/ENSG00000135476/ENSG00000013810/ENSG00000126787/ENSG00000167513/ENSG00000169679/ENSG00000080986/ENSG00000138778	PLK1/UBE2C/CCNB1/ESPL1/TACC3/DLGAP5/CDT1/BUB1/NDC80/CENPE	10	0		10	ENSG00000166851/ENSG00000175063/ENSG00000134057/ENSG00000135476/ENSG00000013810/ENSG00000126787/ENSG00000167513/ENSG00000169679/ENSG00000080986/ENSG00000138778
BP	GO:0045930	negative regulation of mitotic cell cycle	26/505	287/14271	1.12704e-05	0.000616112	ENSG00000131747/ENSG00000166851/ENSG00000164611/ENSG00000134057/ENSG00000178999/ENSG00000124762/ENSG00000087586/ENSG00000075218/ENSG00000132646/ENSG00000167513/ENSG00000170312/ENSG00000169679/ENSG00000101412/ENSG00000136235/ENSG00000140525/ENSG00000080986/ENSG00000175793/ENSG00000171791/ENSG00000140534/ENSG00000158402/ENSG00000147883/ENSG00000129173/ENSG00000092853/ENSG00000078725/ENSG00000173846…	TOP2A/PLK1/PTTG1/CCNB1/AURKB/CDKN1A/AURKA/GTSE1/PCNA/CDT1/CDK1/BUB1/E2F1/GPNMB/FANCI/NDC80/SFN/BCL2/TICRR/CDC25C/CDKN2B/E2F8/CLSPN/BRINP1/PLK3/RGCC	26	3	ENSG00000136235/ENSG00000147883/ENSG00000078725	23	ENSG00000131747/ENSG00000166851/ENSG00000164611/ENSG00000134057/ENSG00000178999/ENSG00000124762/ENSG00000087586/ENSG00000075218/ENSG00000132646/ENSG00000167513/ENSG00000170312/ENSG00000169679/ENSG00000101412/ENSG00000140525/ENSG00000080986/ENSG00000175793/ENSG00000171791/ENSG00000140534/ENSG00000158402/ENSG00000129173/ENSG00000092853/ENSG00000173846/ENSG00000102760
BP	GO:0033047	regulation of mitotic sister chromatid segregation	11/505	63/14271	1.13598e-05	0.000616112	ENSG00000166851/ENSG00000175063/ENSG00000164611/ENSG00000134057/ENSG00000135476/ENSG00000013810/ENSG00000126787/ENSG00000167513/ENSG00000169679/ENSG00000080986/ENSG00000138778	PLK1/UBE2C/PTTG1/CCNB1/ESPL1/TACC3/DLGAP5/CDT1/BUB1/NDC80/CENPE	11	0		11	ENSG00000166851/ENSG00000175063/ENSG00000164611/ENSG00000134057/ENSG00000135476/ENSG00000013810/ENSG00000126787/ENSG00000167513/ENSG00000169679/ENSG00000080986/ENSG00000138778
BP	GO:0042770	signal transduction in response to DNA damage	16/505	131/14271	1.5464e-05	0.00081742	ENSG00000166851/ENSG00000134057/ENSG00000111206/ENSG00000124762/ENSG00000087586/ENSG00000075218/ENSG00000132646/ENSG00000170312/ENSG00000101412/ENSG00000175793/ENSG00000158402/ENSG00000129173/ENSG00000141682/ENSG00000173846/ENSG00000148677/ENSG00000102760	PLK1/CCNB1/FOXM1/CDKN1A/AURKA/GTSE1/PCNA/CDK1/E2F1/SFN/CDC25C/E2F8/PMAIP1/PLK3/ANKRD1/RGCC	16	1	ENSG00000148677	15	ENSG00000166851/ENSG00000134057/ENSG00000111206/ENSG00000124762/ENSG00000087586/ENSG00000075218/ENSG00000132646/ENSG00000170312/ENSG00000101412/ENSG00000175793/ENSG00000158402/ENSG00000129173/ENSG00000141682/ENSG00000173846/ENSG00000102760
BP	GO:0090307	mitotic spindle assembly	11/505	65/14271	1.54902e-05	0.00081742	ENSG00000101057/ENSG00000166851/ENSG00000089685/ENSG00000088325/ENSG00000237649/ENSG00000117399/ENSG00000178999/ENSG00000117650/ENSG00000138160/ENSG00000090889/ENSG00000137807	MYBL2/PLK1/BIRC5/TPX2/KIFC1/CDC20/AURKB/NEK2/KIF11/KIF4A/KIF23	11	0		11	ENSG00000101057/ENSG00000166851/ENSG00000089685/ENSG00000088325/ENSG00000237649/ENSG00000117399/ENSG00000178999/ENSG00000117650/ENSG00000138160/ENSG00000090889/ENSG00000137807
BP	GO:0044773	mitotic DNA damage checkpoint	14/505	105/14271	1.92733e-05	0.0010035	ENSG00000134057/ENSG00000124762/ENSG00000087586/ENSG00000075218/ENSG00000132646/ENSG00000170312/ENSG00000101412/ENSG00000140525/ENSG00000175793/ENSG00000158402/ENSG00000129173/ENSG00000092853/ENSG00000173846/ENSG00000102760	CCNB1/CDKN1A/AURKA/GTSE1/PCNA/CDK1/E2F1/FANCI/SFN/CDC25C/E2F8/CLSPN/PLK3/RGCC	14	0		14	ENSG00000134057/ENSG00000124762/ENSG00000087586/ENSG00000075218/ENSG00000132646/ENSG00000170312/ENSG00000101412/ENSG00000140525/ENSG00000175793/ENSG00000158402/ENSG00000129173/ENSG00000092853/ENSG00000173846/ENSG00000102760
BP	GO:0071103	DNA conformation change	24/505	262/14271	2.0352e-05	0.00104572	ENSG00000131747/ENSG00000188486/ENSG00000164104/ENSG00000134057/ENSG00000146670/ENSG00000109805/ENSG00000010292/ENSG00000170312/ENSG00000160957/ENSG00000184897/ENSG00000131153/ENSG00000123485/ENSG00000140451/ENSG00000115163/ENSG00000137812/ENSG00000134574/ENSG00000121152/ENSG00000151725/ENSG00000137804/ENSG00000093009/ENSG00000100162/ENSG00000123219/ENSG00000085999/ENSG00000270276	TOP2A/H2AFX/HMGB2/CCNB1/CDCA5/NCAPG/NCAPD2/CDK1/RECQL4/H1FX/GINS2/HJURP/PIF1/CENPA/KNL1/DDB2/NCAPH/CENPU/NUSAP1/CDC45/CENPM/CENPK/RAD54L/HIST2H4B	24	0		24	ENSG00000131747/ENSG00000188486/ENSG00000164104/ENSG00000134057/ENSG00000146670/ENSG00000109805/ENSG00000010292/ENSG00000170312/ENSG00000160957/ENSG00000184897/ENSG00000131153/ENSG00000123485/ENSG00000140451/ENSG00000115163/ENSG00000137812/ENSG00000134574/ENSG00000121152/ENSG00000151725/ENSG00000137804/ENSG00000093009/ENSG00000100162/ENSG00000123219/ENSG00000085999/ENSG00000270276
BP	GO:0045840	positive regulation of mitotic nuclear division	9/505	45/14271	2.30315e-05	0.00116802	ENSG00000175063/ENSG00000135476/ENSG00000087586/ENSG00000146670/ENSG00000126787/ENSG00000167513/ENSG00000137804/ENSG00000124882/ENSG00000102760	UBE2C/ESPL1/AURKA/CDCA5/DLGAP5/CDT1/NUSAP1/EREG/RGCC	9	0		9	ENSG00000175063/ENSG00000135476/ENSG00000087586/ENSG00000146670/ENSG00000126787/ENSG00000167513/ENSG00000137804/ENSG00000124882/ENSG00000102760
BP	GO:0060337	type I interferon signaling pathway	11/505	69/14271	2.77805e-05	0.0013732	ENSG00000111331/ENSG00000126709/ENSG00000157601/ENSG00000185885/ENSG00000142089/ENSG00000089127/ENSG00000185507/ENSG00000165949/ENSG00000187608/ENSG00000185745/ENSG00000119917	OAS3/IFI6/MX1/IFITM1/IFITM3/OAS1/IRF7/IFI27/ISG15/IFIT1/IFIT3	11	0		11	ENSG00000111331/ENSG00000126709/ENSG00000157601/ENSG00000185885/ENSG00000142089/ENSG00000089127/ENSG00000185507/ENSG00000165949/ENSG00000187608/ENSG00000185745/ENSG00000119917
BP	GO:0071357	cellular response to type I interferon	11/505	69/14271	2.77805e-05	0.0013732	ENSG00000111331/ENSG00000126709/ENSG00000157601/ENSG00000185885/ENSG00000142089/ENSG00000089127/ENSG00000185507/ENSG00000165949/ENSG00000187608/ENSG00000185745/ENSG00000119917	OAS3/IFI6/MX1/IFITM1/IFITM3/OAS1/IRF7/IFI27/ISG15/IFIT1/IFIT3	11	0		11	ENSG00000111331/ENSG00000126709/ENSG00000157601/ENSG00000185885/ENSG00000142089/ENSG00000089127/ENSG00000185507/ENSG00000165949/ENSG00000187608/ENSG00000185745/ENSG00000119917
BP	GO:0051653	spindle localization	8/505	36/14271	2.93418e-05	0.00143224	ENSG00000076382/ENSG00000135476/ENSG00000115163/ENSG00000080986/ENSG00000066279/ENSG00000121957/ENSG00000137804/ENSG00000164056	SPAG5/ESPL1/CENPA/NDC80/ASPM/GPSM2/NUSAP1/SPRY1	8	1	ENSG00000164056	7	ENSG00000076382/ENSG00000135476/ENSG00000115163/ENSG00000080986/ENSG00000066279/ENSG00000121957/ENSG00000137804
BP	GO:0071158	positive regulation of cell cycle arrest	12/505	83/14271	3.32854e-05	0.00160469	ENSG00000134057/ENSG00000124762/ENSG00000087586/ENSG00000075218/ENSG00000132646/ENSG00000170312/ENSG00000101412/ENSG00000175793/ENSG00000158402/ENSG00000129173/ENSG00000173846/ENSG00000102760	CCNB1/CDKN1A/AURKA/GTSE1/PCNA/CDK1/E2F1/SFN/CDC25C/E2F8/PLK3/RGCC	12	0		12	ENSG00000134057/ENSG00000124762/ENSG00000087586/ENSG00000075218/ENSG00000132646/ENSG00000170312/ENSG00000101412/ENSG00000175793/ENSG00000158402/ENSG00000129173/ENSG00000173846/ENSG00000102760
BP	GO:0000077	DNA damage checkpoint	17/505	156/14271	3.79416e-05	0.00180685	ENSG00000188486/ENSG00000166851/ENSG00000134057/ENSG00000124762/ENSG00000087586/ENSG00000075218/ENSG00000132646/ENSG00000170312/ENSG00000101412/ENSG00000140525/ENSG00000175793/ENSG00000092470/ENSG00000158402/ENSG00000129173/ENSG00000092853/ENSG00000173846/ENSG00000102760	H2AFX/PLK1/CCNB1/CDKN1A/AURKA/GTSE1/PCNA/CDK1/E2F1/FANCI/SFN/WDR76/CDC25C/E2F8/CLSPN/PLK3/RGCC	17	0		17	ENSG00000188486/ENSG00000166851/ENSG00000134057/ENSG00000124762/ENSG00000087586/ENSG00000075218/ENSG00000132646/ENSG00000170312/ENSG00000101412/ENSG00000140525/ENSG00000175793/ENSG00000092470/ENSG00000158402/ENSG00000129173/ENSG00000092853/ENSG00000173846/ENSG00000102760
BP	GO:0045931	positive regulation of mitotic cell cycle	15/505	126/14271	3.85071e-05	0.00181169	ENSG00000175063/ENSG00000134057/ENSG00000135476/ENSG00000087586/ENSG00000146670/ENSG00000126787/ENSG00000167513/ENSG00000170312/ENSG00000080986/ENSG00000137804/ENSG00000093009/ENSG00000140465/ENSG00000124882/ENSG00000164362/ENSG00000102760	UBE2C/CCNB1/ESPL1/AURKA/CDCA5/DLGAP5/CDT1/CDK1/NDC80/NUSAP1/CDC45/CYP1A1/EREG/TERT/RGCC	15	1	ENSG00000140465	14	ENSG00000175063/ENSG00000134057/ENSG00000135476/ENSG00000087586/ENSG00000146670/ENSG00000126787/ENSG00000167513/ENSG00000170312/ENSG00000080986/ENSG00000137804/ENSG00000093009/ENSG00000124882/ENSG00000164362/ENSG00000102760
BP	GO:0030071	regulation of mitotic metaphase/anaphase transition	9/505	48/14271	3.96639e-05	0.00182221	ENSG00000166851/ENSG00000175063/ENSG00000134057/ENSG00000135476/ENSG00000126787/ENSG00000167513/ENSG00000169679/ENSG00000080986/ENSG00000138778	PLK1/UBE2C/CCNB1/ESPL1/DLGAP5/CDT1/BUB1/NDC80/CENPE	9	0		9	ENSG00000166851/ENSG00000175063/ENSG00000134057/ENSG00000135476/ENSG00000126787/ENSG00000167513/ENSG00000169679/ENSG00000080986/ENSG00000138778
BP	GO:1902099	regulation of metaphase/anaphase transition of cell cycle	9/505	48/14271	3.96639e-05	0.00182221	ENSG00000166851/ENSG00000175063/ENSG00000134057/ENSG00000135476/ENSG00000126787/ENSG00000167513/ENSG00000169679/ENSG00000080986/ENSG00000138778	PLK1/UBE2C/CCNB1/ESPL1/DLGAP5/CDT1/BUB1/NDC80/CENPE	9	0		9	ENSG00000166851/ENSG00000175063/ENSG00000134057/ENSG00000135476/ENSG00000126787/ENSG00000167513/ENSG00000169679/ENSG00000080986/ENSG00000138778
BP	GO:1901992	positive regulation of mitotic cell cycle phase transition	10/505	60/14271	4.32388e-05	0.00196334	ENSG00000175063/ENSG00000134057/ENSG00000135476/ENSG00000146670/ENSG00000126787/ENSG00000167513/ENSG00000170312/ENSG00000093009/ENSG00000140465/ENSG00000164362	UBE2C/CCNB1/ESPL1/CDCA5/DLGAP5/CDT1/CDK1/CDC45/CYP1A1/TERT	10	1	ENSG00000140465	9	ENSG00000175063/ENSG00000134057/ENSG00000135476/ENSG00000146670/ENSG00000126787/ENSG00000167513/ENSG00000170312/ENSG00000093009/ENSG00000164362
BP	GO:1904666	regulation of ubiquitin protein ligase activity	6/505	20/14271	4.83676e-05	0.00217098	ENSG00000166851/ENSG00000175063/ENSG00000117399/ENSG00000164287/ENSG00000108106/ENSG00000112029	PLK1/UBE2C/CDC20/CDC20B/UBE2S/FBXO5	6	0		6	ENSG00000166851/ENSG00000175063/ENSG00000117399/ENSG00000164287/ENSG00000108106/ENSG00000112029
BP	GO:0034340	response to type I interferon	11/505	74/14271	5.42869e-05	0.00240898	ENSG00000111331/ENSG00000126709/ENSG00000157601/ENSG00000185885/ENSG00000142089/ENSG00000089127/ENSG00000185507/ENSG00000165949/ENSG00000187608/ENSG00000185745/ENSG00000119917	OAS3/IFI6/MX1/IFITM1/IFITM3/OAS1/IRF7/IFI27/ISG15/IFIT1/IFIT3	11	0		11	ENSG00000111331/ENSG00000126709/ENSG00000157601/ENSG00000185885/ENSG00000142089/ENSG00000089127/ENSG00000185507/ENSG00000165949/ENSG00000187608/ENSG00000185745/ENSG00000119917
BP	GO:0051315	attachment of mitotic spindle microtubules to kinetochore	5/505	13/14271	5.53034e-05	0.00242652	ENSG00000142945/ENSG00000167513/ENSG00000143228/ENSG00000080986/ENSG00000138778	KIF2C/CDT1/NUF2/NDC80/CENPE	5	0		5	ENSG00000142945/ENSG00000167513/ENSG00000143228/ENSG00000080986/ENSG00000138778
BP	GO:0000910	cytokinesis	17/505	161/14271	5.67553e-05	0.00246255	ENSG00000166851/ENSG00000112984/ENSG00000135476/ENSG00000138180/ENSG00000178999/ENSG00000087586/ENSG00000090889/ENSG00000122966/ENSG00000118193/ENSG00000149503/ENSG00000137807/ENSG00000115163/ENSG00000115963/ENSG00000137804/ENSG00000129173/ENSG00000173846/ENSG00000198901	PLK1/KIF20A/ESPL1/CEP55/AURKB/AURKA/KIF4A/CIT/KIF14/INCENP/KIF23/CENPA/RND3/NUSAP1/E2F8/PLK3/PRC1	17	1	ENSG00000115963	16	ENSG00000166851/ENSG00000112984/ENSG00000135476/ENSG00000138180/ENSG00000178999/ENSG00000087586/ENSG00000090889/ENSG00000122966/ENSG00000118193/ENSG00000149503/ENSG00000137807/ENSG00000115163/ENSG00000137804/ENSG00000129173/ENSG00000173846/ENSG00000198901
BP	GO:0001556	oocyte maturation	6/505	21/14271	6.57016e-05	0.00277085	ENSG00000134057/ENSG00000087586/ENSG00000112029/ENSG00000100206/ENSG00000124882/ENSG00000214274	CCNB1/AURKA/FBXO5/DMC1/EREG/ANG	6	0		6	ENSG00000134057/ENSG00000087586/ENSG00000112029/ENSG00000100206/ENSG00000124882/ENSG00000214274
BP	GO:0051383	kinetochore organization	6/505	21/14271	6.57016e-05	0.00277085	ENSG00000167513/ENSG00000143228/ENSG00000115163/ENSG00000080986/ENSG00000138778/ENSG00000123219	CDT1/NUF2/CENPA/NDC80/CENPE/CENPK	6	0		6	ENSG00000167513/ENSG00000143228/ENSG00000115163/ENSG00000080986/ENSG00000138778/ENSG00000123219
BP	GO:0006323	DNA packaging	18/505	179/14271	6.59895e-05	0.00277085	ENSG00000131747/ENSG00000188486/ENSG00000164104/ENSG00000134057/ENSG00000146670/ENSG00000109805/ENSG00000010292/ENSG00000170312/ENSG00000184897/ENSG00000123485/ENSG00000115163/ENSG00000137812/ENSG00000121152/ENSG00000151725/ENSG00000137804/ENSG00000100162/ENSG00000123219/ENSG00000270276	TOP2A/H2AFX/HMGB2/CCNB1/CDCA5/NCAPG/NCAPD2/CDK1/H1FX/HJURP/CENPA/KNL1/NCAPH/CENPU/NUSAP1/CENPM/CENPK/HIST2H4B	18	0		18	ENSG00000131747/ENSG00000188486/ENSG00000164104/ENSG00000134057/ENSG00000146670/ENSG00000109805/ENSG00000010292/ENSG00000170312/ENSG00000184897/ENSG00000123485/ENSG00000115163/ENSG00000137812/ENSG00000121152/ENSG00000151725/ENSG00000137804/ENSG00000100162/ENSG00000123219/ENSG00000270276
BP	GO:0071156	regulation of cell cycle arrest	13/505	104/14271	7.54426e-05	0.00313408	ENSG00000134057/ENSG00000111206/ENSG00000124762/ENSG00000087586/ENSG00000075218/ENSG00000132646/ENSG00000170312/ENSG00000101412/ENSG00000175793/ENSG00000158402/ENSG00000129173/ENSG00000173846/ENSG00000102760	CCNB1/FOXM1/CDKN1A/AURKA/GTSE1/PCNA/CDK1/E2F1/SFN/CDC25C/E2F8/PLK3/RGCC	13	0		13	ENSG00000134057/ENSG00000111206/ENSG00000124762/ENSG00000087586/ENSG00000075218/ENSG00000132646/ENSG00000170312/ENSG00000101412/ENSG00000175793/ENSG00000158402/ENSG00000129173/ENSG00000173846/ENSG00000102760
BP	GO:0051784	negative regulation of nuclear division	9/505	52/14271	7.67377e-05	0.00315433	ENSG00000166851/ENSG00000164611/ENSG00000134057/ENSG00000167513/ENSG00000169679/ENSG00000080986/ENSG00000112029/ENSG00000102760/ENSG00000156509	PLK1/PTTG1/CCNB1/CDT1/BUB1/NDC80/FBXO5/RGCC/FBXO43	9	0		9	ENSG00000166851/ENSG00000164611/ENSG00000134057/ENSG00000167513/ENSG00000169679/ENSG00000080986/ENSG00000112029/ENSG00000102760/ENSG00000156509
BP	GO:0009994	oocyte differentiation	8/505	41/14271	7.93017e-05	0.00322576	ENSG00000134057/ENSG00000087586/ENSG00000171791/ENSG00000112029/ENSG00000100206/ENSG00000120669/ENSG00000124882/ENSG00000214274	CCNB1/AURKA/BCL2/FBXO5/DMC1/SOHLH2/EREG/ANG	8	1	ENSG00000120669	7	ENSG00000134057/ENSG00000087586/ENSG00000171791/ENSG00000112029/ENSG00000100206/ENSG00000124882/ENSG00000214274
BP	GO:0071459	protein localization to chromosome, centromeric region	6/505	22/14271	8.76558e-05	0.00352882	ENSG00000178999/ENSG00000167513/ENSG00000170312/ENSG00000115163/ENSG00000080986/ENSG00000137812	AURKB/CDT1/CDK1/CENPA/NDC80/KNL1	6	0		6	ENSG00000178999/ENSG00000167513/ENSG00000170312/ENSG00000115163/ENSG00000080986/ENSG00000137812
BP	GO:0051785	positive regulation of nuclear division	9/505	53/14271	8.95783e-05	0.00356942	ENSG00000175063/ENSG00000135476/ENSG00000087586/ENSG00000146670/ENSG00000126787/ENSG00000167513/ENSG00000137804/ENSG00000124882/ENSG00000102760	UBE2C/ESPL1/AURKA/CDCA5/DLGAP5/CDT1/NUSAP1/EREG/RGCC	9	0		9	ENSG00000175063/ENSG00000135476/ENSG00000087586/ENSG00000146670/ENSG00000126787/ENSG00000167513/ENSG00000137804/ENSG00000124882/ENSG00000102760
BP	GO:0000281	mitotic cytokinesis	10/505	66/14271	0.000100074	0.00394735	ENSG00000166851/ENSG00000112984/ENSG00000135476/ENSG00000138180/ENSG00000090889/ENSG00000122966/ENSG00000149503/ENSG00000137807/ENSG00000115163/ENSG00000137804	PLK1/KIF20A/ESPL1/CEP55/KIF4A/CIT/INCENP/KIF23/CENPA/NUSAP1	10	0		10	ENSG00000166851/ENSG00000112984/ENSG00000135476/ENSG00000138180/ENSG00000090889/ENSG00000122966/ENSG00000149503/ENSG00000137807/ENSG00000115163/ENSG00000137804
BP	GO:0051293	establishment of spindle localization	7/505	32/14271	0.000103871	0.00405616	ENSG00000076382/ENSG00000135476/ENSG00000115163/ENSG00000080986/ENSG00000121957/ENSG00000137804/ENSG00000164056	SPAG5/ESPL1/CENPA/NDC80/GPSM2/NUSAP1/SPRY1	7	1	ENSG00000164056	6	ENSG00000076382/ENSG00000135476/ENSG00000115163/ENSG00000080986/ENSG00000121957/ENSG00000137804
BP	GO:0061640	cytoskeleton-dependent cytokinesis	11/505	80/14271	0.000112421	0.00434659	ENSG00000166851/ENSG00000112984/ENSG00000135476/ENSG00000138180/ENSG00000178999/ENSG00000090889/ENSG00000122966/ENSG00000149503/ENSG00000137807/ENSG00000115163/ENSG00000137804	PLK1/KIF20A/ESPL1/CEP55/AURKB/KIF4A/CIT/INCENP/KIF23/CENPA/NUSAP1	11	0		11	ENSG00000166851/ENSG00000112984/ENSG00000135476/ENSG00000138180/ENSG00000178999/ENSG00000090889/ENSG00000122966/ENSG00000149503/ENSG00000137807/ENSG00000115163/ENSG00000137804
BP	GO:0040001	establishment of mitotic spindle localization	6/505	23/14271	0.000115072	0.00440546	ENSG00000135476/ENSG00000115163/ENSG00000080986/ENSG00000121957/ENSG00000137804/ENSG00000164056	ESPL1/CENPA/NDC80/GPSM2/NUSAP1/SPRY1	6	1	ENSG00000164056	5	ENSG00000135476/ENSG00000115163/ENSG00000080986/ENSG00000121957/ENSG00000137804
BP	GO:0006688	glycosphingolipid biosynthetic process	5/505	15/14271	0.000121665	0.00461262	ENSG00000128274/ENSG00000135454/ENSG00000235863/ENSG00000148488/ENSG00000111728	A4GALT/B4GALNT1/B3GALT4/ST8SIA6/ST8SIA1	5	1	ENSG00000111728	4	ENSG00000128274/ENSG00000135454/ENSG00000235863/ENSG00000148488
BP	GO:0007281	germ cell development	18/505	189/14271	0.000133024	0.00499478	ENSG00000164104/ENSG00000134057/ENSG00000087586/ENSG00000184937/ENSG00000137812/ENSG00000066279/ENSG00000171791/ENSG00000112029/ENSG00000145491/ENSG00000126803/ENSG00000100206/ENSG00000100078/ENSG00000109906/ENSG00000120669/ENSG00000124882/ENSG00000214274/ENSG00000095627/ENSG00000163596	HMGB2/CCNB1/AURKA/WT1/KNL1/ASPM/BCL2/FBXO5/ROPN1L/HSPA2/DMC1/PLA2G3/ZBTB16/SOHLH2/EREG/ANG/TDRD1/ICA1L	18	2	ENSG00000109906/ENSG00000120669	16	ENSG00000164104/ENSG00000134057/ENSG00000087586/ENSG00000184937/ENSG00000137812/ENSG00000066279/ENSG00000171791/ENSG00000112029/ENSG00000145491/ENSG00000126803/ENSG00000100206/ENSG00000100078/ENSG00000124882/ENSG00000214274/ENSG00000095627/ENSG00000163596
BP	GO:0007018	microtubule-based movement	24/505	295/14271	0.000134452	0.00500035	ENSG00000112984/ENSG00000237649/ENSG00000119333/ENSG00000142945/ENSG00000138160/ENSG00000186185/ENSG00000090889/ENSG00000126787/ENSG00000118193/ENSG00000174871/ENSG00000137807/ENSG00000128641/ENSG00000163808/ENSG00000138778/ENSG00000198003/ENSG00000186710/ENSG00000145491/ENSG00000167858/ENSG00000116852/ENSG00000144868/ENSG00000092850/ENSG00000066735/ENSG00000089101/ENSG00000171811	KIF20A/KIFC1/WDR34/KIF2C/KIF11/KIF18B/KIF4A/DLGAP5/KIF14/CNIH2/KIF23/MYO1B/KIF15/CENPE/CCDC151/CFAP73/ROPN1L/TEKT1/KIF21B/TMEM108/TEKT2/KIF26A/CFAP61/CFAP46	24	1	ENSG00000128641	23	ENSG00000112984/ENSG00000237649/ENSG00000119333/ENSG00000142945/ENSG00000138160/ENSG00000186185/ENSG00000090889/ENSG00000126787/ENSG00000118193/ENSG00000174871/ENSG00000137807/ENSG00000163808/ENSG00000138778/ENSG00000198003/ENSG00000186710/ENSG00000145491/ENSG00000167858/ENSG00000116852/ENSG00000144868/ENSG00000092850/ENSG00000066735/ENSG00000089101/ENSG00000171811
BP	GO:0050900	leukocyte migration	25/505	315/14271	0.000144901	0.00533809	ENSG00000129988/ENSG00000129654/ENSG00000151882/ENSG00000141526/ENSG00000183018/ENSG00000115594/ENSG00000186891/ENSG00000005961/ENSG00000173391/ENSG00000092969/ENSG00000106804/ENSG00000196415/ENSG00000172232/ENSG00000102962/ENSG00000111199/ENSG00000102755/ENSG00000151012/ENSG00000197561/ENSG00000143556/ENSG00000088053/ENSG00000149564/ENSG00000169245/ENSG00000119630/ENSG00000121966/ENSG00000125735	LBP/FOXJ1/CCL28/SLC16A3/SPNS2/IL1R1/TNFRSF18/ITGA2B/OLR1/TGFB2/C5/PRTN3/AZU1/CCL22/TRPV4/FLT1/SLC7A11/ELANE/S100A7/GP6/ESAM/CXCL10/PGF/CXCR4/TNFSF14	25	9	ENSG00000129988/ENSG00000151882/ENSG00000183018/ENSG00000115594/ENSG00000173391/ENSG00000092969/ENSG00000102962/ENSG00000169245/ENSG00000125735	16	ENSG00000129654/ENSG00000141526/ENSG00000186891/ENSG00000005961/ENSG00000106804/ENSG00000196415/ENSG00000172232/ENSG00000111199/ENSG00000102755/ENSG00000151012/ENSG00000197561/ENSG00000143556/ENSG00000088053/ENSG00000149564/ENSG00000119630/ENSG00000121966
BP	GO:0051445	regulation of meiotic cell cycle	7/505	34/14271	0.000156147	0.00569863	ENSG00000117399/ENSG00000170312/ENSG00000066279/ENSG00000106003/ENSG00000112029/ENSG00000181773/ENSG00000156509	CDC20/CDK1/ASPM/LFNG/FBXO5/GPR3/FBXO43	7	0		7	ENSG00000117399/ENSG00000170312/ENSG00000066279/ENSG00000106003/ENSG00000112029/ENSG00000181773/ENSG00000156509
BP	GO:0007076	mitotic chromosome condensation	5/505	16/14271	0.000171841	0.00621331	ENSG00000146670/ENSG00000109805/ENSG00000010292/ENSG00000121152/ENSG00000137804	CDCA5/NCAPG/NCAPD2/NCAPH/NUSAP1	5	0		5	ENSG00000146670/ENSG00000109805/ENSG00000010292/ENSG00000121152/ENSG00000137804
BP	GO:0045132	meiotic chromosome segregation	10/505	72/14271	0.000210428	0.00753874	ENSG00000131747/ENSG00000166851/ENSG00000164611/ENSG00000135476/ENSG00000143228/ENSG00000169679/ENSG00000121152/ENSG00000175305/ENSG00000100206/ENSG00000161860	TOP2A/PLK1/PTTG1/ESPL1/NUF2/BUB1/NCAPH/CCNE2/DMC1/SYCE2	10	0		10	ENSG00000131747/ENSG00000166851/ENSG00000164611/ENSG00000135476/ENSG00000143228/ENSG00000169679/ENSG00000121152/ENSG00000175305/ENSG00000100206/ENSG00000161860
BP	GO:0007050	cell cycle arrest	20/505	232/14271	0.000224176	0.00795826	ENSG00000134057/ENSG00000111206/ENSG00000124762/ENSG00000087586/ENSG00000075218/ENSG00000132646/ENSG00000123080/ENSG00000100526/ENSG00000170312/ENSG00000101412/ENSG00000068489/ENSG00000175793/ENSG00000158402/ENSG00000092969/ENSG00000147883/ENSG00000129355/ENSG00000129173/ENSG00000078725/ENSG00000173846/ENSG00000102760	CCNB1/FOXM1/CDKN1A/AURKA/GTSE1/PCNA/CDKN2C/CDKN3/CDK1/E2F1/PRR11/SFN/CDC25C/TGFB2/CDKN2B/CDKN2D/E2F8/BRINP1/PLK3/RGCC	20	3	ENSG00000092969/ENSG00000147883/ENSG00000078725	17	ENSG00000134057/ENSG00000111206/ENSG00000124762/ENSG00000087586/ENSG00000075218/ENSG00000132646/ENSG00000123080/ENSG00000100526/ENSG00000170312/ENSG00000101412/ENSG00000068489/ENSG00000175793/ENSG00000158402/ENSG00000129355/ENSG00000129173/ENSG00000173846/ENSG00000102760
BP	GO:0032465	regulation of cytokinesis	10/505	73/14271	0.000236256	0.00831153	ENSG00000166851/ENSG00000112984/ENSG00000178999/ENSG00000087586/ENSG00000122966/ENSG00000118193/ENSG00000137807/ENSG00000129173/ENSG00000173846/ENSG00000198901	PLK1/KIF20A/AURKB/AURKA/CIT/KIF14/KIF23/E2F8/PLK3/PRC1	10	0		10	ENSG00000166851/ENSG00000112984/ENSG00000178999/ENSG00000087586/ENSG00000122966/ENSG00000118193/ENSG00000137807/ENSG00000129173/ENSG00000173846/ENSG00000198901
BP	GO:0048599	oocyte development	7/505	37/14271	0.000272619	0.00950515	ENSG00000134057/ENSG00000087586/ENSG00000171791/ENSG00000112029/ENSG00000100206/ENSG00000124882/ENSG00000214274	CCNB1/AURKA/BCL2/FBXO5/DMC1/EREG/ANG	7	0		7	ENSG00000134057/ENSG00000087586/ENSG00000171791/ENSG00000112029/ENSG00000100206/ENSG00000124882/ENSG00000214274
BP	GO:0071900	regulation of protein serine/threonine kinase activity	31/505	448/14271	0.000294758	0.0101861	ENSG00000166851/ENSG00000272398/ENSG00000134057/ENSG00000183856/ENSG00000124762/ENSG00000127564/ENSG00000123080/ENSG00000100526/ENSG00000170312/ENSG00000150594/ENSG00000134222/ENSG00000175793/ENSG00000187678/ENSG00000158402/ENSG00000147883/ENSG00000164045/ENSG00000129355/ENSG00000100065/ENSG00000106804/ENSG00000156299/ENSG00000175305/ENSG00000173546/ENSG00000139318/ENSG00000164056/ENSG00000102755…	PLK1/CD24/CCNB1/IQGAP3/CDKN1A/PKMYT1/CDKN2C/CDKN3/CDK1/ADRA2A/PSRC1/SFN/SPRY4/CDC25C/CDKN2B/CDC25A/CDKN2D/CARD10/C5/TIAM1/CCNE2/CSPG4/DUSP6/SPRY1/FLT1/ELANE/DUSP9/FZD8/RGCC/CXCR4/CHI3L1	31	3	ENSG00000272398/ENSG00000147883/ENSG00000164056	28	ENSG00000166851/ENSG00000134057/ENSG00000183856/ENSG00000124762/ENSG00000127564/ENSG00000123080/ENSG00000100526/ENSG00000170312/ENSG00000150594/ENSG00000134222/ENSG00000175793/ENSG00000187678/ENSG00000158402/ENSG00000164045/ENSG00000129355/ENSG00000100065/ENSG00000106804/ENSG00000156299/ENSG00000175305/ENSG00000173546/ENSG00000139318/ENSG00000102755/ENSG00000197561/ENSG00000130829/ENSG00000177283…
BP	GO:0048477	oogenesis	9/505	62/14271	0.00030932	0.0105956	ENSG00000134057/ENSG00000087586/ENSG00000066279/ENSG00000171791/ENSG00000112029/ENSG00000100206/ENSG00000120669/ENSG00000124882/ENSG00000214274	CCNB1/AURKA/ASPM/BCL2/FBXO5/DMC1/SOHLH2/EREG/ANG	9	1	ENSG00000120669	8	ENSG00000134057/ENSG00000087586/ENSG00000066279/ENSG00000171791/ENSG00000112029/ENSG00000100206/ENSG00000124882/ENSG00000214274
BP	GO:0034501	protein localization to kinetochore	5/505	18/14271	0.000317852	0.0107932	ENSG00000178999/ENSG00000167513/ENSG00000170312/ENSG00000080986/ENSG00000137812	AURKB/CDT1/CDK1/NDC80/KNL1	5	0		5	ENSG00000178999/ENSG00000167513/ENSG00000170312/ENSG00000080986/ENSG00000137812
BP	GO:0033046	negative regulation of sister chromatid segregation	7/505	38/14271	0.000324117	0.0108177	ENSG00000166851/ENSG00000164611/ENSG00000134057/ENSG00000135476/ENSG00000167513/ENSG00000169679/ENSG00000080986	PLK1/PTTG1/CCNB1/ESPL1/CDT1/BUB1/NDC80	7	0		7	ENSG00000166851/ENSG00000164611/ENSG00000134057/ENSG00000135476/ENSG00000167513/ENSG00000169679/ENSG00000080986
BP	GO:0051985	negative regulation of chromosome segregation	7/505	38/14271	0.000324117	0.0108177	ENSG00000166851/ENSG00000164611/ENSG00000134057/ENSG00000135476/ENSG00000167513/ENSG00000169679/ENSG00000080986	PLK1/PTTG1/CCNB1/ESPL1/CDT1/BUB1/NDC80	7	0		7	ENSG00000166851/ENSG00000164611/ENSG00000134057/ENSG00000135476/ENSG00000167513/ENSG00000169679/ENSG00000080986
BP	GO:0034502	protein localization to chromosome	10/505	77/14271	0.000367703	0.0121685	ENSG00000166851/ENSG00000178999/ENSG00000146670/ENSG00000167513/ENSG00000170312/ENSG00000115163/ENSG00000080986/ENSG00000137812/ENSG00000171320/ENSG00000164362	PLK1/AURKB/CDCA5/CDT1/CDK1/CENPA/NDC80/KNL1/ESCO2/TERT	10	0		10	ENSG00000166851/ENSG00000178999/ENSG00000146670/ENSG00000167513/ENSG00000170312/ENSG00000115163/ENSG00000080986/ENSG00000137812/ENSG00000171320/ENSG00000164362
BP	GO:0034508	centromere complex assembly	8/505	51/14271	0.000387585	0.0127186	ENSG00000123485/ENSG00000115163/ENSG00000137812/ENSG00000151725/ENSG00000138778/ENSG00000100162/ENSG00000123219/ENSG00000270276	HJURP/CENPA/KNL1/CENPU/CENPE/CENPM/CENPK/HIST2H4B	8	0		8	ENSG00000123485/ENSG00000115163/ENSG00000137812/ENSG00000151725/ENSG00000138778/ENSG00000100162/ENSG00000123219/ENSG00000270276
BP	GO:0000022	mitotic spindle elongation	4/505	11/14271	0.000419326	0.0135328	ENSG00000178999/ENSG00000090889/ENSG00000137807/ENSG00000198901	AURKB/KIF4A/KIF23/PRC1	4	0		4	ENSG00000178999/ENSG00000090889/ENSG00000137807/ENSG00000198901
BP	GO:0044117	growth of symbiont in host	4/505	11/14271	0.000419326	0.0135328	ENSG00000129988/ENSG00000161031/ENSG00000135218/ENSG00000197561	LBP/PGLYRP2/CD36/ELANE	4	2	ENSG00000129988/ENSG00000135218	2	ENSG00000161031/ENSG00000197561
BP	GO:0048469	cell maturation	14/505	140/14271	0.000442466	0.0141625	ENSG00000134057/ENSG00000124762/ENSG00000087586/ENSG00000118193/ENSG00000131094/ENSG00000176890/ENSG00000171791/ENSG00000112029/ENSG00000145491/ENSG00000115112/ENSG00000100206/ENSG00000124882/ENSG00000214274/ENSG00000163623	CCNB1/CDKN1A/AURKA/KIF14/C1QL1/TYMS/BCL2/FBXO5/ROPN1L/TFCP2L1/DMC1/EREG/ANG/NKX6-1	14	0		14	ENSG00000134057/ENSG00000124762/ENSG00000087586/ENSG00000118193/ENSG00000131094/ENSG00000176890/ENSG00000171791/ENSG00000112029/ENSG00000145491/ENSG00000115112/ENSG00000100206/ENSG00000124882/ENSG00000214274/ENSG00000163623
BP	GO:0006260	DNA replication	22/505	282/14271	0.000452687	0.0143719	ENSG00000132646/ENSG00000167513/ENSG00000170312/ENSG00000160957/ENSG00000131153/ENSG00000171848/ENSG00000140451/ENSG00000065328/ENSG00000174371/ENSG00000140534/ENSG00000112312/ENSG00000093009/ENSG00000158402/ENSG00000198056/ENSG00000164045/ENSG00000129173/ENSG00000171320/ENSG00000175305/ENSG00000092853/ENSG00000166803/ENSG00000205309/ENSG00000124882	PCNA/CDT1/CDK1/RECQL4/GINS2/RRM2/PIF1/MCM10/EXO1/TICRR/GMNN/CDC45/CDC25C/PRIM1/CDC25A/E2F8/ESCO2/CCNE2/CLSPN/PCLAF/NT5M/EREG	22	0		22	ENSG00000132646/ENSG00000167513/ENSG00000170312/ENSG00000160957/ENSG00000131153/ENSG00000171848/ENSG00000140451/ENSG00000065328/ENSG00000174371/ENSG00000140534/ENSG00000112312/ENSG00000093009/ENSG00000158402/ENSG00000198056/ENSG00000164045/ENSG00000129173/ENSG00000171320/ENSG00000175305/ENSG00000092853/ENSG00000166803/ENSG00000205309/ENSG00000124882
BP	GO:0001525	angiogenesis	28/505	402/14271	0.000516346	0.0162607	ENSG00000136235/ENSG00000179388/ENSG00000171236/ENSG00000007968/ENSG00000092969/ENSG00000129173/ENSG00000100065/ENSG00000138772/ENSG00000106804/ENSG00000136574/ENSG00000173546/ENSG00000102755/ENSG00000020181/ENSG00000127329/ENSG00000125266/ENSG00000143556/ENSG00000124882/ENSG00000177283/ENSG00000214274/ENSG00000169245/ENSG00000164362/ENSG00000119630/ENSG00000102760/ENSG00000165757/ENSG00000105997…	GPNMB/EGR3/LRG1/E2F2/TGFB2/E2F8/CARD10/ANXA3/C5/GATA4/CSPG4/FLT1/ADGRA2/PTPRB/EFNB2/S100A7/EREG/FZD8/ANG/CXCL10/TERT/PGF/RGCC/JCAD/HOXA3/RAMP1/COL15A1/CHI3L1	28	8	ENSG00000136235/ENSG00000092969/ENSG00000138772/ENSG00000127329/ENSG00000125266/ENSG00000169245/ENSG00000165757/ENSG00000204291	20	ENSG00000179388/ENSG00000171236/ENSG00000007968/ENSG00000129173/ENSG00000100065/ENSG00000106804/ENSG00000136574/ENSG00000173546/ENSG00000102755/ENSG00000020181/ENSG00000143556/ENSG00000124882/ENSG00000177283/ENSG00000214274/ENSG00000164362/ENSG00000119630/ENSG00000102760/ENSG00000105997/ENSG00000132329/ENSG00000133048
BP	GO:0034080	CENP-A containing nucleosome assembly	7/505	41/14271	0.000526844	0.016328	ENSG00000123485/ENSG00000115163/ENSG00000137812/ENSG00000151725/ENSG00000100162/ENSG00000123219/ENSG00000270276	HJURP/CENPA/KNL1/CENPU/CENPM/CENPK/HIST2H4B	7	0		7	ENSG00000123485/ENSG00000115163/ENSG00000137812/ENSG00000151725/ENSG00000100162/ENSG00000123219/ENSG00000270276
BP	GO:0061641	CENP-A containing chromatin organization	7/505	41/14271	0.000526844	0.016328	ENSG00000123485/ENSG00000115163/ENSG00000137812/ENSG00000151725/ENSG00000100162/ENSG00000123219/ENSG00000270276	HJURP/CENPA/KNL1/CENPU/CENPM/CENPK/HIST2H4B	7	0		7	ENSG00000123485/ENSG00000115163/ENSG00000137812/ENSG00000151725/ENSG00000100162/ENSG00000123219/ENSG00000270276
BP	GO:0071695	anatomical structure maturation	13/505	127/14271	0.000561003	0.0172497	ENSG00000134057/ENSG00000124762/ENSG00000087586/ENSG00000131094/ENSG00000176890/ENSG00000171791/ENSG00000092969/ENSG00000112029/ENSG00000115112/ENSG00000100206/ENSG00000124882/ENSG00000214274/ENSG00000163623	CCNB1/CDKN1A/AURKA/C1QL1/TYMS/BCL2/TGFB2/FBXO5/TFCP2L1/DMC1/EREG/ANG/NKX6-1	13	1	ENSG00000092969	12	ENSG00000134057/ENSG00000124762/ENSG00000087586/ENSG00000131094/ENSG00000176890/ENSG00000171791/ENSG00000112029/ENSG00000115112/ENSG00000100206/ENSG00000124882/ENSG00000214274/ENSG00000163623
BP	GO:0090287	regulation of cellular response to growth factor stimulus	18/505	214/14271	0.00061046	0.0179531	ENSG00000124225/ENSG00000164442/ENSG00000008196/ENSG00000171236/ENSG00000095739/ENSG00000187678/ENSG00000147883/ENSG00000136574/ENSG00000139318/ENSG00000164056/ENSG00000102755/ENSG00000020181/ENSG00000144868/ENSG00000156535/ENSG00000142449/ENSG00000141622/ENSG00000165757/ENSG00000128045	PMEPA1/CITED2/TFAP2B/LRG1/BAMBI/SPRY4/CDKN2B/GATA4/DUSP6/SPRY1/FLT1/ADGRA2/TMEM108/CD109/FBN3/RNF165/JCAD/RASL11B	18	8	ENSG00000124225/ENSG00000164442/ENSG00000008196/ENSG00000095739/ENSG00000147883/ENSG00000164056/ENSG00000165757/ENSG00000128045	10	ENSG00000171236/ENSG00000187678/ENSG00000136574/ENSG00000139318/ENSG00000102755/ENSG00000020181/ENSG00000144868/ENSG00000156535/ENSG00000142449/ENSG00000141622
BP	GO:0000212	meiotic spindle organization	4/505	12/14271	0.000611464	0.0179531	ENSG00000135476/ENSG00000087586/ENSG00000066279/ENSG00000112029	ESPL1/AURKA/ASPM/FBXO5	4	0		4	ENSG00000135476/ENSG00000087586/ENSG00000066279/ENSG00000112029
BP	GO:0044110	growth involved in symbiotic interaction	4/505	12/14271	0.000611464	0.0179531	ENSG00000129988/ENSG00000161031/ENSG00000135218/ENSG00000197561	LBP/PGLYRP2/CD36/ELANE	4	2	ENSG00000129988/ENSG00000135218	2	ENSG00000161031/ENSG00000197561
BP	GO:0044116	growth of symbiont involved in interaction with host	4/505	12/14271	0.000611464	0.0179531	ENSG00000129988/ENSG00000161031/ENSG00000135218/ENSG00000197561	LBP/PGLYRP2/CD36/ELANE	4	2	ENSG00000129988/ENSG00000135218	2	ENSG00000161031/ENSG00000197561
BP	GO:0051231	spindle elongation	4/505	12/14271	0.000611464	0.0179531	ENSG00000178999/ENSG00000090889/ENSG00000137807/ENSG00000198901	AURKB/KIF4A/KIF23/PRC1	4	0		4	ENSG00000178999/ENSG00000090889/ENSG00000137807/ENSG00000198901
BP	GO:0051988	regulation of attachment of spindle microtubules to kinetochore	4/505	12/14271	0.000611464	0.0179531	ENSG00000134057/ENSG00000076382/ENSG00000117650/ENSG00000128944	CCNB1/SPAG5/NEK2/KNSTRN	4	0		4	ENSG00000134057/ENSG00000076382/ENSG00000117650/ENSG00000128944
BP	GO:0007127	meiosis I	11/505	97/14271	0.000622225	0.0181328	ENSG00000131747/ENSG00000166851/ENSG00000164611/ENSG00000135476/ENSG00000087586/ENSG00000112029/ENSG00000175305/ENSG00000126803/ENSG00000121211/ENSG00000100206/ENSG00000161860	TOP2A/PLK1/PTTG1/ESPL1/AURKA/FBXO5/CCNE2/HSPA2/MND1/DMC1/SYCE2	11	0		11	ENSG00000131747/ENSG00000166851/ENSG00000164611/ENSG00000135476/ENSG00000087586/ENSG00000112029/ENSG00000175305/ENSG00000126803/ENSG00000121211/ENSG00000100206/ENSG00000161860
BP	GO:0006270	DNA replication initiation	7/505	43/14271	0.000710465	0.0203997	ENSG00000167513/ENSG00000131153/ENSG00000065328/ENSG00000140534/ENSG00000093009/ENSG00000198056/ENSG00000175305	CDT1/GINS2/MCM10/TICRR/CDC45/PRIM1/CCNE2	7	0		7	ENSG00000167513/ENSG00000131153/ENSG00000065328/ENSG00000140534/ENSG00000093009/ENSG00000198056/ENSG00000175305
BP	GO:0031055	chromatin remodeling at centromere	7/505	43/14271	0.000710465	0.0203997	ENSG00000123485/ENSG00000115163/ENSG00000137812/ENSG00000151725/ENSG00000100162/ENSG00000123219/ENSG00000270276	HJURP/CENPA/KNL1/CENPU/CENPM/CENPK/HIST2H4B	7	0		7	ENSG00000123485/ENSG00000115163/ENSG00000137812/ENSG00000151725/ENSG00000100162/ENSG00000123219/ENSG00000270276
BP	GO:0061982	meiosis I cell cycle process	11/505	99/14271	0.000740138	0.0210966	ENSG00000131747/ENSG00000166851/ENSG00000164611/ENSG00000135476/ENSG00000087586/ENSG00000112029/ENSG00000175305/ENSG00000126803/ENSG00000121211/ENSG00000100206/ENSG00000161860	TOP2A/PLK1/PTTG1/ESPL1/AURKA/FBXO5/CCNE2/HSPA2/MND1/DMC1/SYCE2	11	0		11	ENSG00000131747/ENSG00000166851/ENSG00000164611/ENSG00000135476/ENSG00000087586/ENSG00000112029/ENSG00000175305/ENSG00000126803/ENSG00000121211/ENSG00000100206/ENSG00000161860
BP	GO:0031657	regulation of cyclin-dependent protein serine/threonine kinase activity involved in G1/S transition of mitotic cell cycle	4/505	13/14271	0.000858646	0.0242972	ENSG00000123080/ENSG00000147883/ENSG00000129355/ENSG00000102760	CDKN2C/CDKN2B/CDKN2D/RGCC	4	1	ENSG00000147883	3	ENSG00000123080/ENSG00000129355/ENSG00000102760
BP	GO:1905819	negative regulation of chromosome separation	6/505	33/14271	0.000935065	0.025888	ENSG00000166851/ENSG00000164611/ENSG00000134057/ENSG00000167513/ENSG00000169679/ENSG00000080986	PLK1/PTTG1/CCNB1/CDT1/BUB1/NDC80	6	0		6	ENSG00000166851/ENSG00000164611/ENSG00000134057/ENSG00000167513/ENSG00000169679/ENSG00000080986
BP	GO:2000816	negative regulation of mitotic sister chromatid separation	6/505	33/14271	0.000935065	0.025888	ENSG00000166851/ENSG00000164611/ENSG00000134057/ENSG00000167513/ENSG00000169679/ENSG00000080986	PLK1/PTTG1/CCNB1/CDT1/BUB1/NDC80	6	0		6	ENSG00000166851/ENSG00000164611/ENSG00000134057/ENSG00000167513/ENSG00000169679/ENSG00000080986
BP	GO:0035082	axoneme assembly	8/505	58/14271	0.000939843	0.025888	ENSG00000004838/ENSG00000198003/ENSG00000186710/ENSG00000100078/ENSG00000092850/ENSG00000104237/ENSG00000171811/ENSG00000187726	ZMYND10/CCDC151/CFAP73/PLA2G3/TEKT2/RP1/CFAP46/DNAJB13	8	0		8	ENSG00000004838/ENSG00000198003/ENSG00000186710/ENSG00000100078/ENSG00000092850/ENSG00000104237/ENSG00000171811/ENSG00000187726
BP	GO:0045839	negative regulation of mitotic nuclear division	7/505	45/14271	0.000941382	0.025888	ENSG00000166851/ENSG00000164611/ENSG00000134057/ENSG00000167513/ENSG00000169679/ENSG00000080986/ENSG00000102760	PLK1/PTTG1/CCNB1/CDT1/BUB1/NDC80/RGCC	7	0		7	ENSG00000166851/ENSG00000164611/ENSG00000134057/ENSG00000167513/ENSG00000169679/ENSG00000080986/ENSG00000102760
BP	GO:0031577	spindle checkpoint	6/505	34/14271	0.00110198	0.0298834	ENSG00000166851/ENSG00000134057/ENSG00000178999/ENSG00000167513/ENSG00000169679/ENSG00000080986	PLK1/CCNB1/AURKB/CDT1/BUB1/NDC80	6	0		6	ENSG00000166851/ENSG00000134057/ENSG00000178999/ENSG00000167513/ENSG00000169679/ENSG00000080986
BP	GO:0051443	positive regulation of ubiquitin-protein transferase activity	6/505	34/14271	0.00110198	0.0298834	ENSG00000166851/ENSG00000175063/ENSG00000117399/ENSG00000164287/ENSG00000108106/ENSG00000112029	PLK1/UBE2C/CDC20/CDC20B/UBE2S/FBXO5	6	0		6	ENSG00000166851/ENSG00000175063/ENSG00000117399/ENSG00000164287/ENSG00000108106/ENSG00000112029
BP	GO:0051294	establishment of spindle orientation	5/505	24/14271	0.00132299	0.0354156	ENSG00000076382/ENSG00000115163/ENSG00000080986/ENSG00000121957/ENSG00000164056	SPAG5/CENPA/NDC80/GPSM2/SPRY1	5	1	ENSG00000164056	4	ENSG00000076382/ENSG00000115163/ENSG00000080986/ENSG00000121957
BP	GO:0060326	cell chemotaxis	16/505	192/14271	0.001328	0.0354156	ENSG00000164104/ENSG00000129988/ENSG00000151882/ENSG00000179388/ENSG00000092969/ENSG00000106804/ENSG00000156299/ENSG00000172232/ENSG00000102962/ENSG00000111199/ENSG00000102755/ENSG00000143556/ENSG00000169245/ENSG00000119630/ENSG00000121966/ENSG00000125735	HMGB2/LBP/CCL28/EGR3/TGFB2/C5/TIAM1/AZU1/CCL22/TRPV4/FLT1/S100A7/CXCL10/PGF/CXCR4/TNFSF14	16	6	ENSG00000129988/ENSG00000151882/ENSG00000092969/ENSG00000102962/ENSG00000169245/ENSG00000125735	10	ENSG00000164104/ENSG00000179388/ENSG00000106804/ENSG00000156299/ENSG00000172232/ENSG00000111199/ENSG00000102755/ENSG00000143556/ENSG00000119630/ENSG00000121966
BP	GO:0072331	signal transduction by p53 class mediator	20/505	267/14271	0.00133318	0.0354156	ENSG00000134057/ENSG00000088325/ENSG00000111206/ENSG00000178999/ENSG00000124762/ENSG00000087586/ENSG00000075218/ENSG00000132646/ENSG00000170312/ENSG00000101412/ENSG00000175793/ENSG00000007968/ENSG00000174371/ENSG00000158402/ENSG00000129173/ENSG00000141682/ENSG00000173846/ENSG00000148677/ENSG00000102760/ENSG00000165887	CCNB1/TPX2/FOXM1/AURKB/CDKN1A/AURKA/GTSE1/PCNA/CDK1/E2F1/SFN/E2F2/EXO1/CDC25C/E2F8/PMAIP1/PLK3/ANKRD1/RGCC/ANKRD2	20	2	ENSG00000148677/ENSG00000165887	18	ENSG00000134057/ENSG00000088325/ENSG00000111206/ENSG00000178999/ENSG00000124762/ENSG00000087586/ENSG00000075218/ENSG00000132646/ENSG00000170312/ENSG00000101412/ENSG00000175793/ENSG00000007968/ENSG00000174371/ENSG00000158402/ENSG00000129173/ENSG00000141682/ENSG00000173846/ENSG00000102760
BP	GO:0045071	negative regulation of viral genome replication	7/505	48/14271	0.0013942	0.0365456	ENSG00000111331/ENSG00000157601/ENSG00000185885/ENSG00000142089/ENSG00000089127/ENSG00000187608/ENSG00000185745	OAS3/MX1/IFITM1/IFITM3/OAS1/ISG15/IFIT1	7	0		7	ENSG00000111331/ENSG00000157601/ENSG00000185885/ENSG00000142089/ENSG00000089127/ENSG00000187608/ENSG00000185745
BP	GO:0098542	defense response to other organism	23/505	327/14271	0.00139862	0.0365456	ENSG00000164104/ENSG00000129988/ENSG00000111331/ENSG00000157601/ENSG00000185885/ENSG00000142089/ENSG00000161031/ENSG00000089127/ENSG00000171791/ENSG00000179750/ENSG00000185507/ENSG00000187608/ENSG00000138772/ENSG00000185745/ENSG00000172232/ENSG00000135218/ENSG00000141682/ENSG00000197561/ENSG00000142677/ENSG00000119917/ENSG00000143556/ENSG00000169245/ENSG00000184584	HMGB2/LBP/OAS3/MX1/IFITM1/IFITM3/PGLYRP2/OAS1/BCL2/APOBEC3B/IRF7/ISG15/ANXA3/IFIT1/AZU1/CD36/PMAIP1/ELANE/IL22RA1/IFIT3/S100A7/CXCL10/TMEM173	23	4	ENSG00000129988/ENSG00000138772/ENSG00000135218/ENSG00000169245	19	ENSG00000164104/ENSG00000111331/ENSG00000157601/ENSG00000185885/ENSG00000142089/ENSG00000161031/ENSG00000089127/ENSG00000171791/ENSG00000179750/ENSG00000185507/ENSG00000187608/ENSG00000185745/ENSG00000172232/ENSG00000141682/ENSG00000197561/ENSG00000142677/ENSG00000119917/ENSG00000143556/ENSG00000184584
BP	GO:0051607	defense response to virus	15/505	175/14271	0.0014038	0.0365456	ENSG00000111331/ENSG00000157601/ENSG00000185885/ENSG00000142089/ENSG00000089127/ENSG00000171791/ENSG00000179750/ENSG00000185507/ENSG00000187608/ENSG00000185745/ENSG00000172232/ENSG00000141682/ENSG00000119917/ENSG00000169245/ENSG00000184584	OAS3/MX1/IFITM1/IFITM3/OAS1/BCL2/APOBEC3B/IRF7/ISG15/IFIT1/AZU1/PMAIP1/IFIT3/CXCL10/TMEM173	15	1	ENSG00000169245	14	ENSG00000111331/ENSG00000157601/ENSG00000185885/ENSG00000142089/ENSG00000089127/ENSG00000171791/ENSG00000179750/ENSG00000185507/ENSG00000187608/ENSG00000185745/ENSG00000172232/ENSG00000141682/ENSG00000119917/ENSG00000184584
BP	GO:0010469	regulation of signaling receptor activity	24/505	348/14271	0.00145067	0.0375156	ENSG00000151882/ENSG00000174871/ENSG00000013588/ENSG00000150594/ENSG00000136235/ENSG00000092969/ENSG00000181649/ENSG00000006016/ENSG00000183742/ENSG00000234965/ENSG00000124479/ENSG00000160182/ENSG00000102962/ENSG00000187123/ENSG00000058335/ENSG00000170893/ENSG00000171119/ENSG00000139269/ENSG00000178752/ENSG00000125726/ENSG00000124882/ENSG00000169245/ENSG00000119630/ENSG00000125735	CCL28/CNIH2/GPRC5A/ADRA2A/GPNMB/TGFB2/PHLDA2/CRLF1/MACC1/SHISA8/NDP/TFF1/CCL22/LYPD6/RASGRF1/TRH/NRTN/INHBE/ERFE/CD70/EREG/CXCL10/PGF/TNFSF14	24	10	ENSG00000151882/ENSG00000013588/ENSG00000136235/ENSG00000092969/ENSG00000183742/ENSG00000124479/ENSG00000102962/ENSG00000058335/ENSG00000169245/ENSG00000125735	14	ENSG00000174871/ENSG00000150594/ENSG00000181649/ENSG00000006016/ENSG00000234965/ENSG00000160182/ENSG00000187123/ENSG00000170893/ENSG00000171119/ENSG00000139269/ENSG00000178752/ENSG00000125726/ENSG00000124882/ENSG00000119630
BP	GO:0033048	negative regulation of mitotic sister chromatid segregation	6/505	36/14271	0.00150339	0.0386232	ENSG00000166851/ENSG00000164611/ENSG00000134057/ENSG00000167513/ENSG00000169679/ENSG00000080986	PLK1/PTTG1/CCNB1/CDT1/BUB1/NDC80	6	0		6	ENSG00000166851/ENSG00000164611/ENSG00000134057/ENSG00000167513/ENSG00000169679/ENSG00000080986
BP	GO:0031145	anaphase-promoting complex-dependent catabolic process	9/505	77/14271	0.00154082	0.0393261	ENSG00000166851/ENSG00000175063/ENSG00000164611/ENSG00000134057/ENSG00000117399/ENSG00000178999/ENSG00000087586/ENSG00000170312/ENSG00000108106	PLK1/UBE2C/PTTG1/CCNB1/CDC20/AURKB/AURKA/CDK1/UBE2S	9	0		9	ENSG00000166851/ENSG00000175063/ENSG00000164611/ENSG00000134057/ENSG00000117399/ENSG00000178999/ENSG00000087586/ENSG00000170312/ENSG00000108106
BP	GO:0051781	positive regulation of cell division	8/505	63/14271	0.0016279	0.0412788	ENSG00000178999/ENSG00000122966/ENSG00000118193/ENSG00000137807/ENSG00000092969/ENSG00000183742/ENSG00000124882/ENSG00000119630	AURKB/CIT/KIF14/KIF23/TGFB2/MACC1/EREG/PGF	8	2	ENSG00000092969/ENSG00000183742	6	ENSG00000178999/ENSG00000122966/ENSG00000118193/ENSG00000137807/ENSG00000124882/ENSG00000119630
BP	GO:2000241	regulation of reproductive process	11/505	109/14271	0.00164264	0.0413839	ENSG00000117399/ENSG00000087586/ENSG00000164442/ENSG00000184937/ENSG00000170312/ENSG00000066279/ENSG00000106003/ENSG00000181649/ENSG00000112029/ENSG00000181773/ENSG00000156509	CDC20/AURKA/CITED2/WT1/CDK1/ASPM/LFNG/PHLDA2/FBXO5/GPR3/FBXO43	11	1	ENSG00000164442	10	ENSG00000117399/ENSG00000087586/ENSG00000184937/ENSG00000170312/ENSG00000066279/ENSG00000106003/ENSG00000181649/ENSG00000112029/ENSG00000181773/ENSG00000156509
BP	GO:0045069	regulation of viral genome replication	9/505	78/14271	0.00168848	0.0422662	ENSG00000131747/ENSG00000111331/ENSG00000157601/ENSG00000185885/ENSG00000142089/ENSG00000089127/ENSG00000171791/ENSG00000187608/ENSG00000185745	TOP2A/OAS3/MX1/IFITM1/IFITM3/OAS1/BCL2/ISG15/IFIT1	9	0		9	ENSG00000131747/ENSG00000111331/ENSG00000157601/ENSG00000185885/ENSG00000142089/ENSG00000089127/ENSG00000171791/ENSG00000187608/ENSG00000185745
BP	GO:0048514	blood vessel morphogenesis	30/505	479/14271	0.00181287	0.0450909	ENSG00000184937/ENSG00000136235/ENSG00000179388/ENSG00000008196/ENSG00000171236/ENSG00000007968/ENSG00000092969/ENSG00000129173/ENSG00000100065/ENSG00000138772/ENSG00000106804/ENSG00000136574/ENSG00000173546/ENSG00000102755/ENSG00000020181/ENSG00000127329/ENSG00000125266/ENSG00000143556/ENSG00000124882/ENSG00000177283/ENSG00000214274/ENSG00000169245/ENSG00000164362/ENSG00000119630/ENSG00000102760…	WT1/GPNMB/EGR3/TFAP2B/LRG1/E2F2/TGFB2/E2F8/CARD10/ANXA3/C5/GATA4/CSPG4/FLT1/ADGRA2/PTPRB/EFNB2/S100A7/EREG/FZD8/ANG/CXCL10/TERT/PGF/RGCC/JCAD/HOXA3/RAMP1/COL15A1/CHI3L1	30	9	ENSG00000136235/ENSG00000008196/ENSG00000092969/ENSG00000138772/ENSG00000127329/ENSG00000125266/ENSG00000169245/ENSG00000165757/ENSG00000204291	21	ENSG00000184937/ENSG00000179388/ENSG00000171236/ENSG00000007968/ENSG00000129173/ENSG00000100065/ENSG00000106804/ENSG00000136574/ENSG00000173546/ENSG00000102755/ENSG00000020181/ENSG00000143556/ENSG00000124882/ENSG00000177283/ENSG00000214274/ENSG00000164362/ENSG00000119630/ENSG00000102760/ENSG00000105997/ENSG00000132329/ENSG00000133048
BP	GO:0086019	cell-cell signaling involved in cardiac conduction	5/505	26/14271	0.00193156	0.0477388	ENSG00000105711/ENSG00000162989/ENSG00000177098/ENSG00000198626/ENSG00000118729	SCN1B/KCNJ3/SCN4B/RYR2/CASQ2	5	3	ENSG00000162989/ENSG00000198626/ENSG00000118729	2	ENSG00000105711/ENSG00000177098
BP	GO:0045860	positive regulation of protein kinase activity	29/505	460/14271	0.00194851	0.0478548	ENSG00000272398/ENSG00000134057/ENSG00000088325/ENSG00000183856/ENSG00000124762/ENSG00000175920/ENSG00000118193/ENSG00000170312/ENSG00000150594/ENSG00000134222/ENSG00000138778/ENSG00000092969/ENSG00000138031/ENSG00000100065/ENSG00000106804/ENSG00000156299/ENSG00000092853/ENSG00000172232/ENSG00000173546/ENSG00000139318/ENSG00000102755/ENSG00000197561/ENSG00000130829/ENSG00000124882/ENSG00000177283…	CD24/CCNB1/TPX2/IQGAP3/CDKN1A/DOK7/KIF14/CDK1/ADRA2A/PSRC1/CENPE/TGFB2/ADCY3/CARD10/C5/TIAM1/CLSPN/AZU1/CSPG4/DUSP6/FLT1/ELANE/DUSP9/EREG/FZD8/ANG/RGCC/CXCR4/CHI3L1	29	2	ENSG00000272398/ENSG00000092969	27	ENSG00000134057/ENSG00000088325/ENSG00000183856/ENSG00000124762/ENSG00000175920/ENSG00000118193/ENSG00000170312/ENSG00000150594/ENSG00000134222/ENSG00000138778/ENSG00000138031/ENSG00000100065/ENSG00000106804/ENSG00000156299/ENSG00000092853/ENSG00000172232/ENSG00000173546/ENSG00000139318/ENSG00000102755/ENSG00000197561/ENSG00000130829/ENSG00000124882/ENSG00000177283/ENSG00000214274/ENSG00000102760…
BP	GO:0006336	DNA replication-independent nucleosome assembly	7/505	51/14271	0.0020014	0.0481207	ENSG00000123485/ENSG00000115163/ENSG00000137812/ENSG00000151725/ENSG00000100162/ENSG00000123219/ENSG00000270276	HJURP/CENPA/KNL1/CENPU/CENPM/CENPK/HIST2H4B	7	0		7	ENSG00000123485/ENSG00000115163/ENSG00000137812/ENSG00000151725/ENSG00000100162/ENSG00000123219/ENSG00000270276
BP	GO:0043486	histone exchange	7/505	51/14271	0.0020014	0.0481207	ENSG00000123485/ENSG00000115163/ENSG00000137812/ENSG00000151725/ENSG00000100162/ENSG00000123219/ENSG00000270276	HJURP/CENPA/KNL1/CENPU/CENPM/CENPK/HIST2H4B	7	0		7	ENSG00000123485/ENSG00000115163/ENSG00000137812/ENSG00000151725/ENSG00000100162/ENSG00000123219/ENSG00000270276
BP	GO:0002070	epithelial cell maturation	4/505	16/14271	0.00200862	0.0481207	ENSG00000124762/ENSG00000176890/ENSG00000115112/ENSG00000163623	CDKN1A/TYMS/TFCP2L1/NKX6-1	4	0		4	ENSG00000124762/ENSG00000176890/ENSG00000115112/ENSG00000163623
BP	GO:0009070	serine family amino acid biosynthetic process	4/505	16/14271	0.00200862	0.0481207	ENSG00000092621/ENSG00000274276/ENSG00000113492/ENSG00000135069	PHGDH/CBSL/AGXT2/PSAT1	4	1	ENSG00000113492	3	ENSG00000092621/ENSG00000274276/ENSG00000135069
BP	GO:0097529	myeloid leukocyte migration	12/505	129/14271	0.00207413	0.049387	ENSG00000129988/ENSG00000115594/ENSG00000092969/ENSG00000106804/ENSG00000196415/ENSG00000172232/ENSG00000102962/ENSG00000111199/ENSG00000102755/ENSG00000143556/ENSG00000169245/ENSG00000119630	LBP/IL1R1/TGFB2/C5/PRTN3/AZU1/CCL22/TRPV4/FLT1/S100A7/CXCL10/PGF	12	5	ENSG00000129988/ENSG00000115594/ENSG00000092969/ENSG00000102962/ENSG00000169245	7	ENSG00000106804/ENSG00000196415/ENSG00000172232/ENSG00000111199/ENSG00000102755/ENSG00000143556/ENSG00000119630
BP	GO:0034724	DNA replication-independent nucleosome organization	7/505	52/14271	0.00224365	0.052918	ENSG00000123485/ENSG00000115163/ENSG00000137812/ENSG00000151725/ENSG00000100162/ENSG00000123219/ENSG00000270276	HJURP/CENPA/KNL1/CENPU/CENPM/CENPK/HIST2H4B	7	0		7	ENSG00000123485/ENSG00000115163/ENSG00000137812/ENSG00000151725/ENSG00000100162/ENSG00000123219/ENSG00000270276
BP	GO:0002687	positive regulation of leukocyte migration	10/505	97/14271	0.00224952	0.052918	ENSG00000129988/ENSG00000115594/ENSG00000186891/ENSG00000005961/ENSG00000111199/ENSG00000197561/ENSG00000143556/ENSG00000169245/ENSG00000119630/ENSG00000125735	LBP/IL1R1/TNFRSF18/ITGA2B/TRPV4/ELANE/S100A7/CXCL10/PGF/TNFSF14	10	4	ENSG00000129988/ENSG00000115594/ENSG00000169245/ENSG00000125735	6	ENSG00000186891/ENSG00000005961/ENSG00000111199/ENSG00000197561/ENSG00000143556/ENSG00000119630
BP	GO:0090224	regulation of spindle organization	6/505	39/14271	0.00230269	0.0536369	ENSG00000166851/ENSG00000088325/ENSG00000076382/ENSG00000013810/ENSG00000134222/ENSG00000121957	PLK1/TPX2/SPAG5/TACC3/PSRC1/GPSM2	6	0		6	ENSG00000166851/ENSG00000088325/ENSG00000076382/ENSG00000013810/ENSG00000134222/ENSG00000121957
BP	GO:0022412	cellular process involved in reproduction in multicellular organism	19/505	260/14271	0.00230756	0.0536369	ENSG00000166851/ENSG00000164104/ENSG00000134057/ENSG00000087586/ENSG00000184937/ENSG00000137812/ENSG00000066279/ENSG00000171791/ENSG00000112029/ENSG00000145491/ENSG00000126803/ENSG00000100206/ENSG00000100078/ENSG00000109906/ENSG00000120669/ENSG00000124882/ENSG00000214274/ENSG00000095627/ENSG00000163596	PLK1/HMGB2/CCNB1/AURKA/WT1/KNL1/ASPM/BCL2/FBXO5/ROPN1L/HSPA2/DMC1/PLA2G3/ZBTB16/SOHLH2/EREG/ANG/TDRD1/ICA1L	19	2	ENSG00000109906/ENSG00000120669	17	ENSG00000166851/ENSG00000164104/ENSG00000134057/ENSG00000087586/ENSG00000184937/ENSG00000137812/ENSG00000066279/ENSG00000171791/ENSG00000112029/ENSG00000145491/ENSG00000126803/ENSG00000100206/ENSG00000100078/ENSG00000124882/ENSG00000214274/ENSG00000095627/ENSG00000163596
BP	GO:0000076	DNA replication checkpoint	4/505	17/14271	0.00255393	0.0590123	ENSG00000167513/ENSG00000140534/ENSG00000093009/ENSG00000092853	CDT1/TICRR/CDC45/CLSPN	4	0		4	ENSG00000167513/ENSG00000140534/ENSG00000093009/ENSG00000092853
BP	GO:0045736	negative regulation of cyclin-dependent protein serine/threonine kinase activity	5/505	28/14271	0.00272279	0.062544	ENSG00000166851/ENSG00000124762/ENSG00000123080/ENSG00000147883/ENSG00000129355	PLK1/CDKN1A/CDKN2C/CDKN2B/CDKN2D	5	1	ENSG00000147883	4	ENSG00000166851/ENSG00000124762/ENSG00000123080/ENSG00000129355
BP	GO:0007292	female gamete generation	10/505	100/14271	0.00281896	0.0643744	ENSG00000166851/ENSG00000134057/ENSG00000087586/ENSG00000066279/ENSG00000171791/ENSG00000112029/ENSG00000100206/ENSG00000120669/ENSG00000124882/ENSG00000214274	PLK1/CCNB1/AURKA/ASPM/BCL2/FBXO5/DMC1/SOHLH2/EREG/ANG	10	1	ENSG00000120669	9	ENSG00000166851/ENSG00000134057/ENSG00000087586/ENSG00000066279/ENSG00000171791/ENSG00000112029/ENSG00000100206/ENSG00000124882/ENSG00000214274
BP	GO:0031100	animal organ regeneration	8/505	69/14271	0.00292296	0.0663615	ENSG00000145386/ENSG00000124762/ENSG00000087586/ENSG00000132646/ENSG00000170312/ENSG00000176890/ENSG00000138772/ENSG00000119630	CCNA2/CDKN1A/AURKA/PCNA/CDK1/TYMS/ANXA3/PGF	8	1	ENSG00000138772	7	ENSG00000145386/ENSG00000124762/ENSG00000087586/ENSG00000132646/ENSG00000170312/ENSG00000176890/ENSG00000119630
BP	GO:0002685	regulation of leukocyte migration	12/505	135/14271	0.00303198	0.0684387	ENSG00000129988/ENSG00000151882/ENSG00000115594/ENSG00000186891/ENSG00000005961/ENSG00000106804/ENSG00000111199/ENSG00000197561/ENSG00000143556/ENSG00000169245/ENSG00000119630/ENSG00000125735	LBP/CCL28/IL1R1/TNFRSF18/ITGA2B/C5/TRPV4/ELANE/S100A7/CXCL10/PGF/TNFSF14	12	5	ENSG00000129988/ENSG00000151882/ENSG00000115594/ENSG00000169245/ENSG00000125735	7	ENSG00000186891/ENSG00000005961/ENSG00000106804/ENSG00000111199/ENSG00000197561/ENSG00000143556/ENSG00000119630
BP	GO:1901342	regulation of vasculature development	18/505	248/14271	0.00319806	0.0717726	ENSG00000184937/ENSG00000136235/ENSG00000171236/ENSG00000007968/ENSG00000092969/ENSG00000100065/ENSG00000138772/ENSG00000106804/ENSG00000136574/ENSG00000102755/ENSG00000020181/ENSG00000125266/ENSG00000169245/ENSG00000164362/ENSG00000119630/ENSG00000102760/ENSG00000165757/ENSG00000133048	WT1/GPNMB/LRG1/E2F2/TGFB2/CARD10/ANXA3/C5/GATA4/FLT1/ADGRA2/EFNB2/CXCL10/TERT/PGF/RGCC/JCAD/CHI3L1	18	6	ENSG00000136235/ENSG00000092969/ENSG00000138772/ENSG00000125266/ENSG00000169245/ENSG00000165757	12	ENSG00000184937/ENSG00000171236/ENSG00000007968/ENSG00000100065/ENSG00000106804/ENSG00000136574/ENSG00000102755/ENSG00000020181/ENSG00000164362/ENSG00000119630/ENSG00000102760/ENSG00000133048
BP	GO:0009615	response to virus	18/505	249/14271	0.00333766	0.0744774	ENSG00000111331/ENSG00000157601/ENSG00000185885/ENSG00000142089/ENSG00000089127/ENSG00000171791/ENSG00000179750/ENSG00000185507/ENSG00000187608/ENSG00000185745/ENSG00000172232/ENSG00000102962/ENSG00000140465/ENSG00000141682/ENSG00000119917/ENSG00000169245/ENSG00000184584/ENSG00000121966	OAS3/MX1/IFITM1/IFITM3/OAS1/BCL2/APOBEC3B/IRF7/ISG15/IFIT1/AZU1/CCL22/CYP1A1/PMAIP1/IFIT3/CXCL10/TMEM173/CXCR4	18	3	ENSG00000102962/ENSG00000140465/ENSG00000169245	15	ENSG00000111331/ENSG00000157601/ENSG00000185885/ENSG00000142089/ENSG00000089127/ENSG00000171791/ENSG00000179750/ENSG00000185507/ENSG00000187608/ENSG00000185745/ENSG00000172232/ENSG00000141682/ENSG00000119917/ENSG00000184584/ENSG00000121966
BP	GO:0050920	regulation of chemotaxis	13/505	155/14271	0.003446	0.076458	ENSG00000129988/ENSG00000106804/ENSG00000156299/ENSG00000172232/ENSG00000111199/ENSG00000020181/ENSG00000125266/ENSG00000197561/ENSG00000143556/ENSG00000169245/ENSG00000119630/ENSG00000121966/ENSG00000125735	LBP/C5/TIAM1/AZU1/TRPV4/ADGRA2/EFNB2/ELANE/S100A7/CXCL10/PGF/CXCR4/TNFSF14	13	4	ENSG00000129988/ENSG00000125266/ENSG00000169245/ENSG00000125735	9	ENSG00000106804/ENSG00000156299/ENSG00000172232/ENSG00000111199/ENSG00000020181/ENSG00000197561/ENSG00000143556/ENSG00000119630/ENSG00000121966
BP	GO:0072073	kidney epithelium development	11/505	120/14271	0.00351395	0.0775253	ENSG00000272398/ENSG00000129654/ENSG00000184937/ENSG00000008196/ENSG00000171791/ENSG00000006016/ENSG00000164056/ENSG00000273706/ENSG00000125266/ENSG00000119630/ENSG00000128713	CD24/FOXJ1/WT1/TFAP2B/BCL2/CRLF1/SPRY1/LHX1/EFNB2/PGF/HOXD11	11	4	ENSG00000272398/ENSG00000008196/ENSG00000164056/ENSG00000125266	7	ENSG00000129654/ENSG00000184937/ENSG00000171791/ENSG00000006016/ENSG00000273706/ENSG00000119630/ENSG00000128713
BP	GO:0001823	mesonephros development	9/505	87/14271	0.00359224	0.0783671	ENSG00000129654/ENSG00000184937/ENSG00000171791/ENSG00000006016/ENSG00000164056/ENSG00000273706/ENSG00000109906/ENSG00000119630/ENSG00000128713	FOXJ1/WT1/BCL2/CRLF1/SPRY1/LHX1/ZBTB16/PGF/HOXD11	9	2	ENSG00000164056/ENSG00000109906	7	ENSG00000129654/ENSG00000184937/ENSG00000171791/ENSG00000006016/ENSG00000273706/ENSG00000119630/ENSG00000128713
BP	GO:0002040	sprouting angiogenesis	9/505	87/14271	0.00359224	0.0783671	ENSG00000179388/ENSG00000007968/ENSG00000129173/ENSG00000100065/ENSG00000102755/ENSG00000020181/ENSG00000125266/ENSG00000119630/ENSG00000165757	EGR3/E2F2/E2F8/CARD10/FLT1/ADGRA2/EFNB2/PGF/JCAD	9	2	ENSG00000125266/ENSG00000165757	7	ENSG00000179388/ENSG00000007968/ENSG00000129173/ENSG00000100065/ENSG00000102755/ENSG00000020181/ENSG00000119630
BP	GO:1904030	negative regulation of cyclin-dependent protein kinase activity	5/505	30/14271	0.00372533	0.0808189	ENSG00000166851/ENSG00000124762/ENSG00000123080/ENSG00000147883/ENSG00000129355	PLK1/CDKN1A/CDKN2C/CDKN2B/CDKN2D	5	1	ENSG00000147883	4	ENSG00000166851/ENSG00000124762/ENSG00000123080/ENSG00000129355
BP	GO:0019079	viral genome replication	10/505	104/14271	0.00375129	0.0809325	ENSG00000131747/ENSG00000111331/ENSG00000157601/ENSG00000185885/ENSG00000142089/ENSG00000089127/ENSG00000171791/ENSG00000187608/ENSG00000185745/ENSG00000139144	TOP2A/OAS3/MX1/IFITM1/IFITM3/OAS1/BCL2/ISG15/IFIT1/PIK3C2G	10	1	ENSG00000139144	9	ENSG00000131747/ENSG00000111331/ENSG00000157601/ENSG00000185885/ENSG00000142089/ENSG00000089127/ENSG00000171791/ENSG00000187608/ENSG00000185745
BP	GO:0033044	regulation of chromosome organization	20/505	292/14271	0.00377935	0.0810899	ENSG00000131747/ENSG00000166851/ENSG00000175063/ENSG00000164611/ENSG00000134057/ENSG00000148773/ENSG00000135476/ENSG00000013810/ENSG00000276043/ENSG00000119403/ENSG00000178999/ENSG00000117650/ENSG00000146670/ENSG00000126787/ENSG00000167513/ENSG00000169679/ENSG00000140451/ENSG00000080986/ENSG00000138778/ENSG00000093009	TOP2A/PLK1/UBE2C/PTTG1/CCNB1/MKI67/ESPL1/TACC3/UHRF1/PHF19/AURKB/NEK2/CDCA5/DLGAP5/CDT1/BUB1/PIF1/NDC80/CENPE/CDC45	20	0		20	ENSG00000131747/ENSG00000166851/ENSG00000175063/ENSG00000164611/ENSG00000134057/ENSG00000148773/ENSG00000135476/ENSG00000013810/ENSG00000276043/ENSG00000119403/ENSG00000178999/ENSG00000117650/ENSG00000146670/ENSG00000126787/ENSG00000167513/ENSG00000169679/ENSG00000140451/ENSG00000080986/ENSG00000138778/ENSG00000093009
BP	GO:0050829	defense response to Gram-negative bacterium	6/505	43/14271	0.00382006	0.0815155	ENSG00000164104/ENSG00000129988/ENSG00000172232/ENSG00000197561/ENSG00000142677/ENSG00000143556	HMGB2/LBP/AZU1/ELANE/IL22RA1/S100A7	6	1	ENSG00000129988	5	ENSG00000164104/ENSG00000172232/ENSG00000197561/ENSG00000142677/ENSG00000143556
BP	GO:0000132	establishment of mitotic spindle orientation	4/505	19/14271	0.00393251	0.083459	ENSG00000115163/ENSG00000080986/ENSG00000121957/ENSG00000164056	CENPA/NDC80/GPSM2/SPRY1	4	1	ENSG00000164056	3	ENSG00000115163/ENSG00000080986/ENSG00000121957
BP	GO:0001666	response to hypoxia	21/505	315/14271	0.00416403	0.0878948	ENSG00000272398/ENSG00000145386/ENSG00000134057/ENSG00000164442/ENSG00000101412/ENSG00000171791/ENSG00000092969/ENSG00000156113/ENSG00000129521/ENSG00000140465/ENSG00000141682/ENSG00000173846/ENSG00000170893/ENSG00000108576/ENSG00000214274/ENSG00000164362/ENSG00000119630/ENSG00000148677/ENSG00000198626/ENSG00000102760/ENSG00000121966	CD24/CCNA2/CCNB1/CITED2/E2F1/BCL2/TGFB2/KCNMA1/EGLN3/CYP1A1/PMAIP1/PLK3/TRH/SLC6A4/ANG/TERT/PGF/ANKRD1/RYR2/RGCC/CXCR4	21	9	ENSG00000272398/ENSG00000164442/ENSG00000092969/ENSG00000156113/ENSG00000129521/ENSG00000140465/ENSG00000108576/ENSG00000148677/ENSG00000198626	12	ENSG00000145386/ENSG00000134057/ENSG00000101412/ENSG00000171791/ENSG00000141682/ENSG00000173846/ENSG00000170893/ENSG00000214274/ENSG00000164362/ENSG00000119630/ENSG00000102760/ENSG00000121966
BP	GO:0007094	mitotic spindle assembly checkpoint	5/505	31/14271	0.00431482	0.0883335	ENSG00000166851/ENSG00000134057/ENSG00000167513/ENSG00000169679/ENSG00000080986	PLK1/CCNB1/CDT1/BUB1/NDC80	5	0		5	ENSG00000166851/ENSG00000134057/ENSG00000167513/ENSG00000169679/ENSG00000080986
BP	GO:0010039	response to iron ion	5/505	31/14271	0.00431482	0.0883335	ENSG00000134057/ENSG00000171791/ENSG00000160182/ENSG00000140465/ENSG00000106327	CCNB1/BCL2/TFF1/CYP1A1/TFR2	5	1	ENSG00000140465	4	ENSG00000134057/ENSG00000171791/ENSG00000160182/ENSG00000106327
BP	GO:0071173	spindle assembly checkpoint	5/505	31/14271	0.00431482	0.0883335	ENSG00000166851/ENSG00000134057/ENSG00000167513/ENSG00000169679/ENSG00000080986	PLK1/CCNB1/CDT1/BUB1/NDC80	5	0		5	ENSG00000166851/ENSG00000134057/ENSG00000167513/ENSG00000169679/ENSG00000080986
BP	GO:0071174	mitotic spindle checkpoint	5/505	31/14271	0.00431482	0.0883335	ENSG00000166851/ENSG00000134057/ENSG00000167513/ENSG00000169679/ENSG00000080986	PLK1/CCNB1/CDT1/BUB1/NDC80	5	0		5	ENSG00000166851/ENSG00000134057/ENSG00000167513/ENSG00000169679/ENSG00000080986
BP	GO:0086091	regulation of heart rate by cardiac conduction	5/505	31/14271	0.00431482	0.0883335	ENSG00000105711/ENSG00000173826/ENSG00000055118/ENSG00000162989/ENSG00000177098	SCN1B/KCNH6/KCNH2/KCNJ3/SCN4B	5	1	ENSG00000162989	4	ENSG00000105711/ENSG00000173826/ENSG00000055118/ENSG00000177098
BP	GO:0006959	humoral immune response	12/505	141/14271	0.00432054	0.0883335	ENSG00000129654/ENSG00000183018/ENSG00000161031/ENSG00000174371/ENSG00000171791/ENSG00000106804/ENSG00000196415/ENSG00000172232/ENSG00000197561/ENSG00000143556/ENSG00000102760/ENSG00000159403	FOXJ1/SPNS2/PGLYRP2/EXO1/BCL2/C5/PRTN3/AZU1/ELANE/S100A7/RGCC/C1R	12	1	ENSG00000183018	11	ENSG00000129654/ENSG00000161031/ENSG00000174371/ENSG00000171791/ENSG00000106804/ENSG00000196415/ENSG00000172232/ENSG00000197561/ENSG00000143556/ENSG00000102760/ENSG00000159403
BP	GO:0021700	developmental maturation	16/505	216/14271	0.00434583	0.0883878	ENSG00000134057/ENSG00000117399/ENSG00000124762/ENSG00000087586/ENSG00000118193/ENSG00000131094/ENSG00000176890/ENSG00000171791/ENSG00000092969/ENSG00000112029/ENSG00000145491/ENSG00000115112/ENSG00000100206/ENSG00000124882/ENSG00000214274/ENSG00000163623	CCNB1/CDC20/CDKN1A/AURKA/KIF14/C1QL1/TYMS/BCL2/TGFB2/FBXO5/ROPN1L/TFCP2L1/DMC1/EREG/ANG/NKX6-1	16	1	ENSG00000092969	15	ENSG00000134057/ENSG00000117399/ENSG00000124762/ENSG00000087586/ENSG00000118193/ENSG00000131094/ENSG00000176890/ENSG00000171791/ENSG00000112029/ENSG00000145491/ENSG00000115112/ENSG00000100206/ENSG00000124882/ENSG00000214274/ENSG00000163623
BP	GO:0010819	regulation of T cell chemotaxis	3/505	10/14271	0.00438873	0.0887979	ENSG00000143556/ENSG00000169245/ENSG00000125735	S100A7/CXCL10/TNFSF14	3	2	ENSG00000169245/ENSG00000125735	1	ENSG00000143556
BP	GO:0002027	regulation of heart rate	8/505	74/14271	0.00452039	0.0909904	ENSG00000109255/ENSG00000105711/ENSG00000173826/ENSG00000055118/ENSG00000162989/ENSG00000177098/ENSG00000198626/ENSG00000118729	NMU/SCN1B/KCNH6/KCNH2/KCNJ3/SCN4B/RYR2/CASQ2	8	3	ENSG00000162989/ENSG00000198626/ENSG00000118729	5	ENSG00000109255/ENSG00000105711/ENSG00000173826/ENSG00000055118/ENSG00000177098
BP	GO:0001541	ovarian follicle development	6/505	45/14271	0.00480959	0.0958238	ENSG00000106003/ENSG00000171791/ENSG00000100206/ENSG00000124882/ENSG00000102230/ENSG00000214274	LFNG/BCL2/DMC1/EREG/PCYT1B/ANG	6	0		6	ENSG00000106003/ENSG00000171791/ENSG00000100206/ENSG00000124882/ENSG00000102230/ENSG00000214274
BP	GO:0045143	homologous chromosome segregation	6/505	45/14271	0.00480959	0.0958238	ENSG00000166851/ENSG00000164611/ENSG00000135476/ENSG00000175305/ENSG00000100206/ENSG00000161860	PLK1/PTTG1/ESPL1/CCNE2/DMC1/SYCE2	6	0		6	ENSG00000166851/ENSG00000164611/ENSG00000135476/ENSG00000175305/ENSG00000100206/ENSG00000161860
BP	GO:0045841	negative regulation of mitotic metaphase/anaphase transition	5/505	32/14271	0.00496788	0.0977538	ENSG00000166851/ENSG00000134057/ENSG00000167513/ENSG00000169679/ENSG00000080986	PLK1/CCNB1/CDT1/BUB1/NDC80	5	0		5	ENSG00000166851/ENSG00000134057/ENSG00000167513/ENSG00000169679/ENSG00000080986
BP	GO:1902100	negative regulation of metaphase/anaphase transition of cell cycle	5/505	32/14271	0.00496788	0.0977538	ENSG00000166851/ENSG00000134057/ENSG00000167513/ENSG00000169679/ENSG00000080986	PLK1/CCNB1/CDT1/BUB1/NDC80	5	0		5	ENSG00000166851/ENSG00000134057/ENSG00000167513/ENSG00000169679/ENSG00000080986
BP	GO:0051098	regulation of binding	21/505	320/14271	0.00498156	0.0977538	ENSG00000166851/ENSG00000164104/ENSG00000178999/ENSG00000117650/ENSG00000087586/ENSG00000075218/ENSG00000146670/ENSG00000167513/ENSG00000101412/ENSG00000123485/ENSG00000095739/ENSG00000106003/ENSG00000171791/ENSG00000112312/ENSG00000181649/ENSG00000156299/ENSG00000185745/ENSG00000135218/ENSG00000164362/ENSG00000184584/ENSG00000115896	PLK1/HMGB2/AURKB/NEK2/AURKA/GTSE1/CDCA5/CDT1/E2F1/HJURP/BAMBI/LFNG/BCL2/GMNN/PHLDA2/TIAM1/IFIT1/CD36/TERT/TMEM173/PLCL1	21	3	ENSG00000095739/ENSG00000135218/ENSG00000115896	18	ENSG00000166851/ENSG00000164104/ENSG00000178999/ENSG00000117650/ENSG00000087586/ENSG00000075218/ENSG00000146670/ENSG00000167513/ENSG00000101412/ENSG00000123485/ENSG00000106003/ENSG00000171791/ENSG00000112312/ENSG00000181649/ENSG00000156299/ENSG00000185745/ENSG00000164362/ENSG00000184584
BP	GO:0044786	cell cycle DNA replication	7/505	60/14271	0.00508506	0.0992858	ENSG00000132646/ENSG00000167513/ENSG00000131153/ENSG00000112312/ENSG00000093009/ENSG00000198056/ENSG00000129173	PCNA/CDT1/GINS2/GMNN/CDC45/PRIM1/E2F8	7	0		7	ENSG00000132646/ENSG00000167513/ENSG00000131153/ENSG00000112312/ENSG00000093009/ENSG00000198056/ENSG00000129173
BP	GO:0030595	leukocyte chemotaxis	12/505	144/14271	0.0051121	0.0993172	ENSG00000129988/ENSG00000092969/ENSG00000106804/ENSG00000172232/ENSG00000102962/ENSG00000111199/ENSG00000102755/ENSG00000143556/ENSG00000169245/ENSG00000119630/ENSG00000121966/ENSG00000125735	LBP/TGFB2/C5/AZU1/CCL22/TRPV4/FLT1/S100A7/CXCL10/PGF/CXCR4/TNFSF14	12	5	ENSG00000129988/ENSG00000092969/ENSG00000102962/ENSG00000169245/ENSG00000125735	7	ENSG00000106804/ENSG00000172232/ENSG00000111199/ENSG00000102755/ENSG00000143556/ENSG00000119630/ENSG00000121966
BP	GO:0006935	chemotaxis	28/505	473/14271	0.00553221	0.106305	ENSG00000164104/ENSG00000129988/ENSG00000151882/ENSG00000136235/ENSG00000179388/ENSG00000092969/ENSG00000106804/ENSG00000156299/ENSG00000144648/ENSG00000105711/ENSG00000172232/ENSG00000102962/ENSG00000111199/ENSG00000273706/ENSG00000102755/ENSG00000020181/ENSG00000125266/ENSG00000006468/ENSG00000197561/ENSG00000171119/ENSG00000143556/ENSG00000169245/ENSG00000119630/ENSG00000141622/ENSG00000121966…	HMGB2/LBP/CCL28/GPNMB/EGR3/TGFB2/C5/TIAM1/ACKR2/SCN1B/AZU1/CCL22/TRPV4/LHX1/FLT1/ADGRA2/EFNB2/ETV1/ELANE/NRTN/S100A7/CXCL10/PGF/RNF165/CXCR4/FLRT3/PIK3C2G/TNFSF14	28	11	ENSG00000129988/ENSG00000151882/ENSG00000136235/ENSG00000092969/ENSG00000144648/ENSG00000102962/ENSG00000125266/ENSG00000169245/ENSG00000125848/ENSG00000139144/ENSG00000125735	17	ENSG00000164104/ENSG00000179388/ENSG00000106804/ENSG00000156299/ENSG00000105711/ENSG00000172232/ENSG00000111199/ENSG00000273706/ENSG00000102755/ENSG00000020181/ENSG00000006468/ENSG00000197561/ENSG00000171119/ENSG00000143556/ENSG00000119630/ENSG00000141622/ENSG00000121966
BP	GO:0036293	response to decreased oxygen levels	21/505	323/14271	0.0055329	0.106305	ENSG00000272398/ENSG00000145386/ENSG00000134057/ENSG00000164442/ENSG00000101412/ENSG00000171791/ENSG00000092969/ENSG00000156113/ENSG00000129521/ENSG00000140465/ENSG00000141682/ENSG00000173846/ENSG00000170893/ENSG00000108576/ENSG00000214274/ENSG00000164362/ENSG00000119630/ENSG00000148677/ENSG00000198626/ENSG00000102760/ENSG00000121966	CD24/CCNA2/CCNB1/CITED2/E2F1/BCL2/TGFB2/KCNMA1/EGLN3/CYP1A1/PMAIP1/PLK3/TRH/SLC6A4/ANG/TERT/PGF/ANKRD1/RYR2/RGCC/CXCR4	21	9	ENSG00000272398/ENSG00000164442/ENSG00000092969/ENSG00000156113/ENSG00000129521/ENSG00000140465/ENSG00000108576/ENSG00000148677/ENSG00000198626	12	ENSG00000145386/ENSG00000134057/ENSG00000101412/ENSG00000171791/ENSG00000141682/ENSG00000173846/ENSG00000170893/ENSG00000214274/ENSG00000164362/ENSG00000119630/ENSG00000102760/ENSG00000121966
BP	GO:0070507	regulation of microtubule cytoskeleton organization	13/505	164/14271	0.00555346	0.106305	ENSG00000166851/ENSG00000088325/ENSG00000076382/ENSG00000013810/ENSG00000117650/ENSG00000138160/ENSG00000087586/ENSG00000134222/ENSG00000121957/ENSG00000154839/ENSG00000165480/ENSG00000230873/ENSG00000111199	PLK1/TPX2/SPAG5/TACC3/NEK2/KIF11/AURKA/PSRC1/GPSM2/SKA1/SKA3/STMND1/TRPV4	13	0		13	ENSG00000166851/ENSG00000088325/ENSG00000076382/ENSG00000013810/ENSG00000117650/ENSG00000138160/ENSG00000087586/ENSG00000134222/ENSG00000121957/ENSG00000154839/ENSG00000165480/ENSG00000230873/ENSG00000111199
BP	GO:0042330	taxis	28/505	474/14271	0.00569015	0.10839	ENSG00000164104/ENSG00000129988/ENSG00000151882/ENSG00000136235/ENSG00000179388/ENSG00000092969/ENSG00000106804/ENSG00000156299/ENSG00000144648/ENSG00000105711/ENSG00000172232/ENSG00000102962/ENSG00000111199/ENSG00000273706/ENSG00000102755/ENSG00000020181/ENSG00000125266/ENSG00000006468/ENSG00000197561/ENSG00000171119/ENSG00000143556/ENSG00000169245/ENSG00000119630/ENSG00000141622/ENSG00000121966…	HMGB2/LBP/CCL28/GPNMB/EGR3/TGFB2/C5/TIAM1/ACKR2/SCN1B/AZU1/CCL22/TRPV4/LHX1/FLT1/ADGRA2/EFNB2/ETV1/ELANE/NRTN/S100A7/CXCL10/PGF/RNF165/CXCR4/FLRT3/PIK3C2G/TNFSF14	28	11	ENSG00000129988/ENSG00000151882/ENSG00000136235/ENSG00000092969/ENSG00000144648/ENSG00000102962/ENSG00000125266/ENSG00000169245/ENSG00000125848/ENSG00000139144/ENSG00000125735	17	ENSG00000164104/ENSG00000179388/ENSG00000106804/ENSG00000156299/ENSG00000105711/ENSG00000172232/ENSG00000111199/ENSG00000273706/ENSG00000102755/ENSG00000020181/ENSG00000006468/ENSG00000197561/ENSG00000171119/ENSG00000143556/ENSG00000119630/ENSG00000141622/ENSG00000121966
BP	GO:0040020	regulation of meiotic nuclear division	4/505	21/14271	0.00574206	0.108848	ENSG00000117399/ENSG00000112029/ENSG00000181773/ENSG00000156509	CDC20/FBXO5/GPR3/FBXO43	4	0		4	ENSG00000117399/ENSG00000112029/ENSG00000181773/ENSG00000156509
BP	GO:0016114	terpenoid biosynthetic process	3/505	11/14271	0.00587726	0.109812	ENSG00000134240/ENSG00000140465/ENSG00000196139	HMGCS2/CYP1A1/AKR1C3	3	3	ENSG00000134240/ENSG00000140465/ENSG00000196139	0
BP	GO:0033189	response to vitamin A	3/505	11/14271	0.00587726	0.109812	ENSG00000176890/ENSG00000136574/ENSG00000140465	TYMS/GATA4/CYP1A1	3	1	ENSG00000140465	2	ENSG00000176890/ENSG00000136574
BP	GO:0051255	spindle midzone assembly	3/505	11/14271	0.00587726	0.109812	ENSG00000178999/ENSG00000090889/ENSG00000137807	AURKB/KIF4A/KIF23	3	0		3	ENSG00000178999/ENSG00000090889/ENSG00000137807
BP	GO:0070482	response to oxygen levels	22/505	346/14271	0.00592651	0.110205	ENSG00000272398/ENSG00000145386/ENSG00000134057/ENSG00000124762/ENSG00000164442/ENSG00000101412/ENSG00000171791/ENSG00000092969/ENSG00000156113/ENSG00000129521/ENSG00000140465/ENSG00000141682/ENSG00000173846/ENSG00000170893/ENSG00000108576/ENSG00000214274/ENSG00000164362/ENSG00000119630/ENSG00000148677/ENSG00000198626/ENSG00000102760/ENSG00000121966	CD24/CCNA2/CCNB1/CDKN1A/CITED2/E2F1/BCL2/TGFB2/KCNMA1/EGLN3/CYP1A1/PMAIP1/PLK3/TRH/SLC6A4/ANG/TERT/PGF/ANKRD1/RYR2/RGCC/CXCR4	22	9	ENSG00000272398/ENSG00000164442/ENSG00000092969/ENSG00000156113/ENSG00000129521/ENSG00000140465/ENSG00000108576/ENSG00000148677/ENSG00000198626	13	ENSG00000145386/ENSG00000134057/ENSG00000124762/ENSG00000101412/ENSG00000171791/ENSG00000141682/ENSG00000173846/ENSG00000170893/ENSG00000214274/ENSG00000164362/ENSG00000119630/ENSG00000102760/ENSG00000121966
BP	GO:0003407	neural retina development	6/505	47/14271	0.00597559	0.110591	ENSG00000008196/ENSG00000092969/ENSG00000273706/ENSG00000197406/ENSG00000104237/ENSG00000198963	TFAP2B/TGFB2/LHX1/DIO3/RP1/RORB	6	3	ENSG00000008196/ENSG00000092969/ENSG00000198963	3	ENSG00000273706/ENSG00000197406/ENSG00000104237
BP	GO:0009411	response to UV	11/505	130/14271	0.00642839	0.11841	ENSG00000178999/ENSG00000124762/ENSG00000132646/ENSG00000168078/ENSG00000134574/ENSG00000171791/ENSG00000164045/ENSG00000129355/ENSG00000166803/ENSG00000197561/ENSG00000163207	AURKB/CDKN1A/PCNA/PBK/DDB2/BCL2/CDC25A/CDKN2D/PCLAF/ELANE/IVL	11	1	ENSG00000163207	10	ENSG00000178999/ENSG00000124762/ENSG00000132646/ENSG00000168078/ENSG00000134574/ENSG00000171791/ENSG00000164045/ENSG00000129355/ENSG00000166803/ENSG00000197561
BP	GO:1902749	regulation of cell cycle G2/M phase transition	15/505	208/14271	0.00719744	0.131575	ENSG00000166851/ENSG00000134057/ENSG00000088325/ENSG00000072571/ENSG00000178999/ENSG00000117650/ENSG00000087586/ENSG00000075218/ENSG00000118193/ENSG00000170312/ENSG00000140525/ENSG00000140534/ENSG00000158402/ENSG00000164045/ENSG00000092853	PLK1/CCNB1/TPX2/HMMR/AURKB/NEK2/AURKA/GTSE1/KIF14/CDK1/FANCI/TICRR/CDC25C/CDC25A/CLSPN	15	0		15	ENSG00000166851/ENSG00000134057/ENSG00000088325/ENSG00000072571/ENSG00000178999/ENSG00000117650/ENSG00000087586/ENSG00000075218/ENSG00000118193/ENSG00000170312/ENSG00000140525/ENSG00000140534/ENSG00000158402/ENSG00000164045/ENSG00000092853
BP	GO:0045765	regulation of angiogenesis	16/505	228/14271	0.00724419	0.131575	ENSG00000136235/ENSG00000171236/ENSG00000007968/ENSG00000092969/ENSG00000100065/ENSG00000138772/ENSG00000106804/ENSG00000136574/ENSG00000102755/ENSG00000020181/ENSG00000169245/ENSG00000164362/ENSG00000119630/ENSG00000102760/ENSG00000165757/ENSG00000133048	GPNMB/LRG1/E2F2/TGFB2/CARD10/ANXA3/C5/GATA4/FLT1/ADGRA2/CXCL10/TERT/PGF/RGCC/JCAD/CHI3L1	16	5	ENSG00000136235/ENSG00000092969/ENSG00000138772/ENSG00000169245/ENSG00000165757	11	ENSG00000171236/ENSG00000007968/ENSG00000100065/ENSG00000106804/ENSG00000136574/ENSG00000102755/ENSG00000020181/ENSG00000164362/ENSG00000119630/ENSG00000102760/ENSG00000133048
BP	GO:0065004	protein-DNA complex assembly	16/505	228/14271	0.00724419	0.131575	ENSG00000188486/ENSG00000164104/ENSG00000167513/ENSG00000184897/ENSG00000123485/ENSG00000115163/ENSG00000137812/ENSG00000134574/ENSG00000151725/ENSG00000138778/ENSG00000112312/ENSG00000093009/ENSG00000100162/ENSG00000123219/ENSG00000270276/ENSG00000100206	H2AFX/HMGB2/CDT1/H1FX/HJURP/CENPA/KNL1/DDB2/CENPU/CENPE/GMNN/CDC45/CENPM/CENPK/HIST2H4B/DMC1	16	0		16	ENSG00000188486/ENSG00000164104/ENSG00000167513/ENSG00000184897/ENSG00000123485/ENSG00000115163/ENSG00000137812/ENSG00000134574/ENSG00000151725/ENSG00000138778/ENSG00000112312/ENSG00000093009/ENSG00000100162/ENSG00000123219/ENSG00000270276/ENSG00000100206
BP	GO:0001573	ganglioside metabolic process	3/505	12/14271	0.00763252	0.135477	ENSG00000135454/ENSG00000235863/ENSG00000148488	B4GALNT1/B3GALT4/ST8SIA6	3	0		3	ENSG00000135454/ENSG00000235863/ENSG00000148488
BP	GO:0006563	L-serine metabolic process	3/505	12/14271	0.00763252	0.135477	ENSG00000092621/ENSG00000274276/ENSG00000135069	PHGDH/CBSL/PSAT1	3	0		3	ENSG00000092621/ENSG00000274276/ENSG00000135069
BP	GO:0009111	vitamin catabolic process	3/505	12/14271	0.00763252	0.135477	ENSG00000111012/ENSG00000166426/ENSG00000159231	CYP27B1/CRABP1/CBR3	3	0		3	ENSG00000111012/ENSG00000166426/ENSG00000159231
BP	GO:0009162	deoxyribonucleoside monophosphate metabolic process	3/505	12/14271	0.00763252	0.135477	ENSG00000167900/ENSG00000176890/ENSG00000205309	TK1/TYMS/NT5M	3	0		3	ENSG00000167900/ENSG00000176890/ENSG00000205309
BP	GO:0035404	histone-serine phosphorylation	3/505	12/14271	0.00763252	0.135477	ENSG00000134057/ENSG00000178999/ENSG00000087586	CCNB1/AURKB/AURKA	3	0		3	ENSG00000134057/ENSG00000178999/ENSG00000087586
BP	GO:0051656	establishment of organelle localization	25/505	419/14271	0.00771799	0.136374	ENSG00000134057/ENSG00000076382/ENSG00000237649/ENSG00000101447/ENSG00000135476/ENSG00000142945/ENSG00000146670/ENSG00000126787/ENSG00000167513/ENSG00000118193/ENSG00000143228/ENSG00000174871/ENSG00000137807/ENSG00000115163/ENSG00000080986/ENSG00000134222/ENSG00000121957/ENSG00000134690/ENSG00000138778/ENSG00000137804/ENSG00000164056/ENSG00000183186/ENSG00000100078/ENSG00000086730/ENSG00000178750	CCNB1/SPAG5/KIFC1/FAM83D/ESPL1/KIF2C/CDCA5/DLGAP5/CDT1/KIF14/NUF2/CNIH2/KIF23/CENPA/NDC80/PSRC1/GPSM2/CDCA8/CENPE/NUSAP1/SPRY1/C2CD4C/PLA2G3/LAT2/STX19	25	2	ENSG00000164056/ENSG00000178750	23	ENSG00000134057/ENSG00000076382/ENSG00000237649/ENSG00000101447/ENSG00000135476/ENSG00000142945/ENSG00000146670/ENSG00000126787/ENSG00000167513/ENSG00000118193/ENSG00000143228/ENSG00000174871/ENSG00000137807/ENSG00000115163/ENSG00000080986/ENSG00000134222/ENSG00000121957/ENSG00000134690/ENSG00000138778/ENSG00000137804/ENSG00000183186/ENSG00000100078/ENSG00000086730
BP	GO:0070371	ERK1 and ERK2 cascade	17/505	250/14271	0.00778576	0.136952	ENSG00000183856/ENSG00000101447/ENSG00000136235/ENSG00000187678/ENSG00000156299/ENSG00000077942/ENSG00000102962/ENSG00000135218/ENSG00000186897/ENSG00000139318/ENSG00000111199/ENSG00000164056/ENSG00000102755/ENSG00000143556/ENSG00000147246/ENSG00000133048/ENSG00000186188	IQGAP3/FAM83D/GPNMB/SPRY4/TIAM1/FBLN1/CCL22/CD36/C1QL4/DUSP6/TRPV4/SPRY1/FLT1/S100A7/HTR2C/CHI3L1/FFAR4	17	5	ENSG00000136235/ENSG00000102962/ENSG00000135218/ENSG00000164056/ENSG00000147246	12	ENSG00000183856/ENSG00000101447/ENSG00000187678/ENSG00000156299/ENSG00000077942/ENSG00000186897/ENSG00000139318/ENSG00000111199/ENSG00000102755/ENSG00000143556/ENSG00000133048/ENSG00000186188
BP	GO:0003341	cilium movement	7/505	65/14271	0.00788503	0.138076	ENSG00000198003/ENSG00000186710/ENSG00000145491/ENSG00000167858/ENSG00000092850/ENSG00000089101/ENSG00000171811	CCDC151/CFAP73/ROPN1L/TEKT1/TEKT2/CFAP61/CFAP46	7	0		7	ENSG00000198003/ENSG00000186710/ENSG00000145491/ENSG00000167858/ENSG00000092850/ENSG00000089101/ENSG00000171811
BP	GO:0099625	ventricular cardiac muscle cell membrane repolarization	4/505	23/14271	0.00803478	0.140071	ENSG00000105711/ENSG00000055118/ENSG00000162989/ENSG00000177098	SCN1B/KCNH2/KCNJ3/SCN4B	4	1	ENSG00000162989	3	ENSG00000105711/ENSG00000055118/ENSG00000177098
BP	GO:0030858	positive regulation of epithelial cell differentiation	6/505	50/14271	0.00809255	0.140451	ENSG00000272398/ENSG00000129654/ENSG00000175793/ENSG00000111012/ENSG00000273706/ENSG00000163623	CD24/FOXJ1/SFN/CYP27B1/LHX1/NKX6-1	6	1	ENSG00000272398	5	ENSG00000129654/ENSG00000175793/ENSG00000111012/ENSG00000273706/ENSG00000163623
BP	GO:0016572	histone phosphorylation	5/505	36/14271	0.00828531	0.141904	ENSG00000145386/ENSG00000134057/ENSG00000178999/ENSG00000087586/ENSG00000170312	CCNA2/CCNB1/AURKB/AURKA/CDK1	5	0		5	ENSG00000145386/ENSG00000134057/ENSG00000178999/ENSG00000087586/ENSG00000170312
BP	GO:0043029	T cell homeostasis	5/505	36/14271	0.00828531	0.141904	ENSG00000157456/ENSG00000183018/ENSG00000171791/ENSG00000141682/ENSG00000125735	CCNB2/SPNS2/BCL2/PMAIP1/TNFSF14	5	2	ENSG00000183018/ENSG00000125735	3	ENSG00000157456/ENSG00000171791/ENSG00000141682
BP	GO:0060236	regulation of mitotic spindle organization	5/505	36/14271	0.00828531	0.141904	ENSG00000166851/ENSG00000088325/ENSG00000013810/ENSG00000134222/ENSG00000121957	PLK1/TPX2/TACC3/PSRC1/GPSM2	5	0		5	ENSG00000166851/ENSG00000088325/ENSG00000013810/ENSG00000134222/ENSG00000121957
BP	GO:0031109	microtubule polymerization or depolymerization	9/505	99/14271	0.00836999	0.142728	ENSG00000142945/ENSG00000186185/ENSG00000134222/ENSG00000154839/ENSG00000112029/ENSG00000165480/ENSG00000230873/ENSG00000111199/ENSG00000159713	KIF2C/KIF18B/PSRC1/SKA1/FBXO5/SKA3/STMND1/TRPV4/TPPP3	9	0		9	ENSG00000142945/ENSG00000186185/ENSG00000134222/ENSG00000154839/ENSG00000112029/ENSG00000165480/ENSG00000230873/ENSG00000111199/ENSG00000159713
BP	GO:0008406	gonad development	13/505	173/14271	0.00858497	0.145758	ENSG00000164104/ENSG00000164442/ENSG00000184937/ENSG00000066279/ENSG00000106003/ENSG00000171791/ENSG00000092969/ENSG00000136574/ENSG00000100206/ENSG00000196139/ENSG00000124882/ENSG00000102230/ENSG00000214274	HMGB2/CITED2/WT1/ASPM/LFNG/BCL2/TGFB2/GATA4/DMC1/AKR1C3/EREG/PCYT1B/ANG	13	3	ENSG00000164442/ENSG00000092969/ENSG00000196139	10	ENSG00000164104/ENSG00000184937/ENSG00000066279/ENSG00000106003/ENSG00000171791/ENSG00000136574/ENSG00000100206/ENSG00000124882/ENSG00000102230/ENSG00000214274
BP	GO:0032886	regulation of microtubule-based process	14/505	193/14271	0.00879804	0.148729	ENSG00000166851/ENSG00000088325/ENSG00000076382/ENSG00000013810/ENSG00000117650/ENSG00000138160/ENSG00000087586/ENSG00000174871/ENSG00000134222/ENSG00000121957/ENSG00000154839/ENSG00000165480/ENSG00000230873/ENSG00000111199	PLK1/TPX2/SPAG5/TACC3/NEK2/KIF11/AURKA/CNIH2/PSRC1/GPSM2/SKA1/SKA3/STMND1/TRPV4	14	0		14	ENSG00000166851/ENSG00000088325/ENSG00000076382/ENSG00000013810/ENSG00000117650/ENSG00000138160/ENSG00000087586/ENSG00000174871/ENSG00000134222/ENSG00000121957/ENSG00000154839/ENSG00000165480/ENSG00000230873/ENSG00000111199
BP	GO:0033260	nuclear DNA replication	6/505	51/14271	0.0089047	0.14924	ENSG00000132646/ENSG00000167513/ENSG00000131153/ENSG00000112312/ENSG00000093009/ENSG00000198056	PCNA/CDT1/GINS2/GMNN/CDC45/PRIM1	6	0		6	ENSG00000132646/ENSG00000167513/ENSG00000131153/ENSG00000112312/ENSG00000093009/ENSG00000198056
BP	GO:0086003	cardiac muscle cell contraction	6/505	51/14271	0.0089047	0.14924	ENSG00000105711/ENSG00000136574/ENSG00000055118/ENSG00000162989/ENSG00000177098/ENSG00000198626	SCN1B/GATA4/KCNH2/KCNJ3/SCN4B/RYR2	6	2	ENSG00000162989/ENSG00000198626	4	ENSG00000105711/ENSG00000136574/ENSG00000055118/ENSG00000177098
BP	GO:0001657	ureteric bud development	8/505	83/14271	0.00898878	0.150005	ENSG00000129654/ENSG00000184937/ENSG00000171791/ENSG00000006016/ENSG00000164056/ENSG00000273706/ENSG00000119630/ENSG00000128713	FOXJ1/WT1/BCL2/CRLF1/SPRY1/LHX1/PGF/HOXD11	8	1	ENSG00000164056	7	ENSG00000129654/ENSG00000184937/ENSG00000171791/ENSG00000006016/ENSG00000273706/ENSG00000119630/ENSG00000128713
BP	GO:0006266	DNA ligation	4/505	24/14271	0.00937714	0.154675	ENSG00000131747/ENSG00000164104/ENSG00000132646/ENSG00000169621	TOP2A/HMGB2/PCNA/APLF	4	1	ENSG00000169621	3	ENSG00000131747/ENSG00000164104/ENSG00000132646
BP	GO:0070372	regulation of ERK1 and ERK2 cascade	16/505	235/14271	0.00954907	0.154675	ENSG00000101447/ENSG00000136235/ENSG00000187678/ENSG00000156299/ENSG00000077942/ENSG00000102962/ENSG00000135218/ENSG00000186897/ENSG00000139318/ENSG00000111199/ENSG00000164056/ENSG00000102755/ENSG00000143556/ENSG00000147246/ENSG00000133048/ENSG00000186188	FAM83D/GPNMB/SPRY4/TIAM1/FBLN1/CCL22/CD36/C1QL4/DUSP6/TRPV4/SPRY1/FLT1/S100A7/HTR2C/CHI3L1/FFAR4	16	5	ENSG00000136235/ENSG00000102962/ENSG00000135218/ENSG00000164056/ENSG00000147246	11	ENSG00000101447/ENSG00000187678/ENSG00000156299/ENSG00000077942/ENSG00000186897/ENSG00000139318/ENSG00000111199/ENSG00000102755/ENSG00000143556/ENSG00000133048/ENSG00000186188
BP	GO:0043393	regulation of protein binding	14/505	195/14271	0.00958722	0.154675	ENSG00000166851/ENSG00000178999/ENSG00000087586/ENSG00000075218/ENSG00000095739/ENSG00000106003/ENSG00000171791/ENSG00000181649/ENSG00000156299/ENSG00000185745/ENSG00000135218/ENSG00000164362/ENSG00000184584/ENSG00000115896	PLK1/AURKB/AURKA/GTSE1/BAMBI/LFNG/BCL2/PHLDA2/TIAM1/IFIT1/CD36/TERT/TMEM173/PLCL1	14	3	ENSG00000095739/ENSG00000135218/ENSG00000115896	11	ENSG00000166851/ENSG00000178999/ENSG00000087586/ENSG00000075218/ENSG00000106003/ENSG00000171791/ENSG00000181649/ENSG00000156299/ENSG00000185745/ENSG00000164362/ENSG00000184584
BP	GO:0032392	DNA geometric change	8/505	84/14271	0.00963713	0.154675	ENSG00000131747/ENSG00000164104/ENSG00000160957/ENSG00000131153/ENSG00000140451/ENSG00000134574/ENSG00000093009/ENSG00000085999	TOP2A/HMGB2/RECQL4/GINS2/PIF1/DDB2/CDC45/RAD54L	8	0		8	ENSG00000131747/ENSG00000164104/ENSG00000160957/ENSG00000131153/ENSG00000140451/ENSG00000134574/ENSG00000093009/ENSG00000085999
BP	GO:0072163	mesonephric epithelium development	8/505	84/14271	0.00963713	0.154675	ENSG00000129654/ENSG00000184937/ENSG00000171791/ENSG00000006016/ENSG00000164056/ENSG00000273706/ENSG00000119630/ENSG00000128713	FOXJ1/WT1/BCL2/CRLF1/SPRY1/LHX1/PGF/HOXD11	8	1	ENSG00000164056	7	ENSG00000129654/ENSG00000184937/ENSG00000171791/ENSG00000006016/ENSG00000273706/ENSG00000119630/ENSG00000128713
BP	GO:0072164	mesonephric tubule development	8/505	84/14271	0.00963713	0.154675	ENSG00000129654/ENSG00000184937/ENSG00000171791/ENSG00000006016/ENSG00000164056/ENSG00000273706/ENSG00000119630/ENSG00000128713	FOXJ1/WT1/BCL2/CRLF1/SPRY1/LHX1/PGF/HOXD11	8	1	ENSG00000164056	7	ENSG00000129654/ENSG00000184937/ENSG00000171791/ENSG00000006016/ENSG00000273706/ENSG00000119630/ENSG00000128713
BP	GO:0010818	T cell chemotaxis	3/505	13/14271	0.00966469	0.154675	ENSG00000143556/ENSG00000169245/ENSG00000125735	S100A7/CXCL10/TNFSF14	3	2	ENSG00000169245/ENSG00000125735	1	ENSG00000143556
BP	GO:0010839	negative regulation of keratinocyte proliferation	3/505	13/14271	0.00966469	0.154675	ENSG00000175793/ENSG00000125266/ENSG00000156535	SFN/EFNB2/CD109	3	1	ENSG00000125266	2	ENSG00000175793/ENSG00000156535
BP	GO:0060219	camera-type eye photoreceptor cell differentiation	3/505	13/14271	0.00966469	0.154675	ENSG00000197406/ENSG00000104237/ENSG00000198963	DIO3/RP1/RORB	3	1	ENSG00000198963	2	ENSG00000197406/ENSG00000104237
BP	GO:0060413	atrial septum morphogenesis	3/505	13/14271	0.00966469	0.154675	ENSG00000109685/ENSG00000092969/ENSG00000136574	NSD2/TGFB2/GATA4	3	1	ENSG00000092969	2	ENSG00000109685/ENSG00000136574
BP	GO:0071897	DNA biosynthetic process	14/505	196/14271	0.0100021	0.159274	ENSG00000167900/ENSG00000178999/ENSG00000117650/ENSG00000124762/ENSG00000132646/ENSG00000140451/ENSG00000174371/ENSG00000176890/ENSG00000187608/ENSG00000129355/ENSG00000166803/ENSG00000164362/ENSG00000148677/ENSG00000102760	TK1/AURKB/NEK2/CDKN1A/PCNA/PIF1/EXO1/TYMS/ISG15/CDKN2D/PCLAF/TERT/ANKRD1/RGCC	14	1	ENSG00000148677	13	ENSG00000167900/ENSG00000178999/ENSG00000117650/ENSG00000124762/ENSG00000132646/ENSG00000140451/ENSG00000174371/ENSG00000176890/ENSG00000187608/ENSG00000129355/ENSG00000166803/ENSG00000164362/ENSG00000102760
BP	GO:0007631	feeding behavior	7/505	68/14271	0.0100337	0.159274	ENSG00000183971/ENSG00000109255/ENSG00000197587/ENSG00000128285/ENSG00000169621/ENSG00000170893/ENSG00000147246	NPW/NMU/DMBX1/MCHR1/APLF/TRH/HTR2C	7	2	ENSG00000169621/ENSG00000147246	5	ENSG00000183971/ENSG00000109255/ENSG00000197587/ENSG00000128285/ENSG00000170893
BP	GO:0071901	negative regulation of protein serine/threonine kinase activity	10/505	120/14271	0.0101402	0.160313	ENSG00000166851/ENSG00000124762/ENSG00000123080/ENSG00000175793/ENSG00000187678/ENSG00000147883/ENSG00000129355/ENSG00000139318/ENSG00000164056/ENSG00000130829	PLK1/CDKN1A/CDKN2C/SFN/SPRY4/CDKN2B/CDKN2D/DUSP6/SPRY1/DUSP9	10	2	ENSG00000147883/ENSG00000164056	8	ENSG00000166851/ENSG00000124762/ENSG00000123080/ENSG00000175793/ENSG00000187678/ENSG00000129355/ENSG00000139318/ENSG00000130829
BP	GO:0051438	regulation of ubiquitin-protein transferase activity	6/505	53/14271	0.0107011	0.16758	ENSG00000166851/ENSG00000175063/ENSG00000117399/ENSG00000164287/ENSG00000108106/ENSG00000112029	PLK1/UBE2C/CDC20/CDC20B/UBE2S/FBXO5	6	0		6	ENSG00000166851/ENSG00000175063/ENSG00000117399/ENSG00000164287/ENSG00000108106/ENSG00000112029
BP	GO:0045137	development of primary sexual characteristics	13/505	178/14271	0.0107586	0.16758	ENSG00000164104/ENSG00000164442/ENSG00000184937/ENSG00000066279/ENSG00000106003/ENSG00000171791/ENSG00000092969/ENSG00000136574/ENSG00000100206/ENSG00000196139/ENSG00000124882/ENSG00000102230/ENSG00000214274	HMGB2/CITED2/WT1/ASPM/LFNG/BCL2/TGFB2/GATA4/DMC1/AKR1C3/EREG/PCYT1B/ANG	13	3	ENSG00000164442/ENSG00000092969/ENSG00000196139	10	ENSG00000164104/ENSG00000184937/ENSG00000066279/ENSG00000106003/ENSG00000171791/ENSG00000136574/ENSG00000100206/ENSG00000124882/ENSG00000102230/ENSG00000214274
BP	GO:0060419	heart growth	7/505	69/14271	0.0108365	0.16758	ENSG00000134057/ENSG00000184937/ENSG00000170312/ENSG00000137193/ENSG00000092969/ENSG00000136574/ENSG00000139318	CCNB1/WT1/CDK1/PIM1/TGFB2/GATA4/DUSP6	7	1	ENSG00000092969	6	ENSG00000134057/ENSG00000184937/ENSG00000170312/ENSG00000137193/ENSG00000136574/ENSG00000139318
BP	GO:1903901	negative regulation of viral life cycle	7/505	69/14271	0.0108365	0.16758	ENSG00000111331/ENSG00000157601/ENSG00000185885/ENSG00000142089/ENSG00000089127/ENSG00000187608/ENSG00000185745	OAS3/MX1/IFITM1/IFITM3/OAS1/ISG15/IFIT1	7	0		7	ENSG00000111331/ENSG00000157601/ENSG00000185885/ENSG00000142089/ENSG00000089127/ENSG00000187608/ENSG00000185745
BP	GO:0007143	female meiotic nuclear division	4/505	25/14271	0.0108573	0.16758	ENSG00000166851/ENSG00000087586/ENSG00000112029/ENSG00000124882	PLK1/AURKA/FBXO5/EREG	4	0		4	ENSG00000166851/ENSG00000087586/ENSG00000112029/ENSG00000124882
BP	GO:1902751	positive regulation of cell cycle G2/M phase transition	4/505	25/14271	0.0108573	0.16758	ENSG00000134057/ENSG00000170312/ENSG00000158402/ENSG00000164045	CCNB1/CDK1/CDC25C/CDC25A	4	0		4	ENSG00000134057/ENSG00000170312/ENSG00000158402/ENSG00000164045
BP	GO:0060042	retina morphogenesis in camera-type eye	5/505	39/14271	0.0116067	0.177742	ENSG00000008196/ENSG00000273706/ENSG00000197406/ENSG00000104237/ENSG00000198963	TFAP2B/LHX1/DIO3/RP1/RORB	5	2	ENSG00000008196/ENSG00000198963	3	ENSG00000273706/ENSG00000197406/ENSG00000104237
BP	GO:0086009	membrane repolarization	5/505	39/14271	0.0116067	0.177742	ENSG00000105711/ENSG00000055118/ENSG00000162989/ENSG00000177098/ENSG00000118729	SCN1B/KCNH2/KCNJ3/SCN4B/CASQ2	5	2	ENSG00000162989/ENSG00000118729	3	ENSG00000105711/ENSG00000055118/ENSG00000177098
BP	GO:0070192	chromosome organization involved in meiotic cell cycle	6/505	54/14271	0.0116893	0.178307	ENSG00000010292/ENSG00000169679/ENSG00000121152/ENSG00000175305/ENSG00000100206/ENSG00000161860	NCAPD2/BUB1/NCAPH/CCNE2/DMC1/SYCE2	6	0		6	ENSG00000010292/ENSG00000169679/ENSG00000121152/ENSG00000175305/ENSG00000100206/ENSG00000161860
BP	GO:0007100	mitotic centrosome separation	3/505	14/14271	0.0119818	0.179957	ENSG00000117650/ENSG00000138160/ENSG00000087586	NEK2/KIF11/AURKA	3	0		3	ENSG00000117650/ENSG00000138160/ENSG00000087586
BP	GO:0010002	cardioblast differentiation	3/505	14/14271	0.0119818	0.179957	ENSG00000092969/ENSG00000136574/ENSG00000139174	TGFB2/GATA4/PRICKLE1	3	2	ENSG00000092969/ENSG00000139174	1	ENSG00000136574
BP	GO:0090266	regulation of mitotic cell cycle spindle assembly checkpoint	3/505	14/14271	0.0119818	0.179957	ENSG00000134057/ENSG00000167513/ENSG00000080986	CCNB1/CDT1/NDC80	3	0		3	ENSG00000134057/ENSG00000167513/ENSG00000080986
BP	GO:1903504	regulation of mitotic spindle checkpoint	3/505	14/14271	0.0119818	0.179957	ENSG00000134057/ENSG00000167513/ENSG00000080986	CCNB1/CDT1/NDC80	3	0		3	ENSG00000134057/ENSG00000167513/ENSG00000080986
BP	GO:0051984	positive regulation of chromosome segregation	4/505	26/14271	0.0124802	0.186725	ENSG00000134057/ENSG00000135476/ENSG00000126787/ENSG00000167513	CCNB1/ESPL1/DLGAP5/CDT1	4	0		4	ENSG00000134057/ENSG00000135476/ENSG00000126787/ENSG00000167513
BP	GO:0006334	nucleosome assembly	10/505	125/14271	0.013272	0.197814	ENSG00000188486/ENSG00000164104/ENSG00000184897/ENSG00000123485/ENSG00000115163/ENSG00000137812/ENSG00000151725/ENSG00000100162/ENSG00000123219/ENSG00000270276	H2AFX/HMGB2/H1FX/HJURP/CENPA/KNL1/CENPU/CENPM/CENPK/HIST2H4B	10	0		10	ENSG00000188486/ENSG00000164104/ENSG00000184897/ENSG00000123485/ENSG00000115163/ENSG00000137812/ENSG00000151725/ENSG00000100162/ENSG00000123219/ENSG00000270276
BP	GO:0033273	response to vitamin	7/505	72/14271	0.0135242	0.200806	ENSG00000176890/ENSG00000137193/ENSG00000111012/ENSG00000129355/ENSG00000136574/ENSG00000140465/ENSG00000169245	TYMS/PIM1/CYP27B1/CDKN2D/GATA4/CYP1A1/CXCL10	7	2	ENSG00000140465/ENSG00000169245	5	ENSG00000176890/ENSG00000137193/ENSG00000111012/ENSG00000129355/ENSG00000136574
BP	GO:0002260	lymphocyte homeostasis	6/505	56/14271	0.0138554	0.204171	ENSG00000157456/ENSG00000183018/ENSG00000171791/ENSG00000135905/ENSG00000141682/ENSG00000125735	CCNB2/SPNS2/BCL2/DOCK10/PMAIP1/TNFSF14	6	2	ENSG00000183018/ENSG00000125735	4	ENSG00000157456/ENSG00000171791/ENSG00000135905/ENSG00000141682
BP	GO:0007218	neuropeptide signaling pathway	6/505	56/14271	0.0138554	0.204171	ENSG00000183971/ENSG00000116014/ENSG00000109255/ENSG00000128285/ENSG00000169621/ENSG00000182575	NPW/KISS1R/NMU/MCHR1/APLF/NXPH3	6	1	ENSG00000169621	5	ENSG00000183971/ENSG00000116014/ENSG00000109255/ENSG00000128285/ENSG00000182575
BP	GO:0043410	positive regulation of MAPK cascade	25/505	441/14271	0.0140642	0.206469	ENSG00000272398/ENSG00000141753/ENSG00000183856/ENSG00000170312/ENSG00000150594/ENSG00000136235/ENSG00000092969/ENSG00000106804/ENSG00000156299/ENSG00000102962/ENSG00000135218/ENSG00000173546/ENSG00000139318/ENSG00000111199/ENSG00000102755/ENSG00000197561/ENSG00000127863/ENSG00000130829/ENSG00000143556/ENSG00000177283/ENSG00000147246/ENSG00000165757/ENSG00000121966/ENSG00000133048/ENSG00000186188	CD24/IGFBP4/IQGAP3/CDK1/ADRA2A/GPNMB/TGFB2/C5/TIAM1/CCL22/CD36/CSPG4/DUSP6/TRPV4/FLT1/ELANE/TNFRSF19/DUSP9/S100A7/FZD8/HTR2C/JCAD/CXCR4/CHI3L1/FFAR4	25	7	ENSG00000272398/ENSG00000136235/ENSG00000092969/ENSG00000102962/ENSG00000135218/ENSG00000147246/ENSG00000165757	18	ENSG00000141753/ENSG00000183856/ENSG00000170312/ENSG00000150594/ENSG00000106804/ENSG00000156299/ENSG00000173546/ENSG00000139318/ENSG00000111199/ENSG00000102755/ENSG00000197561/ENSG00000127863/ENSG00000130829/ENSG00000143556/ENSG00000177283/ENSG00000121966/ENSG00000133048/ENSG00000186188
BP	GO:0043044	ATP-dependent chromatin remodeling	7/505	73/14271	0.0145177	0.209461	ENSG00000123485/ENSG00000115163/ENSG00000137812/ENSG00000151725/ENSG00000100162/ENSG00000123219/ENSG00000270276	HJURP/CENPA/KNL1/CENPU/CENPM/CENPK/HIST2H4B	7	0		7	ENSG00000123485/ENSG00000115163/ENSG00000137812/ENSG00000151725/ENSG00000100162/ENSG00000123219/ENSG00000270276
BP	GO:0017085	response to insecticide	3/505	15/14271	0.0145899	0.209461	ENSG00000134057/ENSG00000105711/ENSG00000140465	CCNB1/SCN1B/CYP1A1	3	1	ENSG00000140465	2	ENSG00000134057/ENSG00000105711
BP	GO:0042573	retinoic acid metabolic process	3/505	15/14271	0.0145899	0.209461	ENSG00000140465/ENSG00000166426/ENSG00000196139	CYP1A1/CRABP1/AKR1C3	3	2	ENSG00000140465/ENSG00000196139	1	ENSG00000166426
BP	GO:0051299	centrosome separation	3/505	15/14271	0.0145899	0.209461	ENSG00000117650/ENSG00000138160/ENSG00000087586	NEK2/KIF11/AURKA	3	0		3	ENSG00000117650/ENSG00000138160/ENSG00000087586
BP	GO:0051782	negative regulation of cell division	3/505	15/14271	0.0145899	0.209461	ENSG00000178999/ENSG00000066279/ENSG00000129173	AURKB/ASPM/E2F8	3	0		3	ENSG00000178999/ENSG00000066279/ENSG00000129173
BP	GO:0090231	regulation of spindle checkpoint	3/505	15/14271	0.0145899	0.209461	ENSG00000134057/ENSG00000167513/ENSG00000080986	CCNB1/CDT1/NDC80	3	0		3	ENSG00000134057/ENSG00000167513/ENSG00000080986
BP	GO:0086002	cardiac muscle cell action potential involved in contraction	5/505	42/14271	0.015734	0.224731	ENSG00000105711/ENSG00000055118/ENSG00000162989/ENSG00000177098/ENSG00000198626	SCN1B/KCNH2/KCNJ3/SCN4B/RYR2	5	2	ENSG00000162989/ENSG00000198626	3	ENSG00000105711/ENSG00000055118/ENSG00000177098
BP	GO:0035051	cardiocyte differentiation	9/505	110/14271	0.0160163	0.224731	ENSG00000134057/ENSG00000184937/ENSG00000170312/ENSG00000092969/ENSG00000136574/ENSG00000164056/ENSG00000125266/ENSG00000179057/ENSG00000139174	CCNB1/WT1/CDK1/TGFB2/GATA4/SPRY1/EFNB2/IGSF22/PRICKLE1	9	5	ENSG00000092969/ENSG00000164056/ENSG00000125266/ENSG00000179057/ENSG00000139174	4	ENSG00000134057/ENSG00000184937/ENSG00000170312/ENSG00000136574
BP	GO:0031099	regeneration	11/505	148/14271	0.0161076	0.224731	ENSG00000145386/ENSG00000134057/ENSG00000124762/ENSG00000087586/ENSG00000132646/ENSG00000170312/ENSG00000228716/ENSG00000176890/ENSG00000171791/ENSG00000138772/ENSG00000119630	CCNA2/CCNB1/CDKN1A/AURKA/PCNA/CDK1/DHFR/TYMS/BCL2/ANXA3/PGF	11	1	ENSG00000138772	10	ENSG00000145386/ENSG00000134057/ENSG00000124762/ENSG00000087586/ENSG00000132646/ENSG00000170312/ENSG00000228716/ENSG00000176890/ENSG00000171791/ENSG00000119630
BP	GO:0072009	nephron epithelium development	8/505	92/14271	0.0161397	0.224731	ENSG00000272398/ENSG00000129654/ENSG00000184937/ENSG00000008196/ENSG00000171791/ENSG00000273706/ENSG00000119630/ENSG00000128713	CD24/FOXJ1/WT1/TFAP2B/BCL2/LHX1/PGF/HOXD11	8	2	ENSG00000272398/ENSG00000008196	6	ENSG00000129654/ENSG00000184937/ENSG00000171791/ENSG00000273706/ENSG00000119630/ENSG00000128713
BP	GO:0003156	regulation of animal organ formation	4/505	28/14271	0.0161714	0.224731	ENSG00000164442/ENSG00000184937/ENSG00000137193/ENSG00000164056	CITED2/WT1/PIM1/SPRY1	4	2	ENSG00000164442/ENSG00000164056	2	ENSG00000184937/ENSG00000137193
BP	GO:0010458	exit from mitosis	4/505	28/14271	0.0161714	0.224731	ENSG00000175063/ENSG00000146670/ENSG00000108106/ENSG00000102760	UBE2C/CDCA5/UBE2S/RGCC	4	0		4	ENSG00000175063/ENSG00000146670/ENSG00000108106/ENSG00000102760
BP	GO:0032467	positive regulation of cytokinesis	4/505	28/14271	0.0161714	0.224731	ENSG00000178999/ENSG00000122966/ENSG00000118193/ENSG00000137807	AURKB/CIT/KIF14/KIF23	4	0		4	ENSG00000178999/ENSG00000122966/ENSG00000118193/ENSG00000137807
BP	GO:0033280	response to vitamin D	4/505	28/14271	0.0161714	0.224731	ENSG00000137193/ENSG00000111012/ENSG00000129355/ENSG00000169245	PIM1/CYP27B1/CDKN2D/CXCL10	4	1	ENSG00000169245	3	ENSG00000137193/ENSG00000111012/ENSG00000129355
BP	GO:0060306	regulation of membrane repolarization	4/505	28/14271	0.0161714	0.224731	ENSG00000105711/ENSG00000055118/ENSG00000177098/ENSG00000118729	SCN1B/KCNH2/SCN4B/CASQ2	4	1	ENSG00000118729	3	ENSG00000105711/ENSG00000055118/ENSG00000177098
BP	GO:0045123	cellular extravasation	5/505	43/14271	0.0173016	0.23885	ENSG00000151882/ENSG00000115594/ENSG00000196415/ENSG00000172232/ENSG00000197561	CCL28/IL1R1/PRTN3/AZU1/ELANE	5	2	ENSG00000151882/ENSG00000115594	3	ENSG00000196415/ENSG00000172232/ENSG00000197561
BP	GO:0010224	response to UV-B	3/505	16/14271	0.0174932	0.23885	ENSG00000124762/ENSG00000171791/ENSG00000163207	CDKN1A/BCL2/IVL	3	1	ENSG00000163207	2	ENSG00000124762/ENSG00000171791
BP	GO:0050913	sensory perception of bitter taste	3/505	16/14271	0.0174932	0.23885	ENSG00000096433/ENSG00000132563/ENSG00000162896	ITPR3/REEP2/PIGR	3	1	ENSG00000162896	2	ENSG00000096433/ENSG00000132563
BP	GO:0051382	kinetochore assembly	3/505	16/14271	0.0174932	0.23885	ENSG00000115163/ENSG00000138778/ENSG00000123219	CENPA/CENPE/CENPK	3	0		3	ENSG00000115163/ENSG00000138778/ENSG00000123219
BP	GO:0072311	glomerular epithelial cell differentiation	3/505	16/14271	0.0174932	0.23885	ENSG00000272398/ENSG00000129654/ENSG00000184937	CD24/FOXJ1/WT1	3	1	ENSG00000272398	2	ENSG00000129654/ENSG00000184937
BP	GO:0006687	glycosphingolipid metabolic process	6/505	59/14271	0.0176066	0.23956	ENSG00000128274/ENSG00000135454/ENSG00000235863/ENSG00000180801/ENSG00000148488/ENSG00000111728	A4GALT/B4GALNT1/B3GALT4/ARSJ/ST8SIA6/ST8SIA1	6	2	ENSG00000180801/ENSG00000111728	4	ENSG00000128274/ENSG00000135454/ENSG00000235863/ENSG00000148488
BP	GO:1900739	regulation of protein insertion into mitochondrial membrane involved in apoptotic signaling pathway	4/505	29/14271	0.0182475	0.246563	ENSG00000101412/ENSG00000175793/ENSG00000171791/ENSG00000141682	E2F1/SFN/BCL2/PMAIP1	4	0		4	ENSG00000101412/ENSG00000175793/ENSG00000171791/ENSG00000141682
BP	GO:1900740	positive regulation of protein insertion into mitochondrial membrane involved in apoptotic signaling pathway	4/505	29/14271	0.0182475	0.246563	ENSG00000101412/ENSG00000175793/ENSG00000171791/ENSG00000141682	E2F1/SFN/BCL2/PMAIP1	4	0		4	ENSG00000101412/ENSG00000175793/ENSG00000171791/ENSG00000141682
BP	GO:0008585	female gonad development	7/505	77/14271	0.0190144	0.256039	ENSG00000184937/ENSG00000106003/ENSG00000171791/ENSG00000100206/ENSG00000124882/ENSG00000102230/ENSG00000214274	WT1/LFNG/BCL2/DMC1/EREG/PCYT1B/ANG	7	0		7	ENSG00000184937/ENSG00000106003/ENSG00000171791/ENSG00000100206/ENSG00000124882/ENSG00000102230/ENSG00000214274
BP	GO:0046660	female sex differentiation	8/505	95/14271	0.0192472	0.258283	ENSG00000184937/ENSG00000106003/ENSG00000171791/ENSG00000273706/ENSG00000100206/ENSG00000124882/ENSG00000102230/ENSG00000214274	WT1/LFNG/BCL2/LHX1/DMC1/EREG/PCYT1B/ANG	8	0		8	ENSG00000184937/ENSG00000106003/ENSG00000171791/ENSG00000273706/ENSG00000100206/ENSG00000124882/ENSG00000102230/ENSG00000214274
BP	GO:0071824	protein-DNA complex subunit organization	16/505	255/14271	0.0194339	0.259219	ENSG00000188486/ENSG00000164104/ENSG00000167513/ENSG00000184897/ENSG00000123485/ENSG00000115163/ENSG00000137812/ENSG00000134574/ENSG00000151725/ENSG00000138778/ENSG00000112312/ENSG00000093009/ENSG00000100162/ENSG00000123219/ENSG00000270276/ENSG00000100206	H2AFX/HMGB2/CDT1/H1FX/HJURP/CENPA/KNL1/DDB2/CENPU/CENPE/GMNN/CDC45/CENPM/CENPK/HIST2H4B/DMC1	16	0		16	ENSG00000188486/ENSG00000164104/ENSG00000167513/ENSG00000184897/ENSG00000123485/ENSG00000115163/ENSG00000137812/ENSG00000134574/ENSG00000151725/ENSG00000138778/ENSG00000112312/ENSG00000093009/ENSG00000100162/ENSG00000123219/ENSG00000270276/ENSG00000100206
BP	GO:0007204	positive regulation of cytosolic calcium ion concentration	14/505	213/14271	0.0194497	0.259219	ENSG00000272398/ENSG00000096433/ENSG00000151882/ENSG00000171791/ENSG00000109255/ENSG00000135218/ENSG00000128285/ENSG00000111199/ENSG00000169245/ENSG00000147246/ENSG00000198626/ENSG00000118729/ENSG00000105464/ENSG00000121966	CD24/ITPR3/CCL28/BCL2/NMU/CD36/MCHR1/TRPV4/CXCL10/HTR2C/RYR2/CASQ2/GRIN2D/CXCR4	14	7	ENSG00000272398/ENSG00000151882/ENSG00000135218/ENSG00000169245/ENSG00000147246/ENSG00000198626/ENSG00000118729	7	ENSG00000096433/ENSG00000171791/ENSG00000109255/ENSG00000128285/ENSG00000111199/ENSG00000105464/ENSG00000121966
BP	GO:0016064	immunoglobulin mediated immune response	7/505	78/14271	0.0202755	0.263231	ENSG00000109685/ENSG00000129654/ENSG00000174371/ENSG00000185507/ENSG00000106804/ENSG00000169621/ENSG00000159403	NSD2/FOXJ1/EXO1/IRF7/C5/APLF/C1R	7	1	ENSG00000169621	6	ENSG00000109685/ENSG00000129654/ENSG00000174371/ENSG00000185507/ENSG00000106804/ENSG00000159403
BP	GO:0072080	nephron tubule development	7/505	78/14271	0.0202755	0.263231	ENSG00000272398/ENSG00000184937/ENSG00000008196/ENSG00000171791/ENSG00000273706/ENSG00000119630/ENSG00000128713	CD24/WT1/TFAP2B/BCL2/LHX1/PGF/HOXD11	7	2	ENSG00000272398/ENSG00000008196	5	ENSG00000184937/ENSG00000171791/ENSG00000273706/ENSG00000119630/ENSG00000128713
BP	GO:0006690	icosanoid metabolic process	8/505	96/14271	0.0203719	0.263231	ENSG00000149485/ENSG00000151632/ENSG00000099998/ENSG00000140465/ENSG00000171954/ENSG00000116711/ENSG00000100078/ENSG00000196139	FADS1/AKR1C2/GGT5/CYP1A1/CYP4F22/PLA2G4A/PLA2G3/AKR1C3	8	4	ENSG00000151632/ENSG00000140465/ENSG00000116711/ENSG00000196139	4	ENSG00000149485/ENSG00000099998/ENSG00000171954/ENSG00000100078
BP	GO:1900182	positive regulation of protein localization to nucleus	6/505	61/14271	0.0204624	0.263231	ENSG00000166851/ENSG00000075218/ENSG00000170312/ENSG00000100065/ENSG00000164362/ENSG00000184584	PLK1/GTSE1/CDK1/CARD10/TERT/TMEM173	6	0		6	ENSG00000166851/ENSG00000075218/ENSG00000170312/ENSG00000100065/ENSG00000164362/ENSG00000184584
BP	GO:0032069	regulation of nuclease activity	4/505	30/14271	0.0204817	0.263231	ENSG00000164104/ENSG00000111331/ENSG00000132646/ENSG00000089127	HMGB2/OAS3/PCNA/OAS1	4	0		4	ENSG00000164104/ENSG00000111331/ENSG00000132646/ENSG00000089127
BP	GO:0044818	mitotic G2/M transition checkpoint	4/505	30/14271	0.0204817	0.263231	ENSG00000170312/ENSG00000140525/ENSG00000140534/ENSG00000092853	CDK1/FANCI/TICRR/CLSPN	4	0		4	ENSG00000170312/ENSG00000140525/ENSG00000140534/ENSG00000092853
BP	GO:0060421	positive regulation of heart growth	4/505	30/14271	0.0204817	0.263231	ENSG00000134057/ENSG00000184937/ENSG00000170312/ENSG00000137193	CCNB1/WT1/CDK1/PIM1	4	0		4	ENSG00000134057/ENSG00000184937/ENSG00000170312/ENSG00000137193
BP	GO:0003283	atrial septum development	3/505	17/14271	0.0206945	0.263231	ENSG00000109685/ENSG00000092969/ENSG00000136574	NSD2/TGFB2/GATA4	3	1	ENSG00000092969	2	ENSG00000109685/ENSG00000136574
BP	GO:0007096	regulation of exit from mitosis	3/505	17/14271	0.0206945	0.263231	ENSG00000175063/ENSG00000146670/ENSG00000102760	UBE2C/CDCA5/RGCC	3	0		3	ENSG00000175063/ENSG00000146670/ENSG00000102760
BP	GO:0033158	regulation of protein import into nucleus, translocation	3/505	17/14271	0.0206945	0.263231	ENSG00000124762/ENSG00000170312/ENSG00000184584	CDKN1A/CDK1/TMEM173	3	0		3	ENSG00000124762/ENSG00000170312/ENSG00000184584
BP	GO:0036159	inner dynein arm assembly	3/505	17/14271	0.0206945	0.263231	ENSG00000004838/ENSG00000186710/ENSG00000092850	ZMYND10/CFAP73/TEKT2	3	0		3	ENSG00000004838/ENSG00000186710/ENSG00000092850
BP	GO:0060294	cilium movement involved in cell motility	3/505	17/14271	0.0206945	0.263231	ENSG00000167858/ENSG00000092850/ENSG00000171811	TEKT1/TEKT2/CFAP46	3	0		3	ENSG00000167858/ENSG00000092850/ENSG00000171811
BP	GO:0060575	intestinal epithelial cell differentiation	3/505	17/14271	0.0206945	0.263231	ENSG00000124762/ENSG00000176890/ENSG00000136574	CDKN1A/TYMS/GATA4	3	0		3	ENSG00000124762/ENSG00000176890/ENSG00000136574
BP	GO:1901623	regulation of lymphocyte chemotaxis	3/505	17/14271	0.0206945	0.263231	ENSG00000143556/ENSG00000169245/ENSG00000125735	S100A7/CXCL10/TNFSF14	3	2	ENSG00000169245/ENSG00000125735	1	ENSG00000143556
BP	GO:2001251	negative regulation of chromosome organization	9/505	115/14271	0.0208167	0.263926	ENSG00000131747/ENSG00000166851/ENSG00000164611/ENSG00000134057/ENSG00000135476/ENSG00000167513/ENSG00000169679/ENSG00000140451/ENSG00000080986	TOP2A/PLK1/PTTG1/CCNB1/ESPL1/CDT1/BUB1/PIF1/NDC80	9	0		9	ENSG00000131747/ENSG00000166851/ENSG00000164611/ENSG00000134057/ENSG00000135476/ENSG00000167513/ENSG00000169679/ENSG00000140451/ENSG00000080986
BP	GO:0043588	skin development	16/505	258/14271	0.0214217	0.270717	ENSG00000167767/ENSG00000171346/ENSG00000008196/ENSG00000175793/ENSG00000108244/ENSG00000130635/ENSG00000171791/ENSG00000111012/ENSG00000092969/ENSG00000134569/ENSG00000127863/ENSG00000196139/ENSG00000156535/ENSG00000143556/ENSG00000124882/ENSG00000163207	KRT80/KRT15/TFAP2B/SFN/KRT23/COL5A1/BCL2/CYP27B1/TGFB2/LRP4/TNFRSF19/AKR1C3/CD109/S100A7/EREG/IVL	16	9	ENSG00000167767/ENSG00000171346/ENSG00000008196/ENSG00000108244/ENSG00000130635/ENSG00000092969/ENSG00000134569/ENSG00000196139/ENSG00000163207	7	ENSG00000175793/ENSG00000171791/ENSG00000111012/ENSG00000127863/ENSG00000156535/ENSG00000143556/ENSG00000124882
BP	GO:0019724	B cell mediated immunity	7/505	79/14271	0.0215938	0.271875	ENSG00000109685/ENSG00000129654/ENSG00000174371/ENSG00000185507/ENSG00000106804/ENSG00000169621/ENSG00000159403	NSD2/FOXJ1/EXO1/IRF7/C5/APLF/C1R	7	1	ENSG00000169621	6	ENSG00000109685/ENSG00000129654/ENSG00000174371/ENSG00000185507/ENSG00000106804/ENSG00000159403
BP	GO:0007548	sex differentiation	14/505	216/14271	0.0216526	0.271875	ENSG00000164104/ENSG00000164442/ENSG00000184937/ENSG00000066279/ENSG00000106003/ENSG00000171791/ENSG00000092969/ENSG00000136574/ENSG00000273706/ENSG00000100206/ENSG00000196139/ENSG00000124882/ENSG00000102230/ENSG00000214274	HMGB2/CITED2/WT1/ASPM/LFNG/BCL2/TGFB2/GATA4/LHX1/DMC1/AKR1C3/EREG/PCYT1B/ANG	14	3	ENSG00000164442/ENSG00000092969/ENSG00000196139	11	ENSG00000164104/ENSG00000184937/ENSG00000066279/ENSG00000106003/ENSG00000171791/ENSG00000136574/ENSG00000273706/ENSG00000100206/ENSG00000124882/ENSG00000102230/ENSG00000214274
BP	GO:0030335	positive regulation of cell migration	22/505	391/14271	0.0220096	0.275473	ENSG00000129988/ENSG00000075218/ENSG00000150594/ENSG00000136235/ENSG00000137135/ENSG00000115594/ENSG00000186891/ENSG00000171791/ENSG00000005961/ENSG00000092969/ENSG00000138772/ENSG00000156299/ENSG00000111199/ENSG00000102755/ENSG00000020181/ENSG00000197561/ENSG00000143556/ENSG00000169245/ENSG00000164362/ENSG00000119630/ENSG00000165757/ENSG00000125735	LBP/GTSE1/ADRA2A/GPNMB/ARHGEF39/IL1R1/TNFRSF18/BCL2/ITGA2B/TGFB2/ANXA3/TIAM1/TRPV4/FLT1/ADGRA2/ELANE/S100A7/CXCL10/TERT/PGF/JCAD/TNFSF14	22	8	ENSG00000129988/ENSG00000136235/ENSG00000115594/ENSG00000092969/ENSG00000138772/ENSG00000169245/ENSG00000165757/ENSG00000125735	14	ENSG00000075218/ENSG00000150594/ENSG00000137135/ENSG00000186891/ENSG00000171791/ENSG00000005961/ENSG00000156299/ENSG00000111199/ENSG00000102755/ENSG00000020181/ENSG00000197561/ENSG00000143556/ENSG00000164362/ENSG00000119630
BP	GO:0046580	negative regulation of Ras protein signal transduction	5/505	46/14271	0.0226136	0.280044	ENSG00000187678/ENSG00000092969/ENSG00000164056/ENSG00000165895/ENSG00000120318	SPRY4/TGFB2/SPRY1/ARHGAP42/ARAP3	5	3	ENSG00000092969/ENSG00000164056/ENSG00000165895	2	ENSG00000187678/ENSG00000120318
BP	GO:0001936	regulation of endothelial cell proliferation	8/505	98/14271	0.0227598	0.280044	ENSG00000164104/ENSG00000179388/ENSG00000171236/ENSG00000102755/ENSG00000214274/ENSG00000119630/ENSG00000102760/ENSG00000165757	HMGB2/EGR3/LRG1/FLT1/ANG/PGF/RGCC/JCAD	8	1	ENSG00000165757	7	ENSG00000164104/ENSG00000179388/ENSG00000171236/ENSG00000102755/ENSG00000214274/ENSG00000119630/ENSG00000102760
BP	GO:0006022	aminoglycan metabolic process	11/505	156/14271	0.022869	0.280044	ENSG00000072571/ENSG00000175264/ENSG00000161031/ENSG00000137193/ENSG00000235863/ENSG00000173546/ENSG00000198108/ENSG00000103044/ENSG00000136542/ENSG00000122176/ENSG00000133048	HMMR/CHST1/PGLYRP2/PIM1/B3GALT4/CSPG4/CHSY3/HAS3/GALNT5/FMOD/CHI3L1	11	2	ENSG00000175264/ENSG00000122176	9	ENSG00000072571/ENSG00000161031/ENSG00000137193/ENSG00000235863/ENSG00000173546/ENSG00000198108/ENSG00000103044/ENSG00000136542/ENSG00000133048
BP	GO:0001844	protein insertion into mitochondrial membrane involved in apoptotic signaling pathway	4/505	31/14271	0.0228768	0.280044	ENSG00000101412/ENSG00000175793/ENSG00000171791/ENSG00000141682	E2F1/SFN/BCL2/PMAIP1	4	0		4	ENSG00000101412/ENSG00000175793/ENSG00000171791/ENSG00000141682
BP	GO:0048247	lymphocyte chemotaxis	4/505	31/14271	0.0228768	0.280044	ENSG00000102962/ENSG00000143556/ENSG00000169245/ENSG00000125735	CCL22/S100A7/CXCL10/TNFSF14	4	3	ENSG00000102962/ENSG00000169245/ENSG00000125735	1	ENSG00000143556
BP	GO:0070286	axonemal dynein complex assembly	4/505	31/14271	0.0228768	0.280044	ENSG00000004838/ENSG00000198003/ENSG00000186710/ENSG00000092850	ZMYND10/CCDC151/CFAP73/TEKT2	4	0		4	ENSG00000004838/ENSG00000198003/ENSG00000186710/ENSG00000092850
BP	GO:0099622	cardiac muscle cell membrane repolarization	4/505	31/14271	0.0228768	0.280044	ENSG00000105711/ENSG00000055118/ENSG00000162989/ENSG00000177098	SCN1B/KCNH2/KCNJ3/SCN4B	4	1	ENSG00000162989	3	ENSG00000105711/ENSG00000055118/ENSG00000177098
BP	GO:0061326	renal tubule development	7/505	80/14271	0.0229703	0.28031	ENSG00000272398/ENSG00000184937/ENSG00000008196/ENSG00000171791/ENSG00000273706/ENSG00000119630/ENSG00000128713	CD24/WT1/TFAP2B/BCL2/LHX1/PGF/HOXD11	7	2	ENSG00000272398/ENSG00000008196	5	ENSG00000184937/ENSG00000171791/ENSG00000273706/ENSG00000119630/ENSG00000128713
BP	GO:0007584	response to nutrient	12/505	177/14271	0.023608	0.287193	ENSG00000132646/ENSG00000151882/ENSG00000176890/ENSG00000137193/ENSG00000111012/ENSG00000147883/ENSG00000129355/ENSG00000136574/ENSG00000140465/ENSG00000108576/ENSG00000196139/ENSG00000169245	PCNA/CCL28/TYMS/PIM1/CYP27B1/CDKN2B/CDKN2D/GATA4/CYP1A1/SLC6A4/AKR1C3/CXCL10	12	6	ENSG00000151882/ENSG00000147883/ENSG00000140465/ENSG00000108576/ENSG00000196139/ENSG00000169245	6	ENSG00000132646/ENSG00000176890/ENSG00000137193/ENSG00000111012/ENSG00000129355/ENSG00000136574
BP	GO:0046545	development of primary female sexual characteristics	7/505	81/14271	0.0244063	0.295066	ENSG00000184937/ENSG00000106003/ENSG00000171791/ENSG00000100206/ENSG00000124882/ENSG00000102230/ENSG00000214274	WT1/LFNG/BCL2/DMC1/EREG/PCYT1B/ANG	7	0		7	ENSG00000184937/ENSG00000106003/ENSG00000171791/ENSG00000100206/ENSG00000124882/ENSG00000102230/ENSG00000214274
BP	GO:0048525	negative regulation of viral process	7/505	81/14271	0.0244063	0.295066	ENSG00000111331/ENSG00000157601/ENSG00000185885/ENSG00000142089/ENSG00000089127/ENSG00000187608/ENSG00000185745	OAS3/MX1/IFITM1/IFITM3/OAS1/ISG15/IFIT1	7	0		7	ENSG00000111331/ENSG00000157601/ENSG00000185885/ENSG00000142089/ENSG00000089127/ENSG00000187608/ENSG00000185745
BP	GO:0048146	positive regulation of fibroblast proliferation	5/505	47/14271	0.0245944	0.296423	ENSG00000145386/ENSG00000134057/ENSG00000124762/ENSG00000101412/ENSG00000124882	CCNA2/CCNB1/CDKN1A/E2F1/EREG	5	0		5	ENSG00000145386/ENSG00000134057/ENSG00000124762/ENSG00000101412/ENSG00000124882
BP	GO:0050921	positive regulation of chemotaxis	8/505	100/14271	0.0253384	0.304358	ENSG00000129988/ENSG00000156299/ENSG00000172232/ENSG00000111199/ENSG00000143556/ENSG00000169245/ENSG00000119630/ENSG00000125735	LBP/TIAM1/AZU1/TRPV4/S100A7/CXCL10/PGF/TNFSF14	8	3	ENSG00000129988/ENSG00000169245/ENSG00000125735	5	ENSG00000156299/ENSG00000172232/ENSG00000111199/ENSG00000143556/ENSG00000119630
BP	GO:1901976	regulation of cell cycle checkpoint	4/505	32/14271	0.0254352	0.304358	ENSG00000134057/ENSG00000167513/ENSG00000080986/ENSG00000092470	CCNB1/CDT1/NDC80/WDR76	4	0		4	ENSG00000134057/ENSG00000167513/ENSG00000080986/ENSG00000092470
BP	GO:0072001	renal system development	15/505	242/14271	0.0254866	0.304358	ENSG00000272398/ENSG00000138180/ENSG00000129654/ENSG00000184937/ENSG00000008196/ENSG00000171791/ENSG00000092969/ENSG00000006016/ENSG00000134569/ENSG00000164056/ENSG00000273706/ENSG00000125266/ENSG00000109906/ENSG00000119630/ENSG00000128713	CD24/CEP55/FOXJ1/WT1/TFAP2B/BCL2/TGFB2/CRLF1/LRP4/SPRY1/LHX1/EFNB2/ZBTB16/PGF/HOXD11	15	7	ENSG00000272398/ENSG00000008196/ENSG00000092969/ENSG00000134569/ENSG00000164056/ENSG00000125266/ENSG00000109906	8	ENSG00000138180/ENSG00000129654/ENSG00000184937/ENSG00000171791/ENSG00000006016/ENSG00000273706/ENSG00000119630/ENSG00000128713
BP	GO:0071674	mononuclear cell migration	5/505	48/14271	0.0266832	0.316711	ENSG00000102962/ENSG00000111199/ENSG00000102755/ENSG00000143556/ENSG00000169245	CCL22/TRPV4/FLT1/S100A7/CXCL10	5	2	ENSG00000102962/ENSG00000169245	3	ENSG00000111199/ENSG00000102755/ENSG00000143556
BP	GO:0086065	cell communication involved in cardiac conduction	5/505	48/14271	0.0266832	0.316711	ENSG00000105711/ENSG00000162989/ENSG00000177098/ENSG00000198626/ENSG00000118729	SCN1B/KCNJ3/SCN4B/RYR2/CASQ2	5	3	ENSG00000162989/ENSG00000198626/ENSG00000118729	2	ENSG00000105711/ENSG00000177098
BP	GO:0006890	retrograde vesicle-mediated transport, Golgi to ER	7/505	83/14271	0.0274605	0.323272	ENSG00000142945/ENSG00000138160/ENSG00000090889/ENSG00000137807/ENSG00000163808/ENSG00000138778/ENSG00000066735	KIF2C/KIF11/KIF4A/KIF23/KIF15/CENPE/KIF26A	7	0		7	ENSG00000142945/ENSG00000138160/ENSG00000090889/ENSG00000137807/ENSG00000163808/ENSG00000138778/ENSG00000066735
BP	GO:0050678	regulation of epithelial cell proliferation	16/505	266/14271	0.0274773	0.323272	ENSG00000164104/ENSG00000183856/ENSG00000179388/ENSG00000171236/ENSG00000175793/ENSG00000092969/ENSG00000147883/ENSG00000102755/ENSG00000125266/ENSG00000156535/ENSG00000124882/ENSG00000214274/ENSG00000119630/ENSG00000102760/ENSG00000165757/ENSG00000109205	HMGB2/IQGAP3/EGR3/LRG1/SFN/TGFB2/CDKN2B/FLT1/EFNB2/CD109/EREG/ANG/PGF/RGCC/JCAD/ODAM	16	5	ENSG00000092969/ENSG00000147883/ENSG00000125266/ENSG00000165757/ENSG00000109205	11	ENSG00000164104/ENSG00000183856/ENSG00000179388/ENSG00000171236/ENSG00000175793/ENSG00000102755/ENSG00000156535/ENSG00000124882/ENSG00000214274/ENSG00000119630/ENSG00000102760
BP	GO:0090092	regulation of transmembrane receptor protein serine/threonine kinase signaling pathway	12/505	181/14271	0.0274843	0.323272	ENSG00000124225/ENSG00000164442/ENSG00000008196/ENSG00000171236/ENSG00000095739/ENSG00000092969/ENSG00000147883/ENSG00000136574/ENSG00000139269/ENSG00000156535/ENSG00000141622/ENSG00000128045	PMEPA1/CITED2/TFAP2B/LRG1/BAMBI/TGFB2/CDKN2B/GATA4/INHBE/CD109/RNF165/RASL11B	12	7	ENSG00000124225/ENSG00000164442/ENSG00000008196/ENSG00000095739/ENSG00000092969/ENSG00000147883/ENSG00000128045	5	ENSG00000171236/ENSG00000136574/ENSG00000139269/ENSG00000156535/ENSG00000141622
BP	GO:0060307	regulation of ventricular cardiac muscle cell membrane repolarization	3/505	19/14271	0.027994	0.32401	ENSG00000105711/ENSG00000055118/ENSG00000177098	SCN1B/KCNH2/SCN4B	3	0		3	ENSG00000105711/ENSG00000055118/ENSG00000177098
BP	GO:0072010	glomerular epithelium development	3/505	19/14271	0.027994	0.32401	ENSG00000272398/ENSG00000129654/ENSG00000184937	CD24/FOXJ1/WT1	3	1	ENSG00000272398	2	ENSG00000129654/ENSG00000184937
BP	GO:1903429	regulation of cell maturation	3/505	19/14271	0.027994	0.32401	ENSG00000087586/ENSG00000118193/ENSG00000171791	AURKA/KIF14/BCL2	3	0		3	ENSG00000087586/ENSG00000118193/ENSG00000171791
BP	GO:0031398	positive regulation of protein ubiquitination	8/505	102/14271	0.0281143	0.32401	ENSG00000166851/ENSG00000175063/ENSG00000117399/ENSG00000164287/ENSG00000140525/ENSG00000108106/ENSG00000112029/ENSG00000139174	PLK1/UBE2C/CDC20/CDC20B/FANCI/UBE2S/FBXO5/PRICKLE1	8	1	ENSG00000139174	7	ENSG00000166851/ENSG00000175063/ENSG00000117399/ENSG00000164287/ENSG00000140525/ENSG00000108106/ENSG00000112029
BP	GO:0002455	humoral immune response mediated by circulating immunoglobulin	4/505	33/14271	0.028159	0.32401	ENSG00000129654/ENSG00000174371/ENSG00000106804/ENSG00000159403	FOXJ1/EXO1/C5/C1R	4	0		4	ENSG00000129654/ENSG00000174371/ENSG00000106804/ENSG00000159403
BP	GO:0043616	keratinocyte proliferation	4/505	33/14271	0.028159	0.32401	ENSG00000175793/ENSG00000125266/ENSG00000156535/ENSG00000124882	SFN/EFNB2/CD109/EREG	4	1	ENSG00000125266	3	ENSG00000175793/ENSG00000156535/ENSG00000124882
BP	GO:1902808	positive regulation of cell cycle G1/S phase transition	4/505	33/14271	0.028159	0.32401	ENSG00000101447/ENSG00000093009/ENSG00000140465/ENSG00000164362	FAM83D/CDC45/CYP1A1/TERT	4	1	ENSG00000140465	3	ENSG00000101447/ENSG00000093009/ENSG00000164362
BP	GO:0043901	negative regulation of multi-organism process	10/505	141/14271	0.0282108	0.32401	ENSG00000129988/ENSG00000111331/ENSG00000157601/ENSG00000185885/ENSG00000142089/ENSG00000089127/ENSG00000187608/ENSG00000185745/ENSG00000135218/ENSG00000197561	LBP/OAS3/MX1/IFITM1/IFITM3/OAS1/ISG15/IFIT1/CD36/ELANE	10	2	ENSG00000129988/ENSG00000135218	8	ENSG00000111331/ENSG00000157601/ENSG00000185885/ENSG00000142089/ENSG00000089127/ENSG00000187608/ENSG00000185745/ENSG00000197561
BP	GO:0045740	positive regulation of DNA replication	5/505	49/14271	0.0288819	0.330744	ENSG00000132646/ENSG00000167513/ENSG00000170312/ENSG00000129173/ENSG00000124882	PCNA/CDT1/CDK1/E2F8/EREG	5	0		5	ENSG00000132646/ENSG00000167513/ENSG00000170312/ENSG00000129173/ENSG00000124882
BP	GO:0002688	regulation of leukocyte chemotaxis	7/505	84/14271	0.0290808	0.33108	ENSG00000129988/ENSG00000106804/ENSG00000111199/ENSG00000143556/ENSG00000169245/ENSG00000119630/ENSG00000125735	LBP/C5/TRPV4/S100A7/CXCL10/PGF/TNFSF14	7	3	ENSG00000129988/ENSG00000169245/ENSG00000125735	4	ENSG00000106804/ENSG00000111199/ENSG00000143556/ENSG00000119630
BP	GO:0097530	granulocyte migration	7/505	84/14271	0.0290808	0.33108	ENSG00000129988/ENSG00000115594/ENSG00000092969/ENSG00000196415/ENSG00000102962/ENSG00000111199/ENSG00000143556	LBP/IL1R1/TGFB2/PRTN3/CCL22/TRPV4/S100A7	7	4	ENSG00000129988/ENSG00000115594/ENSG00000092969/ENSG00000102962	3	ENSG00000196415/ENSG00000111199/ENSG00000143556
BP	GO:1904018	positive regulation of vasculature development	10/505	142/14271	0.0294302	0.333545	ENSG00000171236/ENSG00000138772/ENSG00000106804/ENSG00000136574/ENSG00000102755/ENSG00000125266/ENSG00000164362/ENSG00000119630/ENSG00000165757/ENSG00000133048	LRG1/ANXA3/C5/GATA4/FLT1/EFNB2/TERT/PGF/JCAD/CHI3L1	10	3	ENSG00000138772/ENSG00000125266/ENSG00000165757	7	ENSG00000171236/ENSG00000106804/ENSG00000136574/ENSG00000102755/ENSG00000164362/ENSG00000119630/ENSG00000133048
BP	GO:0001933	negative regulation of protein phosphorylation	21/505	380/14271	0.0294681	0.333545	ENSG00000166851/ENSG00000134057/ENSG00000111206/ENSG00000124762/ENSG00000124225/ENSG00000123080/ENSG00000013588/ENSG00000168078/ENSG00000175793/ENSG00000187678/ENSG00000147883/ENSG00000129355/ENSG00000077942/ENSG00000175175/ENSG00000186897/ENSG00000139318/ENSG00000164056/ENSG00000130829/ENSG00000156535/ENSG00000244274/ENSG00000125848	PLK1/CCNB1/FOXM1/CDKN1A/PMEPA1/CDKN2C/GPRC5A/PBK/SFN/SPRY4/CDKN2B/CDKN2D/FBLN1/PPM1E/C1QL4/DUSP6/SPRY1/DUSP9/CD109/DBNDD2/FLRT3	21	5	ENSG00000124225/ENSG00000013588/ENSG00000147883/ENSG00000164056/ENSG00000125848	16	ENSG00000166851/ENSG00000134057/ENSG00000111206/ENSG00000124762/ENSG00000123080/ENSG00000168078/ENSG00000175793/ENSG00000187678/ENSG00000129355/ENSG00000077942/ENSG00000175175/ENSG00000186897/ENSG00000139318/ENSG00000130829/ENSG00000156535/ENSG00000244274
BP	GO:2000147	positive regulation of cell motility	22/505	403/14271	0.029596	0.334024	ENSG00000129988/ENSG00000075218/ENSG00000150594/ENSG00000136235/ENSG00000137135/ENSG00000115594/ENSG00000186891/ENSG00000171791/ENSG00000005961/ENSG00000092969/ENSG00000138772/ENSG00000156299/ENSG00000111199/ENSG00000102755/ENSG00000020181/ENSG00000197561/ENSG00000143556/ENSG00000169245/ENSG00000164362/ENSG00000119630/ENSG00000165757/ENSG00000125735	LBP/GTSE1/ADRA2A/GPNMB/ARHGEF39/IL1R1/TNFRSF18/BCL2/ITGA2B/TGFB2/ANXA3/TIAM1/TRPV4/FLT1/ADGRA2/ELANE/S100A7/CXCL10/TERT/PGF/JCAD/TNFSF14	22	8	ENSG00000129988/ENSG00000136235/ENSG00000115594/ENSG00000092969/ENSG00000138772/ENSG00000169245/ENSG00000165757/ENSG00000125735	14	ENSG00000075218/ENSG00000150594/ENSG00000137135/ENSG00000186891/ENSG00000171791/ENSG00000005961/ENSG00000156299/ENSG00000111199/ENSG00000102755/ENSG00000020181/ENSG00000197561/ENSG00000143556/ENSG00000164362/ENSG00000119630
BP	GO:1903900	regulation of viral life cycle	9/505	123/14271	0.0305268	0.342511	ENSG00000131747/ENSG00000111331/ENSG00000157601/ENSG00000185885/ENSG00000142089/ENSG00000089127/ENSG00000171791/ENSG00000187608/ENSG00000185745	TOP2A/OAS3/MX1/IFITM1/IFITM3/OAS1/BCL2/ISG15/IFIT1	9	0		9	ENSG00000131747/ENSG00000111331/ENSG00000157601/ENSG00000185885/ENSG00000142089/ENSG00000089127/ENSG00000171791/ENSG00000187608/ENSG00000185745
BP	GO:0051054	positive regulation of DNA metabolic process	13/505	205/14271	0.0306627	0.342511	ENSG00000188486/ENSG00000111206/ENSG00000178999/ENSG00000117650/ENSG00000132646/ENSG00000109685/ENSG00000167513/ENSG00000170312/ENSG00000129173/ENSG00000138772/ENSG00000169621/ENSG00000124882/ENSG00000102760	H2AFX/FOXM1/AURKB/NEK2/PCNA/NSD2/CDT1/CDK1/E2F8/ANXA3/APLF/EREG/RGCC	13	2	ENSG00000138772/ENSG00000169621	11	ENSG00000188486/ENSG00000111206/ENSG00000178999/ENSG00000117650/ENSG00000132646/ENSG00000109685/ENSG00000167513/ENSG00000170312/ENSG00000129173/ENSG00000124882/ENSG00000102760
BP	GO:0031497	chromatin assembly	10/505	143/14271	0.0306864	0.342511	ENSG00000188486/ENSG00000164104/ENSG00000184897/ENSG00000123485/ENSG00000115163/ENSG00000137812/ENSG00000151725/ENSG00000100162/ENSG00000123219/ENSG00000270276	H2AFX/HMGB2/H1FX/HJURP/CENPA/KNL1/CENPU/CENPM/CENPK/HIST2H4B	10	0		10	ENSG00000188486/ENSG00000164104/ENSG00000184897/ENSG00000123485/ENSG00000115163/ENSG00000137812/ENSG00000151725/ENSG00000100162/ENSG00000123219/ENSG00000270276
BP	GO:0050673	epithelial cell proliferation	18/505	314/14271	0.0307215	0.342511	ENSG00000164104/ENSG00000141753/ENSG00000183856/ENSG00000179388/ENSG00000171236/ENSG00000175793/ENSG00000092969/ENSG00000147883/ENSG00000102755/ENSG00000125266/ENSG00000156535/ENSG00000124882/ENSG00000214274/ENSG00000163623/ENSG00000119630/ENSG00000102760/ENSG00000165757/ENSG00000109205	HMGB2/IGFBP4/IQGAP3/EGR3/LRG1/SFN/TGFB2/CDKN2B/FLT1/EFNB2/CD109/EREG/ANG/NKX6-1/PGF/RGCC/JCAD/ODAM	18	5	ENSG00000092969/ENSG00000147883/ENSG00000125266/ENSG00000165757/ENSG00000109205	13	ENSG00000164104/ENSG00000141753/ENSG00000183856/ENSG00000179388/ENSG00000171236/ENSG00000175793/ENSG00000102755/ENSG00000156535/ENSG00000124882/ENSG00000214274/ENSG00000163623/ENSG00000119630/ENSG00000102760
BP	GO:0002690	positive regulation of leukocyte chemotaxis	6/505	67/14271	0.0308681	0.342511	ENSG00000129988/ENSG00000111199/ENSG00000143556/ENSG00000169245/ENSG00000119630/ENSG00000125735	LBP/TRPV4/S100A7/CXCL10/PGF/TNFSF14	6	3	ENSG00000129988/ENSG00000169245/ENSG00000125735	3	ENSG00000111199/ENSG00000143556/ENSG00000119630
BP	GO:0032147	activation of protein kinase activity	17/505	292/14271	0.030914	0.342511	ENSG00000088325/ENSG00000183856/ENSG00000118193/ENSG00000170312/ENSG00000150594/ENSG00000092969/ENSG00000138031/ENSG00000100065/ENSG00000106804/ENSG00000092853/ENSG00000173546/ENSG00000139318/ENSG00000130829/ENSG00000214274/ENSG00000102760/ENSG00000121966/ENSG00000133048	TPX2/IQGAP3/KIF14/CDK1/ADRA2A/TGFB2/ADCY3/CARD10/C5/CLSPN/CSPG4/DUSP6/DUSP9/ANG/RGCC/CXCR4/CHI3L1	17	1	ENSG00000092969	16	ENSG00000088325/ENSG00000183856/ENSG00000118193/ENSG00000170312/ENSG00000150594/ENSG00000138031/ENSG00000100065/ENSG00000106804/ENSG00000092853/ENSG00000173546/ENSG00000139318/ENSG00000130829/ENSG00000214274/ENSG00000102760/ENSG00000121966/ENSG00000133048
BP	GO:0050909	sensory perception of taste	4/505	34/14271	0.0310497	0.342511	ENSG00000096433/ENSG00000132563/ENSG00000135218/ENSG00000162896	ITPR3/REEP2/CD36/PIGR	4	2	ENSG00000135218/ENSG00000162896	2	ENSG00000096433/ENSG00000132563
BP	GO:0051204	protein insertion into mitochondrial membrane	4/505	34/14271	0.0310497	0.342511	ENSG00000101412/ENSG00000175793/ENSG00000171791/ENSG00000141682	E2F1/SFN/BCL2/PMAIP1	4	0		4	ENSG00000101412/ENSG00000175793/ENSG00000171791/ENSG00000141682
BP	GO:0060420	regulation of heart growth	5/505	50/14271	0.0311918	0.34311	ENSG00000134057/ENSG00000184937/ENSG00000170312/ENSG00000137193/ENSG00000139318	CCNB1/WT1/CDK1/PIM1/DUSP6	5	0		5	ENSG00000134057/ENSG00000184937/ENSG00000170312/ENSG00000137193/ENSG00000139318
BP	GO:0071902	positive regulation of protein serine/threonine kinase activity	18/505	315/14271	0.03156	0.345217	ENSG00000272398/ENSG00000134057/ENSG00000183856/ENSG00000170312/ENSG00000150594/ENSG00000134222/ENSG00000100065/ENSG00000106804/ENSG00000156299/ENSG00000173546/ENSG00000139318/ENSG00000102755/ENSG00000197561/ENSG00000130829/ENSG00000177283/ENSG00000102760/ENSG00000121966/ENSG00000133048	CD24/CCNB1/IQGAP3/CDK1/ADRA2A/PSRC1/CARD10/C5/TIAM1/CSPG4/DUSP6/FLT1/ELANE/DUSP9/FZD8/RGCC/CXCR4/CHI3L1	18	1	ENSG00000272398	17	ENSG00000134057/ENSG00000183856/ENSG00000170312/ENSG00000150594/ENSG00000134222/ENSG00000100065/ENSG00000106804/ENSG00000156299/ENSG00000173546/ENSG00000139318/ENSG00000102755/ENSG00000197561/ENSG00000130829/ENSG00000177283/ENSG00000102760/ENSG00000121966/ENSG00000133048
BP	GO:0040017	positive regulation of locomotion	23/505	429/14271	0.0317349	0.345217	ENSG00000129988/ENSG00000075218/ENSG00000150594/ENSG00000136235/ENSG00000137135/ENSG00000115594/ENSG00000186891/ENSG00000171791/ENSG00000005961/ENSG00000092969/ENSG00000138772/ENSG00000156299/ENSG00000172232/ENSG00000111199/ENSG00000102755/ENSG00000020181/ENSG00000197561/ENSG00000143556/ENSG00000169245/ENSG00000164362/ENSG00000119630/ENSG00000165757/ENSG00000125735	LBP/GTSE1/ADRA2A/GPNMB/ARHGEF39/IL1R1/TNFRSF18/BCL2/ITGA2B/TGFB2/ANXA3/TIAM1/AZU1/TRPV4/FLT1/ADGRA2/ELANE/S100A7/CXCL10/TERT/PGF/JCAD/TNFSF14	23	8	ENSG00000129988/ENSG00000136235/ENSG00000115594/ENSG00000092969/ENSG00000138772/ENSG00000169245/ENSG00000165757/ENSG00000125735	15	ENSG00000075218/ENSG00000150594/ENSG00000137135/ENSG00000186891/ENSG00000171791/ENSG00000005961/ENSG00000156299/ENSG00000172232/ENSG00000111199/ENSG00000102755/ENSG00000020181/ENSG00000197561/ENSG00000143556/ENSG00000164362/ENSG00000119630
BP	GO:0042742	defense response to bacterium	10/505	144/14271	0.03198	0.345217	ENSG00000164104/ENSG00000129988/ENSG00000161031/ENSG00000187608/ENSG00000138772/ENSG00000172232/ENSG00000135218/ENSG00000197561/ENSG00000142677/ENSG00000143556	HMGB2/LBP/PGLYRP2/ISG15/ANXA3/AZU1/CD36/ELANE/IL22RA1/S100A7	10	3	ENSG00000129988/ENSG00000138772/ENSG00000135218	7	ENSG00000164104/ENSG00000161031/ENSG00000187608/ENSG00000172232/ENSG00000197561/ENSG00000142677/ENSG00000143556
BP	GO:0002691	regulation of cellular extravasation	3/505	20/14271	0.0320906	0.345217	ENSG00000151882/ENSG00000115594/ENSG00000197561	CCL28/IL1R1/ELANE	3	2	ENSG00000151882/ENSG00000115594	1	ENSG00000197561
BP	GO:0035455	response to interferon-alpha	3/505	20/14271	0.0320906	0.345217	ENSG00000185885/ENSG00000142089/ENSG00000119917	IFITM1/IFITM3/IFIT3	3	0		3	ENSG00000185885/ENSG00000142089/ENSG00000119917
BP	GO:0035456	response to interferon-beta	3/505	20/14271	0.0320906	0.345217	ENSG00000185885/ENSG00000142089/ENSG00000184584	IFITM1/IFITM3/TMEM173	3	0		3	ENSG00000185885/ENSG00000142089/ENSG00000184584
BP	GO:0045662	negative regulation of myoblast differentiation	3/505	20/14271	0.0320906	0.345217	ENSG00000169245/ENSG00000165887/ENSG00000139174	CXCL10/ANKRD2/PRICKLE1	3	3	ENSG00000169245/ENSG00000165887/ENSG00000139174	0
BP	GO:0070193	synaptonemal complex organization	3/505	20/14271	0.0320906	0.345217	ENSG00000166851/ENSG00000126803/ENSG00000161860	PLK1/HSPA2/SYCE2	3	0		3	ENSG00000166851/ENSG00000126803/ENSG00000161860
BP	GO:0045926	negative regulation of growth	13/505	207/14271	0.0328027	0.351817	ENSG00000129988/ENSG00000124762/ENSG00000123080/ENSG00000184937/ENSG00000125148/ENSG00000134222/ENSG00000171791/ENSG00000111012/ENSG00000092969/ENSG00000129355/ENSG00000135218/ENSG00000197561/ENSG00000108576	LBP/CDKN1A/CDKN2C/WT1/MT2A/PSRC1/BCL2/CYP27B1/TGFB2/CDKN2D/CD36/ELANE/SLC6A4	13	4	ENSG00000129988/ENSG00000092969/ENSG00000135218/ENSG00000108576	9	ENSG00000124762/ENSG00000123080/ENSG00000184937/ENSG00000125148/ENSG00000134222/ENSG00000171791/ENSG00000111012/ENSG00000129355/ENSG00000197561
BP	GO:0007215	glutamate receptor signaling pathway	6/505	68/14271	0.0328843	0.351817	ENSG00000174871/ENSG00000156299/ENSG00000234965/ENSG00000158445/ENSG00000058335/ENSG00000105464	CNIH2/TIAM1/SHISA8/KCNB1/RASGRF1/GRIN2D	6	2	ENSG00000158445/ENSG00000058335	4	ENSG00000174871/ENSG00000156299/ENSG00000234965/ENSG00000105464
BP	GO:0001658	branching involved in ureteric bud morphogenesis	5/505	51/14271	0.0336143	0.354767	ENSG00000184937/ENSG00000171791/ENSG00000273706/ENSG00000119630/ENSG00000128713	WT1/BCL2/LHX1/PGF/HOXD11	5	0		5	ENSG00000184937/ENSG00000171791/ENSG00000273706/ENSG00000119630/ENSG00000128713
BP	GO:0002312	B cell activation involved in immune response	5/505	51/14271	0.0336143	0.354767	ENSG00000109685/ENSG00000174371/ENSG00000106003/ENSG00000135905/ENSG00000169621	NSD2/EXO1/LFNG/DOCK10/APLF	5	1	ENSG00000169621	4	ENSG00000109685/ENSG00000174371/ENSG00000106003/ENSG00000135905
BP	GO:0019748	secondary metabolic process	5/505	51/14271	0.0336143	0.354767	ENSG00000117009/ENSG00000171791/ENSG00000151632/ENSG00000140465/ENSG00000196139	KMO/BCL2/AKR1C2/CYP1A1/AKR1C3	5	4	ENSG00000117009/ENSG00000151632/ENSG00000140465/ENSG00000196139	1	ENSG00000171791
BP	GO:0048645	animal organ formation	5/505	51/14271	0.0336143	0.354767	ENSG00000164442/ENSG00000184937/ENSG00000137193/ENSG00000164056/ENSG00000105997	CITED2/WT1/PIM1/SPRY1/HOXA3	5	2	ENSG00000164442/ENSG00000164056	3	ENSG00000184937/ENSG00000137193/ENSG00000105997
BP	GO:0051058	negative regulation of small GTPase mediated signal transduction	5/505	51/14271	0.0336143	0.354767	ENSG00000187678/ENSG00000092969/ENSG00000164056/ENSG00000165895/ENSG00000120318	SPRY4/TGFB2/SPRY1/ARHGAP42/ARAP3	5	3	ENSG00000092969/ENSG00000164056/ENSG00000165895	2	ENSG00000187678/ENSG00000120318
BP	GO:0002548	monocyte chemotaxis	4/505	35/14271	0.0341086	0.358048	ENSG00000102962/ENSG00000102755/ENSG00000143556/ENSG00000169245	CCL22/FLT1/S100A7/CXCL10	4	2	ENSG00000102962/ENSG00000169245	2	ENSG00000102755/ENSG00000143556
BP	GO:0008347	glial cell migration	4/505	35/14271	0.0341086	0.358048	ENSG00000092969/ENSG00000156299/ENSG00000172232/ENSG00000173546	TGFB2/TIAM1/AZU1/CSPG4	4	1	ENSG00000092969	3	ENSG00000156299/ENSG00000172232/ENSG00000173546
BP	GO:0001822	kidney development	14/505	230/14271	0.0344748	0.359958	ENSG00000272398/ENSG00000129654/ENSG00000184937/ENSG00000008196/ENSG00000171791/ENSG00000092969/ENSG00000006016/ENSG00000134569/ENSG00000164056/ENSG00000273706/ENSG00000125266/ENSG00000109906/ENSG00000119630/ENSG00000128713	CD24/FOXJ1/WT1/TFAP2B/BCL2/TGFB2/CRLF1/LRP4/SPRY1/LHX1/EFNB2/ZBTB16/PGF/HOXD11	14	7	ENSG00000272398/ENSG00000008196/ENSG00000092969/ENSG00000134569/ENSG00000164056/ENSG00000125266/ENSG00000109906	7	ENSG00000129654/ENSG00000184937/ENSG00000171791/ENSG00000006016/ENSG00000273706/ENSG00000119630/ENSG00000128713
BP	GO:0006469	negative regulation of protein kinase activity	14/505	230/14271	0.0344748	0.359958	ENSG00000166851/ENSG00000124762/ENSG00000123080/ENSG00000013588/ENSG00000175793/ENSG00000187678/ENSG00000147883/ENSG00000129355/ENSG00000175175/ENSG00000139318/ENSG00000164056/ENSG00000130829/ENSG00000244274/ENSG00000125848	PLK1/CDKN1A/CDKN2C/GPRC5A/SFN/SPRY4/CDKN2B/CDKN2D/PPM1E/DUSP6/SPRY1/DUSP9/DBNDD2/FLRT3	14	4	ENSG00000013588/ENSG00000147883/ENSG00000164056/ENSG00000125848	10	ENSG00000166851/ENSG00000124762/ENSG00000123080/ENSG00000175793/ENSG00000187678/ENSG00000129355/ENSG00000175175/ENSG00000139318/ENSG00000130829/ENSG00000244274
BP	GO:0051052	regulation of DNA metabolic process	20/505	364/14271	0.0347938	0.362319	ENSG00000188486/ENSG00000111206/ENSG00000276043/ENSG00000178999/ENSG00000117650/ENSG00000124762/ENSG00000132646/ENSG00000109685/ENSG00000167513/ENSG00000170312/ENSG00000140451/ENSG00000140534/ENSG00000112312/ENSG00000129173/ENSG00000138772/ENSG00000171320/ENSG00000169621/ENSG00000124882/ENSG00000148677/ENSG00000102760	H2AFX/FOXM1/UHRF1/AURKB/NEK2/CDKN1A/PCNA/NSD2/CDT1/CDK1/PIF1/TICRR/GMNN/E2F8/ANXA3/ESCO2/APLF/EREG/ANKRD1/RGCC	20	3	ENSG00000138772/ENSG00000169621/ENSG00000148677	17	ENSG00000188486/ENSG00000111206/ENSG00000276043/ENSG00000178999/ENSG00000117650/ENSG00000124762/ENSG00000132646/ENSG00000109685/ENSG00000167513/ENSG00000170312/ENSG00000140451/ENSG00000140534/ENSG00000112312/ENSG00000129173/ENSG00000171320/ENSG00000124882/ENSG00000102760
BP	GO:0032835	glomerulus development	5/505	52/14271	0.0361506	0.374901	ENSG00000272398/ENSG00000129654/ENSG00000184937/ENSG00000171791/ENSG00000273706	CD24/FOXJ1/WT1/BCL2/LHX1	5	1	ENSG00000272398	4	ENSG00000129654/ENSG00000184937/ENSG00000171791/ENSG00000273706
BP	GO:0090100	positive regulation of transmembrane receptor protein serine/threonine kinase signaling pathway	7/505	88/14271	0.0362046	0.374901	ENSG00000164442/ENSG00000171236/ENSG00000092969/ENSG00000147883/ENSG00000136574/ENSG00000139269/ENSG00000141622	CITED2/LRG1/TGFB2/CDKN2B/GATA4/INHBE/RNF165	7	3	ENSG00000164442/ENSG00000092969/ENSG00000147883	4	ENSG00000171236/ENSG00000136574/ENSG00000139269/ENSG00000141622
BP	GO:0035265	organ growth	9/505	127/14271	0.0364078	0.374901	ENSG00000134057/ENSG00000184937/ENSG00000170312/ENSG00000171791/ENSG00000137193/ENSG00000092969/ENSG00000136574/ENSG00000139318/ENSG00000108576	CCNB1/WT1/CDK1/BCL2/PIM1/TGFB2/GATA4/DUSP6/SLC6A4	9	2	ENSG00000092969/ENSG00000108576	7	ENSG00000134057/ENSG00000184937/ENSG00000170312/ENSG00000171791/ENSG00000137193/ENSG00000136574/ENSG00000139318
BP	GO:0010996	response to auditory stimulus	3/505	21/14271	0.036482	0.374901	ENSG00000145390/ENSG00000110076/ENSG00000169245	USP53/NRXN2/CXCL10	3	2	ENSG00000145390/ENSG00000169245	1	ENSG00000110076
BP	GO:2000406	positive regulation of T cell migration	3/505	21/14271	0.036482	0.374901	ENSG00000143556/ENSG00000169245/ENSG00000125735	S100A7/CXCL10/TNFSF14	3	2	ENSG00000169245/ENSG00000125735	1	ENSG00000143556
BP	GO:0090276	regulation of peptide hormone secretion	11/505	168/14271	0.0365979	0.375104	ENSG00000096433/ENSG00000150594/ENSG00000008196/ENSG00000131620/ENSG00000109255/ENSG00000156299/ENSG00000158445/ENSG00000170893/ENSG00000163623/ENSG00000147246/ENSG00000106327	ITPR3/ADRA2A/TFAP2B/ANO1/NMU/TIAM1/KCNB1/TRH/NKX6-1/HTR2C/TFR2	11	3	ENSG00000008196/ENSG00000158445/ENSG00000147246	8	ENSG00000096433/ENSG00000150594/ENSG00000131620/ENSG00000109255/ENSG00000156299/ENSG00000170893/ENSG00000163623/ENSG00000106327
BP	GO:0009069	serine family amino acid metabolic process	4/505	36/14271	0.0373365	0.381502	ENSG00000092621/ENSG00000274276/ENSG00000113492/ENSG00000135069	PHGDH/CBSL/AGXT2/PSAT1	4	1	ENSG00000113492	3	ENSG00000092621/ENSG00000274276/ENSG00000135069
BP	GO:0007283	spermatogenesis	21/505	390/14271	0.0374175	0.381502	ENSG00000188486/ENSG00000164104/ENSG00000164611/ENSG00000134057/ENSG00000237649/ENSG00000129654/ENSG00000101412/ENSG00000137812/ENSG00000066279/ENSG00000158402/ENSG00000101443/ENSG00000135454/ENSG00000145491/ENSG00000126803/ENSG00000100206/ENSG00000100078/ENSG00000109906/ENSG00000120669/ENSG00000102230/ENSG00000095627/ENSG00000163596	H2AFX/HMGB2/PTTG1/CCNB1/KIFC1/FOXJ1/E2F1/KNL1/ASPM/CDC25C/WFDC2/B4GALNT1/ROPN1L/HSPA2/DMC1/PLA2G3/ZBTB16/SOHLH2/PCYT1B/TDRD1/ICA1L	21	2	ENSG00000109906/ENSG00000120669	19	ENSG00000188486/ENSG00000164104/ENSG00000164611/ENSG00000134057/ENSG00000237649/ENSG00000129654/ENSG00000101412/ENSG00000137812/ENSG00000066279/ENSG00000158402/ENSG00000101443/ENSG00000135454/ENSG00000145491/ENSG00000126803/ENSG00000100206/ENSG00000100078/ENSG00000102230/ENSG00000095627/ENSG00000163596
BP	GO:0010389	regulation of G2/M transition of mitotic cell cycle	12/505	190/14271	0.0378631	0.383032	ENSG00000166851/ENSG00000134057/ENSG00000088325/ENSG00000072571/ENSG00000178999/ENSG00000117650/ENSG00000087586/ENSG00000118193/ENSG00000170312/ENSG00000140525/ENSG00000140534/ENSG00000092853	PLK1/CCNB1/TPX2/HMMR/AURKB/NEK2/AURKA/KIF14/CDK1/FANCI/TICRR/CLSPN	12	0		12	ENSG00000166851/ENSG00000134057/ENSG00000088325/ENSG00000072571/ENSG00000178999/ENSG00000117650/ENSG00000087586/ENSG00000118193/ENSG00000170312/ENSG00000140525/ENSG00000140534/ENSG00000092853
BP	GO:0015718	monocarboxylic acid transport	9/505	128/14271	0.0379913	0.383032	ENSG00000141526/ENSG00000135218/ENSG00000116711/ENSG00000188338/ENSG00000170893/ENSG00000100078/ENSG00000178752/ENSG00000176463/ENSG00000186198	SLC16A3/CD36/PLA2G4A/SLC38A3/TRH/PLA2G3/ERFE/SLCO3A1/SLC51B	9	2	ENSG00000135218/ENSG00000116711	7	ENSG00000141526/ENSG00000188338/ENSG00000170893/ENSG00000100078/ENSG00000178752/ENSG00000176463/ENSG00000186198
BP	GO:0045766	positive regulation of angiogenesis	9/505	128/14271	0.0379913	0.383032	ENSG00000171236/ENSG00000138772/ENSG00000106804/ENSG00000136574/ENSG00000102755/ENSG00000164362/ENSG00000119630/ENSG00000165757/ENSG00000133048	LRG1/ANXA3/C5/GATA4/FLT1/TERT/PGF/JCAD/CHI3L1	9	2	ENSG00000138772/ENSG00000165757	7	ENSG00000171236/ENSG00000106804/ENSG00000136574/ENSG00000102755/ENSG00000164362/ENSG00000119630/ENSG00000133048
BP	GO:0043269	regulation of ion transport	25/505	484/14271	0.037996	0.383032	ENSG00000174871/ENSG00000150594/ENSG00000171791/ENSG00000135519/ENSG00000156113/ENSG00000234965/ENSG00000158445/ENSG00000105711/ENSG00000173826/ENSG00000126803/ENSG00000055118/ENSG00000162989/ENSG00000188338/ENSG00000058335/ENSG00000177098/ENSG00000170893/ENSG00000108576/ENSG00000178752/ENSG00000046653/ENSG00000152049/ENSG00000169245/ENSG00000198626/ENSG00000164794/ENSG00000070808/ENSG00000118729	CNIH2/ADRA2A/BCL2/KCNH3/KCNMA1/SHISA8/KCNB1/SCN1B/KCNH6/HSPA2/KCNH2/KCNJ3/SLC38A3/RASGRF1/SCN4B/TRH/SLC6A4/ERFE/GPM6B/KCNE4/CXCL10/RYR2/KCNV1/CAMK2A/CASQ2	25	10	ENSG00000156113/ENSG00000158445/ENSG00000162989/ENSG00000058335/ENSG00000108576/ENSG00000046653/ENSG00000169245/ENSG00000198626/ENSG00000164794/ENSG00000118729	15	ENSG00000174871/ENSG00000150594/ENSG00000171791/ENSG00000135519/ENSG00000234965/ENSG00000105711/ENSG00000173826/ENSG00000126803/ENSG00000055118/ENSG00000188338/ENSG00000177098/ENSG00000170893/ENSG00000178752/ENSG00000152049/ENSG00000070808
BP	GO:0017015	regulation of transforming growth factor beta receptor signaling pathway	7/505	89/14271	0.0381503	0.383032	ENSG00000124225/ENSG00000164442/ENSG00000171236/ENSG00000095739/ENSG00000147883/ENSG00000156535/ENSG00000128045	PMEPA1/CITED2/LRG1/BAMBI/CDKN2B/CD109/RASL11B	7	5	ENSG00000124225/ENSG00000164442/ENSG00000095739/ENSG00000147883/ENSG00000128045	2	ENSG00000171236/ENSG00000156535
BP	GO:0051272	positive regulation of cellular component movement	22/505	414/14271	0.038156	0.383032	ENSG00000129988/ENSG00000075218/ENSG00000150594/ENSG00000136235/ENSG00000137135/ENSG00000115594/ENSG00000186891/ENSG00000171791/ENSG00000005961/ENSG00000092969/ENSG00000138772/ENSG00000156299/ENSG00000111199/ENSG00000102755/ENSG00000020181/ENSG00000197561/ENSG00000143556/ENSG00000169245/ENSG00000164362/ENSG00000119630/ENSG00000165757/ENSG00000125735	LBP/GTSE1/ADRA2A/GPNMB/ARHGEF39/IL1R1/TNFRSF18/BCL2/ITGA2B/TGFB2/ANXA3/TIAM1/TRPV4/FLT1/ADGRA2/ELANE/S100A7/CXCL10/TERT/PGF/JCAD/TNFSF14	22	8	ENSG00000129988/ENSG00000136235/ENSG00000115594/ENSG00000092969/ENSG00000138772/ENSG00000169245/ENSG00000165757/ENSG00000125735	14	ENSG00000075218/ENSG00000150594/ENSG00000137135/ENSG00000186891/ENSG00000171791/ENSG00000005961/ENSG00000156299/ENSG00000111199/ENSG00000102755/ENSG00000020181/ENSG00000197561/ENSG00000143556/ENSG00000164362/ENSG00000119630
BP	GO:0009247	glycolipid biosynthetic process	5/505	53/14271	0.0388016	0.387519	ENSG00000128274/ENSG00000135454/ENSG00000235863/ENSG00000148488/ENSG00000111728	A4GALT/B4GALNT1/B3GALT4/ST8SIA6/ST8SIA1	5	1	ENSG00000111728	4	ENSG00000128274/ENSG00000135454/ENSG00000235863/ENSG00000148488
BP	GO:0046686	response to cadmium ion	5/505	53/14271	0.0388016	0.387519	ENSG00000132646/ENSG00000170312/ENSG00000125148/ENSG00000196139/ENSG00000164362	PCNA/CDK1/MT2A/AKR1C3/TERT	5	1	ENSG00000196139	4	ENSG00000132646/ENSG00000170312/ENSG00000125148/ENSG00000164362
BP	GO:0001938	positive regulation of endothelial cell proliferation	6/505	71/14271	0.0394381	0.392872	ENSG00000164104/ENSG00000179388/ENSG00000171236/ENSG00000214274/ENSG00000119630/ENSG00000165757	HMGB2/EGR3/LRG1/ANG/PGF/JCAD	6	1	ENSG00000165757	5	ENSG00000164104/ENSG00000179388/ENSG00000171236/ENSG00000214274/ENSG00000119630
BP	GO:0051480	regulation of cytosolic calcium ion concentration	14/505	235/14271	0.0401695	0.393028	ENSG00000272398/ENSG00000096433/ENSG00000151882/ENSG00000171791/ENSG00000109255/ENSG00000135218/ENSG00000128285/ENSG00000111199/ENSG00000169245/ENSG00000147246/ENSG00000198626/ENSG00000118729/ENSG00000105464/ENSG00000121966	CD24/ITPR3/CCL28/BCL2/NMU/CD36/MCHR1/TRPV4/CXCL10/HTR2C/RYR2/CASQ2/GRIN2D/CXCR4	14	7	ENSG00000272398/ENSG00000151882/ENSG00000135218/ENSG00000169245/ENSG00000147246/ENSG00000198626/ENSG00000118729	7	ENSG00000096433/ENSG00000171791/ENSG00000109255/ENSG00000128285/ENSG00000111199/ENSG00000105464/ENSG00000121966
BP	GO:0008544	epidermis development	17/505	302/14271	0.0405243	0.393028	ENSG00000167767/ENSG00000171346/ENSG00000175793/ENSG00000163435/ENSG00000108244/ENSG00000171791/ENSG00000111012/ENSG00000092969/ENSG00000184486/ENSG00000134569/ENSG00000127863/ENSG00000134531/ENSG00000196139/ENSG00000156535/ENSG00000143556/ENSG00000124882/ENSG00000163207	KRT80/KRT15/SFN/ELF3/KRT23/BCL2/CYP27B1/TGFB2/POU3F2/LRP4/TNFRSF19/EMP1/AKR1C3/CD109/S100A7/EREG/IVL	17	9	ENSG00000167767/ENSG00000171346/ENSG00000163435/ENSG00000108244/ENSG00000092969/ENSG00000134569/ENSG00000134531/ENSG00000196139/ENSG00000163207	8	ENSG00000175793/ENSG00000171791/ENSG00000111012/ENSG00000184486/ENSG00000127863/ENSG00000156535/ENSG00000143556/ENSG00000124882
BP	GO:0006261	DNA-dependent DNA replication	10/505	150/14271	0.0405538	0.393028	ENSG00000132646/ENSG00000167513/ENSG00000131153/ENSG00000065328/ENSG00000140534/ENSG00000112312/ENSG00000093009/ENSG00000198056/ENSG00000129173/ENSG00000175305	PCNA/CDT1/GINS2/MCM10/TICRR/GMNN/CDC45/PRIM1/E2F8/CCNE2	10	0		10	ENSG00000132646/ENSG00000167513/ENSG00000131153/ENSG00000065328/ENSG00000140534/ENSG00000112312/ENSG00000093009/ENSG00000198056/ENSG00000129173/ENSG00000175305
BP	GO:0031572	G2 DNA damage checkpoint	4/505	37/14271	0.0407339	0.393028	ENSG00000166851/ENSG00000170312/ENSG00000140525/ENSG00000092853	PLK1/CDK1/FANCI/CLSPN	4	0		4	ENSG00000166851/ENSG00000170312/ENSG00000140525/ENSG00000092853
BP	GO:0055025	positive regulation of cardiac muscle tissue development	4/505	37/14271	0.0407339	0.393028	ENSG00000134057/ENSG00000170312/ENSG00000137193/ENSG00000125266	CCNB1/CDK1/PIM1/EFNB2	4	1	ENSG00000125266	3	ENSG00000134057/ENSG00000170312/ENSG00000137193
BP	GO:1901030	positive regulation of mitochondrial outer membrane permeabilization involved in apoptotic signaling pathway	4/505	37/14271	0.0407339	0.393028	ENSG00000101412/ENSG00000175793/ENSG00000171791/ENSG00000141682	E2F1/SFN/BCL2/PMAIP1	4	0		4	ENSG00000101412/ENSG00000175793/ENSG00000171791/ENSG00000141682
BP	GO:1904031	positive regulation of cyclin-dependent protein kinase activity	4/505	37/14271	0.0407339	0.393028	ENSG00000134057/ENSG00000124762/ENSG00000134222/ENSG00000102760	CCNB1/CDKN1A/PSRC1/RGCC	4	0		4	ENSG00000134057/ENSG00000124762/ENSG00000134222/ENSG00000102760
BP	GO:0006302	double-strand break repair	13/505	214/14271	0.0411407	0.393028	ENSG00000188486/ENSG00000111206/ENSG00000146670/ENSG00000109685/ENSG00000160957/ENSG00000131153/ENSG00000093009/ENSG00000085999/ENSG00000171320/ENSG00000121211/ENSG00000270276/ENSG00000169621/ENSG00000100206	H2AFX/FOXM1/CDCA5/NSD2/RECQL4/GINS2/CDC45/RAD54L/ESCO2/MND1/HIST2H4B/APLF/DMC1	13	1	ENSG00000169621	12	ENSG00000188486/ENSG00000111206/ENSG00000146670/ENSG00000109685/ENSG00000160957/ENSG00000131153/ENSG00000093009/ENSG00000085999/ENSG00000171320/ENSG00000121211/ENSG00000270276/ENSG00000100206
BP	GO:0007063	regulation of sister chromatid cohesion	3/505	22/14271	0.0411647	0.393028	ENSG00000135476/ENSG00000146670/ENSG00000169679	ESPL1/CDCA5/BUB1	3	0		3	ENSG00000135476/ENSG00000146670/ENSG00000169679
BP	GO:0007095	mitotic G2 DNA damage checkpoint	3/505	22/14271	0.0411647	0.393028	ENSG00000170312/ENSG00000140525/ENSG00000092853	CDK1/FANCI/CLSPN	3	0		3	ENSG00000170312/ENSG00000140525/ENSG00000092853
BP	GO:0032892	positive regulation of organic acid transport	3/505	22/14271	0.0411647	0.393028	ENSG00000188338/ENSG00000170893/ENSG00000178752	SLC38A3/TRH/ERFE	3	0		3	ENSG00000188338/ENSG00000170893/ENSG00000178752
BP	GO:0043457	regulation of cellular respiration	3/505	22/14271	0.0411647	0.393028	ENSG00000134057/ENSG00000170312/ENSG00000111199	CCNB1/CDK1/TRPV4	3	0		3	ENSG00000134057/ENSG00000170312/ENSG00000111199
BP	GO:0045332	phospholipid translocation	3/505	22/14271	0.0411647	0.393028	ENSG00000118322/ENSG00000130270/ENSG00000104043	ATP10B/ATP8B3/ATP8B4	3	2	ENSG00000118322/ENSG00000104043	1	ENSG00000130270
BP	GO:0045730	respiratory burst	3/505	22/14271	0.0411647	0.393028	ENSG00000272398/ENSG00000129988/ENSG00000116701	CD24/LBP/NCF2	3	3	ENSG00000272398/ENSG00000129988/ENSG00000116701	0
BP	GO:0055075	potassium ion homeostasis	3/505	22/14271	0.0411647	0.393028	ENSG00000008196/ENSG00000156113/ENSG00000055118	TFAP2B/KCNMA1/KCNH2	3	2	ENSG00000008196/ENSG00000156113	1	ENSG00000055118
BP	GO:0060045	positive regulation of cardiac muscle cell proliferation	3/505	22/14271	0.0411647	0.393028	ENSG00000134057/ENSG00000170312/ENSG00000137193	CCNB1/CDK1/PIM1	3	0		3	ENSG00000134057/ENSG00000170312/ENSG00000137193
BP	GO:0099623	regulation of cardiac muscle cell membrane repolarization	3/505	22/14271	0.0411647	0.393028	ENSG00000105711/ENSG00000055118/ENSG00000177098	SCN1B/KCNH2/SCN4B	3	0		3	ENSG00000105711/ENSG00000055118/ENSG00000177098
BP	GO:0006275	regulation of DNA replication	8/505	110/14271	0.04131	0.393453	ENSG00000132646/ENSG00000167513/ENSG00000170312/ENSG00000140534/ENSG00000112312/ENSG00000129173/ENSG00000171320/ENSG00000124882	PCNA/CDT1/CDK1/TICRR/GMNN/E2F8/ESCO2/EREG	8	0		8	ENSG00000132646/ENSG00000167513/ENSG00000170312/ENSG00000140534/ENSG00000112312/ENSG00000129173/ENSG00000171320/ENSG00000124882
BP	GO:0001656	metanephros development	6/505	72/14271	0.0417939	0.397093	ENSG00000129654/ENSG00000184937/ENSG00000008196/ENSG00000171791/ENSG00000164056/ENSG00000273706	FOXJ1/WT1/TFAP2B/BCL2/SPRY1/LHX1	6	2	ENSG00000008196/ENSG00000164056	4	ENSG00000129654/ENSG00000184937/ENSG00000171791/ENSG00000273706
BP	GO:0034728	nucleosome organization	10/505	151/14271	0.0421223	0.399241	ENSG00000188486/ENSG00000164104/ENSG00000184897/ENSG00000123485/ENSG00000115163/ENSG00000137812/ENSG00000151725/ENSG00000100162/ENSG00000123219/ENSG00000270276	H2AFX/HMGB2/H1FX/HJURP/CENPA/KNL1/CENPU/CENPM/CENPK/HIST2H4B	10	0		10	ENSG00000188486/ENSG00000164104/ENSG00000184897/ENSG00000123485/ENSG00000115163/ENSG00000137812/ENSG00000151725/ENSG00000100162/ENSG00000123219/ENSG00000270276
BP	GO:1903844	regulation of cellular response to transforming growth factor beta stimulus	7/505	91/14271	0.0422446	0.399431	ENSG00000124225/ENSG00000164442/ENSG00000171236/ENSG00000095739/ENSG00000147883/ENSG00000156535/ENSG00000128045	PMEPA1/CITED2/LRG1/BAMBI/CDKN2B/CD109/RASL11B	7	5	ENSG00000124225/ENSG00000164442/ENSG00000095739/ENSG00000147883/ENSG00000128045	2	ENSG00000171236/ENSG00000156535
BP	GO:0019932	second-messenger-mediated signaling	15/505	259/14271	0.0425001	0.400877	ENSG00000096433/ENSG00000159200/ENSG00000150594/ENSG00000138031/ENSG00000172232/ENSG00000135218/ENSG00000065989/ENSG00000086730/ENSG00000181773/ENSG00000169245/ENSG00000198626/ENSG00000118729/ENSG00000105464/ENSG00000121966/ENSG00000132329	ITPR3/RCAN1/ADRA2A/ADCY3/AZU1/CD36/PDE4A/LAT2/GPR3/CXCL10/RYR2/CASQ2/GRIN2D/CXCR4/RAMP1	15	5	ENSG00000159200/ENSG00000135218/ENSG00000169245/ENSG00000198626/ENSG00000118729	10	ENSG00000096433/ENSG00000150594/ENSG00000138031/ENSG00000172232/ENSG00000065989/ENSG00000086730/ENSG00000181773/ENSG00000105464/ENSG00000121966/ENSG00000132329
BP	GO:0050680	negative regulation of epithelial cell proliferation	8/505	111/14271	0.0432056	0.404501	ENSG00000175793/ENSG00000092969/ENSG00000147883/ENSG00000102755/ENSG00000125266/ENSG00000156535/ENSG00000124882/ENSG00000102760	SFN/TGFB2/CDKN2B/FLT1/EFNB2/CD109/EREG/RGCC	8	3	ENSG00000092969/ENSG00000147883/ENSG00000125266	5	ENSG00000175793/ENSG00000102755/ENSG00000156535/ENSG00000124882/ENSG00000102760
BP	GO:0043270	positive regulation of ion transport	12/505	194/14271	0.0432645	0.404501	ENSG00000150594/ENSG00000105711/ENSG00000126803/ENSG00000055118/ENSG00000188338/ENSG00000177098/ENSG00000170893/ENSG00000108576/ENSG00000178752/ENSG00000169245/ENSG00000198626/ENSG00000070808	ADRA2A/SCN1B/HSPA2/KCNH2/SLC38A3/SCN4B/TRH/SLC6A4/ERFE/CXCL10/RYR2/CAMK2A	12	3	ENSG00000108576/ENSG00000169245/ENSG00000198626	9	ENSG00000150594/ENSG00000105711/ENSG00000126803/ENSG00000055118/ENSG00000188338/ENSG00000177098/ENSG00000170893/ENSG00000178752/ENSG00000070808
BP	GO:0043903	regulation of symbiosis, encompassing mutualism through parasitism	12/505	194/14271	0.0432645	0.404501	ENSG00000131747/ENSG00000129988/ENSG00000111331/ENSG00000157601/ENSG00000185885/ENSG00000142089/ENSG00000089127/ENSG00000171791/ENSG00000187608/ENSG00000185745/ENSG00000135218/ENSG00000197561	TOP2A/LBP/OAS3/MX1/IFITM1/IFITM3/OAS1/BCL2/ISG15/IFIT1/CD36/ELANE	12	2	ENSG00000129988/ENSG00000135218	10	ENSG00000131747/ENSG00000111331/ENSG00000157601/ENSG00000185885/ENSG00000142089/ENSG00000089127/ENSG00000171791/ENSG00000187608/ENSG00000185745/ENSG00000197561
BP	GO:0001776	leukocyte homeostasis	6/505	73/14271	0.0442365	0.404501	ENSG00000157456/ENSG00000183018/ENSG00000171791/ENSG00000135905/ENSG00000141682/ENSG00000125735	CCNB2/SPNS2/BCL2/DOCK10/PMAIP1/TNFSF14	6	2	ENSG00000183018/ENSG00000125735	4	ENSG00000157456/ENSG00000171791/ENSG00000135905/ENSG00000141682
BP	GO:0099601	regulation of neurotransmitter receptor activity	4/505	38/14271	0.044301	0.404501	ENSG00000174871/ENSG00000234965/ENSG00000187123/ENSG00000058335	CNIH2/SHISA8/LYPD6/RASGRF1	4	1	ENSG00000058335	3	ENSG00000174871/ENSG00000234965/ENSG00000187123
BP	GO:0001935	endothelial cell proliferation	8/505	112/14271	0.0451578	0.404501	ENSG00000164104/ENSG00000179388/ENSG00000171236/ENSG00000102755/ENSG00000214274/ENSG00000119630/ENSG00000102760/ENSG00000165757	HMGB2/EGR3/LRG1/FLT1/ANG/PGF/RGCC/JCAD	8	1	ENSG00000165757	7	ENSG00000164104/ENSG00000179388/ENSG00000171236/ENSG00000102755/ENSG00000214274/ENSG00000119630/ENSG00000102760
BP	GO:0051099	positive regulation of binding	10/505	153/14271	0.0453823	0.404501	ENSG00000164104/ENSG00000146670/ENSG00000167513/ENSG00000095739/ENSG00000106003/ENSG00000112312/ENSG00000156299/ENSG00000164362/ENSG00000184584/ENSG00000115896	HMGB2/CDCA5/CDT1/BAMBI/LFNG/GMNN/TIAM1/TERT/TMEM173/PLCL1	10	2	ENSG00000095739/ENSG00000115896	8	ENSG00000164104/ENSG00000146670/ENSG00000167513/ENSG00000106003/ENSG00000112312/ENSG00000156299/ENSG00000164362/ENSG00000184584
BP	GO:0010837	regulation of keratinocyte proliferation	3/505	23/14271	0.0461342	0.404501	ENSG00000175793/ENSG00000125266/ENSG00000156535	SFN/EFNB2/CD109	3	1	ENSG00000125266	2	ENSG00000175793/ENSG00000156535
BP	GO:0030511	positive regulation of transforming growth factor beta receptor signaling pathway	3/505	23/14271	0.0461342	0.404501	ENSG00000164442/ENSG00000171236/ENSG00000147883	CITED2/LRG1/CDKN2B	3	2	ENSG00000164442/ENSG00000147883	1	ENSG00000171236
BP	GO:0034204	lipid translocation	3/505	23/14271	0.0461342	0.404501	ENSG00000118322/ENSG00000130270/ENSG00000104043	ATP10B/ATP8B3/ATP8B4	3	2	ENSG00000118322/ENSG00000104043	1	ENSG00000130270
BP	GO:0071168	protein localization to chromatin	3/505	23/14271	0.0461342	0.404501	ENSG00000166851/ENSG00000146670/ENSG00000171320	PLK1/CDCA5/ESCO2	3	0		3	ENSG00000166851/ENSG00000146670/ENSG00000171320
BP	GO:1903846	positive regulation of cellular response to transforming growth factor beta stimulus	3/505	23/14271	0.0461342	0.404501	ENSG00000164442/ENSG00000171236/ENSG00000147883	CITED2/LRG1/CDKN2B	3	2	ENSG00000164442/ENSG00000147883	1	ENSG00000171236
BP	GO:1905209	positive regulation of cardiocyte differentiation	3/505	23/14271	0.0461342	0.404501	ENSG00000092969/ENSG00000136574/ENSG00000125266	TGFB2/GATA4/EFNB2	3	2	ENSG00000092969/ENSG00000125266	1	ENSG00000136574
BP	GO:0003002	regionalization	15/505	262/14271	0.0461852	0.404501	ENSG00000087586/ENSG00000164442/ENSG00000129654/ENSG00000184937/ENSG00000106003/ENSG00000177103/ENSG00000136574/ENSG00000139318/ENSG00000134569/ENSG00000164056/ENSG00000273706/ENSG00000109906/ENSG00000163623/ENSG00000105997/ENSG00000128713	AURKA/CITED2/FOXJ1/WT1/LFNG/DSCAML1/GATA4/DUSP6/LRP4/SPRY1/LHX1/ZBTB16/NKX6-1/HOXA3/HOXD11	15	4	ENSG00000164442/ENSG00000134569/ENSG00000164056/ENSG00000109906	11	ENSG00000087586/ENSG00000129654/ENSG00000184937/ENSG00000106003/ENSG00000177103/ENSG00000136574/ENSG00000139318/ENSG00000273706/ENSG00000163623/ENSG00000105997/ENSG00000128713
BP	GO:0001675	acrosome assembly	2/505	10/14271	0.0465913	0.404501	ENSG00000137812/ENSG00000100078	KNL1/PLA2G3	2	0		2	ENSG00000137812/ENSG00000100078
BP	GO:0002523	leukocyte migration involved in inflammatory response	2/505	10/14271	0.0465913	0.404501	ENSG00000129988/ENSG00000197561	LBP/ELANE	2	1	ENSG00000129988	1	ENSG00000197561
BP	GO:0003149	membranous septum morphogenesis	2/505	10/14271	0.0465913	0.404501	ENSG00000109685/ENSG00000092969	NSD2/TGFB2	2	1	ENSG00000092969	1	ENSG00000109685
BP	GO:0008340	determination of adult lifespan	2/505	10/14271	0.0465913	0.404501	ENSG00000085999/ENSG00000115112	RAD54L/TFCP2L1	2	0		2	ENSG00000085999/ENSG00000115112
BP	GO:0014061	regulation of norepinephrine secretion	2/505	10/14271	0.0465913	0.404501	ENSG00000150594/ENSG00000158445	ADRA2A/KCNB1	2	1	ENSG00000158445	1	ENSG00000150594
BP	GO:0021936	regulation of cerebellar granule cell precursor proliferation	2/505	10/14271	0.0465913	0.404501	ENSG00000273706/ENSG00000108576	LHX1/SLC6A4	2	1	ENSG00000108576	1	ENSG00000273706
BP	GO:0032351	negative regulation of hormone metabolic process	2/505	10/14271	0.0465913	0.404501	ENSG00000111012/ENSG00000196139	CYP27B1/AKR1C3	2	1	ENSG00000196139	1	ENSG00000111012
BP	GO:0033160	positive regulation of protein import into nucleus, translocation	2/505	10/14271	0.0465913	0.404501	ENSG00000170312/ENSG00000184584	CDK1/TMEM173	2	0		2	ENSG00000170312/ENSG00000184584
BP	GO:0042033	chemokine biosynthetic process	2/505	10/14271	0.0465913	0.404501	ENSG00000172232/ENSG00000197561	AZU1/ELANE	2	0		2	ENSG00000172232/ENSG00000197561
BP	GO:0042535	positive regulation of tumor necrosis factor biosynthetic process	2/505	10/14271	0.0465913	0.404501	ENSG00000129988/ENSG00000172232	LBP/AZU1	2	1	ENSG00000129988	1	ENSG00000172232
BP	GO:0043497	regulation of protein heterodimerization activity	2/505	10/14271	0.0465913	0.404501	ENSG00000171791/ENSG00000135218	BCL2/CD36	2	1	ENSG00000135218	1	ENSG00000171791
BP	GO:0050755	chemokine metabolic process	2/505	10/14271	0.0465913	0.404501	ENSG00000172232/ENSG00000197561	AZU1/ELANE	2	0		2	ENSG00000172232/ENSG00000197561
BP	GO:0051386	regulation of neurotrophin TRK receptor signaling pathway	2/505	10/14271	0.0465913	0.404501	ENSG00000164056/ENSG00000144868	SPRY1/TMEM108	2	1	ENSG00000164056	1	ENSG00000144868
BP	GO:0051657	maintenance of organelle location	2/505	10/14271	0.0465913	0.404501	ENSG00000066279/ENSG00000121957	ASPM/GPSM2	2	0		2	ENSG00000066279/ENSG00000121957
BP	GO:0051818	disruption of cells of other organism involved in symbiotic interaction	2/505	10/14271	0.0465913	0.404501	ENSG00000172232/ENSG00000197561	AZU1/ELANE	2	0		2	ENSG00000172232/ENSG00000197561
BP	GO:0051883	killing of cells in other organism involved in symbiotic interaction	2/505	10/14271	0.0465913	0.404501	ENSG00000172232/ENSG00000197561	AZU1/ELANE	2	0		2	ENSG00000172232/ENSG00000197561
BP	GO:0071281	cellular response to iron ion	2/505	10/14271	0.0465913	0.404501	ENSG00000134057/ENSG00000106327	CCNB1/TFR2	2	0		2	ENSG00000134057/ENSG00000106327
BP	GO:0086067	AV node cell to bundle of His cell communication	2/505	10/14271	0.0465913	0.404501	ENSG00000177098/ENSG00000198626	SCN4B/RYR2	2	1	ENSG00000198626	1	ENSG00000177098
BP	GO:1902969	mitotic DNA replication	2/505	10/14271	0.0465913	0.404501	ENSG00000131153/ENSG00000093009	GINS2/CDC45	2	0		2	ENSG00000131153/ENSG00000093009
BP	GO:1904994	regulation of leukocyte adhesion to vascular endothelial cell	2/505	10/14271	0.0465913	0.404501	ENSG00000151882/ENSG00000197561	CCL28/ELANE	2	1	ENSG00000151882	1	ENSG00000197561
BP	GO:0019886	antigen processing and presentation of exogenous peptide antigen via MHC class II	7/505	93/14271	0.0466134	0.404501	ENSG00000142945/ENSG00000138160/ENSG00000090889/ENSG00000137807/ENSG00000163808/ENSG00000138778/ENSG00000066735	KIF2C/KIF11/KIF4A/KIF23/KIF15/CENPE/KIF26A	7	0		7	ENSG00000142945/ENSG00000138160/ENSG00000090889/ENSG00000137807/ENSG00000163808/ENSG00000138778/ENSG00000066735
BP	GO:1900180	regulation of protein localization to nucleus	7/505	93/14271	0.0466134	0.404501	ENSG00000166851/ENSG00000124762/ENSG00000075218/ENSG00000170312/ENSG00000100065/ENSG00000164362/ENSG00000184584	PLK1/CDKN1A/GTSE1/CDK1/CARD10/TERT/TMEM173	7	0		7	ENSG00000166851/ENSG00000124762/ENSG00000075218/ENSG00000170312/ENSG00000100065/ENSG00000164362/ENSG00000184584
BP	GO:0032508	DNA duplex unwinding	6/505	74/14271	0.0467666	0.404782	ENSG00000131747/ENSG00000160957/ENSG00000131153/ENSG00000140451/ENSG00000134574/ENSG00000093009	TOP2A/RECQL4/GINS2/PIF1/DDB2/CDC45	6	0		6	ENSG00000131747/ENSG00000160957/ENSG00000131153/ENSG00000140451/ENSG00000134574/ENSG00000093009
BP	GO:0010817	regulation of hormone levels	21/505	400/14271	0.0468531	0.404782	ENSG00000096433/ENSG00000150594/ENSG00000008196/ENSG00000108786/ENSG00000131620/ENSG00000109255/ENSG00000111012/ENSG00000156299/ENSG00000158445/ENSG00000151632/ENSG00000140465/ENSG00000111199/ENSG00000166426/ENSG00000170893/ENSG00000196139/ENSG00000163623/ENSG00000147246/ENSG00000197406/ENSG00000211448/ENSG00000106327/ENSG00000186188	ITPR3/ADRA2A/TFAP2B/HSD17B1/ANO1/NMU/CYP27B1/TIAM1/KCNB1/AKR1C2/CYP1A1/TRPV4/CRABP1/TRH/AKR1C3/NKX6-1/HTR2C/DIO3/DIO2/TFR2/FFAR4	21	8	ENSG00000008196/ENSG00000108786/ENSG00000158445/ENSG00000151632/ENSG00000140465/ENSG00000196139/ENSG00000147246/ENSG00000211448	13	ENSG00000096433/ENSG00000150594/ENSG00000131620/ENSG00000109255/ENSG00000111012/ENSG00000156299/ENSG00000111199/ENSG00000166426/ENSG00000170893/ENSG00000163623/ENSG00000197406/ENSG00000106327/ENSG00000186188
BP	GO:0000723	telomere maintenance	10/505	154/14271	0.0470746	0.405798	ENSG00000178999/ENSG00000117650/ENSG00000132646/ENSG00000160957/ENSG00000140451/ENSG00000174371/ENSG00000198056/ENSG00000175305/ENSG00000270276/ENSG00000164362	AURKB/NEK2/PCNA/RECQL4/PIF1/EXO1/PRIM1/CCNE2/HIST2H4B/TERT	10	0		10	ENSG00000178999/ENSG00000117650/ENSG00000132646/ENSG00000160957/ENSG00000140451/ENSG00000174371/ENSG00000198056/ENSG00000175305/ENSG00000270276/ENSG00000164362
BP	GO:0032642	regulation of chemokine production	5/505	56/14271	0.0474505	0.406347	ENSG00000129988/ENSG00000106804/ENSG00000172232/ENSG00000111199/ENSG00000197561	LBP/C5/AZU1/TRPV4/ELANE	5	1	ENSG00000129988	4	ENSG00000106804/ENSG00000172232/ENSG00000111199/ENSG00000197561
BP	GO:0055006	cardiac cell development	5/505	56/14271	0.0474505	0.406347	ENSG00000134057/ENSG00000170312/ENSG00000136574/ENSG00000164056/ENSG00000179057	CCNB1/CDK1/GATA4/SPRY1/IGSF22	5	2	ENSG00000164056/ENSG00000179057	3	ENSG00000134057/ENSG00000170312/ENSG00000136574
BP	GO:0060675	ureteric bud morphogenesis	5/505	56/14271	0.0474505	0.406347	ENSG00000184937/ENSG00000171791/ENSG00000273706/ENSG00000119630/ENSG00000128713	WT1/BCL2/LHX1/PGF/HOXD11	5	0		5	ENSG00000184937/ENSG00000171791/ENSG00000273706/ENSG00000119630/ENSG00000128713
BP	GO:1904951	positive regulation of establishment of protein localization	21/505	401/14271	0.0478834	0.408685	ENSG00000134258/ENSG00000075218/ENSG00000170312/ENSG00000101412/ENSG00000175793/ENSG00000171791/ENSG00000131620/ENSG00000109255/ENSG00000092969/ENSG00000106804/ENSG00000158445/ENSG00000111199/ENSG00000141682/ENSG00000173846/ENSG00000170893/ENSG00000214274/ENSG00000163623/ENSG00000148677/ENSG00000184584/ENSG00000102760/ENSG00000186198	VTCN1/GTSE1/CDK1/E2F1/SFN/BCL2/ANO1/NMU/TGFB2/C5/KCNB1/TRPV4/PMAIP1/PLK3/TRH/ANG/NKX6-1/ANKRD1/TMEM173/RGCC/SLC51B	21	4	ENSG00000134258/ENSG00000092969/ENSG00000158445/ENSG00000148677	17	ENSG00000075218/ENSG00000170312/ENSG00000101412/ENSG00000175793/ENSG00000171791/ENSG00000131620/ENSG00000109255/ENSG00000106804/ENSG00000111199/ENSG00000141682/ENSG00000173846/ENSG00000170893/ENSG00000214274/ENSG00000163623/ENSG00000184584/ENSG00000102760/ENSG00000186198
BP	GO:0035850	epithelial cell differentiation involved in kidney development	4/505	39/14271	0.0480375	0.408685	ENSG00000272398/ENSG00000129654/ENSG00000184937/ENSG00000273706	CD24/FOXJ1/WT1/LHX1	4	1	ENSG00000272398	3	ENSG00000129654/ENSG00000184937/ENSG00000273706
BP	GO:0045661	regulation of myoblast differentiation	4/505	39/14271	0.0480375	0.408685	ENSG00000169245/ENSG00000165887/ENSG00000139174/ENSG00000125735	CXCL10/ANKRD2/PRICKLE1/TNFSF14	4	4	ENSG00000169245/ENSG00000165887/ENSG00000139174/ENSG00000125735	0
BP	GO:0050731	positive regulation of peptidyl-tyrosine phosphorylation	9/505	134/14271	0.0484815	0.411565	ENSG00000272398/ENSG00000175920/ENSG00000150594/ENSG00000186891/ENSG00000006016/ENSG00000135218/ENSG00000173546/ENSG00000134569/ENSG00000124882	CD24/DOK7/ADRA2A/TNFRSF18/CRLF1/CD36/CSPG4/LRP4/EREG	9	3	ENSG00000272398/ENSG00000135218/ENSG00000134569	6	ENSG00000175920/ENSG00000150594/ENSG00000186891/ENSG00000006016/ENSG00000173546/ENSG00000124882
BP	GO:0002285	lymphocyte activation involved in immune response	8/505	114/14271	0.0492338	0.414793	ENSG00000109685/ENSG00000161031/ENSG00000174371/ENSG00000106003/ENSG00000135905/ENSG00000115318/ENSG00000169621/ENSG00000077420	NSD2/PGLYRP2/EXO1/LFNG/DOCK10/LOXL3/APLF/APBB1IP	8	2	ENSG00000169621/ENSG00000077420	6	ENSG00000109685/ENSG00000161031/ENSG00000174371/ENSG00000106003/ENSG00000135905/ENSG00000115318
BP	GO:0009953	dorsal/ventral pattern formation	6/505	75/14271	0.0493847	0.414793	ENSG00000177103/ENSG00000139318/ENSG00000134569/ENSG00000273706/ENSG00000163623/ENSG00000128713	DSCAML1/DUSP6/LRP4/LHX1/NKX6-1/HOXD11	6	1	ENSG00000134569	5	ENSG00000177103/ENSG00000139318/ENSG00000273706/ENSG00000163623/ENSG00000128713
BP	GO:0034644	cellular response to UV	6/505	75/14271	0.0493847	0.414793	ENSG00000178999/ENSG00000124762/ENSG00000132646/ENSG00000168078/ENSG00000134574/ENSG00000164045	AURKB/CDKN1A/PCNA/PBK/DDB2/CDC25A	6	0		6	ENSG00000178999/ENSG00000124762/ENSG00000132646/ENSG00000168078/ENSG00000134574/ENSG00000164045
BP	GO:0048145	regulation of fibroblast proliferation	6/505	75/14271	0.0493847	0.414793	ENSG00000145386/ENSG00000134057/ENSG00000124762/ENSG00000101412/ENSG00000186897/ENSG00000124882	CCNA2/CCNB1/CDKN1A/E2F1/C1QL4/EREG	6	0		6	ENSG00000145386/ENSG00000134057/ENSG00000124762/ENSG00000101412/ENSG00000186897/ENSG00000124882
BP	GO:0051146	striated muscle cell differentiation	13/505	220/14271	0.0493928	0.414793	ENSG00000134057/ENSG00000184937/ENSG00000170312/ENSG00000171791/ENSG00000136574/ENSG00000125266/ENSG00000179057/ENSG00000183644/ENSG00000169245/ENSG00000148677/ENSG00000118729/ENSG00000165887/ENSG00000125735	CCNB1/WT1/CDK1/BCL2/GATA4/EFNB2/IGSF22/C11orf88/CXCL10/ANKRD1/CASQ2/ANKRD2/TNFSF14	13	7	ENSG00000125266/ENSG00000179057/ENSG00000169245/ENSG00000148677/ENSG00000118729/ENSG00000165887/ENSG00000125735	6	ENSG00000134057/ENSG00000184937/ENSG00000170312/ENSG00000171791/ENSG00000136574/ENSG00000183644
BP	GO:0045844	positive regulation of striated muscle tissue development	5/505	57/14271	0.0505672	0.421034	ENSG00000134057/ENSG00000170312/ENSG00000171791/ENSG00000137193/ENSG00000125266	CCNB1/CDK1/BCL2/PIM1/EFNB2	5	1	ENSG00000125266	4	ENSG00000134057/ENSG00000170312/ENSG00000171791/ENSG00000137193
BP	GO:0048636	positive regulation of muscle organ development	5/505	57/14271	0.0505672	0.421034	ENSG00000134057/ENSG00000170312/ENSG00000171791/ENSG00000137193/ENSG00000125266	CCNB1/CDK1/BCL2/PIM1/EFNB2	5	1	ENSG00000125266	4	ENSG00000134057/ENSG00000170312/ENSG00000171791/ENSG00000137193
BP	GO:0070373	negative regulation of ERK1 and ERK2 cascade	5/505	57/14271	0.0505672	0.421034	ENSG00000187678/ENSG00000077942/ENSG00000186897/ENSG00000139318/ENSG00000164056	SPRY4/FBLN1/C1QL4/DUSP6/SPRY1	5	1	ENSG00000164056	4	ENSG00000187678/ENSG00000077942/ENSG00000186897/ENSG00000139318
BP	GO:0072171	mesonephric tubule morphogenesis	5/505	57/14271	0.0505672	0.421034	ENSG00000184937/ENSG00000171791/ENSG00000273706/ENSG00000119630/ENSG00000128713	WT1/BCL2/LHX1/PGF/HOXD11	5	0		5	ENSG00000184937/ENSG00000171791/ENSG00000273706/ENSG00000119630/ENSG00000128713
BP	GO:0002495	antigen processing and presentation of peptide antigen via MHC class II	7/505	95/14271	0.0512611	0.423332	ENSG00000142945/ENSG00000138160/ENSG00000090889/ENSG00000137807/ENSG00000163808/ENSG00000138778/ENSG00000066735	KIF2C/KIF11/KIF4A/KIF23/KIF15/CENPE/KIF26A	7	0		7	ENSG00000142945/ENSG00000138160/ENSG00000090889/ENSG00000137807/ENSG00000163808/ENSG00000138778/ENSG00000066735
BP	GO:0003209	cardiac atrium morphogenesis	3/505	24/14271	0.0513852	0.423332	ENSG00000109685/ENSG00000092969/ENSG00000136574	NSD2/TGFB2/GATA4	3	1	ENSG00000092969	2	ENSG00000109685/ENSG00000136574
BP	GO:0003338	metanephros morphogenesis	3/505	24/14271	0.0513852	0.423332	ENSG00000129654/ENSG00000184937/ENSG00000273706	FOXJ1/WT1/LHX1	3	0		3	ENSG00000129654/ENSG00000184937/ENSG00000273706
BP	GO:0051642	centrosome localization	3/505	24/14271	0.0513852	0.423332	ENSG00000087586/ENSG00000066279/ENSG00000121957	AURKA/ASPM/GPSM2	3	0		3	ENSG00000087586/ENSG00000066279/ENSG00000121957
BP	GO:0051954	positive regulation of amine transport	3/505	24/14271	0.0513852	0.423332	ENSG00000158445/ENSG00000188338/ENSG00000170893	KCNB1/SLC38A3/TRH	3	1	ENSG00000158445	2	ENSG00000188338/ENSG00000170893
BP	GO:0000060	protein import into nucleus, translocation	4/505	40/14271	0.0519428	0.423526	ENSG00000124762/ENSG00000170312/ENSG00000196139/ENSG00000184584	CDKN1A/CDK1/AKR1C3/TMEM173	4	1	ENSG00000196139	3	ENSG00000124762/ENSG00000170312/ENSG00000184584
BP	GO:0035924	cellular response to vascular endothelial growth factor stimulus	4/505	40/14271	0.0519428	0.423526	ENSG00000179388/ENSG00000102755/ENSG00000020181/ENSG00000165757	EGR3/FLT1/ADGRA2/JCAD	4	1	ENSG00000165757	3	ENSG00000179388/ENSG00000102755/ENSG00000020181
BP	GO:0046456	icosanoid biosynthetic process	4/505	40/14271	0.0519428	0.423526	ENSG00000149485/ENSG00000099998/ENSG00000116711/ENSG00000196139	FADS1/GGT5/PLA2G4A/AKR1C3	4	2	ENSG00000116711/ENSG00000196139	2	ENSG00000149485/ENSG00000099998
BP	GO:1905207	regulation of cardiocyte differentiation	4/505	40/14271	0.0519428	0.423526	ENSG00000092969/ENSG00000136574/ENSG00000125266/ENSG00000139174	TGFB2/GATA4/EFNB2/PRICKLE1	4	3	ENSG00000092969/ENSG00000125266/ENSG00000139174	1	ENSG00000136574
BP	GO:0048144	fibroblast proliferation	6/505	76/14271	0.0520912	0.423526	ENSG00000145386/ENSG00000134057/ENSG00000124762/ENSG00000101412/ENSG00000186897/ENSG00000124882	CCNA2/CCNB1/CDKN1A/E2F1/C1QL4/EREG	6	0		6	ENSG00000145386/ENSG00000134057/ENSG00000124762/ENSG00000101412/ENSG00000186897/ENSG00000124882
BP	GO:1904019	epithelial cell apoptotic process	6/505	76/14271	0.0520912	0.423526	ENSG00000101412/ENSG00000007968/ENSG00000196139/ENSG00000164362/ENSG00000198626/ENSG00000102760	E2F1/E2F2/AKR1C3/TERT/RYR2/RGCC	6	2	ENSG00000196139/ENSG00000198626	4	ENSG00000101412/ENSG00000007968/ENSG00000164362/ENSG00000102760
BP	GO:0048232	male gamete generation	21/505	405/14271	0.052168	0.423526	ENSG00000188486/ENSG00000164104/ENSG00000164611/ENSG00000134057/ENSG00000237649/ENSG00000129654/ENSG00000101412/ENSG00000137812/ENSG00000066279/ENSG00000158402/ENSG00000101443/ENSG00000135454/ENSG00000145491/ENSG00000126803/ENSG00000100206/ENSG00000100078/ENSG00000109906/ENSG00000120669/ENSG00000102230/ENSG00000095627/ENSG00000163596	H2AFX/HMGB2/PTTG1/CCNB1/KIFC1/FOXJ1/E2F1/KNL1/ASPM/CDC25C/WFDC2/B4GALNT1/ROPN1L/HSPA2/DMC1/PLA2G3/ZBTB16/SOHLH2/PCYT1B/TDRD1/ICA1L	21	2	ENSG00000109906/ENSG00000120669	19	ENSG00000188486/ENSG00000164104/ENSG00000164611/ENSG00000134057/ENSG00000237649/ENSG00000129654/ENSG00000101412/ENSG00000137812/ENSG00000066279/ENSG00000158402/ENSG00000101443/ENSG00000135454/ENSG00000145491/ENSG00000126803/ENSG00000100206/ENSG00000100078/ENSG00000102230/ENSG00000095627/ENSG00000163596
BP	GO:0033673	negative regulation of kinase activity	14/505	245/14271	0.0535069	0.427233	ENSG00000166851/ENSG00000124762/ENSG00000123080/ENSG00000013588/ENSG00000175793/ENSG00000187678/ENSG00000147883/ENSG00000129355/ENSG00000175175/ENSG00000139318/ENSG00000164056/ENSG00000130829/ENSG00000244274/ENSG00000125848	PLK1/CDKN1A/CDKN2C/GPRC5A/SFN/SPRY4/CDKN2B/CDKN2D/PPM1E/DUSP6/SPRY1/DUSP9/DBNDD2/FLRT3	14	4	ENSG00000013588/ENSG00000147883/ENSG00000164056/ENSG00000125848	10	ENSG00000166851/ENSG00000124762/ENSG00000123080/ENSG00000175793/ENSG00000187678/ENSG00000129355/ENSG00000175175/ENSG00000139318/ENSG00000130829/ENSG00000244274
BP	GO:0008584	male gonad development	8/505	116/14271	0.0535414	0.427233	ENSG00000164104/ENSG00000164442/ENSG00000184937/ENSG00000066279/ENSG00000171791/ENSG00000092969/ENSG00000136574/ENSG00000196139	HMGB2/CITED2/WT1/ASPM/BCL2/TGFB2/GATA4/AKR1C3	8	3	ENSG00000164442/ENSG00000092969/ENSG00000196139	5	ENSG00000164104/ENSG00000184937/ENSG00000066279/ENSG00000171791/ENSG00000136574
BP	GO:0002504	antigen processing and presentation of peptide or polysaccharide antigen via MHC class II	7/505	96/14271	0.0536906	0.427233	ENSG00000142945/ENSG00000138160/ENSG00000090889/ENSG00000137807/ENSG00000163808/ENSG00000138778/ENSG00000066735	KIF2C/KIF11/KIF4A/KIF23/KIF15/CENPE/KIF26A	7	0		7	ENSG00000142945/ENSG00000138160/ENSG00000090889/ENSG00000137807/ENSG00000163808/ENSG00000138778/ENSG00000066735
BP	GO:0021987	cerebral cortex development	7/505	96/14271	0.0536906	0.427233	ENSG00000188486/ENSG00000013810/ENSG00000118193/ENSG00000075702/ENSG00000066279/ENSG00000184486/ENSG00000187951	H2AFX/TACC3/KIF14/WDR62/ASPM/POU3F2/AC091057.1	7	0		7	ENSG00000188486/ENSG00000013810/ENSG00000118193/ENSG00000075702/ENSG00000066279/ENSG00000184486/ENSG00000187951
BP	GO:0086001	cardiac muscle cell action potential	5/505	58/14271	0.0538011	0.427233	ENSG00000105711/ENSG00000055118/ENSG00000162989/ENSG00000177098/ENSG00000198626	SCN1B/KCNH2/KCNJ3/SCN4B/RYR2	5	2	ENSG00000162989/ENSG00000198626	3	ENSG00000105711/ENSG00000055118/ENSG00000177098
BP	GO:1901863	positive regulation of muscle tissue development	5/505	58/14271	0.0538011	0.427233	ENSG00000134057/ENSG00000170312/ENSG00000171791/ENSG00000137193/ENSG00000125266	CCNB1/CDK1/BCL2/PIM1/EFNB2	5	1	ENSG00000125266	4	ENSG00000134057/ENSG00000170312/ENSG00000171791/ENSG00000137193
BP	GO:0010466	negative regulation of peptidase activity	12/505	201/14271	0.0539638	0.427233	ENSG00000164611/ENSG00000089685/ENSG00000126709/ENSG00000008196/ENSG00000175793/ENSG00000101443/ENSG00000129355/ENSG00000106804/ENSG00000163536/ENSG00000156535/ENSG00000137558/ENSG00000125735	PTTG1/BIRC5/IFI6/TFAP2B/SFN/WFDC2/CDKN2D/C5/SERPINI1/CD109/PI15/TNFSF14	12	3	ENSG00000008196/ENSG00000163536/ENSG00000125735	9	ENSG00000164611/ENSG00000089685/ENSG00000126709/ENSG00000175793/ENSG00000101443/ENSG00000129355/ENSG00000106804/ENSG00000156535/ENSG00000137558
BP	GO:0008015	blood circulation	21/505	407/14271	0.05441	0.427233	ENSG00000096433/ENSG00000159200/ENSG00000150594/ENSG00000109255/ENSG00000173391/ENSG00000092969/ENSG00000105711/ENSG00000173826/ENSG00000136574/ENSG00000172232/ENSG00000111199/ENSG00000055118/ENSG00000162989/ENSG00000169621/ENSG00000167748/ENSG00000177098/ENSG00000108576/ENSG00000169245/ENSG00000198626/ENSG00000118729/ENSG00000165895	ITPR3/RCAN1/ADRA2A/NMU/OLR1/TGFB2/SCN1B/KCNH6/GATA4/AZU1/TRPV4/KCNH2/KCNJ3/APLF/KLK1/SCN4B/SLC6A4/CXCL10/RYR2/CASQ2/ARHGAP42	21	10	ENSG00000159200/ENSG00000173391/ENSG00000092969/ENSG00000162989/ENSG00000169621/ENSG00000108576/ENSG00000169245/ENSG00000198626/ENSG00000118729/ENSG00000165895	11	ENSG00000096433/ENSG00000150594/ENSG00000109255/ENSG00000105711/ENSG00000173826/ENSG00000136574/ENSG00000172232/ENSG00000111199/ENSG00000055118/ENSG00000167748/ENSG00000177098
BP	GO:0043154	negative regulation of cysteine-type endopeptidase activity involved in apoptotic process	6/505	77/14271	0.0548864	0.427233	ENSG00000089685/ENSG00000126709/ENSG00000008196/ENSG00000175793/ENSG00000129355/ENSG00000125735	BIRC5/IFI6/TFAP2B/SFN/CDKN2D/TNFSF14	6	2	ENSG00000008196/ENSG00000125735	4	ENSG00000089685/ENSG00000126709/ENSG00000175793/ENSG00000129355
BP	GO:0046620	regulation of organ growth	6/505	77/14271	0.0548864	0.427233	ENSG00000134057/ENSG00000184937/ENSG00000170312/ENSG00000137193/ENSG00000139318/ENSG00000108576	CCNB1/WT1/CDK1/PIM1/DUSP6/SLC6A4	6	1	ENSG00000108576	5	ENSG00000134057/ENSG00000184937/ENSG00000170312/ENSG00000137193/ENSG00000139318
BP	GO:0009612	response to mechanical stimulus	11/505	180/14271	0.0552754	0.427233	ENSG00000134057/ENSG00000145390/ENSG00000136574/ENSG00000111199/ENSG00000006468/ENSG00000110076/ENSG00000169245/ENSG00000148677/ENSG00000198626/ENSG00000133048/ENSG00000125735	CCNB1/USP53/GATA4/TRPV4/ETV1/NRXN2/CXCL10/ANKRD1/RYR2/CHI3L1/TNFSF14	11	5	ENSG00000145390/ENSG00000169245/ENSG00000148677/ENSG00000198626/ENSG00000125735	6	ENSG00000134057/ENSG00000136574/ENSG00000111199/ENSG00000006468/ENSG00000110076/ENSG00000133048
BP	GO:0030072	peptide hormone secretion	12/505	202/14271	0.055626	0.427233	ENSG00000096433/ENSG00000150594/ENSG00000008196/ENSG00000131620/ENSG00000109255/ENSG00000156299/ENSG00000158445/ENSG00000111199/ENSG00000170893/ENSG00000163623/ENSG00000147246/ENSG00000106327	ITPR3/ADRA2A/TFAP2B/ANO1/NMU/TIAM1/KCNB1/TRPV4/TRH/NKX6-1/HTR2C/TFR2	12	3	ENSG00000008196/ENSG00000158445/ENSG00000147246	9	ENSG00000096433/ENSG00000150594/ENSG00000131620/ENSG00000109255/ENSG00000156299/ENSG00000111199/ENSG00000170893/ENSG00000163623/ENSG00000106327
BP	GO:0010935	regulation of macrophage cytokine production	2/505	11/14271	0.0556388	0.427233	ENSG00000092969/ENSG00000135218	TGFB2/CD36	2	2	ENSG00000092969/ENSG00000135218	0
BP	GO:0032060	bleb assembly	2/505	11/14271	0.0556388	0.427233	ENSG00000134531/ENSG00000142227	EMP1/EMP3	2	1	ENSG00000134531	1	ENSG00000142227
BP	GO:0033033	negative regulation of myeloid cell apoptotic process	2/505	11/14271	0.0556388	0.427233	ENSG00000171791/ENSG00000185507	BCL2/IRF7	2	0		2	ENSG00000171791/ENSG00000185507
BP	GO:0045408	regulation of interleukin-6 biosynthetic process	2/505	11/14271	0.0556388	0.427233	ENSG00000129654/ENSG00000124882	FOXJ1/EREG	2	0		2	ENSG00000129654/ENSG00000124882
BP	GO:0048243	norepinephrine secretion	2/505	11/14271	0.0556388	0.427233	ENSG00000150594/ENSG00000158445	ADRA2A/KCNB1	2	1	ENSG00000158445	1	ENSG00000150594
BP	GO:0048521	negative regulation of behavior	2/505	11/14271	0.0556388	0.427233	ENSG00000109255/ENSG00000170893	NMU/TRH	2	0		2	ENSG00000109255/ENSG00000170893
BP	GO:0050930	induction of positive chemotaxis	2/505	11/14271	0.0556388	0.427233	ENSG00000172232/ENSG00000119630	AZU1/PGF	2	0		2	ENSG00000172232/ENSG00000119630
BP	GO:0051957	positive regulation of amino acid transport	2/505	11/14271	0.0556388	0.427233	ENSG00000188338/ENSG00000170893	SLC38A3/TRH	2	0		2	ENSG00000188338/ENSG00000170893
BP	GO:0060576	intestinal epithelial cell development	2/505	11/14271	0.0556388	0.427233	ENSG00000124762/ENSG00000176890	CDKN1A/TYMS	2	0		2	ENSG00000124762/ENSG00000176890
BP	GO:0071360	cellular response to exogenous dsRNA	2/505	11/14271	0.0556388	0.427233	ENSG00000185745/ENSG00000184584	IFIT1/TMEM173	2	0		2	ENSG00000185745/ENSG00000184584
BP	GO:0072178	nephric duct morphogenesis	2/505	11/14271	0.0556388	0.427233	ENSG00000273706/ENSG00000125266	LHX1/EFNB2	2	1	ENSG00000125266	1	ENSG00000273706
BP	GO:0097104	postsynaptic membrane assembly	2/505	11/14271	0.0556388	0.427233	ENSG00000134569/ENSG00000110076	LRP4/NRXN2	2	1	ENSG00000134569	1	ENSG00000110076
BP	GO:2000353	positive regulation of endothelial cell apoptotic process	2/505	11/14271	0.0556388	0.427233	ENSG00000196139/ENSG00000102760	AKR1C3/RGCC	2	1	ENSG00000196139	1	ENSG00000102760
BP	GO:0046546	development of primary male sexual characteristics	8/505	117/14271	0.0557829	0.427233	ENSG00000164104/ENSG00000164442/ENSG00000184937/ENSG00000066279/ENSG00000171791/ENSG00000092969/ENSG00000136574/ENSG00000196139	HMGB2/CITED2/WT1/ASPM/BCL2/TGFB2/GATA4/AKR1C3	8	3	ENSG00000164442/ENSG00000092969/ENSG00000196139	5	ENSG00000164104/ENSG00000184937/ENSG00000066279/ENSG00000171791/ENSG00000136574
BP	GO:0055002	striated muscle cell development	8/505	117/14271	0.0557829	0.427233	ENSG00000134057/ENSG00000170312/ENSG00000171791/ENSG00000136574/ENSG00000179057/ENSG00000183644/ENSG00000148677/ENSG00000118729	CCNB1/CDK1/BCL2/GATA4/IGSF22/C11orf88/ANKRD1/CASQ2	8	3	ENSG00000179057/ENSG00000148677/ENSG00000118729	5	ENSG00000134057/ENSG00000170312/ENSG00000171791/ENSG00000136574/ENSG00000183644
BP	GO:0072006	nephron development	8/505	117/14271	0.0557829	0.427233	ENSG00000272398/ENSG00000129654/ENSG00000184937/ENSG00000008196/ENSG00000171791/ENSG00000273706/ENSG00000119630/ENSG00000128713	CD24/FOXJ1/WT1/TFAP2B/BCL2/LHX1/PGF/HOXD11	8	2	ENSG00000272398/ENSG00000008196	6	ENSG00000129654/ENSG00000184937/ENSG00000171791/ENSG00000273706/ENSG00000119630/ENSG00000128713
BP	GO:0032722	positive regulation of chemokine production	4/505	41/14271	0.0560162	0.427233	ENSG00000129988/ENSG00000106804/ENSG00000172232/ENSG00000111199	LBP/C5/AZU1/TRPV4	4	1	ENSG00000129988	3	ENSG00000106804/ENSG00000172232/ENSG00000111199
BP	GO:0046622	positive regulation of organ growth	4/505	41/14271	0.0560162	0.427233	ENSG00000134057/ENSG00000184937/ENSG00000170312/ENSG00000137193	CCNB1/WT1/CDK1/PIM1	4	0		4	ENSG00000134057/ENSG00000184937/ENSG00000170312/ENSG00000137193
BP	GO:0071398	cellular response to fatty acid	4/505	41/14271	0.0560162	0.427233	ENSG00000134057/ENSG00000101412/ENSG00000151632/ENSG00000196139	CCNB1/E2F1/AKR1C2/AKR1C3	4	2	ENSG00000151632/ENSG00000196139	2	ENSG00000134057/ENSG00000101412
BP	GO:0008299	isoprenoid biosynthetic process	3/505	25/14271	0.0569118	0.428369	ENSG00000134240/ENSG00000140465/ENSG00000196139	HMGCS2/CYP1A1/AKR1C3	3	3	ENSG00000134240/ENSG00000140465/ENSG00000196139	0
BP	GO:0010259	multicellular organism aging	3/505	25/14271	0.0569118	0.428369	ENSG00000085999/ENSG00000115112/ENSG00000141622	RAD54L/TFCP2L1/RNF165	3	0		3	ENSG00000085999/ENSG00000115112/ENSG00000141622
BP	GO:0038084	vascular endothelial growth factor signaling pathway	3/505	25/14271	0.0569118	0.428369	ENSG00000102755/ENSG00000020181/ENSG00000165757	FLT1/ADGRA2/JCAD	3	1	ENSG00000165757	2	ENSG00000102755/ENSG00000020181
BP	GO:0090169	regulation of spindle assembly	3/505	25/14271	0.0569118	0.428369	ENSG00000166851/ENSG00000076382/ENSG00000121957	PLK1/SPAG5/GPSM2	3	0		3	ENSG00000166851/ENSG00000076382/ENSG00000121957
BP	GO:1900087	positive regulation of G1/S transition of mitotic cell cycle	3/505	25/14271	0.0569118	0.428369	ENSG00000093009/ENSG00000140465/ENSG00000164362	CDC45/CYP1A1/TERT	3	1	ENSG00000140465	2	ENSG00000093009/ENSG00000164362
BP	GO:2000403	positive regulation of lymphocyte migration	3/505	25/14271	0.0569118	0.428369	ENSG00000143556/ENSG00000169245/ENSG00000125735	S100A7/CXCL10/TNFSF14	3	2	ENSG00000169245/ENSG00000125735	1	ENSG00000143556
BP	GO:0071456	cellular response to hypoxia	11/505	181/14271	0.0570737	0.428369	ENSG00000145386/ENSG00000134057/ENSG00000164442/ENSG00000101412/ENSG00000171791/ENSG00000129521/ENSG00000141682/ENSG00000173846/ENSG00000164362/ENSG00000148677/ENSG00000102760	CCNA2/CCNB1/CITED2/E2F1/BCL2/EGLN3/PMAIP1/PLK3/TERT/ANKRD1/RGCC	11	3	ENSG00000164442/ENSG00000129521/ENSG00000148677	8	ENSG00000145386/ENSG00000134057/ENSG00000101412/ENSG00000171791/ENSG00000141682/ENSG00000173846/ENSG00000164362/ENSG00000102760
BP	GO:0030317	flagellated sperm motility	5/505	59/14271	0.0571525	0.428369	ENSG00000138031/ENSG00000145491/ENSG00000167858/ENSG00000100078/ENSG00000092850	ADCY3/ROPN1L/TEKT1/PLA2G3/TEKT2	5	0		5	ENSG00000138031/ENSG00000145491/ENSG00000167858/ENSG00000100078/ENSG00000092850
BP	GO:0072676	lymphocyte migration	5/505	59/14271	0.0571525	0.428369	ENSG00000183018/ENSG00000102962/ENSG00000143556/ENSG00000169245/ENSG00000125735	SPNS2/CCL22/S100A7/CXCL10/TNFSF14	5	4	ENSG00000183018/ENSG00000102962/ENSG00000169245/ENSG00000125735	1	ENSG00000143556
BP	GO:0003013	circulatory system process	21/505	410/14271	0.0579	0.433141	ENSG00000096433/ENSG00000159200/ENSG00000150594/ENSG00000109255/ENSG00000173391/ENSG00000092969/ENSG00000105711/ENSG00000173826/ENSG00000136574/ENSG00000172232/ENSG00000111199/ENSG00000055118/ENSG00000162989/ENSG00000169621/ENSG00000167748/ENSG00000177098/ENSG00000108576/ENSG00000169245/ENSG00000198626/ENSG00000118729/ENSG00000165895	ITPR3/RCAN1/ADRA2A/NMU/OLR1/TGFB2/SCN1B/KCNH6/GATA4/AZU1/TRPV4/KCNH2/KCNJ3/APLF/KLK1/SCN4B/SLC6A4/CXCL10/RYR2/CASQ2/ARHGAP42	21	10	ENSG00000159200/ENSG00000173391/ENSG00000092969/ENSG00000162989/ENSG00000169621/ENSG00000108576/ENSG00000169245/ENSG00000198626/ENSG00000118729/ENSG00000165895	11	ENSG00000096433/ENSG00000150594/ENSG00000109255/ENSG00000105711/ENSG00000173826/ENSG00000136574/ENSG00000172232/ENSG00000111199/ENSG00000055118/ENSG00000167748/ENSG00000177098
BP	GO:0006766	vitamin metabolic process	8/505	118/14271	0.0580834	0.433142	ENSG00000228716/ENSG00000111012/ENSG00000140465/ENSG00000166426/ENSG00000159231/ENSG00000196139/ENSG00000135069/ENSG00000135917	DHFR/CYP27B1/CYP1A1/CRABP1/CBR3/AKR1C3/PSAT1/SLC19A3	8	3	ENSG00000140465/ENSG00000196139/ENSG00000135917	5	ENSG00000228716/ENSG00000111012/ENSG00000166426/ENSG00000159231/ENSG00000135069
BP	GO:0030216	keratinocyte differentiation	10/505	160/14271	0.058122	0.433142	ENSG00000167767/ENSG00000171346/ENSG00000175793/ENSG00000108244/ENSG00000111012/ENSG00000196139/ENSG00000156535/ENSG00000143556/ENSG00000124882/ENSG00000163207	KRT80/KRT15/SFN/KRT23/CYP27B1/AKR1C3/CD109/S100A7/EREG/IVL	10	5	ENSG00000167767/ENSG00000171346/ENSG00000108244/ENSG00000196139/ENSG00000163207	5	ENSG00000175793/ENSG00000111012/ENSG00000156535/ENSG00000143556/ENSG00000124882
BP	GO:0007178	transmembrane receptor protein serine/threonine kinase signaling pathway	15/505	271/14271	0.0585792	0.434889	ENSG00000124225/ENSG00000164442/ENSG00000008196/ENSG00000171236/ENSG00000095739/ENSG00000092969/ENSG00000147883/ENSG00000136574/ENSG00000134569/ENSG00000139269/ENSG00000156535/ENSG00000198626/ENSG00000141622/ENSG00000122176/ENSG00000128045	PMEPA1/CITED2/TFAP2B/LRG1/BAMBI/TGFB2/CDKN2B/GATA4/LRP4/INHBE/CD109/RYR2/RNF165/FMOD/RASL11B	15	10	ENSG00000124225/ENSG00000164442/ENSG00000008196/ENSG00000095739/ENSG00000092969/ENSG00000147883/ENSG00000134569/ENSG00000198626/ENSG00000122176/ENSG00000128045	5	ENSG00000171236/ENSG00000136574/ENSG00000139269/ENSG00000156535/ENSG00000141622
BP	GO:0051348	negative regulation of transferase activity	15/505	271/14271	0.0585792	0.434889	ENSG00000166851/ENSG00000124762/ENSG00000123080/ENSG00000013588/ENSG00000140451/ENSG00000175793/ENSG00000187678/ENSG00000147883/ENSG00000129355/ENSG00000175175/ENSG00000139318/ENSG00000164056/ENSG00000130829/ENSG00000244274/ENSG00000125848	PLK1/CDKN1A/CDKN2C/GPRC5A/PIF1/SFN/SPRY4/CDKN2B/CDKN2D/PPM1E/DUSP6/SPRY1/DUSP9/DBNDD2/FLRT3	15	4	ENSG00000013588/ENSG00000147883/ENSG00000164056/ENSG00000125848	11	ENSG00000166851/ENSG00000124762/ENSG00000123080/ENSG00000140451/ENSG00000175793/ENSG00000187678/ENSG00000129355/ENSG00000175175/ENSG00000139318/ENSG00000130829/ENSG00000244274
BP	GO:0007606	sensory perception of chemical stimulus	7/505	98/14271	0.0587626	0.435423	ENSG00000096433/ENSG00000138031/ENSG00000132563/ENSG00000135218/ENSG00000065989/ENSG00000162896/ENSG00000261949	ITPR3/ADCY3/REEP2/CD36/PDE4A/PIGR/GFY	7	2	ENSG00000135218/ENSG00000162896	5	ENSG00000096433/ENSG00000138031/ENSG00000132563/ENSG00000065989/ENSG00000261949
BP	GO:0055065	metal ion homeostasis	24/505	483/14271	0.0595201	0.440201	ENSG00000272398/ENSG00000096433/ENSG00000151882/ENSG00000125148/ENSG00000008196/ENSG00000171791/ENSG00000163975/ENSG00000109255/ENSG00000111012/ENSG00000156113/ENSG00000160183/ENSG00000135218/ENSG00000128285/ENSG00000111199/ENSG00000055118/ENSG00000197561/ENSG00000178752/ENSG00000169245/ENSG00000147246/ENSG00000198626/ENSG00000118729/ENSG00000105464/ENSG00000121966/ENSG00000106327	CD24/ITPR3/CCL28/MT2A/TFAP2B/BCL2/MELTF/NMU/CYP27B1/KCNMA1/TMPRSS3/CD36/MCHR1/TRPV4/KCNH2/ELANE/ERFE/CXCL10/HTR2C/RYR2/CASQ2/GRIN2D/CXCR4/TFR2	24	9	ENSG00000272398/ENSG00000151882/ENSG00000008196/ENSG00000156113/ENSG00000135218/ENSG00000169245/ENSG00000147246/ENSG00000198626/ENSG00000118729	15	ENSG00000096433/ENSG00000125148/ENSG00000171791/ENSG00000163975/ENSG00000109255/ENSG00000111012/ENSG00000160183/ENSG00000128285/ENSG00000111199/ENSG00000055118/ENSG00000197561/ENSG00000178752/ENSG00000105464/ENSG00000121966/ENSG00000106327
BP	GO:0010718	positive regulation of epithelial to mesenchymal transition	4/505	42/14271	0.0602564	0.443965	ENSG00000095739/ENSG00000092969/ENSG00000156299/ENSG00000102760	BAMBI/TGFB2/TIAM1/RGCC	4	2	ENSG00000095739/ENSG00000092969	2	ENSG00000156299/ENSG00000102760
BP	GO:0061098	positive regulation of protein tyrosine kinase activity	4/505	42/14271	0.0602564	0.443965	ENSG00000272398/ENSG00000175920/ENSG00000150594/ENSG00000124882	CD24/DOK7/ADRA2A/EREG	4	1	ENSG00000272398	3	ENSG00000175920/ENSG00000150594/ENSG00000124882
BP	GO:1902108	regulation of mitochondrial membrane permeability involved in apoptotic process	5/505	60/14271	0.0606211	0.445039	ENSG00000101412/ENSG00000175793/ENSG00000171791/ENSG00000141682/ENSG00000070808	E2F1/SFN/BCL2/PMAIP1/CAMK2A	5	0		5	ENSG00000101412/ENSG00000175793/ENSG00000171791/ENSG00000141682/ENSG00000070808
BP	GO:0048167	regulation of synaptic plasticity	9/505	140/14271	0.0607299	0.445039	ENSG00000117399/ENSG00000096433/ENSG00000154146/ENSG00000171992/ENSG00000234965/ENSG00000158445/ENSG00000058335/ENSG00000070808/ENSG00000105464	CDC20/ITPR3/NRGN/SYNPO/SHISA8/KCNB1/RASGRF1/CAMK2A/GRIN2D	9	3	ENSG00000171992/ENSG00000158445/ENSG00000058335	6	ENSG00000117399/ENSG00000096433/ENSG00000154146/ENSG00000234965/ENSG00000070808/ENSG00000105464
BP	GO:0060993	kidney morphogenesis	6/505	79/14271	0.0607441	0.445039	ENSG00000129654/ENSG00000184937/ENSG00000171791/ENSG00000273706/ENSG00000119630/ENSG00000128713	FOXJ1/WT1/BCL2/LHX1/PGF/HOXD11	6	0		6	ENSG00000129654/ENSG00000184937/ENSG00000171791/ENSG00000273706/ENSG00000119630/ENSG00000128713
BP	GO:0060485	mesenchyme development	12/505	206/14271	0.0626181	0.450806	ENSG00000101447/ENSG00000164442/ENSG00000184937/ENSG00000095739/ENSG00000171791/ENSG00000092969/ENSG00000156299/ENSG00000136574/ENSG00000164056/ENSG00000115318/ENSG00000171119/ENSG00000102760	FAM83D/CITED2/WT1/BAMBI/BCL2/TGFB2/TIAM1/GATA4/SPRY1/LOXL3/NRTN/RGCC	12	4	ENSG00000164442/ENSG00000095739/ENSG00000092969/ENSG00000164056	8	ENSG00000101447/ENSG00000184937/ENSG00000171791/ENSG00000156299/ENSG00000136574/ENSG00000115318/ENSG00000171119/ENSG00000102760
BP	GO:0042462	eye photoreceptor cell development	3/505	26/14271	0.0627072	0.450806	ENSG00000197406/ENSG00000104237/ENSG00000198963	DIO3/RP1/RORB	3	1	ENSG00000198963	2	ENSG00000197406/ENSG00000104237
BP	GO:0061842	microtubule organizing center localization	3/505	26/14271	0.0627072	0.450806	ENSG00000087586/ENSG00000066279/ENSG00000121957	AURKA/ASPM/GPSM2	3	0		3	ENSG00000087586/ENSG00000066279/ENSG00000121957
BP	GO:0042326	negative regulation of phosphorylation	21/505	414/14271	0.0627945	0.450806	ENSG00000166851/ENSG00000134057/ENSG00000111206/ENSG00000124762/ENSG00000124225/ENSG00000123080/ENSG00000013588/ENSG00000168078/ENSG00000175793/ENSG00000187678/ENSG00000147883/ENSG00000129355/ENSG00000077942/ENSG00000175175/ENSG00000186897/ENSG00000139318/ENSG00000164056/ENSG00000130829/ENSG00000156535/ENSG00000244274/ENSG00000125848	PLK1/CCNB1/FOXM1/CDKN1A/PMEPA1/CDKN2C/GPRC5A/PBK/SFN/SPRY4/CDKN2B/CDKN2D/FBLN1/PPM1E/C1QL4/DUSP6/SPRY1/DUSP9/CD109/DBNDD2/FLRT3	21	5	ENSG00000124225/ENSG00000013588/ENSG00000147883/ENSG00000164056/ENSG00000125848	16	ENSG00000166851/ENSG00000134057/ENSG00000111206/ENSG00000124762/ENSG00000123080/ENSG00000168078/ENSG00000175793/ENSG00000187678/ENSG00000129355/ENSG00000077942/ENSG00000175175/ENSG00000186897/ENSG00000139318/ENSG00000130829/ENSG00000156535/ENSG00000244274
BP	GO:1903322	positive regulation of protein modification by small protein conjugation or removal	8/505	120/14271	0.0628621	0.450806	ENSG00000166851/ENSG00000175063/ENSG00000117399/ENSG00000164287/ENSG00000140525/ENSG00000108106/ENSG00000112029/ENSG00000139174	PLK1/UBE2C/CDC20/CDC20B/FANCI/UBE2S/FBXO5/PRICKLE1	8	1	ENSG00000139174	7	ENSG00000166851/ENSG00000175063/ENSG00000117399/ENSG00000164287/ENSG00000140525/ENSG00000108106/ENSG00000112029
BP	GO:0021543	pallium development	9/505	141/14271	0.0629471	0.450806	ENSG00000188486/ENSG00000013810/ENSG00000118193/ENSG00000075702/ENSG00000066279/ENSG00000138772/ENSG00000184486/ENSG00000187951/ENSG00000144868	H2AFX/TACC3/KIF14/WDR62/ASPM/ANXA3/POU3F2/AC091057.1/TMEM108	9	1	ENSG00000138772	8	ENSG00000188486/ENSG00000013810/ENSG00000118193/ENSG00000075702/ENSG00000066279/ENSG00000184486/ENSG00000187951/ENSG00000144868
BP	GO:0055074	calcium ion homeostasis	17/505	320/14271	0.0629588	0.450806	ENSG00000272398/ENSG00000096433/ENSG00000151882/ENSG00000008196/ENSG00000171791/ENSG00000109255/ENSG00000111012/ENSG00000135218/ENSG00000128285/ENSG00000111199/ENSG00000197561/ENSG00000169245/ENSG00000147246/ENSG00000198626/ENSG00000118729/ENSG00000105464/ENSG00000121966	CD24/ITPR3/CCL28/TFAP2B/BCL2/NMU/CYP27B1/CD36/MCHR1/TRPV4/ELANE/CXCL10/HTR2C/RYR2/CASQ2/GRIN2D/CXCR4	17	8	ENSG00000272398/ENSG00000151882/ENSG00000008196/ENSG00000135218/ENSG00000169245/ENSG00000147246/ENSG00000198626/ENSG00000118729	9	ENSG00000096433/ENSG00000171791/ENSG00000109255/ENSG00000111012/ENSG00000128285/ENSG00000111199/ENSG00000197561/ENSG00000105464/ENSG00000121966
BP	GO:1903522	regulation of blood circulation	13/505	229/14271	0.0638034	0.450806	ENSG00000096433/ENSG00000150594/ENSG00000109255/ENSG00000092969/ENSG00000105711/ENSG00000173826/ENSG00000136574/ENSG00000055118/ENSG00000162989/ENSG00000177098/ENSG00000198626/ENSG00000118729/ENSG00000165895	ITPR3/ADRA2A/NMU/TGFB2/SCN1B/KCNH6/GATA4/KCNH2/KCNJ3/SCN4B/RYR2/CASQ2/ARHGAP42	13	5	ENSG00000092969/ENSG00000162989/ENSG00000198626/ENSG00000118729/ENSG00000165895	8	ENSG00000096433/ENSG00000150594/ENSG00000109255/ENSG00000105711/ENSG00000173826/ENSG00000136574/ENSG00000055118/ENSG00000177098
BP	GO:0019730	antimicrobial humoral response	5/505	61/14271	0.0642067	0.450806	ENSG00000161031/ENSG00000196415/ENSG00000172232/ENSG00000197561/ENSG00000143556	PGLYRP2/PRTN3/AZU1/ELANE/S100A7	5	0		5	ENSG00000161031/ENSG00000196415/ENSG00000172232/ENSG00000197561/ENSG00000143556
BP	GO:0097722	sperm motility	5/505	61/14271	0.0642067	0.450806	ENSG00000138031/ENSG00000145491/ENSG00000167858/ENSG00000100078/ENSG00000092850	ADCY3/ROPN1L/TEKT1/PLA2G3/TEKT2	5	0		5	ENSG00000138031/ENSG00000145491/ENSG00000167858/ENSG00000100078/ENSG00000092850
BP	GO:0002793	positive regulation of peptide secretion	12/505	207/14271	0.0644529	0.450806	ENSG00000134258/ENSG00000131620/ENSG00000109255/ENSG00000092969/ENSG00000106804/ENSG00000111199/ENSG00000170893/ENSG00000214274/ENSG00000163623/ENSG00000148677/ENSG00000102760/ENSG00000106327	VTCN1/ANO1/NMU/TGFB2/C5/TRPV4/TRH/ANG/NKX6-1/ANKRD1/RGCC/TFR2	12	3	ENSG00000134258/ENSG00000092969/ENSG00000148677	9	ENSG00000131620/ENSG00000109255/ENSG00000106804/ENSG00000111199/ENSG00000170893/ENSG00000214274/ENSG00000163623/ENSG00000102760/ENSG00000106327
BP	GO:2000243	positive regulation of reproductive process	4/505	43/14271	0.0646621	0.450806	ENSG00000087586/ENSG00000164442/ENSG00000184937/ENSG00000106003	AURKA/CITED2/WT1/LFNG	4	1	ENSG00000164442	3	ENSG00000087586/ENSG00000184937/ENSG00000106003
BP	GO:0001655	urogenital system development	15/505	275/14271	0.064756	0.450806	ENSG00000272398/ENSG00000138180/ENSG00000129654/ENSG00000184937/ENSG00000008196/ENSG00000171791/ENSG00000092969/ENSG00000006016/ENSG00000134569/ENSG00000164056/ENSG00000273706/ENSG00000125266/ENSG00000109906/ENSG00000119630/ENSG00000128713	CD24/CEP55/FOXJ1/WT1/TFAP2B/BCL2/TGFB2/CRLF1/LRP4/SPRY1/LHX1/EFNB2/ZBTB16/PGF/HOXD11	15	7	ENSG00000272398/ENSG00000008196/ENSG00000092969/ENSG00000134569/ENSG00000164056/ENSG00000125266/ENSG00000109906	8	ENSG00000138180/ENSG00000129654/ENSG00000184937/ENSG00000171791/ENSG00000006016/ENSG00000273706/ENSG00000119630/ENSG00000128713
BP	GO:0009314	response to radiation	20/505	392/14271	0.0650692	0.450806	ENSG00000188486/ENSG00000178999/ENSG00000124762/ENSG00000132646/ENSG00000168078/ENSG00000134574/ENSG00000171791/ENSG00000140534/ENSG00000109255/ENSG00000171992/ENSG00000164045/ENSG00000129355/ENSG00000085999/ENSG00000166803/ENSG00000100206/ENSG00000173846/ENSG00000197561/ENSG00000169245/ENSG00000104237/ENSG00000163207	H2AFX/AURKB/CDKN1A/PCNA/PBK/DDB2/BCL2/TICRR/NMU/SYNPO/CDC25A/CDKN2D/RAD54L/PCLAF/DMC1/PLK3/ELANE/CXCL10/RP1/IVL	20	3	ENSG00000171992/ENSG00000169245/ENSG00000163207	17	ENSG00000188486/ENSG00000178999/ENSG00000124762/ENSG00000132646/ENSG00000168078/ENSG00000134574/ENSG00000171791/ENSG00000140534/ENSG00000109255/ENSG00000164045/ENSG00000129355/ENSG00000085999/ENSG00000166803/ENSG00000100206/ENSG00000173846/ENSG00000197561/ENSG00000104237
BP	GO:0031667	response to nutrient levels	20/505	392/14271	0.0650692	0.450806	ENSG00000124762/ENSG00000132646/ENSG00000151882/ENSG00000149485/ENSG00000176890/ENSG00000171791/ENSG00000137193/ENSG00000111012/ENSG00000147883/ENSG00000129355/ENSG00000158445/ENSG00000136574/ENSG00000140465/ENSG00000111199/ENSG00000141682/ENSG00000188338/ENSG00000108576/ENSG00000196139/ENSG00000169245/ENSG00000147246	CDKN1A/PCNA/CCL28/FADS1/TYMS/BCL2/PIM1/CYP27B1/CDKN2B/CDKN2D/KCNB1/GATA4/CYP1A1/TRPV4/PMAIP1/SLC38A3/SLC6A4/AKR1C3/CXCL10/HTR2C	20	8	ENSG00000151882/ENSG00000147883/ENSG00000158445/ENSG00000140465/ENSG00000108576/ENSG00000196139/ENSG00000169245/ENSG00000147246	12	ENSG00000124762/ENSG00000132646/ENSG00000149485/ENSG00000176890/ENSG00000171791/ENSG00000137193/ENSG00000111012/ENSG00000129355/ENSG00000136574/ENSG00000111199/ENSG00000141682/ENSG00000188338
BP	GO:0002363	alpha-beta T cell lineage commitment	2/505	12/14271	0.0652401	0.450806	ENSG00000171791/ENSG00000115318	BCL2/LOXL3	2	0		2	ENSG00000171791/ENSG00000115318
BP	GO:0002693	positive regulation of cellular extravasation	2/505	12/14271	0.0652401	0.450806	ENSG00000115594/ENSG00000197561	IL1R1/ELANE	2	1	ENSG00000115594	1	ENSG00000197561
BP	GO:0005513	detection of calcium ion	2/505	12/14271	0.0652401	0.450806	ENSG00000198626/ENSG00000118729	RYR2/CASQ2	2	2	ENSG00000198626/ENSG00000118729	0
BP	GO:0006590	thyroid hormone generation	2/505	12/14271	0.0652401	0.450806	ENSG00000197406/ENSG00000211448	DIO3/DIO2	2	1	ENSG00000211448	1	ENSG00000197406
BP	GO:0035563	positive regulation of chromatin binding	2/505	12/14271	0.0652401	0.450806	ENSG00000167513/ENSG00000112312	CDT1/GMNN	2	0		2	ENSG00000167513/ENSG00000112312
BP	GO:0042226	interleukin-6 biosynthetic process	2/505	12/14271	0.0652401	0.450806	ENSG00000129654/ENSG00000124882	FOXJ1/EREG	2	0		2	ENSG00000129654/ENSG00000124882
BP	GO:0045741	positive regulation of epidermal growth factor-activated receptor activity	2/505	12/14271	0.0652401	0.450806	ENSG00000150594/ENSG00000124882	ADRA2A/EREG	2	0		2	ENSG00000150594/ENSG00000124882
BP	GO:0055012	ventricular cardiac muscle cell differentiation	2/505	12/14271	0.0652401	0.450806	ENSG00000134057/ENSG00000170312	CCNB1/CDK1	2	0		2	ENSG00000134057/ENSG00000170312
BP	GO:0060049	regulation of protein glycosylation	2/505	12/14271	0.0652401	0.450806	ENSG00000186198/ENSG00000132329	SLC51B/RAMP1	2	0		2	ENSG00000186198/ENSG00000132329
BP	GO:0072182	regulation of nephron tubule epithelial cell differentiation	2/505	12/14271	0.0652401	0.450806	ENSG00000272398/ENSG00000273706	CD24/LHX1	2	1	ENSG00000272398	1	ENSG00000273706
BP	GO:0090399	replicative senescence	2/505	12/14271	0.0652401	0.450806	ENSG00000124762/ENSG00000164362	CDKN1A/TERT	2	0		2	ENSG00000124762/ENSG00000164362
BP	GO:0098915	membrane repolarization during ventricular cardiac muscle cell action potential	2/505	12/14271	0.0652401	0.450806	ENSG00000055118/ENSG00000162989	KCNH2/KCNJ3	2	1	ENSG00000162989	1	ENSG00000055118
BP	GO:0099563	modification of synaptic structure	2/505	12/14271	0.0652401	0.450806	ENSG00000171992/ENSG00000156299	SYNPO/TIAM1	2	1	ENSG00000171992	1	ENSG00000156299
BP	GO:0140131	positive regulation of lymphocyte chemotaxis	2/505	12/14271	0.0652401	0.450806	ENSG00000143556/ENSG00000125735	S100A7/TNFSF14	2	1	ENSG00000125735	1	ENSG00000143556
BP	GO:1900025	negative regulation of substrate adhesion-dependent cell spreading	2/505	12/14271	0.0652401	0.450806	ENSG00000163975/ENSG00000077942	MELTF/FBLN1	2	0		2	ENSG00000163975/ENSG00000077942
BP	GO:1900746	regulation of vascular endothelial growth factor signaling pathway	2/505	12/14271	0.0652401	0.450806	ENSG00000020181/ENSG00000165757	ADGRA2/JCAD	2	1	ENSG00000165757	1	ENSG00000020181
BP	GO:1902547	regulation of cellular response to vascular endothelial growth factor stimulus	2/505	12/14271	0.0652401	0.450806	ENSG00000020181/ENSG00000165757	ADGRA2/JCAD	2	1	ENSG00000165757	1	ENSG00000020181
BP	GO:0061337	cardiac conduction	8/505	121/14271	0.0653408	0.450806	ENSG00000096433/ENSG00000105711/ENSG00000173826/ENSG00000055118/ENSG00000162989/ENSG00000177098/ENSG00000198626/ENSG00000118729	ITPR3/SCN1B/KCNH6/KCNH2/KCNJ3/SCN4B/RYR2/CASQ2	8	3	ENSG00000162989/ENSG00000198626/ENSG00000118729	5	ENSG00000096433/ENSG00000105711/ENSG00000173826/ENSG00000055118/ENSG00000177098
BP	GO:0002791	regulation of peptide secretion	19/505	369/14271	0.0659781	0.4544	ENSG00000134258/ENSG00000096433/ENSG00000150594/ENSG00000008196/ENSG00000131620/ENSG00000109255/ENSG00000092969/ENSG00000106804/ENSG00000156299/ENSG00000158445/ENSG00000111199/ENSG00000170893/ENSG00000214274/ENSG00000163623/ENSG00000147246/ENSG00000148677/ENSG00000102760/ENSG00000106327/ENSG00000186188	VTCN1/ITPR3/ADRA2A/TFAP2B/ANO1/NMU/TGFB2/C5/TIAM1/KCNB1/TRPV4/TRH/ANG/NKX6-1/HTR2C/ANKRD1/RGCC/TFR2/FFAR4	19	6	ENSG00000134258/ENSG00000008196/ENSG00000092969/ENSG00000158445/ENSG00000147246/ENSG00000148677	13	ENSG00000096433/ENSG00000150594/ENSG00000131620/ENSG00000109255/ENSG00000106804/ENSG00000156299/ENSG00000111199/ENSG00000170893/ENSG00000214274/ENSG00000163623/ENSG00000102760/ENSG00000106327/ENSG00000186188
BP	GO:0009991	response to extracellular stimulus	21/505	417/14271	0.0666497	0.458216	ENSG00000124762/ENSG00000132646/ENSG00000151882/ENSG00000149485/ENSG00000176890/ENSG00000171791/ENSG00000137193/ENSG00000111012/ENSG00000147883/ENSG00000129355/ENSG00000158445/ENSG00000136574/ENSG00000140465/ENSG00000111199/ENSG00000141682/ENSG00000188338/ENSG00000108576/ENSG00000196139/ENSG00000169245/ENSG00000147246/ENSG00000066735	CDKN1A/PCNA/CCL28/FADS1/TYMS/BCL2/PIM1/CYP27B1/CDKN2B/CDKN2D/KCNB1/GATA4/CYP1A1/TRPV4/PMAIP1/SLC38A3/SLC6A4/AKR1C3/CXCL10/HTR2C/KIF26A	21	8	ENSG00000151882/ENSG00000147883/ENSG00000158445/ENSG00000140465/ENSG00000108576/ENSG00000196139/ENSG00000169245/ENSG00000147246	13	ENSG00000124762/ENSG00000132646/ENSG00000149485/ENSG00000176890/ENSG00000171791/ENSG00000137193/ENSG00000111012/ENSG00000129355/ENSG00000136574/ENSG00000111199/ENSG00000141682/ENSG00000188338/ENSG00000066735
BP	GO:0006026	aminoglycan catabolic process	5/505	62/14271	0.0679089	0.464576	ENSG00000072571/ENSG00000161031/ENSG00000173546/ENSG00000122176/ENSG00000133048	HMMR/PGLYRP2/CSPG4/FMOD/CHI3L1	5	1	ENSG00000122176	4	ENSG00000072571/ENSG00000161031/ENSG00000173546/ENSG00000133048
BP	GO:0001782	B cell homeostasis	3/505	27/14271	0.0687643	0.464576	ENSG00000183018/ENSG00000171791/ENSG00000135905	SPNS2/BCL2/DOCK10	3	1	ENSG00000183018	2	ENSG00000171791/ENSG00000135905
BP	GO:0010800	positive regulation of peptidyl-threonine phosphorylation	3/505	27/14271	0.0687643	0.464576	ENSG00000166851/ENSG00000172232/ENSG00000133048	PLK1/AZU1/CHI3L1	3	0		3	ENSG00000166851/ENSG00000172232/ENSG00000133048
BP	GO:0022616	DNA strand elongation	3/505	27/14271	0.0687643	0.464576	ENSG00000132646/ENSG00000131153/ENSG00000164362	PCNA/GINS2/TERT	3	0		3	ENSG00000132646/ENSG00000131153/ENSG00000164362
BP	GO:0040018	positive regulation of multicellular organism growth	3/505	27/14271	0.0687643	0.464576	ENSG00000171791/ENSG00000184486/ENSG00000197406	BCL2/POU3F2/DIO3	3	0		3	ENSG00000171791/ENSG00000184486/ENSG00000197406
BP	GO:0040036	regulation of fibroblast growth factor receptor signaling pathway	3/505	27/14271	0.0687643	0.464576	ENSG00000187678/ENSG00000139318/ENSG00000164056	SPRY4/DUSP6/SPRY1	3	1	ENSG00000164056	2	ENSG00000187678/ENSG00000139318
BP	GO:0055023	positive regulation of cardiac muscle tissue growth	3/505	27/14271	0.0687643	0.464576	ENSG00000134057/ENSG00000170312/ENSG00000137193	CCNB1/CDK1/PIM1	3	0		3	ENSG00000134057/ENSG00000170312/ENSG00000137193
BP	GO:0071312	cellular response to alkaloid	3/505	27/14271	0.0687643	0.464576	ENSG00000145386/ENSG00000198626/ENSG00000118729	CCNA2/RYR2/CASQ2	3	2	ENSG00000198626/ENSG00000118729	1	ENSG00000145386
BP	GO:1903580	positive regulation of ATP metabolic process	3/505	27/14271	0.0687643	0.464576	ENSG00000134057/ENSG00000170312/ENSG00000167588	CCNB1/CDK1/GPD1	3	1	ENSG00000167588	2	ENSG00000134057/ENSG00000170312
BP	GO:2000404	regulation of T cell migration	3/505	27/14271	0.0687643	0.464576	ENSG00000143556/ENSG00000169245/ENSG00000125735	S100A7/CXCL10/TNFSF14	3	2	ENSG00000169245/ENSG00000125735	1	ENSG00000143556
BP	GO:0007077	mitotic nuclear envelope disassembly	4/505	44/14271	0.0692313	0.465316	ENSG00000166851/ENSG00000134057/ENSG00000157456/ENSG00000170312	PLK1/CCNB1/CCNB2/CDK1	4	0		4	ENSG00000166851/ENSG00000134057/ENSG00000157456/ENSG00000170312
BP	GO:0050918	positive chemotaxis	4/505	44/14271	0.0692313	0.465316	ENSG00000164104/ENSG00000136235/ENSG00000172232/ENSG00000119630	HMGB2/GPNMB/AZU1/PGF	4	1	ENSG00000136235	3	ENSG00000164104/ENSG00000172232/ENSG00000119630
BP	GO:0060038	cardiac muscle cell proliferation	4/505	44/14271	0.0692313	0.465316	ENSG00000134057/ENSG00000170312/ENSG00000137193/ENSG00000092969	CCNB1/CDK1/PIM1/TGFB2	4	1	ENSG00000092969	3	ENSG00000134057/ENSG00000170312/ENSG00000137193
BP	GO:1902750	negative regulation of cell cycle G2/M phase transition	7/505	102/14271	0.0697654	0.4681	ENSG00000166851/ENSG00000178999/ENSG00000087586/ENSG00000170312/ENSG00000140525/ENSG00000140534/ENSG00000092853	PLK1/AURKB/AURKA/CDK1/FANCI/TICRR/CLSPN	7	0		7	ENSG00000166851/ENSG00000178999/ENSG00000087586/ENSG00000170312/ENSG00000140525/ENSG00000140534/ENSG00000092853
BP	GO:0032092	positive regulation of protein binding	6/505	82/14271	0.0702001	0.469403	ENSG00000095739/ENSG00000106003/ENSG00000156299/ENSG00000164362/ENSG00000184584/ENSG00000115896	BAMBI/LFNG/TIAM1/TERT/TMEM173/PLCL1	6	2	ENSG00000095739/ENSG00000115896	4	ENSG00000106003/ENSG00000156299/ENSG00000164362/ENSG00000184584
BP	GO:0042089	cytokine biosynthetic process	6/505	82/14271	0.0702001	0.469403	ENSG00000129988/ENSG00000129654/ENSG00000185507/ENSG00000172232/ENSG00000197561/ENSG00000124882	LBP/FOXJ1/IRF7/AZU1/ELANE/EREG	6	1	ENSG00000129988	5	ENSG00000129654/ENSG00000185507/ENSG00000172232/ENSG00000197561/ENSG00000124882
BP	GO:1903829	positive regulation of cellular protein localization	17/505	325/14271	0.0704588	0.470327	ENSG00000166851/ENSG00000075218/ENSG00000167513/ENSG00000170312/ENSG00000101412/ENSG00000080986/ENSG00000175793/ENSG00000121957/ENSG00000171791/ENSG00000100065/ENSG00000158445/ENSG00000134569/ENSG00000141682/ENSG00000173846/ENSG00000164362/ENSG00000184584/ENSG00000186198	PLK1/GTSE1/CDT1/CDK1/E2F1/NDC80/SFN/GPSM2/BCL2/CARD10/KCNB1/LRP4/PMAIP1/PLK3/TERT/TMEM173/SLC51B	17	2	ENSG00000158445/ENSG00000134569	15	ENSG00000166851/ENSG00000075218/ENSG00000167513/ENSG00000170312/ENSG00000101412/ENSG00000080986/ENSG00000175793/ENSG00000121957/ENSG00000171791/ENSG00000100065/ENSG00000141682/ENSG00000173846/ENSG00000164362/ENSG00000184584/ENSG00000186198
BP	GO:0032200	telomere organization	10/505	166/14271	0.0707414	0.470651	ENSG00000178999/ENSG00000117650/ENSG00000132646/ENSG00000160957/ENSG00000140451/ENSG00000174371/ENSG00000198056/ENSG00000175305/ENSG00000270276/ENSG00000164362	AURKB/NEK2/PCNA/RECQL4/PIF1/EXO1/PRIM1/CCNE2/HIST2H4B/TERT	10	0		10	ENSG00000178999/ENSG00000117650/ENSG00000132646/ENSG00000160957/ENSG00000140451/ENSG00000174371/ENSG00000198056/ENSG00000175305/ENSG00000270276/ENSG00000164362
BP	GO:0036294	cellular response to decreased oxygen levels	11/505	188/14271	0.0707483	0.470651	ENSG00000145386/ENSG00000134057/ENSG00000164442/ENSG00000101412/ENSG00000171791/ENSG00000129521/ENSG00000141682/ENSG00000173846/ENSG00000164362/ENSG00000148677/ENSG00000102760	CCNA2/CCNB1/CITED2/E2F1/BCL2/EGLN3/PMAIP1/PLK3/TERT/ANKRD1/RGCC	11	3	ENSG00000164442/ENSG00000129521/ENSG00000148677	8	ENSG00000145386/ENSG00000134057/ENSG00000101412/ENSG00000171791/ENSG00000141682/ENSG00000173846/ENSG00000164362/ENSG00000102760
BP	GO:0032602	chemokine production	5/505	63/14271	0.0717272	0.471221	ENSG00000129988/ENSG00000106804/ENSG00000172232/ENSG00000111199/ENSG00000197561	LBP/C5/AZU1/TRPV4/ELANE	5	1	ENSG00000129988	4	ENSG00000106804/ENSG00000172232/ENSG00000111199/ENSG00000197561
BP	GO:0072078	nephron tubule morphogenesis	5/505	63/14271	0.0717272	0.471221	ENSG00000184937/ENSG00000171791/ENSG00000273706/ENSG00000119630/ENSG00000128713	WT1/BCL2/LHX1/PGF/HOXD11	5	0		5	ENSG00000184937/ENSG00000171791/ENSG00000273706/ENSG00000119630/ENSG00000128713
BP	GO:0030203	glycosaminoglycan metabolic process	9/505	145/14271	0.0723262	0.471221	ENSG00000072571/ENSG00000175264/ENSG00000161031/ENSG00000137193/ENSG00000173546/ENSG00000198108/ENSG00000103044/ENSG00000136542/ENSG00000122176	HMMR/CHST1/PGLYRP2/PIM1/CSPG4/CHSY3/HAS3/GALNT5/FMOD	9	2	ENSG00000175264/ENSG00000122176	7	ENSG00000072571/ENSG00000161031/ENSG00000137193/ENSG00000173546/ENSG00000198108/ENSG00000103044/ENSG00000136542
BP	GO:0006023	aminoglycan biosynthetic process	7/505	103/14271	0.0726957	0.471221	ENSG00000175264/ENSG00000235863/ENSG00000173546/ENSG00000198108/ENSG00000103044/ENSG00000136542/ENSG00000122176	CHST1/B3GALT4/CSPG4/CHSY3/HAS3/GALNT5/FMOD	7	2	ENSG00000175264/ENSG00000122176	5	ENSG00000235863/ENSG00000173546/ENSG00000198108/ENSG00000103044/ENSG00000136542
BP	GO:0006310	DNA recombination	13/505	234/14271	0.0729074	0.471221	ENSG00000131747/ENSG00000188486/ENSG00000164104/ENSG00000109685/ENSG00000160957/ENSG00000131153/ENSG00000140451/ENSG00000174371/ENSG00000093009/ENSG00000085999/ENSG00000121211/ENSG00000169621/ENSG00000100206	TOP2A/H2AFX/HMGB2/NSD2/RECQL4/GINS2/PIF1/EXO1/CDC45/RAD54L/MND1/APLF/DMC1	13	1	ENSG00000169621	12	ENSG00000131747/ENSG00000188486/ENSG00000164104/ENSG00000109685/ENSG00000160957/ENSG00000131153/ENSG00000140451/ENSG00000174371/ENSG00000093009/ENSG00000085999/ENSG00000121211/ENSG00000100206
BP	GO:0006333	chromatin assembly or disassembly	10/505	167/14271	0.0730005	0.471221	ENSG00000188486/ENSG00000164104/ENSG00000184897/ENSG00000123485/ENSG00000115163/ENSG00000137812/ENSG00000151725/ENSG00000100162/ENSG00000123219/ENSG00000270276	H2AFX/HMGB2/H1FX/HJURP/CENPA/KNL1/CENPU/CENPM/CENPK/HIST2H4B	10	0		10	ENSG00000188486/ENSG00000164104/ENSG00000184897/ENSG00000123485/ENSG00000115163/ENSG00000137812/ENSG00000151725/ENSG00000100162/ENSG00000123219/ENSG00000270276
BP	GO:0034762	regulation of transmembrane transport	21/505	422/14271	0.0734323	0.471221	ENSG00000174871/ENSG00000150594/ENSG00000171791/ENSG00000135519/ENSG00000156113/ENSG00000234965/ENSG00000158445/ENSG00000105711/ENSG00000173826/ENSG00000126803/ENSG00000055118/ENSG00000162989/ENSG00000058335/ENSG00000177098/ENSG00000152049/ENSG00000169245/ENSG00000164362/ENSG00000198626/ENSG00000164794/ENSG00000118729/ENSG00000186188	CNIH2/ADRA2A/BCL2/KCNH3/KCNMA1/SHISA8/KCNB1/SCN1B/KCNH6/HSPA2/KCNH2/KCNJ3/RASGRF1/SCN4B/KCNE4/CXCL10/TERT/RYR2/KCNV1/CASQ2/FFAR4	21	8	ENSG00000156113/ENSG00000158445/ENSG00000162989/ENSG00000058335/ENSG00000169245/ENSG00000198626/ENSG00000164794/ENSG00000118729	13	ENSG00000174871/ENSG00000150594/ENSG00000171791/ENSG00000135519/ENSG00000234965/ENSG00000105711/ENSG00000173826/ENSG00000126803/ENSG00000055118/ENSG00000177098/ENSG00000152049/ENSG00000164362/ENSG00000186188
BP	GO:0042107	cytokine metabolic process	6/505	83/14271	0.0735305	0.471221	ENSG00000129988/ENSG00000129654/ENSG00000185507/ENSG00000172232/ENSG00000197561/ENSG00000124882	LBP/FOXJ1/IRF7/AZU1/ELANE/EREG	6	1	ENSG00000129988	5	ENSG00000129654/ENSG00000185507/ENSG00000172232/ENSG00000197561/ENSG00000124882
BP	GO:0002042	cell migration involved in sprouting angiogenesis	4/505	45/14271	0.0739623	0.471221	ENSG00000179388/ENSG00000100065/ENSG00000125266/ENSG00000165757	EGR3/CARD10/EFNB2/JCAD	4	2	ENSG00000125266/ENSG00000165757	2	ENSG00000179388/ENSG00000100065
BP	GO:0015844	monoamine transport	4/505	45/14271	0.0739623	0.471221	ENSG00000150594/ENSG00000158445/ENSG00000108576/ENSG00000046653	ADRA2A/KCNB1/SLC6A4/GPM6B	4	3	ENSG00000158445/ENSG00000108576/ENSG00000046653	1	ENSG00000150594
BP	GO:0048168	regulation of neuronal synaptic plasticity	4/505	45/14271	0.0739623	0.471221	ENSG00000171992/ENSG00000234965/ENSG00000058335/ENSG00000070808	SYNPO/SHISA8/RASGRF1/CAMK2A	4	2	ENSG00000171992/ENSG00000058335	2	ENSG00000234965/ENSG00000070808
BP	GO:0051205	protein insertion into membrane	4/505	45/14271	0.0739623	0.471221	ENSG00000101412/ENSG00000175793/ENSG00000171791/ENSG00000141682	E2F1/SFN/BCL2/PMAIP1	4	0		4	ENSG00000101412/ENSG00000175793/ENSG00000171791/ENSG00000141682
BP	GO:0072507	divalent inorganic cation homeostasis	18/505	351/14271	0.0742696	0.471221	ENSG00000272398/ENSG00000096433/ENSG00000151882/ENSG00000125148/ENSG00000008196/ENSG00000171791/ENSG00000109255/ENSG00000111012/ENSG00000135218/ENSG00000128285/ENSG00000111199/ENSG00000197561/ENSG00000169245/ENSG00000147246/ENSG00000198626/ENSG00000118729/ENSG00000105464/ENSG00000121966	CD24/ITPR3/CCL28/MT2A/TFAP2B/BCL2/NMU/CYP27B1/CD36/MCHR1/TRPV4/ELANE/CXCL10/HTR2C/RYR2/CASQ2/GRIN2D/CXCR4	18	8	ENSG00000272398/ENSG00000151882/ENSG00000008196/ENSG00000135218/ENSG00000169245/ENSG00000147246/ENSG00000198626/ENSG00000118729	10	ENSG00000096433/ENSG00000125148/ENSG00000171791/ENSG00000109255/ENSG00000111012/ENSG00000128285/ENSG00000111199/ENSG00000197561/ENSG00000105464/ENSG00000121966
BP	GO:0043406	positive regulation of MAP kinase activity	13/505	235/14271	0.0748244	0.471221	ENSG00000272398/ENSG00000183856/ENSG00000170312/ENSG00000150594/ENSG00000106804/ENSG00000156299/ENSG00000173546/ENSG00000139318/ENSG00000102755/ENSG00000197561/ENSG00000130829/ENSG00000177283/ENSG00000121966	CD24/IQGAP3/CDK1/ADRA2A/C5/TIAM1/CSPG4/DUSP6/FLT1/ELANE/DUSP9/FZD8/CXCR4	13	1	ENSG00000272398	12	ENSG00000183856/ENSG00000170312/ENSG00000150594/ENSG00000106804/ENSG00000156299/ENSG00000173546/ENSG00000139318/ENSG00000102755/ENSG00000197561/ENSG00000130829/ENSG00000177283/ENSG00000121966
BP	GO:0003230	cardiac atrium development	3/505	28/14271	0.0750755	0.471221	ENSG00000109685/ENSG00000092969/ENSG00000136574	NSD2/TGFB2/GATA4	3	1	ENSG00000092969	2	ENSG00000109685/ENSG00000136574
BP	GO:0045823	positive regulation of heart contraction	3/505	28/14271	0.0750755	0.471221	ENSG00000109255/ENSG00000092969/ENSG00000198626	NMU/TGFB2/RYR2	3	2	ENSG00000092969/ENSG00000198626	1	ENSG00000109255
BP	GO:0070979	protein K11-linked ubiquitination	3/505	28/14271	0.0750755	0.471221	ENSG00000175063/ENSG00000108106/ENSG00000077152	UBE2C/UBE2S/UBE2T	3	0		3	ENSG00000175063/ENSG00000108106/ENSG00000077152
BP	GO:0086005	ventricular cardiac muscle cell action potential	3/505	28/14271	0.0750755	0.471221	ENSG00000055118/ENSG00000162989/ENSG00000198626	KCNH2/KCNJ3/RYR2	3	2	ENSG00000162989/ENSG00000198626	1	ENSG00000055118
BP	GO:1901099	negative regulation of signal transduction in absence of ligand	3/505	28/14271	0.0750755	0.471221	ENSG00000126709/ENSG00000171791/ENSG00000164362	IFI6/BCL2/TERT	3	0		3	ENSG00000126709/ENSG00000171791/ENSG00000164362
BP	GO:1901661	quinone metabolic process	3/505	28/14271	0.0750755	0.471221	ENSG00000151632/ENSG00000159231/ENSG00000196139	AKR1C2/CBR3/AKR1C3	3	2	ENSG00000151632/ENSG00000196139	1	ENSG00000159231
BP	GO:2001240	negative regulation of extrinsic apoptotic signaling pathway in absence of ligand	3/505	28/14271	0.0750755	0.471221	ENSG00000126709/ENSG00000171791/ENSG00000164362	IFI6/BCL2/TERT	3	0		3	ENSG00000126709/ENSG00000171791/ENSG00000164362
BP	GO:0048738	cardiac muscle tissue development	10/505	168/14271	0.0753045	0.471221	ENSG00000134057/ENSG00000184937/ENSG00000170312/ENSG00000137193/ENSG00000092969/ENSG00000136574/ENSG00000125266/ENSG00000179057/ENSG00000148677/ENSG00000198626	CCNB1/WT1/CDK1/PIM1/TGFB2/GATA4/EFNB2/IGSF22/ANKRD1/RYR2	10	5	ENSG00000092969/ENSG00000125266/ENSG00000179057/ENSG00000148677/ENSG00000198626	5	ENSG00000134057/ENSG00000184937/ENSG00000170312/ENSG00000137193/ENSG00000136574
BP	GO:0007638	mechanosensory behavior	2/505	13/14271	0.0753447	0.471221	ENSG00000006468/ENSG00000110076	ETV1/NRXN2	2	0		2	ENSG00000006468/ENSG00000110076
BP	GO:0009263	deoxyribonucleotide biosynthetic process	2/505	13/14271	0.0753447	0.471221	ENSG00000171848/ENSG00000176890	RRM2/TYMS	2	0		2	ENSG00000171848/ENSG00000176890
BP	GO:0010934	macrophage cytokine production	2/505	13/14271	0.0753447	0.471221	ENSG00000092969/ENSG00000135218	TGFB2/CD36	2	2	ENSG00000092969/ENSG00000135218	0
BP	GO:0015874	norepinephrine transport	2/505	13/14271	0.0753447	0.471221	ENSG00000150594/ENSG00000158445	ADRA2A/KCNB1	2	1	ENSG00000158445	1	ENSG00000150594
BP	GO:0019511	peptidyl-proline hydroxylation	2/505	13/14271	0.0753447	0.471221	ENSG00000110811/ENSG00000129521	P3H3/EGLN3	2	1	ENSG00000129521	1	ENSG00000110811
BP	GO:0021692	cerebellar Purkinje cell layer morphogenesis	2/505	13/14271	0.0753447	0.471221	ENSG00000118193/ENSG00000273706	KIF14/LHX1	2	0		2	ENSG00000118193/ENSG00000273706
BP	GO:0042635	positive regulation of hair cycle	2/505	13/14271	0.0753447	0.471221	ENSG00000092969/ENSG00000164362	TGFB2/TERT	2	1	ENSG00000092969	1	ENSG00000164362
BP	GO:0048070	regulation of developmental pigmentation	2/505	13/14271	0.0753447	0.471221	ENSG00000183018/ENSG00000171791	SPNS2/BCL2	2	1	ENSG00000183018	1	ENSG00000171791
BP	GO:0051447	negative regulation of meiotic cell cycle	2/505	13/14271	0.0753447	0.471221	ENSG00000112029/ENSG00000156509	FBXO5/FBXO43	2	0		2	ENSG00000112029/ENSG00000156509
BP	GO:0060065	uterus development	2/505	13/14271	0.0753447	0.471221	ENSG00000092969/ENSG00000273706	TGFB2/LHX1	2	1	ENSG00000092969	1	ENSG00000273706
BP	GO:0070365	hepatocyte differentiation	2/505	13/14271	0.0753447	0.471221	ENSG00000129173/ENSG00000140465	E2F8/CYP1A1	2	1	ENSG00000140465	1	ENSG00000129173
BP	GO:0071850	mitotic cell cycle arrest	2/505	13/14271	0.0753447	0.471221	ENSG00000124762/ENSG00000102760	CDKN1A/RGCC	2	0		2	ENSG00000124762/ENSG00000102760
BP	GO:0072224	metanephric glomerulus development	2/505	13/14271	0.0753447	0.471221	ENSG00000184937/ENSG00000273706	WT1/LHX1	2	0		2	ENSG00000184937/ENSG00000273706
BP	GO:0097106	postsynaptic density organization	2/505	13/14271	0.0753447	0.471221	ENSG00000144868/ENSG00000110076	TMEM108/NRXN2	2	0		2	ENSG00000144868/ENSG00000110076
BP	GO:0099084	postsynaptic specialization organization	2/505	13/14271	0.0753447	0.471221	ENSG00000144868/ENSG00000110076	TMEM108/NRXN2	2	0		2	ENSG00000144868/ENSG00000110076
BP	GO:0045981	positive regulation of nucleotide metabolic process	5/505	64/14271	0.0756608	0.471221	ENSG00000134057/ENSG00000170312/ENSG00000167588/ENSG00000169245/ENSG00000132329	CCNB1/CDK1/GPD1/CXCL10/RAMP1	5	2	ENSG00000167588/ENSG00000169245	3	ENSG00000134057/ENSG00000170312/ENSG00000132329
BP	GO:0055017	cardiac muscle tissue growth	5/505	64/14271	0.0756608	0.471221	ENSG00000134057/ENSG00000170312/ENSG00000137193/ENSG00000092969/ENSG00000136574	CCNB1/CDK1/PIM1/TGFB2/GATA4	5	1	ENSG00000092969	4	ENSG00000134057/ENSG00000170312/ENSG00000137193/ENSG00000136574
BP	GO:1900544	positive regulation of purine nucleotide metabolic process	5/505	64/14271	0.0756608	0.471221	ENSG00000134057/ENSG00000170312/ENSG00000167588/ENSG00000169245/ENSG00000132329	CCNB1/CDK1/GPD1/CXCL10/RAMP1	5	2	ENSG00000167588/ENSG00000169245	3	ENSG00000134057/ENSG00000170312/ENSG00000132329
BP	GO:1901568	fatty acid derivative metabolic process	9/505	147/14271	0.0773237	0.480673	ENSG00000149485/ENSG00000134240/ENSG00000151632/ENSG00000099998/ENSG00000140465/ENSG00000171954/ENSG00000116711/ENSG00000100078/ENSG00000196139	FADS1/HMGCS2/AKR1C2/GGT5/CYP1A1/CYP4F22/PLA2G4A/PLA2G3/AKR1C3	9	5	ENSG00000134240/ENSG00000151632/ENSG00000140465/ENSG00000116711/ENSG00000196139	4	ENSG00000149485/ENSG00000099998/ENSG00000171954/ENSG00000100078
BP	GO:0034765	regulation of ion transmembrane transport	18/505	353/14271	0.0774247	0.480673	ENSG00000174871/ENSG00000150594/ENSG00000135519/ENSG00000156113/ENSG00000234965/ENSG00000158445/ENSG00000105711/ENSG00000173826/ENSG00000126803/ENSG00000055118/ENSG00000162989/ENSG00000058335/ENSG00000177098/ENSG00000152049/ENSG00000169245/ENSG00000198626/ENSG00000164794/ENSG00000118729	CNIH2/ADRA2A/KCNH3/KCNMA1/SHISA8/KCNB1/SCN1B/KCNH6/HSPA2/KCNH2/KCNJ3/RASGRF1/SCN4B/KCNE4/CXCL10/RYR2/KCNV1/CASQ2	18	8	ENSG00000156113/ENSG00000158445/ENSG00000162989/ENSG00000058335/ENSG00000169245/ENSG00000198626/ENSG00000164794/ENSG00000118729	10	ENSG00000174871/ENSG00000150594/ENSG00000135519/ENSG00000234965/ENSG00000105711/ENSG00000173826/ENSG00000126803/ENSG00000055118/ENSG00000177098/ENSG00000152049
BP	GO:1903510	mucopolysaccharide metabolic process	7/505	105/14271	0.078772	0.485677	ENSG00000072571/ENSG00000175264/ENSG00000137193/ENSG00000173546/ENSG00000198108/ENSG00000103044/ENSG00000122176	HMMR/CHST1/PIM1/CSPG4/CHSY3/HAS3/FMOD	7	2	ENSG00000175264/ENSG00000122176	5	ENSG00000072571/ENSG00000137193/ENSG00000173546/ENSG00000198108/ENSG00000103044
BP	GO:0035904	aorta development	4/505	46/14271	0.0788526	0.485677	ENSG00000008196/ENSG00000092969/ENSG00000125266/ENSG00000139174	TFAP2B/TGFB2/EFNB2/PRICKLE1	4	4	ENSG00000008196/ENSG00000092969/ENSG00000125266/ENSG00000139174	0
BP	GO:0042108	positive regulation of cytokine biosynthetic process	4/505	46/14271	0.0788526	0.485677	ENSG00000129988/ENSG00000172232/ENSG00000197561/ENSG00000124882	LBP/AZU1/ELANE/EREG	4	1	ENSG00000129988	3	ENSG00000172232/ENSG00000197561/ENSG00000124882
BP	GO:0070098	chemokine-mediated signaling pathway	4/505	46/14271	0.0788526	0.485677	ENSG00000144648/ENSG00000102962/ENSG00000169245/ENSG00000121966	ACKR2/CCL22/CXCL10/CXCR4	4	3	ENSG00000144648/ENSG00000102962/ENSG00000169245	1	ENSG00000121966
BP	GO:1901028	regulation of mitochondrial outer membrane permeabilization involved in apoptotic signaling pathway	4/505	46/14271	0.0788526	0.485677	ENSG00000101412/ENSG00000175793/ENSG00000171791/ENSG00000141682	E2F1/SFN/BCL2/PMAIP1	4	0		4	ENSG00000101412/ENSG00000175793/ENSG00000171791/ENSG00000141682
BP	GO:0008016	regulation of heart contraction	11/505	192/14271	0.0794306	0.487699	ENSG00000096433/ENSG00000109255/ENSG00000092969/ENSG00000105711/ENSG00000173826/ENSG00000136574/ENSG00000055118/ENSG00000162989/ENSG00000177098/ENSG00000198626/ENSG00000118729	ITPR3/NMU/TGFB2/SCN1B/KCNH6/GATA4/KCNH2/KCNJ3/SCN4B/RYR2/CASQ2	11	4	ENSG00000092969/ENSG00000162989/ENSG00000198626/ENSG00000118729	7	ENSG00000096433/ENSG00000109255/ENSG00000105711/ENSG00000173826/ENSG00000136574/ENSG00000055118/ENSG00000177098
BP	GO:0050714	positive regulation of protein secretion	11/505	192/14271	0.0794306	0.487699	ENSG00000134258/ENSG00000131620/ENSG00000109255/ENSG00000092969/ENSG00000106804/ENSG00000111199/ENSG00000170893/ENSG00000214274/ENSG00000163623/ENSG00000148677/ENSG00000102760	VTCN1/ANO1/NMU/TGFB2/C5/TRPV4/TRH/ANG/NKX6-1/ANKRD1/RGCC	11	3	ENSG00000134258/ENSG00000092969/ENSG00000148677	8	ENSG00000131620/ENSG00000109255/ENSG00000106804/ENSG00000111199/ENSG00000170893/ENSG00000214274/ENSG00000163623/ENSG00000102760
BP	GO:0072088	nephron epithelium morphogenesis	5/505	65/14271	0.079709	0.48864	ENSG00000184937/ENSG00000171791/ENSG00000273706/ENSG00000119630/ENSG00000128713	WT1/BCL2/LHX1/PGF/HOXD11	5	0		5	ENSG00000184937/ENSG00000171791/ENSG00000273706/ENSG00000119630/ENSG00000128713
BP	GO:0001662	behavioral fear response	3/505	29/14271	0.0816326	0.494992	ENSG00000171791/ENSG00000078725/ENSG00000147246	BCL2/BRINP1/HTR2C	3	2	ENSG00000078725/ENSG00000147246	1	ENSG00000171791
BP	GO:0002209	behavioral defense response	3/505	29/14271	0.0816326	0.494992	ENSG00000171791/ENSG00000078725/ENSG00000147246	BCL2/BRINP1/HTR2C	3	2	ENSG00000078725/ENSG00000147246	1	ENSG00000171791
BP	GO:0007176	regulation of epidermal growth factor-activated receptor activity	3/505	29/14271	0.0816326	0.494992	ENSG00000013588/ENSG00000150594/ENSG00000124882	GPRC5A/ADRA2A/EREG	3	1	ENSG00000013588	2	ENSG00000150594/ENSG00000124882
BP	GO:0035909	aorta morphogenesis	3/505	29/14271	0.0816326	0.494992	ENSG00000008196/ENSG00000092969/ENSG00000125266	TFAP2B/TGFB2/EFNB2	3	3	ENSG00000008196/ENSG00000092969/ENSG00000125266	0
BP	GO:0046688	response to copper ion	3/505	29/14271	0.0816326	0.494992	ENSG00000170312/ENSG00000125148/ENSG00000140465	CDK1/MT2A/CYP1A1	3	1	ENSG00000140465	2	ENSG00000170312/ENSG00000125148
BP	GO:0048246	macrophage chemotaxis	3/505	29/14271	0.0816326	0.494992	ENSG00000106804/ENSG00000172232/ENSG00000111199	C5/AZU1/TRPV4	3	0		3	ENSG00000106804/ENSG00000172232/ENSG00000111199
BP	GO:0048536	spleen development	3/505	29/14271	0.0816326	0.494992	ENSG00000164442/ENSG00000171791/ENSG00000147883	CITED2/BCL2/CDKN2B	3	2	ENSG00000164442/ENSG00000147883	1	ENSG00000171791
BP	GO:0060048	cardiac muscle contraction	7/505	106/14271	0.0819177	0.495183	ENSG00000105711/ENSG00000136574/ENSG00000055118/ENSG00000162989/ENSG00000177098/ENSG00000198626/ENSG00000118729	SCN1B/GATA4/KCNH2/KCNJ3/SCN4B/RYR2/CASQ2	7	3	ENSG00000162989/ENSG00000198626/ENSG00000118729	4	ENSG00000105711/ENSG00000136574/ENSG00000055118/ENSG00000177098
BP	GO:0071482	cellular response to light stimulus	7/505	106/14271	0.0819177	0.495183	ENSG00000178999/ENSG00000124762/ENSG00000132646/ENSG00000168078/ENSG00000134574/ENSG00000164045/ENSG00000104237	AURKB/CDKN1A/PCNA/PBK/DDB2/CDC25A/RP1	7	0		7	ENSG00000178999/ENSG00000124762/ENSG00000132646/ENSG00000168078/ENSG00000134574/ENSG00000164045/ENSG00000104237
BP	GO:0042113	B cell activation	10/505	171/14271	0.0824864	0.497329	ENSG00000124762/ENSG00000109685/ENSG00000129654/ENSG00000174371/ENSG00000106003/ENSG00000171791/ENSG00000135905/ENSG00000169621/ENSG00000086730/ENSG00000161405	CDKN1A/NSD2/FOXJ1/EXO1/LFNG/BCL2/DOCK10/APLF/LAT2/IKZF3	10	2	ENSG00000169621/ENSG00000161405	8	ENSG00000124762/ENSG00000109685/ENSG00000129654/ENSG00000174371/ENSG00000106003/ENSG00000171791/ENSG00000135905/ENSG00000086730
BP	GO:0007179	transforming growth factor beta receptor signaling pathway	9/505	149/14271	0.0825273	0.497329	ENSG00000124225/ENSG00000164442/ENSG00000171236/ENSG00000095739/ENSG00000092969/ENSG00000147883/ENSG00000156535/ENSG00000122176/ENSG00000128045	PMEPA1/CITED2/LRG1/BAMBI/TGFB2/CDKN2B/CD109/FMOD/RASL11B	9	7	ENSG00000124225/ENSG00000164442/ENSG00000095739/ENSG00000092969/ENSG00000147883/ENSG00000122176/ENSG00000128045	2	ENSG00000171236/ENSG00000156535
BP	GO:0042446	hormone biosynthetic process	5/505	66/14271	0.0838709	0.497715	ENSG00000108786/ENSG00000111012/ENSG00000196139/ENSG00000197406/ENSG00000211448	HSD17B1/CYP27B1/AKR1C3/DIO3/DIO2	5	3	ENSG00000108786/ENSG00000196139/ENSG00000211448	2	ENSG00000111012/ENSG00000197406
BP	GO:1990266	neutrophil migration	5/505	66/14271	0.0838709	0.497715	ENSG00000129988/ENSG00000115594/ENSG00000092969/ENSG00000196415/ENSG00000102962	LBP/IL1R1/TGFB2/PRTN3/CCL22	5	4	ENSG00000129988/ENSG00000115594/ENSG00000092969/ENSG00000102962	1	ENSG00000196415
BP	GO:0002562	somatic diversification of immune receptors via germline recombination within a single locus	4/505	47/14271	0.0838999	0.497715	ENSG00000164104/ENSG00000109685/ENSG00000174371/ENSG00000169621	HMGB2/NSD2/EXO1/APLF	4	1	ENSG00000169621	3	ENSG00000164104/ENSG00000109685/ENSG00000174371
BP	GO:0016444	somatic cell DNA recombination	4/505	47/14271	0.0838999	0.497715	ENSG00000164104/ENSG00000109685/ENSG00000174371/ENSG00000169621	HMGB2/NSD2/EXO1/APLF	4	1	ENSG00000169621	3	ENSG00000164104/ENSG00000109685/ENSG00000174371
BP	GO:0032781	positive regulation of ATPase activity	4/505	47/14271	0.0838999	0.497715	ENSG00000276043/ENSG00000121152/ENSG00000126803/ENSG00000198626	UHRF1/NCAPH/HSPA2/RYR2	4	1	ENSG00000198626	3	ENSG00000276043/ENSG00000121152/ENSG00000126803
BP	GO:0061005	cell differentiation involved in kidney development	4/505	47/14271	0.0838999	0.497715	ENSG00000272398/ENSG00000129654/ENSG00000184937/ENSG00000273706	CD24/FOXJ1/WT1/LHX1	4	1	ENSG00000272398	3	ENSG00000129654/ENSG00000184937/ENSG00000273706
BP	GO:0010951	negative regulation of endopeptidase activity	11/505	194/14271	0.0840113	0.497715	ENSG00000164611/ENSG00000089685/ENSG00000126709/ENSG00000008196/ENSG00000175793/ENSG00000101443/ENSG00000129355/ENSG00000106804/ENSG00000163536/ENSG00000156535/ENSG00000125735	PTTG1/BIRC5/IFI6/TFAP2B/SFN/WFDC2/CDKN2D/C5/SERPINI1/CD109/TNFSF14	11	3	ENSG00000008196/ENSG00000163536/ENSG00000125735	8	ENSG00000164611/ENSG00000089685/ENSG00000126709/ENSG00000175793/ENSG00000101443/ENSG00000129355/ENSG00000106804/ENSG00000156535
BP	GO:0048565	digestive tract development	7/505	107/14271	0.0851349	0.497715	ENSG00000134057/ENSG00000124762/ENSG00000176890/ENSG00000171791/ENSG00000092969/ENSG00000136574/ENSG00000140465	CCNB1/CDKN1A/TYMS/BCL2/TGFB2/GATA4/CYP1A1	7	2	ENSG00000092969/ENSG00000140465	5	ENSG00000134057/ENSG00000124762/ENSG00000176890/ENSG00000171791/ENSG00000136574
BP	GO:0010038	response to metal ion	15/505	287/14271	0.0858596	0.497715	ENSG00000134057/ENSG00000132646/ENSG00000096433/ENSG00000170312/ENSG00000125148/ENSG00000008196/ENSG00000171791/ENSG00000156113/ENSG00000160182/ENSG00000140465/ENSG00000196139/ENSG00000164362/ENSG00000198626/ENSG00000118729/ENSG00000106327	CCNB1/PCNA/ITPR3/CDK1/MT2A/TFAP2B/BCL2/KCNMA1/TFF1/CYP1A1/AKR1C3/TERT/RYR2/CASQ2/TFR2	15	6	ENSG00000008196/ENSG00000156113/ENSG00000140465/ENSG00000196139/ENSG00000198626/ENSG00000118729	9	ENSG00000134057/ENSG00000132646/ENSG00000096433/ENSG00000170312/ENSG00000125148/ENSG00000171791/ENSG00000160182/ENSG00000164362/ENSG00000106327
BP	GO:0002082	regulation of oxidative phosphorylation	2/505	14/14271	0.0859052	0.497715	ENSG00000134057/ENSG00000170312	CCNB1/CDK1	2	0		2	ENSG00000134057/ENSG00000170312
BP	GO:0035584	calcium-mediated signaling using intracellular calcium source	2/505	14/14271	0.0859052	0.497715	ENSG00000172232/ENSG00000198626	AZU1/RYR2	2	1	ENSG00000198626	1	ENSG00000172232
BP	GO:0036148	phosphatidylglycerol acyl-chain remodeling	2/505	14/14271	0.0859052	0.497715	ENSG00000116711/ENSG00000100078	PLA2G4A/PLA2G3	2	1	ENSG00000116711	1	ENSG00000100078
BP	GO:0040037	negative regulation of fibroblast growth factor receptor signaling pathway	2/505	14/14271	0.0859052	0.497715	ENSG00000187678/ENSG00000164056	SPRY4/SPRY1	2	1	ENSG00000164056	1	ENSG00000187678
BP	GO:0043369	CD4-positive or CD8-positive, alpha-beta T cell lineage commitment	2/505	14/14271	0.0859052	0.497715	ENSG00000171791/ENSG00000115318	BCL2/LOXL3	2	0		2	ENSG00000171791/ENSG00000115318
BP	GO:0043517	positive regulation of DNA damage response, signal transduction by p53 class mediator	2/505	14/14271	0.0859052	0.497715	ENSG00000141682/ENSG00000148677	PMAIP1/ANKRD1	2	1	ENSG00000148677	1	ENSG00000141682
BP	GO:0048313	Golgi inheritance	2/505	14/14271	0.0859052	0.497715	ENSG00000170312/ENSG00000173846	CDK1/PLK3	2	0		2	ENSG00000170312/ENSG00000173846
BP	GO:0051284	positive regulation of sequestering of calcium ion	2/505	14/14271	0.0859052	0.497715	ENSG00000198626/ENSG00000118729	RYR2/CASQ2	2	2	ENSG00000198626/ENSG00000118729	0
BP	GO:0051412	response to corticosterone	2/505	14/14271	0.0859052	0.497715	ENSG00000124762/ENSG00000170893	CDKN1A/TRH	2	0		2	ENSG00000124762/ENSG00000170893
BP	GO:0060259	regulation of feeding behavior	2/505	14/14271	0.0859052	0.497715	ENSG00000109255/ENSG00000170893	NMU/TRH	2	0		2	ENSG00000109255/ENSG00000170893
BP	GO:0071280	cellular response to copper ion	2/505	14/14271	0.0859052	0.497715	ENSG00000125148/ENSG00000140465	MT2A/CYP1A1	2	1	ENSG00000140465	1	ENSG00000125148
BP	GO:0072160	nephron tubule epithelial cell differentiation	2/505	14/14271	0.0859052	0.497715	ENSG00000272398/ENSG00000273706	CD24/LHX1	2	1	ENSG00000272398	1	ENSG00000273706
BP	GO:0072176	nephric duct development	2/505	14/14271	0.0859052	0.497715	ENSG00000273706/ENSG00000125266	LHX1/EFNB2	2	1	ENSG00000125266	1	ENSG00000273706
BP	GO:0090026	positive regulation of monocyte chemotaxis	2/505	14/14271	0.0859052	0.497715	ENSG00000143556/ENSG00000169245	S100A7/CXCL10	2	1	ENSG00000169245	1	ENSG00000143556
BP	GO:0097286	iron ion import	2/505	14/14271	0.0859052	0.497715	ENSG00000163975/ENSG00000106327	MELTF/TFR2	2	0		2	ENSG00000163975/ENSG00000106327
BP	GO:0097503	sialylation	2/505	14/14271	0.0859052	0.497715	ENSG00000148488/ENSG00000111728	ST8SIA6/ST8SIA1	2	1	ENSG00000111728	1	ENSG00000148488
BP	GO:2000105	positive regulation of DNA-dependent DNA replication	2/505	14/14271	0.0859052	0.497715	ENSG00000167513/ENSG00000129173	CDT1/E2F8	2	0		2	ENSG00000167513/ENSG00000129173
BP	GO:0070252	actin-mediated cell contraction	6/505	87/14271	0.0877368	0.506187	ENSG00000105711/ENSG00000136574/ENSG00000055118/ENSG00000162989/ENSG00000177098/ENSG00000198626	SCN1B/GATA4/KCNH2/KCNJ3/SCN4B/RYR2	6	2	ENSG00000162989/ENSG00000198626	4	ENSG00000105711/ENSG00000136574/ENSG00000055118/ENSG00000177098
BP	GO:0030198	extracellular matrix organization	15/505	288/14271	0.0877958	0.506187	ENSG00000184937/ENSG00000163435/ENSG00000158859/ENSG00000105376/ENSG00000130635/ENSG00000163975/ENSG00000005961/ENSG00000092969/ENSG00000077942/ENSG00000115318/ENSG00000197561/ENSG00000046653/ENSG00000103044/ENSG00000102760/ENSG00000122176	WT1/ELF3/ADAMTS4/ICAM5/COL5A1/MELTF/ITGA2B/TGFB2/FBLN1/LOXL3/ELANE/GPM6B/HAS3/RGCC/FMOD	15	5	ENSG00000163435/ENSG00000130635/ENSG00000092969/ENSG00000046653/ENSG00000122176	10	ENSG00000184937/ENSG00000158859/ENSG00000105376/ENSG00000163975/ENSG00000005961/ENSG00000077942/ENSG00000115318/ENSG00000197561/ENSG00000103044/ENSG00000102760
BP	GO:0045445	myoblast differentiation	5/505	67/14271	0.0881453	0.506187	ENSG00000169245/ENSG00000148677/ENSG00000165887/ENSG00000139174/ENSG00000125735	CXCL10/ANKRD1/ANKRD2/PRICKLE1/TNFSF14	5	5	ENSG00000169245/ENSG00000148677/ENSG00000165887/ENSG00000139174/ENSG00000125735	0
BP	GO:0061333	renal tubule morphogenesis	5/505	67/14271	0.0881453	0.506187	ENSG00000184937/ENSG00000171791/ENSG00000273706/ENSG00000119630/ENSG00000128713	WT1/BCL2/LHX1/PGF/HOXD11	5	0		5	ENSG00000184937/ENSG00000171791/ENSG00000273706/ENSG00000119630/ENSG00000128713
BP	GO:0070542	response to fatty acid	5/505	67/14271	0.0881453	0.506187	ENSG00000134057/ENSG00000101412/ENSG00000151632/ENSG00000135218/ENSG00000196139	CCNB1/E2F1/AKR1C2/CD36/AKR1C3	5	3	ENSG00000151632/ENSG00000135218/ENSG00000196139	2	ENSG00000134057/ENSG00000101412
BP	GO:0072028	nephron morphogenesis	5/505	67/14271	0.0881453	0.506187	ENSG00000184937/ENSG00000171791/ENSG00000273706/ENSG00000119630/ENSG00000128713	WT1/BCL2/LHX1/PGF/HOXD11	5	0		5	ENSG00000184937/ENSG00000171791/ENSG00000273706/ENSG00000119630/ENSG00000128713
BP	GO:0006730	one-carbon metabolic process	3/505	30/14271	0.0884271	0.506316	ENSG00000178538/ENSG00000228716/ENSG00000176890	CA8/DHFR/TYMS	3	0		3	ENSG00000178538/ENSG00000228716/ENSG00000176890
BP	GO:0097421	liver regeneration	3/505	30/14271	0.0884271	0.506316	ENSG00000087586/ENSG00000132646/ENSG00000176890	AURKA/PCNA/TYMS	3	0		3	ENSG00000087586/ENSG00000132646/ENSG00000176890
BP	GO:0010830	regulation of myotube differentiation	4/505	48/14271	0.0891014	0.506814	ENSG00000171791/ENSG00000169245/ENSG00000165887/ENSG00000125735	BCL2/CXCL10/ANKRD2/TNFSF14	4	3	ENSG00000169245/ENSG00000165887/ENSG00000125735	1	ENSG00000171791
BP	GO:0030397	membrane disassembly	4/505	48/14271	0.0891014	0.506814	ENSG00000166851/ENSG00000134057/ENSG00000157456/ENSG00000170312	PLK1/CCNB1/CCNB2/CDK1	4	0		4	ENSG00000166851/ENSG00000134057/ENSG00000157456/ENSG00000170312
BP	GO:0051081	nuclear envelope disassembly	4/505	48/14271	0.0891014	0.506814	ENSG00000166851/ENSG00000134057/ENSG00000157456/ENSG00000170312	PLK1/CCNB1/CCNB2/CDK1	4	0		4	ENSG00000166851/ENSG00000134057/ENSG00000157456/ENSG00000170312
BP	GO:0090329	regulation of DNA-dependent DNA replication	4/505	48/14271	0.0891014	0.506814	ENSG00000167513/ENSG00000140534/ENSG00000112312/ENSG00000129173	CDT1/TICRR/GMNN/E2F8	4	0		4	ENSG00000167513/ENSG00000140534/ENSG00000112312/ENSG00000129173
BP	GO:0023061	signal release	18/505	360/14271	0.0891629	0.506814	ENSG00000096433/ENSG00000150594/ENSG00000008196/ENSG00000131620/ENSG00000109255/ENSG00000156299/ENSG00000158445/ENSG00000143847/ENSG00000111199/ENSG00000183186/ENSG00000170893/ENSG00000110076/ENSG00000163623/ENSG00000147246/ENSG00000070808/ENSG00000106327/ENSG00000178750/ENSG00000186188	ITPR3/ADRA2A/TFAP2B/ANO1/NMU/TIAM1/KCNB1/PPFIA4/TRPV4/C2CD4C/TRH/NRXN2/NKX6-1/HTR2C/CAMK2A/TFR2/STX19/FFAR4	18	4	ENSG00000008196/ENSG00000158445/ENSG00000147246/ENSG00000178750	14	ENSG00000096433/ENSG00000150594/ENSG00000131620/ENSG00000109255/ENSG00000156299/ENSG00000143847/ENSG00000111199/ENSG00000183186/ENSG00000170893/ENSG00000110076/ENSG00000163623/ENSG00000070808/ENSG00000106327/ENSG00000186188
BP	GO:0034341	response to interferon-gamma	9/505	152/14271	0.0907193	0.514911	ENSG00000111331/ENSG00000125148/ENSG00000185885/ENSG00000142089/ENSG00000089127/ENSG00000185507/ENSG00000111012/ENSG00000102962/ENSG00000070808	OAS3/MT2A/IFITM1/IFITM3/OAS1/IRF7/CYP27B1/CCL22/CAMK2A	9	1	ENSG00000102962	8	ENSG00000111331/ENSG00000125148/ENSG00000185885/ENSG00000142089/ENSG00000089127/ENSG00000185507/ENSG00000111012/ENSG00000070808
BP	GO:0046717	acid secretion	6/505	88/14271	0.0915075	0.517879	ENSG00000109255/ENSG00000143847/ENSG00000116711/ENSG00000170893/ENSG00000100078/ENSG00000186198	NMU/PPFIA4/PLA2G4A/TRH/PLA2G3/SLC51B	6	1	ENSG00000116711	5	ENSG00000109255/ENSG00000143847/ENSG00000170893/ENSG00000100078/ENSG00000186198
BP	GO:2000117	negative regulation of cysteine-type endopeptidase activity	6/505	88/14271	0.0915075	0.517879	ENSG00000089685/ENSG00000126709/ENSG00000008196/ENSG00000175793/ENSG00000129355/ENSG00000125735	BIRC5/IFI6/TFAP2B/SFN/CDKN2D/TNFSF14	6	2	ENSG00000008196/ENSG00000125735	4	ENSG00000089685/ENSG00000126709/ENSG00000175793/ENSG00000129355
BP	GO:0007286	spermatid development	7/505	109/14271	0.0917829	0.518686	ENSG00000164104/ENSG00000137812/ENSG00000145491/ENSG00000126803/ENSG00000100206/ENSG00000100078/ENSG00000163596	HMGB2/KNL1/ROPN1L/HSPA2/DMC1/PLA2G3/ICA1L	7	0		7	ENSG00000164104/ENSG00000137812/ENSG00000145491/ENSG00000126803/ENSG00000100206/ENSG00000100078/ENSG00000163596
BP	GO:0031110	regulation of microtubule polymerization or depolymerization	5/505	68/14271	0.0925311	0.521405	ENSG00000134222/ENSG00000154839/ENSG00000165480/ENSG00000230873/ENSG00000111199	PSRC1/SKA1/SKA3/STMND1/TRPV4	5	0		5	ENSG00000134222/ENSG00000154839/ENSG00000165480/ENSG00000230873/ENSG00000111199
BP	GO:0045778	positive regulation of ossification	5/505	68/14271	0.0925311	0.521405	ENSG00000185885/ENSG00000092969/ENSG00000187608/ENSG00000109906/ENSG00000046653	IFITM1/TGFB2/ISG15/ZBTB16/GPM6B	5	3	ENSG00000092969/ENSG00000109906/ENSG00000046653	2	ENSG00000185885/ENSG00000187608
BP	GO:0055001	muscle cell development	8/505	131/14271	0.0934261	0.522917	ENSG00000134057/ENSG00000170312/ENSG00000171791/ENSG00000136574/ENSG00000179057/ENSG00000183644/ENSG00000148677/ENSG00000118729	CCNB1/CDK1/BCL2/GATA4/IGSF22/C11orf88/ANKRD1/CASQ2	8	3	ENSG00000179057/ENSG00000148677/ENSG00000118729	5	ENSG00000134057/ENSG00000170312/ENSG00000171791/ENSG00000136574/ENSG00000183644
BP	GO:0030278	regulation of ossification	9/505	153/14271	0.0935529	0.522917	ENSG00000185885/ENSG00000171791/ENSG00000111012/ENSG00000092969/ENSG00000187608/ENSG00000134569/ENSG00000109906/ENSG00000046653/ENSG00000198963	IFITM1/BCL2/CYP27B1/TGFB2/ISG15/LRP4/ZBTB16/GPM6B/RORB	9	5	ENSG00000092969/ENSG00000134569/ENSG00000109906/ENSG00000046653/ENSG00000198963	4	ENSG00000185885/ENSG00000171791/ENSG00000111012/ENSG00000187608
BP	GO:0009880	embryonic pattern specification	4/505	49/14271	0.0944543	0.522917	ENSG00000184937/ENSG00000183145/ENSG00000273706/ENSG00000109906	WT1/RIPPLY3/LHX1/ZBTB16	4	1	ENSG00000109906	3	ENSG00000184937/ENSG00000183145/ENSG00000273706
BP	GO:0051952	regulation of amine transport	4/505	49/14271	0.0944543	0.522917	ENSG00000150594/ENSG00000158445/ENSG00000188338/ENSG00000170893	ADRA2A/KCNB1/SLC38A3/TRH	4	1	ENSG00000158445	3	ENSG00000150594/ENSG00000188338/ENSG00000170893
BP	GO:0072091	regulation of stem cell proliferation	4/505	49/14271	0.0944543	0.522917	ENSG00000164104/ENSG00000066279/ENSG00000077942/ENSG00000164362	HMGB2/ASPM/FBLN1/TERT	4	0		4	ENSG00000164104/ENSG00000066279/ENSG00000077942/ENSG00000164362
BP	GO:0048608	reproductive structure development	18/505	363/14271	0.0945279	0.522917	ENSG00000164104/ENSG00000164442/ENSG00000184937/ENSG00000066279/ENSG00000106003/ENSG00000171791/ENSG00000111012/ENSG00000092969/ENSG00000181649/ENSG00000129173/ENSG00000124479/ENSG00000136574/ENSG00000273706/ENSG00000100206/ENSG00000196139/ENSG00000124882/ENSG00000102230/ENSG00000214274	HMGB2/CITED2/WT1/ASPM/LFNG/BCL2/CYP27B1/TGFB2/PHLDA2/E2F8/NDP/GATA4/LHX1/DMC1/AKR1C3/EREG/PCYT1B/ANG	18	4	ENSG00000164442/ENSG00000092969/ENSG00000124479/ENSG00000196139	14	ENSG00000164104/ENSG00000184937/ENSG00000066279/ENSG00000106003/ENSG00000171791/ENSG00000111012/ENSG00000181649/ENSG00000129173/ENSG00000136574/ENSG00000273706/ENSG00000100206/ENSG00000124882/ENSG00000102230/ENSG00000214274
BP	GO:0009416	response to light stimulus	14/505	268/14271	0.0949279	0.522917	ENSG00000178999/ENSG00000124762/ENSG00000132646/ENSG00000168078/ENSG00000134574/ENSG00000171791/ENSG00000109255/ENSG00000171992/ENSG00000164045/ENSG00000129355/ENSG00000166803/ENSG00000197561/ENSG00000104237/ENSG00000163207	AURKB/CDKN1A/PCNA/PBK/DDB2/BCL2/NMU/SYNPO/CDC25A/CDKN2D/PCLAF/ELANE/RP1/IVL	14	2	ENSG00000171992/ENSG00000163207	12	ENSG00000178999/ENSG00000124762/ENSG00000132646/ENSG00000168078/ENSG00000134574/ENSG00000171791/ENSG00000109255/ENSG00000164045/ENSG00000129355/ENSG00000166803/ENSG00000197561/ENSG00000104237
BP	GO:0055007	cardiac muscle cell differentiation	6/505	89/14271	0.0953646	0.522917	ENSG00000134057/ENSG00000184937/ENSG00000170312/ENSG00000136574/ENSG00000125266/ENSG00000179057	CCNB1/WT1/CDK1/GATA4/EFNB2/IGSF22	6	2	ENSG00000125266/ENSG00000179057	4	ENSG00000134057/ENSG00000184937/ENSG00000170312/ENSG00000136574
BP	GO:0015949	nucleobase-containing small molecule interconversion	3/505	31/14271	0.0954503	0.522917	ENSG00000171848/ENSG00000176890/ENSG00000140057	RRM2/TYMS/AK7	3	0		3	ENSG00000171848/ENSG00000176890/ENSG00000140057
BP	GO:0030212	hyaluronan metabolic process	3/505	31/14271	0.0954503	0.522917	ENSG00000072571/ENSG00000137193/ENSG00000103044	HMMR/PIM1/HAS3	3	0		3	ENSG00000072571/ENSG00000137193/ENSG00000103044
BP	GO:0042596	fear response	3/505	31/14271	0.0954503	0.522917	ENSG00000171791/ENSG00000078725/ENSG00000147246	BCL2/BRINP1/HTR2C	3	2	ENSG00000078725/ENSG00000147246	1	ENSG00000171791
BP	GO:0071715	icosanoid transport	3/505	31/14271	0.0954503	0.522917	ENSG00000116711/ENSG00000100078/ENSG00000176463	PLA2G4A/PLA2G3/SLCO3A1	3	1	ENSG00000116711	2	ENSG00000100078/ENSG00000176463
BP	GO:0085029	extracellular matrix assembly	3/505	31/14271	0.0954503	0.522917	ENSG00000046653/ENSG00000103044/ENSG00000102760	GPM6B/HAS3/RGCC	3	1	ENSG00000046653	2	ENSG00000103044/ENSG00000102760
BP	GO:1901571	fatty acid derivative transport	3/505	31/14271	0.0954503	0.522917	ENSG00000116711/ENSG00000100078/ENSG00000176463	PLA2G4A/PLA2G3/SLCO3A1	3	1	ENSG00000116711	2	ENSG00000100078/ENSG00000176463
BP	GO:0051402	neuron apoptotic process	11/505	199/14271	0.0961647	0.522917	ENSG00000101057/ENSG00000122966/ENSG00000118193/ENSG00000008196/ENSG00000171791/ENSG00000145390/ENSG00000092969/ENSG00000006016/ENSG00000158445/ENSG00000129521/ENSG00000164362	MYBL2/CIT/KIF14/TFAP2B/BCL2/USP53/TGFB2/CRLF1/KCNB1/EGLN3/TERT	11	5	ENSG00000008196/ENSG00000145390/ENSG00000092969/ENSG00000158445/ENSG00000129521	6	ENSG00000101057/ENSG00000122966/ENSG00000118193/ENSG00000171791/ENSG00000006016/ENSG00000164362
BP	GO:0010832	negative regulation of myotube differentiation	2/505	15/14271	0.0968768	0.522917	ENSG00000169245/ENSG00000165887	CXCL10/ANKRD2	2	2	ENSG00000169245/ENSG00000165887	0
BP	GO:0036158	outer dynein arm assembly	2/505	15/14271	0.0968768	0.522917	ENSG00000004838/ENSG00000198003	ZMYND10/CCDC151	2	0		2	ENSG00000004838/ENSG00000198003
BP	GO:0042403	thyroid hormone metabolic process	2/505	15/14271	0.0968768	0.522917	ENSG00000197406/ENSG00000211448	DIO3/DIO2	2	1	ENSG00000211448	1	ENSG00000197406
BP	GO:0042448	progesterone metabolic process	2/505	15/14271	0.0968768	0.522917	ENSG00000151632/ENSG00000196139	AKR1C2/AKR1C3	2	2	ENSG00000151632/ENSG00000196139	0
BP	GO:0042533	tumor necrosis factor biosynthetic process	2/505	15/14271	0.0968768	0.522917	ENSG00000129988/ENSG00000172232	LBP/AZU1	2	1	ENSG00000129988	1	ENSG00000172232
BP	GO:0042534	regulation of tumor necrosis factor biosynthetic process	2/505	15/14271	0.0968768	0.522917	ENSG00000129988/ENSG00000172232	LBP/AZU1	2	1	ENSG00000129988	1	ENSG00000172232
BP	GO:0048308	organelle inheritance	2/505	15/14271	0.0968768	0.522917	ENSG00000170312/ENSG00000173846	CDK1/PLK3	2	0		2	ENSG00000170312/ENSG00000173846
BP	GO:0051953	negative regulation of amine transport	2/505	15/14271	0.0968768	0.522917	ENSG00000150594/ENSG00000170893	ADRA2A/TRH	2	0		2	ENSG00000150594/ENSG00000170893
BP	GO:0061318	renal filtration cell differentiation	2/505	15/14271	0.0968768	0.522917	ENSG00000272398/ENSG00000184937	CD24/WT1	2	1	ENSG00000272398	1	ENSG00000184937
BP	GO:0071305	cellular response to vitamin D	2/505	15/14271	0.0968768	0.522917	ENSG00000137193/ENSG00000111012	PIM1/CYP27B1	2	0		2	ENSG00000137193/ENSG00000111012
BP	GO:0071371	cellular response to gonadotropin stimulus	2/505	15/14271	0.0968768	0.522917	ENSG00000145386/ENSG00000184937	CCNA2/WT1	2	0		2	ENSG00000145386/ENSG00000184937
BP	GO:0072112	glomerular visceral epithelial cell differentiation	2/505	15/14271	0.0968768	0.522917	ENSG00000272398/ENSG00000184937	CD24/WT1	2	1	ENSG00000272398	1	ENSG00000184937
BP	GO:1901739	regulation of myoblast fusion	2/505	15/14271	0.0968768	0.522917	ENSG00000169245/ENSG00000125735	CXCL10/TNFSF14	2	2	ENSG00000169245/ENSG00000125735	0
BP	GO:2000738	positive regulation of stem cell differentiation	2/505	15/14271	0.0968768	0.522917	ENSG00000092969/ENSG00000136574	TGFB2/GATA4	2	1	ENSG00000092969	1	ENSG00000136574
BP	GO:0009798	axis specification	5/505	69/14271	0.097027	0.522917	ENSG00000087586/ENSG00000164442/ENSG00000184937/ENSG00000134569/ENSG00000273706	AURKA/CITED2/WT1/LRP4/LHX1	5	2	ENSG00000164442/ENSG00000134569	3	ENSG00000087586/ENSG00000184937/ENSG00000273706
BP	GO:0050804	modulation of chemical synaptic transmission	14/505	269/14271	0.0970845	0.522917	ENSG00000117399/ENSG00000158258/ENSG00000096433/ENSG00000154146/ENSG00000109255/ENSG00000171992/ENSG00000234965/ENSG00000158445/ENSG00000058335/ENSG00000144868/ENSG00000108576/ENSG00000070808/ENSG00000115896/ENSG00000105464	CDC20/CLSTN2/ITPR3/NRGN/NMU/SYNPO/SHISA8/KCNB1/RASGRF1/TMEM108/SLC6A4/CAMK2A/PLCL1/GRIN2D	14	5	ENSG00000171992/ENSG00000158445/ENSG00000058335/ENSG00000108576/ENSG00000115896	9	ENSG00000117399/ENSG00000158258/ENSG00000096433/ENSG00000154146/ENSG00000109255/ENSG00000234965/ENSG00000144868/ENSG00000070808/ENSG00000105464
BP	GO:0099177	regulation of trans-synaptic signaling	14/505	269/14271	0.0970845	0.522917	ENSG00000117399/ENSG00000158258/ENSG00000096433/ENSG00000154146/ENSG00000109255/ENSG00000171992/ENSG00000234965/ENSG00000158445/ENSG00000058335/ENSG00000144868/ENSG00000108576/ENSG00000070808/ENSG00000115896/ENSG00000105464	CDC20/CLSTN2/ITPR3/NRGN/NMU/SYNPO/SHISA8/KCNB1/RASGRF1/TMEM108/SLC6A4/CAMK2A/PLCL1/GRIN2D	14	5	ENSG00000171992/ENSG00000158445/ENSG00000058335/ENSG00000108576/ENSG00000115896	9	ENSG00000117399/ENSG00000158258/ENSG00000096433/ENSG00000154146/ENSG00000109255/ENSG00000234965/ENSG00000144868/ENSG00000070808/ENSG00000105464
BP	GO:0044782	cilium organization	18/505	365/14271	0.0982167	0.528287	ENSG00000166851/ENSG00000119333/ENSG00000117650/ENSG00000129654/ENSG00000170312/ENSG00000004838/ENSG00000198003/ENSG00000186710/ENSG00000158163/ENSG00000167858/ENSG00000100078/ENSG00000092850/ENSG00000158428/ENSG00000089101/ENSG00000261949/ENSG00000104237/ENSG00000171811/ENSG00000187726	PLK1/WDR34/NEK2/FOXJ1/CDK1/ZMYND10/CCDC151/CFAP73/DZIP1L/TEKT1/PLA2G3/TEKT2/CATIP/CFAP61/GFY/RP1/CFAP46/DNAJB13	18	0		18	ENSG00000166851/ENSG00000119333/ENSG00000117650/ENSG00000129654/ENSG00000170312/ENSG00000004838/ENSG00000198003/ENSG00000186710/ENSG00000158163/ENSG00000167858/ENSG00000100078/ENSG00000092850/ENSG00000158428/ENSG00000089101/ENSG00000261949/ENSG00000104237/ENSG00000171811/ENSG00000187726
BP	GO:0001508	action potential	7/505	111/14271	0.0987136	0.528774	ENSG00000145390/ENSG00000158445/ENSG00000105711/ENSG00000055118/ENSG00000162989/ENSG00000177098/ENSG00000198626	USP53/KCNB1/SCN1B/KCNH2/KCNJ3/SCN4B/RYR2	7	4	ENSG00000145390/ENSG00000158445/ENSG00000162989/ENSG00000198626	3	ENSG00000105711/ENSG00000055118/ENSG00000177098
BP	GO:0030048	actin filament-based movement	7/505	111/14271	0.0987136	0.528774	ENSG00000128641/ENSG00000105711/ENSG00000136574/ENSG00000055118/ENSG00000162989/ENSG00000177098/ENSG00000198626	MYO1B/SCN1B/GATA4/KCNH2/KCNJ3/SCN4B/RYR2	7	3	ENSG00000128641/ENSG00000162989/ENSG00000198626	4	ENSG00000105711/ENSG00000136574/ENSG00000055118/ENSG00000177098
BP	GO:1905477	positive regulation of protein localization to membrane	7/505	111/14271	0.0987136	0.528774	ENSG00000101412/ENSG00000175793/ENSG00000171791/ENSG00000158445/ENSG00000134569/ENSG00000141682/ENSG00000186198	E2F1/SFN/BCL2/KCNB1/LRP4/PMAIP1/SLC51B	7	2	ENSG00000158445/ENSG00000134569	5	ENSG00000101412/ENSG00000175793/ENSG00000171791/ENSG00000141682/ENSG00000186198
BP	GO:0010972	negative regulation of G2/M transition of mitotic cell cycle	6/505	90/14271	0.0993075	0.531227	ENSG00000178999/ENSG00000087586/ENSG00000170312/ENSG00000140525/ENSG00000140534/ENSG00000092853	AURKB/AURKA/CDK1/FANCI/TICRR/CLSPN	6	0		6	ENSG00000178999/ENSG00000087586/ENSG00000170312/ENSG00000140525/ENSG00000140534/ENSG00000092853
BP	GO:0001836	release of cytochrome c from mitochondria	4/505	50/14271	0.0999553	0.532504	ENSG00000126709/ENSG00000175793/ENSG00000171791/ENSG00000141682	IFI6/SFN/BCL2/PMAIP1	4	0		4	ENSG00000126709/ENSG00000175793/ENSG00000171791/ENSG00000141682
BP	GO:0010332	response to gamma radiation	4/505	50/14271	0.0999553	0.532504	ENSG00000188486/ENSG00000124762/ENSG00000171791/ENSG00000169245	H2AFX/CDKN1A/BCL2/CXCL10	4	1	ENSG00000169245	3	ENSG00000188486/ENSG00000124762/ENSG00000171791
BP	GO:0055008	cardiac muscle tissue morphogenesis	4/505	50/14271	0.0999553	0.532504	ENSG00000092969/ENSG00000179057/ENSG00000148677/ENSG00000198626	TGFB2/IGSF22/ANKRD1/RYR2	4	4	ENSG00000092969/ENSG00000179057/ENSG00000148677/ENSG00000198626	0
BP	GO:0061458	reproductive system development	18/505	366/14271	0.100095	0.532521	ENSG00000164104/ENSG00000164442/ENSG00000184937/ENSG00000066279/ENSG00000106003/ENSG00000171791/ENSG00000111012/ENSG00000092969/ENSG00000181649/ENSG00000129173/ENSG00000124479/ENSG00000136574/ENSG00000273706/ENSG00000100206/ENSG00000196139/ENSG00000124882/ENSG00000102230/ENSG00000214274	HMGB2/CITED2/WT1/ASPM/LFNG/BCL2/CYP27B1/TGFB2/PHLDA2/E2F8/NDP/GATA4/LHX1/DMC1/AKR1C3/EREG/PCYT1B/ANG	18	4	ENSG00000164442/ENSG00000092969/ENSG00000124479/ENSG00000196139	14	ENSG00000164104/ENSG00000184937/ENSG00000066279/ENSG00000106003/ENSG00000171791/ENSG00000111012/ENSG00000181649/ENSG00000129173/ENSG00000136574/ENSG00000273706/ENSG00000100206/ENSG00000124882/ENSG00000102230/ENSG00000214274
BP	GO:0051222	positive regulation of protein transport	18/505	367/14271	0.101996	0.539002	ENSG00000134258/ENSG00000075218/ENSG00000170312/ENSG00000175793/ENSG00000131620/ENSG00000109255/ENSG00000092969/ENSG00000106804/ENSG00000158445/ENSG00000111199/ENSG00000173846/ENSG00000170893/ENSG00000214274/ENSG00000163623/ENSG00000148677/ENSG00000184584/ENSG00000102760/ENSG00000186198	VTCN1/GTSE1/CDK1/SFN/ANO1/NMU/TGFB2/C5/KCNB1/TRPV4/PLK3/TRH/ANG/NKX6-1/ANKRD1/TMEM173/RGCC/SLC51B	18	4	ENSG00000134258/ENSG00000092969/ENSG00000158445/ENSG00000148677	14	ENSG00000075218/ENSG00000170312/ENSG00000175793/ENSG00000131620/ENSG00000109255/ENSG00000106804/ENSG00000111199/ENSG00000173846/ENSG00000170893/ENSG00000214274/ENSG00000163623/ENSG00000184584/ENSG00000102760/ENSG00000186198
BP	GO:0019935	cyclic-nucleotide-mediated signaling	7/505	112/14271	0.102284	0.539002	ENSG00000150594/ENSG00000138031/ENSG00000135218/ENSG00000065989/ENSG00000181773/ENSG00000169245/ENSG00000132329	ADRA2A/ADCY3/CD36/PDE4A/GPR3/CXCL10/RAMP1	7	2	ENSG00000135218/ENSG00000169245	5	ENSG00000150594/ENSG00000138031/ENSG00000065989/ENSG00000181773/ENSG00000132329
BP	GO:0007389	pattern specification process	17/505	343/14271	0.102312	0.539002	ENSG00000087586/ENSG00000164442/ENSG00000129654/ENSG00000184937/ENSG00000106003/ENSG00000177103/ENSG00000198003/ENSG00000183145/ENSG00000136574/ENSG00000139318/ENSG00000134569/ENSG00000164056/ENSG00000273706/ENSG00000109906/ENSG00000163623/ENSG00000105997/ENSG00000128713	AURKA/CITED2/FOXJ1/WT1/LFNG/DSCAML1/CCDC151/RIPPLY3/GATA4/DUSP6/LRP4/SPRY1/LHX1/ZBTB16/NKX6-1/HOXA3/HOXD11	17	4	ENSG00000164442/ENSG00000134569/ENSG00000164056/ENSG00000109906	13	ENSG00000087586/ENSG00000129654/ENSG00000184937/ENSG00000106003/ENSG00000177103/ENSG00000198003/ENSG00000183145/ENSG00000136574/ENSG00000139318/ENSG00000273706/ENSG00000163623/ENSG00000105997/ENSG00000128713
BP	GO:0006775	fat-soluble vitamin metabolic process	3/505	32/14271	0.102693	0.539002	ENSG00000111012/ENSG00000140465/ENSG00000166426	CYP27B1/CYP1A1/CRABP1	3	1	ENSG00000140465	2	ENSG00000111012/ENSG00000166426
BP	GO:0017145	stem cell division	3/505	32/14271	0.102693	0.539002	ENSG00000066279/ENSG00000092969/ENSG00000109906	ASPM/TGFB2/ZBTB16	3	2	ENSG00000092969/ENSG00000109906	1	ENSG00000066279
BP	GO:0043949	regulation of cAMP-mediated signaling	3/505	32/14271	0.102693	0.539002	ENSG00000150594/ENSG00000065989/ENSG00000169245	ADRA2A/PDE4A/CXCL10	3	1	ENSG00000169245	2	ENSG00000150594/ENSG00000065989
BP	GO:0060285	cilium-dependent cell motility	3/505	32/14271	0.102693	0.539002	ENSG00000167858/ENSG00000092850/ENSG00000171811	TEKT1/TEKT2/CFAP46	3	0		3	ENSG00000167858/ENSG00000092850/ENSG00000171811
BP	GO:0071675	regulation of mononuclear cell migration	3/505	32/14271	0.102693	0.539002	ENSG00000111199/ENSG00000143556/ENSG00000169245	TRPV4/S100A7/CXCL10	3	1	ENSG00000169245	2	ENSG00000111199/ENSG00000143556
BP	GO:0072210	metanephric nephron development	3/505	32/14271	0.102693	0.539002	ENSG00000184937/ENSG00000008196/ENSG00000273706	WT1/TFAP2B/LHX1	3	1	ENSG00000008196	2	ENSG00000184937/ENSG00000273706
BP	GO:1905517	macrophage migration	3/505	32/14271	0.102693	0.539002	ENSG00000106804/ENSG00000172232/ENSG00000111199	C5/AZU1/TRPV4	3	0		3	ENSG00000106804/ENSG00000172232/ENSG00000111199
BP	GO:0046661	male sex differentiation	8/505	134/14271	0.103016	0.539971	ENSG00000164104/ENSG00000164442/ENSG00000184937/ENSG00000066279/ENSG00000171791/ENSG00000092969/ENSG00000136574/ENSG00000196139	HMGB2/CITED2/WT1/ASPM/BCL2/TGFB2/GATA4/AKR1C3	8	3	ENSG00000164442/ENSG00000092969/ENSG00000196139	5	ENSG00000164104/ENSG00000184937/ENSG00000066279/ENSG00000171791/ENSG00000136574
BP	GO:0016925	protein sumoylation	6/505	91/14271	0.103336	0.540918	ENSG00000131747/ENSG00000089685/ENSG00000178999/ENSG00000132646/ENSG00000149503/ENSG00000134690	TOP2A/BIRC5/AURKB/PCNA/INCENP/CDCA8	6	0		6	ENSG00000131747/ENSG00000089685/ENSG00000178999/ENSG00000132646/ENSG00000149503/ENSG00000134690
BP	GO:0071453	cellular response to oxygen levels	11/505	202/14271	0.103937	0.54334	ENSG00000145386/ENSG00000134057/ENSG00000164442/ENSG00000101412/ENSG00000171791/ENSG00000129521/ENSG00000141682/ENSG00000173846/ENSG00000164362/ENSG00000148677/ENSG00000102760	CCNA2/CCNB1/CITED2/E2F1/BCL2/EGLN3/PMAIP1/PLK3/TERT/ANKRD1/RGCC	11	3	ENSG00000164442/ENSG00000129521/ENSG00000148677	8	ENSG00000145386/ENSG00000134057/ENSG00000101412/ENSG00000171791/ENSG00000141682/ENSG00000173846/ENSG00000164362/ENSG00000102760
BP	GO:0046879	hormone secretion	13/505	249/14271	0.105087	0.546687	ENSG00000096433/ENSG00000150594/ENSG00000008196/ENSG00000131620/ENSG00000109255/ENSG00000156299/ENSG00000158445/ENSG00000111199/ENSG00000170893/ENSG00000163623/ENSG00000147246/ENSG00000106327/ENSG00000186188	ITPR3/ADRA2A/TFAP2B/ANO1/NMU/TIAM1/KCNB1/TRPV4/TRH/NKX6-1/HTR2C/TFR2/FFAR4	13	3	ENSG00000008196/ENSG00000158445/ENSG00000147246	10	ENSG00000096433/ENSG00000150594/ENSG00000131620/ENSG00000109255/ENSG00000156299/ENSG00000111199/ENSG00000170893/ENSG00000163623/ENSG00000106327/ENSG00000186188
BP	GO:0030574	collagen catabolic process	4/505	51/14271	0.105601	0.546687	ENSG00000130635/ENSG00000196415/ENSG00000011028/ENSG00000204291	COL5A1/PRTN3/MRC2/COL15A1	4	2	ENSG00000130635/ENSG00000204291	2	ENSG00000196415/ENSG00000011028
BP	GO:0055013	cardiac muscle cell development	4/505	51/14271	0.105601	0.546687	ENSG00000134057/ENSG00000170312/ENSG00000136574/ENSG00000179057	CCNB1/CDK1/GATA4/IGSF22	4	1	ENSG00000179057	3	ENSG00000134057/ENSG00000170312/ENSG00000136574
BP	GO:0006875	cellular metal ion homeostasis	20/505	418/14271	0.106201	0.546687	ENSG00000272398/ENSG00000096433/ENSG00000151882/ENSG00000125148/ENSG00000171791/ENSG00000109255/ENSG00000156113/ENSG00000160183/ENSG00000135218/ENSG00000128285/ENSG00000111199/ENSG00000197561/ENSG00000178752/ENSG00000169245/ENSG00000147246/ENSG00000198626/ENSG00000118729/ENSG00000105464/ENSG00000121966/ENSG00000106327	CD24/ITPR3/CCL28/MT2A/BCL2/NMU/KCNMA1/TMPRSS3/CD36/MCHR1/TRPV4/ELANE/ERFE/CXCL10/HTR2C/RYR2/CASQ2/GRIN2D/CXCR4/TFR2	20	8	ENSG00000272398/ENSG00000151882/ENSG00000156113/ENSG00000135218/ENSG00000169245/ENSG00000147246/ENSG00000198626/ENSG00000118729	12	ENSG00000096433/ENSG00000125148/ENSG00000171791/ENSG00000109255/ENSG00000160183/ENSG00000128285/ENSG00000111199/ENSG00000197561/ENSG00000178752/ENSG00000105464/ENSG00000121966/ENSG00000106327
BP	GO:0006813	potassium ion transport	10/505	180/14271	0.106466	0.546687	ENSG00000150594/ENSG00000135519/ENSG00000156113/ENSG00000158445/ENSG00000173826/ENSG00000055118/ENSG00000162989/ENSG00000152049/ENSG00000164794/ENSG00000118729	ADRA2A/KCNH3/KCNMA1/KCNB1/KCNH6/KCNH2/KCNJ3/KCNE4/KCNV1/CASQ2	10	5	ENSG00000156113/ENSG00000158445/ENSG00000162989/ENSG00000164794/ENSG00000118729	5	ENSG00000150594/ENSG00000135519/ENSG00000173826/ENSG00000055118/ENSG00000152049
BP	GO:0035335	peptidyl-tyrosine dephosphorylation	6/505	92/14271	0.107448	0.546687	ENSG00000100526/ENSG00000158402/ENSG00000164045/ENSG00000139318/ENSG00000127329/ENSG00000130829	CDKN3/CDC25C/CDC25A/DUSP6/PTPRB/DUSP9	6	1	ENSG00000127329	5	ENSG00000100526/ENSG00000158402/ENSG00000164045/ENSG00000139318/ENSG00000130829
BP	GO:0050864	regulation of B cell activation	6/505	92/14271	0.107448	0.546687	ENSG00000124762/ENSG00000109685/ENSG00000129654/ENSG00000171791/ENSG00000169621/ENSG00000161405	CDKN1A/NSD2/FOXJ1/BCL2/APLF/IKZF3	6	2	ENSG00000169621/ENSG00000161405	4	ENSG00000124762/ENSG00000109685/ENSG00000129654/ENSG00000171791
BP	GO:0002313	mature B cell differentiation involved in immune response	2/505	16/14271	0.108217	0.546687	ENSG00000106003/ENSG00000135905	LFNG/DOCK10	2	0		2	ENSG00000106003/ENSG00000135905
BP	GO:0003215	cardiac right ventricle morphogenesis	2/505	16/14271	0.108217	0.546687	ENSG00000092969/ENSG00000136574	TGFB2/GATA4	2	1	ENSG00000092969	1	ENSG00000136574
BP	GO:0009129	pyrimidine nucleoside monophosphate metabolic process	2/505	16/14271	0.108217	0.546687	ENSG00000176890/ENSG00000205309	TYMS/NT5M	2	0		2	ENSG00000176890/ENSG00000205309
BP	GO:0010523	negative regulation of calcium ion transport into cytosol	2/505	16/14271	0.108217	0.546687	ENSG00000171791/ENSG00000118729	BCL2/CASQ2	2	1	ENSG00000118729	1	ENSG00000171791
BP	GO:0032075	positive regulation of nuclease activity	2/505	16/14271	0.108217	0.546687	ENSG00000164104/ENSG00000132646	HMGB2/PCNA	2	0		2	ENSG00000164104/ENSG00000132646
BP	GO:0035020	regulation of Rac protein signal transduction	2/505	16/14271	0.108217	0.546687	ENSG00000058335/ENSG00000120318	RASGRF1/ARAP3	2	1	ENSG00000058335	1	ENSG00000120318
BP	GO:0042359	vitamin D metabolic process	2/505	16/14271	0.108217	0.546687	ENSG00000111012/ENSG00000140465	CYP27B1/CYP1A1	2	1	ENSG00000140465	1	ENSG00000111012
BP	GO:0046597	negative regulation of viral entry into host cell	2/505	16/14271	0.108217	0.546687	ENSG00000185885/ENSG00000142089	IFITM1/IFITM3	2	0		2	ENSG00000185885/ENSG00000142089
BP	GO:0051000	positive regulation of nitric-oxide synthase activity	2/505	16/14271	0.108217	0.546687	ENSG00000228716/ENSG00000164362	DHFR/TERT	2	0		2	ENSG00000228716/ENSG00000164362
BP	GO:0051307	meiotic chromosome separation	2/505	16/14271	0.108217	0.546687	ENSG00000131747/ENSG00000135476	TOP2A/ESPL1	2	0		2	ENSG00000131747/ENSG00000135476
BP	GO:0051900	regulation of mitochondrial depolarization	2/505	16/14271	0.108217	0.546687	ENSG00000126709/ENSG00000171791	IFI6/BCL2	2	0		2	ENSG00000126709/ENSG00000171791
BP	GO:0086014	atrial cardiac muscle cell action potential	2/505	16/14271	0.108217	0.546687	ENSG00000162989/ENSG00000198626	KCNJ3/RYR2	2	2	ENSG00000162989/ENSG00000198626	0
BP	GO:0086026	atrial cardiac muscle cell to AV node cell signaling	2/505	16/14271	0.108217	0.546687	ENSG00000162989/ENSG00000198626	KCNJ3/RYR2	2	2	ENSG00000162989/ENSG00000198626	0
BP	GO:0086066	atrial cardiac muscle cell to AV node cell communication	2/505	16/14271	0.108217	0.546687	ENSG00000162989/ENSG00000198626	KCNJ3/RYR2	2	2	ENSG00000162989/ENSG00000198626	0
BP	GO:0098581	detection of external biotic stimulus	2/505	16/14271	0.108217	0.546687	ENSG00000129988/ENSG00000161031	LBP/PGLYRP2	2	1	ENSG00000129988	1	ENSG00000161031
BP	GO:0098810	neurotransmitter reuptake	2/505	16/14271	0.108217	0.546687	ENSG00000108576/ENSG00000046653	SLC6A4/GPM6B	2	2	ENSG00000108576/ENSG00000046653	0
BP	GO:0099068	postsynapse assembly	2/505	16/14271	0.108217	0.546687	ENSG00000134569/ENSG00000110076	LRP4/NRXN2	2	1	ENSG00000134569	1	ENSG00000110076
BP	GO:2000310	regulation of NMDA receptor activity	2/505	16/14271	0.108217	0.546687	ENSG00000174871/ENSG00000058335	CNIH2/RASGRF1	2	1	ENSG00000058335	1	ENSG00000174871
BP	GO:2000696	regulation of epithelial cell differentiation involved in kidney development	2/505	16/14271	0.108217	0.546687	ENSG00000272398/ENSG00000273706	CD24/LHX1	2	1	ENSG00000272398	1	ENSG00000273706
BP	GO:0048515	spermatid differentiation	7/505	114/14271	0.109632	0.549076	ENSG00000164104/ENSG00000137812/ENSG00000145491/ENSG00000126803/ENSG00000100206/ENSG00000100078/ENSG00000163596	HMGB2/KNL1/ROPN1L/HSPA2/DMC1/PLA2G3/ICA1L	7	0		7	ENSG00000164104/ENSG00000137812/ENSG00000145491/ENSG00000126803/ENSG00000100206/ENSG00000100078/ENSG00000163596
BP	GO:0001539	cilium or flagellum-dependent cell motility	3/505	33/14271	0.110147	0.549076	ENSG00000167858/ENSG00000092850/ENSG00000171811	TEKT1/TEKT2/CFAP46	3	0		3	ENSG00000167858/ENSG00000092850/ENSG00000171811
BP	GO:0002931	response to ischemia	3/505	33/14271	0.110147	0.549076	ENSG00000171791/ENSG00000073150/ENSG00000070808	BCL2/PANX2/CAMK2A	3	0		3	ENSG00000171791/ENSG00000073150/ENSG00000070808
BP	GO:0009262	deoxyribonucleotide metabolic process	3/505	33/14271	0.110147	0.549076	ENSG00000171848/ENSG00000176890/ENSG00000205309	RRM2/TYMS/NT5M	3	0		3	ENSG00000171848/ENSG00000176890/ENSG00000205309
BP	GO:0010470	regulation of gastrulation	3/505	33/14271	0.110147	0.549076	ENSG00000130635/ENSG00000139318/ENSG00000273706	COL5A1/DUSP6/LHX1	3	1	ENSG00000130635	2	ENSG00000139318/ENSG00000273706
BP	GO:0045737	positive regulation of cyclin-dependent protein serine/threonine kinase activity	3/505	33/14271	0.110147	0.549076	ENSG00000134057/ENSG00000134222/ENSG00000102760	CCNB1/PSRC1/RGCC	3	0		3	ENSG00000134057/ENSG00000134222/ENSG00000102760
BP	GO:0042391	regulation of membrane potential	17/505	347/14271	0.110442	0.549076	ENSG00000126709/ENSG00000174871/ENSG00000171791/ENSG00000145390/ENSG00000135519/ENSG00000156113/ENSG00000158445/ENSG00000105711/ENSG00000173826/ENSG00000055118/ENSG00000141682/ENSG00000162989/ENSG00000177098/ENSG00000144868/ENSG00000198626/ENSG00000118729/ENSG00000105464	IFI6/CNIH2/BCL2/USP53/KCNH3/KCNMA1/KCNB1/SCN1B/KCNH6/KCNH2/PMAIP1/KCNJ3/SCN4B/TMEM108/RYR2/CASQ2/GRIN2D	17	6	ENSG00000145390/ENSG00000156113/ENSG00000158445/ENSG00000162989/ENSG00000198626/ENSG00000118729	11	ENSG00000126709/ENSG00000174871/ENSG00000171791/ENSG00000135519/ENSG00000105711/ENSG00000173826/ENSG00000055118/ENSG00000141682/ENSG00000177098/ENSG00000144868/ENSG00000105464
BP	GO:0043405	regulation of MAP kinase activity	15/505	299/14271	0.110922	0.549076	ENSG00000272398/ENSG00000183856/ENSG00000170312/ENSG00000150594/ENSG00000187678/ENSG00000106804/ENSG00000156299/ENSG00000173546/ENSG00000139318/ENSG00000164056/ENSG00000102755/ENSG00000197561/ENSG00000130829/ENSG00000177283/ENSG00000121966	CD24/IQGAP3/CDK1/ADRA2A/SPRY4/C5/TIAM1/CSPG4/DUSP6/SPRY1/FLT1/ELANE/DUSP9/FZD8/CXCR4	15	2	ENSG00000272398/ENSG00000164056	13	ENSG00000183856/ENSG00000170312/ENSG00000150594/ENSG00000187678/ENSG00000106804/ENSG00000156299/ENSG00000173546/ENSG00000139318/ENSG00000102755/ENSG00000197561/ENSG00000130829/ENSG00000177283/ENSG00000121966
BP	GO:0015908	fatty acid transport	5/505	72/14271	0.11116	0.549076	ENSG00000135218/ENSG00000116711/ENSG00000100078/ENSG00000178752/ENSG00000176463	CD36/PLA2G4A/PLA2G3/ERFE/SLCO3A1	5	2	ENSG00000135218/ENSG00000116711	3	ENSG00000100078/ENSG00000178752/ENSG00000176463
BP	GO:0018958	phenol-containing compound metabolic process	5/505	72/14271	0.11116	0.549076	ENSG00000171791/ENSG00000092969/ENSG00000197406/ENSG00000131480/ENSG00000211448	BCL2/TGFB2/DIO3/AOC2/DIO2	5	3	ENSG00000092969/ENSG00000131480/ENSG00000211448	2	ENSG00000171791/ENSG00000197406
BP	GO:0046902	regulation of mitochondrial membrane permeability	5/505	72/14271	0.11116	0.549076	ENSG00000101412/ENSG00000175793/ENSG00000171791/ENSG00000141682/ENSG00000070808	E2F1/SFN/BCL2/PMAIP1/CAMK2A	5	0		5	ENSG00000101412/ENSG00000175793/ENSG00000171791/ENSG00000141682/ENSG00000070808
BP	GO:0061097	regulation of protein tyrosine kinase activity	5/505	72/14271	0.11116	0.549076	ENSG00000272398/ENSG00000175920/ENSG00000013588/ENSG00000150594/ENSG00000124882	CD24/DOK7/GPRC5A/ADRA2A/EREG	5	2	ENSG00000272398/ENSG00000013588	3	ENSG00000175920/ENSG00000150594/ENSG00000124882
BP	GO:0071621	granulocyte chemotaxis	5/505	72/14271	0.11116	0.549076	ENSG00000129988/ENSG00000092969/ENSG00000102962/ENSG00000111199/ENSG00000143556	LBP/TGFB2/CCL22/TRPV4/S100A7	5	3	ENSG00000129988/ENSG00000092969/ENSG00000102962	2	ENSG00000111199/ENSG00000143556
BP	GO:0002920	regulation of humoral immune response	4/505	52/14271	0.111389	0.549076	ENSG00000129654/ENSG00000183018/ENSG00000106804/ENSG00000159403	FOXJ1/SPNS2/C5/C1R	4	1	ENSG00000183018	3	ENSG00000129654/ENSG00000106804/ENSG00000159403
BP	GO:0015837	amine transport	4/505	52/14271	0.111389	0.549076	ENSG00000150594/ENSG00000158445/ENSG00000188338/ENSG00000170893	ADRA2A/KCNB1/SLC38A3/TRH	4	1	ENSG00000158445	3	ENSG00000150594/ENSG00000188338/ENSG00000170893
BP	GO:1901616	organic hydroxy compound catabolic process	4/505	52/14271	0.111389	0.549076	ENSG00000111012/ENSG00000141401/ENSG00000196139/ENSG00000197406	CYP27B1/IMPA2/AKR1C3/DIO3	4	1	ENSG00000196139	3	ENSG00000111012/ENSG00000141401/ENSG00000197406
BP	GO:0071804	cellular potassium ion transport	9/505	159/14271	0.111626	0.549076	ENSG00000135519/ENSG00000156113/ENSG00000158445/ENSG00000173826/ENSG00000055118/ENSG00000162989/ENSG00000152049/ENSG00000164794/ENSG00000118729	KCNH3/KCNMA1/KCNB1/KCNH6/KCNH2/KCNJ3/KCNE4/KCNV1/CASQ2	9	5	ENSG00000156113/ENSG00000158445/ENSG00000162989/ENSG00000164794/ENSG00000118729	4	ENSG00000135519/ENSG00000173826/ENSG00000055118/ENSG00000152049
BP	GO:0071805	potassium ion transmembrane transport	9/505	159/14271	0.111626	0.549076	ENSG00000135519/ENSG00000156113/ENSG00000158445/ENSG00000173826/ENSG00000055118/ENSG00000162989/ENSG00000152049/ENSG00000164794/ENSG00000118729	KCNH3/KCNMA1/KCNB1/KCNH6/KCNH2/KCNJ3/KCNE4/KCNV1/CASQ2	9	5	ENSG00000156113/ENSG00000158445/ENSG00000162989/ENSG00000164794/ENSG00000118729	4	ENSG00000135519/ENSG00000173826/ENSG00000055118/ENSG00000152049
BP	GO:0032963	collagen metabolic process	6/505	93/14271	0.111643	0.549076	ENSG00000130635/ENSG00000110811/ENSG00000196415/ENSG00000011028/ENSG00000102760/ENSG00000204291	COL5A1/P3H3/PRTN3/MRC2/RGCC/COL15A1	6	2	ENSG00000130635/ENSG00000204291	4	ENSG00000110811/ENSG00000196415/ENSG00000011028/ENSG00000102760
BP	GO:0042303	molting cycle	6/505	93/14271	0.111643	0.549076	ENSG00000171791/ENSG00000092969/ENSG00000134569/ENSG00000127863/ENSG00000156535/ENSG00000164362	BCL2/TGFB2/LRP4/TNFRSF19/CD109/TERT	6	2	ENSG00000092969/ENSG00000134569	4	ENSG00000171791/ENSG00000127863/ENSG00000156535/ENSG00000164362
BP	GO:0042633	hair cycle	6/505	93/14271	0.111643	0.549076	ENSG00000171791/ENSG00000092969/ENSG00000134569/ENSG00000127863/ENSG00000156535/ENSG00000164362	BCL2/TGFB2/LRP4/TNFRSF19/CD109/TERT	6	2	ENSG00000092969/ENSG00000134569	4	ENSG00000171791/ENSG00000127863/ENSG00000156535/ENSG00000164362
BP	GO:0001837	epithelial to mesenchymal transition	7/505	115/14271	0.113409	0.55358	ENSG00000101447/ENSG00000095739/ENSG00000092969/ENSG00000156299/ENSG00000164056/ENSG00000115318/ENSG00000102760	FAM83D/BAMBI/TGFB2/TIAM1/SPRY1/LOXL3/RGCC	7	3	ENSG00000095739/ENSG00000092969/ENSG00000164056	4	ENSG00000101447/ENSG00000156299/ENSG00000115318/ENSG00000102760
BP	GO:0030010	establishment of cell polarity	7/505	115/14271	0.113409	0.55358	ENSG00000076382/ENSG00000129654/ENSG00000115163/ENSG00000080986/ENSG00000121957/ENSG00000164056/ENSG00000136098	SPAG5/FOXJ1/CENPA/NDC80/GPSM2/SPRY1/NEK3	7	1	ENSG00000164056	6	ENSG00000076382/ENSG00000129654/ENSG00000115163/ENSG00000080986/ENSG00000121957/ENSG00000136098
BP	GO:0030856	regulation of epithelial cell differentiation	7/505	115/14271	0.113409	0.55358	ENSG00000272398/ENSG00000129654/ENSG00000175793/ENSG00000111012/ENSG00000273706/ENSG00000156535/ENSG00000163623	CD24/FOXJ1/SFN/CYP27B1/LHX1/CD109/NKX6-1	7	1	ENSG00000272398	6	ENSG00000129654/ENSG00000175793/ENSG00000111012/ENSG00000273706/ENSG00000156535/ENSG00000163623
BP	GO:0055123	digestive system development	7/505	115/14271	0.113409	0.55358	ENSG00000134057/ENSG00000124762/ENSG00000176890/ENSG00000171791/ENSG00000092969/ENSG00000136574/ENSG00000140465	CCNB1/CDKN1A/TYMS/BCL2/TGFB2/GATA4/CYP1A1	7	2	ENSG00000092969/ENSG00000140465	5	ENSG00000134057/ENSG00000124762/ENSG00000176890/ENSG00000171791/ENSG00000136574
BP	GO:0060402	calcium ion transport into cytosol	7/505	115/14271	0.113409	0.55358	ENSG00000096433/ENSG00000171791/ENSG00000169245/ENSG00000147246/ENSG00000198626/ENSG00000118729/ENSG00000105464	ITPR3/BCL2/CXCL10/HTR2C/RYR2/CASQ2/GRIN2D	7	4	ENSG00000169245/ENSG00000147246/ENSG00000198626/ENSG00000118729	3	ENSG00000096433/ENSG00000171791/ENSG00000105464
BP	GO:0090288	negative regulation of cellular response to growth factor stimulus	7/505	115/14271	0.113409	0.55358	ENSG00000124225/ENSG00000095739/ENSG00000187678/ENSG00000164056/ENSG00000020181/ENSG00000156535/ENSG00000128045	PMEPA1/BAMBI/SPRY4/SPRY1/ADGRA2/CD109/RASL11B	7	4	ENSG00000124225/ENSG00000095739/ENSG00000164056/ENSG00000128045	3	ENSG00000187678/ENSG00000020181/ENSG00000156535
BP	GO:0050708	regulation of protein secretion	17/505	349/14271	0.114651	0.557831	ENSG00000134258/ENSG00000096433/ENSG00000150594/ENSG00000008196/ENSG00000131620/ENSG00000109255/ENSG00000092969/ENSG00000106804/ENSG00000156299/ENSG00000158445/ENSG00000111199/ENSG00000170893/ENSG00000214274/ENSG00000163623/ENSG00000148677/ENSG00000102760/ENSG00000186188	VTCN1/ITPR3/ADRA2A/TFAP2B/ANO1/NMU/TGFB2/C5/TIAM1/KCNB1/TRPV4/TRH/ANG/NKX6-1/ANKRD1/RGCC/FFAR4	17	5	ENSG00000134258/ENSG00000008196/ENSG00000092969/ENSG00000158445/ENSG00000148677	12	ENSG00000096433/ENSG00000150594/ENSG00000131620/ENSG00000109255/ENSG00000106804/ENSG00000156299/ENSG00000111199/ENSG00000170893/ENSG00000214274/ENSG00000163623/ENSG00000102760/ENSG00000186188
BP	GO:0043062	extracellular structure organization	16/505	325/14271	0.115208	0.557831	ENSG00000184937/ENSG00000163435/ENSG00000158859/ENSG00000105376/ENSG00000130635/ENSG00000163975/ENSG00000005961/ENSG00000092969/ENSG00000077942/ENSG00000135218/ENSG00000115318/ENSG00000197561/ENSG00000046653/ENSG00000103044/ENSG00000102760/ENSG00000122176	WT1/ELF3/ADAMTS4/ICAM5/COL5A1/MELTF/ITGA2B/TGFB2/FBLN1/CD36/LOXL3/ELANE/GPM6B/HAS3/RGCC/FMOD	16	6	ENSG00000163435/ENSG00000130635/ENSG00000092969/ENSG00000135218/ENSG00000046653/ENSG00000122176	10	ENSG00000184937/ENSG00000158859/ENSG00000105376/ENSG00000163975/ENSG00000005961/ENSG00000077942/ENSG00000115318/ENSG00000197561/ENSG00000103044/ENSG00000102760
BP	GO:0051346	negative regulation of hydrolase activity	18/505	374/14271	0.11593	0.557831	ENSG00000164611/ENSG00000089685/ENSG00000127564/ENSG00000126709/ENSG00000008196/ENSG00000137812/ENSG00000175793/ENSG00000092969/ENSG00000101443/ENSG00000129355/ENSG00000106804/ENSG00000185745/ENSG00000163536/ENSG00000164056/ENSG00000166897/ENSG00000156535/ENSG00000137558/ENSG00000125735	PTTG1/BIRC5/PKMYT1/IFI6/TFAP2B/KNL1/SFN/TGFB2/WFDC2/CDKN2D/C5/IFIT1/SERPINI1/SPRY1/ELFN2/CD109/PI15/TNFSF14	18	5	ENSG00000008196/ENSG00000092969/ENSG00000163536/ENSG00000164056/ENSG00000125735	13	ENSG00000164611/ENSG00000089685/ENSG00000127564/ENSG00000126709/ENSG00000137812/ENSG00000175793/ENSG00000101443/ENSG00000129355/ENSG00000106804/ENSG00000185745/ENSG00000166897/ENSG00000156535/ENSG00000137558
BP	GO:0000731	DNA synthesis involved in DNA repair	5/505	73/14271	0.116081	0.557831	ENSG00000132646/ENSG00000174371/ENSG00000187608/ENSG00000129355/ENSG00000166803	PCNA/EXO1/ISG15/CDKN2D/PCLAF	5	0		5	ENSG00000132646/ENSG00000174371/ENSG00000187608/ENSG00000129355/ENSG00000166803
BP	GO:0007098	centrosome cycle	7/505	116/14271	0.117254	0.557831	ENSG00000166851/ENSG00000117650/ENSG00000138160/ENSG00000087586/ENSG00000170312/ENSG00000075702/ENSG00000166803	PLK1/NEK2/KIF11/AURKA/CDK1/WDR62/PCLAF	7	0		7	ENSG00000166851/ENSG00000117650/ENSG00000138160/ENSG00000087586/ENSG00000170312/ENSG00000075702/ENSG00000166803
BP	GO:0046824	positive regulation of nucleocytoplasmic transport	4/505	53/14271	0.117314	0.557831	ENSG00000075218/ENSG00000170312/ENSG00000175793/ENSG00000184584	GTSE1/CDK1/SFN/TMEM173	4	0		4	ENSG00000075218/ENSG00000170312/ENSG00000175793/ENSG00000184584
BP	GO:0021537	telencephalon development	11/505	207/14271	0.117687	0.557831	ENSG00000188486/ENSG00000013810/ENSG00000118193/ENSG00000075702/ENSG00000066279/ENSG00000154146/ENSG00000138772/ENSG00000184486/ENSG00000187951/ENSG00000273706/ENSG00000144868	H2AFX/TACC3/KIF14/WDR62/ASPM/NRGN/ANXA3/POU3F2/AC091057.1/LHX1/TMEM108	11	1	ENSG00000138772	10	ENSG00000188486/ENSG00000013810/ENSG00000118193/ENSG00000075702/ENSG00000066279/ENSG00000154146/ENSG00000184486/ENSG00000187951/ENSG00000273706/ENSG00000144868
BP	GO:0002204	somatic recombination of immunoglobulin genes involved in immune response	3/505	34/14271	0.117801	0.557831	ENSG00000109685/ENSG00000174371/ENSG00000169621	NSD2/EXO1/APLF	3	1	ENSG00000169621	2	ENSG00000109685/ENSG00000174371
BP	GO:0002208	somatic diversification of immunoglobulins involved in immune response	3/505	34/14271	0.117801	0.557831	ENSG00000109685/ENSG00000174371/ENSG00000169621	NSD2/EXO1/APLF	3	1	ENSG00000169621	2	ENSG00000109685/ENSG00000174371
BP	GO:0007129	synapsis	3/505	34/14271	0.117801	0.557831	ENSG00000175305/ENSG00000100206/ENSG00000161860	CCNE2/DMC1/SYCE2	3	0		3	ENSG00000175305/ENSG00000100206/ENSG00000161860
BP	GO:0010559	regulation of glycoprotein biosynthetic process	3/505	34/14271	0.117801	0.557831	ENSG00000171791/ENSG00000186198/ENSG00000132329	BCL2/SLC51B/RAMP1	3	0		3	ENSG00000171791/ENSG00000186198/ENSG00000132329
BP	GO:0032964	collagen biosynthetic process	3/505	34/14271	0.117801	0.557831	ENSG00000130635/ENSG00000110811/ENSG00000102760	COL5A1/P3H3/RGCC	3	1	ENSG00000130635	2	ENSG00000110811/ENSG00000102760
BP	GO:0035136	forelimb morphogenesis	3/505	34/14271	0.117801	0.557831	ENSG00000008196/ENSG00000109906/ENSG00000141622	TFAP2B/ZBTB16/RNF165	3	2	ENSG00000008196/ENSG00000109906	1	ENSG00000141622
BP	GO:0042461	photoreceptor cell development	3/505	34/14271	0.117801	0.557831	ENSG00000197406/ENSG00000104237/ENSG00000198963	DIO3/RP1/RORB	3	1	ENSG00000198963	2	ENSG00000197406/ENSG00000104237
BP	GO:0045190	isotype switching	3/505	34/14271	0.117801	0.557831	ENSG00000109685/ENSG00000174371/ENSG00000169621	NSD2/EXO1/APLF	3	1	ENSG00000169621	2	ENSG00000109685/ENSG00000174371
BP	GO:0045684	positive regulation of epidermis development	3/505	34/14271	0.117801	0.557831	ENSG00000175793/ENSG00000111012/ENSG00000092969	SFN/CYP27B1/TGFB2	3	1	ENSG00000092969	2	ENSG00000175793/ENSG00000111012
BP	GO:0060412	ventricular septum morphogenesis	3/505	34/14271	0.117801	0.557831	ENSG00000164442/ENSG00000109685/ENSG00000092969	CITED2/NSD2/TGFB2	3	2	ENSG00000164442/ENSG00000092969	1	ENSG00000109685
BP	GO:1900449	regulation of glutamate receptor signaling pathway	3/505	34/14271	0.117801	0.557831	ENSG00000174871/ENSG00000234965/ENSG00000058335	CNIH2/SHISA8/RASGRF1	3	1	ENSG00000058335	2	ENSG00000174871/ENSG00000234965
BP	GO:1903793	positive regulation of anion transport	3/505	34/14271	0.117801	0.557831	ENSG00000188338/ENSG00000170893/ENSG00000178752	SLC38A3/TRH/ERFE	3	0		3	ENSG00000188338/ENSG00000170893/ENSG00000178752
BP	GO:0007600	sensory perception	20/505	425/14271	0.119566	0.557831	ENSG00000089685/ENSG00000096433/ENSG00000145390/ENSG00000131620/ENSG00000109255/ENSG00000138031/ENSG00000129355/ENSG00000160183/ENSG00000124479/ENSG00000132563/ENSG00000135218/ENSG00000143341/ENSG00000065989/ENSG00000162896/ENSG00000149972/ENSG00000261949/ENSG00000131480/ENSG00000105464/ENSG00000104237/ENSG00000198963	BIRC5/ITPR3/USP53/ANO1/NMU/ADCY3/CDKN2D/TMPRSS3/NDP/REEP2/CD36/HMCN1/PDE4A/PIGR/CNTN5/GFY/AOC2/GRIN2D/RP1/RORB	20	8	ENSG00000145390/ENSG00000124479/ENSG00000135218/ENSG00000143341/ENSG00000162896/ENSG00000149972/ENSG00000131480/ENSG00000198963	12	ENSG00000089685/ENSG00000096433/ENSG00000131620/ENSG00000109255/ENSG00000138031/ENSG00000129355/ENSG00000160183/ENSG00000132563/ENSG00000065989/ENSG00000261949/ENSG00000105464/ENSG00000104237
BP	GO:0000920	cell separation after cytokinesis	2/505	17/14271	0.119887	0.557831	ENSG00000112984/ENSG00000138180	KIF20A/CEP55	2	0		2	ENSG00000112984/ENSG00000138180
BP	GO:0007250	activation of NF-kappaB-inducing kinase activity	2/505	17/14271	0.119887	0.557831	ENSG00000100065/ENSG00000133048	CARD10/CHI3L1	2	0		2	ENSG00000100065/ENSG00000133048
BP	GO:0008356	asymmetric cell division	2/505	17/14271	0.119887	0.557831	ENSG00000066279/ENSG00000109906	ASPM/ZBTB16	2	1	ENSG00000109906	1	ENSG00000066279
BP	GO:0009110	vitamin biosynthetic process	2/505	17/14271	0.119887	0.557831	ENSG00000111012/ENSG00000135069	CYP27B1/PSAT1	2	0		2	ENSG00000111012/ENSG00000135069
BP	GO:0010460	positive regulation of heart rate	2/505	17/14271	0.119887	0.557831	ENSG00000109255/ENSG00000198626	NMU/RYR2	2	1	ENSG00000198626	1	ENSG00000109255
BP	GO:0010560	positive regulation of glycoprotein biosynthetic process	2/505	17/14271	0.119887	0.557831	ENSG00000186198/ENSG00000132329	SLC51B/RAMP1	2	0		2	ENSG00000186198/ENSG00000132329
BP	GO:0010758	regulation of macrophage chemotaxis	2/505	17/14271	0.119887	0.557831	ENSG00000106804/ENSG00000111199	C5/TRPV4	2	0		2	ENSG00000106804/ENSG00000111199
BP	GO:0010881	regulation of cardiac muscle contraction by regulation of the release of sequestered calcium ion	2/505	17/14271	0.119887	0.557831	ENSG00000198626/ENSG00000118729	RYR2/CASQ2	2	2	ENSG00000198626/ENSG00000118729	0
BP	GO:0014850	response to muscle activity	2/505	17/14271	0.119887	0.557831	ENSG00000242114/ENSG00000198626	MTFP1/RYR2	2	1	ENSG00000198626	1	ENSG00000242114
BP	GO:0016137	glycoside metabolic process	2/505	17/14271	0.119887	0.557831	ENSG00000151632/ENSG00000196139	AKR1C2/AKR1C3	2	2	ENSG00000151632/ENSG00000196139	0
BP	GO:0030325	adrenal gland development	2/505	17/14271	0.119887	0.557831	ENSG00000164442/ENSG00000184937	CITED2/WT1	2	1	ENSG00000164442	1	ENSG00000184937
BP	GO:0035024	negative regulation of Rho protein signal transduction	2/505	17/14271	0.119887	0.557831	ENSG00000165895/ENSG00000120318	ARHGAP42/ARAP3	2	1	ENSG00000165895	1	ENSG00000120318
BP	GO:0043567	regulation of insulin-like growth factor receptor signaling pathway	2/505	17/14271	0.119887	0.557831	ENSG00000141753/ENSG00000167779	IGFBP4/IGFBP6	2	0		2	ENSG00000141753/ENSG00000167779
BP	GO:0044342	type B pancreatic cell proliferation	2/505	17/14271	0.119887	0.557831	ENSG00000141753/ENSG00000163623	IGFBP4/NKX6-1	2	0		2	ENSG00000141753/ENSG00000163623
BP	GO:0060039	pericardium development	2/505	17/14271	0.119887	0.557831	ENSG00000184937/ENSG00000125848	WT1/FLRT3	2	1	ENSG00000125848	1	ENSG00000184937
BP	GO:0071379	cellular response to prostaglandin stimulus	2/505	17/14271	0.119887	0.557831	ENSG00000151632/ENSG00000196139	AKR1C2/AKR1C3	2	2	ENSG00000151632/ENSG00000196139	0
BP	GO:0071625	vocalization behavior	2/505	17/14271	0.119887	0.557831	ENSG00000078725/ENSG00000110076	BRINP1/NRXN2	2	1	ENSG00000078725	1	ENSG00000110076
BP	GO:1904355	positive regulation of telomere capping	2/505	17/14271	0.119887	0.557831	ENSG00000178999/ENSG00000117650	AURKB/NEK2	2	0		2	ENSG00000178999/ENSG00000117650
BP	GO:1905939	regulation of gonad development	2/505	17/14271	0.119887	0.557831	ENSG00000164442/ENSG00000184937	CITED2/WT1	2	1	ENSG00000164442	1	ENSG00000184937
BP	GO:0006941	striated muscle contraction	8/505	139/14271	0.120169	0.557831	ENSG00000105711/ENSG00000136574/ENSG00000055118/ENSG00000162989/ENSG00000177098/ENSG00000179057/ENSG00000198626/ENSG00000118729	SCN1B/GATA4/KCNH2/KCNJ3/SCN4B/IGSF22/RYR2/CASQ2	8	4	ENSG00000162989/ENSG00000179057/ENSG00000198626/ENSG00000118729	4	ENSG00000105711/ENSG00000136574/ENSG00000055118/ENSG00000177098
BP	GO:0007569	cell aging	6/505	95/14271	0.12028	0.557831	ENSG00000188486/ENSG00000111206/ENSG00000124762/ENSG00000170312/ENSG00000171791/ENSG00000164362	H2AFX/FOXM1/CDKN1A/CDK1/BCL2/TERT	6	0		6	ENSG00000188486/ENSG00000111206/ENSG00000124762/ENSG00000170312/ENSG00000171791/ENSG00000164362
BP	GO:1901343	negative regulation of vasculature development	6/505	95/14271	0.12028	0.557831	ENSG00000184937/ENSG00000007968/ENSG00000092969/ENSG00000100065/ENSG00000169245/ENSG00000102760	WT1/E2F2/TGFB2/CARD10/CXCL10/RGCC	6	2	ENSG00000092969/ENSG00000169245	4	ENSG00000184937/ENSG00000007968/ENSG00000100065/ENSG00000102760
BP	GO:0046883	regulation of hormone secretion	11/505	208/14271	0.120555	0.558441	ENSG00000096433/ENSG00000150594/ENSG00000008196/ENSG00000131620/ENSG00000109255/ENSG00000156299/ENSG00000158445/ENSG00000170893/ENSG00000163623/ENSG00000147246/ENSG00000106327	ITPR3/ADRA2A/TFAP2B/ANO1/NMU/TIAM1/KCNB1/TRH/NKX6-1/HTR2C/TFR2	11	3	ENSG00000008196/ENSG00000158445/ENSG00000147246	8	ENSG00000096433/ENSG00000150594/ENSG00000131620/ENSG00000109255/ENSG00000156299/ENSG00000170893/ENSG00000163623/ENSG00000106327
BP	GO:0002200	somatic diversification of immune receptors	4/505	54/14271	0.123374	0.570149	ENSG00000164104/ENSG00000109685/ENSG00000174371/ENSG00000169621	HMGB2/NSD2/EXO1/APLF	4	1	ENSG00000169621	3	ENSG00000164104/ENSG00000109685/ENSG00000174371
BP	GO:0097345	mitochondrial outer membrane permeabilization	4/505	54/14271	0.123374	0.570149	ENSG00000101412/ENSG00000175793/ENSG00000171791/ENSG00000141682	E2F1/SFN/BCL2/PMAIP1	4	0		4	ENSG00000101412/ENSG00000175793/ENSG00000171791/ENSG00000141682
BP	GO:0050730	regulation of peptidyl-tyrosine phosphorylation	10/505	186/14271	0.124457	0.574476	ENSG00000272398/ENSG00000175920/ENSG00000013588/ENSG00000150594/ENSG00000186891/ENSG00000006016/ENSG00000135218/ENSG00000173546/ENSG00000134569/ENSG00000124882	CD24/DOK7/GPRC5A/ADRA2A/TNFRSF18/CRLF1/CD36/CSPG4/LRP4/EREG	10	4	ENSG00000272398/ENSG00000013588/ENSG00000135218/ENSG00000134569	6	ENSG00000175920/ENSG00000150594/ENSG00000186891/ENSG00000006016/ENSG00000173546/ENSG00000124882
BP	GO:0060041	retina development in camera-type eye	7/505	118/14271	0.125144	0.575884	ENSG00000008196/ENSG00000092969/ENSG00000124479/ENSG00000273706/ENSG00000197406/ENSG00000104237/ENSG00000198963	TFAP2B/TGFB2/NDP/LHX1/DIO3/RP1/RORB	7	4	ENSG00000008196/ENSG00000092969/ENSG00000124479/ENSG00000198963	3	ENSG00000273706/ENSG00000197406/ENSG00000104237
BP	GO:0001754	eye photoreceptor cell differentiation	3/505	35/14271	0.125647	0.575884	ENSG00000197406/ENSG00000104237/ENSG00000198963	DIO3/RP1/RORB	3	1	ENSG00000198963	2	ENSG00000197406/ENSG00000104237
BP	GO:0060043	regulation of cardiac muscle cell proliferation	3/505	35/14271	0.125647	0.575884	ENSG00000134057/ENSG00000170312/ENSG00000137193	CCNB1/CDK1/PIM1	3	0		3	ENSG00000134057/ENSG00000170312/ENSG00000137193
BP	GO:0072678	T cell migration	3/505	35/14271	0.125647	0.575884	ENSG00000143556/ENSG00000169245/ENSG00000125735	S100A7/CXCL10/TNFSF14	3	2	ENSG00000169245/ENSG00000125735	1	ENSG00000143556
BP	GO:0090184	positive regulation of kidney development	3/505	35/14271	0.125647	0.575884	ENSG00000272398/ENSG00000184937/ENSG00000273706	CD24/WT1/LHX1	3	1	ENSG00000272398	2	ENSG00000184937/ENSG00000273706
BP	GO:2000351	regulation of endothelial cell apoptotic process	3/505	35/14271	0.125647	0.575884	ENSG00000196139/ENSG00000164362/ENSG00000102760	AKR1C3/TERT/RGCC	3	1	ENSG00000196139	2	ENSG00000164362/ENSG00000102760
BP	GO:0001942	hair follicle development	5/505	75/14271	0.126227	0.57786	ENSG00000171791/ENSG00000092969/ENSG00000134569/ENSG00000127863/ENSG00000156535	BCL2/TGFB2/LRP4/TNFRSF19/CD109	5	2	ENSG00000092969/ENSG00000134569	3	ENSG00000171791/ENSG00000127863/ENSG00000156535
BP	GO:0009914	hormone transport	13/505	258/14271	0.12792	0.581116	ENSG00000096433/ENSG00000150594/ENSG00000008196/ENSG00000131620/ENSG00000109255/ENSG00000156299/ENSG00000158445/ENSG00000111199/ENSG00000170893/ENSG00000163623/ENSG00000147246/ENSG00000106327/ENSG00000186188	ITPR3/ADRA2A/TFAP2B/ANO1/NMU/TIAM1/KCNB1/TRPV4/TRH/NKX6-1/HTR2C/TFR2/FFAR4	13	3	ENSG00000008196/ENSG00000158445/ENSG00000147246	10	ENSG00000096433/ENSG00000150594/ENSG00000131620/ENSG00000109255/ENSG00000156299/ENSG00000111199/ENSG00000170893/ENSG00000163623/ENSG00000106327/ENSG00000186188
BP	GO:0002478	antigen processing and presentation of exogenous peptide antigen	9/505	164/14271	0.128066	0.581116	ENSG00000142945/ENSG00000138160/ENSG00000090889/ENSG00000137807/ENSG00000163808/ENSG00000138778/ENSG00000135218/ENSG00000116701/ENSG00000066735	KIF2C/KIF11/KIF4A/KIF23/KIF15/CENPE/CD36/NCF2/KIF26A	9	2	ENSG00000135218/ENSG00000116701	7	ENSG00000142945/ENSG00000138160/ENSG00000090889/ENSG00000137807/ENSG00000163808/ENSG00000138778/ENSG00000066735
BP	GO:0046822	regulation of nucleocytoplasmic transport	6/505	97/14271	0.129238	0.581116	ENSG00000124762/ENSG00000075218/ENSG00000170312/ENSG00000175793/ENSG00000165949/ENSG00000184584	CDKN1A/GTSE1/CDK1/SFN/IFI27/TMEM173	6	0		6	ENSG00000124762/ENSG00000075218/ENSG00000170312/ENSG00000175793/ENSG00000165949/ENSG00000184584
BP	GO:2000278	regulation of DNA biosynthetic process	6/505	97/14271	0.129238	0.581116	ENSG00000178999/ENSG00000117650/ENSG00000124762/ENSG00000140451/ENSG00000148677/ENSG00000102760	AURKB/NEK2/CDKN1A/PIF1/ANKRD1/RGCC	6	1	ENSG00000148677	5	ENSG00000178999/ENSG00000117650/ENSG00000124762/ENSG00000140451/ENSG00000102760
BP	GO:0014855	striated muscle cell proliferation	4/505	55/14271	0.129564	0.581116	ENSG00000134057/ENSG00000170312/ENSG00000137193/ENSG00000092969	CCNB1/CDK1/PIM1/TGFB2	4	1	ENSG00000092969	3	ENSG00000134057/ENSG00000170312/ENSG00000137193
BP	GO:0050830	defense response to Gram-positive bacterium	4/505	55/14271	0.129564	0.581116	ENSG00000164104/ENSG00000129988/ENSG00000161031/ENSG00000135218	HMGB2/LBP/PGLYRP2/CD36	4	2	ENSG00000129988/ENSG00000135218	2	ENSG00000164104/ENSG00000161031
BP	GO:0050891	multicellular organismal water homeostasis	4/505	55/14271	0.129564	0.581116	ENSG00000008196/ENSG00000175793/ENSG00000138031/ENSG00000111199	TFAP2B/SFN/ADCY3/TRPV4	4	1	ENSG00000008196	3	ENSG00000175793/ENSG00000138031/ENSG00000111199
BP	GO:1903827	regulation of cellular protein localization	22/505	480/14271	0.129818	0.581116	ENSG00000166851/ENSG00000124762/ENSG00000075218/ENSG00000146670/ENSG00000167513/ENSG00000170312/ENSG00000101412/ENSG00000080986/ENSG00000175793/ENSG00000121957/ENSG00000171791/ENSG00000165949/ENSG00000100065/ENSG00000158445/ENSG00000175305/ENSG00000134569/ENSG00000141682/ENSG00000173846/ENSG00000046653/ENSG00000164362/ENSG00000184584/ENSG00000186198	PLK1/CDKN1A/GTSE1/CDCA5/CDT1/CDK1/E2F1/NDC80/SFN/GPSM2/BCL2/IFI27/CARD10/KCNB1/CCNE2/LRP4/PMAIP1/PLK3/GPM6B/TERT/TMEM173/SLC51B	22	3	ENSG00000158445/ENSG00000134569/ENSG00000046653	19	ENSG00000166851/ENSG00000124762/ENSG00000075218/ENSG00000146670/ENSG00000167513/ENSG00000170312/ENSG00000101412/ENSG00000080986/ENSG00000175793/ENSG00000121957/ENSG00000171791/ENSG00000165949/ENSG00000100065/ENSG00000175305/ENSG00000141682/ENSG00000173846/ENSG00000164362/ENSG00000184584/ENSG00000186198
BP	GO:0031669	cellular response to nutrient levels	10/505	188/14271	0.130803	0.581116	ENSG00000124762/ENSG00000149485/ENSG00000171791/ENSG00000137193/ENSG00000111012/ENSG00000147883/ENSG00000158445/ENSG00000141682/ENSG00000188338/ENSG00000196139	CDKN1A/FADS1/BCL2/PIM1/CYP27B1/CDKN2B/KCNB1/PMAIP1/SLC38A3/AKR1C3	10	3	ENSG00000147883/ENSG00000158445/ENSG00000196139	7	ENSG00000124762/ENSG00000149485/ENSG00000171791/ENSG00000137193/ENSG00000111012/ENSG00000141682/ENSG00000188338
BP	GO:0071560	cellular response to transforming growth factor beta stimulus	10/505	188/14271	0.130803	0.581116	ENSG00000124225/ENSG00000164442/ENSG00000171236/ENSG00000095739/ENSG00000092969/ENSG00000147883/ENSG00000156535/ENSG00000148677/ENSG00000122176/ENSG00000128045	PMEPA1/CITED2/LRG1/BAMBI/TGFB2/CDKN2B/CD109/ANKRD1/FMOD/RASL11B	10	8	ENSG00000124225/ENSG00000164442/ENSG00000095739/ENSG00000092969/ENSG00000147883/ENSG00000148677/ENSG00000122176/ENSG00000128045	2	ENSG00000171236/ENSG00000156535
BP	GO:0043409	negative regulation of MAPK cascade	8/505	142/14271	0.131144	0.581116	ENSG00000111206/ENSG00000168078/ENSG00000187678/ENSG00000077942/ENSG00000186897/ENSG00000139318/ENSG00000164056/ENSG00000130829	FOXM1/PBK/SPRY4/FBLN1/C1QL4/DUSP6/SPRY1/DUSP9	8	1	ENSG00000164056	7	ENSG00000111206/ENSG00000168078/ENSG00000187678/ENSG00000077942/ENSG00000186897/ENSG00000139318/ENSG00000130829
BP	GO:0042035	regulation of cytokine biosynthetic process	5/505	76/14271	0.131447	0.581116	ENSG00000129988/ENSG00000129654/ENSG00000172232/ENSG00000197561/ENSG00000124882	LBP/FOXJ1/AZU1/ELANE/EREG	5	1	ENSG00000129988	4	ENSG00000129654/ENSG00000172232/ENSG00000197561/ENSG00000124882
BP	GO:0002360	T cell lineage commitment	2/505	18/14271	0.131849	0.581116	ENSG00000171791/ENSG00000115318	BCL2/LOXL3	2	0		2	ENSG00000171791/ENSG00000115318
BP	GO:0007530	sex determination	2/505	18/14271	0.131849	0.581116	ENSG00000164442/ENSG00000184937	CITED2/WT1	2	1	ENSG00000164442	1	ENSG00000184937
BP	GO:0009074	aromatic amino acid family catabolic process	2/505	18/14271	0.131849	0.581116	ENSG00000117009/ENSG00000162174	KMO/ASRGL1	2	1	ENSG00000117009	1	ENSG00000162174
BP	GO:0009595	detection of biotic stimulus	2/505	18/14271	0.131849	0.581116	ENSG00000129988/ENSG00000161031	LBP/PGLYRP2	2	1	ENSG00000129988	1	ENSG00000161031
BP	GO:0009651	response to salt stress	2/505	18/14271	0.131849	0.581116	ENSG00000117009/ENSG00000111199	KMO/TRPV4	2	1	ENSG00000117009	1	ENSG00000111199
BP	GO:0010738	regulation of protein kinase A signaling	2/505	18/14271	0.131849	0.581116	ENSG00000065989/ENSG00000131016	PDE4A/AKAP12	2	0		2	ENSG00000065989/ENSG00000131016
BP	GO:0030952	establishment or maintenance of cytoskeleton polarity	2/505	18/14271	0.131849	0.581116	ENSG00000142945/ENSG00000115963	KIF2C/RND3	2	1	ENSG00000115963	1	ENSG00000142945
BP	GO:0031000	response to caffeine	2/505	18/14271	0.131849	0.581116	ENSG00000198626/ENSG00000118729	RYR2/CASQ2	2	2	ENSG00000198626/ENSG00000118729	0
BP	GO:0035994	response to muscle stretch	2/505	18/14271	0.131849	0.581116	ENSG00000148677/ENSG00000198626	ANKRD1/RYR2	2	2	ENSG00000148677/ENSG00000198626	0
BP	GO:0036270	response to diuretic	2/505	18/14271	0.131849	0.581116	ENSG00000198626/ENSG00000118729	RYR2/CASQ2	2	2	ENSG00000198626/ENSG00000118729	0
BP	GO:0042755	eating behavior	2/505	18/14271	0.131849	0.581116	ENSG00000109255/ENSG00000170893	NMU/TRH	2	0		2	ENSG00000109255/ENSG00000170893
BP	GO:0045117	azole transport	2/505	18/14271	0.131849	0.581116	ENSG00000188338/ENSG00000135917	SLC38A3/SLC19A3	2	1	ENSG00000135917	1	ENSG00000188338
BP	GO:0048665	neuron fate specification	2/505	18/14271	0.131849	0.581116	ENSG00000184486/ENSG00000163623	POU3F2/NKX6-1	2	0		2	ENSG00000184486/ENSG00000163623
BP	GO:0060142	regulation of syncytium formation by plasma membrane fusion	2/505	18/14271	0.131849	0.581116	ENSG00000169245/ENSG00000125735	CXCL10/TNFSF14	2	2	ENSG00000169245/ENSG00000125735	0
BP	GO:0061213	positive regulation of mesonephros development	2/505	18/14271	0.131849	0.581116	ENSG00000184937/ENSG00000273706	WT1/LHX1	2	0		2	ENSG00000184937/ENSG00000273706
BP	GO:0071677	positive regulation of mononuclear cell migration	2/505	18/14271	0.131849	0.581116	ENSG00000143556/ENSG00000169245	S100A7/CXCL10	2	1	ENSG00000169245	1	ENSG00000143556
BP	GO:0086013	membrane repolarization during cardiac muscle cell action potential	2/505	18/14271	0.131849	0.581116	ENSG00000055118/ENSG00000162989	KCNH2/KCNJ3	2	1	ENSG00000162989	1	ENSG00000055118
BP	GO:0090025	regulation of monocyte chemotaxis	2/505	18/14271	0.131849	0.581116	ENSG00000143556/ENSG00000169245	S100A7/CXCL10	2	1	ENSG00000169245	1	ENSG00000143556
BP	GO:1901380	negative regulation of potassium ion transmembrane transport	2/505	18/14271	0.131849	0.581116	ENSG00000055118/ENSG00000118729	KCNH2/CASQ2	2	1	ENSG00000118729	1	ENSG00000055118
BP	GO:1903055	positive regulation of extracellular matrix organization	2/505	18/14271	0.131849	0.581116	ENSG00000163975/ENSG00000102760	MELTF/RGCC	2	0		2	ENSG00000163975/ENSG00000102760
BP	GO:1905521	regulation of macrophage migration	2/505	18/14271	0.131849	0.581116	ENSG00000106804/ENSG00000111199	C5/TRPV4	2	0		2	ENSG00000106804/ENSG00000111199
BP	GO:0031668	cellular response to extracellular stimulus	11/505	212/14271	0.132415	0.582298	ENSG00000124762/ENSG00000149485/ENSG00000171791/ENSG00000137193/ENSG00000111012/ENSG00000147883/ENSG00000158445/ENSG00000141682/ENSG00000188338/ENSG00000196139/ENSG00000066735	CDKN1A/FADS1/BCL2/PIM1/CYP27B1/CDKN2B/KCNB1/PMAIP1/SLC38A3/AKR1C3/KIF26A	11	3	ENSG00000147883/ENSG00000158445/ENSG00000196139	8	ENSG00000124762/ENSG00000149485/ENSG00000171791/ENSG00000137193/ENSG00000111012/ENSG00000141682/ENSG00000188338/ENSG00000066735
BP	GO:0072593	reactive oxygen species metabolic process	11/505	212/14271	0.132415	0.582298	ENSG00000111206/ENSG00000124762/ENSG00000228716/ENSG00000171791/ENSG00000135218/ENSG00000140465/ENSG00000141682/ENSG00000147485/ENSG00000196139/ENSG00000113492/ENSG00000116701	FOXM1/CDKN1A/DHFR/BCL2/CD36/CYP1A1/PMAIP1/PXDNL/AKR1C3/AGXT2/NCF2	11	6	ENSG00000135218/ENSG00000140465/ENSG00000147485/ENSG00000196139/ENSG00000113492/ENSG00000116701	5	ENSG00000111206/ENSG00000124762/ENSG00000228716/ENSG00000171791/ENSG00000141682
BP	GO:0003254	regulation of membrane depolarization	3/505	36/14271	0.133676	0.583072	ENSG00000126709/ENSG00000171791/ENSG00000105711	IFI6/BCL2/SCN1B	3	0		3	ENSG00000126709/ENSG00000171791/ENSG00000105711
BP	GO:0009948	anterior/posterior axis specification	3/505	36/14271	0.133676	0.583072	ENSG00000087586/ENSG00000184937/ENSG00000273706	AURKA/WT1/LHX1	3	0		3	ENSG00000087586/ENSG00000184937/ENSG00000273706
BP	GO:0045214	sarcomere organization	3/505	36/14271	0.133676	0.583072	ENSG00000179057/ENSG00000148677/ENSG00000118729	IGSF22/ANKRD1/CASQ2	3	3	ENSG00000179057/ENSG00000148677/ENSG00000118729	0
BP	GO:0045620	negative regulation of lymphocyte differentiation	3/505	36/14271	0.133676	0.583072	ENSG00000129654/ENSG00000161031/ENSG00000115318	FOXJ1/PGLYRP2/LOXL3	3	0		3	ENSG00000129654/ENSG00000161031/ENSG00000115318
BP	GO:0051353	positive regulation of oxidoreductase activity	3/505	36/14271	0.133676	0.583072	ENSG00000228716/ENSG00000111012/ENSG00000164362	DHFR/CYP27B1/TERT	3	0		3	ENSG00000228716/ENSG00000111012/ENSG00000164362
BP	GO:0071622	regulation of granulocyte chemotaxis	3/505	36/14271	0.133676	0.583072	ENSG00000129988/ENSG00000111199/ENSG00000143556	LBP/TRPV4/S100A7	3	1	ENSG00000129988	2	ENSG00000111199/ENSG00000143556
BP	GO:0097035	regulation of membrane lipid distribution	3/505	36/14271	0.133676	0.583072	ENSG00000118322/ENSG00000130270/ENSG00000104043	ATP10B/ATP8B3/ATP8B4	3	2	ENSG00000118322/ENSG00000104043	1	ENSG00000130270
BP	GO:0006024	glycosaminoglycan biosynthetic process	6/505	98/14271	0.133834	0.583072	ENSG00000175264/ENSG00000173546/ENSG00000198108/ENSG00000103044/ENSG00000136542/ENSG00000122176	CHST1/CSPG4/CHSY3/HAS3/GALNT5/FMOD	6	2	ENSG00000175264/ENSG00000122176	4	ENSG00000173546/ENSG00000198108/ENSG00000103044/ENSG00000136542
BP	GO:0007507	heart development	21/505	457/14271	0.133935	0.583072	ENSG00000134057/ENSG00000164442/ENSG00000132646/ENSG00000109685/ENSG00000129654/ENSG00000184937/ENSG00000170312/ENSG00000130635/ENSG00000137193/ENSG00000092969/ENSG00000183145/ENSG00000136574/ENSG00000139318/ENSG00000164056/ENSG00000125266/ENSG00000179057/ENSG00000148677/ENSG00000198626/ENSG00000154553/ENSG00000139174/ENSG00000125848	CCNB1/CITED2/PCNA/NSD2/FOXJ1/WT1/CDK1/COL5A1/PIM1/TGFB2/RIPPLY3/GATA4/DUSP6/SPRY1/EFNB2/IGSF22/ANKRD1/RYR2/PDLIM3/PRICKLE1/FLRT3	21	10	ENSG00000164442/ENSG00000130635/ENSG00000092969/ENSG00000164056/ENSG00000125266/ENSG00000179057/ENSG00000148677/ENSG00000198626/ENSG00000139174/ENSG00000125848	11	ENSG00000134057/ENSG00000132646/ENSG00000109685/ENSG00000129654/ENSG00000184937/ENSG00000170312/ENSG00000137193/ENSG00000183145/ENSG00000136574/ENSG00000139318/ENSG00000154553
BP	GO:0006027	glycosaminoglycan catabolic process	4/505	56/14271	0.135881	0.590227	ENSG00000072571/ENSG00000161031/ENSG00000173546/ENSG00000122176	HMMR/PGLYRP2/CSPG4/FMOD	4	1	ENSG00000122176	3	ENSG00000072571/ENSG00000161031/ENSG00000173546
BP	GO:1902110	positive regulation of mitochondrial membrane permeability involved in apoptotic process	4/505	56/14271	0.135881	0.590227	ENSG00000101412/ENSG00000175793/ENSG00000171791/ENSG00000141682	E2F1/SFN/BCL2/PMAIP1	4	0		4	ENSG00000101412/ENSG00000175793/ENSG00000171791/ENSG00000141682
BP	GO:0022404	molting cycle process	5/505	77/14271	0.136764	0.590779	ENSG00000171791/ENSG00000092969/ENSG00000134569/ENSG00000127863/ENSG00000156535	BCL2/TGFB2/LRP4/TNFRSF19/CD109	5	2	ENSG00000092969/ENSG00000134569	3	ENSG00000171791/ENSG00000127863/ENSG00000156535
BP	GO:0022405	hair cycle process	5/505	77/14271	0.136764	0.590779	ENSG00000171791/ENSG00000092969/ENSG00000134569/ENSG00000127863/ENSG00000156535	BCL2/TGFB2/LRP4/TNFRSF19/CD109	5	2	ENSG00000092969/ENSG00000134569	3	ENSG00000171791/ENSG00000127863/ENSG00000156535
BP	GO:0090277	positive regulation of peptide hormone secretion	5/505	77/14271	0.136764	0.590779	ENSG00000131620/ENSG00000109255/ENSG00000170893/ENSG00000163623/ENSG00000106327	ANO1/NMU/TRH/NKX6-1/TFR2	5	0		5	ENSG00000131620/ENSG00000109255/ENSG00000170893/ENSG00000163623/ENSG00000106327
BP	GO:0090559	regulation of membrane permeability	5/505	77/14271	0.136764	0.590779	ENSG00000101412/ENSG00000175793/ENSG00000171791/ENSG00000141682/ENSG00000070808	E2F1/SFN/BCL2/PMAIP1/CAMK2A	5	0		5	ENSG00000101412/ENSG00000175793/ENSG00000171791/ENSG00000141682/ENSG00000070808
BP	GO:0098773	skin epidermis development	5/505	77/14271	0.136764	0.590779	ENSG00000171791/ENSG00000092969/ENSG00000134569/ENSG00000127863/ENSG00000156535	BCL2/TGFB2/LRP4/TNFRSF19/CD109	5	2	ENSG00000092969/ENSG00000134569	3	ENSG00000171791/ENSG00000127863/ENSG00000156535
BP	GO:0007163	establishment or maintenance of cell polarity	10/505	190/14271	0.13732	0.592524	ENSG00000076382/ENSG00000142945/ENSG00000129654/ENSG00000115163/ENSG00000080986/ENSG00000115963/ENSG00000121957/ENSG00000164056/ENSG00000136098/ENSG00000029534	SPAG5/KIF2C/FOXJ1/CENPA/NDC80/RND3/GPSM2/SPRY1/NEK3/ANK1	10	3	ENSG00000115963/ENSG00000164056/ENSG00000029534	7	ENSG00000076382/ENSG00000142945/ENSG00000129654/ENSG00000115163/ENSG00000080986/ENSG00000121957/ENSG00000136098
BP	GO:0019884	antigen processing and presentation of exogenous antigen	9/505	167/14271	0.138515	0.596362	ENSG00000142945/ENSG00000138160/ENSG00000090889/ENSG00000137807/ENSG00000163808/ENSG00000138778/ENSG00000135218/ENSG00000116701/ENSG00000066735	KIF2C/KIF11/KIF4A/KIF23/KIF15/CENPE/CD36/NCF2/KIF26A	9	2	ENSG00000135218/ENSG00000116701	7	ENSG00000142945/ENSG00000138160/ENSG00000090889/ENSG00000137807/ENSG00000163808/ENSG00000138778/ENSG00000066735
BP	GO:0048762	mesenchymal cell differentiation	9/505	167/14271	0.138515	0.596362	ENSG00000101447/ENSG00000095739/ENSG00000171791/ENSG00000092969/ENSG00000156299/ENSG00000164056/ENSG00000115318/ENSG00000171119/ENSG00000102760	FAM83D/BAMBI/BCL2/TGFB2/TIAM1/SPRY1/LOXL3/NRTN/RGCC	9	3	ENSG00000095739/ENSG00000092969/ENSG00000164056	6	ENSG00000101447/ENSG00000171791/ENSG00000156299/ENSG00000115318/ENSG00000171119/ENSG00000102760
BP	GO:0006874	cellular calcium ion homeostasis	15/505	311/14271	0.13995	0.597219	ENSG00000272398/ENSG00000096433/ENSG00000151882/ENSG00000171791/ENSG00000109255/ENSG00000135218/ENSG00000128285/ENSG00000111199/ENSG00000197561/ENSG00000169245/ENSG00000147246/ENSG00000198626/ENSG00000118729/ENSG00000105464/ENSG00000121966	CD24/ITPR3/CCL28/BCL2/NMU/CD36/MCHR1/TRPV4/ELANE/CXCL10/HTR2C/RYR2/CASQ2/GRIN2D/CXCR4	15	7	ENSG00000272398/ENSG00000151882/ENSG00000135218/ENSG00000169245/ENSG00000147246/ENSG00000198626/ENSG00000118729	8	ENSG00000096433/ENSG00000171791/ENSG00000109255/ENSG00000128285/ENSG00000111199/ENSG00000197561/ENSG00000105464/ENSG00000121966
BP	GO:0071559	response to transforming growth factor beta	10/505	191/14271	0.140641	0.597219	ENSG00000124225/ENSG00000164442/ENSG00000171236/ENSG00000095739/ENSG00000092969/ENSG00000147883/ENSG00000156535/ENSG00000148677/ENSG00000122176/ENSG00000128045	PMEPA1/CITED2/LRG1/BAMBI/TGFB2/CDKN2B/CD109/ANKRD1/FMOD/RASL11B	10	8	ENSG00000124225/ENSG00000164442/ENSG00000095739/ENSG00000092969/ENSG00000147883/ENSG00000148677/ENSG00000122176/ENSG00000128045	2	ENSG00000171236/ENSG00000156535
BP	GO:0019058	viral life cycle	14/505	287/14271	0.141005	0.597219	ENSG00000131747/ENSG00000111331/ENSG00000157601/ENSG00000170312/ENSG00000185885/ENSG00000142089/ENSG00000089127/ENSG00000171791/ENSG00000187608/ENSG00000185745/ENSG00000128536/ENSG00000125266/ENSG00000121966/ENSG00000139144	TOP2A/OAS3/MX1/CDK1/IFITM1/IFITM3/OAS1/BCL2/ISG15/IFIT1/CDHR3/EFNB2/CXCR4/PIK3C2G	14	2	ENSG00000125266/ENSG00000139144	12	ENSG00000131747/ENSG00000111331/ENSG00000157601/ENSG00000170312/ENSG00000185885/ENSG00000142089/ENSG00000089127/ENSG00000171791/ENSG00000187608/ENSG00000185745/ENSG00000128536/ENSG00000121966
BP	GO:0072503	cellular divalent inorganic cation homeostasis	16/505	336/14271	0.141119	0.597219	ENSG00000272398/ENSG00000096433/ENSG00000151882/ENSG00000125148/ENSG00000171791/ENSG00000109255/ENSG00000135218/ENSG00000128285/ENSG00000111199/ENSG00000197561/ENSG00000169245/ENSG00000147246/ENSG00000198626/ENSG00000118729/ENSG00000105464/ENSG00000121966	CD24/ITPR3/CCL28/MT2A/BCL2/NMU/CD36/MCHR1/TRPV4/ELANE/CXCL10/HTR2C/RYR2/CASQ2/GRIN2D/CXCR4	16	7	ENSG00000272398/ENSG00000151882/ENSG00000135218/ENSG00000169245/ENSG00000147246/ENSG00000198626/ENSG00000118729	9	ENSG00000096433/ENSG00000125148/ENSG00000171791/ENSG00000109255/ENSG00000128285/ENSG00000111199/ENSG00000197561/ENSG00000105464/ENSG00000121966
BP	GO:0002712	regulation of B cell mediated immunity	3/505	37/14271	0.141876	0.597219	ENSG00000109685/ENSG00000129654/ENSG00000169621	NSD2/FOXJ1/APLF	3	1	ENSG00000169621	2	ENSG00000109685/ENSG00000129654
BP	GO:0002889	regulation of immunoglobulin mediated immune response	3/505	37/14271	0.141876	0.597219	ENSG00000109685/ENSG00000129654/ENSG00000169621	NSD2/FOXJ1/APLF	3	1	ENSG00000169621	2	ENSG00000109685/ENSG00000129654
BP	GO:0016601	Rac protein signal transduction	3/505	37/14271	0.141876	0.597219	ENSG00000156299/ENSG00000058335/ENSG00000120318	TIAM1/RASGRF1/ARAP3	3	1	ENSG00000058335	2	ENSG00000156299/ENSG00000120318
BP	GO:0035094	response to nicotine	3/505	37/14271	0.141876	0.597219	ENSG00000171791/ENSG00000151012/ENSG00000163623	BCL2/SLC7A11/NKX6-1	3	0		3	ENSG00000171791/ENSG00000151012/ENSG00000163623
BP	GO:0060333	interferon-gamma-mediated signaling pathway	5/505	78/14271	0.142175	0.597219	ENSG00000111331/ENSG00000125148/ENSG00000089127/ENSG00000185507/ENSG00000070808	OAS3/MT2A/OAS1/IRF7/CAMK2A	5	0		5	ENSG00000111331/ENSG00000125148/ENSG00000089127/ENSG00000185507/ENSG00000070808
BP	GO:2001022	positive regulation of response to DNA damage stimulus	5/505	78/14271	0.142175	0.597219	ENSG00000188486/ENSG00000111206/ENSG00000132646/ENSG00000141682/ENSG00000148677	H2AFX/FOXM1/PCNA/PMAIP1/ANKRD1	5	1	ENSG00000148677	4	ENSG00000188486/ENSG00000111206/ENSG00000132646/ENSG00000141682
BP	GO:0030104	water homeostasis	4/505	57/14271	0.142319	0.597219	ENSG00000008196/ENSG00000175793/ENSG00000138031/ENSG00000111199	TFAP2B/SFN/ADCY3/TRPV4	4	1	ENSG00000008196	3	ENSG00000175793/ENSG00000138031/ENSG00000111199
BP	GO:0032755	positive regulation of interleukin-6 production	4/505	57/14271	0.142319	0.597219	ENSG00000129988/ENSG00000135218/ENSG00000111199/ENSG00000124882	LBP/CD36/TRPV4/EREG	4	2	ENSG00000129988/ENSG00000135218	2	ENSG00000111199/ENSG00000124882
BP	GO:0048678	response to axon injury	4/505	57/14271	0.142319	0.597219	ENSG00000170312/ENSG00000228716/ENSG00000171791/ENSG00000125848	CDK1/DHFR/BCL2/FLRT3	4	1	ENSG00000125848	3	ENSG00000170312/ENSG00000228716/ENSG00000171791
BP	GO:1901607	alpha-amino acid biosynthetic process	4/505	57/14271	0.142319	0.597219	ENSG00000092621/ENSG00000274276/ENSG00000113492/ENSG00000135069	PHGDH/CBSL/AGXT2/PSAT1	4	1	ENSG00000113492	3	ENSG00000092621/ENSG00000274276/ENSG00000135069
BP	GO:0050679	positive regulation of epithelial cell proliferation	8/505	145/14271	0.142615	0.597219	ENSG00000164104/ENSG00000183856/ENSG00000179388/ENSG00000171236/ENSG00000214274/ENSG00000119630/ENSG00000165757/ENSG00000109205	HMGB2/IQGAP3/EGR3/LRG1/ANG/PGF/JCAD/ODAM	8	2	ENSG00000165757/ENSG00000109205	6	ENSG00000164104/ENSG00000183856/ENSG00000179388/ENSG00000171236/ENSG00000214274/ENSG00000119630
BP	GO:0046718	viral entry into host cell	6/505	100/14271	0.143255	0.597219	ENSG00000170312/ENSG00000185885/ENSG00000142089/ENSG00000128536/ENSG00000125266/ENSG00000121966	CDK1/IFITM1/IFITM3/CDHR3/EFNB2/CXCR4	6	1	ENSG00000125266	5	ENSG00000170312/ENSG00000185885/ENSG00000142089/ENSG00000128536/ENSG00000121966
BP	GO:0022898	regulation of transmembrane transporter activity	10/505	192/14271	0.144005	0.597219	ENSG00000174871/ENSG00000150594/ENSG00000171791/ENSG00000234965/ENSG00000105711/ENSG00000126803/ENSG00000058335/ENSG00000177098/ENSG00000198626/ENSG00000118729	CNIH2/ADRA2A/BCL2/SHISA8/SCN1B/HSPA2/RASGRF1/SCN4B/RYR2/CASQ2	10	3	ENSG00000058335/ENSG00000198626/ENSG00000118729	7	ENSG00000174871/ENSG00000150594/ENSG00000171791/ENSG00000234965/ENSG00000105711/ENSG00000126803/ENSG00000177098
BP	GO:0002335	mature B cell differentiation	2/505	19/14271	0.144067	0.597219	ENSG00000106003/ENSG00000135905	LFNG/DOCK10	2	0		2	ENSG00000106003/ENSG00000135905
BP	GO:0006978	DNA damage response, signal transduction by p53 class mediator resulting in transcription of p21 class mediator	2/505	19/14271	0.144067	0.597219	ENSG00000111206/ENSG00000124762	FOXM1/CDKN1A	2	0		2	ENSG00000111206/ENSG00000124762
BP	GO:0008045	motor neuron axon guidance	2/505	19/14271	0.144067	0.597219	ENSG00000273706/ENSG00000141622	LHX1/RNF165	2	0		2	ENSG00000273706/ENSG00000141622
BP	GO:0009219	pyrimidine deoxyribonucleotide metabolic process	2/505	19/14271	0.144067	0.597219	ENSG00000176890/ENSG00000205309	TYMS/NT5M	2	0		2	ENSG00000176890/ENSG00000205309
BP	GO:0010842	retina layer formation	2/505	19/14271	0.144067	0.597219	ENSG00000008196/ENSG00000273706	TFAP2B/LHX1	2	1	ENSG00000008196	1	ENSG00000273706
BP	GO:0019430	removal of superoxide radicals	2/505	19/14271	0.144067	0.597219	ENSG00000228716/ENSG00000135218	DHFR/CD36	2	1	ENSG00000135218	1	ENSG00000228716
BP	GO:0031935	regulation of chromatin silencing	2/505	19/14271	0.144067	0.597219	ENSG00000276043/ENSG00000093009	UHRF1/CDC45	2	0		2	ENSG00000276043/ENSG00000093009
BP	GO:0042537	benzene-containing compound metabolic process	2/505	19/14271	0.144067	0.597219	ENSG00000117009/ENSG00000142973	KMO/CYP4B1	2	2	ENSG00000117009/ENSG00000142973	0
BP	GO:0046653	tetrahydrofolate metabolic process	2/505	19/14271	0.144067	0.597219	ENSG00000228716/ENSG00000176890	DHFR/TYMS	2	0		2	ENSG00000228716/ENSG00000176890
BP	GO:0046827	positive regulation of protein export from nucleus	2/505	19/14271	0.144067	0.597219	ENSG00000075218/ENSG00000175793	GTSE1/SFN	2	0		2	ENSG00000075218/ENSG00000175793
BP	GO:0050482	arachidonic acid secretion	2/505	19/14271	0.144067	0.597219	ENSG00000116711/ENSG00000100078	PLA2G4A/PLA2G3	2	1	ENSG00000116711	1	ENSG00000100078
BP	GO:0050901	leukocyte tethering or rolling	2/505	19/14271	0.144067	0.597219	ENSG00000151882/ENSG00000197561	CCL28/ELANE	2	1	ENSG00000151882	1	ENSG00000197561
BP	GO:0050927	positive regulation of positive chemotaxis	2/505	19/14271	0.144067	0.597219	ENSG00000172232/ENSG00000119630	AZU1/PGF	2	0		2	ENSG00000172232/ENSG00000119630
BP	GO:0051882	mitochondrial depolarization	2/505	19/14271	0.144067	0.597219	ENSG00000126709/ENSG00000171791	IFI6/BCL2	2	0		2	ENSG00000126709/ENSG00000171791
BP	GO:0060972	left/right pattern formation	2/505	19/14271	0.144067	0.597219	ENSG00000164442/ENSG00000129654	CITED2/FOXJ1	2	1	ENSG00000164442	1	ENSG00000129654
BP	GO:1903020	positive regulation of glycoprotein metabolic process	2/505	19/14271	0.144067	0.597219	ENSG00000186198/ENSG00000132329	SLC51B/RAMP1	2	0		2	ENSG00000186198/ENSG00000132329
BP	GO:1903963	arachidonate transport	2/505	19/14271	0.144067	0.597219	ENSG00000116711/ENSG00000100078	PLA2G4A/PLA2G3	2	1	ENSG00000116711	1	ENSG00000100078
BP	GO:2000311	regulation of AMPA receptor activity	2/505	19/14271	0.144067	0.597219	ENSG00000174871/ENSG00000234965	CNIH2/SHISA8	2	0		2	ENSG00000174871/ENSG00000234965
BP	GO:0007517	muscle organ development	15/505	313/14271	0.145166	0.601139	ENSG00000134057/ENSG00000184937/ENSG00000170312/ENSG00000179388/ENSG00000171791/ENSG00000137193/ENSG00000092969/ENSG00000125266/ENSG00000006468/ENSG00000179057/ENSG00000183644/ENSG00000169245/ENSG00000148677/ENSG00000198626/ENSG00000165887	CCNB1/WT1/CDK1/EGR3/BCL2/PIM1/TGFB2/EFNB2/ETV1/IGSF22/C11orf88/CXCL10/ANKRD1/RYR2/ANKRD2	15	7	ENSG00000092969/ENSG00000125266/ENSG00000179057/ENSG00000169245/ENSG00000148677/ENSG00000198626/ENSG00000165887	8	ENSG00000134057/ENSG00000184937/ENSG00000170312/ENSG00000179388/ENSG00000171791/ENSG00000137193/ENSG00000006468/ENSG00000183644
BP	GO:1903532	positive regulation of secretion by cell	14/505	289/14271	0.146471	0.60588	ENSG00000134258/ENSG00000131620/ENSG00000109255/ENSG00000092969/ENSG00000106804/ENSG00000158445/ENSG00000111199/ENSG00000170893/ENSG00000108576/ENSG00000214274/ENSG00000163623/ENSG00000148677/ENSG00000102760/ENSG00000106327	VTCN1/ANO1/NMU/TGFB2/C5/KCNB1/TRPV4/TRH/SLC6A4/ANG/NKX6-1/ANKRD1/RGCC/TFR2	14	5	ENSG00000134258/ENSG00000092969/ENSG00000158445/ENSG00000108576/ENSG00000148677	9	ENSG00000131620/ENSG00000109255/ENSG00000106804/ENSG00000111199/ENSG00000170893/ENSG00000214274/ENSG00000163623/ENSG00000102760/ENSG00000106327
BP	GO:0051493	regulation of cytoskeleton organization	21/505	463/14271	0.146621	0.60588	ENSG00000166851/ENSG00000088325/ENSG00000076382/ENSG00000013810/ENSG00000117650/ENSG00000138160/ENSG00000087586/ENSG00000122966/ENSG00000134222/ENSG00000115963/ENSG00000121957/ENSG00000154839/ENSG00000163171/ENSG00000171992/ENSG00000165480/ENSG00000230873/ENSG00000175175/ENSG00000111199/ENSG00000046653/ENSG00000102760/ENSG00000109205	PLK1/TPX2/SPAG5/TACC3/NEK2/KIF11/AURKA/CIT/PSRC1/RND3/GPSM2/SKA1/CDC42EP3/SYNPO/SKA3/STMND1/PPM1E/TRPV4/GPM6B/RGCC/ODAM	21	5	ENSG00000115963/ENSG00000163171/ENSG00000171992/ENSG00000046653/ENSG00000109205	16	ENSG00000166851/ENSG00000088325/ENSG00000076382/ENSG00000013810/ENSG00000117650/ENSG00000138160/ENSG00000087586/ENSG00000122966/ENSG00000134222/ENSG00000121957/ENSG00000154839/ENSG00000165480/ENSG00000230873/ENSG00000175175/ENSG00000111199/ENSG00000102760
BP	GO:0003281	ventricular septum development	4/505	58/14271	0.148876	0.613251	ENSG00000164442/ENSG00000109685/ENSG00000092969/ENSG00000136574	CITED2/NSD2/TGFB2/GATA4	4	2	ENSG00000164442/ENSG00000092969	2	ENSG00000109685/ENSG00000136574
BP	GO:0006501	C-terminal protein lipidation	4/505	58/14271	0.148876	0.613251	ENSG00000163975/ENSG00000149972/ENSG00000156535/ENSG00000113805	MELTF/CNTN5/CD109/CNTN3	4	2	ENSG00000149972/ENSG00000113805	2	ENSG00000163975/ENSG00000156535
BP	GO:1902686	mitochondrial outer membrane permeabilization involved in programmed cell death	4/505	58/14271	0.148876	0.613251	ENSG00000101412/ENSG00000175793/ENSG00000171791/ENSG00000141682	E2F1/SFN/BCL2/PMAIP1	4	0		4	ENSG00000101412/ENSG00000175793/ENSG00000171791/ENSG00000141682
BP	GO:0000768	syncytium formation by plasma membrane fusion	3/505	38/14271	0.15024	0.614193	ENSG00000156535/ENSG00000169245/ENSG00000125735	CD109/CXCL10/TNFSF14	3	2	ENSG00000169245/ENSG00000125735	1	ENSG00000156535
BP	GO:0002381	immunoglobulin production involved in immunoglobulin mediated immune response	3/505	38/14271	0.15024	0.614193	ENSG00000109685/ENSG00000174371/ENSG00000169621	NSD2/EXO1/APLF	3	1	ENSG00000169621	2	ENSG00000109685/ENSG00000174371
BP	GO:0006968	cellular defense response	3/505	38/14271	0.15024	0.614193	ENSG00000129988/ENSG00000162894/ENSG00000116701	LBP/FCMR/NCF2	3	2	ENSG00000129988/ENSG00000116701	1	ENSG00000162894
BP	GO:0010799	regulation of peptidyl-threonine phosphorylation	3/505	38/14271	0.15024	0.614193	ENSG00000166851/ENSG00000172232/ENSG00000133048	PLK1/AZU1/CHI3L1	3	0		3	ENSG00000166851/ENSG00000172232/ENSG00000133048
BP	GO:0016447	somatic recombination of immunoglobulin gene segments	3/505	38/14271	0.15024	0.614193	ENSG00000109685/ENSG00000174371/ENSG00000169621	NSD2/EXO1/APLF	3	1	ENSG00000169621	2	ENSG00000109685/ENSG00000174371
BP	GO:0051937	catecholamine transport	3/505	38/14271	0.15024	0.614193	ENSG00000150594/ENSG00000158445/ENSG00000108576	ADRA2A/KCNB1/SLC6A4	3	2	ENSG00000158445/ENSG00000108576	1	ENSG00000150594
BP	GO:1903018	regulation of glycoprotein metabolic process	3/505	38/14271	0.15024	0.614193	ENSG00000171791/ENSG00000186198/ENSG00000132329	BCL2/SLC51B/RAMP1	3	0		3	ENSG00000171791/ENSG00000186198/ENSG00000132329
BP	GO:0048592	eye morphogenesis	7/505	124/14271	0.150363	0.614193	ENSG00000008196/ENSG00000130635/ENSG00000171791/ENSG00000273706/ENSG00000197406/ENSG00000104237/ENSG00000198963	TFAP2B/COL5A1/BCL2/LHX1/DIO3/RP1/RORB	7	3	ENSG00000008196/ENSG00000130635/ENSG00000198963	4	ENSG00000171791/ENSG00000273706/ENSG00000197406/ENSG00000104237
BP	GO:0050796	regulation of insulin secretion	8/505	147/14271	0.150531	0.614235	ENSG00000096433/ENSG00000150594/ENSG00000008196/ENSG00000131620/ENSG00000156299/ENSG00000158445/ENSG00000170893/ENSG00000163623	ITPR3/ADRA2A/TFAP2B/ANO1/TIAM1/KCNB1/TRH/NKX6-1	8	2	ENSG00000008196/ENSG00000158445	6	ENSG00000096433/ENSG00000150594/ENSG00000131620/ENSG00000156299/ENSG00000170893/ENSG00000163623
BP	GO:0060047	heart contraction	11/505	218/14271	0.151345	0.616913	ENSG00000096433/ENSG00000109255/ENSG00000092969/ENSG00000105711/ENSG00000173826/ENSG00000136574/ENSG00000055118/ENSG00000162989/ENSG00000177098/ENSG00000198626/ENSG00000118729	ITPR3/NMU/TGFB2/SCN1B/KCNH6/GATA4/KCNH2/KCNJ3/SCN4B/RYR2/CASQ2	11	4	ENSG00000092969/ENSG00000162989/ENSG00000198626/ENSG00000118729	7	ENSG00000096433/ENSG00000109255/ENSG00000105711/ENSG00000173826/ENSG00000136574/ENSG00000055118/ENSG00000177098
BP	GO:0042692	muscle cell differentiation	14/505	291/14271	0.152051	0.619142	ENSG00000134057/ENSG00000184937/ENSG00000170312/ENSG00000171791/ENSG00000136574/ENSG00000125266/ENSG00000179057/ENSG00000124882/ENSG00000183644/ENSG00000169245/ENSG00000148677/ENSG00000118729/ENSG00000165887/ENSG00000125735	CCNB1/WT1/CDK1/BCL2/GATA4/EFNB2/IGSF22/EREG/C11orf88/CXCL10/ANKRD1/CASQ2/ANKRD2/TNFSF14	14	7	ENSG00000125266/ENSG00000179057/ENSG00000169245/ENSG00000148677/ENSG00000118729/ENSG00000165887/ENSG00000125735	7	ENSG00000134057/ENSG00000184937/ENSG00000170312/ENSG00000171791/ENSG00000136574/ENSG00000124882/ENSG00000183644
BP	GO:0051101	regulation of DNA binding	6/505	102/14271	0.152971	0.621508	ENSG00000164104/ENSG00000117650/ENSG00000146670/ENSG00000167513/ENSG00000101412/ENSG00000123485	HMGB2/NEK2/CDCA5/CDT1/E2F1/HJURP	6	0		6	ENSG00000164104/ENSG00000117650/ENSG00000146670/ENSG00000167513/ENSG00000101412/ENSG00000123485
BP	GO:0097553	calcium ion transmembrane import into cytosol	6/505	102/14271	0.152971	0.621508	ENSG00000096433/ENSG00000169245/ENSG00000147246/ENSG00000198626/ENSG00000118729/ENSG00000105464	ITPR3/CXCL10/HTR2C/RYR2/CASQ2/GRIN2D	6	4	ENSG00000169245/ENSG00000147246/ENSG00000198626/ENSG00000118729	2	ENSG00000096433/ENSG00000105464
BP	GO:0051588	regulation of neurotransmitter transport	5/505	80/14271	0.153268	0.621508	ENSG00000170893/ENSG00000108576/ENSG00000046653/ENSG00000147246/ENSG00000070808	TRH/SLC6A4/GPM6B/HTR2C/CAMK2A	5	3	ENSG00000108576/ENSG00000046653/ENSG00000147246	2	ENSG00000170893/ENSG00000070808
BP	GO:0072332	intrinsic apoptotic signaling pathway by p53 class mediator	5/505	80/14271	0.153268	0.621508	ENSG00000124762/ENSG00000101412/ENSG00000007968/ENSG00000141682/ENSG00000165887	CDKN1A/E2F1/E2F2/PMAIP1/ANKRD2	5	1	ENSG00000165887	4	ENSG00000124762/ENSG00000101412/ENSG00000007968/ENSG00000141682
BP	GO:0018210	peptidyl-threonine modification	7/505	125/14271	0.154783	0.62192	ENSG00000166851/ENSG00000170312/ENSG00000171791/ENSG00000172232/ENSG00000136542/ENSG00000070808/ENSG00000133048	PLK1/CDK1/BCL2/AZU1/GALNT5/CAMK2A/CHI3L1	7	0		7	ENSG00000166851/ENSG00000170312/ENSG00000171791/ENSG00000172232/ENSG00000136542/ENSG00000070808/ENSG00000133048
BP	GO:0022408	negative regulation of cell-cell adhesion	7/505	125/14271	0.154783	0.62192	ENSG00000134258/ENSG00000129654/ENSG00000151882/ENSG00000136235/ENSG00000111199/ENSG00000115318/ENSG00000102760	VTCN1/FOXJ1/CCL28/GPNMB/TRPV4/LOXL3/RGCC	7	3	ENSG00000134258/ENSG00000151882/ENSG00000136235	4	ENSG00000129654/ENSG00000111199/ENSG00000115318/ENSG00000102760
BP	GO:0006970	response to osmotic stress	4/505	59/14271	0.155547	0.62192	ENSG00000117009/ENSG00000156113/ENSG00000111199/ENSG00000173846	KMO/KCNMA1/TRPV4/PLK3	4	2	ENSG00000117009/ENSG00000156113	2	ENSG00000111199/ENSG00000173846
BP	GO:0007193	adenylate cyclase-inhibiting G-protein coupled receptor signaling pathway	4/505	59/14271	0.155547	0.62192	ENSG00000150594/ENSG00000138031/ENSG00000128285/ENSG00000131016	ADRA2A/ADCY3/MCHR1/AKAP12	4	0		4	ENSG00000150594/ENSG00000138031/ENSG00000128285/ENSG00000131016
BP	GO:0060415	muscle tissue morphogenesis	4/505	59/14271	0.155547	0.62192	ENSG00000092969/ENSG00000179057/ENSG00000148677/ENSG00000198626	TGFB2/IGSF22/ANKRD1/RYR2	4	4	ENSG00000092969/ENSG00000179057/ENSG00000148677/ENSG00000198626	0
BP	GO:0006271	DNA strand elongation involved in DNA replication	2/505	20/14271	0.156509	0.62192	ENSG00000132646/ENSG00000131153	PCNA/GINS2	2	0		2	ENSG00000132646/ENSG00000131153
BP	GO:0007141	male meiosis I	2/505	20/14271	0.156509	0.62192	ENSG00000126803/ENSG00000100206	HSPA2/DMC1	2	0		2	ENSG00000126803/ENSG00000100206
BP	GO:0021680	cerebellar Purkinje cell layer development	2/505	20/14271	0.156509	0.62192	ENSG00000118193/ENSG00000273706	KIF14/LHX1	2	0		2	ENSG00000118193/ENSG00000273706
BP	GO:0021846	cell proliferation in forebrain	2/505	20/14271	0.156509	0.62192	ENSG00000118193/ENSG00000184486	KIF14/POU3F2	2	0		2	ENSG00000118193/ENSG00000184486
BP	GO:0031069	hair follicle morphogenesis	2/505	20/14271	0.156509	0.62192	ENSG00000171791/ENSG00000092969	BCL2/TGFB2	2	1	ENSG00000092969	1	ENSG00000171791
BP	GO:0042772	DNA damage response, signal transduction resulting in transcription	2/505	20/14271	0.156509	0.62192	ENSG00000111206/ENSG00000124762	FOXM1/CDKN1A	2	0		2	ENSG00000111206/ENSG00000124762
BP	GO:0048103	somatic stem cell division	2/505	20/14271	0.156509	0.62192	ENSG00000066279/ENSG00000092969	ASPM/TGFB2	2	1	ENSG00000092969	1	ENSG00000066279
BP	GO:0050926	regulation of positive chemotaxis	2/505	20/14271	0.156509	0.62192	ENSG00000172232/ENSG00000119630	AZU1/PGF	2	0		2	ENSG00000172232/ENSG00000119630
BP	GO:0055093	response to hyperoxia	2/505	20/14271	0.156509	0.62192	ENSG00000124762/ENSG00000140465	CDKN1A/CYP1A1	2	1	ENSG00000140465	1	ENSG00000124762
BP	GO:0061082	myeloid leukocyte cytokine production	2/505	20/14271	0.156509	0.62192	ENSG00000092969/ENSG00000135218	TGFB2/CD36	2	2	ENSG00000092969/ENSG00000135218	0
BP	GO:0086012	membrane depolarization during cardiac muscle cell action potential	2/505	20/14271	0.156509	0.62192	ENSG00000105711/ENSG00000177098	SCN1B/SCN4B	2	0		2	ENSG00000105711/ENSG00000177098
BP	GO:1900120	regulation of receptor binding	2/505	20/14271	0.156509	0.62192	ENSG00000181649/ENSG00000115896	PHLDA2/PLCL1	2	1	ENSG00000115896	1	ENSG00000181649
BP	GO:1901798	positive regulation of signal transduction by p53 class mediator	2/505	20/14271	0.156509	0.62192	ENSG00000141682/ENSG00000148677	PMAIP1/ANKRD1	2	1	ENSG00000148677	1	ENSG00000141682
BP	GO:0016049	cell growth	19/505	417/14271	0.156516	0.62192	ENSG00000141753/ENSG00000124762/ENSG00000087586/ENSG00000123080/ENSG00000184937/ENSG00000118193/ENSG00000134222/ENSG00000175793/ENSG00000171791/ENSG00000111012/ENSG00000092969/ENSG00000129355/ENSG00000156299/ENSG00000136574/ENSG00000167779/ENSG00000144868/ENSG00000163623/ENSG00000066735/ENSG00000125848	IGFBP4/CDKN1A/AURKA/CDKN2C/WT1/KIF14/PSRC1/SFN/BCL2/CYP27B1/TGFB2/CDKN2D/TIAM1/GATA4/IGFBP6/TMEM108/NKX6-1/KIF26A/FLRT3	19	2	ENSG00000092969/ENSG00000125848	17	ENSG00000141753/ENSG00000124762/ENSG00000087586/ENSG00000123080/ENSG00000184937/ENSG00000118193/ENSG00000134222/ENSG00000175793/ENSG00000171791/ENSG00000111012/ENSG00000129355/ENSG00000156299/ENSG00000136574/ENSG00000167779/ENSG00000144868/ENSG00000163623/ENSG00000066735
BP	GO:0044706	multi-multicellular organism process	9/505	172/14271	0.156867	0.62192	ENSG00000171791/ENSG00000111012/ENSG00000077942/ENSG00000183668/ENSG00000140465/ENSG00000188338/ENSG00000115112/ENSG00000108576/ENSG00000119630	BCL2/CYP27B1/FBLN1/PSG9/CYP1A1/SLC38A3/TFCP2L1/SLC6A4/PGF	9	3	ENSG00000183668/ENSG00000140465/ENSG00000108576	6	ENSG00000171791/ENSG00000111012/ENSG00000077942/ENSG00000188338/ENSG00000115112/ENSG00000119630
BP	GO:0070374	positive regulation of ERK1 and ERK2 cascade	9/505	172/14271	0.156867	0.62192	ENSG00000136235/ENSG00000102962/ENSG00000135218/ENSG00000111199/ENSG00000102755/ENSG00000143556/ENSG00000147246/ENSG00000133048/ENSG00000186188	GPNMB/CCL22/CD36/TRPV4/FLT1/S100A7/HTR2C/CHI3L1/FFAR4	9	4	ENSG00000136235/ENSG00000102962/ENSG00000135218/ENSG00000147246	5	ENSG00000111199/ENSG00000102755/ENSG00000143556/ENSG00000133048/ENSG00000186188
BP	GO:0019933	cAMP-mediated signaling	6/505	103/14271	0.157937	0.62192	ENSG00000150594/ENSG00000138031/ENSG00000065989/ENSG00000181773/ENSG00000169245/ENSG00000132329	ADRA2A/ADCY3/PDE4A/GPR3/CXCL10/RAMP1	6	1	ENSG00000169245	5	ENSG00000150594/ENSG00000138031/ENSG00000065989/ENSG00000181773/ENSG00000132329
BP	GO:0043271	negative regulation of ion transport	6/505	103/14271	0.157937	0.62192	ENSG00000150594/ENSG00000171791/ENSG00000055118/ENSG00000170893/ENSG00000046653/ENSG00000118729	ADRA2A/BCL2/KCNH2/TRH/GPM6B/CASQ2	6	2	ENSG00000046653/ENSG00000118729	4	ENSG00000150594/ENSG00000171791/ENSG00000055118/ENSG00000170893
BP	GO:0003015	heart process	11/505	220/14271	0.15795	0.62192	ENSG00000096433/ENSG00000109255/ENSG00000092969/ENSG00000105711/ENSG00000173826/ENSG00000136574/ENSG00000055118/ENSG00000162989/ENSG00000177098/ENSG00000198626/ENSG00000118729	ITPR3/NMU/TGFB2/SCN1B/KCNH6/GATA4/KCNH2/KCNJ3/SCN4B/RYR2/CASQ2	11	4	ENSG00000092969/ENSG00000162989/ENSG00000198626/ENSG00000118729	7	ENSG00000096433/ENSG00000109255/ENSG00000105711/ENSG00000173826/ENSG00000136574/ENSG00000055118/ENSG00000177098
BP	GO:0030308	negative regulation of cell growth	8/505	149/14271	0.158654	0.62192	ENSG00000124762/ENSG00000123080/ENSG00000184937/ENSG00000134222/ENSG00000171791/ENSG00000111012/ENSG00000092969/ENSG00000129355	CDKN1A/CDKN2C/WT1/PSRC1/BCL2/CYP27B1/TGFB2/CDKN2D	8	1	ENSG00000092969	7	ENSG00000124762/ENSG00000123080/ENSG00000184937/ENSG00000134222/ENSG00000171791/ENSG00000111012/ENSG00000129355
BP	GO:0006949	syncytium formation	3/505	39/14271	0.158757	0.62192	ENSG00000156535/ENSG00000169245/ENSG00000125735	CD109/CXCL10/TNFSF14	3	2	ENSG00000169245/ENSG00000125735	1	ENSG00000156535
BP	GO:0007019	microtubule depolymerization	3/505	39/14271	0.158757	0.62192	ENSG00000142945/ENSG00000186185/ENSG00000111199	KIF2C/KIF18B/TRPV4	3	0		3	ENSG00000142945/ENSG00000186185/ENSG00000111199
BP	GO:0032890	regulation of organic acid transport	3/505	39/14271	0.158757	0.62192	ENSG00000188338/ENSG00000170893/ENSG00000178752	SLC38A3/TRH/ERFE	3	0		3	ENSG00000188338/ENSG00000170893/ENSG00000178752
BP	GO:0046825	regulation of protein export from nucleus	3/505	39/14271	0.158757	0.62192	ENSG00000075218/ENSG00000175793/ENSG00000165949	GTSE1/SFN/IFI27	3	0		3	ENSG00000075218/ENSG00000175793/ENSG00000165949
BP	GO:1902475	L-alpha-amino acid transmembrane transport	3/505	39/14271	0.158757	0.62192	ENSG00000149150/ENSG00000151012/ENSG00000188338	SLC43A1/SLC7A11/SLC38A3	3	0		3	ENSG00000149150/ENSG00000151012/ENSG00000188338
BP	GO:2001239	regulation of extrinsic apoptotic signaling pathway in absence of ligand	3/505	39/14271	0.158757	0.62192	ENSG00000126709/ENSG00000171791/ENSG00000164362	IFI6/BCL2/TERT	3	0		3	ENSG00000126709/ENSG00000171791/ENSG00000164362
BP	GO:0009593	detection of chemical stimulus	5/505	81/14271	0.158946	0.62192	ENSG00000129988/ENSG00000162896/ENSG00000163623/ENSG00000198626/ENSG00000118729	LBP/PIGR/NKX6-1/RYR2/CASQ2	5	4	ENSG00000129988/ENSG00000162896/ENSG00000198626/ENSG00000118729	1	ENSG00000163623
BP	GO:0051899	membrane depolarization	5/505	81/14271	0.158946	0.62192	ENSG00000126709/ENSG00000171791/ENSG00000105711/ENSG00000055118/ENSG00000177098	IFI6/BCL2/SCN1B/KCNH2/SCN4B	5	0		5	ENSG00000126709/ENSG00000171791/ENSG00000105711/ENSG00000055118/ENSG00000177098
BP	GO:1901570	fatty acid derivative biosynthetic process	5/505	81/14271	0.158946	0.62192	ENSG00000149485/ENSG00000134240/ENSG00000099998/ENSG00000116711/ENSG00000196139	FADS1/HMGCS2/GGT5/PLA2G4A/AKR1C3	5	3	ENSG00000134240/ENSG00000116711/ENSG00000196139	2	ENSG00000149485/ENSG00000099998
BP	GO:0031023	microtubule organizing center organization	7/505	126/14271	0.159263	0.62192	ENSG00000166851/ENSG00000117650/ENSG00000138160/ENSG00000087586/ENSG00000170312/ENSG00000075702/ENSG00000166803	PLK1/NEK2/KIF11/AURKA/CDK1/WDR62/PCLAF	7	0		7	ENSG00000166851/ENSG00000117650/ENSG00000138160/ENSG00000087586/ENSG00000170312/ENSG00000075702/ENSG00000166803
BP	GO:0031960	response to corticosteroid	7/505	126/14271	0.159263	0.62192	ENSG00000124762/ENSG00000132646/ENSG00000176890/ENSG00000171791/ENSG00000138772/ENSG00000170893/ENSG00000196139	CDKN1A/PCNA/TYMS/BCL2/ANXA3/TRH/AKR1C3	7	2	ENSG00000138772/ENSG00000196139	5	ENSG00000124762/ENSG00000132646/ENSG00000176890/ENSG00000171791/ENSG00000170893
BP	GO:0034605	cellular response to heat	7/505	126/14271	0.159263	0.62192	ENSG00000124762/ENSG00000131620/ENSG00000126803/ENSG00000111199/ENSG00000111728/ENSG00000169245/ENSG00000070808	CDKN1A/ANO1/HSPA2/TRPV4/ST8SIA1/CXCL10/CAMK2A	7	2	ENSG00000111728/ENSG00000169245	5	ENSG00000124762/ENSG00000131620/ENSG00000126803/ENSG00000111199/ENSG00000070808
BP	GO:0030512	negative regulation of transforming growth factor beta receptor signaling pathway	4/505	60/14271	0.162328	0.631993	ENSG00000124225/ENSG00000095739/ENSG00000156535/ENSG00000128045	PMEPA1/BAMBI/CD109/RASL11B	4	3	ENSG00000124225/ENSG00000095739/ENSG00000128045	1	ENSG00000156535
BP	GO:0035794	positive regulation of mitochondrial membrane permeability	4/505	60/14271	0.162328	0.631993	ENSG00000101412/ENSG00000175793/ENSG00000171791/ENSG00000141682	E2F1/SFN/BCL2/PMAIP1	4	0		4	ENSG00000101412/ENSG00000175793/ENSG00000171791/ENSG00000141682
BP	GO:1905710	positive regulation of membrane permeability	4/505	60/14271	0.162328	0.631993	ENSG00000101412/ENSG00000175793/ENSG00000171791/ENSG00000141682	E2F1/SFN/BCL2/PMAIP1	4	0		4	ENSG00000101412/ENSG00000175793/ENSG00000171791/ENSG00000141682
BP	GO:0060401	cytosolic calcium ion transport	7/505	127/14271	0.1638	0.637092	ENSG00000096433/ENSG00000171791/ENSG00000169245/ENSG00000147246/ENSG00000198626/ENSG00000118729/ENSG00000105464	ITPR3/BCL2/CXCL10/HTR2C/RYR2/CASQ2/GRIN2D	7	4	ENSG00000169245/ENSG00000147246/ENSG00000198626/ENSG00000118729	3	ENSG00000096433/ENSG00000171791/ENSG00000105464
BP	GO:0002698	negative regulation of immune effector process	5/505	82/14271	0.164709	0.638718	ENSG00000129654/ENSG00000161031/ENSG00000092969/ENSG00000185745/ENSG00000115318	FOXJ1/PGLYRP2/TGFB2/IFIT1/LOXL3	5	1	ENSG00000092969	4	ENSG00000129654/ENSG00000161031/ENSG00000185745/ENSG00000115318
BP	GO:0090630	activation of GTPase activity	5/505	82/14271	0.164709	0.638718	ENSG00000129654/ENSG00000156299/ENSG00000058335/ENSG00000278599/ENSG00000165895	FOXJ1/TIAM1/RASGRF1/TBC1D3E/ARHGAP42	5	2	ENSG00000058335/ENSG00000165895	3	ENSG00000129654/ENSG00000156299/ENSG00000278599
BP	GO:1903038	negative regulation of leukocyte cell-cell adhesion	5/505	82/14271	0.164709	0.638718	ENSG00000134258/ENSG00000129654/ENSG00000151882/ENSG00000136235/ENSG00000115318	VTCN1/FOXJ1/CCL28/GPNMB/LOXL3	5	3	ENSG00000134258/ENSG00000151882/ENSG00000136235	2	ENSG00000129654/ENSG00000115318
BP	GO:0007568	aging	12/505	247/14271	0.166984	0.641532	ENSG00000188486/ENSG00000111206/ENSG00000178999/ENSG00000124762/ENSG00000170312/ENSG00000176890/ENSG00000171791/ENSG00000085999/ENSG00000140465/ENSG00000115112/ENSG00000164362/ENSG00000141622	H2AFX/FOXM1/AURKB/CDKN1A/CDK1/TYMS/BCL2/RAD54L/CYP1A1/TFCP2L1/TERT/RNF165	12	1	ENSG00000140465	11	ENSG00000188486/ENSG00000111206/ENSG00000178999/ENSG00000124762/ENSG00000170312/ENSG00000176890/ENSG00000171791/ENSG00000085999/ENSG00000115112/ENSG00000164362/ENSG00000141622
BP	GO:0030199	collagen fibril organization	3/505	40/14271	0.167418	0.641532	ENSG00000130635/ENSG00000092969/ENSG00000122176	COL5A1/TGFB2/FMOD	3	3	ENSG00000130635/ENSG00000092969/ENSG00000122176	0
BP	GO:0048538	thymus development	3/505	40/14271	0.167418	0.641532	ENSG00000157456/ENSG00000171791/ENSG00000105997	CCNB2/BCL2/HOXA3	3	0		3	ENSG00000157456/ENSG00000171791/ENSG00000105997
BP	GO:2000401	regulation of lymphocyte migration	3/505	40/14271	0.167418	0.641532	ENSG00000143556/ENSG00000169245/ENSG00000125735	S100A7/CXCL10/TNFSF14	3	2	ENSG00000169245/ENSG00000125735	1	ENSG00000143556
BP	GO:0000187	activation of MAPK activity	7/505	128/14271	0.168395	0.641532	ENSG00000183856/ENSG00000170312/ENSG00000106804/ENSG00000173546/ENSG00000139318/ENSG00000130829/ENSG00000121966	IQGAP3/CDK1/C5/CSPG4/DUSP6/DUSP9/CXCR4	7	0		7	ENSG00000183856/ENSG00000170312/ENSG00000106804/ENSG00000173546/ENSG00000139318/ENSG00000130829/ENSG00000121966
BP	GO:0043523	regulation of neuron apoptotic process	9/505	175/14271	0.168419	0.641532	ENSG00000101057/ENSG00000118193/ENSG00000008196/ENSG00000171791/ENSG00000092969/ENSG00000006016/ENSG00000158445/ENSG00000129521/ENSG00000164362	MYBL2/KIF14/TFAP2B/BCL2/TGFB2/CRLF1/KCNB1/EGLN3/TERT	9	4	ENSG00000008196/ENSG00000092969/ENSG00000158445/ENSG00000129521	5	ENSG00000101057/ENSG00000118193/ENSG00000171791/ENSG00000006016/ENSG00000164362
BP	GO:0048002	antigen processing and presentation of peptide antigen	9/505	175/14271	0.168419	0.641532	ENSG00000142945/ENSG00000138160/ENSG00000090889/ENSG00000137807/ENSG00000163808/ENSG00000138778/ENSG00000135218/ENSG00000116701/ENSG00000066735	KIF2C/KIF11/KIF4A/KIF23/KIF15/CENPE/CD36/NCF2/KIF26A	9	2	ENSG00000135218/ENSG00000116701	7	ENSG00000142945/ENSG00000138160/ENSG00000090889/ENSG00000137807/ENSG00000163808/ENSG00000138778/ENSG00000066735
BP	GO:0010453	regulation of cell fate commitment	2/505	21/14271	0.169143	0.641532	ENSG00000139318/ENSG00000115318	DUSP6/LOXL3	2	0		2	ENSG00000139318/ENSG00000115318
BP	GO:0010971	positive regulation of G2/M transition of mitotic cell cycle	2/505	21/14271	0.169143	0.641532	ENSG00000134057/ENSG00000170312	CCNB1/CDK1	2	0		2	ENSG00000134057/ENSG00000170312
BP	GO:0032770	positive regulation of monooxygenase activity	2/505	21/14271	0.169143	0.641532	ENSG00000228716/ENSG00000164362	DHFR/TERT	2	0		2	ENSG00000228716/ENSG00000164362
BP	GO:0035235	ionotropic glutamate receptor signaling pathway	2/505	21/14271	0.169143	0.641532	ENSG00000156299/ENSG00000105464	TIAM1/GRIN2D	2	0		2	ENSG00000156299/ENSG00000105464
BP	GO:0036152	phosphatidylethanolamine acyl-chain remodeling	2/505	21/14271	0.169143	0.641532	ENSG00000116711/ENSG00000100078	PLA2G4A/PLA2G3	2	1	ENSG00000116711	1	ENSG00000100078
BP	GO:0045606	positive regulation of epidermal cell differentiation	2/505	21/14271	0.169143	0.641532	ENSG00000175793/ENSG00000111012	SFN/CYP27B1	2	0		2	ENSG00000175793/ENSG00000111012
BP	GO:0046885	regulation of hormone biosynthetic process	2/505	21/14271	0.169143	0.641532	ENSG00000111012/ENSG00000196139	CYP27B1/AKR1C3	2	1	ENSG00000196139	1	ENSG00000111012
BP	GO:0071295	cellular response to vitamin	2/505	21/14271	0.169143	0.641532	ENSG00000137193/ENSG00000111012	PIM1/CYP27B1	2	0		2	ENSG00000137193/ENSG00000111012
BP	GO:0071450	cellular response to oxygen radical	2/505	21/14271	0.169143	0.641532	ENSG00000228716/ENSG00000135218	DHFR/CD36	2	1	ENSG00000135218	1	ENSG00000228716
BP	GO:0071451	cellular response to superoxide	2/505	21/14271	0.169143	0.641532	ENSG00000228716/ENSG00000135218	DHFR/CD36	2	1	ENSG00000135218	1	ENSG00000228716
BP	GO:0072273	metanephric nephron morphogenesis	2/505	21/14271	0.169143	0.641532	ENSG00000184937/ENSG00000273706	WT1/LHX1	2	0		2	ENSG00000184937/ENSG00000273706
BP	GO:0086011	membrane repolarization during action potential	2/505	21/14271	0.169143	0.641532	ENSG00000055118/ENSG00000162989	KCNH2/KCNJ3	2	1	ENSG00000162989	1	ENSG00000055118
BP	GO:1903319	positive regulation of protein maturation	2/505	21/14271	0.169143	0.641532	ENSG00000163975/ENSG00000106327	MELTF/TFR2	2	0		2	ENSG00000163975/ENSG00000106327
BP	GO:1904037	positive regulation of epithelial cell apoptotic process	2/505	21/14271	0.169143	0.641532	ENSG00000196139/ENSG00000102760	AKR1C3/RGCC	2	1	ENSG00000196139	1	ENSG00000102760
BP	GO:0043627	response to estrogen	4/505	61/14271	0.169213	0.641532	ENSG00000272398/ENSG00000164442/ENSG00000111012/ENSG00000196843	CD24/CITED2/CYP27B1/ARID5A	4	2	ENSG00000272398/ENSG00000164442	2	ENSG00000111012/ENSG00000196843
BP	GO:0060411	cardiac septum morphogenesis	4/505	61/14271	0.169213	0.641532	ENSG00000164442/ENSG00000109685/ENSG00000092969/ENSG00000136574	CITED2/NSD2/TGFB2/GATA4	4	2	ENSG00000164442/ENSG00000092969	2	ENSG00000109685/ENSG00000136574
BP	GO:0002790	peptide secretion	21/505	474/14271	0.171588	0.649471	ENSG00000134258/ENSG00000096433/ENSG00000150594/ENSG00000008196/ENSG00000131620/ENSG00000109255/ENSG00000092969/ENSG00000106804/ENSG00000156299/ENSG00000158445/ENSG00000135218/ENSG00000111199/ENSG00000170893/ENSG00000214274/ENSG00000163623/ENSG00000147246/ENSG00000148677/ENSG00000102760/ENSG00000106327/ENSG00000133048/ENSG00000186188	VTCN1/ITPR3/ADRA2A/TFAP2B/ANO1/NMU/TGFB2/C5/TIAM1/KCNB1/CD36/TRPV4/TRH/ANG/NKX6-1/HTR2C/ANKRD1/RGCC/TFR2/CHI3L1/FFAR4	21	7	ENSG00000134258/ENSG00000008196/ENSG00000092969/ENSG00000158445/ENSG00000135218/ENSG00000147246/ENSG00000148677	14	ENSG00000096433/ENSG00000150594/ENSG00000131620/ENSG00000109255/ENSG00000106804/ENSG00000156299/ENSG00000111199/ENSG00000170893/ENSG00000214274/ENSG00000163623/ENSG00000102760/ENSG00000106327/ENSG00000133048/ENSG00000186188
BP	GO:0071496	cellular response to external stimulus	13/505	273/14271	0.17164	0.649471	ENSG00000124762/ENSG00000149485/ENSG00000171791/ENSG00000137193/ENSG00000111012/ENSG00000147883/ENSG00000158445/ENSG00000141682/ENSG00000188338/ENSG00000196139/ENSG00000066735/ENSG00000148677/ENSG00000125735	CDKN1A/FADS1/BCL2/PIM1/CYP27B1/CDKN2B/KCNB1/PMAIP1/SLC38A3/AKR1C3/KIF26A/ANKRD1/TNFSF14	13	5	ENSG00000147883/ENSG00000158445/ENSG00000196139/ENSG00000148677/ENSG00000125735	8	ENSG00000124762/ENSG00000149485/ENSG00000171791/ENSG00000137193/ENSG00000111012/ENSG00000141682/ENSG00000188338/ENSG00000066735
BP	GO:0050792	regulation of viral process	9/505	176/14271	0.172357	0.651552	ENSG00000131747/ENSG00000111331/ENSG00000157601/ENSG00000185885/ENSG00000142089/ENSG00000089127/ENSG00000171791/ENSG00000187608/ENSG00000185745	TOP2A/OAS3/MX1/IFITM1/IFITM3/OAS1/BCL2/ISG15/IFIT1	9	0		9	ENSG00000131747/ENSG00000111331/ENSG00000157601/ENSG00000185885/ENSG00000142089/ENSG00000089127/ENSG00000171791/ENSG00000187608/ENSG00000185745
BP	GO:0006664	glycolipid metabolic process	6/505	106/14271	0.173244	0.65301	ENSG00000128274/ENSG00000135454/ENSG00000235863/ENSG00000180801/ENSG00000148488/ENSG00000111728	A4GALT/B4GALNT1/B3GALT4/ARSJ/ST8SIA6/ST8SIA1	6	2	ENSG00000180801/ENSG00000111728	4	ENSG00000128274/ENSG00000135454/ENSG00000235863/ENSG00000148488
BP	GO:0045995	regulation of embryonic development	6/505	106/14271	0.173244	0.65301	ENSG00000170312/ENSG00000130635/ENSG00000106003/ENSG00000181649/ENSG00000139318/ENSG00000273706	CDK1/COL5A1/LFNG/PHLDA2/DUSP6/LHX1	6	1	ENSG00000130635	5	ENSG00000170312/ENSG00000106003/ENSG00000181649/ENSG00000139318/ENSG00000273706
BP	GO:1903509	liposaccharide metabolic process	6/505	106/14271	0.173244	0.65301	ENSG00000128274/ENSG00000135454/ENSG00000235863/ENSG00000180801/ENSG00000148488/ENSG00000111728	A4GALT/B4GALNT1/B3GALT4/ARSJ/ST8SIA6/ST8SIA1	6	2	ENSG00000180801/ENSG00000111728	4	ENSG00000128274/ENSG00000135454/ENSG00000235863/ENSG00000148488
BP	GO:0072376	protein activation cascade	4/505	62/14271	0.1762	0.661008	ENSG00000106804/ENSG00000077942/ENSG00000102760/ENSG00000159403	C5/FBLN1/RGCC/C1R	4	0		4	ENSG00000106804/ENSG00000077942/ENSG00000102760/ENSG00000159403
BP	GO:1903845	negative regulation of cellular response to transforming growth factor beta stimulus	4/505	62/14271	0.1762	0.661008	ENSG00000124225/ENSG00000095739/ENSG00000156535/ENSG00000128045	PMEPA1/BAMBI/CD109/RASL11B	4	3	ENSG00000124225/ENSG00000095739/ENSG00000128045	1	ENSG00000156535
BP	GO:0042130	negative regulation of T cell proliferation	3/505	41/14271	0.176212	0.661008	ENSG00000134258/ENSG00000129654/ENSG00000136235	VTCN1/FOXJ1/GPNMB	3	2	ENSG00000134258/ENSG00000136235	1	ENSG00000129654
BP	GO:0072577	endothelial cell apoptotic process	3/505	41/14271	0.176212	0.661008	ENSG00000196139/ENSG00000164362/ENSG00000102760	AKR1C3/TERT/RGCC	3	1	ENSG00000196139	2	ENSG00000164362/ENSG00000102760
BP	GO:0086010	membrane depolarization during action potential	3/505	41/14271	0.176212	0.661008	ENSG00000105711/ENSG00000055118/ENSG00000177098	SCN1B/KCNH2/SCN4B	3	0		3	ENSG00000105711/ENSG00000055118/ENSG00000177098
BP	GO:0051668	localization within membrane	6/505	107/14271	0.178478	0.668371	ENSG00000272398/ENSG00000174871/ENSG00000132563/ENSG00000134569/ENSG00000162896/ENSG00000110076	CD24/CNIH2/REEP2/LRP4/PIGR/NRXN2	6	3	ENSG00000272398/ENSG00000134569/ENSG00000162896	3	ENSG00000174871/ENSG00000132563/ENSG00000110076
BP	GO:0003007	heart morphogenesis	10/505	202/14271	0.179843	0.668371	ENSG00000164442/ENSG00000109685/ENSG00000130635/ENSG00000137193/ENSG00000092969/ENSG00000136574/ENSG00000164056/ENSG00000179057/ENSG00000148677/ENSG00000198626	CITED2/NSD2/COL5A1/PIM1/TGFB2/GATA4/SPRY1/IGSF22/ANKRD1/RYR2	10	7	ENSG00000164442/ENSG00000130635/ENSG00000092969/ENSG00000164056/ENSG00000179057/ENSG00000148677/ENSG00000198626	3	ENSG00000109685/ENSG00000137193/ENSG00000136574
BP	GO:0031396	regulation of protein ubiquitination	9/505	178/14271	0.180358	0.668371	ENSG00000166851/ENSG00000175063/ENSG00000117399/ENSG00000164287/ENSG00000140525/ENSG00000108106/ENSG00000112029/ENSG00000187608/ENSG00000139174	PLK1/UBE2C/CDC20/CDC20B/FANCI/UBE2S/FBXO5/ISG15/PRICKLE1	9	1	ENSG00000139174	8	ENSG00000166851/ENSG00000175063/ENSG00000117399/ENSG00000164287/ENSG00000140525/ENSG00000108106/ENSG00000112029/ENSG00000187608
BP	GO:0000188	inactivation of MAPK activity	2/505	22/14271	0.181941	0.668371	ENSG00000139318/ENSG00000130829	DUSP6/DUSP9	2	0		2	ENSG00000139318/ENSG00000130829
BP	GO:0002823	negative regulation of adaptive immune response based on somatic recombination of immune receptors built from immunoglobulin superfamily domains	2/505	22/14271	0.181941	0.668371	ENSG00000129654/ENSG00000115318	FOXJ1/LOXL3	2	0		2	ENSG00000129654/ENSG00000115318
BP	GO:0006884	cell volume homeostasis	2/505	22/14271	0.181941	0.668371	ENSG00000156113/ENSG00000111199	KCNMA1/TRPV4	2	1	ENSG00000156113	1	ENSG00000111199
BP	GO:0010882	regulation of cardiac muscle contraction by calcium ion signaling	2/505	22/14271	0.181941	0.668371	ENSG00000198626/ENSG00000118729	RYR2/CASQ2	2	2	ENSG00000198626/ENSG00000118729	0
BP	GO:0018126	protein hydroxylation	2/505	22/14271	0.181941	0.668371	ENSG00000110811/ENSG00000129521	P3H3/EGLN3	2	1	ENSG00000129521	1	ENSG00000110811
BP	GO:0035561	regulation of chromatin binding	2/505	22/14271	0.181941	0.668371	ENSG00000167513/ENSG00000112312	CDT1/GMNN	2	0		2	ENSG00000167513/ENSG00000112312
BP	GO:0035902	response to immobilization stress	2/505	22/14271	0.181941	0.668371	ENSG00000160182/ENSG00000140465	TFF1/CYP1A1	2	1	ENSG00000140465	1	ENSG00000160182
BP	GO:0036151	phosphatidylcholine acyl-chain remodeling	2/505	22/14271	0.181941	0.668371	ENSG00000116711/ENSG00000100078	PLA2G4A/PLA2G3	2	1	ENSG00000116711	1	ENSG00000100078
BP	GO:0039694	viral RNA genome replication	2/505	22/14271	0.181941	0.668371	ENSG00000131747/ENSG00000139144	TOP2A/PIK3C2G	2	1	ENSG00000139144	1	ENSG00000131747
BP	GO:0042219	cellular modified amino acid catabolic process	2/505	22/14271	0.181941	0.668371	ENSG00000099998/ENSG00000197406	GGT5/DIO3	2	0		2	ENSG00000099998/ENSG00000197406
BP	GO:0043267	negative regulation of potassium ion transport	2/505	22/14271	0.181941	0.668371	ENSG00000055118/ENSG00000118729	KCNH2/CASQ2	2	1	ENSG00000118729	1	ENSG00000055118
BP	GO:0044458	motile cilium assembly	2/505	22/14271	0.181941	0.668371	ENSG00000129654/ENSG00000004838	FOXJ1/ZMYND10	2	0		2	ENSG00000129654/ENSG00000004838
BP	GO:0051930	regulation of sensory perception of pain	2/505	22/14271	0.181941	0.668371	ENSG00000109255/ENSG00000105464	NMU/GRIN2D	2	0		2	ENSG00000109255/ENSG00000105464
BP	GO:0051931	regulation of sensory perception	2/505	22/14271	0.181941	0.668371	ENSG00000109255/ENSG00000105464	NMU/GRIN2D	2	0		2	ENSG00000109255/ENSG00000105464
BP	GO:0051955	regulation of amino acid transport	2/505	22/14271	0.181941	0.668371	ENSG00000188338/ENSG00000170893	SLC38A3/TRH	2	0		2	ENSG00000188338/ENSG00000170893
BP	GO:0060037	pharyngeal system development	2/505	22/14271	0.181941	0.668371	ENSG00000092969/ENSG00000183145	TGFB2/RIPPLY3	2	1	ENSG00000092969	1	ENSG00000183145
BP	GO:0061217	regulation of mesonephros development	2/505	22/14271	0.181941	0.668371	ENSG00000184937/ENSG00000273706	WT1/LHX1	2	0		2	ENSG00000184937/ENSG00000273706
BP	GO:0061756	leukocyte adhesion to vascular endothelial cell	2/505	22/14271	0.181941	0.668371	ENSG00000151882/ENSG00000197561	CCL28/ELANE	2	1	ENSG00000151882	1	ENSG00000197561
BP	GO:0090344	negative regulation of cell aging	2/505	22/14271	0.181941	0.668371	ENSG00000111206/ENSG00000164362	FOXM1/TERT	2	0		2	ENSG00000111206/ENSG00000164362
BP	GO:0046578	regulation of Ras protein signal transduction	11/505	227/14271	0.182177	0.668464	ENSG00000111206/ENSG00000118193/ENSG00000137135/ENSG00000154783/ENSG00000187678/ENSG00000092969/ENSG00000156299/ENSG00000164056/ENSG00000058335/ENSG00000165895/ENSG00000120318	FOXM1/KIF14/ARHGEF39/FGD5/SPRY4/TGFB2/TIAM1/SPRY1/RASGRF1/ARHGAP42/ARAP3	11	4	ENSG00000092969/ENSG00000164056/ENSG00000058335/ENSG00000165895	7	ENSG00000111206/ENSG00000118193/ENSG00000137135/ENSG00000154783/ENSG00000187678/ENSG00000156299/ENSG00000120318
BP	GO:0010927	cellular component assembly involved in morphogenesis	5/505	85/14271	0.182479	0.668464	ENSG00000137812/ENSG00000100078/ENSG00000179057/ENSG00000148677/ENSG00000118729	KNL1/PLA2G3/IGSF22/ANKRD1/CASQ2	5	3	ENSG00000179057/ENSG00000148677/ENSG00000118729	2	ENSG00000137812/ENSG00000100078
BP	GO:0034754	cellular hormone metabolic process	5/505	85/14271	0.182479	0.668464	ENSG00000108786/ENSG00000151632/ENSG00000140465/ENSG00000166426/ENSG00000196139	HSD17B1/AKR1C2/CYP1A1/CRABP1/AKR1C3	5	4	ENSG00000108786/ENSG00000151632/ENSG00000140465/ENSG00000196139	1	ENSG00000166426
BP	GO:0015849	organic acid transport	12/505	252/14271	0.183635	0.671437	ENSG00000141526/ENSG00000149150/ENSG00000143847/ENSG00000135218/ENSG00000116711/ENSG00000151012/ENSG00000188338/ENSG00000170893/ENSG00000100078/ENSG00000178752/ENSG00000176463/ENSG00000186198	SLC16A3/SLC43A1/PPFIA4/CD36/PLA2G4A/SLC7A11/SLC38A3/TRH/PLA2G3/ERFE/SLCO3A1/SLC51B	12	2	ENSG00000135218/ENSG00000116711	10	ENSG00000141526/ENSG00000149150/ENSG00000143847/ENSG00000151012/ENSG00000188338/ENSG00000170893/ENSG00000100078/ENSG00000178752/ENSG00000176463/ENSG00000186198
BP	GO:0046942	carboxylic acid transport	12/505	252/14271	0.183635	0.671437	ENSG00000141526/ENSG00000149150/ENSG00000143847/ENSG00000135218/ENSG00000116711/ENSG00000151012/ENSG00000188338/ENSG00000170893/ENSG00000100078/ENSG00000178752/ENSG00000176463/ENSG00000186198	SLC16A3/SLC43A1/PPFIA4/CD36/PLA2G4A/SLC7A11/SLC38A3/TRH/PLA2G3/ERFE/SLCO3A1/SLC51B	12	2	ENSG00000135218/ENSG00000116711	10	ENSG00000141526/ENSG00000149150/ENSG00000143847/ENSG00000151012/ENSG00000188338/ENSG00000170893/ENSG00000100078/ENSG00000178752/ENSG00000176463/ENSG00000186198
[truncated: 3,930 more rows]

## Sheet: Ranked gene list
NAME	DESCRIPTION	GENE_SYMBOL	GENE_TITLE	SCORE
OLFM4(ENSG00000102837)	ENSG00000102837	null	null	4.24018
SYT16(ENSG00000139973)	ENSG00000139973	null	null	4.11958
GNAT3(ENSG00000214415)	ENSG00000214415	null	null	4.11864
[truncated: 26,282 more rows]
