# Supplementary material for: Investigation of ribociclib, abemaciclib and palbociclib resistance in ER+ breast cancer cells reveal potential therapeutic opportunities
Source: Sci Rep. 2025 Aug 5;15:28579. doi: 10.1038/s41598-025-11052-4 (PMC12325956; doi:10.1038/s41598-025-11052-4)
Supplement: Supplementary file 26 — Supplementary Material 26 [file 41598_2025_11052_MOESM26_ESM.xlsx]

## Sheet: Supplementary data 26.Supp-Fig8
Category	GOID	Description	GeneRatio	BgRatio	pvalue	padj	geneID	geneName	Count	Up	Up_Gene_names	Down	Down_Gene_names
BP	GO:0007059	chromosome segregation	75/711	336/14264	4.72374e-29	2.09215e-25	ENSG00000131747/ENSG00000076382/ENSG00000134057/ENSG00000166851/ENSG00000164611/ENSG00000089685/ENSG00000142945/ENSG00000186185/ENSG00000135476/ENSG00000178999/ENSG00000138160/ENSG00000101447/ENSG00000146670/ENSG00000090889/ENSG00000126787/ENSG00000013810/ENSG00000118193/ENSG00000117399/ENSG00000161800/ENSG00000109805/ENSG00000169679/ENSG00000123485/ENSG00000137807/ENSG00000010292/ENSG00000117650…	TOP2A/SPAG5/CCNB1/PLK1/PTTG1/BIRC5/KIF2C/KIF18B/ESPL1/AURKB/KIF11/FAM83D/CDCA5/KIF4A/DLGAP5/TACC3/KIF14/CDC20/RACGAP1/NCAPG/BUB1/HJURP/KIF23/NCAPD2/NEK2/CENPF/INCENP/NUF2/NDC80/KNTC1/SMC4/CDCA8/KNL1/BRCA1/CENPA/ZWINT/CENPE/PSRC1/BUB1B/NCAPH/SPC24/FEN1/KNSTRN/SPC25/CDC6/CENPU/MKI67/KIFC1/ESCO2/UBE2C/NUSAP1/FANCD2/SKA1/CENPN/CCNE2/KIF18A/SKA3/SGO2/CENPK/CENPM/MAD2L1/TTK/BRIP1/SGO1/CENPH/DSCC1/CDT1/…	75	0		75	ENSG00000131747/ENSG00000076382/ENSG00000134057/ENSG00000166851/ENSG00000164611/ENSG00000089685/ENSG00000142945/ENSG00000186185/ENSG00000135476/ENSG00000178999/ENSG00000138160/ENSG00000101447/ENSG00000146670/ENSG00000090889/ENSG00000126787/ENSG00000013810/ENSG00000118193/ENSG00000117399/ENSG00000161800/ENSG00000109805/ENSG00000169679/ENSG00000123485/ENSG00000137807/ENSG00000010292/ENSG00000117650…
BP	GO:0000280	nuclear division	78/711	375/14264	5.13318e-28	7.68831e-25	ENSG00000131747/ENSG00000076382/ENSG00000134057/ENSG00000166851/ENSG00000164611/ENSG00000089685/ENSG00000142945/ENSG00000186185/ENSG00000088325/ENSG00000135476/ENSG00000087586/ENSG00000178999/ENSG00000138160/ENSG00000146670/ENSG00000090889/ENSG00000126787/ENSG00000013810/ENSG00000118193/ENSG00000117399/ENSG00000011426/ENSG00000161800/ENSG00000109805/ENSG00000169679/ENSG00000137807/ENSG00000010292…	TOP2A/SPAG5/CCNB1/PLK1/PTTG1/BIRC5/KIF2C/KIF18B/TPX2/ESPL1/AURKA/AURKB/KIF11/CDCA5/KIF4A/DLGAP5/TACC3/KIF14/CDC20/ANLN/RACGAP1/NCAPG/BUB1/KIF23/NCAPD2/NEK2/CENPF/PKMYT1/NUF2/NDC80/EDN1/KNTC1/SMC4/CDCA8/ZWINT/CENPE/ASPM/PSRC1/BUB1B/NCAPH/TOM1L2/KNSTRN/CDC6/FBXO5/MKI67/KIFC1/CHEK1/UBE2C/NUSAP1/CDC25C/MASTL/FANCD2/CCNE2/UBE2S/KIF18A/MYBL2/SGO2/MAD2L1/FANCA/TTK/BRIP1/SGO1/MND1/HSPA2/BRCA2/DSCC1/CDT1/…	78	3	ENSG00000078401/ENSG00000175662/ENSG00000164188	75	ENSG00000131747/ENSG00000076382/ENSG00000134057/ENSG00000166851/ENSG00000164611/ENSG00000089685/ENSG00000142945/ENSG00000186185/ENSG00000088325/ENSG00000135476/ENSG00000087586/ENSG00000178999/ENSG00000138160/ENSG00000146670/ENSG00000090889/ENSG00000126787/ENSG00000013810/ENSG00000118193/ENSG00000117399/ENSG00000011426/ENSG00000161800/ENSG00000109805/ENSG00000169679/ENSG00000137807/ENSG00000010292…
BP	GO:0098813	nuclear chromosome segregation	68/711	288/14264	6.06251e-28	7.68831e-25	ENSG00000131747/ENSG00000076382/ENSG00000134057/ENSG00000166851/ENSG00000164611/ENSG00000089685/ENSG00000142945/ENSG00000186185/ENSG00000135476/ENSG00000178999/ENSG00000101447/ENSG00000146670/ENSG00000090889/ENSG00000126787/ENSG00000013810/ENSG00000118193/ENSG00000117399/ENSG00000161800/ENSG00000109805/ENSG00000169679/ENSG00000137807/ENSG00000010292/ENSG00000117650/ENSG00000117724/ENSG00000149503…	TOP2A/SPAG5/CCNB1/PLK1/PTTG1/BIRC5/KIF2C/KIF18B/ESPL1/AURKB/FAM83D/CDCA5/KIF4A/DLGAP5/TACC3/KIF14/CDC20/RACGAP1/NCAPG/BUB1/KIF23/NCAPD2/NEK2/CENPF/INCENP/NUF2/NDC80/KNTC1/SMC4/CDCA8/KNL1/CENPA/ZWINT/CENPE/PSRC1/BUB1B/NCAPH/SPC24/FEN1/KNSTRN/SPC25/CDC6/CENPU/KIFC1/UBE2C/NUSAP1/FANCD2/SKA1/CENPN/CCNE2/KIF18A/SGO2/CENPK/CENPM/MAD2L1/TTK/BRIP1/SGO1/CENPH/DSCC1/CDT1/CENPI/CEP57L1/DMC1/PRC1/SYCE2/MEIOB…	68	0		68	ENSG00000131747/ENSG00000076382/ENSG00000134057/ENSG00000166851/ENSG00000164611/ENSG00000089685/ENSG00000142945/ENSG00000186185/ENSG00000135476/ENSG00000178999/ENSG00000101447/ENSG00000146670/ENSG00000090889/ENSG00000126787/ENSG00000013810/ENSG00000118193/ENSG00000117399/ENSG00000161800/ENSG00000109805/ENSG00000169679/ENSG00000137807/ENSG00000010292/ENSG00000117650/ENSG00000117724/ENSG00000149503…
BP	GO:0000819	sister chromatid segregation	61/711	232/14264	6.94361e-28	7.68831e-25	ENSG00000131747/ENSG00000076382/ENSG00000134057/ENSG00000166851/ENSG00000164611/ENSG00000089685/ENSG00000142945/ENSG00000186185/ENSG00000135476/ENSG00000178999/ENSG00000146670/ENSG00000090889/ENSG00000126787/ENSG00000013810/ENSG00000118193/ENSG00000117399/ENSG00000161800/ENSG00000109805/ENSG00000169679/ENSG00000137807/ENSG00000010292/ENSG00000117650/ENSG00000117724/ENSG00000149503/ENSG00000143228…	TOP2A/SPAG5/CCNB1/PLK1/PTTG1/BIRC5/KIF2C/KIF18B/ESPL1/AURKB/CDCA5/KIF4A/DLGAP5/TACC3/KIF14/CDC20/RACGAP1/NCAPG/BUB1/KIF23/NCAPD2/NEK2/CENPF/INCENP/NUF2/NDC80/KNTC1/SMC4/CDCA8/KNL1/CENPA/ZWINT/CENPE/PSRC1/BUB1B/NCAPH/SPC24/FEN1/KNSTRN/SPC25/CDC6/CENPU/KIFC1/UBE2C/NUSAP1/SKA1/CENPN/KIF18A/SGO2/CENPK/CENPM/MAD2L1/TTK/SGO1/CENPH/DSCC1/CDT1/CENPI/CEP57L1/PRC1/SMC1B	61	0		61	ENSG00000131747/ENSG00000076382/ENSG00000134057/ENSG00000166851/ENSG00000164611/ENSG00000089685/ENSG00000142945/ENSG00000186185/ENSG00000135476/ENSG00000178999/ENSG00000146670/ENSG00000090889/ENSG00000126787/ENSG00000013810/ENSG00000118193/ENSG00000117399/ENSG00000161800/ENSG00000109805/ENSG00000169679/ENSG00000137807/ENSG00000010292/ENSG00000117650/ENSG00000117724/ENSG00000149503/ENSG00000143228…
BP	GO:0140014	mitotic nuclear division	63/711	257/14264	6.44587e-27	5.70975e-24	ENSG00000076382/ENSG00000134057/ENSG00000166851/ENSG00000164611/ENSG00000089685/ENSG00000142945/ENSG00000186185/ENSG00000088325/ENSG00000135476/ENSG00000087586/ENSG00000178999/ENSG00000138160/ENSG00000146670/ENSG00000090889/ENSG00000126787/ENSG00000013810/ENSG00000118193/ENSG00000117399/ENSG00000011426/ENSG00000161800/ENSG00000109805/ENSG00000169679/ENSG00000137807/ENSG00000010292/ENSG00000117650…	SPAG5/CCNB1/PLK1/PTTG1/BIRC5/KIF2C/KIF18B/TPX2/ESPL1/AURKA/AURKB/KIF11/CDCA5/KIF4A/DLGAP5/TACC3/KIF14/CDC20/ANLN/RACGAP1/NCAPG/BUB1/KIF23/NCAPD2/NEK2/CENPF/PKMYT1/NUF2/NDC80/EDN1/KNTC1/SMC4/CDCA8/ZWINT/CENPE/PSRC1/BUB1B/NCAPH/TOM1L2/KNSTRN/CDC6/FBXO5/MKI67/KIFC1/CHEK1/UBE2C/NUSAP1/CDC25C/UBE2S/KIF18A/MYBL2/MAD2L1/TTK/SGO1/DSCC1/CDT1/RANBP3L/CEP57L1/BORA/EREG/IGF2/PRC1/RGCC	63	3	ENSG00000078401/ENSG00000175662/ENSG00000164188	60	ENSG00000076382/ENSG00000134057/ENSG00000166851/ENSG00000164611/ENSG00000089685/ENSG00000142945/ENSG00000186185/ENSG00000088325/ENSG00000135476/ENSG00000087586/ENSG00000178999/ENSG00000138160/ENSG00000146670/ENSG00000090889/ENSG00000126787/ENSG00000013810/ENSG00000118193/ENSG00000117399/ENSG00000011426/ENSG00000161800/ENSG00000109805/ENSG00000169679/ENSG00000137807/ENSG00000010292/ENSG00000117650…
BP	GO:0048285	organelle fission	80/711	417/14264	3.06949e-26	2.26579e-23	ENSG00000131747/ENSG00000076382/ENSG00000134057/ENSG00000166851/ENSG00000164611/ENSG00000089685/ENSG00000142945/ENSG00000186185/ENSG00000088325/ENSG00000135476/ENSG00000087586/ENSG00000178999/ENSG00000138160/ENSG00000146670/ENSG00000090889/ENSG00000126787/ENSG00000013810/ENSG00000118193/ENSG00000117399/ENSG00000011426/ENSG00000161800/ENSG00000109805/ENSG00000169679/ENSG00000137807/ENSG00000010292…	TOP2A/SPAG5/CCNB1/PLK1/PTTG1/BIRC5/KIF2C/KIF18B/TPX2/ESPL1/AURKA/AURKB/KIF11/CDCA5/KIF4A/DLGAP5/TACC3/KIF14/CDC20/ANLN/RACGAP1/NCAPG/BUB1/KIF23/NCAPD2/NEK2/CENPF/PKMYT1/NUF2/NDC80/EDN1/KNTC1/SMC4/CDCA8/ZWINT/CENPE/ASPM/PSRC1/MYO19/BUB1B/NCAPH/TOM1L2/KNSTRN/CDC6/FBXO5/MKI67/KIFC1/CHEK1/UBE2C/NUSAP1/CDC25C/MASTL/FANCD2/CCNE2/UBE2S/KIF18A/MYBL2/SGO2/MAD2L1/FANCA/TTK/BRIP1/SGO1/MND1/HSPA2/BRCA2/DSCC1…	80	3	ENSG00000078401/ENSG00000175662/ENSG00000164188	77	ENSG00000131747/ENSG00000076382/ENSG00000134057/ENSG00000166851/ENSG00000164611/ENSG00000089685/ENSG00000142945/ENSG00000186185/ENSG00000088325/ENSG00000135476/ENSG00000087586/ENSG00000178999/ENSG00000138160/ENSG00000146670/ENSG00000090889/ENSG00000126787/ENSG00000013810/ENSG00000118193/ENSG00000117399/ENSG00000011426/ENSG00000161800/ENSG00000109805/ENSG00000169679/ENSG00000137807/ENSG00000010292…
BP	GO:0000070	mitotic sister chromatid segregation	43/711	149/14264	1.08351e-21	6.85553e-19	ENSG00000076382/ENSG00000134057/ENSG00000166851/ENSG00000164611/ENSG00000142945/ENSG00000186185/ENSG00000135476/ENSG00000178999/ENSG00000146670/ENSG00000090889/ENSG00000126787/ENSG00000013810/ENSG00000118193/ENSG00000117399/ENSG00000161800/ENSG00000109805/ENSG00000169679/ENSG00000137807/ENSG00000010292/ENSG00000117650/ENSG00000117724/ENSG00000143228/ENSG00000080986/ENSG00000113810/ENSG00000134690…	SPAG5/CCNB1/PLK1/PTTG1/KIF2C/KIF18B/ESPL1/AURKB/CDCA5/KIF4A/DLGAP5/TACC3/KIF14/CDC20/RACGAP1/NCAPG/BUB1/KIF23/NCAPD2/NEK2/CENPF/NUF2/NDC80/SMC4/CDCA8/ZWINT/CENPE/PSRC1/BUB1B/NCAPH/KNSTRN/CDC6/KIFC1/UBE2C/NUSAP1/KIF18A/MAD2L1/TTK/SGO1/DSCC1/CDT1/CEP57L1/PRC1	43	0		43	ENSG00000076382/ENSG00000134057/ENSG00000166851/ENSG00000164611/ENSG00000142945/ENSG00000186185/ENSG00000135476/ENSG00000178999/ENSG00000146670/ENSG00000090889/ENSG00000126787/ENSG00000013810/ENSG00000118193/ENSG00000117399/ENSG00000161800/ENSG00000109805/ENSG00000169679/ENSG00000137807/ENSG00000010292/ENSG00000117650/ENSG00000117724/ENSG00000143228/ENSG00000080986/ENSG00000113810/ENSG00000134690…
BP	GO:0007062	sister chromatid cohesion	35/711	131/14264	1.02039e-16	5.64915e-14	ENSG00000166851/ENSG00000089685/ENSG00000142945/ENSG00000135476/ENSG00000178999/ENSG00000146670/ENSG00000117399/ENSG00000169679/ENSG00000117724/ENSG00000149503/ENSG00000143228/ENSG00000080986/ENSG00000184445/ENSG00000134690/ENSG00000137812/ENSG00000115163/ENSG00000122952/ENSG00000138778/ENSG00000156970/ENSG00000161888/ENSG00000168496/ENSG00000152253/ENSG00000151725/ENSG00000154839/ENSG00000166451…	PLK1/BIRC5/KIF2C/ESPL1/AURKB/CDCA5/CDC20/BUB1/CENPF/INCENP/NUF2/NDC80/KNTC1/CDCA8/KNL1/CENPA/ZWINT/CENPE/BUB1B/SPC24/FEN1/SPC25/CENPU/SKA1/CENPN/KIF18A/SGO2/CENPK/CENPM/MAD2L1/SGO1/CENPH/DSCC1/CENPI/SMC1B	35	0		35	ENSG00000166851/ENSG00000089685/ENSG00000142945/ENSG00000135476/ENSG00000178999/ENSG00000146670/ENSG00000117399/ENSG00000169679/ENSG00000117724/ENSG00000149503/ENSG00000143228/ENSG00000080986/ENSG00000184445/ENSG00000134690/ENSG00000137812/ENSG00000115163/ENSG00000122952/ENSG00000138778/ENSG00000156970/ENSG00000161888/ENSG00000168496/ENSG00000152253/ENSG00000151725/ENSG00000154839/ENSG00000166451…
BP	GO:0006260	DNA replication	50/711	282/14264	2.79222e-15	1.37408e-12	ENSG00000170312/ENSG00000132646/ENSG00000140451/ENSG00000065328/ENSG00000012048/ENSG00000109321/ENSG00000131153/ENSG00000167325/ENSG00000143476/ENSG00000168496/ENSG00000174371/ENSG00000140534/ENSG00000160957/ENSG00000112312/ENSG00000165891/ENSG00000094804/ENSG00000128951/ENSG00000149554/ENSG00000093009/ENSG00000147862/ENSG00000171320/ENSG00000159259/ENSG00000101003/ENSG00000076003/ENSG00000198056…	CDK1/PCNA/PIF1/MCM10/BRCA1/AREG/GINS2/RRM1/DTL/FEN1/EXO1/TICRR/RECQL4/GMNN/E2F7/CDC6/DUT/CHEK1/CDC45/NFIB/ESCO2/CHAF1B/GINS1/MCM6/PRIM1/WDHD1/CDC25C/LIG1/CLSPN/CCNE2/RRM2/CDC25A/E2F8/BARD1/DONSON/ORC1/RMI1/BRIP1/DNA2/POLQ/BRCA2/BLM/DSCC1/CDT1/PCLAF/POLE2/CDC7/EREG/NT5M/CCDC88A	50	1	ENSG00000147862	49	ENSG00000170312/ENSG00000132646/ENSG00000140451/ENSG00000065328/ENSG00000012048/ENSG00000109321/ENSG00000131153/ENSG00000167325/ENSG00000143476/ENSG00000168496/ENSG00000174371/ENSG00000140534/ENSG00000160957/ENSG00000112312/ENSG00000165891/ENSG00000094804/ENSG00000128951/ENSG00000149554/ENSG00000093009/ENSG00000171320/ENSG00000159259/ENSG00000101003/ENSG00000076003/ENSG00000198056/ENSG00000198554…
BP	GO:1901987	regulation of cell cycle phase transition	61/711	405/14264	6.19539e-15	2.74394e-12	ENSG00000072571/ENSG00000134057/ENSG00000166851/ENSG00000088325/ENSG00000135476/ENSG00000087586/ENSG00000178999/ENSG00000101447/ENSG00000146670/ENSG00000126787/ENSG00000170312/ENSG00000118193/ENSG00000011426/ENSG00000123080/ENSG00000169679/ENSG00000117650/ENSG00000117724/ENSG00000132646/ENSG00000080986/ENSG00000140525/ENSG00000184445/ENSG00000124762/ENSG00000012048/ENSG00000101412/ENSG00000138778…	HMMR/CCNB1/PLK1/TPX2/ESPL1/AURKA/AURKB/FAM83D/CDCA5/DLGAP5/CDK1/KIF14/ANLN/CDKN2C/BUB1/NEK2/CENPF/PCNA/NDC80/FANCI/KNTC1/CDKN1A/BRCA1/E2F1/CENPE/BUB1B/DTL/TICRR/E2F7/CDC6/BCL2/CHEK1/CDC45/SLFN11/UBE2C/EZH2/CDKN2B/GPNMB/CDC25C/CLSPN/GTSE1/CDC25A/CNTRL/E2F8/DONSON/MAD2L1/TTK/RBL1/CDKN2D/BLM/CEP152/CDT1/CYP1A1/HAUS1/CDC7/TUBB4A/TERT/PLK3/PKIA/RGCC/FBXL7	61	6	ENSG00000147883/ENSG00000136235/ENSG00000140465/ENSG00000104833/ENSG00000171033/ENSG00000183580	55	ENSG00000072571/ENSG00000134057/ENSG00000166851/ENSG00000088325/ENSG00000135476/ENSG00000087586/ENSG00000178999/ENSG00000101447/ENSG00000146670/ENSG00000126787/ENSG00000170312/ENSG00000118193/ENSG00000011426/ENSG00000123080/ENSG00000169679/ENSG00000117650/ENSG00000117724/ENSG00000132646/ENSG00000080986/ENSG00000140525/ENSG00000184445/ENSG00000124762/ENSG00000012048/ENSG00000101412/ENSG00000138778…
BP	GO:0051783	regulation of nuclear division	37/711	167/14264	9.43142e-15	3.49776e-12	ENSG00000134057/ENSG00000166851/ENSG00000164611/ENSG00000135476/ENSG00000087586/ENSG00000138160/ENSG00000146670/ENSG00000126787/ENSG00000013810/ENSG00000117399/ENSG00000011426/ENSG00000169679/ENSG00000117650/ENSG00000117724/ENSG00000127564/ENSG00000080986/ENSG00000078401/ENSG00000184445/ENSG00000138778/ENSG00000156970/ENSG00000175662/ENSG00000094804/ENSG00000112029/ENSG00000148773/ENSG00000149554…	CCNB1/PLK1/PTTG1/ESPL1/AURKA/KIF11/CDCA5/DLGAP5/TACC3/CDC20/ANLN/BUB1/NEK2/CENPF/PKMYT1/NDC80/EDN1/KNTC1/CENPE/BUB1B/TOM1L2/CDC6/FBXO5/MKI67/CHEK1/UBE2C/NUSAP1/CDC25C/MAD2L1/TTK/CDT1/RANBP3L/BORA/EREG/IGF2/RGCC/GPR3	37	3	ENSG00000078401/ENSG00000175662/ENSG00000164188	34	ENSG00000134057/ENSG00000166851/ENSG00000164611/ENSG00000135476/ENSG00000087586/ENSG00000138160/ENSG00000146670/ENSG00000126787/ENSG00000013810/ENSG00000117399/ENSG00000011426/ENSG00000169679/ENSG00000117650/ENSG00000117724/ENSG00000127564/ENSG00000080986/ENSG00000184445/ENSG00000138778/ENSG00000156970/ENSG00000094804/ENSG00000112029/ENSG00000148773/ENSG00000149554/ENSG00000175063/ENSG00000137804…
BP	GO:0007088	regulation of mitotic nuclear division	35/711	150/14264	9.47688e-15	3.49776e-12	ENSG00000134057/ENSG00000166851/ENSG00000164611/ENSG00000135476/ENSG00000087586/ENSG00000138160/ENSG00000146670/ENSG00000126787/ENSG00000013810/ENSG00000011426/ENSG00000169679/ENSG00000117650/ENSG00000117724/ENSG00000127564/ENSG00000080986/ENSG00000078401/ENSG00000184445/ENSG00000138778/ENSG00000156970/ENSG00000175662/ENSG00000094804/ENSG00000112029/ENSG00000148773/ENSG00000149554/ENSG00000175063…	CCNB1/PLK1/PTTG1/ESPL1/AURKA/KIF11/CDCA5/DLGAP5/TACC3/ANLN/BUB1/NEK2/CENPF/PKMYT1/NDC80/EDN1/KNTC1/CENPE/BUB1B/TOM1L2/CDC6/FBXO5/MKI67/CHEK1/UBE2C/NUSAP1/CDC25C/MAD2L1/TTK/CDT1/RANBP3L/BORA/EREG/IGF2/RGCC	35	3	ENSG00000078401/ENSG00000175662/ENSG00000164188	32	ENSG00000134057/ENSG00000166851/ENSG00000164611/ENSG00000135476/ENSG00000087586/ENSG00000138160/ENSG00000146670/ENSG00000126787/ENSG00000013810/ENSG00000011426/ENSG00000169679/ENSG00000117650/ENSG00000117724/ENSG00000127564/ENSG00000080986/ENSG00000184445/ENSG00000138778/ENSG00000156970/ENSG00000094804/ENSG00000112029/ENSG00000148773/ENSG00000149554/ENSG00000175063/ENSG00000137804/ENSG00000158402…
BP	GO:1901990	regulation of mitotic cell cycle phase transition	58/711	377/14264	1.15009e-14	3.91828e-12	ENSG00000072571/ENSG00000134057/ENSG00000166851/ENSG00000088325/ENSG00000135476/ENSG00000087586/ENSG00000178999/ENSG00000146670/ENSG00000126787/ENSG00000170312/ENSG00000118193/ENSG00000011426/ENSG00000123080/ENSG00000169679/ENSG00000117650/ENSG00000117724/ENSG00000132646/ENSG00000080986/ENSG00000140525/ENSG00000184445/ENSG00000124762/ENSG00000012048/ENSG00000101412/ENSG00000138778/ENSG00000156970…	HMMR/CCNB1/PLK1/TPX2/ESPL1/AURKA/AURKB/CDCA5/DLGAP5/CDK1/KIF14/ANLN/CDKN2C/BUB1/NEK2/CENPF/PCNA/NDC80/FANCI/KNTC1/CDKN1A/BRCA1/E2F1/CENPE/BUB1B/DTL/TICRR/E2F7/CDC6/BCL2/CDC45/SLFN11/UBE2C/EZH2/CDKN2B/GPNMB/CDC25C/CLSPN/GTSE1/CNTRL/E2F8/DONSON/MAD2L1/TTK/RBL1/CDKN2D/BLM/CEP152/CDT1/CYP1A1/HAUS1/CDC7/TUBB4A/TERT/PLK3/PKIA/RGCC/FBXL7	58	6	ENSG00000147883/ENSG00000136235/ENSG00000140465/ENSG00000104833/ENSG00000171033/ENSG00000183580	52	ENSG00000072571/ENSG00000134057/ENSG00000166851/ENSG00000088325/ENSG00000135476/ENSG00000087586/ENSG00000178999/ENSG00000146670/ENSG00000126787/ENSG00000170312/ENSG00000118193/ENSG00000011426/ENSG00000123080/ENSG00000169679/ENSG00000117650/ENSG00000117724/ENSG00000132646/ENSG00000080986/ENSG00000140525/ENSG00000184445/ENSG00000124762/ENSG00000012048/ENSG00000101412/ENSG00000138778/ENSG00000156970…
BP	GO:1902850	microtubule cytoskeleton organization involved in mitosis	32/711	130/14264	2.69096e-14	8.51304e-12	ENSG00000134057/ENSG00000166851/ENSG00000089685/ENSG00000088325/ENSG00000135476/ENSG00000087586/ENSG00000178999/ENSG00000138160/ENSG00000090889/ENSG00000013810/ENSG00000117399/ENSG00000161800/ENSG00000137807/ENSG00000117650/ENSG00000117632/ENSG00000143228/ENSG00000080986/ENSG00000115163/ENSG00000121957/ENSG00000138778/ENSG00000134222/ENSG00000075702/ENSG00000152253/ENSG00000237649/ENSG00000136158…	CCNB1/PLK1/BIRC5/TPX2/ESPL1/AURKA/AURKB/KIF11/KIF4A/TACC3/CDC20/RACGAP1/KIF23/NEK2/STMN1/NUF2/NDC80/CENPA/GPSM2/CENPE/PSRC1/WDR62/SPC25/KIFC1/SPRY2/NUSAP1/STIL/MYBL2/TTK/BORA/SPRY1/PRC1	32	2	ENSG00000136158/ENSG00000164056	30	ENSG00000134057/ENSG00000166851/ENSG00000089685/ENSG00000088325/ENSG00000135476/ENSG00000087586/ENSG00000178999/ENSG00000138160/ENSG00000090889/ENSG00000013810/ENSG00000117399/ENSG00000161800/ENSG00000137807/ENSG00000117650/ENSG00000117632/ENSG00000143228/ENSG00000080986/ENSG00000115163/ENSG00000121957/ENSG00000138778/ENSG00000134222/ENSG00000075702/ENSG00000152253/ENSG00000237649/ENSG00000137804…
BP	GO:0090068	positive regulation of cell cycle process	43/711	239/14264	1.54463e-13	4.56079e-11	ENSG00000076382/ENSG00000134057/ENSG00000135476/ENSG00000087586/ENSG00000178999/ENSG00000101447/ENSG00000146670/ENSG00000126787/ENSG00000170312/ENSG00000118193/ENSG00000161800/ENSG00000137807/ENSG00000132646/ENSG00000122966/ENSG00000080986/ENSG00000078401/ENSG00000124762/ENSG00000012048/ENSG00000101412/ENSG00000121957/ENSG00000143476/ENSG00000168496/ENSG00000165891/ENSG00000094804/ENSG00000093009…	SPAG5/CCNB1/ESPL1/AURKA/AURKB/FAM83D/CDCA5/DLGAP5/CDK1/KIF14/RACGAP1/KIF23/PCNA/CIT/NDC80/EDN1/CDKN1A/BRCA1/E2F1/GPSM2/DTL/FEN1/E2F7/CDC6/CDC45/UBE2C/NUSAP1/CDC25C/GTSE1/CDC25A/E2F8/MAD2L1/INSM1/CDT1/RANBP3L/CYP1A1/CDC7/EREG/TERT/IGF2/PLK3/CTGF/RGCC	43	4	ENSG00000078401/ENSG00000164188/ENSG00000140465/ENSG00000118523	39	ENSG00000076382/ENSG00000134057/ENSG00000135476/ENSG00000087586/ENSG00000178999/ENSG00000101447/ENSG00000146670/ENSG00000126787/ENSG00000170312/ENSG00000118193/ENSG00000161800/ENSG00000137807/ENSG00000132646/ENSG00000122966/ENSG00000080986/ENSG00000124762/ENSG00000012048/ENSG00000101412/ENSG00000121957/ENSG00000143476/ENSG00000168496/ENSG00000165891/ENSG00000094804/ENSG00000093009/ENSG00000175063…
BP	GO:0007051	spindle organization	36/711	174/14264	2.00389e-13	5.54703e-11	ENSG00000076382/ENSG00000134057/ENSG00000166851/ENSG00000089685/ENSG00000088325/ENSG00000135476/ENSG00000087586/ENSG00000178999/ENSG00000138160/ENSG00000090889/ENSG00000013810/ENSG00000117399/ENSG00000161800/ENSG00000137807/ENSG00000117650/ENSG00000117632/ENSG00000143228/ENSG00000080986/ENSG00000121957/ENSG00000138778/ENSG00000066279/ENSG00000134222/ENSG00000075702/ENSG00000128944/ENSG00000152253…	SPAG5/CCNB1/PLK1/BIRC5/TPX2/ESPL1/AURKA/AURKB/KIF11/KIF4A/TACC3/CDC20/RACGAP1/KIF23/NEK2/STMN1/NUF2/NDC80/GPSM2/CENPE/ASPM/PSRC1/WDR62/KNSTRN/SPC25/FBXO5/KIFC1/STIL/MYBL2/TTK/GOLGA8B/RANBP3L/HAUS1/BORA/GOLGA8A/PRC1	36	3	ENSG00000215252/ENSG00000164188/ENSG00000175265	33	ENSG00000076382/ENSG00000134057/ENSG00000166851/ENSG00000089685/ENSG00000088325/ENSG00000135476/ENSG00000087586/ENSG00000178999/ENSG00000138160/ENSG00000090889/ENSG00000013810/ENSG00000117399/ENSG00000161800/ENSG00000137807/ENSG00000117650/ENSG00000117632/ENSG00000143228/ENSG00000080986/ENSG00000121957/ENSG00000138778/ENSG00000066279/ENSG00000134222/ENSG00000075702/ENSG00000128944/ENSG00000152253…
BP	GO:0045787	positive regulation of cell cycle	51/711	333/14264	5.91632e-13	1.54137e-10	ENSG00000076382/ENSG00000134057/ENSG00000135476/ENSG00000087586/ENSG00000178999/ENSG00000101447/ENSG00000146670/ENSG00000126787/ENSG00000170312/ENSG00000118193/ENSG00000161800/ENSG00000137807/ENSG00000164442/ENSG00000132646/ENSG00000122966/ENSG00000080986/ENSG00000078401/ENSG00000124762/ENSG00000012048/ENSG00000101412/ENSG00000121957/ENSG00000134222/ENSG00000143476/ENSG00000168496/ENSG00000165891…	SPAG5/CCNB1/ESPL1/AURKA/AURKB/FAM83D/CDCA5/DLGAP5/CDK1/KIF14/RACGAP1/KIF23/CITED2/PCNA/CIT/NDC80/EDN1/CDKN1A/BRCA1/E2F1/GPSM2/PSRC1/DTL/FEN1/E2F7/CDC6/CHEK1/CDC45/UBE2C/NUSAP1/LFNG/CDC25C/TGFB2/GTSE1/CDC25A/HES1/E2F8/MAD2L1/INSM1/BRCA2/SPHK1/CDT1/RANBP3L/CYP1A1/CDC7/EREG/TERT/IGF2/PLK3/CTGF/RGCC	51	7	ENSG00000164442/ENSG00000078401/ENSG00000092969/ENSG00000114315/ENSG00000164188/ENSG00000140465/ENSG00000118523	44	ENSG00000076382/ENSG00000134057/ENSG00000135476/ENSG00000087586/ENSG00000178999/ENSG00000101447/ENSG00000146670/ENSG00000126787/ENSG00000170312/ENSG00000118193/ENSG00000161800/ENSG00000137807/ENSG00000132646/ENSG00000122966/ENSG00000080986/ENSG00000124762/ENSG00000012048/ENSG00000101412/ENSG00000121957/ENSG00000134222/ENSG00000143476/ENSG00000168496/ENSG00000165891/ENSG00000094804/ENSG00000149554…
BP	GO:0000075	cell cycle checkpoint	40/711	219/14264	6.69569e-13	1.64751e-10	ENSG00000131747/ENSG00000134057/ENSG00000166851/ENSG00000087586/ENSG00000178999/ENSG00000170312/ENSG00000169679/ENSG00000188486/ENSG00000117724/ENSG00000132646/ENSG00000092470/ENSG00000080986/ENSG00000140525/ENSG00000184445/ENSG00000124762/ENSG00000012048/ENSG00000101412/ENSG00000122952/ENSG00000156970/ENSG00000143476/ENSG00000140534/ENSG00000165891/ENSG00000094804/ENSG00000149554/ENSG00000093009…	TOP2A/CCNB1/PLK1/AURKA/AURKB/CDK1/BUB1/H2AFX/CENPF/PCNA/WDR76/NDC80/FANCI/KNTC1/CDKN1A/BRCA1/E2F1/ZWINT/BUB1B/DTL/TICRR/E2F7/CDC6/CHEK1/CDC45/CDKN2B/CDC25C/CLSPN/GTSE1/E2F8/DONSON/MAD2L1/TTK/BRIP1/DNA2/BLM/CDT1/NABP1/PLK3/RGCC	40	2	ENSG00000147883/ENSG00000173559	38	ENSG00000131747/ENSG00000134057/ENSG00000166851/ENSG00000087586/ENSG00000178999/ENSG00000170312/ENSG00000169679/ENSG00000188486/ENSG00000117724/ENSG00000132646/ENSG00000092470/ENSG00000080986/ENSG00000140525/ENSG00000184445/ENSG00000124762/ENSG00000012048/ENSG00000101412/ENSG00000122952/ENSG00000156970/ENSG00000143476/ENSG00000140534/ENSG00000165891/ENSG00000094804/ENSG00000149554/ENSG00000093009…
BP	GO:0051321	meiotic cell cycle	39/711	210/14264	7.55394e-13	1.76086e-10	ENSG00000131747/ENSG00000166851/ENSG00000164611/ENSG00000135476/ENSG00000087586/ENSG00000170312/ENSG00000117399/ENSG00000169679/ENSG00000188486/ENSG00000010292/ENSG00000117650/ENSG00000143228/ENSG00000113810/ENSG00000066279/ENSG00000156970/ENSG00000121152/ENSG00000174371/ENSG00000112029/ENSG00000106003/ENSG00000120539/ENSG00000144554/ENSG00000175305/ENSG00000121621/ENSG00000163535/ENSG00000187741…	TOP2A/PLK1/PTTG1/ESPL1/AURKA/CDK1/CDC20/BUB1/H2AFX/NCAPD2/NEK2/NUF2/SMC4/ASPM/BUB1B/NCAPH/EXO1/FBXO5/LFNG/MASTL/FANCD2/CCNE2/KIF18A/SGO2/FANCA/RAD54L/TTK/BRIP1/SGO1/MND1/HSPA2/BRCA2/EREG/DMC1/SYCE2/GPR3/MEIOB/SMC1B/TDRD1	39	0		39	ENSG00000131747/ENSG00000166851/ENSG00000164611/ENSG00000135476/ENSG00000087586/ENSG00000170312/ENSG00000117399/ENSG00000169679/ENSG00000188486/ENSG00000010292/ENSG00000117650/ENSG00000143228/ENSG00000113810/ENSG00000066279/ENSG00000156970/ENSG00000121152/ENSG00000174371/ENSG00000112029/ENSG00000106003/ENSG00000120539/ENSG00000144554/ENSG00000175305/ENSG00000121621/ENSG00000163535/ENSG00000187741…
BP	GO:0044843	cell cycle G1/S phase transition	43/711	252/14264	1.01507e-12	2.24788e-10	ENSG00000145386/ENSG00000134057/ENSG00000087586/ENSG00000101447/ENSG00000170312/ENSG00000118193/ENSG00000123080/ENSG00000228716/ENSG00000100526/ENSG00000132646/ENSG00000124762/ENSG00000065328/ENSG00000101412/ENSG00000183856/ENSG00000176890/ENSG00000165891/ENSG00000094804/ENSG00000112029/ENSG00000171791/ENSG00000093009/ENSG00000172716/ENSG00000106462/ENSG00000147883/ENSG00000076003/ENSG00000136235…	CCNA2/CCNB1/AURKA/FAM83D/CDK1/KIF14/CDKN2C/DHFR/CDKN3/PCNA/CDKN1A/MCM10/E2F1/IQGAP3/TYMS/E2F7/CDC6/FBXO5/BCL2/CDC45/SLFN11/EZH2/CDKN2B/MCM6/GPNMB/PRIM1/CDC25C/CCNE2/RRM2/GTSE1/CDC25A/E2F8/ORC1/RBL1/CDKN2D/CDT1/POLE2/RANBP3L/CYP1A1/CDC7/TERT/PLK3/RGCC	43	4	ENSG00000147883/ENSG00000136235/ENSG00000164188/ENSG00000140465	39	ENSG00000145386/ENSG00000134057/ENSG00000087586/ENSG00000101447/ENSG00000170312/ENSG00000118193/ENSG00000123080/ENSG00000228716/ENSG00000100526/ENSG00000132646/ENSG00000124762/ENSG00000065328/ENSG00000101412/ENSG00000183856/ENSG00000176890/ENSG00000165891/ENSG00000094804/ENSG00000112029/ENSG00000171791/ENSG00000093009/ENSG00000172716/ENSG00000106462/ENSG00000076003/ENSG00000198056/ENSG00000158402…
BP	GO:0051983	regulation of chromosome segregation	25/711	93/14264	2.19966e-12	4.63918e-10	ENSG00000076382/ENSG00000134057/ENSG00000166851/ENSG00000164611/ENSG00000142945/ENSG00000135476/ENSG00000178999/ENSG00000146670/ENSG00000126787/ENSG00000013810/ENSG00000161800/ENSG00000169679/ENSG00000117650/ENSG00000117724/ENSG00000080986/ENSG00000138778/ENSG00000156970/ENSG00000168496/ENSG00000128944/ENSG00000094804/ENSG00000148773/ENSG00000175063/ENSG00000164109/ENSG00000112742/ENSG00000167513	SPAG5/CCNB1/PLK1/PTTG1/KIF2C/ESPL1/AURKB/CDCA5/DLGAP5/TACC3/RACGAP1/BUB1/NEK2/CENPF/NDC80/CENPE/BUB1B/FEN1/KNSTRN/CDC6/MKI67/UBE2C/MAD2L1/TTK/CDT1	25	0		25	ENSG00000076382/ENSG00000134057/ENSG00000166851/ENSG00000164611/ENSG00000142945/ENSG00000135476/ENSG00000178999/ENSG00000146670/ENSG00000126787/ENSG00000013810/ENSG00000161800/ENSG00000169679/ENSG00000117650/ENSG00000117724/ENSG00000080986/ENSG00000138778/ENSG00000156970/ENSG00000168496/ENSG00000128944/ENSG00000094804/ENSG00000148773/ENSG00000175063/ENSG00000164109/ENSG00000112742/ENSG00000167513
BP	GO:0000082	G1/S transition of mitotic cell cycle	41/711	238/14264	2.51586e-12	5.06488e-10	ENSG00000134057/ENSG00000087586/ENSG00000170312/ENSG00000118193/ENSG00000123080/ENSG00000228716/ENSG00000100526/ENSG00000132646/ENSG00000124762/ENSG00000065328/ENSG00000101412/ENSG00000183856/ENSG00000176890/ENSG00000165891/ENSG00000094804/ENSG00000112029/ENSG00000171791/ENSG00000093009/ENSG00000172716/ENSG00000106462/ENSG00000147883/ENSG00000076003/ENSG00000136235/ENSG00000198056/ENSG00000158402…	CCNB1/AURKA/CDK1/KIF14/CDKN2C/DHFR/CDKN3/PCNA/CDKN1A/MCM10/E2F1/IQGAP3/TYMS/E2F7/CDC6/FBXO5/BCL2/CDC45/SLFN11/EZH2/CDKN2B/MCM6/GPNMB/PRIM1/CDC25C/CCNE2/RRM2/GTSE1/CDC25A/E2F8/ORC1/RBL1/CDKN2D/CDT1/POLE2/RANBP3L/CYP1A1/CDC7/TERT/PLK3/RGCC	41	4	ENSG00000147883/ENSG00000136235/ENSG00000164188/ENSG00000140465	37	ENSG00000134057/ENSG00000087586/ENSG00000170312/ENSG00000118193/ENSG00000123080/ENSG00000228716/ENSG00000100526/ENSG00000132646/ENSG00000124762/ENSG00000065328/ENSG00000101412/ENSG00000183856/ENSG00000176890/ENSG00000165891/ENSG00000094804/ENSG00000112029/ENSG00000171791/ENSG00000093009/ENSG00000172716/ENSG00000106462/ENSG00000076003/ENSG00000198056/ENSG00000158402/ENSG00000175305/ENSG00000171848…
BP	GO:0007052	mitotic spindle organization	27/711	112/14264	4.86622e-12	9.37064e-10	ENSG00000134057/ENSG00000166851/ENSG00000089685/ENSG00000088325/ENSG00000087586/ENSG00000178999/ENSG00000138160/ENSG00000090889/ENSG00000013810/ENSG00000117399/ENSG00000161800/ENSG00000137807/ENSG00000117650/ENSG00000117632/ENSG00000143228/ENSG00000080986/ENSG00000121957/ENSG00000138778/ENSG00000134222/ENSG00000075702/ENSG00000152253/ENSG00000237649/ENSG00000123473/ENSG00000101057/ENSG00000112742…	CCNB1/PLK1/BIRC5/TPX2/AURKA/AURKB/KIF11/KIF4A/TACC3/CDC20/RACGAP1/KIF23/NEK2/STMN1/NUF2/NDC80/GPSM2/CENPE/PSRC1/WDR62/SPC25/KIFC1/STIL/MYBL2/TTK/BORA/PRC1	27	0		27	ENSG00000134057/ENSG00000166851/ENSG00000089685/ENSG00000088325/ENSG00000087586/ENSG00000178999/ENSG00000138160/ENSG00000090889/ENSG00000013810/ENSG00000117399/ENSG00000161800/ENSG00000137807/ENSG00000117650/ENSG00000117632/ENSG00000143228/ENSG00000080986/ENSG00000121957/ENSG00000138778/ENSG00000134222/ENSG00000075702/ENSG00000152253/ENSG00000237649/ENSG00000123473/ENSG00000101057/ENSG00000112742…
BP	GO:0007093	mitotic cell cycle checkpoint	32/711	163/14264	1.93894e-11	3.57814e-09	ENSG00000131747/ENSG00000134057/ENSG00000166851/ENSG00000087586/ENSG00000178999/ENSG00000170312/ENSG00000169679/ENSG00000117724/ENSG00000132646/ENSG00000080986/ENSG00000140525/ENSG00000184445/ENSG00000124762/ENSG00000012048/ENSG00000101412/ENSG00000122952/ENSG00000156970/ENSG00000140534/ENSG00000165891/ENSG00000147883/ENSG00000158402/ENSG00000092853/ENSG00000075218/ENSG00000129173/ENSG00000159147…	TOP2A/CCNB1/PLK1/AURKA/AURKB/CDK1/BUB1/CENPF/PCNA/NDC80/FANCI/KNTC1/CDKN1A/BRCA1/E2F1/ZWINT/BUB1B/TICRR/E2F7/CDKN2B/CDC25C/CLSPN/GTSE1/E2F8/DONSON/MAD2L1/TTK/BLM/CDT1/NABP1/PLK3/RGCC	32	2	ENSG00000147883/ENSG00000173559	30	ENSG00000131747/ENSG00000134057/ENSG00000166851/ENSG00000087586/ENSG00000178999/ENSG00000170312/ENSG00000169679/ENSG00000117724/ENSG00000132646/ENSG00000080986/ENSG00000140525/ENSG00000184445/ENSG00000124762/ENSG00000012048/ENSG00000101412/ENSG00000122952/ENSG00000156970/ENSG00000140534/ENSG00000165891/ENSG00000158402/ENSG00000092853/ENSG00000075218/ENSG00000129173/ENSG00000159147/ENSG00000164109…
BP	GO:0140013	meiotic nuclear division	30/711	148/14264	3.5892e-11	6.12981e-09	ENSG00000131747/ENSG00000166851/ENSG00000164611/ENSG00000135476/ENSG00000087586/ENSG00000117399/ENSG00000169679/ENSG00000143228/ENSG00000113810/ENSG00000066279/ENSG00000156970/ENSG00000121152/ENSG00000112029/ENSG00000120539/ENSG00000144554/ENSG00000175305/ENSG00000121621/ENSG00000163535/ENSG00000187741/ENSG00000112742/ENSG00000136492/ENSG00000129810/ENSG00000121211/ENSG00000126803/ENSG00000139618…	TOP2A/PLK1/PTTG1/ESPL1/AURKA/CDC20/BUB1/NUF2/SMC4/ASPM/BUB1B/NCAPH/FBXO5/MASTL/FANCD2/CCNE2/KIF18A/SGO2/FANCA/TTK/BRIP1/SGO1/MND1/HSPA2/BRCA2/EREG/DMC1/SYCE2/GPR3/MEIOB	30	0		30	ENSG00000131747/ENSG00000166851/ENSG00000164611/ENSG00000135476/ENSG00000087586/ENSG00000117399/ENSG00000169679/ENSG00000143228/ENSG00000113810/ENSG00000066279/ENSG00000156970/ENSG00000121152/ENSG00000112029/ENSG00000120539/ENSG00000144554/ENSG00000175305/ENSG00000121621/ENSG00000163535/ENSG00000187741/ENSG00000112742/ENSG00000136492/ENSG00000129810/ENSG00000121211/ENSG00000126803/ENSG00000139618…
BP	GO:0044839	cell cycle G2/M phase transition	41/711	258/14264	3.59845e-11	6.12981e-09	ENSG00000145386/ENSG00000072571/ENSG00000134057/ENSG00000166851/ENSG00000088325/ENSG00000087586/ENSG00000178999/ENSG00000111206/ENSG00000170312/ENSG00000118193/ENSG00000157456/ENSG00000117650/ENSG00000117724/ENSG00000122966/ENSG00000127564/ENSG00000140525/ENSG00000165304/ENSG00000124762/ENSG00000012048/ENSG00000143476/ENSG00000140534/ENSG00000149554/ENSG00000147883/ENSG00000158402/ENSG00000120539…	CCNA2/HMMR/CCNB1/PLK1/TPX2/AURKA/AURKB/FOXM1/CDK1/KIF14/CCNB2/NEK2/CENPF/CIT/PKMYT1/FANCI/MELK/CDKN1A/BRCA1/DTL/TICRR/CHEK1/CDKN2B/CDC25C/MASTL/CLSPN/GTSE1/CDC25A/CDK14/CNTRL/DONSON/BLM/CEP152/HAUS1/CDC7/BORA/NES/TUBB4A/PLK3/PKIA/FBXL7	41	4	ENSG00000147883/ENSG00000104833/ENSG00000171033/ENSG00000183580	37	ENSG00000145386/ENSG00000072571/ENSG00000134057/ENSG00000166851/ENSG00000088325/ENSG00000087586/ENSG00000178999/ENSG00000111206/ENSG00000170312/ENSG00000118193/ENSG00000157456/ENSG00000117650/ENSG00000117724/ENSG00000122966/ENSG00000127564/ENSG00000140525/ENSG00000165304/ENSG00000124762/ENSG00000012048/ENSG00000143476/ENSG00000140534/ENSG00000149554/ENSG00000158402/ENSG00000120539/ENSG00000092853…
BP	GO:0071103	DNA conformation change	41/711	262/14264	5.9053e-11	9.68688e-09	ENSG00000131747/ENSG00000134057/ENSG00000164104/ENSG00000146670/ENSG00000170312/ENSG00000109805/ENSG00000123485/ENSG00000188486/ENSG00000010292/ENSG00000113810/ENSG00000140451/ENSG00000137812/ENSG00000115163/ENSG00000131153/ENSG00000121152/ENSG00000146918/ENSG00000105011/ENSG00000160957/ENSG00000143401/ENSG00000151725/ENSG00000093009/ENSG00000159259/ENSG00000101003/ENSG00000134574/ENSG00000137804…	TOP2A/CCNB1/HMGB2/CDCA5/CDK1/NCAPG/HJURP/H2AFX/NCAPD2/SMC4/PIF1/KNL1/CENPA/GINS2/NCAPH/NCAPG2/ASF1B/RECQL4/ANP32E/CENPU/CDC45/CHAF1B/GINS1/DDB2/NUSAP1/MCM6/CENPN/HELLS/CENPK/MIS18BP1/CENPM/RAD54L/BRIP1/CENPH/DNA2/BLM/H1FX/CENPI/CENPW/HIST1H1B/HIST1H3J	41	0		41	ENSG00000131747/ENSG00000134057/ENSG00000164104/ENSG00000146670/ENSG00000170312/ENSG00000109805/ENSG00000123485/ENSG00000188486/ENSG00000010292/ENSG00000113810/ENSG00000140451/ENSG00000137812/ENSG00000115163/ENSG00000131153/ENSG00000121152/ENSG00000146918/ENSG00000105011/ENSG00000160957/ENSG00000143401/ENSG00000151725/ENSG00000093009/ENSG00000159259/ENSG00000101003/ENSG00000134574/ENSG00000137804…
BP	GO:0000086	G2/M transition of mitotic cell cycle	39/711	241/14264	6.23549e-11	9.8632e-09	ENSG00000145386/ENSG00000072571/ENSG00000134057/ENSG00000166851/ENSG00000088325/ENSG00000087586/ENSG00000178999/ENSG00000111206/ENSG00000170312/ENSG00000118193/ENSG00000157456/ENSG00000117650/ENSG00000117724/ENSG00000122966/ENSG00000127564/ENSG00000140525/ENSG00000165304/ENSG00000124762/ENSG00000012048/ENSG00000143476/ENSG00000140534/ENSG00000147883/ENSG00000158402/ENSG00000120539/ENSG00000092853…	CCNA2/HMMR/CCNB1/PLK1/TPX2/AURKA/AURKB/FOXM1/CDK1/KIF14/CCNB2/NEK2/CENPF/CIT/PKMYT1/FANCI/MELK/CDKN1A/BRCA1/DTL/TICRR/CDKN2B/CDC25C/MASTL/CLSPN/CDC25A/CDK14/CNTRL/DONSON/BLM/CEP152/HAUS1/CDC7/BORA/NES/TUBB4A/PLK3/PKIA/FBXL7	39	4	ENSG00000147883/ENSG00000104833/ENSG00000171033/ENSG00000183580	35	ENSG00000145386/ENSG00000072571/ENSG00000134057/ENSG00000166851/ENSG00000088325/ENSG00000087586/ENSG00000178999/ENSG00000111206/ENSG00000170312/ENSG00000118193/ENSG00000157456/ENSG00000117650/ENSG00000117724/ENSG00000122966/ENSG00000127564/ENSG00000140525/ENSG00000165304/ENSG00000124762/ENSG00000012048/ENSG00000143476/ENSG00000140534/ENSG00000158402/ENSG00000120539/ENSG00000092853/ENSG00000164045…
BP	GO:1903046	meiotic cell cycle process	31/711	162/14264	7.95757e-11	1.21531e-08	ENSG00000131747/ENSG00000166851/ENSG00000164611/ENSG00000135476/ENSG00000087586/ENSG00000117399/ENSG00000169679/ENSG00000010292/ENSG00000143228/ENSG00000113810/ENSG00000066279/ENSG00000156970/ENSG00000121152/ENSG00000112029/ENSG00000120539/ENSG00000144554/ENSG00000175305/ENSG00000121621/ENSG00000163535/ENSG00000187741/ENSG00000112742/ENSG00000136492/ENSG00000129810/ENSG00000121211/ENSG00000126803…	TOP2A/PLK1/PTTG1/ESPL1/AURKA/CDC20/BUB1/NCAPD2/NUF2/SMC4/ASPM/BUB1B/NCAPH/FBXO5/MASTL/FANCD2/CCNE2/KIF18A/SGO2/FANCA/TTK/BRIP1/SGO1/MND1/HSPA2/BRCA2/EREG/DMC1/SYCE2/GPR3/MEIOB	31	0		31	ENSG00000131747/ENSG00000166851/ENSG00000164611/ENSG00000135476/ENSG00000087586/ENSG00000117399/ENSG00000169679/ENSG00000010292/ENSG00000143228/ENSG00000113810/ENSG00000066279/ENSG00000156970/ENSG00000121152/ENSG00000112029/ENSG00000120539/ENSG00000144554/ENSG00000175305/ENSG00000121621/ENSG00000163535/ENSG00000187741/ENSG00000112742/ENSG00000136492/ENSG00000129810/ENSG00000121211/ENSG00000126803…
BP	GO:0010948	negative regulation of cell cycle process	45/711	313/14264	1.24138e-10	1.83268e-08	ENSG00000134057/ENSG00000166851/ENSG00000164611/ENSG00000135476/ENSG00000087586/ENSG00000178999/ENSG00000170312/ENSG00000169679/ENSG00000117650/ENSG00000117724/ENSG00000132646/ENSG00000080986/ENSG00000140525/ENSG00000124762/ENSG00000012048/ENSG00000101412/ENSG00000162063/ENSG00000156970/ENSG00000143476/ENSG00000175662/ENSG00000140534/ENSG00000165891/ENSG00000112029/ENSG00000171791/ENSG00000149554…	CCNB1/PLK1/PTTG1/ESPL1/AURKA/AURKB/CDK1/BUB1/NEK2/CENPF/PCNA/NDC80/FANCI/CDKN1A/BRCA1/E2F1/CCNF/BUB1B/DTL/TOM1L2/TICRR/E2F7/FBXO5/BCL2/CHEK1/SLFN11/EZH2/CDKN2B/GPNMB/CDC25C/CLSPN/RRM2/GTSE1/E2F8/DONSON/MAD2L1/TTK/RBL1/CDKN2D/BLM/CDT1/CDC7/PLK3/RGCC/FBXL7	45	4	ENSG00000175662/ENSG00000147883/ENSG00000136235/ENSG00000183580	41	ENSG00000134057/ENSG00000166851/ENSG00000164611/ENSG00000135476/ENSG00000087586/ENSG00000178999/ENSG00000170312/ENSG00000169679/ENSG00000117650/ENSG00000117724/ENSG00000132646/ENSG00000080986/ENSG00000140525/ENSG00000124762/ENSG00000012048/ENSG00000101412/ENSG00000162063/ENSG00000156970/ENSG00000143476/ENSG00000140534/ENSG00000165891/ENSG00000112029/ENSG00000171791/ENSG00000149554/ENSG00000172716…
BP	GO:1901988	negative regulation of cell cycle phase transition	37/711	227/14264	1.57257e-10	2.24675e-08	ENSG00000134057/ENSG00000166851/ENSG00000087586/ENSG00000178999/ENSG00000170312/ENSG00000169679/ENSG00000117724/ENSG00000132646/ENSG00000080986/ENSG00000140525/ENSG00000124762/ENSG00000012048/ENSG00000101412/ENSG00000156970/ENSG00000143476/ENSG00000140534/ENSG00000165891/ENSG00000171791/ENSG00000149554/ENSG00000172716/ENSG00000106462/ENSG00000147883/ENSG00000136235/ENSG00000158402/ENSG00000092853…	CCNB1/PLK1/AURKA/AURKB/CDK1/BUB1/CENPF/PCNA/NDC80/FANCI/CDKN1A/BRCA1/E2F1/BUB1B/DTL/TICRR/E2F7/BCL2/CHEK1/SLFN11/EZH2/CDKN2B/GPNMB/CDC25C/CLSPN/GTSE1/E2F8/DONSON/MAD2L1/TTK/RBL1/CDKN2D/BLM/CDT1/PLK3/RGCC/FBXL7	37	3	ENSG00000147883/ENSG00000136235/ENSG00000183580	34	ENSG00000134057/ENSG00000166851/ENSG00000087586/ENSG00000178999/ENSG00000170312/ENSG00000169679/ENSG00000117724/ENSG00000132646/ENSG00000080986/ENSG00000140525/ENSG00000124762/ENSG00000012048/ENSG00000101412/ENSG00000156970/ENSG00000143476/ENSG00000140534/ENSG00000165891/ENSG00000171791/ENSG00000149554/ENSG00000172716/ENSG00000106462/ENSG00000158402/ENSG00000092853/ENSG00000075218/ENSG00000129173…
BP	GO:0045930	negative regulation of mitotic cell cycle	42/711	287/14264	2.98719e-10	4.13446e-08	ENSG00000131747/ENSG00000134057/ENSG00000166851/ENSG00000164611/ENSG00000087586/ENSG00000178999/ENSG00000170312/ENSG00000169679/ENSG00000117724/ENSG00000132646/ENSG00000080986/ENSG00000140525/ENSG00000184445/ENSG00000124762/ENSG00000012048/ENSG00000101412/ENSG00000122952/ENSG00000156970/ENSG00000175662/ENSG00000140534/ENSG00000165891/ENSG00000171791/ENSG00000149554/ENSG00000172716/ENSG00000106462…	TOP2A/CCNB1/PLK1/PTTG1/AURKA/AURKB/CDK1/BUB1/CENPF/PCNA/NDC80/FANCI/KNTC1/CDKN1A/BRCA1/E2F1/ZWINT/BUB1B/TOM1L2/TICRR/E2F7/BCL2/CHEK1/SLFN11/EZH2/CDKN2B/GPNMB/CDC25C/CLSPN/GTSE1/E2F8/DONSON/MAD2L1/TTK/RBL1/BLM/BRINP1/CDT1/NABP1/PLK3/RGCC/FBXL7	42	6	ENSG00000175662/ENSG00000147883/ENSG00000136235/ENSG00000078725/ENSG00000173559/ENSG00000183580	36	ENSG00000131747/ENSG00000134057/ENSG00000166851/ENSG00000164611/ENSG00000087586/ENSG00000178999/ENSG00000170312/ENSG00000169679/ENSG00000117724/ENSG00000132646/ENSG00000080986/ENSG00000140525/ENSG00000184445/ENSG00000124762/ENSG00000012048/ENSG00000101412/ENSG00000122952/ENSG00000156970/ENSG00000140534/ENSG00000165891/ENSG00000171791/ENSG00000149554/ENSG00000172716/ENSG00000106462/ENSG00000158402…
BP	GO:0051383	kinetochore organization	11/711	21/14264	9.75984e-10	1.30989e-07	ENSG00000117724/ENSG00000143228/ENSG00000080986/ENSG00000113810/ENSG00000115163/ENSG00000138778/ENSG00000166451/ENSG00000123219/ENSG00000153044/ENSG00000167513/ENSG00000203760	CENPF/NUF2/NDC80/SMC4/CENPA/CENPE/CENPN/CENPK/CENPH/CDT1/CENPW	11	0		11	ENSG00000117724/ENSG00000143228/ENSG00000080986/ENSG00000113810/ENSG00000115163/ENSG00000138778/ENSG00000166451/ENSG00000123219/ENSG00000153044/ENSG00000167513/ENSG00000203760
BP	GO:1901991	negative regulation of mitotic cell cycle phase transition	34/711	212/14264	1.36018e-09	1.77184e-07	ENSG00000134057/ENSG00000166851/ENSG00000087586/ENSG00000178999/ENSG00000170312/ENSG00000169679/ENSG00000117724/ENSG00000132646/ENSG00000080986/ENSG00000140525/ENSG00000124762/ENSG00000012048/ENSG00000101412/ENSG00000156970/ENSG00000140534/ENSG00000165891/ENSG00000171791/ENSG00000172716/ENSG00000106462/ENSG00000147883/ENSG00000136235/ENSG00000158402/ENSG00000092853/ENSG00000075218/ENSG00000129173…	CCNB1/PLK1/AURKA/AURKB/CDK1/BUB1/CENPF/PCNA/NDC80/FANCI/CDKN1A/BRCA1/E2F1/BUB1B/TICRR/E2F7/BCL2/SLFN11/EZH2/CDKN2B/GPNMB/CDC25C/CLSPN/GTSE1/E2F8/DONSON/MAD2L1/TTK/RBL1/BLM/CDT1/PLK3/RGCC/FBXL7	34	3	ENSG00000147883/ENSG00000136235/ENSG00000183580	31	ENSG00000134057/ENSG00000166851/ENSG00000087586/ENSG00000178999/ENSG00000170312/ENSG00000169679/ENSG00000117724/ENSG00000132646/ENSG00000080986/ENSG00000140525/ENSG00000124762/ENSG00000012048/ENSG00000101412/ENSG00000156970/ENSG00000140534/ENSG00000165891/ENSG00000171791/ENSG00000172716/ENSG00000106462/ENSG00000158402/ENSG00000092853/ENSG00000075218/ENSG00000129173/ENSG00000159147/ENSG00000164109…
BP	GO:0010965	regulation of mitotic sister chromatid separation	16/711	52/14264	2.3662e-09	2.93992e-07	ENSG00000134057/ENSG00000166851/ENSG00000164611/ENSG00000135476/ENSG00000126787/ENSG00000013810/ENSG00000169679/ENSG00000117724/ENSG00000080986/ENSG00000138778/ENSG00000156970/ENSG00000094804/ENSG00000175063/ENSG00000164109/ENSG00000112742/ENSG00000167513	CCNB1/PLK1/PTTG1/ESPL1/DLGAP5/TACC3/BUB1/CENPF/NDC80/CENPE/BUB1B/CDC6/UBE2C/MAD2L1/TTK/CDT1	16	0		16	ENSG00000134057/ENSG00000166851/ENSG00000164611/ENSG00000135476/ENSG00000126787/ENSG00000013810/ENSG00000169679/ENSG00000117724/ENSG00000080986/ENSG00000138778/ENSG00000156970/ENSG00000094804/ENSG00000175063/ENSG00000164109/ENSG00000112742/ENSG00000167513
BP	GO:0008608	attachment of spindle microtubules to kinetochore	13/711	33/14264	2.38964e-09	2.93992e-07	ENSG00000076382/ENSG00000134057/ENSG00000142945/ENSG00000178999/ENSG00000161800/ENSG00000117650/ENSG00000143228/ENSG00000080986/ENSG00000137812/ENSG00000138778/ENSG00000128944/ENSG00000129810/ENSG00000167513	SPAG5/CCNB1/KIF2C/AURKB/RACGAP1/NEK2/NUF2/NDC80/KNL1/CENPE/KNSTRN/SGO1/CDT1	13	0		13	ENSG00000076382/ENSG00000134057/ENSG00000142945/ENSG00000178999/ENSG00000161800/ENSG00000117650/ENSG00000143228/ENSG00000080986/ENSG00000137812/ENSG00000138778/ENSG00000128944/ENSG00000129810/ENSG00000167513
BP	GO:0045931	positive regulation of mitotic cell cycle	25/711	126/14264	2.4866e-09	2.97653e-07	ENSG00000134057/ENSG00000135476/ENSG00000087586/ENSG00000146670/ENSG00000126787/ENSG00000170312/ENSG00000080986/ENSG00000078401/ENSG00000143476/ENSG00000094804/ENSG00000093009/ENSG00000175063/ENSG00000137804/ENSG00000114315/ENSG00000164109/ENSG00000139618/ENSG00000176170/ENSG00000167513/ENSG00000164188/ENSG00000140465/ENSG00000097046/ENSG00000124882/ENSG00000164362/ENSG00000167244/ENSG00000102760	CCNB1/ESPL1/AURKA/CDCA5/DLGAP5/CDK1/NDC80/EDN1/DTL/CDC6/CDC45/UBE2C/NUSAP1/HES1/MAD2L1/BRCA2/SPHK1/CDT1/RANBP3L/CYP1A1/CDC7/EREG/TERT/IGF2/RGCC	25	4	ENSG00000078401/ENSG00000114315/ENSG00000164188/ENSG00000140465	21	ENSG00000134057/ENSG00000135476/ENSG00000087586/ENSG00000146670/ENSG00000126787/ENSG00000170312/ENSG00000080986/ENSG00000143476/ENSG00000094804/ENSG00000093009/ENSG00000175063/ENSG00000137804/ENSG00000164109/ENSG00000139618/ENSG00000176170/ENSG00000167513/ENSG00000097046/ENSG00000124882/ENSG00000164362/ENSG00000167244/ENSG00000102760
BP	GO:0051304	chromosome separation	19/711	75/14264	2.92032e-09	3.40371e-07	ENSG00000131747/ENSG00000134057/ENSG00000166851/ENSG00000164611/ENSG00000135476/ENSG00000126787/ENSG00000013810/ENSG00000169679/ENSG00000010292/ENSG00000117724/ENSG00000080986/ENSG00000138778/ENSG00000156970/ENSG00000094804/ENSG00000175063/ENSG00000164109/ENSG00000112742/ENSG00000167513/ENSG00000162039	TOP2A/CCNB1/PLK1/PTTG1/ESPL1/DLGAP5/TACC3/BUB1/NCAPD2/CENPF/NDC80/CENPE/BUB1B/CDC6/UBE2C/MAD2L1/TTK/CDT1/MEIOB	19	0		19	ENSG00000131747/ENSG00000134057/ENSG00000166851/ENSG00000164611/ENSG00000135476/ENSG00000126787/ENSG00000013810/ENSG00000169679/ENSG00000010292/ENSG00000117724/ENSG00000080986/ENSG00000138778/ENSG00000156970/ENSG00000094804/ENSG00000175063/ENSG00000164109/ENSG00000112742/ENSG00000167513/ENSG00000162039
BP	GO:0031570	DNA integrity checkpoint	29/711	166/14264	3.00374e-09	3.41117e-07	ENSG00000131747/ENSG00000134057/ENSG00000166851/ENSG00000087586/ENSG00000170312/ENSG00000188486/ENSG00000132646/ENSG00000092470/ENSG00000140525/ENSG00000124762/ENSG00000012048/ENSG00000101412/ENSG00000143476/ENSG00000140534/ENSG00000165891/ENSG00000094804/ENSG00000149554/ENSG00000093009/ENSG00000158402/ENSG00000092853/ENSG00000075218/ENSG00000129173/ENSG00000159147/ENSG00000136492/ENSG00000138346…	TOP2A/CCNB1/PLK1/AURKA/CDK1/H2AFX/PCNA/WDR76/FANCI/CDKN1A/BRCA1/E2F1/DTL/TICRR/E2F7/CDC6/CHEK1/CDC45/CDC25C/CLSPN/GTSE1/E2F8/DONSON/BRIP1/DNA2/BLM/CDT1/PLK3/RGCC	29	0		29	ENSG00000131747/ENSG00000134057/ENSG00000166851/ENSG00000087586/ENSG00000170312/ENSG00000188486/ENSG00000132646/ENSG00000092470/ENSG00000140525/ENSG00000124762/ENSG00000012048/ENSG00000101412/ENSG00000143476/ENSG00000140534/ENSG00000165891/ENSG00000094804/ENSG00000149554/ENSG00000093009/ENSG00000158402/ENSG00000092853/ENSG00000075218/ENSG00000129173/ENSG00000159147/ENSG00000136492/ENSG00000138346…
BP	GO:0051306	mitotic sister chromatid separation	16/711	54/14264	4.38626e-09	4.7844e-07	ENSG00000134057/ENSG00000166851/ENSG00000164611/ENSG00000135476/ENSG00000126787/ENSG00000013810/ENSG00000169679/ENSG00000117724/ENSG00000080986/ENSG00000138778/ENSG00000156970/ENSG00000094804/ENSG00000175063/ENSG00000164109/ENSG00000112742/ENSG00000167513	CCNB1/PLK1/PTTG1/ESPL1/DLGAP5/TACC3/BUB1/CENPF/NDC80/CENPE/BUB1B/CDC6/UBE2C/MAD2L1/TTK/CDT1	16	0		16	ENSG00000134057/ENSG00000166851/ENSG00000164611/ENSG00000135476/ENSG00000126787/ENSG00000013810/ENSG00000169679/ENSG00000117724/ENSG00000080986/ENSG00000138778/ENSG00000156970/ENSG00000094804/ENSG00000175063/ENSG00000164109/ENSG00000112742/ENSG00000167513
BP	GO:0006323	DNA packaging	30/711	179/14264	4.429e-09	4.7844e-07	ENSG00000131747/ENSG00000134057/ENSG00000164104/ENSG00000146670/ENSG00000170312/ENSG00000109805/ENSG00000123485/ENSG00000188486/ENSG00000010292/ENSG00000113810/ENSG00000137812/ENSG00000115163/ENSG00000121152/ENSG00000146918/ENSG00000105011/ENSG00000143401/ENSG00000151725/ENSG00000159259/ENSG00000137804/ENSG00000166451/ENSG00000119969/ENSG00000123219/ENSG00000129534/ENSG00000100162/ENSG00000153044…	TOP2A/CCNB1/HMGB2/CDCA5/CDK1/NCAPG/HJURP/H2AFX/NCAPD2/SMC4/KNL1/CENPA/NCAPH/NCAPG2/ASF1B/ANP32E/CENPU/CHAF1B/NUSAP1/CENPN/HELLS/CENPK/MIS18BP1/CENPM/CENPH/H1FX/CENPI/CENPW/HIST1H1B/HIST1H3J	30	0		30	ENSG00000131747/ENSG00000134057/ENSG00000164104/ENSG00000146670/ENSG00000170312/ENSG00000109805/ENSG00000123485/ENSG00000188486/ENSG00000010292/ENSG00000113810/ENSG00000137812/ENSG00000115163/ENSG00000121152/ENSG00000146918/ENSG00000105011/ENSG00000143401/ENSG00000151725/ENSG00000159259/ENSG00000137804/ENSG00000166451/ENSG00000119969/ENSG00000123219/ENSG00000129534/ENSG00000100162/ENSG00000153044…
BP	GO:1905818	regulation of chromosome separation	16/711	55/14264	5.90304e-09	6.2249e-07	ENSG00000134057/ENSG00000166851/ENSG00000164611/ENSG00000135476/ENSG00000126787/ENSG00000013810/ENSG00000169679/ENSG00000117724/ENSG00000080986/ENSG00000138778/ENSG00000156970/ENSG00000094804/ENSG00000175063/ENSG00000164109/ENSG00000112742/ENSG00000167513	CCNB1/PLK1/PTTG1/ESPL1/DLGAP5/TACC3/BUB1/CENPF/NDC80/CENPE/BUB1B/CDC6/UBE2C/MAD2L1/TTK/CDT1	16	0		16	ENSG00000134057/ENSG00000166851/ENSG00000164611/ENSG00000135476/ENSG00000126787/ENSG00000013810/ENSG00000169679/ENSG00000117724/ENSG00000080986/ENSG00000138778/ENSG00000156970/ENSG00000094804/ENSG00000175063/ENSG00000164109/ENSG00000112742/ENSG00000167513
BP	GO:0045132	meiotic chromosome segregation	18/711	72/14264	9.57155e-09	9.8587e-07	ENSG00000131747/ENSG00000166851/ENSG00000164611/ENSG00000135476/ENSG00000169679/ENSG00000143228/ENSG00000113810/ENSG00000156970/ENSG00000121152/ENSG00000144554/ENSG00000175305/ENSG00000163535/ENSG00000112742/ENSG00000136492/ENSG00000129810/ENSG00000100206/ENSG00000161860/ENSG00000162039	TOP2A/PLK1/PTTG1/ESPL1/BUB1/NUF2/SMC4/BUB1B/NCAPH/FANCD2/CCNE2/SGO2/TTK/BRIP1/SGO1/DMC1/SYCE2/MEIOB	18	0		18	ENSG00000131747/ENSG00000166851/ENSG00000164611/ENSG00000135476/ENSG00000169679/ENSG00000143228/ENSG00000113810/ENSG00000156970/ENSG00000121152/ENSG00000144554/ENSG00000175305/ENSG00000163535/ENSG00000112742/ENSG00000136492/ENSG00000129810/ENSG00000100206/ENSG00000161860/ENSG00000162039
BP	GO:0033045	regulation of sister chromatid segregation	18/711	73/14264	1.21213e-08	1.22012e-06	ENSG00000134057/ENSG00000166851/ENSG00000164611/ENSG00000135476/ENSG00000146670/ENSG00000126787/ENSG00000013810/ENSG00000169679/ENSG00000117724/ENSG00000080986/ENSG00000138778/ENSG00000156970/ENSG00000168496/ENSG00000094804/ENSG00000175063/ENSG00000164109/ENSG00000112742/ENSG00000167513	CCNB1/PLK1/PTTG1/ESPL1/CDCA5/DLGAP5/TACC3/BUB1/CENPF/NDC80/CENPE/BUB1B/FEN1/CDC6/UBE2C/MAD2L1/TTK/CDT1	18	0		18	ENSG00000134057/ENSG00000166851/ENSG00000164611/ENSG00000135476/ENSG00000146670/ENSG00000126787/ENSG00000013810/ENSG00000169679/ENSG00000117724/ENSG00000080986/ENSG00000138778/ENSG00000156970/ENSG00000168496/ENSG00000094804/ENSG00000175063/ENSG00000164109/ENSG00000112742/ENSG00000167513
BP	GO:0007091	metaphase/anaphase transition of mitotic cell cycle	15/711	51/14264	1.49816e-08	1.44247e-06	ENSG00000134057/ENSG00000166851/ENSG00000135476/ENSG00000126787/ENSG00000013810/ENSG00000169679/ENSG00000117724/ENSG00000080986/ENSG00000138778/ENSG00000156970/ENSG00000094804/ENSG00000175063/ENSG00000164109/ENSG00000112742/ENSG00000167513	CCNB1/PLK1/ESPL1/DLGAP5/TACC3/BUB1/CENPF/NDC80/CENPE/BUB1B/CDC6/UBE2C/MAD2L1/TTK/CDT1	15	0		15	ENSG00000134057/ENSG00000166851/ENSG00000135476/ENSG00000126787/ENSG00000013810/ENSG00000169679/ENSG00000117724/ENSG00000080986/ENSG00000138778/ENSG00000156970/ENSG00000094804/ENSG00000175063/ENSG00000164109/ENSG00000112742/ENSG00000167513
BP	GO:0044784	metaphase/anaphase transition of cell cycle	15/711	51/14264	1.49816e-08	1.44247e-06	ENSG00000134057/ENSG00000166851/ENSG00000135476/ENSG00000126787/ENSG00000013810/ENSG00000169679/ENSG00000117724/ENSG00000080986/ENSG00000138778/ENSG00000156970/ENSG00000094804/ENSG00000175063/ENSG00000164109/ENSG00000112742/ENSG00000167513	CCNB1/PLK1/ESPL1/DLGAP5/TACC3/BUB1/CENPF/NDC80/CENPE/BUB1B/CDC6/UBE2C/MAD2L1/TTK/CDT1	15	0		15	ENSG00000134057/ENSG00000166851/ENSG00000135476/ENSG00000126787/ENSG00000013810/ENSG00000169679/ENSG00000117724/ENSG00000080986/ENSG00000138778/ENSG00000156970/ENSG00000094804/ENSG00000175063/ENSG00000164109/ENSG00000112742/ENSG00000167513
BP	GO:0006261	DNA-dependent DNA replication	26/711	149/14264	2.02149e-08	1.90494e-06	ENSG00000132646/ENSG00000065328/ENSG00000131153/ENSG00000168496/ENSG00000140534/ENSG00000112312/ENSG00000165891/ENSG00000094804/ENSG00000093009/ENSG00000101003/ENSG00000076003/ENSG00000198056/ENSG00000198554/ENSG00000105486/ENSG00000175305/ENSG00000129173/ENSG00000159147/ENSG00000085840/ENSG00000138346/ENSG00000051341/ENSG00000139618/ENSG00000197299/ENSG00000136982/ENSG00000167513/ENSG00000100479…	PCNA/MCM10/GINS2/FEN1/TICRR/GMNN/E2F7/CDC6/CDC45/GINS1/MCM6/PRIM1/WDHD1/LIG1/CCNE2/E2F8/DONSON/ORC1/DNA2/POLQ/BRCA2/BLM/DSCC1/CDT1/POLE2/CDC7	26	0		26	ENSG00000132646/ENSG00000065328/ENSG00000131153/ENSG00000168496/ENSG00000140534/ENSG00000112312/ENSG00000165891/ENSG00000094804/ENSG00000093009/ENSG00000101003/ENSG00000076003/ENSG00000198056/ENSG00000198554/ENSG00000105486/ENSG00000175305/ENSG00000129173/ENSG00000159147/ENSG00000085840/ENSG00000138346/ENSG00000051341/ENSG00000139618/ENSG00000197299/ENSG00000136982/ENSG00000167513/ENSG00000100479…
BP	GO:0044786	cell cycle DNA replication	16/711	60/14264	2.34972e-08	2.1681e-06	ENSG00000132646/ENSG00000131153/ENSG00000168496/ENSG00000112312/ENSG00000165891/ENSG00000093009/ENSG00000101003/ENSG00000198056/ENSG00000105486/ENSG00000129173/ENSG00000159147/ENSG00000138346/ENSG00000139618/ENSG00000167513/ENSG00000100479/ENSG00000097046	PCNA/GINS2/FEN1/GMNN/E2F7/CDC45/GINS1/PRIM1/LIG1/E2F8/DONSON/DNA2/BRCA2/CDT1/POLE2/CDC7	16	0		16	ENSG00000132646/ENSG00000131153/ENSG00000168496/ENSG00000112312/ENSG00000165891/ENSG00000093009/ENSG00000101003/ENSG00000198056/ENSG00000105486/ENSG00000129173/ENSG00000159147/ENSG00000138346/ENSG00000139618/ENSG00000167513/ENSG00000100479/ENSG00000097046
BP	GO:2000045	regulation of G1/S transition of mitotic cell cycle	25/711	142/14264	3.14637e-08	2.84393e-06	ENSG00000134057/ENSG00000087586/ENSG00000170312/ENSG00000118193/ENSG00000123080/ENSG00000132646/ENSG00000124762/ENSG00000101412/ENSG00000165891/ENSG00000094804/ENSG00000171791/ENSG00000093009/ENSG00000172716/ENSG00000106462/ENSG00000147883/ENSG00000136235/ENSG00000158402/ENSG00000075218/ENSG00000129173/ENSG00000080839/ENSG00000129355/ENSG00000140465/ENSG00000164362/ENSG00000173846/ENSG00000102760	CCNB1/AURKA/CDK1/KIF14/CDKN2C/PCNA/CDKN1A/E2F1/E2F7/CDC6/BCL2/CDC45/SLFN11/EZH2/CDKN2B/GPNMB/CDC25C/GTSE1/E2F8/RBL1/CDKN2D/CYP1A1/TERT/PLK3/RGCC	25	3	ENSG00000147883/ENSG00000136235/ENSG00000140465	22	ENSG00000134057/ENSG00000087586/ENSG00000170312/ENSG00000118193/ENSG00000123080/ENSG00000132646/ENSG00000124762/ENSG00000101412/ENSG00000165891/ENSG00000094804/ENSG00000171791/ENSG00000093009/ENSG00000172716/ENSG00000106462/ENSG00000158402/ENSG00000075218/ENSG00000129173/ENSG00000080839/ENSG00000129355/ENSG00000164362/ENSG00000173846/ENSG00000102760
BP	GO:0000083	regulation of transcription involved in G1/S transition of mitotic cell cycle	11/711	28/14264	4.30937e-08	3.81724e-06	ENSG00000228716/ENSG00000132646/ENSG00000101412/ENSG00000176890/ENSG00000165891/ENSG00000094804/ENSG00000112029/ENSG00000093009/ENSG00000171848/ENSG00000085840/ENSG00000167513	DHFR/PCNA/E2F1/TYMS/E2F7/CDC6/FBXO5/CDC45/RRM2/ORC1/CDT1	11	0		11	ENSG00000228716/ENSG00000132646/ENSG00000101412/ENSG00000176890/ENSG00000165891/ENSG00000094804/ENSG00000112029/ENSG00000093009/ENSG00000171848/ENSG00000085840/ENSG00000167513
BP	GO:1902806	regulation of cell cycle G1/S phase transition	26/711	155/14264	4.67182e-08	4.05716e-06	ENSG00000134057/ENSG00000087586/ENSG00000101447/ENSG00000170312/ENSG00000118193/ENSG00000123080/ENSG00000132646/ENSG00000124762/ENSG00000101412/ENSG00000165891/ENSG00000094804/ENSG00000171791/ENSG00000093009/ENSG00000172716/ENSG00000106462/ENSG00000147883/ENSG00000136235/ENSG00000158402/ENSG00000075218/ENSG00000129173/ENSG00000080839/ENSG00000129355/ENSG00000140465/ENSG00000164362/ENSG00000173846…	CCNB1/AURKA/FAM83D/CDK1/KIF14/CDKN2C/PCNA/CDKN1A/E2F1/E2F7/CDC6/BCL2/CDC45/SLFN11/EZH2/CDKN2B/GPNMB/CDC25C/GTSE1/E2F8/RBL1/CDKN2D/CYP1A1/TERT/PLK3/RGCC	26	3	ENSG00000147883/ENSG00000136235/ENSG00000140465	23	ENSG00000134057/ENSG00000087586/ENSG00000101447/ENSG00000170312/ENSG00000118193/ENSG00000123080/ENSG00000132646/ENSG00000124762/ENSG00000101412/ENSG00000165891/ENSG00000094804/ENSG00000171791/ENSG00000093009/ENSG00000172716/ENSG00000106462/ENSG00000158402/ENSG00000075218/ENSG00000129173/ENSG00000080839/ENSG00000129355/ENSG00000164362/ENSG00000173846/ENSG00000102760
BP	GO:0033047	regulation of mitotic sister chromatid segregation	16/711	63/14264	5.00174e-08	4.1956e-06	ENSG00000134057/ENSG00000166851/ENSG00000164611/ENSG00000135476/ENSG00000126787/ENSG00000013810/ENSG00000169679/ENSG00000117724/ENSG00000080986/ENSG00000138778/ENSG00000156970/ENSG00000094804/ENSG00000175063/ENSG00000164109/ENSG00000112742/ENSG00000167513	CCNB1/PLK1/PTTG1/ESPL1/DLGAP5/TACC3/BUB1/CENPF/NDC80/CENPE/BUB1B/CDC6/UBE2C/MAD2L1/TTK/CDT1	16	0		16	ENSG00000134057/ENSG00000166851/ENSG00000164611/ENSG00000135476/ENSG00000126787/ENSG00000013810/ENSG00000169679/ENSG00000117724/ENSG00000080986/ENSG00000138778/ENSG00000156970/ENSG00000094804/ENSG00000175063/ENSG00000164109/ENSG00000112742/ENSG00000167513
BP	GO:0030071	regulation of mitotic metaphase/anaphase transition	14/711	48/14264	5.11542e-08	4.1956e-06	ENSG00000134057/ENSG00000166851/ENSG00000135476/ENSG00000126787/ENSG00000169679/ENSG00000117724/ENSG00000080986/ENSG00000138778/ENSG00000156970/ENSG00000094804/ENSG00000175063/ENSG00000164109/ENSG00000112742/ENSG00000167513	CCNB1/PLK1/ESPL1/DLGAP5/BUB1/CENPF/NDC80/CENPE/BUB1B/CDC6/UBE2C/MAD2L1/TTK/CDT1	14	0		14	ENSG00000134057/ENSG00000166851/ENSG00000135476/ENSG00000126787/ENSG00000169679/ENSG00000117724/ENSG00000080986/ENSG00000138778/ENSG00000156970/ENSG00000094804/ENSG00000175063/ENSG00000164109/ENSG00000112742/ENSG00000167513
BP	GO:1902099	regulation of metaphase/anaphase transition of cell cycle	14/711	48/14264	5.11542e-08	4.1956e-06	ENSG00000134057/ENSG00000166851/ENSG00000135476/ENSG00000126787/ENSG00000169679/ENSG00000117724/ENSG00000080986/ENSG00000138778/ENSG00000156970/ENSG00000094804/ENSG00000175063/ENSG00000164109/ENSG00000112742/ENSG00000167513	CCNB1/PLK1/ESPL1/DLGAP5/BUB1/CENPF/NDC80/CENPE/BUB1B/CDC6/UBE2C/MAD2L1/TTK/CDT1	14	0		14	ENSG00000134057/ENSG00000166851/ENSG00000135476/ENSG00000126787/ENSG00000169679/ENSG00000117724/ENSG00000080986/ENSG00000138778/ENSG00000156970/ENSG00000094804/ENSG00000175063/ENSG00000164109/ENSG00000112742/ENSG00000167513
BP	GO:0051310	metaphase plate congression	15/711	56/14264	6.04874e-08	4.87089e-06	ENSG00000076382/ENSG00000134057/ENSG00000142945/ENSG00000101447/ENSG00000146670/ENSG00000118193/ENSG00000117724/ENSG00000143228/ENSG00000080986/ENSG00000134690/ENSG00000138778/ENSG00000134222/ENSG00000237649/ENSG00000121621/ENSG00000167513	SPAG5/CCNB1/KIF2C/FAM83D/CDCA5/KIF14/CENPF/NUF2/NDC80/CDCA8/CENPE/PSRC1/KIFC1/KIF18A/CDT1	15	0		15	ENSG00000076382/ENSG00000134057/ENSG00000142945/ENSG00000101447/ENSG00000146670/ENSG00000118193/ENSG00000117724/ENSG00000143228/ENSG00000080986/ENSG00000134690/ENSG00000138778/ENSG00000134222/ENSG00000237649/ENSG00000121621/ENSG00000167513
BP	GO:0051302	regulation of cell division	23/711	130/14264	1.01686e-07	8.04225e-06	ENSG00000166851/ENSG00000186185/ENSG00000087586/ENSG00000178999/ENSG00000118193/ENSG00000161800/ENSG00000137807/ENSG00000122966/ENSG00000066279/ENSG00000278259/ENSG00000165891/ENSG00000094804/ENSG00000112984/ENSG00000092969/ENSG00000129173/ENSG00000183742/ENSG00000139618/ENSG00000197299/ENSG00000124882/ENSG00000167244/ENSG00000173846/ENSG00000119630/ENSG00000198901	PLK1/KIF18B/AURKA/AURKB/KIF14/RACGAP1/KIF23/CIT/ASPM/MYO19/E2F7/CDC6/KIF20A/TGFB2/E2F8/MACC1/BRCA2/BLM/EREG/IGF2/PLK3/PGF/PRC1	23	2	ENSG00000092969/ENSG00000183742	21	ENSG00000166851/ENSG00000186185/ENSG00000087586/ENSG00000178999/ENSG00000118193/ENSG00000161800/ENSG00000137807/ENSG00000122966/ENSG00000066279/ENSG00000278259/ENSG00000165891/ENSG00000094804/ENSG00000112984/ENSG00000129173/ENSG00000139618/ENSG00000197299/ENSG00000124882/ENSG00000167244/ENSG00000173846/ENSG00000119630/ENSG00000198901
BP	GO:0033260	nuclear DNA replication	14/711	51/14264	1.19272e-07	9.10783e-06	ENSG00000132646/ENSG00000131153/ENSG00000168496/ENSG00000112312/ENSG00000093009/ENSG00000101003/ENSG00000198056/ENSG00000105486/ENSG00000159147/ENSG00000138346/ENSG00000139618/ENSG00000167513/ENSG00000100479/ENSG00000097046	PCNA/GINS2/FEN1/GMNN/CDC45/GINS1/PRIM1/LIG1/DONSON/DNA2/BRCA2/CDT1/POLE2/CDC7	14	0		14	ENSG00000132646/ENSG00000131153/ENSG00000168496/ENSG00000112312/ENSG00000093009/ENSG00000101003/ENSG00000198056/ENSG00000105486/ENSG00000159147/ENSG00000138346/ENSG00000139618/ENSG00000167513/ENSG00000100479/ENSG00000097046
BP	GO:0034508	centromere complex assembly	14/711	51/14264	1.19272e-07	9.10783e-06	ENSG00000123485/ENSG00000117724/ENSG00000137812/ENSG00000115163/ENSG00000138778/ENSG00000151725/ENSG00000166451/ENSG00000119969/ENSG00000123219/ENSG00000129534/ENSG00000100162/ENSG00000153044/ENSG00000102384/ENSG00000203760	HJURP/CENPF/KNL1/CENPA/CENPE/CENPU/CENPN/HELLS/CENPK/MIS18BP1/CENPM/CENPH/CENPI/CENPW	14	0		14	ENSG00000123485/ENSG00000117724/ENSG00000137812/ENSG00000115163/ENSG00000138778/ENSG00000151725/ENSG00000166451/ENSG00000119969/ENSG00000123219/ENSG00000129534/ENSG00000100162/ENSG00000153044/ENSG00000102384/ENSG00000203760
BP	GO:0071897	DNA biosynthetic process	29/711	195/14264	1.2177e-07	9.14098e-06	ENSG00000178999/ENSG00000117650/ENSG00000117724/ENSG00000132646/ENSG00000124762/ENSG00000140451/ENSG00000012048/ENSG00000143476/ENSG00000152661/ENSG00000174371/ENSG00000176890/ENSG00000167900/ENSG00000105486/ENSG00000138376/ENSG00000178966/ENSG00000136492/ENSG00000138346/ENSG00000051341/ENSG00000139618/ENSG00000129355/ENSG00000197299/ENSG00000136982/ENSG00000166803/ENSG00000100479/ENSG00000111247…	AURKB/NEK2/CENPF/PCNA/CDKN1A/PIF1/BRCA1/DTL/GJA1/EXO1/TYMS/TK1/LIG1/BARD1/RMI1/BRIP1/DNA2/POLQ/BRCA2/CDKN2D/BLM/DSCC1/PCLAF/POLE2/RAD51AP1/TERT/ANKRD1/CTGF/RGCC	29	2	ENSG00000148677/ENSG00000118523	27	ENSG00000178999/ENSG00000117650/ENSG00000117724/ENSG00000132646/ENSG00000124762/ENSG00000140451/ENSG00000012048/ENSG00000143476/ENSG00000152661/ENSG00000174371/ENSG00000176890/ENSG00000167900/ENSG00000105486/ENSG00000138376/ENSG00000178966/ENSG00000136492/ENSG00000138346/ENSG00000051341/ENSG00000139618/ENSG00000129355/ENSG00000197299/ENSG00000136982/ENSG00000166803/ENSG00000100479/ENSG00000111247…
BP	GO:0051784	negative regulation of nuclear division	14/711	53/14264	2.02139e-07	1.49212e-05	ENSG00000134057/ENSG00000166851/ENSG00000164611/ENSG00000169679/ENSG00000117724/ENSG00000080986/ENSG00000156970/ENSG00000175662/ENSG00000112029/ENSG00000149554/ENSG00000164109/ENSG00000112742/ENSG00000167513/ENSG00000102760	CCNB1/PLK1/PTTG1/BUB1/CENPF/NDC80/BUB1B/TOM1L2/FBXO5/CHEK1/MAD2L1/TTK/CDT1/RGCC	14	1	ENSG00000175662	13	ENSG00000134057/ENSG00000166851/ENSG00000164611/ENSG00000169679/ENSG00000117724/ENSG00000080986/ENSG00000156970/ENSG00000112029/ENSG00000149554/ENSG00000164109/ENSG00000112742/ENSG00000167513/ENSG00000102760
BP	GO:0045839	negative regulation of mitotic nuclear division	13/711	46/14264	2.32405e-07	1.68741e-05	ENSG00000134057/ENSG00000166851/ENSG00000164611/ENSG00000169679/ENSG00000117724/ENSG00000080986/ENSG00000156970/ENSG00000175662/ENSG00000149554/ENSG00000164109/ENSG00000112742/ENSG00000167513/ENSG00000102760	CCNB1/PLK1/PTTG1/BUB1/CENPF/NDC80/BUB1B/TOM1L2/CHEK1/MAD2L1/TTK/CDT1/RGCC	13	1	ENSG00000175662	12	ENSG00000134057/ENSG00000166851/ENSG00000164611/ENSG00000169679/ENSG00000117724/ENSG00000080986/ENSG00000156970/ENSG00000149554/ENSG00000164109/ENSG00000112742/ENSG00000167513/ENSG00000102760
BP	GO:1901989	positive regulation of cell cycle phase transition	16/711	70/14264	2.4416e-07	1.74417e-05	ENSG00000134057/ENSG00000135476/ENSG00000101447/ENSG00000146670/ENSG00000126787/ENSG00000170312/ENSG00000143476/ENSG00000094804/ENSG00000093009/ENSG00000175063/ENSG00000158402/ENSG00000164045/ENSG00000167513/ENSG00000140465/ENSG00000097046/ENSG00000164362	CCNB1/ESPL1/FAM83D/CDCA5/DLGAP5/CDK1/DTL/CDC6/CDC45/UBE2C/CDC25C/CDC25A/CDT1/CYP1A1/CDC7/TERT	16	1	ENSG00000140465	15	ENSG00000134057/ENSG00000135476/ENSG00000101447/ENSG00000146670/ENSG00000126787/ENSG00000170312/ENSG00000143476/ENSG00000094804/ENSG00000093009/ENSG00000175063/ENSG00000158402/ENSG00000164045/ENSG00000167513/ENSG00000097046/ENSG00000164362
BP	GO:0051303	establishment of chromosome localization	16/711	72/14264	3.69132e-07	2.59505e-05	ENSG00000076382/ENSG00000134057/ENSG00000142945/ENSG00000101447/ENSG00000146670/ENSG00000126787/ENSG00000118193/ENSG00000117724/ENSG00000143228/ENSG00000080986/ENSG00000134690/ENSG00000138778/ENSG00000134222/ENSG00000237649/ENSG00000121621/ENSG00000167513	SPAG5/CCNB1/KIF2C/FAM83D/CDCA5/DLGAP5/KIF14/CENPF/NUF2/NDC80/CDCA8/CENPE/PSRC1/KIFC1/KIF18A/CDT1	16	0		16	ENSG00000076382/ENSG00000134057/ENSG00000142945/ENSG00000101447/ENSG00000146670/ENSG00000126787/ENSG00000118193/ENSG00000117724/ENSG00000143228/ENSG00000080986/ENSG00000134690/ENSG00000138778/ENSG00000134222/ENSG00000237649/ENSG00000121621/ENSG00000167513
BP	GO:1902807	negative regulation of cell cycle G1/S phase transition	19/711	100/14264	4.16093e-07	2.87949e-05	ENSG00000134057/ENSG00000087586/ENSG00000170312/ENSG00000132646/ENSG00000124762/ENSG00000101412/ENSG00000165891/ENSG00000171791/ENSG00000172716/ENSG00000106462/ENSG00000147883/ENSG00000136235/ENSG00000158402/ENSG00000075218/ENSG00000129173/ENSG00000080839/ENSG00000129355/ENSG00000173846/ENSG00000102760	CCNB1/AURKA/CDK1/PCNA/CDKN1A/E2F1/E2F7/BCL2/SLFN11/EZH2/CDKN2B/GPNMB/CDC25C/GTSE1/E2F8/RBL1/CDKN2D/PLK3/RGCC	19	2	ENSG00000147883/ENSG00000136235	17	ENSG00000134057/ENSG00000087586/ENSG00000170312/ENSG00000132646/ENSG00000124762/ENSG00000101412/ENSG00000165891/ENSG00000171791/ENSG00000172716/ENSG00000106462/ENSG00000158402/ENSG00000075218/ENSG00000129173/ENSG00000080839/ENSG00000129355/ENSG00000173846/ENSG00000102760
BP	GO:0050000	chromosome localization	16/711	73/14264	4.51199e-07	3.0744e-05	ENSG00000076382/ENSG00000134057/ENSG00000142945/ENSG00000101447/ENSG00000146670/ENSG00000126787/ENSG00000118193/ENSG00000117724/ENSG00000143228/ENSG00000080986/ENSG00000134690/ENSG00000138778/ENSG00000134222/ENSG00000237649/ENSG00000121621/ENSG00000167513	SPAG5/CCNB1/KIF2C/FAM83D/CDCA5/DLGAP5/KIF14/CENPF/NUF2/NDC80/CDCA8/CENPE/PSRC1/KIFC1/KIF18A/CDT1	16	0		16	ENSG00000076382/ENSG00000134057/ENSG00000142945/ENSG00000101447/ENSG00000146670/ENSG00000126787/ENSG00000118193/ENSG00000117724/ENSG00000143228/ENSG00000080986/ENSG00000134690/ENSG00000138778/ENSG00000134222/ENSG00000237649/ENSG00000121621/ENSG00000167513
BP	GO:0006270	DNA replication initiation	12/711	42/14264	5.95898e-07	3.99884e-05	ENSG00000065328/ENSG00000131153/ENSG00000140534/ENSG00000094804/ENSG00000093009/ENSG00000076003/ENSG00000198056/ENSG00000175305/ENSG00000085840/ENSG00000167513/ENSG00000100479/ENSG00000097046	MCM10/GINS2/TICRR/CDC6/CDC45/MCM6/PRIM1/CCNE2/ORC1/CDT1/POLE2/CDC7	12	0		12	ENSG00000065328/ENSG00000131153/ENSG00000140534/ENSG00000094804/ENSG00000093009/ENSG00000076003/ENSG00000198056/ENSG00000175305/ENSG00000085840/ENSG00000167513/ENSG00000100479/ENSG00000097046
BP	GO:0051225	spindle assembly	20/711	113/14264	6.84263e-07	4.52328e-05	ENSG00000076382/ENSG00000166851/ENSG00000089685/ENSG00000088325/ENSG00000087586/ENSG00000178999/ENSG00000138160/ENSG00000090889/ENSG00000117399/ENSG00000161800/ENSG00000137807/ENSG00000117650/ENSG00000121957/ENSG00000066279/ENSG00000112029/ENSG00000237649/ENSG00000101057/ENSG00000215252/ENSG00000152240/ENSG00000175265	SPAG5/PLK1/BIRC5/TPX2/AURKA/AURKB/KIF11/KIF4A/CDC20/RACGAP1/KIF23/NEK2/GPSM2/ASPM/FBXO5/KIFC1/MYBL2/GOLGA8B/HAUS1/GOLGA8A	20	2	ENSG00000215252/ENSG00000175265	18	ENSG00000076382/ENSG00000166851/ENSG00000089685/ENSG00000088325/ENSG00000087586/ENSG00000178999/ENSG00000138160/ENSG00000090889/ENSG00000117399/ENSG00000161800/ENSG00000137807/ENSG00000117650/ENSG00000121957/ENSG00000066279/ENSG00000112029/ENSG00000237649/ENSG00000101057/ENSG00000152240
BP	GO:0031055	chromatin remodeling at centromere	12/711	43/14264	7.89421e-07	5.0272e-05	ENSG00000123485/ENSG00000137812/ENSG00000115163/ENSG00000151725/ENSG00000166451/ENSG00000119969/ENSG00000123219/ENSG00000129534/ENSG00000100162/ENSG00000153044/ENSG00000102384/ENSG00000203760	HJURP/KNL1/CENPA/CENPU/CENPN/HELLS/CENPK/MIS18BP1/CENPM/CENPH/CENPI/CENPW	12	0		12	ENSG00000123485/ENSG00000137812/ENSG00000115163/ENSG00000151725/ENSG00000166451/ENSG00000119969/ENSG00000123219/ENSG00000129534/ENSG00000100162/ENSG00000153044/ENSG00000102384/ENSG00000203760
BP	GO:0072395	signal transduction involved in cell cycle checkpoint	16/711	76/14264	8.05895e-07	5.0272e-05	ENSG00000134057/ENSG00000166851/ENSG00000087586/ENSG00000170312/ENSG00000132646/ENSG00000124762/ENSG00000012048/ENSG00000101412/ENSG00000143476/ENSG00000165891/ENSG00000149554/ENSG00000158402/ENSG00000075218/ENSG00000129173/ENSG00000173846/ENSG00000102760	CCNB1/PLK1/AURKA/CDK1/PCNA/CDKN1A/BRCA1/E2F1/DTL/E2F7/CHEK1/CDC25C/GTSE1/E2F8/PLK3/RGCC	16	0		16	ENSG00000134057/ENSG00000166851/ENSG00000087586/ENSG00000170312/ENSG00000132646/ENSG00000124762/ENSG00000012048/ENSG00000101412/ENSG00000143476/ENSG00000165891/ENSG00000149554/ENSG00000158402/ENSG00000075218/ENSG00000129173/ENSG00000173846/ENSG00000102760
BP	GO:0072401	signal transduction involved in DNA integrity checkpoint	16/711	76/14264	8.05895e-07	5.0272e-05	ENSG00000134057/ENSG00000166851/ENSG00000087586/ENSG00000170312/ENSG00000132646/ENSG00000124762/ENSG00000012048/ENSG00000101412/ENSG00000143476/ENSG00000165891/ENSG00000149554/ENSG00000158402/ENSG00000075218/ENSG00000129173/ENSG00000173846/ENSG00000102760	CCNB1/PLK1/AURKA/CDK1/PCNA/CDKN1A/BRCA1/E2F1/DTL/E2F7/CHEK1/CDC25C/GTSE1/E2F8/PLK3/RGCC	16	0		16	ENSG00000134057/ENSG00000166851/ENSG00000087586/ENSG00000170312/ENSG00000132646/ENSG00000124762/ENSG00000012048/ENSG00000101412/ENSG00000143476/ENSG00000165891/ENSG00000149554/ENSG00000158402/ENSG00000075218/ENSG00000129173/ENSG00000173846/ENSG00000102760
BP	GO:0072422	signal transduction involved in DNA damage checkpoint	16/711	76/14264	8.05895e-07	5.0272e-05	ENSG00000134057/ENSG00000166851/ENSG00000087586/ENSG00000170312/ENSG00000132646/ENSG00000124762/ENSG00000012048/ENSG00000101412/ENSG00000143476/ENSG00000165891/ENSG00000149554/ENSG00000158402/ENSG00000075218/ENSG00000129173/ENSG00000173846/ENSG00000102760	CCNB1/PLK1/AURKA/CDK1/PCNA/CDKN1A/BRCA1/E2F1/DTL/E2F7/CHEK1/CDC25C/GTSE1/E2F8/PLK3/RGCC	16	0		16	ENSG00000134057/ENSG00000166851/ENSG00000087586/ENSG00000170312/ENSG00000132646/ENSG00000124762/ENSG00000012048/ENSG00000101412/ENSG00000143476/ENSG00000165891/ENSG00000149554/ENSG00000158402/ENSG00000075218/ENSG00000129173/ENSG00000173846/ENSG00000102760
BP	GO:0007080	mitotic metaphase plate congression	12/711	44/14264	1.03669e-06	6.37706e-05	ENSG00000134057/ENSG00000142945/ENSG00000146670/ENSG00000118193/ENSG00000143228/ENSG00000080986/ENSG00000134690/ENSG00000138778/ENSG00000134222/ENSG00000237649/ENSG00000121621/ENSG00000167513	CCNB1/KIF2C/CDCA5/KIF14/NUF2/NDC80/CDCA8/CENPE/PSRC1/KIFC1/KIF18A/CDT1	12	0		12	ENSG00000134057/ENSG00000142945/ENSG00000146670/ENSG00000118193/ENSG00000143228/ENSG00000080986/ENSG00000134690/ENSG00000138778/ENSG00000134222/ENSG00000237649/ENSG00000121621/ENSG00000167513
BP	GO:0030261	chromosome condensation	10/711	30/14264	1.07611e-06	6.5289e-05	ENSG00000131747/ENSG00000134057/ENSG00000146670/ENSG00000170312/ENSG00000109805/ENSG00000010292/ENSG00000113810/ENSG00000121152/ENSG00000146918/ENSG00000137804	TOP2A/CCNB1/CDCA5/CDK1/NCAPG/NCAPD2/SMC4/NCAPH/NCAPG2/NUSAP1	10	0		10	ENSG00000131747/ENSG00000134057/ENSG00000146670/ENSG00000170312/ENSG00000109805/ENSG00000010292/ENSG00000113810/ENSG00000121152/ENSG00000146918/ENSG00000137804
BP	GO:2000134	negative regulation of G1/S transition of mitotic cell cycle	18/711	97/14264	1.20147e-06	7.19096e-05	ENSG00000134057/ENSG00000087586/ENSG00000170312/ENSG00000132646/ENSG00000124762/ENSG00000101412/ENSG00000165891/ENSG00000171791/ENSG00000172716/ENSG00000106462/ENSG00000147883/ENSG00000136235/ENSG00000158402/ENSG00000075218/ENSG00000129173/ENSG00000080839/ENSG00000173846/ENSG00000102760	CCNB1/AURKA/CDK1/PCNA/CDKN1A/E2F1/E2F7/BCL2/SLFN11/EZH2/CDKN2B/GPNMB/CDC25C/GTSE1/E2F8/RBL1/PLK3/RGCC	18	2	ENSG00000147883/ENSG00000136235	16	ENSG00000134057/ENSG00000087586/ENSG00000170312/ENSG00000132646/ENSG00000124762/ENSG00000101412/ENSG00000165891/ENSG00000171791/ENSG00000172716/ENSG00000106462/ENSG00000158402/ENSG00000075218/ENSG00000129173/ENSG00000080839/ENSG00000173846/ENSG00000102760
BP	GO:0000910	cytokinesis	24/711	160/14264	1.26627e-06	7.47773e-05	ENSG00000166851/ENSG00000135476/ENSG00000087586/ENSG00000178999/ENSG00000090889/ENSG00000138180/ENSG00000118193/ENSG00000011426/ENSG00000161800/ENSG00000137807/ENSG00000117632/ENSG00000122966/ENSG00000149503/ENSG00000115163/ENSG00000115963/ENSG00000278259/ENSG00000165891/ENSG00000094804/ENSG00000112984/ENSG00000137804/ENSG00000129173/ENSG00000139618/ENSG00000173846/ENSG00000198901	PLK1/ESPL1/AURKA/AURKB/KIF4A/CEP55/KIF14/ANLN/RACGAP1/KIF23/STMN1/CIT/INCENP/CENPA/RND3/MYO19/E2F7/CDC6/KIF20A/NUSAP1/E2F8/BRCA2/PLK3/PRC1	24	1	ENSG00000115963	23	ENSG00000166851/ENSG00000135476/ENSG00000087586/ENSG00000178999/ENSG00000090889/ENSG00000138180/ENSG00000118193/ENSG00000011426/ENSG00000161800/ENSG00000137807/ENSG00000117632/ENSG00000122966/ENSG00000149503/ENSG00000115163/ENSG00000278259/ENSG00000165891/ENSG00000094804/ENSG00000112984/ENSG00000137804/ENSG00000129173/ENSG00000139618/ENSG00000173846/ENSG00000198901
BP	GO:0021700	developmental maturation	29/711	218/14264	1.32401e-06	7.71582e-05	ENSG00000134057/ENSG00000087586/ENSG00000118193/ENSG00000117399/ENSG00000124762/ENSG00000152661/ENSG00000116016/ENSG00000176890/ENSG00000112029/ENSG00000171791/ENSG00000131094/ENSG00000092969/ENSG00000114315/ENSG00000145491/ENSG00000139618/ENSG00000123892/ENSG00000133710/ENSG00000174469/ENSG00000115112/ENSG00000124882/ENSG00000100206/ENSG00000070886/ENSG00000167601/ENSG00000214274/ENSG00000163623…	CCNB1/AURKA/KIF14/CDC20/CDKN1A/GJA1/EPAS1/TYMS/FBXO5/BCL2/C1QL1/TGFB2/HES1/ROPN1L/BRCA2/RAB38/SPINK5/CNTNAP2/TFCP2L1/EREG/DMC1/EPHA8/AXL/ANG/NKX6-1/RFLNB/TRIM58/WNT1/NEURL1	29	5	ENSG00000116016/ENSG00000092969/ENSG00000114315/ENSG00000070886/ENSG00000162722	24	ENSG00000134057/ENSG00000087586/ENSG00000118193/ENSG00000117399/ENSG00000124762/ENSG00000152661/ENSG00000176890/ENSG00000112029/ENSG00000171791/ENSG00000131094/ENSG00000145491/ENSG00000139618/ENSG00000123892/ENSG00000133710/ENSG00000174469/ENSG00000115112/ENSG00000124882/ENSG00000100206/ENSG00000167601/ENSG00000214274/ENSG00000163623/ENSG00000183688/ENSG00000125084/ENSG00000107954
BP	GO:0045840	positive regulation of mitotic nuclear division	12/711	45/14264	1.35017e-06	7.76609e-05	ENSG00000135476/ENSG00000087586/ENSG00000146670/ENSG00000126787/ENSG00000078401/ENSG00000175063/ENSG00000137804/ENSG00000167513/ENSG00000164188/ENSG00000124882/ENSG00000167244/ENSG00000102760	ESPL1/AURKA/CDCA5/DLGAP5/EDN1/UBE2C/NUSAP1/CDT1/RANBP3L/EREG/IGF2/RGCC	12	2	ENSG00000078401/ENSG00000164188	10	ENSG00000135476/ENSG00000087586/ENSG00000146670/ENSG00000126787/ENSG00000175063/ENSG00000137804/ENSG00000167513/ENSG00000124882/ENSG00000167244/ENSG00000102760
BP	GO:0033044	regulation of chromosome organization	35/711	293/14264	1.44762e-06	8.21991e-05	ENSG00000131747/ENSG00000134057/ENSG00000166851/ENSG00000164611/ENSG00000135476/ENSG00000178999/ENSG00000119403/ENSG00000146670/ENSG00000126787/ENSG00000013810/ENSG00000169679/ENSG00000276043/ENSG00000156802/ENSG00000117650/ENSG00000117724/ENSG00000080986/ENSG00000140451/ENSG00000012048/ENSG00000138778/ENSG00000156970/ENSG00000130816/ENSG00000168496/ENSG00000094804/ENSG00000148773/ENSG00000149554…	TOP2A/CCNB1/PLK1/PTTG1/ESPL1/AURKB/PHF19/CDCA5/DLGAP5/TACC3/BUB1/UHRF1/ATAD2/NEK2/CENPF/NDC80/PIF1/BRCA1/CENPE/BUB1B/DNMT1/FEN1/CDC6/MKI67/CHEK1/CDC45/UBE2C/WDHD1/MAD2L1/DNMT3B/TTK/CDT1/IGF2/TET1/HIST1H1B	35	0		35	ENSG00000131747/ENSG00000134057/ENSG00000166851/ENSG00000164611/ENSG00000135476/ENSG00000178999/ENSG00000119403/ENSG00000146670/ENSG00000126787/ENSG00000013810/ENSG00000169679/ENSG00000276043/ENSG00000156802/ENSG00000117650/ENSG00000117724/ENSG00000080986/ENSG00000140451/ENSG00000012048/ENSG00000138778/ENSG00000156970/ENSG00000130816/ENSG00000168496/ENSG00000094804/ENSG00000148773/ENSG00000149554…
BP	GO:0071695	anatomical structure maturation	21/711	129/14264	1.50942e-06	8.35437e-05	ENSG00000134057/ENSG00000087586/ENSG00000124762/ENSG00000152661/ENSG00000176890/ENSG00000112029/ENSG00000171791/ENSG00000131094/ENSG00000092969/ENSG00000139618/ENSG00000133710/ENSG00000174469/ENSG00000115112/ENSG00000124882/ENSG00000100206/ENSG00000070886/ENSG00000214274/ENSG00000163623/ENSG00000183688/ENSG00000162722/ENSG00000125084	CCNB1/AURKA/CDKN1A/GJA1/TYMS/FBXO5/BCL2/C1QL1/TGFB2/BRCA2/SPINK5/CNTNAP2/TFCP2L1/EREG/DMC1/EPHA8/ANG/NKX6-1/RFLNB/TRIM58/WNT1	21	3	ENSG00000092969/ENSG00000070886/ENSG00000162722	18	ENSG00000134057/ENSG00000087586/ENSG00000124762/ENSG00000152661/ENSG00000176890/ENSG00000112029/ENSG00000171791/ENSG00000131094/ENSG00000139618/ENSG00000133710/ENSG00000174469/ENSG00000115112/ENSG00000124882/ENSG00000100206/ENSG00000214274/ENSG00000163623/ENSG00000183688/ENSG00000125084
BP	GO:0033046	negative regulation of sister chromatid segregation	11/711	38/14264	1.52789e-06	8.35437e-05	ENSG00000134057/ENSG00000166851/ENSG00000164611/ENSG00000135476/ENSG00000169679/ENSG00000117724/ENSG00000080986/ENSG00000156970/ENSG00000164109/ENSG00000112742/ENSG00000167513	CCNB1/PLK1/PTTG1/ESPL1/BUB1/CENPF/NDC80/BUB1B/MAD2L1/TTK/CDT1	11	0		11	ENSG00000134057/ENSG00000166851/ENSG00000164611/ENSG00000135476/ENSG00000169679/ENSG00000117724/ENSG00000080986/ENSG00000156970/ENSG00000164109/ENSG00000112742/ENSG00000167513
BP	GO:0051985	negative regulation of chromosome segregation	11/711	38/14264	1.52789e-06	8.35437e-05	ENSG00000134057/ENSG00000166851/ENSG00000164611/ENSG00000135476/ENSG00000169679/ENSG00000117724/ENSG00000080986/ENSG00000156970/ENSG00000164109/ENSG00000112742/ENSG00000167513	CCNB1/PLK1/PTTG1/ESPL1/BUB1/CENPF/NDC80/BUB1B/MAD2L1/TTK/CDT1	11	0		11	ENSG00000134057/ENSG00000166851/ENSG00000164611/ENSG00000135476/ENSG00000169679/ENSG00000117724/ENSG00000080986/ENSG00000156970/ENSG00000164109/ENSG00000112742/ENSG00000167513
BP	GO:1902749	regulation of cell cycle G2/M phase transition	28/711	208/14264	1.58468e-06	8.55921e-05	ENSG00000072571/ENSG00000134057/ENSG00000166851/ENSG00000088325/ENSG00000087586/ENSG00000178999/ENSG00000170312/ENSG00000118193/ENSG00000117650/ENSG00000117724/ENSG00000140525/ENSG00000012048/ENSG00000143476/ENSG00000140534/ENSG00000149554/ENSG00000158402/ENSG00000092853/ENSG00000075218/ENSG00000164045/ENSG00000119397/ENSG00000159147/ENSG00000197299/ENSG00000103995/ENSG00000152240/ENSG00000097046…	HMMR/CCNB1/PLK1/TPX2/AURKA/AURKB/CDK1/KIF14/NEK2/CENPF/FANCI/BRCA1/DTL/TICRR/CHEK1/CDC25C/CLSPN/GTSE1/CDC25A/CNTRL/DONSON/BLM/CEP152/HAUS1/CDC7/TUBB4A/PKIA/FBXL7	28	3	ENSG00000104833/ENSG00000171033/ENSG00000183580	25	ENSG00000072571/ENSG00000134057/ENSG00000166851/ENSG00000088325/ENSG00000087586/ENSG00000178999/ENSG00000170312/ENSG00000118193/ENSG00000117650/ENSG00000117724/ENSG00000140525/ENSG00000012048/ENSG00000143476/ENSG00000140534/ENSG00000149554/ENSG00000158402/ENSG00000092853/ENSG00000075218/ENSG00000164045/ENSG00000119397/ENSG00000159147/ENSG00000197299/ENSG00000103995/ENSG00000152240/ENSG00000097046
BP	GO:0048469	cell maturation	22/711	141/14264	1.78324e-06	9.51561e-05	ENSG00000134057/ENSG00000087586/ENSG00000118193/ENSG00000124762/ENSG00000152661/ENSG00000116016/ENSG00000176890/ENSG00000112029/ENSG00000171791/ENSG00000131094/ENSG00000114315/ENSG00000145491/ENSG00000139618/ENSG00000174469/ENSG00000115112/ENSG00000124882/ENSG00000100206/ENSG00000070886/ENSG00000167601/ENSG00000214274/ENSG00000163623/ENSG00000162722	CCNB1/AURKA/KIF14/CDKN1A/GJA1/EPAS1/TYMS/FBXO5/BCL2/C1QL1/HES1/ROPN1L/BRCA2/CNTNAP2/TFCP2L1/EREG/DMC1/EPHA8/AXL/ANG/NKX6-1/TRIM58	22	4	ENSG00000116016/ENSG00000114315/ENSG00000070886/ENSG00000162722	18	ENSG00000134057/ENSG00000087586/ENSG00000118193/ENSG00000124762/ENSG00000152661/ENSG00000176890/ENSG00000112029/ENSG00000171791/ENSG00000131094/ENSG00000145491/ENSG00000139618/ENSG00000174469/ENSG00000115112/ENSG00000124882/ENSG00000100206/ENSG00000167601/ENSG00000214274/ENSG00000163623
BP	GO:0042770	signal transduction in response to DNA damage	21/711	131/14264	1.95146e-06	0.000102893	ENSG00000134057/ENSG00000166851/ENSG00000087586/ENSG00000111206/ENSG00000170312/ENSG00000132646/ENSG00000124762/ENSG00000012048/ENSG00000101412/ENSG00000143476/ENSG00000165891/ENSG00000149554/ENSG00000158402/ENSG00000075218/ENSG00000129173/ENSG00000139618/ENSG00000141682/ENSG00000173846/ENSG00000148677/ENSG00000102760/ENSG00000125084	CCNB1/PLK1/AURKA/FOXM1/CDK1/PCNA/CDKN1A/BRCA1/E2F1/DTL/E2F7/CHEK1/CDC25C/GTSE1/E2F8/BRCA2/PMAIP1/PLK3/ANKRD1/RGCC/WNT1	21	1	ENSG00000148677	20	ENSG00000134057/ENSG00000166851/ENSG00000087586/ENSG00000111206/ENSG00000170312/ENSG00000132646/ENSG00000124762/ENSG00000012048/ENSG00000101412/ENSG00000143476/ENSG00000165891/ENSG00000149554/ENSG00000158402/ENSG00000075218/ENSG00000129173/ENSG00000139618/ENSG00000141682/ENSG00000173846/ENSG00000102760/ENSG00000125084
BP	GO:0032465	regulation of cytokinesis	15/711	73/14264	2.4541e-06	0.000127873	ENSG00000166851/ENSG00000087586/ENSG00000178999/ENSG00000118193/ENSG00000161800/ENSG00000137807/ENSG00000122966/ENSG00000278259/ENSG00000165891/ENSG00000094804/ENSG00000112984/ENSG00000129173/ENSG00000139618/ENSG00000173846/ENSG00000198901	PLK1/AURKA/AURKB/KIF14/RACGAP1/KIF23/CIT/MYO19/E2F7/CDC6/KIF20A/E2F8/BRCA2/PLK3/PRC1	15	0		15	ENSG00000166851/ENSG00000087586/ENSG00000178999/ENSG00000118193/ENSG00000161800/ENSG00000137807/ENSG00000122966/ENSG00000278259/ENSG00000165891/ENSG00000094804/ENSG00000112984/ENSG00000129173/ENSG00000139618/ENSG00000173846/ENSG00000198901
BP	GO:0000732	strand displacement	9/711	26/14264	2.62373e-06	0.000135122	ENSG00000012048/ENSG00000174371/ENSG00000138376/ENSG00000178966/ENSG00000136492/ENSG00000138346/ENSG00000139618/ENSG00000197299/ENSG00000111247	BRCA1/EXO1/BARD1/RMI1/BRIP1/DNA2/BRCA2/BLM/RAD51AP1	9	0		9	ENSG00000012048/ENSG00000174371/ENSG00000138376/ENSG00000178966/ENSG00000136492/ENSG00000138346/ENSG00000139618/ENSG00000197299/ENSG00000111247
BP	GO:0000077	DNA damage checkpoint	23/711	156/14264	2.84232e-06	0.000143976	ENSG00000134057/ENSG00000166851/ENSG00000087586/ENSG00000170312/ENSG00000188486/ENSG00000132646/ENSG00000092470/ENSG00000140525/ENSG00000124762/ENSG00000012048/ENSG00000101412/ENSG00000143476/ENSG00000165891/ENSG00000149554/ENSG00000158402/ENSG00000092853/ENSG00000075218/ENSG00000129173/ENSG00000159147/ENSG00000136492/ENSG00000197299/ENSG00000173846/ENSG00000102760	CCNB1/PLK1/AURKA/CDK1/H2AFX/PCNA/WDR76/FANCI/CDKN1A/BRCA1/E2F1/DTL/E2F7/CHEK1/CDC25C/CLSPN/GTSE1/E2F8/DONSON/BRIP1/BLM/PLK3/RGCC	23	0		23	ENSG00000134057/ENSG00000166851/ENSG00000087586/ENSG00000170312/ENSG00000188486/ENSG00000132646/ENSG00000092470/ENSG00000140525/ENSG00000124762/ENSG00000012048/ENSG00000101412/ENSG00000143476/ENSG00000165891/ENSG00000149554/ENSG00000158402/ENSG00000092853/ENSG00000075218/ENSG00000129173/ENSG00000159147/ENSG00000136492/ENSG00000197299/ENSG00000173846/ENSG00000102760
BP	GO:1905819	negative regulation of chromosome separation	10/711	33/14264	2.89317e-06	0.000143976	ENSG00000134057/ENSG00000166851/ENSG00000164611/ENSG00000169679/ENSG00000117724/ENSG00000080986/ENSG00000156970/ENSG00000164109/ENSG00000112742/ENSG00000167513	CCNB1/PLK1/PTTG1/BUB1/CENPF/NDC80/BUB1B/MAD2L1/TTK/CDT1	10	0		10	ENSG00000134057/ENSG00000166851/ENSG00000164611/ENSG00000169679/ENSG00000117724/ENSG00000080986/ENSG00000156970/ENSG00000164109/ENSG00000112742/ENSG00000167513
BP	GO:2000816	negative regulation of mitotic sister chromatid separation	10/711	33/14264	2.89317e-06	0.000143976	ENSG00000134057/ENSG00000166851/ENSG00000164611/ENSG00000169679/ENSG00000117724/ENSG00000080986/ENSG00000156970/ENSG00000164109/ENSG00000112742/ENSG00000167513	CCNB1/PLK1/PTTG1/BUB1/CENPF/NDC80/BUB1B/MAD2L1/TTK/CDT1	10	0		10	ENSG00000134057/ENSG00000166851/ENSG00000164611/ENSG00000169679/ENSG00000117724/ENSG00000080986/ENSG00000156970/ENSG00000164109/ENSG00000112742/ENSG00000167513
BP	GO:0000281	mitotic cytokinesis	14/711	65/14264	2.94062e-06	0.000144711	ENSG00000166851/ENSG00000135476/ENSG00000090889/ENSG00000138180/ENSG00000011426/ENSG00000161800/ENSG00000137807/ENSG00000117632/ENSG00000122966/ENSG00000149503/ENSG00000115163/ENSG00000112984/ENSG00000137804/ENSG00000139618	PLK1/ESPL1/KIF4A/CEP55/ANLN/RACGAP1/KIF23/STMN1/CIT/INCENP/CENPA/KIF20A/NUSAP1/BRCA2	14	0		14	ENSG00000166851/ENSG00000135476/ENSG00000090889/ENSG00000138180/ENSG00000011426/ENSG00000161800/ENSG00000137807/ENSG00000117632/ENSG00000122966/ENSG00000149503/ENSG00000115163/ENSG00000112984/ENSG00000137804/ENSG00000139618
BP	GO:0009994	oocyte differentiation	11/711	41/14264	3.49797e-06	0.000166586	ENSG00000134057/ENSG00000087586/ENSG00000163083/ENSG00000006047/ENSG00000112029/ENSG00000171791/ENSG00000139618/ENSG00000124882/ENSG00000100206/ENSG00000214274/ENSG00000120669	CCNB1/AURKA/INHBB/YBX2/FBXO5/BCL2/BRCA2/EREG/DMC1/ANG/SOHLH2	11	2	ENSG00000163083/ENSG00000120669	9	ENSG00000134057/ENSG00000087586/ENSG00000006047/ENSG00000112029/ENSG00000171791/ENSG00000139618/ENSG00000124882/ENSG00000100206/ENSG00000214274
BP	GO:0034080	CENP-A containing nucleosome assembly	11/711	41/14264	3.49797e-06	0.000166586	ENSG00000123485/ENSG00000137812/ENSG00000115163/ENSG00000151725/ENSG00000166451/ENSG00000123219/ENSG00000129534/ENSG00000100162/ENSG00000153044/ENSG00000102384/ENSG00000203760	HJURP/KNL1/CENPA/CENPU/CENPN/CENPK/MIS18BP1/CENPM/CENPH/CENPI/CENPW	11	0		11	ENSG00000123485/ENSG00000137812/ENSG00000115163/ENSG00000151725/ENSG00000166451/ENSG00000123219/ENSG00000129534/ENSG00000100162/ENSG00000153044/ENSG00000102384/ENSG00000203760
BP	GO:0061641	CENP-A containing chromatin organization	11/711	41/14264	3.49797e-06	0.000166586	ENSG00000123485/ENSG00000137812/ENSG00000115163/ENSG00000151725/ENSG00000166451/ENSG00000123219/ENSG00000129534/ENSG00000100162/ENSG00000153044/ENSG00000102384/ENSG00000203760	HJURP/KNL1/CENPA/CENPU/CENPN/CENPK/MIS18BP1/CENPM/CENPH/CENPI/CENPW	11	0		11	ENSG00000123485/ENSG00000137812/ENSG00000115163/ENSG00000151725/ENSG00000166451/ENSG00000123219/ENSG00000129534/ENSG00000100162/ENSG00000153044/ENSG00000102384/ENSG00000203760
BP	GO:0031577	spindle checkpoint	10/711	34/14264	3.91692e-06	0.000184554	ENSG00000134057/ENSG00000166851/ENSG00000178999/ENSG00000169679/ENSG00000117724/ENSG00000080986/ENSG00000156970/ENSG00000164109/ENSG00000112742/ENSG00000167513	CCNB1/PLK1/AURKB/BUB1/CENPF/NDC80/BUB1B/MAD2L1/TTK/CDT1	10	0		10	ENSG00000134057/ENSG00000166851/ENSG00000178999/ENSG00000169679/ENSG00000117724/ENSG00000080986/ENSG00000156970/ENSG00000164109/ENSG00000112742/ENSG00000167513
BP	GO:1901992	positive regulation of mitotic cell cycle phase transition	13/711	58/14264	4.14126e-06	0.00019307	ENSG00000134057/ENSG00000135476/ENSG00000146670/ENSG00000126787/ENSG00000170312/ENSG00000143476/ENSG00000094804/ENSG00000093009/ENSG00000175063/ENSG00000167513/ENSG00000140465/ENSG00000097046/ENSG00000164362	CCNB1/ESPL1/CDCA5/DLGAP5/CDK1/DTL/CDC6/CDC45/UBE2C/CDT1/CYP1A1/CDC7/TERT	13	1	ENSG00000140465	12	ENSG00000134057/ENSG00000135476/ENSG00000146670/ENSG00000126787/ENSG00000170312/ENSG00000143476/ENSG00000094804/ENSG00000093009/ENSG00000175063/ENSG00000167513/ENSG00000097046/ENSG00000164362
BP	GO:0034502	protein localization to chromosome	15/711	77/14264	4.94433e-06	0.000228109	ENSG00000166851/ENSG00000178999/ENSG00000146670/ENSG00000170312/ENSG00000080986/ENSG00000137812/ENSG00000115163/ENSG00000156970/ENSG00000171320/ENSG00000106462/ENSG00000112742/ENSG00000139618/ENSG00000167513/ENSG00000164362/ENSG00000184357	PLK1/AURKB/CDCA5/CDK1/NDC80/KNL1/CENPA/BUB1B/ESCO2/EZH2/TTK/BRCA2/CDT1/TERT/HIST1H1B	15	0		15	ENSG00000166851/ENSG00000178999/ENSG00000146670/ENSG00000170312/ENSG00000080986/ENSG00000137812/ENSG00000115163/ENSG00000156970/ENSG00000171320/ENSG00000106462/ENSG00000112742/ENSG00000139618/ENSG00000167513/ENSG00000164362/ENSG00000184357
BP	GO:0006336	DNA replication-independent nucleosome assembly	12/711	51/14264	5.65838e-06	0.000255724	ENSG00000123485/ENSG00000137812/ENSG00000115163/ENSG00000105011/ENSG00000151725/ENSG00000166451/ENSG00000123219/ENSG00000129534/ENSG00000100162/ENSG00000153044/ENSG00000102384/ENSG00000203760	HJURP/KNL1/CENPA/ASF1B/CENPU/CENPN/CENPK/MIS18BP1/CENPM/CENPH/CENPI/CENPW	12	0		12	ENSG00000123485/ENSG00000137812/ENSG00000115163/ENSG00000105011/ENSG00000151725/ENSG00000166451/ENSG00000123219/ENSG00000129534/ENSG00000100162/ENSG00000153044/ENSG00000102384/ENSG00000203760
BP	GO:0043486	histone exchange	12/711	51/14264	5.65838e-06	0.000255724	ENSG00000123485/ENSG00000137812/ENSG00000115163/ENSG00000143401/ENSG00000151725/ENSG00000166451/ENSG00000123219/ENSG00000129534/ENSG00000100162/ENSG00000153044/ENSG00000102384/ENSG00000203760	HJURP/KNL1/CENPA/ANP32E/CENPU/CENPN/CENPK/MIS18BP1/CENPM/CENPH/CENPI/CENPW	12	0		12	ENSG00000123485/ENSG00000137812/ENSG00000115163/ENSG00000143401/ENSG00000151725/ENSG00000166451/ENSG00000123219/ENSG00000129534/ENSG00000100162/ENSG00000153044/ENSG00000102384/ENSG00000203760
BP	GO:0051382	kinetochore assembly	7/711	16/14264	5.72046e-06	0.000255919	ENSG00000117724/ENSG00000115163/ENSG00000138778/ENSG00000166451/ENSG00000123219/ENSG00000153044/ENSG00000203760	CENPF/CENPA/CENPE/CENPN/CENPK/CENPH/CENPW	7	0		7	ENSG00000117724/ENSG00000115163/ENSG00000138778/ENSG00000166451/ENSG00000123219/ENSG00000153044/ENSG00000203760
BP	GO:0051052	regulation of DNA metabolic process	39/711	365/14264	5.86084e-06	0.000259577	ENSG00000178999/ENSG00000111206/ENSG00000182481/ENSG00000170312/ENSG00000276043/ENSG00000188486/ENSG00000117650/ENSG00000109685/ENSG00000132646/ENSG00000124762/ENSG00000140451/ENSG00000124795/ENSG00000012048/ENSG00000109321/ENSG00000130816/ENSG00000152661/ENSG00000140534/ENSG00000112312/ENSG00000165891/ENSG00000094804/ENSG00000149554/ENSG00000171320/ENSG00000129173/ENSG00000159147/ENSG00000138772…	AURKB/FOXM1/KPNA2/CDK1/UHRF1/H2AFX/NEK2/NSD2/PCNA/CDKN1A/PIF1/DEK/BRCA1/AREG/DNMT1/GJA1/TICRR/GMNN/E2F7/CDC6/CHEK1/ESCO2/E2F8/DONSON/ANXA3/DNA2/POLQ/BRCA2/BLM/DSCC1/CDT1/CDC7/RAD51AP1/EREG/APLF/CCDC88A/ANKRD1/TET1/RGCC	39	3	ENSG00000138772/ENSG00000169621/ENSG00000148677	36	ENSG00000178999/ENSG00000111206/ENSG00000182481/ENSG00000170312/ENSG00000276043/ENSG00000188486/ENSG00000117650/ENSG00000109685/ENSG00000132646/ENSG00000124762/ENSG00000140451/ENSG00000124795/ENSG00000012048/ENSG00000109321/ENSG00000130816/ENSG00000152661/ENSG00000140534/ENSG00000112312/ENSG00000165891/ENSG00000094804/ENSG00000149554/ENSG00000171320/ENSG00000129173/ENSG00000159147/ENSG00000138346…
BP	GO:0006310	DNA recombination	29/711	235/14264	6.05528e-06	0.000265533	ENSG00000131747/ENSG00000164104/ENSG00000182481/ENSG00000188486/ENSG00000109685/ENSG00000140451/ENSG00000012048/ENSG00000131153/ENSG00000168496/ENSG00000174371/ENSG00000160957/ENSG00000149554/ENSG00000093009/ENSG00000138376/ENSG00000178966/ENSG00000085999/ENSG00000136492/ENSG00000121211/ENSG00000138346/ENSG00000051341/ENSG00000139618/ENSG00000197299/ENSG00000097046/ENSG00000173559/ENSG00000111247…	TOP2A/HMGB2/KPNA2/H2AFX/NSD2/PIF1/BRCA1/GINS2/FEN1/EXO1/RECQL4/CHEK1/CDC45/BARD1/RMI1/RAD54L/BRIP1/MND1/DNA2/POLQ/BRCA2/BLM/CDC7/NABP1/RAD51AP1/SFR1/APLF/DMC1/MEIOB	29	2	ENSG00000173559/ENSG00000169621	27	ENSG00000131747/ENSG00000164104/ENSG00000182481/ENSG00000188486/ENSG00000109685/ENSG00000140451/ENSG00000012048/ENSG00000131153/ENSG00000168496/ENSG00000174371/ENSG00000160957/ENSG00000149554/ENSG00000093009/ENSG00000138376/ENSG00000178966/ENSG00000085999/ENSG00000136492/ENSG00000121211/ENSG00000138346/ENSG00000051341/ENSG00000139618/ENSG00000197299/ENSG00000097046/ENSG00000111247/ENSG00000156384…
BP	GO:0071459	protein localization to chromosome, centromeric region	8/711	22/14264	6.28029e-06	0.0002727	ENSG00000178999/ENSG00000170312/ENSG00000080986/ENSG00000137812/ENSG00000115163/ENSG00000156970/ENSG00000112742/ENSG00000167513	AURKB/CDK1/NDC80/KNL1/CENPA/BUB1B/TTK/CDT1	8	0		8	ENSG00000178999/ENSG00000170312/ENSG00000080986/ENSG00000137812/ENSG00000115163/ENSG00000156970/ENSG00000112742/ENSG00000167513
BP	GO:0061640	cytoskeleton-dependent cytokinesis	15/711	79/14264	6.88661e-06	0.000295327	ENSG00000166851/ENSG00000135476/ENSG00000178999/ENSG00000090889/ENSG00000138180/ENSG00000011426/ENSG00000161800/ENSG00000137807/ENSG00000117632/ENSG00000122966/ENSG00000149503/ENSG00000115163/ENSG00000112984/ENSG00000137804/ENSG00000139618	PLK1/ESPL1/AURKB/KIF4A/CEP55/ANLN/RACGAP1/KIF23/STMN1/CIT/INCENP/CENPA/KIF20A/NUSAP1/BRCA2	15	0		15	ENSG00000166851/ENSG00000135476/ENSG00000178999/ENSG00000090889/ENSG00000138180/ENSG00000011426/ENSG00000161800/ENSG00000137807/ENSG00000117632/ENSG00000122966/ENSG00000149503/ENSG00000115163/ENSG00000112984/ENSG00000137804/ENSG00000139618
BP	GO:0033048	negative regulation of mitotic sister chromatid segregation	10/711	36/14264	6.93476e-06	0.000295327	ENSG00000134057/ENSG00000166851/ENSG00000164611/ENSG00000169679/ENSG00000117724/ENSG00000080986/ENSG00000156970/ENSG00000164109/ENSG00000112742/ENSG00000167513	CCNB1/PLK1/PTTG1/BUB1/CENPF/NDC80/BUB1B/MAD2L1/TTK/CDT1	10	0		10	ENSG00000134057/ENSG00000166851/ENSG00000164611/ENSG00000169679/ENSG00000117724/ENSG00000080986/ENSG00000156970/ENSG00000164109/ENSG00000112742/ENSG00000167513
BP	GO:0034724	DNA replication-independent nucleosome organization	12/711	52/14264	7.02616e-06	0.00029637	ENSG00000123485/ENSG00000137812/ENSG00000115163/ENSG00000105011/ENSG00000151725/ENSG00000166451/ENSG00000123219/ENSG00000129534/ENSG00000100162/ENSG00000153044/ENSG00000102384/ENSG00000203760	HJURP/KNL1/CENPA/ASF1B/CENPU/CENPN/CENPK/MIS18BP1/CENPM/CENPH/CENPI/CENPW	12	0		12	ENSG00000123485/ENSG00000137812/ENSG00000115163/ENSG00000105011/ENSG00000151725/ENSG00000166451/ENSG00000123219/ENSG00000129534/ENSG00000100162/ENSG00000153044/ENSG00000102384/ENSG00000203760
BP	GO:0031100	animal organ regeneration	14/711	70/14264	7.39319e-06	0.00030891	ENSG00000145386/ENSG00000087586/ENSG00000163347/ENSG00000170312/ENSG00000132646/ENSG00000124762/ENSG00000101911/ENSG00000176890/ENSG00000106462/ENSG00000138772/ENSG00000167601/ENSG00000069702/ENSG00000119630/ENSG00000125084	CCNA2/AURKA/CLDN1/CDK1/PCNA/CDKN1A/PRPS2/TYMS/EZH2/ANXA3/AXL/TGFBR3/PGF/WNT1	14	2	ENSG00000163347/ENSG00000138772	12	ENSG00000145386/ENSG00000087586/ENSG00000170312/ENSG00000132646/ENSG00000124762/ENSG00000101911/ENSG00000176890/ENSG00000106462/ENSG00000167601/ENSG00000069702/ENSG00000119630/ENSG00000125084
BP	GO:0000079	regulation of cyclin-dependent protein serine/threonine kinase activity	15/711	80/14264	8.09163e-06	0.000334933	ENSG00000134057/ENSG00000166851/ENSG00000123080/ENSG00000100526/ENSG00000127564/ENSG00000124762/ENSG00000134222/ENSG00000094804/ENSG00000147883/ENSG00000158402/ENSG00000175305/ENSG00000164045/ENSG00000129355/ENSG00000197299/ENSG00000102760	CCNB1/PLK1/CDKN2C/CDKN3/PKMYT1/CDKN1A/PSRC1/CDC6/CDKN2B/CDC25C/CCNE2/CDC25A/CDKN2D/BLM/RGCC	15	1	ENSG00000147883	14	ENSG00000134057/ENSG00000166851/ENSG00000123080/ENSG00000100526/ENSG00000127564/ENSG00000124762/ENSG00000134222/ENSG00000094804/ENSG00000158402/ENSG00000175305/ENSG00000164045/ENSG00000129355/ENSG00000197299/ENSG00000102760
BP	GO:0006302	double-strand break repair	27/711	214/14264	8.34856e-06	0.000342368	ENSG00000111206/ENSG00000146670/ENSG00000188486/ENSG00000109685/ENSG00000124795/ENSG00000012048/ENSG00000131153/ENSG00000168496/ENSG00000160957/ENSG00000149554/ENSG00000093009/ENSG00000171320/ENSG00000138376/ENSG00000085999/ENSG00000136492/ENSG00000121211/ENSG00000138346/ENSG00000051341/ENSG00000139618/ENSG00000197299/ENSG00000097046/ENSG00000173559/ENSG00000111247/ENSG00000156384/ENSG00000169621…	FOXM1/CDCA5/H2AFX/NSD2/DEK/BRCA1/GINS2/FEN1/RECQL4/CHEK1/CDC45/ESCO2/BARD1/RAD54L/BRIP1/MND1/DNA2/POLQ/BRCA2/BLM/CDC7/NABP1/RAD51AP1/SFR1/APLF/DMC1/MEIOB	27	2	ENSG00000173559/ENSG00000169621	25	ENSG00000111206/ENSG00000146670/ENSG00000188486/ENSG00000109685/ENSG00000124795/ENSG00000012048/ENSG00000131153/ENSG00000168496/ENSG00000160957/ENSG00000149554/ENSG00000093009/ENSG00000171320/ENSG00000138376/ENSG00000085999/ENSG00000136492/ENSG00000121211/ENSG00000138346/ENSG00000051341/ENSG00000139618/ENSG00000197299/ENSG00000097046/ENSG00000111247/ENSG00000156384/ENSG00000100206/ENSG00000162039
BP	GO:0006275	regulation of DNA replication	18/711	111/14264	8.84776e-06	0.000356243	ENSG00000170312/ENSG00000132646/ENSG00000109321/ENSG00000140534/ENSG00000112312/ENSG00000165891/ENSG00000094804/ENSG00000171320/ENSG00000129173/ENSG00000159147/ENSG00000138346/ENSG00000139618/ENSG00000197299/ENSG00000136982/ENSG00000167513/ENSG00000097046/ENSG00000124882/ENSG00000115355	CDK1/PCNA/AREG/TICRR/GMNN/E2F7/CDC6/ESCO2/E2F8/DONSON/DNA2/BRCA2/BLM/DSCC1/CDT1/CDC7/EREG/CCDC88A	18	0		18	ENSG00000170312/ENSG00000132646/ENSG00000109321/ENSG00000140534/ENSG00000112312/ENSG00000165891/ENSG00000094804/ENSG00000171320/ENSG00000129173/ENSG00000159147/ENSG00000138346/ENSG00000139618/ENSG00000197299/ENSG00000136982/ENSG00000167513/ENSG00000097046/ENSG00000124882/ENSG00000115355
BP	GO:0044774	mitotic DNA integrity checkpoint	18/711	111/14264	8.84776e-06	0.000356243	ENSG00000131747/ENSG00000134057/ENSG00000087586/ENSG00000170312/ENSG00000132646/ENSG00000140525/ENSG00000124762/ENSG00000101412/ENSG00000140534/ENSG00000165891/ENSG00000158402/ENSG00000092853/ENSG00000075218/ENSG00000129173/ENSG00000159147/ENSG00000197299/ENSG00000173846/ENSG00000102760	TOP2A/CCNB1/AURKA/CDK1/PCNA/FANCI/CDKN1A/E2F1/TICRR/E2F7/CDC25C/CLSPN/GTSE1/E2F8/DONSON/BLM/PLK3/RGCC	18	0		18	ENSG00000131747/ENSG00000134057/ENSG00000087586/ENSG00000170312/ENSG00000132646/ENSG00000140525/ENSG00000124762/ENSG00000101412/ENSG00000140534/ENSG00000165891/ENSG00000158402/ENSG00000092853/ENSG00000075218/ENSG00000129173/ENSG00000159147/ENSG00000197299/ENSG00000173846/ENSG00000102760
BP	GO:0048599	oocyte development	10/711	37/14264	9.0823e-06	0.000362392	ENSG00000134057/ENSG00000087586/ENSG00000163083/ENSG00000006047/ENSG00000112029/ENSG00000171791/ENSG00000139618/ENSG00000124882/ENSG00000100206/ENSG00000214274	CCNB1/AURKA/INHBB/YBX2/FBXO5/BCL2/BRCA2/EREG/DMC1/ANG	10	1	ENSG00000163083	9	ENSG00000134057/ENSG00000087586/ENSG00000006047/ENSG00000112029/ENSG00000171791/ENSG00000139618/ENSG00000124882/ENSG00000100206/ENSG00000214274
BP	GO:0099625	ventricular cardiac muscle cell membrane repolarization	8/711	23/14264	9.21086e-06	0.00036424	ENSG00000152661/ENSG00000162989/ENSG00000153956/ENSG00000105711/ENSG00000055118/ENSG00000177098/ENSG00000180509/ENSG00000265107	GJA1/KCNJ3/CACNA2D1/SCN1B/KCNH2/SCN4B/KCNE1/GJA5	8	3	ENSG00000162989/ENSG00000153956/ENSG00000265107	5	ENSG00000152661/ENSG00000105711/ENSG00000055118/ENSG00000177098/ENSG00000180509
BP	GO:0065004	protein-DNA complex assembly	28/711	228/14264	9.57712e-06	0.000375372	ENSG00000164104/ENSG00000123485/ENSG00000188486/ENSG00000117724/ENSG00000137812/ENSG00000115163/ENSG00000138778/ENSG00000105011/ENSG00000143401/ENSG00000112312/ENSG00000151725/ENSG00000093009/ENSG00000159259/ENSG00000134574/ENSG00000166451/ENSG00000119969/ENSG00000123219/ENSG00000129534/ENSG00000100162/ENSG00000153044/ENSG00000167513/ENSG00000184897/ENSG00000102384/ENSG00000203760/ENSG00000100206…	HMGB2/HJURP/H2AFX/CENPF/KNL1/CENPA/CENPE/ASF1B/ANP32E/GMNN/CENPU/CDC45/CHAF1B/DDB2/CENPN/HELLS/CENPK/MIS18BP1/CENPM/CENPH/CDT1/H1FX/CENPI/CENPW/DMC1/HIST1H1B/HIST1H3J/TCF4	28	1	ENSG00000196628	27	ENSG00000164104/ENSG00000123485/ENSG00000188486/ENSG00000117724/ENSG00000137812/ENSG00000115163/ENSG00000138778/ENSG00000105011/ENSG00000143401/ENSG00000112312/ENSG00000151725/ENSG00000093009/ENSG00000159259/ENSG00000134574/ENSG00000166451/ENSG00000119969/ENSG00000123219/ENSG00000129534/ENSG00000100162/ENSG00000153044/ENSG00000167513/ENSG00000184897/ENSG00000102384/ENSG00000203760/ENSG00000100206…
BP	GO:0000731	DNA synthesis involved in DNA repair	14/711	72/14264	1.04224e-05	0.000404921	ENSG00000132646/ENSG00000012048/ENSG00000143476/ENSG00000174371/ENSG00000138376/ENSG00000178966/ENSG00000136492/ENSG00000138346/ENSG00000139618/ENSG00000129355/ENSG00000197299/ENSG00000166803/ENSG00000100479/ENSG00000111247	PCNA/BRCA1/DTL/EXO1/BARD1/RMI1/BRIP1/DNA2/BRCA2/CDKN2D/BLM/PCLAF/POLE2/RAD51AP1	14	0		14	ENSG00000132646/ENSG00000012048/ENSG00000143476/ENSG00000174371/ENSG00000138376/ENSG00000178966/ENSG00000136492/ENSG00000138346/ENSG00000139618/ENSG00000129355/ENSG00000197299/ENSG00000166803/ENSG00000100479/ENSG00000111247
BP	GO:0051785	positive regulation of nuclear division	12/711	54/14264	1.06546e-05	0.000406805	ENSG00000135476/ENSG00000087586/ENSG00000146670/ENSG00000126787/ENSG00000078401/ENSG00000175063/ENSG00000137804/ENSG00000167513/ENSG00000164188/ENSG00000124882/ENSG00000167244/ENSG00000102760	ESPL1/AURKA/CDCA5/DLGAP5/EDN1/UBE2C/NUSAP1/CDT1/RANBP3L/EREG/IGF2/RGCC	12	2	ENSG00000078401/ENSG00000164188	10	ENSG00000135476/ENSG00000087586/ENSG00000146670/ENSG00000126787/ENSG00000175063/ENSG00000137804/ENSG00000167513/ENSG00000124882/ENSG00000167244/ENSG00000102760
BP	GO:0070192	chromosome organization involved in meiotic cell cycle	12/711	54/14264	1.06546e-05	0.000406805	ENSG00000169679/ENSG00000010292/ENSG00000113810/ENSG00000156970/ENSG00000121152/ENSG00000144554/ENSG00000175305/ENSG00000163535/ENSG00000136492/ENSG00000100206/ENSG00000161860/ENSG00000162039	BUB1/NCAPD2/SMC4/BUB1B/NCAPH/FANCD2/CCNE2/SGO2/BRIP1/DMC1/SYCE2/MEIOB	12	0		12	ENSG00000169679/ENSG00000010292/ENSG00000113810/ENSG00000156970/ENSG00000121152/ENSG00000144554/ENSG00000175305/ENSG00000163535/ENSG00000136492/ENSG00000100206/ENSG00000161860/ENSG00000162039
BP	GO:0006334	nucleosome assembly	19/711	124/14264	1.16887e-05	0.000442471	ENSG00000164104/ENSG00000123485/ENSG00000188486/ENSG00000137812/ENSG00000115163/ENSG00000105011/ENSG00000143401/ENSG00000151725/ENSG00000159259/ENSG00000166451/ENSG00000123219/ENSG00000129534/ENSG00000100162/ENSG00000153044/ENSG00000184897/ENSG00000102384/ENSG00000203760/ENSG00000184357/ENSG00000197153	HMGB2/HJURP/H2AFX/KNL1/CENPA/ASF1B/ANP32E/CENPU/CHAF1B/CENPN/CENPK/MIS18BP1/CENPM/CENPH/H1FX/CENPI/CENPW/HIST1H1B/HIST1H3J	19	0		19	ENSG00000164104/ENSG00000123485/ENSG00000188486/ENSG00000137812/ENSG00000115163/ENSG00000105011/ENSG00000143401/ENSG00000151725/ENSG00000159259/ENSG00000166451/ENSG00000123219/ENSG00000129534/ENSG00000100162/ENSG00000153044/ENSG00000184897/ENSG00000102384/ENSG00000203760/ENSG00000184357/ENSG00000197153
BP	GO:0007094	mitotic spindle assembly checkpoint	9/711	31/14264	1.35213e-05	0.00049905	ENSG00000134057/ENSG00000166851/ENSG00000169679/ENSG00000117724/ENSG00000080986/ENSG00000156970/ENSG00000164109/ENSG00000112742/ENSG00000167513	CCNB1/PLK1/BUB1/CENPF/NDC80/BUB1B/MAD2L1/TTK/CDT1	9	0		9	ENSG00000134057/ENSG00000166851/ENSG00000169679/ENSG00000117724/ENSG00000080986/ENSG00000156970/ENSG00000164109/ENSG00000112742/ENSG00000167513
BP	GO:0071173	spindle assembly checkpoint	9/711	31/14264	1.35213e-05	0.00049905	ENSG00000134057/ENSG00000166851/ENSG00000169679/ENSG00000117724/ENSG00000080986/ENSG00000156970/ENSG00000164109/ENSG00000112742/ENSG00000167513	CCNB1/PLK1/BUB1/CENPF/NDC80/BUB1B/MAD2L1/TTK/CDT1	9	0		9	ENSG00000134057/ENSG00000166851/ENSG00000169679/ENSG00000117724/ENSG00000080986/ENSG00000156970/ENSG00000164109/ENSG00000112742/ENSG00000167513
BP	GO:0071174	mitotic spindle checkpoint	9/711	31/14264	1.35213e-05	0.00049905	ENSG00000134057/ENSG00000166851/ENSG00000169679/ENSG00000117724/ENSG00000080986/ENSG00000156970/ENSG00000164109/ENSG00000112742/ENSG00000167513	CCNB1/PLK1/BUB1/CENPF/NDC80/BUB1B/MAD2L1/TTK/CDT1	9	0		9	ENSG00000134057/ENSG00000166851/ENSG00000169679/ENSG00000117724/ENSG00000080986/ENSG00000156970/ENSG00000164109/ENSG00000112742/ENSG00000167513
BP	GO:0002027	regulation of heart rate	14/711	74/14264	1.45007e-05	0.000527348	ENSG00000078401/ENSG00000116016/ENSG00000109255/ENSG00000162989/ENSG00000173826/ENSG00000153956/ENSG00000105711/ENSG00000055118/ENSG00000118729/ENSG00000043591/ENSG00000198626/ENSG00000177098/ENSG00000180509/ENSG00000265107	EDN1/EPAS1/NMU/KCNJ3/KCNH6/CACNA2D1/SCN1B/KCNH2/CASQ2/ADRB1/RYR2/SCN4B/KCNE1/GJA5	14	7	ENSG00000078401/ENSG00000116016/ENSG00000162989/ENSG00000153956/ENSG00000118729/ENSG00000198626/ENSG00000265107	7	ENSG00000109255/ENSG00000173826/ENSG00000105711/ENSG00000055118/ENSG00000043591/ENSG00000177098/ENSG00000180509
BP	GO:0034501	protein localization to kinetochore	7/711	18/14264	1.45764e-05	0.000527348	ENSG00000178999/ENSG00000170312/ENSG00000080986/ENSG00000137812/ENSG00000156970/ENSG00000112742/ENSG00000167513	AURKB/CDK1/NDC80/KNL1/BUB1B/TTK/CDT1	7	0		7	ENSG00000178999/ENSG00000170312/ENSG00000080986/ENSG00000137812/ENSG00000156970/ENSG00000112742/ENSG00000167513
BP	GO:2001251	negative regulation of chromosome organization	18/711	115/14264	1.46453e-05	0.000527348	ENSG00000131747/ENSG00000134057/ENSG00000166851/ENSG00000164611/ENSG00000135476/ENSG00000169679/ENSG00000156802/ENSG00000117724/ENSG00000080986/ENSG00000140451/ENSG00000012048/ENSG00000156970/ENSG00000130816/ENSG00000164109/ENSG00000088305/ENSG00000112742/ENSG00000167513/ENSG00000138336	TOP2A/CCNB1/PLK1/PTTG1/ESPL1/BUB1/ATAD2/CENPF/NDC80/PIF1/BRCA1/BUB1B/DNMT1/MAD2L1/DNMT3B/TTK/CDT1/TET1	18	0		18	ENSG00000131747/ENSG00000134057/ENSG00000166851/ENSG00000164611/ENSG00000135476/ENSG00000169679/ENSG00000156802/ENSG00000117724/ENSG00000080986/ENSG00000140451/ENSG00000012048/ENSG00000156970/ENSG00000130816/ENSG00000164109/ENSG00000088305/ENSG00000112742/ENSG00000167513/ENSG00000138336
BP	GO:1904029	regulation of cyclin-dependent protein kinase activity	15/711	85/14264	1.73929e-05	0.000621235	ENSG00000134057/ENSG00000166851/ENSG00000123080/ENSG00000100526/ENSG00000127564/ENSG00000124762/ENSG00000134222/ENSG00000094804/ENSG00000147883/ENSG00000158402/ENSG00000175305/ENSG00000164045/ENSG00000129355/ENSG00000197299/ENSG00000102760	CCNB1/PLK1/CDKN2C/CDKN3/PKMYT1/CDKN1A/PSRC1/CDC6/CDKN2B/CDC25C/CCNE2/CDC25A/CDKN2D/BLM/RGCC	15	1	ENSG00000147883	14	ENSG00000134057/ENSG00000166851/ENSG00000123080/ENSG00000100526/ENSG00000127564/ENSG00000124762/ENSG00000134222/ENSG00000094804/ENSG00000158402/ENSG00000175305/ENSG00000164045/ENSG00000129355/ENSG00000197299/ENSG00000102760
BP	GO:0045841	negative regulation of mitotic metaphase/anaphase transition	9/711	32/14264	1.79866e-05	0.000632244	ENSG00000134057/ENSG00000166851/ENSG00000169679/ENSG00000117724/ENSG00000080986/ENSG00000156970/ENSG00000164109/ENSG00000112742/ENSG00000167513	CCNB1/PLK1/BUB1/CENPF/NDC80/BUB1B/MAD2L1/TTK/CDT1	9	0		9	ENSG00000134057/ENSG00000166851/ENSG00000169679/ENSG00000117724/ENSG00000080986/ENSG00000156970/ENSG00000164109/ENSG00000112742/ENSG00000167513
BP	GO:1902100	negative regulation of metaphase/anaphase transition of cell cycle	9/711	32/14264	1.79866e-05	0.000632244	ENSG00000134057/ENSG00000166851/ENSG00000169679/ENSG00000117724/ENSG00000080986/ENSG00000156970/ENSG00000164109/ENSG00000112742/ENSG00000167513	CCNB1/PLK1/BUB1/CENPF/NDC80/BUB1B/MAD2L1/TTK/CDT1	9	0		9	ENSG00000134057/ENSG00000166851/ENSG00000169679/ENSG00000117724/ENSG00000080986/ENSG00000156970/ENSG00000164109/ENSG00000112742/ENSG00000167513
BP	GO:1904668	positive regulation of ubiquitin protein ligase activity	6/711	13/14264	1.90658e-05	0.000664902	ENSG00000166851/ENSG00000117399/ENSG00000164287/ENSG00000112029/ENSG00000175063/ENSG00000108106	PLK1/CDC20/CDC20B/FBXO5/UBE2C/UBE2S	6	0		6	ENSG00000166851/ENSG00000117399/ENSG00000164287/ENSG00000112029/ENSG00000175063/ENSG00000108106
BP	GO:0060048	cardiac muscle contraction	17/711	107/14264	2.0602e-05	0.000712861	ENSG00000152661/ENSG00000162989/ENSG00000153956/ENSG00000105711/ENSG00000213366/ENSG00000136574/ENSG00000163485/ENSG00000184588/ENSG00000130598/ENSG00000055118/ENSG00000118729/ENSG00000198626/ENSG00000177098/ENSG00000118523/ENSG00000114854/ENSG00000180509/ENSG00000265107	GJA1/KCNJ3/CACNA2D1/SCN1B/GSTM2/GATA4/ADORA1/PDE4B/TNNI2/KCNH2/CASQ2/RYR2/SCN4B/CTGF/TNNC1/KCNE1/GJA5	17	9	ENSG00000162989/ENSG00000153956/ENSG00000213366/ENSG00000130598/ENSG00000118729/ENSG00000198626/ENSG00000118523/ENSG00000114854/ENSG00000265107	8	ENSG00000152661/ENSG00000105711/ENSG00000136574/ENSG00000163485/ENSG00000184588/ENSG00000055118/ENSG00000177098/ENSG00000180509
BP	GO:0007098	centrosome cycle	18/711	118/14264	2.10154e-05	0.00072153	ENSG00000166851/ENSG00000087586/ENSG00000138160/ENSG00000170312/ENSG00000117650/ENSG00000012048/ENSG00000162063/ENSG00000075702/ENSG00000149554/ENSG00000123473/ENSG00000129810/ENSG00000139618/ENSG00000103995/ENSG00000166803/ENSG00000164188/ENSG00000152240/ENSG00000044459/ENSG00000155380	PLK1/AURKA/KIF11/CDK1/NEK2/BRCA1/CCNF/WDR62/CHEK1/STIL/SGO1/BRCA2/CEP152/PCLAF/RANBP3L/HAUS1/CNTLN/SLC16A1	18	1	ENSG00000164188	17	ENSG00000166851/ENSG00000087586/ENSG00000138160/ENSG00000170312/ENSG00000117650/ENSG00000012048/ENSG00000162063/ENSG00000075702/ENSG00000149554/ENSG00000123473/ENSG00000129810/ENSG00000139618/ENSG00000103995/ENSG00000166803/ENSG00000152240/ENSG00000044459/ENSG00000155380
BP	GO:0060307	regulation of ventricular cardiac muscle cell membrane repolarization	7/711	19/14264	2.20896e-05	0.000752575	ENSG00000152661/ENSG00000153956/ENSG00000105711/ENSG00000055118/ENSG00000177098/ENSG00000180509/ENSG00000265107	GJA1/CACNA2D1/SCN1B/KCNH2/SCN4B/KCNE1/GJA5	7	2	ENSG00000153956/ENSG00000265107	5	ENSG00000152661/ENSG00000105711/ENSG00000055118/ENSG00000177098/ENSG00000180509
BP	GO:0030330	DNA damage response, signal transduction by p53 class mediator	17/711	108/14264	2.33382e-05	0.000789046	ENSG00000134057/ENSG00000087586/ENSG00000111206/ENSG00000170312/ENSG00000132646/ENSG00000124762/ENSG00000012048/ENSG00000101412/ENSG00000165891/ENSG00000158402/ENSG00000075218/ENSG00000129173/ENSG00000139618/ENSG00000141682/ENSG00000173846/ENSG00000148677/ENSG00000102760	CCNB1/AURKA/FOXM1/CDK1/PCNA/CDKN1A/BRCA1/E2F1/E2F7/CDC25C/GTSE1/E2F8/BRCA2/PMAIP1/PLK3/ANKRD1/RGCC	17	1	ENSG00000148677	16	ENSG00000134057/ENSG00000087586/ENSG00000111206/ENSG00000170312/ENSG00000132646/ENSG00000124762/ENSG00000012048/ENSG00000101412/ENSG00000165891/ENSG00000158402/ENSG00000075218/ENSG00000129173/ENSG00000139618/ENSG00000141682/ENSG00000173846/ENSG00000102760
BP	GO:0048608	reproductive structure development	37/711	360/14264	2.41104e-05	0.000808977	ENSG00000164104/ENSG00000164442/ENSG00000184937/ENSG00000163083/ENSG00000142871/ENSG00000066279/ENSG00000162063/ENSG00000167325/ENSG00000152661/ENSG00000116016/ENSG00000165891/ENSG00000171791/ENSG00000106003/ENSG00000121621/ENSG00000183734/ENSG00000092969/ENSG00000114315/ENSG00000129173/ENSG00000187741/ENSG00000111012/ENSG00000136492/ENSG00000124479/ENSG00000139618/ENSG00000136574/ENSG00000273706…	HMGB2/CITED2/WT1/INHBB/CYR61/ASPM/CCNF/RRM1/GJA1/EPAS1/E2F7/BCL2/LFNG/KIF18A/ASCL2/TGFB2/HES1/E2F8/FANCA/CYP27B1/BRIP1/NDP/BRCA2/GATA4/LHX1/GJB2/EREG/DMC1/IGF2/AXL/ANG/TTPA/TNC/PCYT1B/RBP4/AKR1C3/UMODL1	37	10	ENSG00000164442/ENSG00000163083/ENSG00000142871/ENSG00000116016/ENSG00000092969/ENSG00000114315/ENSG00000124479/ENSG00000041982/ENSG00000196139/ENSG00000177398	27	ENSG00000164104/ENSG00000184937/ENSG00000066279/ENSG00000162063/ENSG00000167325/ENSG00000152661/ENSG00000165891/ENSG00000171791/ENSG00000106003/ENSG00000121621/ENSG00000183734/ENSG00000129173/ENSG00000187741/ENSG00000111012/ENSG00000136492/ENSG00000139618/ENSG00000136574/ENSG00000273706/ENSG00000165474/ENSG00000124882/ENSG00000100206/ENSG00000167244/ENSG00000167601/ENSG00000214274/ENSG00000137561…
BP	GO:0031497	chromatin assembly	20/711	142/14264	2.48387e-05	0.000827148	ENSG00000164104/ENSG00000123485/ENSG00000188486/ENSG00000137812/ENSG00000115163/ENSG00000105011/ENSG00000143401/ENSG00000151725/ENSG00000159259/ENSG00000166451/ENSG00000119969/ENSG00000123219/ENSG00000129534/ENSG00000100162/ENSG00000153044/ENSG00000184897/ENSG00000102384/ENSG00000203760/ENSG00000184357/ENSG00000197153	HMGB2/HJURP/H2AFX/KNL1/CENPA/ASF1B/ANP32E/CENPU/CHAF1B/CENPN/HELLS/CENPK/MIS18BP1/CENPM/CENPH/H1FX/CENPI/CENPW/HIST1H1B/HIST1H3J	20	0		20	ENSG00000164104/ENSG00000123485/ENSG00000188486/ENSG00000137812/ENSG00000115163/ENSG00000105011/ENSG00000143401/ENSG00000151725/ENSG00000159259/ENSG00000166451/ENSG00000119969/ENSG00000123219/ENSG00000129534/ENSG00000100162/ENSG00000153044/ENSG00000184897/ENSG00000102384/ENSG00000203760/ENSG00000184357/ENSG00000197153
BP	GO:0086019	cell-cell signaling involved in cardiac conduction	8/711	26/14264	2.56864e-05	0.000842889	ENSG00000152661/ENSG00000162989/ENSG00000153956/ENSG00000105711/ENSG00000118729/ENSG00000198626/ENSG00000177098/ENSG00000265107	GJA1/KCNJ3/CACNA2D1/SCN1B/CASQ2/RYR2/SCN4B/GJA5	8	5	ENSG00000162989/ENSG00000153956/ENSG00000118729/ENSG00000198626/ENSG00000265107	3	ENSG00000152661/ENSG00000105711/ENSG00000177098
BP	GO:0010389	regulation of G2/M transition of mitotic cell cycle	24/711	190/14264	2.5692e-05	0.000842889	ENSG00000072571/ENSG00000134057/ENSG00000166851/ENSG00000088325/ENSG00000087586/ENSG00000178999/ENSG00000170312/ENSG00000118193/ENSG00000117650/ENSG00000117724/ENSG00000140525/ENSG00000012048/ENSG00000143476/ENSG00000140534/ENSG00000092853/ENSG00000119397/ENSG00000159147/ENSG00000197299/ENSG00000103995/ENSG00000152240/ENSG00000097046/ENSG00000104833/ENSG00000171033/ENSG00000183580	HMMR/CCNB1/PLK1/TPX2/AURKA/AURKB/CDK1/KIF14/NEK2/CENPF/FANCI/BRCA1/DTL/TICRR/CLSPN/CNTRL/DONSON/BLM/CEP152/HAUS1/CDC7/TUBB4A/PKIA/FBXL7	24	3	ENSG00000104833/ENSG00000171033/ENSG00000183580	21	ENSG00000072571/ENSG00000134057/ENSG00000166851/ENSG00000088325/ENSG00000087586/ENSG00000178999/ENSG00000170312/ENSG00000118193/ENSG00000117650/ENSG00000117724/ENSG00000140525/ENSG00000012048/ENSG00000143476/ENSG00000140534/ENSG00000092853/ENSG00000119397/ENSG00000159147/ENSG00000197299/ENSG00000103995/ENSG00000152240/ENSG00000097046
BP	GO:1903522	regulation of blood circulation	27/711	228/14264	2.66167e-05	0.000866803	ENSG00000078401/ENSG00000096433/ENSG00000152661/ENSG00000116016/ENSG00000150594/ENSG00000109255/ENSG00000092969/ENSG00000162989/ENSG00000173826/ENSG00000153956/ENSG00000105711/ENSG00000213366/ENSG00000136574/ENSG00000163485/ENSG00000184588/ENSG00000055118/ENSG00000118729/ENSG00000043591/ENSG00000198626/ENSG00000169403/ENSG00000177098/ENSG00000118523/ENSG00000137726/ENSG00000180509/ENSG00000165895…	EDN1/ITPR3/GJA1/EPAS1/ADRA2A/NMU/TGFB2/KCNJ3/KCNH6/CACNA2D1/SCN1B/GSTM2/GATA4/ADORA1/PDE4B/KCNH2/CASQ2/ADRB1/RYR2/PTAFR/SCN4B/CTGF/FXYD6/KCNE1/ARHGAP42/APLN/GJA5	27	11	ENSG00000078401/ENSG00000116016/ENSG00000092969/ENSG00000162989/ENSG00000153956/ENSG00000213366/ENSG00000118729/ENSG00000198626/ENSG00000118523/ENSG00000165895/ENSG00000265107	16	ENSG00000096433/ENSG00000152661/ENSG00000150594/ENSG00000109255/ENSG00000173826/ENSG00000105711/ENSG00000136574/ENSG00000163485/ENSG00000184588/ENSG00000055118/ENSG00000043591/ENSG00000169403/ENSG00000177098/ENSG00000137726/ENSG00000180509/ENSG00000171388
BP	GO:0008016	regulation of heart contraction	24/711	191/14264	2.80331e-05	0.000906268	ENSG00000078401/ENSG00000096433/ENSG00000152661/ENSG00000116016/ENSG00000109255/ENSG00000092969/ENSG00000162989/ENSG00000173826/ENSG00000153956/ENSG00000105711/ENSG00000213366/ENSG00000136574/ENSG00000163485/ENSG00000184588/ENSG00000055118/ENSG00000118729/ENSG00000043591/ENSG00000198626/ENSG00000177098/ENSG00000118523/ENSG00000137726/ENSG00000180509/ENSG00000171388/ENSG00000265107	EDN1/ITPR3/GJA1/EPAS1/NMU/TGFB2/KCNJ3/KCNH6/CACNA2D1/SCN1B/GSTM2/GATA4/ADORA1/PDE4B/KCNH2/CASQ2/ADRB1/RYR2/SCN4B/CTGF/FXYD6/KCNE1/APLN/GJA5	24	10	ENSG00000078401/ENSG00000116016/ENSG00000092969/ENSG00000162989/ENSG00000153956/ENSG00000213366/ENSG00000118729/ENSG00000198626/ENSG00000118523/ENSG00000265107	14	ENSG00000096433/ENSG00000152661/ENSG00000109255/ENSG00000173826/ENSG00000105711/ENSG00000136574/ENSG00000163485/ENSG00000184588/ENSG00000055118/ENSG00000043591/ENSG00000177098/ENSG00000137726/ENSG00000180509/ENSG00000171388
BP	GO:0061458	reproductive system development	37/711	363/14264	2.88996e-05	0.000927511	ENSG00000164104/ENSG00000164442/ENSG00000184937/ENSG00000163083/ENSG00000142871/ENSG00000066279/ENSG00000162063/ENSG00000167325/ENSG00000152661/ENSG00000116016/ENSG00000165891/ENSG00000171791/ENSG00000106003/ENSG00000121621/ENSG00000183734/ENSG00000092969/ENSG00000114315/ENSG00000129173/ENSG00000187741/ENSG00000111012/ENSG00000136492/ENSG00000124479/ENSG00000139618/ENSG00000136574/ENSG00000273706…	HMGB2/CITED2/WT1/INHBB/CYR61/ASPM/CCNF/RRM1/GJA1/EPAS1/E2F7/BCL2/LFNG/KIF18A/ASCL2/TGFB2/HES1/E2F8/FANCA/CYP27B1/BRIP1/NDP/BRCA2/GATA4/LHX1/GJB2/EREG/DMC1/IGF2/AXL/ANG/TTPA/TNC/PCYT1B/RBP4/AKR1C3/UMODL1	37	10	ENSG00000164442/ENSG00000163083/ENSG00000142871/ENSG00000116016/ENSG00000092969/ENSG00000114315/ENSG00000124479/ENSG00000041982/ENSG00000196139/ENSG00000177398	27	ENSG00000164104/ENSG00000184937/ENSG00000066279/ENSG00000162063/ENSG00000167325/ENSG00000152661/ENSG00000165891/ENSG00000171791/ENSG00000106003/ENSG00000121621/ENSG00000183734/ENSG00000129173/ENSG00000187741/ENSG00000111012/ENSG00000136492/ENSG00000139618/ENSG00000136574/ENSG00000273706/ENSG00000165474/ENSG00000124882/ENSG00000100206/ENSG00000167244/ENSG00000167601/ENSG00000214274/ENSG00000137561…
BP	GO:0060047	heart contraction	26/711	217/14264	3.04891e-05	0.000971485	ENSG00000078401/ENSG00000096433/ENSG00000152661/ENSG00000116016/ENSG00000109255/ENSG00000092969/ENSG00000162989/ENSG00000173826/ENSG00000153956/ENSG00000105711/ENSG00000213366/ENSG00000136574/ENSG00000163485/ENSG00000184588/ENSG00000130598/ENSG00000055118/ENSG00000118729/ENSG00000043591/ENSG00000198626/ENSG00000177098/ENSG00000118523/ENSG00000114854/ENSG00000137726/ENSG00000180509/ENSG00000171388…	EDN1/ITPR3/GJA1/EPAS1/NMU/TGFB2/KCNJ3/KCNH6/CACNA2D1/SCN1B/GSTM2/GATA4/ADORA1/PDE4B/TNNI2/KCNH2/CASQ2/ADRB1/RYR2/SCN4B/CTGF/TNNC1/FXYD6/KCNE1/APLN/GJA5	26	12	ENSG00000078401/ENSG00000116016/ENSG00000092969/ENSG00000162989/ENSG00000153956/ENSG00000213366/ENSG00000130598/ENSG00000118729/ENSG00000198626/ENSG00000118523/ENSG00000114854/ENSG00000265107	14	ENSG00000096433/ENSG00000152661/ENSG00000109255/ENSG00000173826/ENSG00000105711/ENSG00000136574/ENSG00000163485/ENSG00000184588/ENSG00000055118/ENSG00000043591/ENSG00000177098/ENSG00000137726/ENSG00000180509/ENSG00000171388
BP	GO:0007018	microtubule-based movement	32/711	296/14264	3.16956e-05	0.00100271	ENSG00000142945/ENSG00000186185/ENSG00000138160/ENSG00000090889/ENSG00000126787/ENSG00000118193/ENSG00000161800/ENSG00000137807/ENSG00000174871/ENSG00000163808/ENSG00000138778/ENSG00000119333/ENSG00000278259/ENSG00000128641/ENSG00000054654/ENSG00000237649/ENSG00000112984/ENSG00000121621/ENSG00000145491/ENSG00000186638/ENSG00000186710/ENSG00000066735/ENSG00000111834/ENSG00000167858/ENSG00000116852…	KIF2C/KIF18B/KIF11/KIF4A/DLGAP5/KIF14/RACGAP1/KIF23/CNIH2/KIF15/CENPE/WDR34/MYO19/MYO1B/SYNE2/KIFC1/KIF20A/KIF18A/ROPN1L/KIF24/CFAP73/KIF26A/RSPH4A/TEKT1/KIF21B/ARMC4/DNAH3/CFAP54/CFAP61/TRIM58/TMEM108/TEKT4	32	2	ENSG00000128641/ENSG00000162722	30	ENSG00000142945/ENSG00000186185/ENSG00000138160/ENSG00000090889/ENSG00000126787/ENSG00000118193/ENSG00000161800/ENSG00000137807/ENSG00000174871/ENSG00000163808/ENSG00000138778/ENSG00000119333/ENSG00000278259/ENSG00000054654/ENSG00000237649/ENSG00000112984/ENSG00000121621/ENSG00000145491/ENSG00000186638/ENSG00000186710/ENSG00000066735/ENSG00000111834/ENSG00000167858/ENSG00000116852/ENSG00000169126…
BP	GO:0070365	hepatocyte differentiation	6/711	14/14264	3.19599e-05	0.0010039	ENSG00000165891/ENSG00000100889/ENSG00000129173/ENSG00000140465/ENSG00000166823/ENSG00000125084	E2F7/PCK2/E2F8/CYP1A1/MESP1/WNT1	6	2	ENSG00000140465/ENSG00000166823	4	ENSG00000165891/ENSG00000100889/ENSG00000129173/ENSG00000125084
BP	GO:1904666	regulation of ubiquitin protein ligase activity	7/711	20/14264	3.25277e-05	0.00101454	ENSG00000166851/ENSG00000117399/ENSG00000164287/ENSG00000112029/ENSG00000175063/ENSG00000108106/ENSG00000164109	PLK1/CDC20/CDC20B/FBXO5/UBE2C/UBE2S/MAD2L1	7	0		7	ENSG00000166851/ENSG00000117399/ENSG00000164287/ENSG00000112029/ENSG00000175063/ENSG00000108106/ENSG00000164109
BP	GO:0000724	double-strand break repair via homologous recombination	17/711	111/14264	3.35862e-05	0.00104023	ENSG00000188486/ENSG00000012048/ENSG00000131153/ENSG00000168496/ENSG00000160957/ENSG00000149554/ENSG00000093009/ENSG00000085999/ENSG00000051341/ENSG00000139618/ENSG00000197299/ENSG00000097046/ENSG00000173559/ENSG00000111247/ENSG00000156384/ENSG00000100206/ENSG00000162039	H2AFX/BRCA1/GINS2/FEN1/RECQL4/CHEK1/CDC45/RAD54L/POLQ/BRCA2/BLM/CDC7/NABP1/RAD51AP1/SFR1/DMC1/MEIOB	17	1	ENSG00000173559	16	ENSG00000188486/ENSG00000012048/ENSG00000131153/ENSG00000168496/ENSG00000160957/ENSG00000149554/ENSG00000093009/ENSG00000085999/ENSG00000051341/ENSG00000139618/ENSG00000197299/ENSG00000097046/ENSG00000111247/ENSG00000156384/ENSG00000100206/ENSG00000162039
BP	GO:0003015	heart process	26/711	219/14264	3.57463e-05	0.00109945	ENSG00000078401/ENSG00000096433/ENSG00000152661/ENSG00000116016/ENSG00000109255/ENSG00000092969/ENSG00000162989/ENSG00000173826/ENSG00000153956/ENSG00000105711/ENSG00000213366/ENSG00000136574/ENSG00000163485/ENSG00000184588/ENSG00000130598/ENSG00000055118/ENSG00000118729/ENSG00000043591/ENSG00000198626/ENSG00000177098/ENSG00000118523/ENSG00000114854/ENSG00000137726/ENSG00000180509/ENSG00000171388…	EDN1/ITPR3/GJA1/EPAS1/NMU/TGFB2/KCNJ3/KCNH6/CACNA2D1/SCN1B/GSTM2/GATA4/ADORA1/PDE4B/TNNI2/KCNH2/CASQ2/ADRB1/RYR2/SCN4B/CTGF/TNNC1/FXYD6/KCNE1/APLN/GJA5	26	12	ENSG00000078401/ENSG00000116016/ENSG00000092969/ENSG00000162989/ENSG00000153956/ENSG00000213366/ENSG00000130598/ENSG00000118729/ENSG00000198626/ENSG00000118523/ENSG00000114854/ENSG00000265107	14	ENSG00000096433/ENSG00000152661/ENSG00000109255/ENSG00000173826/ENSG00000105711/ENSG00000136574/ENSG00000163485/ENSG00000184588/ENSG00000055118/ENSG00000043591/ENSG00000177098/ENSG00000137726/ENSG00000180509/ENSG00000171388
BP	GO:0032886	regulation of microtubule-based process	24/711	194/14264	3.62549e-05	0.0011074	ENSG00000076382/ENSG00000166851/ENSG00000088325/ENSG00000087586/ENSG00000138160/ENSG00000013810/ENSG00000117650/ENSG00000117632/ENSG00000174871/ENSG00000012048/ENSG00000121957/ENSG00000134222/ENSG00000162063/ENSG00000149554/ENSG00000154839/ENSG00000121621/ENSG00000123473/ENSG00000165480/ENSG00000230873/ENSG00000164188/ENSG00000136122/ENSG00000169126/ENSG00000104833/ENSG00000162722	SPAG5/PLK1/TPX2/AURKA/KIF11/TACC3/NEK2/STMN1/CNIH2/BRCA1/GPSM2/PSRC1/CCNF/CHEK1/SKA1/KIF18A/STIL/SKA3/STMND1/RANBP3L/BORA/ARMC4/TUBB4A/TRIM58	24	3	ENSG00000164188/ENSG00000104833/ENSG00000162722	21	ENSG00000076382/ENSG00000166851/ENSG00000088325/ENSG00000087586/ENSG00000138160/ENSG00000013810/ENSG00000117650/ENSG00000117632/ENSG00000174871/ENSG00000012048/ENSG00000121957/ENSG00000134222/ENSG00000162063/ENSG00000149554/ENSG00000154839/ENSG00000121621/ENSG00000123473/ENSG00000165480/ENSG00000230873/ENSG00000136122/ENSG00000169126
BP	GO:0007292	female gamete generation	16/711	101/14264	3.71906e-05	0.0011282	ENSG00000134057/ENSG00000166851/ENSG00000087586/ENSG00000163083/ENSG00000066279/ENSG00000006047/ENSG00000112029/ENSG00000171791/ENSG00000120539/ENSG00000112742/ENSG00000139618/ENSG00000124882/ENSG00000100206/ENSG00000214274/ENSG00000120669/ENSG00000162039	CCNB1/PLK1/AURKA/INHBB/ASPM/YBX2/FBXO5/BCL2/MASTL/TTK/BRCA2/EREG/DMC1/ANG/SOHLH2/MEIOB	16	2	ENSG00000163083/ENSG00000120669	14	ENSG00000134057/ENSG00000166851/ENSG00000087586/ENSG00000066279/ENSG00000006047/ENSG00000112029/ENSG00000171791/ENSG00000120539/ENSG00000112742/ENSG00000139618/ENSG00000124882/ENSG00000100206/ENSG00000214274/ENSG00000162039
BP	GO:0000725	recombinational repair	17/711	112/14264	3.7796e-05	0.00113107	ENSG00000188486/ENSG00000012048/ENSG00000131153/ENSG00000168496/ENSG00000160957/ENSG00000149554/ENSG00000093009/ENSG00000085999/ENSG00000051341/ENSG00000139618/ENSG00000197299/ENSG00000097046/ENSG00000173559/ENSG00000111247/ENSG00000156384/ENSG00000100206/ENSG00000162039	H2AFX/BRCA1/GINS2/FEN1/RECQL4/CHEK1/CDC45/RAD54L/POLQ/BRCA2/BLM/CDC7/NABP1/RAD51AP1/SFR1/DMC1/MEIOB	17	1	ENSG00000173559	16	ENSG00000188486/ENSG00000012048/ENSG00000131153/ENSG00000168496/ENSG00000160957/ENSG00000149554/ENSG00000093009/ENSG00000085999/ENSG00000051341/ENSG00000139618/ENSG00000197299/ENSG00000097046/ENSG00000111247/ENSG00000156384/ENSG00000100206/ENSG00000162039
BP	GO:0030048	actin filament-based movement	17/711	112/14264	3.7796e-05	0.00113107	ENSG00000278259/ENSG00000128641/ENSG00000152661/ENSG00000054654/ENSG00000162989/ENSG00000153956/ENSG00000105711/ENSG00000136574/ENSG00000184588/ENSG00000130598/ENSG00000055118/ENSG00000198626/ENSG00000177098/ENSG00000114854/ENSG00000180509/ENSG00000136842/ENSG00000265107	MYO19/MYO1B/GJA1/SYNE2/KCNJ3/CACNA2D1/SCN1B/GATA4/PDE4B/TNNI2/KCNH2/RYR2/SCN4B/TNNC1/KCNE1/TMOD1/GJA5	17	7	ENSG00000128641/ENSG00000162989/ENSG00000153956/ENSG00000130598/ENSG00000198626/ENSG00000114854/ENSG00000265107	10	ENSG00000278259/ENSG00000152661/ENSG00000054654/ENSG00000105711/ENSG00000136574/ENSG00000184588/ENSG00000055118/ENSG00000177098/ENSG00000180509/ENSG00000136842
BP	GO:0006977	DNA damage response, signal transduction by p53 class mediator resulting in cell cycle arrest	12/711	61/14264	3.9277e-05	0.0011675	ENSG00000134057/ENSG00000087586/ENSG00000170312/ENSG00000132646/ENSG00000124762/ENSG00000101412/ENSG00000165891/ENSG00000158402/ENSG00000075218/ENSG00000129173/ENSG00000173846/ENSG00000102760	CCNB1/AURKA/CDK1/PCNA/CDKN1A/E2F1/E2F7/CDC25C/GTSE1/E2F8/PLK3/RGCC	12	0		12	ENSG00000134057/ENSG00000087586/ENSG00000170312/ENSG00000132646/ENSG00000124762/ENSG00000101412/ENSG00000165891/ENSG00000158402/ENSG00000075218/ENSG00000129173/ENSG00000173846/ENSG00000102760
BP	GO:0086003	cardiac muscle cell contraction	11/711	52/14264	4.05142e-05	0.00119625	ENSG00000152661/ENSG00000162989/ENSG00000153956/ENSG00000105711/ENSG00000136574/ENSG00000184588/ENSG00000055118/ENSG00000198626/ENSG00000177098/ENSG00000180509/ENSG00000265107	GJA1/KCNJ3/CACNA2D1/SCN1B/GATA4/PDE4B/KCNH2/RYR2/SCN4B/KCNE1/GJA5	11	4	ENSG00000162989/ENSG00000153956/ENSG00000198626/ENSG00000265107	7	ENSG00000152661/ENSG00000105711/ENSG00000136574/ENSG00000184588/ENSG00000055118/ENSG00000177098/ENSG00000180509
BP	GO:0072431	signal transduction involved in mitotic G1 DNA damage checkpoint	12/711	62/14264	4.6527e-05	0.00135193	ENSG00000134057/ENSG00000087586/ENSG00000170312/ENSG00000132646/ENSG00000124762/ENSG00000101412/ENSG00000165891/ENSG00000158402/ENSG00000075218/ENSG00000129173/ENSG00000173846/ENSG00000102760	CCNB1/AURKA/CDK1/PCNA/CDKN1A/E2F1/E2F7/CDC25C/GTSE1/E2F8/PLK3/RGCC	12	0		12	ENSG00000134057/ENSG00000087586/ENSG00000170312/ENSG00000132646/ENSG00000124762/ENSG00000101412/ENSG00000165891/ENSG00000158402/ENSG00000075218/ENSG00000129173/ENSG00000173846/ENSG00000102760
BP	GO:1902400	intracellular signal transduction involved in G1 DNA damage checkpoint	12/711	62/14264	4.6527e-05	0.00135193	ENSG00000134057/ENSG00000087586/ENSG00000170312/ENSG00000132646/ENSG00000124762/ENSG00000101412/ENSG00000165891/ENSG00000158402/ENSG00000075218/ENSG00000129173/ENSG00000173846/ENSG00000102760	CCNB1/AURKA/CDK1/PCNA/CDKN1A/E2F1/E2F7/CDC25C/GTSE1/E2F8/PLK3/RGCC	12	0		12	ENSG00000134057/ENSG00000087586/ENSG00000170312/ENSG00000132646/ENSG00000124762/ENSG00000101412/ENSG00000165891/ENSG00000158402/ENSG00000075218/ENSG00000129173/ENSG00000173846/ENSG00000102760
BP	GO:0001556	oocyte maturation	7/711	21/14264	4.67024e-05	0.00135193	ENSG00000134057/ENSG00000087586/ENSG00000112029/ENSG00000139618/ENSG00000124882/ENSG00000100206/ENSG00000214274	CCNB1/AURKA/FBXO5/BRCA2/EREG/DMC1/ANG	7	0		7	ENSG00000134057/ENSG00000087586/ENSG00000112029/ENSG00000139618/ENSG00000124882/ENSG00000100206/ENSG00000214274
BP	GO:0006936	muscle contraction	30/711	277/14264	5.37537e-05	0.00154594	ENSG00000078401/ENSG00000152661/ENSG00000138193/ENSG00000150594/ENSG00000109255/ENSG00000162989/ENSG00000176170/ENSG00000153956/ENSG00000105711/ENSG00000213366/ENSG00000136574/ENSG00000163485/ENSG00000184588/ENSG00000130598/ENSG00000055118/ENSG00000118729/ENSG00000172164/ENSG00000285043/ENSG00000179057/ENSG00000198626/ENSG00000165887/ENSG00000169403/ENSG00000177098/ENSG00000099957/ENSG00000118523…	EDN1/GJA1/PLCE1/ADRA2A/NMU/KCNJ3/SPHK1/CACNA2D1/SCN1B/GSTM2/GATA4/ADORA1/PDE4B/TNNI2/KCNH2/CASQ2/SNTB1/AC093512.2/IGSF22/RYR2/ANKRD2/PTAFR/SCN4B/P2RX6/CTGF/TNNC1/KCNE1/ARHGAP42/TMOD1/GJA5	30	15	ENSG00000078401/ENSG00000138193/ENSG00000162989/ENSG00000153956/ENSG00000213366/ENSG00000130598/ENSG00000118729/ENSG00000172164/ENSG00000179057/ENSG00000198626/ENSG00000165887/ENSG00000118523/ENSG00000114854/ENSG00000165895/ENSG00000265107	15	ENSG00000152661/ENSG00000150594/ENSG00000109255/ENSG00000176170/ENSG00000105711/ENSG00000136574/ENSG00000163485/ENSG00000184588/ENSG00000055118/ENSG00000285043/ENSG00000169403/ENSG00000177098/ENSG00000099957/ENSG00000180509/ENSG00000136842
BP	GO:0072413	signal transduction involved in mitotic cell cycle checkpoint	12/711	63/14264	5.4907e-05	0.00154894	ENSG00000134057/ENSG00000087586/ENSG00000170312/ENSG00000132646/ENSG00000124762/ENSG00000101412/ENSG00000165891/ENSG00000158402/ENSG00000075218/ENSG00000129173/ENSG00000173846/ENSG00000102760	CCNB1/AURKA/CDK1/PCNA/CDKN1A/E2F1/E2F7/CDC25C/GTSE1/E2F8/PLK3/RGCC	12	0		12	ENSG00000134057/ENSG00000087586/ENSG00000170312/ENSG00000132646/ENSG00000124762/ENSG00000101412/ENSG00000165891/ENSG00000158402/ENSG00000075218/ENSG00000129173/ENSG00000173846/ENSG00000102760
BP	GO:1902402	signal transduction involved in mitotic DNA damage checkpoint	12/711	63/14264	5.4907e-05	0.00154894	ENSG00000134057/ENSG00000087586/ENSG00000170312/ENSG00000132646/ENSG00000124762/ENSG00000101412/ENSG00000165891/ENSG00000158402/ENSG00000075218/ENSG00000129173/ENSG00000173846/ENSG00000102760	CCNB1/AURKA/CDK1/PCNA/CDKN1A/E2F1/E2F7/CDC25C/GTSE1/E2F8/PLK3/RGCC	12	0		12	ENSG00000134057/ENSG00000087586/ENSG00000170312/ENSG00000132646/ENSG00000124762/ENSG00000101412/ENSG00000165891/ENSG00000158402/ENSG00000075218/ENSG00000129173/ENSG00000173846/ENSG00000102760
BP	GO:1902403	signal transduction involved in mitotic DNA integrity checkpoint	12/711	63/14264	5.4907e-05	0.00154894	ENSG00000134057/ENSG00000087586/ENSG00000170312/ENSG00000132646/ENSG00000124762/ENSG00000101412/ENSG00000165891/ENSG00000158402/ENSG00000075218/ENSG00000129173/ENSG00000173846/ENSG00000102760	CCNB1/AURKA/CDK1/PCNA/CDKN1A/E2F1/E2F7/CDC25C/GTSE1/E2F8/PLK3/RGCC	12	0		12	ENSG00000134057/ENSG00000087586/ENSG00000170312/ENSG00000132646/ENSG00000124762/ENSG00000101412/ENSG00000165891/ENSG00000158402/ENSG00000075218/ENSG00000129173/ENSG00000173846/ENSG00000102760
BP	GO:0071158	positive regulation of cell cycle arrest	14/711	83/14264	5.55219e-05	0.00155637	ENSG00000134057/ENSG00000087586/ENSG00000170312/ENSG00000132646/ENSG00000124762/ENSG00000012048/ENSG00000101412/ENSG00000165891/ENSG00000158402/ENSG00000075218/ENSG00000129173/ENSG00000173404/ENSG00000173846/ENSG00000102760	CCNB1/AURKA/CDK1/PCNA/CDKN1A/BRCA1/E2F1/E2F7/CDC25C/GTSE1/E2F8/INSM1/PLK3/RGCC	14	0		14	ENSG00000134057/ENSG00000087586/ENSG00000170312/ENSG00000132646/ENSG00000124762/ENSG00000012048/ENSG00000101412/ENSG00000165891/ENSG00000158402/ENSG00000075218/ENSG00000129173/ENSG00000173404/ENSG00000173846/ENSG00000102760
BP	GO:0006941	striated muscle contraction	19/711	139/14264	5.98341e-05	0.0016667	ENSG00000152661/ENSG00000162989/ENSG00000153956/ENSG00000105711/ENSG00000213366/ENSG00000136574/ENSG00000163485/ENSG00000184588/ENSG00000130598/ENSG00000055118/ENSG00000118729/ENSG00000285043/ENSG00000179057/ENSG00000198626/ENSG00000177098/ENSG00000118523/ENSG00000114854/ENSG00000180509/ENSG00000265107	GJA1/KCNJ3/CACNA2D1/SCN1B/GSTM2/GATA4/ADORA1/PDE4B/TNNI2/KCNH2/CASQ2/AC093512.2/IGSF22/RYR2/SCN4B/CTGF/TNNC1/KCNE1/GJA5	19	10	ENSG00000162989/ENSG00000153956/ENSG00000213366/ENSG00000130598/ENSG00000118729/ENSG00000179057/ENSG00000198626/ENSG00000118523/ENSG00000114854/ENSG00000265107	9	ENSG00000152661/ENSG00000105711/ENSG00000136574/ENSG00000163485/ENSG00000184588/ENSG00000055118/ENSG00000285043/ENSG00000177098/ENSG00000180509
BP	GO:0044773	mitotic DNA damage checkpoint	16/711	105/14264	6.04796e-05	0.00167415	ENSG00000134057/ENSG00000087586/ENSG00000170312/ENSG00000132646/ENSG00000140525/ENSG00000124762/ENSG00000101412/ENSG00000165891/ENSG00000158402/ENSG00000092853/ENSG00000075218/ENSG00000129173/ENSG00000159147/ENSG00000197299/ENSG00000173846/ENSG00000102760	CCNB1/AURKA/CDK1/PCNA/FANCI/CDKN1A/E2F1/E2F7/CDC25C/CLSPN/GTSE1/E2F8/DONSON/BLM/PLK3/RGCC	16	0		16	ENSG00000134057/ENSG00000087586/ENSG00000170312/ENSG00000132646/ENSG00000140525/ENSG00000124762/ENSG00000101412/ENSG00000165891/ENSG00000158402/ENSG00000092853/ENSG00000075218/ENSG00000129173/ENSG00000159147/ENSG00000197299/ENSG00000173846/ENSG00000102760
BP	GO:0060306	regulation of membrane repolarization	8/711	29/14264	6.17799e-05	0.00169527	ENSG00000152661/ENSG00000153956/ENSG00000105711/ENSG00000055118/ENSG00000118729/ENSG00000177098/ENSG00000180509/ENSG00000265107	GJA1/CACNA2D1/SCN1B/KCNH2/CASQ2/SCN4B/KCNE1/GJA5	8	3	ENSG00000153956/ENSG00000118729/ENSG00000265107	5	ENSG00000152661/ENSG00000105711/ENSG00000055118/ENSG00000177098/ENSG00000180509
BP	GO:1902969	mitotic DNA replication	5/711	10/14264	6.20082e-05	0.00169527	ENSG00000131153/ENSG00000093009/ENSG00000101003/ENSG00000105486/ENSG00000139618	GINS2/CDC45/GINS1/LIG1/BRCA2	5	0		5	ENSG00000131153/ENSG00000093009/ENSG00000101003/ENSG00000105486/ENSG00000139618
BP	GO:0031572	G2 DNA damage checkpoint	9/711	37/14264	6.37611e-05	0.00171163	ENSG00000166851/ENSG00000170312/ENSG00000140525/ENSG00000012048/ENSG00000143476/ENSG00000149554/ENSG00000092853/ENSG00000159147/ENSG00000197299	PLK1/CDK1/FANCI/BRCA1/DTL/CHEK1/CLSPN/DONSON/BLM	9	0		9	ENSG00000166851/ENSG00000170312/ENSG00000140525/ENSG00000012048/ENSG00000143476/ENSG00000149554/ENSG00000092853/ENSG00000159147/ENSG00000197299
BP	GO:0051653	spindle localization	9/711	37/14264	6.37611e-05	0.00171163	ENSG00000076382/ENSG00000135476/ENSG00000080986/ENSG00000115163/ENSG00000121957/ENSG00000066279/ENSG00000136158/ENSG00000137804/ENSG00000164056	SPAG5/ESPL1/NDC80/CENPA/GPSM2/ASPM/SPRY2/NUSAP1/SPRY1	9	2	ENSG00000136158/ENSG00000164056	7	ENSG00000076382/ENSG00000135476/ENSG00000080986/ENSG00000115163/ENSG00000121957/ENSG00000066279/ENSG00000137804
BP	GO:0031023	microtubule organizing center organization	18/711	128/14264	6.37658e-05	0.00171163	ENSG00000166851/ENSG00000087586/ENSG00000138160/ENSG00000170312/ENSG00000117650/ENSG00000012048/ENSG00000162063/ENSG00000075702/ENSG00000149554/ENSG00000123473/ENSG00000129810/ENSG00000139618/ENSG00000103995/ENSG00000166803/ENSG00000164188/ENSG00000152240/ENSG00000044459/ENSG00000155380	PLK1/AURKA/KIF11/CDK1/NEK2/BRCA1/CCNF/WDR62/CHEK1/STIL/SGO1/BRCA2/CEP152/PCLAF/RANBP3L/HAUS1/CNTLN/SLC16A1	18	1	ENSG00000164188	17	ENSG00000166851/ENSG00000087586/ENSG00000138160/ENSG00000170312/ENSG00000117650/ENSG00000012048/ENSG00000162063/ENSG00000075702/ENSG00000149554/ENSG00000123473/ENSG00000129810/ENSG00000139618/ENSG00000103995/ENSG00000166803/ENSG00000152240/ENSG00000044459/ENSG00000155380
BP	GO:0048477	oogenesis	12/711	64/14264	6.456e-05	0.00172251	ENSG00000134057/ENSG00000087586/ENSG00000163083/ENSG00000066279/ENSG00000006047/ENSG00000112029/ENSG00000171791/ENSG00000139618/ENSG00000124882/ENSG00000100206/ENSG00000214274/ENSG00000120669	CCNB1/AURKA/INHBB/ASPM/YBX2/FBXO5/BCL2/BRCA2/EREG/DMC1/ANG/SOHLH2	12	2	ENSG00000163083/ENSG00000120669	10	ENSG00000134057/ENSG00000087586/ENSG00000066279/ENSG00000006047/ENSG00000112029/ENSG00000171791/ENSG00000139618/ENSG00000124882/ENSG00000100206/ENSG00000214274
BP	GO:0099623	regulation of cardiac muscle cell membrane repolarization	7/711	22/14264	6.5566e-05	0.00173887	ENSG00000152661/ENSG00000153956/ENSG00000105711/ENSG00000055118/ENSG00000177098/ENSG00000180509/ENSG00000265107	GJA1/CACNA2D1/SCN1B/KCNH2/SCN4B/KCNE1/GJA5	7	2	ENSG00000153956/ENSG00000265107	5	ENSG00000152661/ENSG00000105711/ENSG00000055118/ENSG00000177098/ENSG00000180509
BP	GO:0070507	regulation of microtubule cytoskeleton organization	21/711	165/14264	7.2492e-05	0.00191111	ENSG00000076382/ENSG00000166851/ENSG00000088325/ENSG00000087586/ENSG00000138160/ENSG00000013810/ENSG00000117650/ENSG00000117632/ENSG00000012048/ENSG00000121957/ENSG00000134222/ENSG00000162063/ENSG00000149554/ENSG00000154839/ENSG00000121621/ENSG00000123473/ENSG00000165480/ENSG00000230873/ENSG00000164188/ENSG00000136122/ENSG00000104833	SPAG5/PLK1/TPX2/AURKA/KIF11/TACC3/NEK2/STMN1/BRCA1/GPSM2/PSRC1/CCNF/CHEK1/SKA1/KIF18A/STIL/SKA3/STMND1/RANBP3L/BORA/TUBB4A	21	2	ENSG00000164188/ENSG00000104833	19	ENSG00000076382/ENSG00000166851/ENSG00000088325/ENSG00000087586/ENSG00000138160/ENSG00000013810/ENSG00000117650/ENSG00000117632/ENSG00000012048/ENSG00000121957/ENSG00000134222/ENSG00000162063/ENSG00000149554/ENSG00000154839/ENSG00000121621/ENSG00000123473/ENSG00000165480/ENSG00000230873/ENSG00000136122
BP	GO:0031099	regeneration	20/711	153/14264	7.33667e-05	0.00192273	ENSG00000145386/ENSG00000134057/ENSG00000087586/ENSG00000163347/ENSG00000170312/ENSG00000228716/ENSG00000132646/ENSG00000124762/ENSG00000152661/ENSG00000101911/ENSG00000176890/ENSG00000171791/ENSG00000106462/ENSG00000116106/ENSG00000138772/ENSG00000167601/ENSG00000069702/ENSG00000119630/ENSG00000041982/ENSG00000125084	CCNA2/CCNB1/AURKA/CLDN1/CDK1/DHFR/PCNA/CDKN1A/GJA1/PRPS2/TYMS/BCL2/EZH2/EPHA4/ANXA3/AXL/TGFBR3/PGF/TNC/WNT1	20	4	ENSG00000163347/ENSG00000116106/ENSG00000138772/ENSG00000041982	16	ENSG00000145386/ENSG00000134057/ENSG00000087586/ENSG00000170312/ENSG00000228716/ENSG00000132646/ENSG00000124762/ENSG00000152661/ENSG00000101911/ENSG00000176890/ENSG00000171791/ENSG00000106462/ENSG00000167601/ENSG00000069702/ENSG00000119630/ENSG00000125084
BP	GO:0071824	protein-DNA complex subunit organization	28/711	255/14264	7.42917e-05	0.00193552	ENSG00000164104/ENSG00000123485/ENSG00000188486/ENSG00000117724/ENSG00000137812/ENSG00000115163/ENSG00000138778/ENSG00000105011/ENSG00000143401/ENSG00000112312/ENSG00000151725/ENSG00000093009/ENSG00000159259/ENSG00000134574/ENSG00000166451/ENSG00000119969/ENSG00000123219/ENSG00000129534/ENSG00000100162/ENSG00000153044/ENSG00000167513/ENSG00000184897/ENSG00000102384/ENSG00000203760/ENSG00000100206…	HMGB2/HJURP/H2AFX/CENPF/KNL1/CENPA/CENPE/ASF1B/ANP32E/GMNN/CENPU/CDC45/CHAF1B/DDB2/CENPN/HELLS/CENPK/MIS18BP1/CENPM/CENPH/CDT1/H1FX/CENPI/CENPW/DMC1/HIST1H1B/HIST1H3J/TCF4	28	1	ENSG00000196628	27	ENSG00000164104/ENSG00000123485/ENSG00000188486/ENSG00000117724/ENSG00000137812/ENSG00000115163/ENSG00000138778/ENSG00000105011/ENSG00000143401/ENSG00000112312/ENSG00000151725/ENSG00000093009/ENSG00000159259/ENSG00000134574/ENSG00000166451/ENSG00000119969/ENSG00000123219/ENSG00000129534/ENSG00000100162/ENSG00000153044/ENSG00000167513/ENSG00000184897/ENSG00000102384/ENSG00000203760/ENSG00000100206…
BP	GO:0090307	mitotic spindle assembly	12/711	65/14264	7.56426e-05	0.00195919	ENSG00000166851/ENSG00000089685/ENSG00000088325/ENSG00000178999/ENSG00000138160/ENSG00000090889/ENSG00000117399/ENSG00000161800/ENSG00000137807/ENSG00000117650/ENSG00000237649/ENSG00000101057	PLK1/BIRC5/TPX2/AURKB/KIF11/KIF4A/CDC20/RACGAP1/KIF23/NEK2/KIFC1/MYBL2	12	0		12	ENSG00000166851/ENSG00000089685/ENSG00000088325/ENSG00000178999/ENSG00000138160/ENSG00000090889/ENSG00000117399/ENSG00000161800/ENSG00000137807/ENSG00000117650/ENSG00000237649/ENSG00000101057
BP	GO:0007076	mitotic chromosome condensation	6/711	16/14264	7.82077e-05	0.00201385	ENSG00000146670/ENSG00000109805/ENSG00000010292/ENSG00000113810/ENSG00000121152/ENSG00000137804	CDCA5/NCAPG/NCAPD2/SMC4/NCAPH/NUSAP1	6	0		6	ENSG00000146670/ENSG00000109805/ENSG00000010292/ENSG00000113810/ENSG00000121152/ENSG00000137804
BP	GO:0010469	regulation of signaling receptor activity	35/711	353/14264	8.29249e-05	0.00212297	ENSG00000078401/ENSG00000163083/ENSG00000174871/ENSG00000109321/ENSG00000013588/ENSG00000128951/ENSG00000136235/ENSG00000150594/ENSG00000092969/ENSG00000183742/ENSG00000006016/ENSG00000124479/ENSG00000102962/ENSG00000160182/ENSG00000163485/ENSG00000124882/ENSG00000187123/ENSG00000171119/ENSG00000125735/ENSG00000167244/ENSG00000170893/ENSG00000125726/ENSG00000139269/ENSG00000058335/ENSG00000119630…	EDN1/INHBB/CNIH2/AREG/GPRC5A/DUT/GPNMB/ADRA2A/TGFB2/MACC1/CRLF1/NDP/CCL22/TFF1/ADORA1/EREG/LYPD6/NRTN/TNFSF14/IGF2/TRH/CD70/INHBE/RASGRF1/PGF/NUDT6/WNT3/CTGF/WNT1/ERFE/APLN/EBI3/CXCL14/SHISA9/NEURL1	35	13	ENSG00000078401/ENSG00000163083/ENSG00000013588/ENSG00000136235/ENSG00000092969/ENSG00000183742/ENSG00000124479/ENSG00000102962/ENSG00000125735/ENSG00000058335/ENSG00000118523/ENSG00000145824/ENSG00000237515	22	ENSG00000174871/ENSG00000109321/ENSG00000128951/ENSG00000150594/ENSG00000006016/ENSG00000160182/ENSG00000163485/ENSG00000124882/ENSG00000187123/ENSG00000171119/ENSG00000167244/ENSG00000170893/ENSG00000125726/ENSG00000139269/ENSG00000119630/ENSG00000170917/ENSG00000108379/ENSG00000125084/ENSG00000178752/ENSG00000171388/ENSG00000105246/ENSG00000107954
BP	GO:0007127	meiosis I	15/711	97/14264	8.58913e-05	0.00218628	ENSG00000131747/ENSG00000166851/ENSG00000164611/ENSG00000135476/ENSG00000087586/ENSG00000112029/ENSG00000144554/ENSG00000175305/ENSG00000136492/ENSG00000121211/ENSG00000126803/ENSG00000139618/ENSG00000100206/ENSG00000161860/ENSG00000162039	TOP2A/PLK1/PTTG1/ESPL1/AURKA/FBXO5/FANCD2/CCNE2/BRIP1/MND1/HSPA2/BRCA2/DMC1/SYCE2/MEIOB	15	0		15	ENSG00000131747/ENSG00000166851/ENSG00000164611/ENSG00000135476/ENSG00000087586/ENSG00000112029/ENSG00000144554/ENSG00000175305/ENSG00000136492/ENSG00000121211/ENSG00000126803/ENSG00000139618/ENSG00000100206/ENSG00000161860/ENSG00000162039
BP	GO:0006333	chromatin assembly or disassembly	21/711	167/14264	8.64402e-05	0.00218768	ENSG00000164104/ENSG00000123485/ENSG00000188486/ENSG00000137812/ENSG00000115163/ENSG00000105011/ENSG00000143401/ENSG00000151725/ENSG00000159259/ENSG00000166451/ENSG00000119969/ENSG00000123219/ENSG00000129534/ENSG00000100162/ENSG00000149929/ENSG00000153044/ENSG00000184897/ENSG00000102384/ENSG00000203760/ENSG00000184357/ENSG00000197153	HMGB2/HJURP/H2AFX/KNL1/CENPA/ASF1B/ANP32E/CENPU/CHAF1B/CENPN/HELLS/CENPK/MIS18BP1/CENPM/HIRIP3/CENPH/H1FX/CENPI/CENPW/HIST1H1B/HIST1H3J	21	0		21	ENSG00000164104/ENSG00000123485/ENSG00000188486/ENSG00000137812/ENSG00000115163/ENSG00000105011/ENSG00000143401/ENSG00000151725/ENSG00000159259/ENSG00000166451/ENSG00000119969/ENSG00000123219/ENSG00000129534/ENSG00000100162/ENSG00000149929/ENSG00000153044/ENSG00000184897/ENSG00000102384/ENSG00000203760/ENSG00000184357/ENSG00000197153
BP	GO:0040001	establishment of mitotic spindle localization	7/711	23/14264	9.02214e-05	0.0022704	ENSG00000135476/ENSG00000080986/ENSG00000115163/ENSG00000121957/ENSG00000136158/ENSG00000137804/ENSG00000164056	ESPL1/NDC80/CENPA/GPSM2/SPRY2/NUSAP1/SPRY1	7	2	ENSG00000136158/ENSG00000164056	5	ENSG00000135476/ENSG00000080986/ENSG00000115163/ENSG00000121957/ENSG00000137804
BP	GO:0090329	regulation of DNA-dependent DNA replication	10/711	48/14264	0.000103748	0.00258589	ENSG00000140534/ENSG00000112312/ENSG00000165891/ENSG00000129173/ENSG00000159147/ENSG00000139618/ENSG00000197299/ENSG00000136982/ENSG00000167513/ENSG00000097046	TICRR/GMNN/E2F7/E2F8/DONSON/BRCA2/BLM/DSCC1/CDT1/CDC7	10	0		10	ENSG00000140534/ENSG00000112312/ENSG00000165891/ENSG00000129173/ENSG00000159147/ENSG00000139618/ENSG00000197299/ENSG00000136982/ENSG00000167513/ENSG00000097046
BP	GO:0099622	cardiac muscle cell membrane repolarization	8/711	31/14264	0.000103926	0.00258589	ENSG00000152661/ENSG00000162989/ENSG00000153956/ENSG00000105711/ENSG00000055118/ENSG00000177098/ENSG00000180509/ENSG00000265107	GJA1/KCNJ3/CACNA2D1/SCN1B/KCNH2/SCN4B/KCNE1/GJA5	8	3	ENSG00000162989/ENSG00000153956/ENSG00000265107	5	ENSG00000152661/ENSG00000105711/ENSG00000055118/ENSG00000177098/ENSG00000180509
BP	GO:0070252	actin-mediated cell contraction	14/711	88/14264	0.000107253	0.00265375	ENSG00000152661/ENSG00000162989/ENSG00000153956/ENSG00000105711/ENSG00000136574/ENSG00000184588/ENSG00000130598/ENSG00000055118/ENSG00000198626/ENSG00000177098/ENSG00000114854/ENSG00000180509/ENSG00000136842/ENSG00000265107	GJA1/KCNJ3/CACNA2D1/SCN1B/GATA4/PDE4B/TNNI2/KCNH2/RYR2/SCN4B/TNNC1/KCNE1/TMOD1/GJA5	14	6	ENSG00000162989/ENSG00000153956/ENSG00000130598/ENSG00000198626/ENSG00000114854/ENSG00000265107	8	ENSG00000152661/ENSG00000105711/ENSG00000136574/ENSG00000184588/ENSG00000055118/ENSG00000177098/ENSG00000180509/ENSG00000136842
BP	GO:0061982	meiosis I cell cycle process	15/711	99/14264	0.000108975	0.00266765	ENSG00000131747/ENSG00000166851/ENSG00000164611/ENSG00000135476/ENSG00000087586/ENSG00000112029/ENSG00000144554/ENSG00000175305/ENSG00000136492/ENSG00000121211/ENSG00000126803/ENSG00000139618/ENSG00000100206/ENSG00000161860/ENSG00000162039	TOP2A/PLK1/PTTG1/ESPL1/AURKA/FBXO5/FANCD2/CCNE2/BRIP1/MND1/HSPA2/BRCA2/DMC1/SYCE2/MEIOB	15	0		15	ENSG00000131747/ENSG00000166851/ENSG00000164611/ENSG00000135476/ENSG00000087586/ENSG00000112029/ENSG00000144554/ENSG00000175305/ENSG00000136492/ENSG00000121211/ENSG00000126803/ENSG00000139618/ENSG00000100206/ENSG00000161860/ENSG00000162039
BP	GO:0000022	mitotic spindle elongation	5/711	11/14264	0.000109019	0.00266765	ENSG00000178999/ENSG00000090889/ENSG00000161800/ENSG00000137807/ENSG00000198901	AURKB/KIF4A/RACGAP1/KIF23/PRC1	5	0		5	ENSG00000178999/ENSG00000090889/ENSG00000161800/ENSG00000137807/ENSG00000198901
BP	GO:0000076	DNA replication checkpoint	6/711	17/14264	0.00011579	0.00281776	ENSG00000140534/ENSG00000094804/ENSG00000093009/ENSG00000092853/ENSG00000138346/ENSG00000167513	TICRR/CDC6/CDC45/CLSPN/DNA2/CDT1	6	0		6	ENSG00000140534/ENSG00000094804/ENSG00000093009/ENSG00000092853/ENSG00000138346/ENSG00000167513
BP	GO:0071398	cellular response to fatty acid	9/711	40/14264	0.000122551	0.00294988	ENSG00000134057/ENSG00000163347/ENSG00000078401/ENSG00000101412/ENSG00000151632/ENSG00000004799/ENSG00000169403/ENSG00000041982/ENSG00000196139	CCNB1/CLDN1/EDN1/E2F1/AKR1C2/PDK4/PTAFR/TNC/AKR1C3	9	5	ENSG00000163347/ENSG00000078401/ENSG00000151632/ENSG00000041982/ENSG00000196139	4	ENSG00000134057/ENSG00000101412/ENSG00000004799/ENSG00000169403
BP	GO:0086009	membrane repolarization	9/711	40/14264	0.000122551	0.00294988	ENSG00000152661/ENSG00000162989/ENSG00000153956/ENSG00000105711/ENSG00000055118/ENSG00000118729/ENSG00000177098/ENSG00000180509/ENSG00000265107	GJA1/KCNJ3/CACNA2D1/SCN1B/KCNH2/CASQ2/SCN4B/KCNE1/GJA5	9	4	ENSG00000162989/ENSG00000153956/ENSG00000118729/ENSG00000265107	5	ENSG00000152661/ENSG00000105711/ENSG00000055118/ENSG00000177098/ENSG00000180509
BP	GO:0086091	regulation of heart rate by cardiac conduction	8/711	32/14264	0.000132572	0.00317385	ENSG00000162989/ENSG00000173826/ENSG00000153956/ENSG00000105711/ENSG00000055118/ENSG00000177098/ENSG00000180509/ENSG00000265107	KCNJ3/KCNH6/CACNA2D1/SCN1B/KCNH2/SCN4B/KCNE1/GJA5	8	3	ENSG00000162989/ENSG00000153956/ENSG00000265107	5	ENSG00000173826/ENSG00000105711/ENSG00000055118/ENSG00000177098/ENSG00000180509
BP	GO:0007548	sex differentiation	24/711	212/14264	0.000149122	0.00355087	ENSG00000164104/ENSG00000164442/ENSG00000184937/ENSG00000163083/ENSG00000066279/ENSG00000167325/ENSG00000171791/ENSG00000106003/ENSG00000121621/ENSG00000092969/ENSG00000187741/ENSG00000136492/ENSG00000139618/ENSG00000102384/ENSG00000136574/ENSG00000273706/ENSG00000124882/ENSG00000100206/ENSG00000167601/ENSG00000214274/ENSG00000102230/ENSG00000138207/ENSG00000196139/ENSG00000177398	HMGB2/CITED2/WT1/INHBB/ASPM/RRM1/BCL2/LFNG/KIF18A/TGFB2/FANCA/BRIP1/BRCA2/CENPI/GATA4/LHX1/EREG/DMC1/AXL/ANG/PCYT1B/RBP4/AKR1C3/UMODL1	24	5	ENSG00000164442/ENSG00000163083/ENSG00000092969/ENSG00000196139/ENSG00000177398	19	ENSG00000164104/ENSG00000184937/ENSG00000066279/ENSG00000167325/ENSG00000171791/ENSG00000106003/ENSG00000121621/ENSG00000187741/ENSG00000136492/ENSG00000139618/ENSG00000102384/ENSG00000136574/ENSG00000273706/ENSG00000124882/ENSG00000100206/ENSG00000167601/ENSG00000214274/ENSG00000102230/ENSG00000138207
BP	GO:0031571	mitotic G1 DNA damage checkpoint	12/711	70/14264	0.000159046	0.00374689	ENSG00000134057/ENSG00000087586/ENSG00000170312/ENSG00000132646/ENSG00000124762/ENSG00000101412/ENSG00000165891/ENSG00000158402/ENSG00000075218/ENSG00000129173/ENSG00000173846/ENSG00000102760	CCNB1/AURKA/CDK1/PCNA/CDKN1A/E2F1/E2F7/CDC25C/GTSE1/E2F8/PLK3/RGCC	12	0		12	ENSG00000134057/ENSG00000087586/ENSG00000170312/ENSG00000132646/ENSG00000124762/ENSG00000101412/ENSG00000165891/ENSG00000158402/ENSG00000075218/ENSG00000129173/ENSG00000173846/ENSG00000102760
BP	GO:0044819	mitotic G1/S transition checkpoint	12/711	70/14264	0.000159046	0.00374689	ENSG00000134057/ENSG00000087586/ENSG00000170312/ENSG00000132646/ENSG00000124762/ENSG00000101412/ENSG00000165891/ENSG00000158402/ENSG00000075218/ENSG00000129173/ENSG00000173846/ENSG00000102760	CCNB1/AURKA/CDK1/PCNA/CDKN1A/E2F1/E2F7/CDC25C/GTSE1/E2F8/PLK3/RGCC	12	0		12	ENSG00000134057/ENSG00000087586/ENSG00000170312/ENSG00000132646/ENSG00000124762/ENSG00000101412/ENSG00000165891/ENSG00000158402/ENSG00000075218/ENSG00000129173/ENSG00000173846/ENSG00000102760
BP	GO:0007143	female meiotic nuclear division	7/711	25/14264	0.000162117	0.00379903	ENSG00000166851/ENSG00000087586/ENSG00000112029/ENSG00000120539/ENSG00000112742/ENSG00000124882/ENSG00000162039	PLK1/AURKA/FBXO5/MASTL/TTK/EREG/MEIOB	7	0		7	ENSG00000166851/ENSG00000087586/ENSG00000112029/ENSG00000120539/ENSG00000112742/ENSG00000124882/ENSG00000162039
BP	GO:0072331	signal transduction by p53 class mediator	28/711	267/14264	0.000164229	0.00382826	ENSG00000134057/ENSG00000088325/ENSG00000087586/ENSG00000178999/ENSG00000111206/ENSG00000170312/ENSG00000132646/ENSG00000124762/ENSG00000012048/ENSG00000101412/ENSG00000007968/ENSG00000174371/ENSG00000165891/ENSG00000149554/ENSG00000158402/ENSG00000075218/ENSG00000129173/ENSG00000138376/ENSG00000178966/ENSG00000136492/ENSG00000138346/ENSG00000139618/ENSG00000197299/ENSG00000141682/ENSG00000173846…	CCNB1/TPX2/AURKA/AURKB/FOXM1/CDK1/PCNA/CDKN1A/BRCA1/E2F1/E2F2/EXO1/E2F7/CHEK1/CDC25C/GTSE1/E2F8/BARD1/RMI1/BRIP1/DNA2/BRCA2/BLM/PMAIP1/PLK3/ANKRD1/ANKRD2/RGCC	28	2	ENSG00000148677/ENSG00000165887	26	ENSG00000134057/ENSG00000088325/ENSG00000087586/ENSG00000178999/ENSG00000111206/ENSG00000170312/ENSG00000132646/ENSG00000124762/ENSG00000012048/ENSG00000101412/ENSG00000007968/ENSG00000174371/ENSG00000165891/ENSG00000149554/ENSG00000158402/ENSG00000075218/ENSG00000129173/ENSG00000138376/ENSG00000178966/ENSG00000136492/ENSG00000138346/ENSG00000139618/ENSG00000197299/ENSG00000141682/ENSG00000173846…
BP	GO:0051293	establishment of spindle localization	8/711	33/14264	0.000167428	0.00387633	ENSG00000076382/ENSG00000135476/ENSG00000080986/ENSG00000115163/ENSG00000121957/ENSG00000136158/ENSG00000137804/ENSG00000164056	SPAG5/ESPL1/NDC80/CENPA/GPSM2/SPRY2/NUSAP1/SPRY1	8	2	ENSG00000136158/ENSG00000164056	6	ENSG00000076382/ENSG00000135476/ENSG00000080986/ENSG00000115163/ENSG00000121957/ENSG00000137804
BP	GO:0034728	nucleosome organization	19/711	150/14264	0.000168042	0.00387633	ENSG00000164104/ENSG00000123485/ENSG00000188486/ENSG00000137812/ENSG00000115163/ENSG00000105011/ENSG00000143401/ENSG00000151725/ENSG00000159259/ENSG00000166451/ENSG00000123219/ENSG00000129534/ENSG00000100162/ENSG00000153044/ENSG00000184897/ENSG00000102384/ENSG00000203760/ENSG00000184357/ENSG00000197153	HMGB2/HJURP/H2AFX/KNL1/CENPA/ASF1B/ANP32E/CENPU/CHAF1B/CENPN/CENPK/MIS18BP1/CENPM/CENPH/H1FX/CENPI/CENPW/HIST1H1B/HIST1H3J	19	0		19	ENSG00000164104/ENSG00000123485/ENSG00000188486/ENSG00000137812/ENSG00000115163/ENSG00000105011/ENSG00000143401/ENSG00000151725/ENSG00000159259/ENSG00000166451/ENSG00000123219/ENSG00000129534/ENSG00000100162/ENSG00000153044/ENSG00000184897/ENSG00000102384/ENSG00000203760/ENSG00000184357/ENSG00000197153
BP	GO:0006937	regulation of muscle contraction	17/711	126/14264	0.000169503	0.00388979	ENSG00000078401/ENSG00000138193/ENSG00000150594/ENSG00000109255/ENSG00000176170/ENSG00000213366/ENSG00000136574/ENSG00000163485/ENSG00000184588/ENSG00000130598/ENSG00000118729/ENSG00000198626/ENSG00000169403/ENSG00000118523/ENSG00000114854/ENSG00000165895/ENSG00000265107	EDN1/PLCE1/ADRA2A/NMU/SPHK1/GSTM2/GATA4/ADORA1/PDE4B/TNNI2/CASQ2/RYR2/PTAFR/CTGF/TNNC1/ARHGAP42/GJA5	17	10	ENSG00000078401/ENSG00000138193/ENSG00000213366/ENSG00000130598/ENSG00000118729/ENSG00000198626/ENSG00000118523/ENSG00000114854/ENSG00000165895/ENSG00000265107	7	ENSG00000150594/ENSG00000109255/ENSG00000176170/ENSG00000136574/ENSG00000163485/ENSG00000184588/ENSG00000169403
BP	GO:0051231	spindle elongation	5/711	12/14264	0.000179234	0.00407091	ENSG00000178999/ENSG00000090889/ENSG00000161800/ENSG00000137807/ENSG00000198901	AURKB/KIF4A/RACGAP1/KIF23/PRC1	5	0		5	ENSG00000178999/ENSG00000090889/ENSG00000161800/ENSG00000137807/ENSG00000198901
BP	GO:0051988	regulation of attachment of spindle microtubules to kinetochore	5/711	12/14264	0.000179234	0.00407091	ENSG00000076382/ENSG00000134057/ENSG00000161800/ENSG00000117650/ENSG00000128944	SPAG5/CCNB1/RACGAP1/NEK2/KNSTRN	5	0		5	ENSG00000076382/ENSG00000134057/ENSG00000161800/ENSG00000117650/ENSG00000128944
BP	GO:0044783	G1 DNA damage checkpoint	12/711	71/14264	0.000182867	0.00413224	ENSG00000134057/ENSG00000087586/ENSG00000170312/ENSG00000132646/ENSG00000124762/ENSG00000101412/ENSG00000165891/ENSG00000158402/ENSG00000075218/ENSG00000129173/ENSG00000173846/ENSG00000102760	CCNB1/AURKA/CDK1/PCNA/CDKN1A/E2F1/E2F7/CDC25C/GTSE1/E2F8/PLK3/RGCC	12	0		12	ENSG00000134057/ENSG00000087586/ENSG00000170312/ENSG00000132646/ENSG00000124762/ENSG00000101412/ENSG00000165891/ENSG00000158402/ENSG00000075218/ENSG00000129173/ENSG00000173846/ENSG00000102760
BP	GO:0046660	female sex differentiation	14/711	93/14264	0.000196512	0.00441802	ENSG00000184937/ENSG00000163083/ENSG00000171791/ENSG00000106003/ENSG00000187741/ENSG00000139618/ENSG00000273706/ENSG00000124882/ENSG00000100206/ENSG00000167601/ENSG00000214274/ENSG00000102230/ENSG00000138207/ENSG00000177398	WT1/INHBB/BCL2/LFNG/FANCA/BRCA2/LHX1/EREG/DMC1/AXL/ANG/PCYT1B/RBP4/UMODL1	14	2	ENSG00000163083/ENSG00000177398	12	ENSG00000184937/ENSG00000171791/ENSG00000106003/ENSG00000187741/ENSG00000139618/ENSG00000273706/ENSG00000124882/ENSG00000100206/ENSG00000167601/ENSG00000214274/ENSG00000102230/ENSG00000138207
BP	GO:0071156	regulation of cell cycle arrest	15/711	105/14264	0.000213551	0.00477685	ENSG00000134057/ENSG00000087586/ENSG00000111206/ENSG00000170312/ENSG00000132646/ENSG00000124762/ENSG00000012048/ENSG00000101412/ENSG00000165891/ENSG00000158402/ENSG00000075218/ENSG00000129173/ENSG00000173404/ENSG00000173846/ENSG00000102760	CCNB1/AURKA/FOXM1/CDK1/PCNA/CDKN1A/BRCA1/E2F1/E2F7/CDC25C/GTSE1/E2F8/INSM1/PLK3/RGCC	15	0		15	ENSG00000134057/ENSG00000087586/ENSG00000111206/ENSG00000170312/ENSG00000132646/ENSG00000124762/ENSG00000012048/ENSG00000101412/ENSG00000165891/ENSG00000158402/ENSG00000075218/ENSG00000129173/ENSG00000173404/ENSG00000173846/ENSG00000102760
BP	GO:0086002	cardiac muscle cell action potential involved in contraction	9/711	43/14264	0.000221057	0.0049199	ENSG00000152661/ENSG00000162989/ENSG00000153956/ENSG00000105711/ENSG00000055118/ENSG00000198626/ENSG00000177098/ENSG00000180509/ENSG00000265107	GJA1/KCNJ3/CACNA2D1/SCN1B/KCNH2/RYR2/SCN4B/KCNE1/GJA5	9	4	ENSG00000162989/ENSG00000153956/ENSG00000198626/ENSG00000265107	5	ENSG00000152661/ENSG00000105711/ENSG00000055118/ENSG00000177098/ENSG00000180509
BP	GO:0043044	ATP-dependent chromatin remodeling	12/711	73/14264	0.000239742	0.00530909	ENSG00000123485/ENSG00000137812/ENSG00000115163/ENSG00000143401/ENSG00000151725/ENSG00000166451/ENSG00000123219/ENSG00000129534/ENSG00000100162/ENSG00000153044/ENSG00000102384/ENSG00000203760	HJURP/KNL1/CENPA/ANP32E/CENPU/CENPN/CENPK/MIS18BP1/CENPM/CENPH/CENPI/CENPW	12	0		12	ENSG00000123485/ENSG00000137812/ENSG00000115163/ENSG00000143401/ENSG00000151725/ENSG00000166451/ENSG00000123219/ENSG00000129534/ENSG00000100162/ENSG00000153044/ENSG00000102384/ENSG00000203760
BP	GO:0003012	muscle system process	33/711	344/14264	0.000243286	0.00536076	ENSG00000078401/ENSG00000152661/ENSG00000071282/ENSG00000106462/ENSG00000138193/ENSG00000150594/ENSG00000109255/ENSG00000162989/ENSG00000156299/ENSG00000176170/ENSG00000153956/ENSG00000105711/ENSG00000213366/ENSG00000136574/ENSG00000163485/ENSG00000184588/ENSG00000130598/ENSG00000055118/ENSG00000118729/ENSG00000172164/ENSG00000285043/ENSG00000179057/ENSG00000198626/ENSG00000165887/ENSG00000169403…	EDN1/GJA1/LMCD1/EZH2/PLCE1/ADRA2A/NMU/KCNJ3/TIAM1/SPHK1/CACNA2D1/SCN1B/GSTM2/GATA4/ADORA1/PDE4B/TNNI2/KCNH2/CASQ2/SNTB1/AC093512.2/IGSF22/RYR2/ANKRD2/PTAFR/SCN4B/P2RX6/CTGF/TNNC1/KCNE1/ARHGAP42/TMOD1/GJA5	33	16	ENSG00000078401/ENSG00000071282/ENSG00000138193/ENSG00000162989/ENSG00000153956/ENSG00000213366/ENSG00000130598/ENSG00000118729/ENSG00000172164/ENSG00000179057/ENSG00000198626/ENSG00000165887/ENSG00000118523/ENSG00000114854/ENSG00000165895/ENSG00000265107	17	ENSG00000152661/ENSG00000106462/ENSG00000150594/ENSG00000109255/ENSG00000156299/ENSG00000176170/ENSG00000105711/ENSG00000136574/ENSG00000163485/ENSG00000184588/ENSG00000055118/ENSG00000285043/ENSG00000169403/ENSG00000177098/ENSG00000099957/ENSG00000180509/ENSG00000136842
BP	GO:1903524	positive regulation of blood circulation	10/711	53/14264	0.000246949	0.00541453	ENSG00000078401/ENSG00000152661/ENSG00000109255/ENSG00000092969/ENSG00000043591/ENSG00000198626/ENSG00000169403/ENSG00000118523/ENSG00000171388/ENSG00000265107	EDN1/GJA1/NMU/TGFB2/ADRB1/RYR2/PTAFR/CTGF/APLN/GJA5	10	5	ENSG00000078401/ENSG00000092969/ENSG00000198626/ENSG00000118523/ENSG00000265107	5	ENSG00000152661/ENSG00000109255/ENSG00000043591/ENSG00000169403/ENSG00000171388
BP	GO:0032392	DNA geometric change	13/711	84/14264	0.000248826	0.00542881	ENSG00000131747/ENSG00000164104/ENSG00000140451/ENSG00000131153/ENSG00000160957/ENSG00000093009/ENSG00000101003/ENSG00000134574/ENSG00000076003/ENSG00000085999/ENSG00000136492/ENSG00000138346/ENSG00000197299	TOP2A/HMGB2/PIF1/GINS2/RECQL4/CDC45/GINS1/DDB2/MCM6/RAD54L/BRIP1/DNA2/BLM	13	0		13	ENSG00000131747/ENSG00000164104/ENSG00000140451/ENSG00000131153/ENSG00000160957/ENSG00000093009/ENSG00000101003/ENSG00000134574/ENSG00000076003/ENSG00000085999/ENSG00000136492/ENSG00000138346/ENSG00000197299
BP	GO:0051781	positive regulation of cell division	11/711	63/14264	0.000250738	0.00544371	ENSG00000178999/ENSG00000118193/ENSG00000161800/ENSG00000137807/ENSG00000122966/ENSG00000094804/ENSG00000092969/ENSG00000183742/ENSG00000124882/ENSG00000167244/ENSG00000119630	AURKB/KIF14/RACGAP1/KIF23/CIT/CDC6/TGFB2/MACC1/EREG/IGF2/PGF	11	2	ENSG00000092969/ENSG00000183742	9	ENSG00000178999/ENSG00000118193/ENSG00000161800/ENSG00000137807/ENSG00000122966/ENSG00000094804/ENSG00000124882/ENSG00000167244/ENSG00000119630
BP	GO:0022616	DNA strand elongation	7/711	27/14264	0.000274494	0.0059304	ENSG00000132646/ENSG00000131153/ENSG00000168496/ENSG00000101003/ENSG00000105486/ENSG00000138346/ENSG00000164362	PCNA/GINS2/FEN1/GINS1/LIG1/DNA2/TERT	7	0		7	ENSG00000132646/ENSG00000131153/ENSG00000168496/ENSG00000101003/ENSG00000105486/ENSG00000138346/ENSG00000164362
BP	GO:0051315	attachment of mitotic spindle microtubules to kinetochore	5/711	13/14264	0.000279339	0.00597678	ENSG00000142945/ENSG00000143228/ENSG00000080986/ENSG00000138778/ENSG00000167513	KIF2C/NUF2/NDC80/CENPE/CDT1	5	0		5	ENSG00000142945/ENSG00000143228/ENSG00000080986/ENSG00000138778/ENSG00000167513
BP	GO:0060413	atrial septum morphogenesis	5/711	13/14264	0.000279339	0.00597678	ENSG00000109685/ENSG00000142871/ENSG00000092969/ENSG00000136574/ENSG00000265107	NSD2/CYR61/TGFB2/GATA4/GJA5	5	3	ENSG00000142871/ENSG00000092969/ENSG00000265107	2	ENSG00000109685/ENSG00000136574
BP	GO:0022412	cellular process involved in reproduction in multicellular organism	27/711	263/14264	0.000301435	0.00641854	ENSG00000134057/ENSG00000166851/ENSG00000164104/ENSG00000087586/ENSG00000184937/ENSG00000163083/ENSG00000137812/ENSG00000066279/ENSG00000131914/ENSG00000006047/ENSG00000112029/ENSG00000171791/ENSG00000120539/ENSG00000121621/ENSG00000187741/ENSG00000112742/ENSG00000136492/ENSG00000126803/ENSG00000145491/ENSG00000139618/ENSG00000124882/ENSG00000100206/ENSG00000214274/ENSG00000120669/ENSG00000162039…	CCNB1/PLK1/HMGB2/AURKA/WT1/INHBB/KNL1/ASPM/LIN28A/YBX2/FBXO5/BCL2/MASTL/KIF18A/FANCA/TTK/BRIP1/HSPA2/ROPN1L/BRCA2/EREG/DMC1/ANG/SOHLH2/MEIOB/TDRD1/NEURL1	27	2	ENSG00000163083/ENSG00000120669	25	ENSG00000134057/ENSG00000166851/ENSG00000164104/ENSG00000087586/ENSG00000184937/ENSG00000137812/ENSG00000066279/ENSG00000131914/ENSG00000006047/ENSG00000112029/ENSG00000171791/ENSG00000120539/ENSG00000121621/ENSG00000187741/ENSG00000112742/ENSG00000136492/ENSG00000126803/ENSG00000145491/ENSG00000139618/ENSG00000124882/ENSG00000100206/ENSG00000214274/ENSG00000162039/ENSG00000095627/ENSG00000107954
BP	GO:0045143	homologous chromosome segregation	9/711	45/14264	0.000317739	0.00672609	ENSG00000166851/ENSG00000164611/ENSG00000135476/ENSG00000144554/ENSG00000175305/ENSG00000136492/ENSG00000100206/ENSG00000161860/ENSG00000162039	PLK1/PTTG1/ESPL1/FANCD2/CCNE2/BRIP1/DMC1/SYCE2/MEIOB	9	0		9	ENSG00000166851/ENSG00000164611/ENSG00000135476/ENSG00000144554/ENSG00000175305/ENSG00000136492/ENSG00000100206/ENSG00000161860/ENSG00000162039
BP	GO:0006271	DNA strand elongation involved in DNA replication	6/711	20/14264	0.000318916	0.00672609	ENSG00000132646/ENSG00000131153/ENSG00000168496/ENSG00000101003/ENSG00000105486/ENSG00000138346	PCNA/GINS2/FEN1/GINS1/LIG1/DNA2	6	0		6	ENSG00000132646/ENSG00000131153/ENSG00000168496/ENSG00000101003/ENSG00000105486/ENSG00000138346
BP	GO:0070542	response to fatty acid	11/711	65/14264	0.000332917	0.00698811	ENSG00000134057/ENSG00000163347/ENSG00000078401/ENSG00000101412/ENSG00000151632/ENSG00000004799/ENSG00000069702/ENSG00000169403/ENSG00000118523/ENSG00000041982/ENSG00000196139	CCNB1/CLDN1/EDN1/E2F1/AKR1C2/PDK4/TGFBR3/PTAFR/CTGF/TNC/AKR1C3	11	6	ENSG00000163347/ENSG00000078401/ENSG00000151632/ENSG00000118523/ENSG00000041982/ENSG00000196139	5	ENSG00000134057/ENSG00000101412/ENSG00000004799/ENSG00000069702/ENSG00000169403
BP	GO:0001525	angiogenesis	37/711	409/14264	0.000336582	0.00701861	ENSG00000078401/ENSG00000115414/ENSG00000012048/ENSG00000142871/ENSG00000007968/ENSG00000171236/ENSG00000116016/ENSG00000165891/ENSG00000179388/ENSG00000136158/ENSG00000136235/ENSG00000092969/ENSG00000129173/ENSG00000106804/ENSG00000100065/ENSG00000138772/ENSG00000176170/ENSG00000133710/ENSG00000136574/ENSG00000173546/ENSG00000113140/ENSG00000124882/ENSG00000102755/ENSG00000164362/ENSG00000127329…	EDN1/FN1/BRCA1/CYR61/E2F2/LRG1/EPAS1/E2F7/EGR3/SPRY2/GPNMB/TGFB2/E2F8/C5/CARD10/ANXA3/SPHK1/SPINK5/GATA4/CSPG4/SPARC/EREG/FLT1/TERT/PTPRB/S100A7/ANG/PGF/EFNB2/CTGF/RGCC/HOXA3/PTPRM/APLN/GJA5/CHI3L1/RAMP1	37	12	ENSG00000078401/ENSG00000142871/ENSG00000116016/ENSG00000136158/ENSG00000136235/ENSG00000092969/ENSG00000138772/ENSG00000127329/ENSG00000125266/ENSG00000118523/ENSG00000173482/ENSG00000265107	25	ENSG00000115414/ENSG00000012048/ENSG00000007968/ENSG00000171236/ENSG00000165891/ENSG00000179388/ENSG00000129173/ENSG00000106804/ENSG00000100065/ENSG00000176170/ENSG00000133710/ENSG00000136574/ENSG00000173546/ENSG00000113140/ENSG00000124882/ENSG00000102755/ENSG00000164362/ENSG00000143556/ENSG00000214274/ENSG00000119630/ENSG00000102760/ENSG00000105997/ENSG00000171388/ENSG00000133048/ENSG00000132329
BP	GO:0008406	gonad development	20/711	171/14264	0.00033754	0.00701861	ENSG00000164104/ENSG00000164442/ENSG00000184937/ENSG00000163083/ENSG00000066279/ENSG00000167325/ENSG00000171791/ENSG00000106003/ENSG00000121621/ENSG00000092969/ENSG00000187741/ENSG00000136492/ENSG00000139618/ENSG00000136574/ENSG00000124882/ENSG00000100206/ENSG00000214274/ENSG00000102230/ENSG00000196139/ENSG00000177398	HMGB2/CITED2/WT1/INHBB/ASPM/RRM1/BCL2/LFNG/KIF18A/TGFB2/FANCA/BRIP1/BRCA2/GATA4/EREG/DMC1/ANG/PCYT1B/AKR1C3/UMODL1	20	5	ENSG00000164442/ENSG00000163083/ENSG00000092969/ENSG00000196139/ENSG00000177398	15	ENSG00000164104/ENSG00000184937/ENSG00000066279/ENSG00000167325/ENSG00000171791/ENSG00000106003/ENSG00000121621/ENSG00000187741/ENSG00000136492/ENSG00000139618/ENSG00000136574/ENSG00000124882/ENSG00000100206/ENSG00000214274/ENSG00000102230
BP	GO:0045823	positive regulation of heart contraction	7/711	28/14264	0.000350403	0.00725204	ENSG00000078401/ENSG00000109255/ENSG00000092969/ENSG00000043591/ENSG00000198626/ENSG00000118523/ENSG00000171388	EDN1/NMU/TGFB2/ADRB1/RYR2/CTGF/APLN	7	4	ENSG00000078401/ENSG00000092969/ENSG00000198626/ENSG00000118523	3	ENSG00000109255/ENSG00000043591/ENSG00000171388
BP	GO:0048514	blood vessel morphogenesis	42/711	486/14264	0.000362664	0.00747087	ENSG00000078401/ENSG00000115414/ENSG00000184937/ENSG00000012048/ENSG00000142871/ENSG00000007968/ENSG00000152661/ENSG00000171236/ENSG00000116016/ENSG00000165891/ENSG00000179388/ENSG00000136158/ENSG00000136235/ENSG00000092969/ENSG00000114315/ENSG00000129173/ENSG00000106804/ENSG00000008196/ENSG00000100065/ENSG00000138772/ENSG00000176170/ENSG00000133710/ENSG00000136574/ENSG00000173546/ENSG00000113140…	EDN1/FN1/WT1/BRCA1/CYR61/E2F2/GJA1/LRG1/EPAS1/E2F7/EGR3/SPRY2/GPNMB/TGFB2/HES1/E2F8/C5/TFAP2B/CARD10/ANXA3/SPHK1/SPINK5/GATA4/CSPG4/SPARC/EREG/FLT1/TERT/PTPRB/S100A7/ANG/TGFBR3/PGF/EFNB2/CTGF/RGCC/HOXA3/PTPRM/APLN/GJA5/CHI3L1/RAMP1	42	14	ENSG00000078401/ENSG00000142871/ENSG00000116016/ENSG00000136158/ENSG00000136235/ENSG00000092969/ENSG00000114315/ENSG00000008196/ENSG00000138772/ENSG00000127329/ENSG00000125266/ENSG00000118523/ENSG00000173482/ENSG00000265107	28	ENSG00000115414/ENSG00000184937/ENSG00000012048/ENSG00000007968/ENSG00000152661/ENSG00000171236/ENSG00000165891/ENSG00000179388/ENSG00000129173/ENSG00000106804/ENSG00000100065/ENSG00000176170/ENSG00000133710/ENSG00000136574/ENSG00000173546/ENSG00000113140/ENSG00000124882/ENSG00000102755/ENSG00000164362/ENSG00000143556/ENSG00000214274/ENSG00000069702/ENSG00000119630/ENSG00000102760/ENSG00000105997…
BP	GO:0050900	leukocyte migration	30/711	312/14264	0.000441597	0.00905479	ENSG00000129988/ENSG00000078401/ENSG00000115414/ENSG00000183018/ENSG00000173391/ENSG00000005961/ENSG00000129654/ENSG00000141526/ENSG00000092969/ENSG00000186891/ENSG00000106804/ENSG00000102962/ENSG00000196415/ENSG00000172232/ENSG00000163485/ENSG00000184588/ENSG00000149564/ENSG00000197561/ENSG00000102755/ENSG00000151012/ENSG00000125735/ENSG00000088053/ENSG00000155380/ENSG00000143556/ENSG00000189334…	LBP/EDN1/FN1/SPNS2/OLR1/ITGA2B/FOXJ1/SLC16A3/TGFB2/TNFRSF18/C5/CCL22/PRTN3/AZU1/ADORA1/PDE4B/ESAM/ELANE/FLT1/SLC7A11/TNFSF14/GP6/SLC16A1/S100A7/S100A14/PGF/PTAFR/INPP5D/CXCL14/ADGRE2	30	10	ENSG00000129988/ENSG00000078401/ENSG00000183018/ENSG00000173391/ENSG00000092969/ENSG00000102962/ENSG00000125735/ENSG00000168918/ENSG00000145824/ENSG00000127507	20	ENSG00000115414/ENSG00000005961/ENSG00000129654/ENSG00000141526/ENSG00000186891/ENSG00000106804/ENSG00000196415/ENSG00000172232/ENSG00000163485/ENSG00000184588/ENSG00000149564/ENSG00000197561/ENSG00000102755/ENSG00000151012/ENSG00000088053/ENSG00000155380/ENSG00000143556/ENSG00000189334/ENSG00000119630/ENSG00000169403
BP	GO:0048732	gland development	34/711	372/14264	0.000481389	0.00982521	ENSG00000087586/ENSG00000163347/ENSG00000157456/ENSG00000164442/ENSG00000132646/ENSG00000184937/ENSG00000109321/ENSG00000163435/ENSG00000183856/ENSG00000152661/ENSG00000176890/ENSG00000165891/ENSG00000128951/ENSG00000100889/ENSG00000171791/ENSG00000147862/ENSG00000106462/ENSG00000092969/ENSG00000114315/ENSG00000129173/ENSG00000184486/ENSG00000173404/ENSG00000139618/ENSG00000115112/ENSG00000140465…	AURKA/CLDN1/CCNB2/CITED2/PCNA/WT1/AREG/ELF3/IQGAP3/GJA1/TYMS/E2F7/DUT/PCK2/BCL2/NFIB/EZH2/TGFB2/HES1/E2F8/POU3F2/INSM1/BRCA2/TFCP2L1/CYP1A1/KALRN/TGFBR3/MESP1/WNT3/TNC/WNT1/HOXA3/APLN/NEURL1	34	9	ENSG00000163347/ENSG00000164442/ENSG00000163435/ENSG00000147862/ENSG00000092969/ENSG00000114315/ENSG00000140465/ENSG00000166823/ENSG00000041982	25	ENSG00000087586/ENSG00000157456/ENSG00000132646/ENSG00000184937/ENSG00000109321/ENSG00000183856/ENSG00000152661/ENSG00000176890/ENSG00000165891/ENSG00000128951/ENSG00000100889/ENSG00000171791/ENSG00000106462/ENSG00000129173/ENSG00000184486/ENSG00000173404/ENSG00000139618/ENSG00000115112/ENSG00000160145/ENSG00000069702/ENSG00000108379/ENSG00000125084/ENSG00000105997/ENSG00000171388/ENSG00000107954
BP	GO:0045137	development of primary sexual characteristics	20/711	176/14264	0.00049234	0.0100026	ENSG00000164104/ENSG00000164442/ENSG00000184937/ENSG00000163083/ENSG00000066279/ENSG00000167325/ENSG00000171791/ENSG00000106003/ENSG00000121621/ENSG00000092969/ENSG00000187741/ENSG00000136492/ENSG00000139618/ENSG00000136574/ENSG00000124882/ENSG00000100206/ENSG00000214274/ENSG00000102230/ENSG00000196139/ENSG00000177398	HMGB2/CITED2/WT1/INHBB/ASPM/RRM1/BCL2/LFNG/KIF18A/TGFB2/FANCA/BRIP1/BRCA2/GATA4/EREG/DMC1/ANG/PCYT1B/AKR1C3/UMODL1	20	5	ENSG00000164442/ENSG00000163083/ENSG00000092969/ENSG00000196139/ENSG00000177398	15	ENSG00000164104/ENSG00000184937/ENSG00000066279/ENSG00000167325/ENSG00000171791/ENSG00000106003/ENSG00000121621/ENSG00000187741/ENSG00000136492/ENSG00000139618/ENSG00000136574/ENSG00000124882/ENSG00000100206/ENSG00000214274/ENSG00000102230
BP	GO:0048146	positive regulation of fibroblast proliferation	9/711	48/14264	0.000526147	0.0106407	ENSG00000145386/ENSG00000134057/ENSG00000124762/ENSG00000115414/ENSG00000101412/ENSG00000094804/ENSG00000176170/ENSG00000124882/ENSG00000125084	CCNA2/CCNB1/CDKN1A/FN1/E2F1/CDC6/SPHK1/EREG/WNT1	9	0		9	ENSG00000145386/ENSG00000134057/ENSG00000124762/ENSG00000115414/ENSG00000101412/ENSG00000094804/ENSG00000176170/ENSG00000124882/ENSG00000125084
BP	GO:0071900	regulation of protein serine/threonine kinase activity	39/711	450/14264	0.000550978	0.0110686	ENSG00000134057/ENSG00000166851/ENSG00000272398/ENSG00000170312/ENSG00000123080/ENSG00000100526/ENSG00000127564/ENSG00000078401/ENSG00000124762/ENSG00000134222/ENSG00000183856/ENSG00000094804/ENSG00000106462/ENSG00000136158/ENSG00000147883/ENSG00000138193/ENSG00000138835/ENSG00000158402/ENSG00000150594/ENSG00000175305/ENSG00000116106/ENSG00000164045/ENSG00000187678/ENSG00000106804/ENSG00000156299…	CCNB1/PLK1/CD24/CDK1/CDKN2C/CDKN3/PKMYT1/EDN1/CDKN1A/PSRC1/IQGAP3/CDC6/EZH2/SPRY2/CDKN2B/PLCE1/RGS3/CDC25C/ADRA2A/CCNE2/EPHA4/CDC25A/SPRY4/C5/TIAM1/CARD10/CDKN2D/BLM/CSPG4/ADORA1/SPRY1/DUSP9/ELANE/FLT1/IGF2/PKIA/RGCC/MUC20/CHI3L1	39	9	ENSG00000272398/ENSG00000078401/ENSG00000136158/ENSG00000147883/ENSG00000138193/ENSG00000116106/ENSG00000164056/ENSG00000171033/ENSG00000176945	30	ENSG00000134057/ENSG00000166851/ENSG00000170312/ENSG00000123080/ENSG00000100526/ENSG00000127564/ENSG00000124762/ENSG00000134222/ENSG00000183856/ENSG00000094804/ENSG00000106462/ENSG00000138835/ENSG00000158402/ENSG00000150594/ENSG00000175305/ENSG00000164045/ENSG00000187678/ENSG00000106804/ENSG00000156299/ENSG00000100065/ENSG00000129355/ENSG00000197299/ENSG00000173546/ENSG00000163485/ENSG00000130829…
BP	GO:0044818	mitotic G2/M transition checkpoint	7/711	30/14264	0.000552303	0.0110686	ENSG00000170312/ENSG00000140525/ENSG00000012048/ENSG00000140534/ENSG00000092853/ENSG00000159147/ENSG00000197299	CDK1/FANCI/BRCA1/TICRR/CLSPN/DONSON/BLM	7	0		7	ENSG00000170312/ENSG00000140525/ENSG00000012048/ENSG00000140534/ENSG00000092853/ENSG00000159147/ENSG00000197299
BP	GO:0051782	negative regulation of cell division	5/711	15/14264	0.000599646	0.0119632	ENSG00000178999/ENSG00000066279/ENSG00000165891/ENSG00000129173/ENSG00000197299	AURKB/ASPM/E2F7/E2F8/BLM	5	0		5	ENSG00000178999/ENSG00000066279/ENSG00000165891/ENSG00000129173/ENSG00000197299
BP	GO:0060419	heart growth	11/711	70/14264	0.000642071	0.0127167	ENSG00000134057/ENSG00000170312/ENSG00000078401/ENSG00000184937/ENSG00000152661/ENSG00000137193/ENSG00000092969/ENSG00000136574/ENSG00000069702/ENSG00000166823/ENSG00000138207	CCNB1/CDK1/EDN1/WT1/GJA1/PIM1/TGFB2/GATA4/TGFBR3/MESP1/RBP4	11	3	ENSG00000078401/ENSG00000092969/ENSG00000166823	8	ENSG00000134057/ENSG00000170312/ENSG00000184937/ENSG00000152661/ENSG00000137193/ENSG00000136574/ENSG00000069702/ENSG00000138207
BP	GO:0007281	germ cell development	21/711	193/14264	0.000643156	0.0127167	ENSG00000134057/ENSG00000164104/ENSG00000087586/ENSG00000184937/ENSG00000163083/ENSG00000137812/ENSG00000066279/ENSG00000131914/ENSG00000006047/ENSG00000112029/ENSG00000171791/ENSG00000136492/ENSG00000126803/ENSG00000145491/ENSG00000139618/ENSG00000124882/ENSG00000100206/ENSG00000214274/ENSG00000120669/ENSG00000095627/ENSG00000107954	CCNB1/HMGB2/AURKA/WT1/INHBB/KNL1/ASPM/LIN28A/YBX2/FBXO5/BCL2/BRIP1/HSPA2/ROPN1L/BRCA2/EREG/DMC1/ANG/SOHLH2/TDRD1/NEURL1	21	2	ENSG00000163083/ENSG00000120669	19	ENSG00000134057/ENSG00000164104/ENSG00000087586/ENSG00000184937/ENSG00000137812/ENSG00000066279/ENSG00000131914/ENSG00000006047/ENSG00000112029/ENSG00000171791/ENSG00000136492/ENSG00000126803/ENSG00000145491/ENSG00000139618/ENSG00000124882/ENSG00000100206/ENSG00000214274/ENSG00000095627/ENSG00000107954
BP	GO:0001578	microtubule bundle formation	12/711	82/14264	0.000717575	0.0140932	ENSG00000166851/ENSG00000134222/ENSG00000112984/ENSG00000004838/ENSG00000186710/ENSG00000111834/ENSG00000169126/ENSG00000158486/ENSG00000159713/ENSG00000187726/ENSG00000198901/ENSG00000107954	PLK1/PSRC1/KIF20A/ZMYND10/CFAP73/RSPH4A/ARMC4/DNAH3/TPPP3/DNAJB13/PRC1/NEURL1	12	0		12	ENSG00000166851/ENSG00000134222/ENSG00000112984/ENSG00000004838/ENSG00000186710/ENSG00000111834/ENSG00000169126/ENSG00000158486/ENSG00000159713/ENSG00000187726/ENSG00000198901/ENSG00000107954
BP	GO:0045740	positive regulation of DNA replication	9/711	50/14264	0.000719136	0.0140932	ENSG00000170312/ENSG00000132646/ENSG00000109321/ENSG00000165891/ENSG00000129173/ENSG00000138346/ENSG00000167513/ENSG00000097046/ENSG00000124882	CDK1/PCNA/AREG/E2F7/E2F8/DNA2/CDT1/CDC7/EREG	9	0		9	ENSG00000170312/ENSG00000132646/ENSG00000109321/ENSG00000165891/ENSG00000129173/ENSG00000138346/ENSG00000167513/ENSG00000097046/ENSG00000124882
BP	GO:0060485	mesenchyme development	22/711	209/14264	0.000757856	0.0147865	ENSG00000101447/ENSG00000164442/ENSG00000078401/ENSG00000095739/ENSG00000130558/ENSG00000184937/ENSG00000171791/ENSG00000106462/ENSG00000092969/ENSG00000114315/ENSG00000156299/ENSG00000164188/ENSG00000136574/ENSG00000164056/ENSG00000115318/ENSG00000171119/ENSG00000138623/ENSG00000069702/ENSG00000166823/ENSG00000170577/ENSG00000102760/ENSG00000183688	FAM83D/CITED2/EDN1/BAMBI/OLFM1/WT1/BCL2/EZH2/TGFB2/HES1/TIAM1/RANBP3L/GATA4/SPRY1/LOXL3/NRTN/SEMA7A/TGFBR3/MESP1/SIX2/RGCC/RFLNB	22	9	ENSG00000164442/ENSG00000078401/ENSG00000095739/ENSG00000092969/ENSG00000114315/ENSG00000164188/ENSG00000164056/ENSG00000138623/ENSG00000166823	13	ENSG00000101447/ENSG00000130558/ENSG00000184937/ENSG00000171791/ENSG00000106462/ENSG00000156299/ENSG00000136574/ENSG00000115318/ENSG00000171119/ENSG00000069702/ENSG00000170577/ENSG00000102760/ENSG00000183688
BP	GO:0045860	positive regulation of protein kinase activity	39/711	458/14264	0.000773228	0.0150203	ENSG00000134057/ENSG00000272398/ENSG00000088325/ENSG00000170312/ENSG00000118193/ENSG00000078401/ENSG00000124762/ENSG00000175920/ENSG00000142871/ENSG00000138778/ENSG00000134222/ENSG00000183856/ENSG00000094804/ENSG00000106462/ENSG00000136158/ENSG00000138193/ENSG00000150594/ENSG00000092853/ENSG00000116106/ENSG00000092969/ENSG00000138031/ENSG00000106804/ENSG00000156299/ENSG00000100065/ENSG00000172232…	CCNB1/CD24/TPX2/CDK1/KIF14/EDN1/CDKN1A/DOK7/CYR61/CENPE/PSRC1/IQGAP3/CDC6/EZH2/SPRY2/PLCE1/ADRA2A/CLSPN/EPHA4/TGFB2/ADCY3/C5/TIAM1/CARD10/AZU1/CSPG4/ADORA1/DUSP9/EREG/ELANE/FLT1/IGF2/CCDC88A/VLDLR/ANG/RGCC/MUC20/CHI3L1/NEURL1	39	8	ENSG00000272398/ENSG00000078401/ENSG00000142871/ENSG00000136158/ENSG00000138193/ENSG00000116106/ENSG00000092969/ENSG00000176945	31	ENSG00000134057/ENSG00000088325/ENSG00000170312/ENSG00000118193/ENSG00000124762/ENSG00000175920/ENSG00000138778/ENSG00000134222/ENSG00000183856/ENSG00000094804/ENSG00000106462/ENSG00000150594/ENSG00000092853/ENSG00000138031/ENSG00000106804/ENSG00000156299/ENSG00000100065/ENSG00000172232/ENSG00000173546/ENSG00000163485/ENSG00000130829/ENSG00000124882/ENSG00000197561/ENSG00000102755/ENSG00000167244…
BP	GO:0031960	response to corticosteroid	16/711	131/14264	0.000803566	0.0155414	ENSG00000163347/ENSG00000132646/ENSG00000078401/ENSG00000124762/ENSG00000109321/ENSG00000176890/ENSG00000100889/ENSG00000171791/ENSG00000088305/ENSG00000138772/ENSG00000113140/ENSG00000165474/ENSG00000170893/ENSG00000169403/ENSG00000118523/ENSG00000196139	CLDN1/PCNA/EDN1/CDKN1A/AREG/TYMS/PCK2/BCL2/DNMT3B/ANXA3/SPARC/GJB2/TRH/PTAFR/CTGF/AKR1C3	16	5	ENSG00000163347/ENSG00000078401/ENSG00000138772/ENSG00000118523/ENSG00000196139	11	ENSG00000132646/ENSG00000124762/ENSG00000109321/ENSG00000176890/ENSG00000100889/ENSG00000171791/ENSG00000088305/ENSG00000113140/ENSG00000165474/ENSG00000170893/ENSG00000169403
BP	GO:0072073	kidney epithelium development	15/711	119/14264	0.000833674	0.0158358	ENSG00000272398/ENSG00000184937/ENSG00000171791/ENSG00000129654/ENSG00000116106/ENSG00000114315/ENSG00000006016/ENSG00000008196/ENSG00000273706/ENSG00000164056/ENSG00000119630/ENSG00000125266/ENSG00000170577/ENSG00000128713/ENSG00000125084	CD24/WT1/BCL2/FOXJ1/EPHA4/HES1/CRLF1/TFAP2B/LHX1/SPRY1/PGF/EFNB2/SIX2/HOXD11/WNT1	15	6	ENSG00000272398/ENSG00000116106/ENSG00000114315/ENSG00000008196/ENSG00000164056/ENSG00000125266	9	ENSG00000184937/ENSG00000171791/ENSG00000129654/ENSG00000006016/ENSG00000273706/ENSG00000119630/ENSG00000170577/ENSG00000128713/ENSG00000125084
BP	GO:0002070	epithelial cell maturation	5/711	16/14264	0.000836663	0.0158358	ENSG00000124762/ENSG00000152661/ENSG00000176890/ENSG00000115112/ENSG00000163623	CDKN1A/GJA1/TYMS/TFCP2L1/NKX6-1	5	0		5	ENSG00000124762/ENSG00000152661/ENSG00000176890/ENSG00000115112/ENSG00000163623
BP	GO:0007096	regulation of exit from mitosis	5/711	16/14264	0.000836663	0.0158358	ENSG00000146670/ENSG00000011426/ENSG00000184445/ENSG00000175063/ENSG00000102760	CDCA5/ANLN/KNTC1/UBE2C/RGCC	5	0		5	ENSG00000146670/ENSG00000011426/ENSG00000184445/ENSG00000175063/ENSG00000102760
BP	GO:0007100	mitotic centrosome separation	5/711	16/14264	0.000836663	0.0158358	ENSG00000087586/ENSG00000138160/ENSG00000117650/ENSG00000149554/ENSG00000164188	AURKA/KIF11/NEK2/CHEK1/RANBP3L	5	1	ENSG00000164188	4	ENSG00000087586/ENSG00000138160/ENSG00000117650/ENSG00000149554
BP	GO:0009070	serine family amino acid biosynthetic process	5/711	16/14264	0.000836663	0.0158358	ENSG00000092621/ENSG00000274276/ENSG00000160200/ENSG00000135069/ENSG00000113492	PHGDH/CBSL/CBS/PSAT1/AGXT2	5	1	ENSG00000113492	4	ENSG00000092621/ENSG00000274276/ENSG00000160200/ENSG00000135069
BP	GO:0090287	regulation of cellular response to growth factor stimulus	22/711	212/14264	0.000916669	0.0172763	ENSG00000124225/ENSG00000164442/ENSG00000095739/ENSG00000142871/ENSG00000242265/ENSG00000171236/ENSG00000136158/ENSG00000147883/ENSG00000187678/ENSG00000114315/ENSG00000008196/ENSG00000166831/ENSG00000136574/ENSG00000164056/ENSG00000102755/ENSG00000069702/ENSG00000156535/ENSG00000128045/ENSG00000125084/ENSG00000144868/ENSG00000142449/ENSG00000171388	PMEPA1/CITED2/BAMBI/CYR61/PEG10/LRG1/SPRY2/CDKN2B/SPRY4/HES1/TFAP2B/RBPMS2/GATA4/SPRY1/FLT1/TGFBR3/CD109/RASL11B/WNT1/TMEM108/FBN3/APLN	22	10	ENSG00000124225/ENSG00000164442/ENSG00000095739/ENSG00000142871/ENSG00000136158/ENSG00000147883/ENSG00000114315/ENSG00000008196/ENSG00000164056/ENSG00000128045	12	ENSG00000242265/ENSG00000171236/ENSG00000187678/ENSG00000166831/ENSG00000136574/ENSG00000102755/ENSG00000069702/ENSG00000156535/ENSG00000125084/ENSG00000144868/ENSG00000142449/ENSG00000171388
BP	GO:0003209	cardiac atrium morphogenesis	6/711	24/14264	0.000933662	0.017522	ENSG00000109685/ENSG00000142871/ENSG00000092969/ENSG00000136574/ENSG00000166823/ENSG00000265107	NSD2/CYR61/TGFB2/GATA4/MESP1/GJA5	6	4	ENSG00000142871/ENSG00000092969/ENSG00000166823/ENSG00000265107	2	ENSG00000109685/ENSG00000136574
BP	GO:0045776	negative regulation of blood pressure	7/711	33/14264	0.00101755	0.0190158	ENSG00000163485/ENSG00000043591/ENSG00000169403/ENSG00000165895/ENSG00000007171/ENSG00000171388/ENSG00000265107	ADORA1/ADRB1/PTAFR/ARHGAP42/NOS2/APLN/GJA5	7	2	ENSG00000165895/ENSG00000265107	5	ENSG00000163485/ENSG00000043591/ENSG00000169403/ENSG00000007171/ENSG00000171388
BP	GO:0032508	DNA duplex unwinding	11/711	74/14264	0.00103555	0.0192708	ENSG00000131747/ENSG00000140451/ENSG00000131153/ENSG00000160957/ENSG00000093009/ENSG00000101003/ENSG00000134574/ENSG00000076003/ENSG00000136492/ENSG00000138346/ENSG00000197299	TOP2A/PIF1/GINS2/RECQL4/CDC45/GINS1/DDB2/MCM6/BRIP1/DNA2/BLM	11	0		11	ENSG00000131747/ENSG00000140451/ENSG00000131153/ENSG00000160957/ENSG00000093009/ENSG00000101003/ENSG00000134574/ENSG00000076003/ENSG00000136492/ENSG00000138346/ENSG00000197299
BP	GO:0001541	ovarian follicle development	8/711	43/14264	0.00112572	0.0208095	ENSG00000163083/ENSG00000171791/ENSG00000106003/ENSG00000124882/ENSG00000100206/ENSG00000214274/ENSG00000102230/ENSG00000177398	INHBB/BCL2/LFNG/EREG/DMC1/ANG/PCYT1B/UMODL1	8	2	ENSG00000163083/ENSG00000177398	6	ENSG00000171791/ENSG00000106003/ENSG00000124882/ENSG00000100206/ENSG00000214274/ENSG00000102230
BP	GO:0003283	atrial septum development	5/711	17/14264	0.00113703	0.0208095	ENSG00000109685/ENSG00000142871/ENSG00000092969/ENSG00000136574/ENSG00000265107	NSD2/CYR61/TGFB2/GATA4/GJA5	5	3	ENSG00000142871/ENSG00000092969/ENSG00000265107	2	ENSG00000109685/ENSG00000136574
BP	GO:0006688	glycosphingolipid biosynthetic process	5/711	17/14264	0.00113703	0.0208095	ENSG00000128274/ENSG00000135454/ENSG00000111728/ENSG00000235863/ENSG00000148488	A4GALT/B4GALNT1/ST8SIA1/B3GALT4/ST8SIA6	5	1	ENSG00000111728	4	ENSG00000128274/ENSG00000135454/ENSG00000235863/ENSG00000148488
BP	GO:0051299	centrosome separation	5/711	17/14264	0.00113703	0.0208095	ENSG00000087586/ENSG00000138160/ENSG00000117650/ENSG00000149554/ENSG00000164188	AURKA/KIF11/NEK2/CHEK1/RANBP3L	5	1	ENSG00000164188	4	ENSG00000087586/ENSG00000138160/ENSG00000117650/ENSG00000149554
BP	GO:0008585	female gonad development	11/711	75/14264	0.00116008	0.021144	ENSG00000184937/ENSG00000163083/ENSG00000171791/ENSG00000106003/ENSG00000187741/ENSG00000139618/ENSG00000124882/ENSG00000100206/ENSG00000214274/ENSG00000102230/ENSG00000177398	WT1/INHBB/BCL2/LFNG/FANCA/BRCA2/EREG/DMC1/ANG/PCYT1B/UMODL1	11	2	ENSG00000163083/ENSG00000177398	9	ENSG00000184937/ENSG00000171791/ENSG00000106003/ENSG00000187741/ENSG00000139618/ENSG00000124882/ENSG00000100206/ENSG00000214274/ENSG00000102230
BP	GO:0051294	establishment of spindle orientation	6/711	25/14264	0.00117731	0.0212828	ENSG00000076382/ENSG00000080986/ENSG00000115163/ENSG00000121957/ENSG00000136158/ENSG00000164056	SPAG5/NDC80/CENPA/GPSM2/SPRY2/SPRY1	6	2	ENSG00000136158/ENSG00000164056	4	ENSG00000076382/ENSG00000080986/ENSG00000115163/ENSG00000121957
BP	GO:1902751	positive regulation of cell cycle G2/M phase transition	6/711	25/14264	0.00117731	0.0212828	ENSG00000134057/ENSG00000170312/ENSG00000143476/ENSG00000158402/ENSG00000164045/ENSG00000097046	CCNB1/CDK1/DTL/CDC25C/CDC25A/CDC7	6	0		6	ENSG00000134057/ENSG00000170312/ENSG00000143476/ENSG00000158402/ENSG00000164045/ENSG00000097046
BP	GO:0006935	chemotaxis	39/711	469/14264	0.00120671	0.0217257	ENSG00000164104/ENSG00000129988/ENSG00000078401/ENSG00000142871/ENSG00000179388/ENSG00000147862/ENSG00000136235/ENSG00000116106/ENSG00000092969/ENSG00000106804/ENSG00000144648/ENSG00000156299/ENSG00000102962/ENSG00000105711/ENSG00000273706/ENSG00000172232/ENSG00000184588/ENSG00000115325/ENSG00000197561/ENSG00000171119/ENSG00000102755/ENSG00000125735/ENSG00000006468/ENSG00000143556/ENSG00000189334…	HMGB2/LBP/EDN1/CYR61/EGR3/NFIB/GPNMB/EPHA4/TGFB2/C5/ACKR2/TIAM1/CCL22/SCN1B/LHX1/AZU1/PDE4B/DOK1/ELANE/NRTN/FLT1/TNFSF14/ETV1/S100A7/S100A14/EPHA8/VLDLR/SEMA7A/PGF/PTAFR/EFNB2/BIN2/WNT3/LMX1A/EFNA2/FEZF1/PTPRM/CXCL14/ADGRE2	39	17	ENSG00000129988/ENSG00000078401/ENSG00000142871/ENSG00000147862/ENSG00000136235/ENSG00000116106/ENSG00000092969/ENSG00000144648/ENSG00000102962/ENSG00000125735/ENSG00000070886/ENSG00000138623/ENSG00000125266/ENSG00000110934/ENSG00000173482/ENSG00000145824/ENSG00000127507	22	ENSG00000164104/ENSG00000179388/ENSG00000106804/ENSG00000156299/ENSG00000105711/ENSG00000273706/ENSG00000172232/ENSG00000184588/ENSG00000115325/ENSG00000197561/ENSG00000171119/ENSG00000102755/ENSG00000006468/ENSG00000143556/ENSG00000189334/ENSG00000147852/ENSG00000119630/ENSG00000169403/ENSG00000108379/ENSG00000162761/ENSG00000099617/ENSG00000128610
BP	GO:0042330	taxis	39/711	470/14264	0.00125508	0.022505	ENSG00000164104/ENSG00000129988/ENSG00000078401/ENSG00000142871/ENSG00000179388/ENSG00000147862/ENSG00000136235/ENSG00000116106/ENSG00000092969/ENSG00000106804/ENSG00000144648/ENSG00000156299/ENSG00000102962/ENSG00000105711/ENSG00000273706/ENSG00000172232/ENSG00000184588/ENSG00000115325/ENSG00000197561/ENSG00000171119/ENSG00000102755/ENSG00000125735/ENSG00000006468/ENSG00000143556/ENSG00000189334…	HMGB2/LBP/EDN1/CYR61/EGR3/NFIB/GPNMB/EPHA4/TGFB2/C5/ACKR2/TIAM1/CCL22/SCN1B/LHX1/AZU1/PDE4B/DOK1/ELANE/NRTN/FLT1/TNFSF14/ETV1/S100A7/S100A14/EPHA8/VLDLR/SEMA7A/PGF/PTAFR/EFNB2/BIN2/WNT3/LMX1A/EFNA2/FEZF1/PTPRM/CXCL14/ADGRE2	39	17	ENSG00000129988/ENSG00000078401/ENSG00000142871/ENSG00000147862/ENSG00000136235/ENSG00000116106/ENSG00000092969/ENSG00000144648/ENSG00000102962/ENSG00000125735/ENSG00000070886/ENSG00000138623/ENSG00000125266/ENSG00000110934/ENSG00000173482/ENSG00000145824/ENSG00000127507	22	ENSG00000164104/ENSG00000179388/ENSG00000106804/ENSG00000156299/ENSG00000105711/ENSG00000273706/ENSG00000172232/ENSG00000184588/ENSG00000115325/ENSG00000197561/ENSG00000171119/ENSG00000102755/ENSG00000006468/ENSG00000143556/ENSG00000189334/ENSG00000147852/ENSG00000119630/ENSG00000169403/ENSG00000108379/ENSG00000162761/ENSG00000099617/ENSG00000128610
BP	GO:0003007	heart morphogenesis	21/711	204/14264	0.00131396	0.0234659	ENSG00000164442/ENSG00000109685/ENSG00000130558/ENSG00000142871/ENSG00000152661/ENSG00000130635/ENSG00000137193/ENSG00000123473/ENSG00000092969/ENSG00000114315/ENSG00000136574/ENSG00000164056/ENSG00000179057/ENSG00000198626/ENSG00000148677/ENSG00000069702/ENSG00000166823/ENSG00000114854/ENSG00000138207/ENSG00000265107/ENSG00000184113	CITED2/NSD2/OLFM1/CYR61/GJA1/COL5A1/PIM1/STIL/TGFB2/HES1/GATA4/SPRY1/IGSF22/RYR2/ANKRD1/TGFBR3/MESP1/TNNC1/RBP4/GJA5/CLDN5	21	12	ENSG00000164442/ENSG00000142871/ENSG00000130635/ENSG00000092969/ENSG00000114315/ENSG00000164056/ENSG00000179057/ENSG00000198626/ENSG00000148677/ENSG00000166823/ENSG00000114854/ENSG00000265107	9	ENSG00000109685/ENSG00000130558/ENSG00000152661/ENSG00000137193/ENSG00000123473/ENSG00000136574/ENSG00000069702/ENSG00000138207/ENSG00000184113
BP	GO:0008015	blood circulation	35/711	410/14264	0.0013534	0.0240731	ENSG00000159200/ENSG00000078401/ENSG00000096433/ENSG00000152661/ENSG00000116016/ENSG00000173391/ENSG00000150594/ENSG00000109255/ENSG00000092969/ENSG00000162989/ENSG00000173826/ENSG00000153956/ENSG00000105711/ENSG00000213366/ENSG00000136574/ENSG00000172232/ENSG00000163485/ENSG00000184588/ENSG00000130598/ENSG00000055118/ENSG00000118729/ENSG00000167748/ENSG00000043591/ENSG00000169621/ENSG00000198626…	RCAN1/EDN1/ITPR3/GJA1/EPAS1/OLR1/ADRA2A/NMU/TGFB2/KCNJ3/KCNH6/CACNA2D1/SCN1B/GSTM2/GATA4/AZU1/ADORA1/PDE4B/TNNI2/KCNH2/CASQ2/KLK1/ADRB1/APLF/RYR2/PTAFR/SCN4B/CTGF/TNNC1/FXYD6/KCNE1/ARHGAP42/NOS2/APLN/GJA5	35	16	ENSG00000159200/ENSG00000078401/ENSG00000116016/ENSG00000173391/ENSG00000092969/ENSG00000162989/ENSG00000153956/ENSG00000213366/ENSG00000130598/ENSG00000118729/ENSG00000169621/ENSG00000198626/ENSG00000118523/ENSG00000114854/ENSG00000165895/ENSG00000265107	19	ENSG00000096433/ENSG00000152661/ENSG00000150594/ENSG00000109255/ENSG00000173826/ENSG00000105711/ENSG00000136574/ENSG00000172232/ENSG00000163485/ENSG00000184588/ENSG00000055118/ENSG00000167748/ENSG00000043591/ENSG00000169403/ENSG00000177098/ENSG00000137726/ENSG00000180509/ENSG00000007171/ENSG00000171388
BP	GO:0007050	cell cycle arrest	23/711	233/14264	0.00139611	0.0247334	ENSG00000134057/ENSG00000087586/ENSG00000111206/ENSG00000170312/ENSG00000123080/ENSG00000100526/ENSG00000132646/ENSG00000124762/ENSG00000068489/ENSG00000012048/ENSG00000101412/ENSG00000165891/ENSG00000147883/ENSG00000158402/ENSG00000092969/ENSG00000075218/ENSG00000129173/ENSG00000138376/ENSG00000173404/ENSG00000129355/ENSG00000078725/ENSG00000173846/ENSG00000102760	CCNB1/AURKA/FOXM1/CDK1/CDKN2C/CDKN3/PCNA/CDKN1A/PRR11/BRCA1/E2F1/E2F7/CDKN2B/CDC25C/TGFB2/GTSE1/E2F8/BARD1/INSM1/CDKN2D/BRINP1/PLK3/RGCC	23	3	ENSG00000147883/ENSG00000092969/ENSG00000078725	20	ENSG00000134057/ENSG00000087586/ENSG00000111206/ENSG00000170312/ENSG00000123080/ENSG00000100526/ENSG00000132646/ENSG00000124762/ENSG00000068489/ENSG00000012048/ENSG00000101412/ENSG00000165891/ENSG00000158402/ENSG00000075218/ENSG00000129173/ENSG00000138376/ENSG00000173404/ENSG00000129355/ENSG00000173846/ENSG00000102760
BP	GO:0031145	anaphase-promoting complex-dependent catabolic process	11/711	77/14264	0.00144622	0.0255192	ENSG00000134057/ENSG00000166851/ENSG00000164611/ENSG00000087586/ENSG00000178999/ENSG00000170312/ENSG00000117399/ENSG00000156970/ENSG00000175063/ENSG00000108106/ENSG00000164109	CCNB1/PLK1/PTTG1/AURKA/AURKB/CDK1/CDC20/BUB1B/UBE2C/UBE2S/MAD2L1	11	0		11	ENSG00000134057/ENSG00000166851/ENSG00000164611/ENSG00000087586/ENSG00000178999/ENSG00000170312/ENSG00000117399/ENSG00000156970/ENSG00000175063/ENSG00000108106/ENSG00000164109
BP	GO:0051984	positive regulation of chromosome segregation	6/711	26/14264	0.00146679	0.0257793	ENSG00000134057/ENSG00000135476/ENSG00000126787/ENSG00000168496/ENSG00000094804/ENSG00000167513	CCNB1/ESPL1/DLGAP5/FEN1/CDC6/CDT1	6	0		6	ENSG00000134057/ENSG00000135476/ENSG00000126787/ENSG00000168496/ENSG00000094804/ENSG00000167513
BP	GO:0090276	regulation of peptide hormone secretion	18/711	165/14264	0.00147968	0.0259031	ENSG00000096433/ENSG00000163083/ENSG00000152661/ENSG00000131620/ENSG00000100889/ENSG00000150594/ENSG00000158445/ENSG00000109255/ENSG00000008196/ENSG00000156299/ENSG00000160145/ENSG00000155380/ENSG00000170893/ENSG00000147246/ENSG00000163623/ENSG00000138207/ENSG00000007171/ENSG00000171388	ITPR3/INHBB/GJA1/ANO1/PCK2/ADRA2A/KCNB1/NMU/TFAP2B/TIAM1/KALRN/SLC16A1/TRH/HTR2C/NKX6-1/RBP4/NOS2/APLN	18	4	ENSG00000163083/ENSG00000158445/ENSG00000008196/ENSG00000147246	14	ENSG00000096433/ENSG00000152661/ENSG00000131620/ENSG00000100889/ENSG00000150594/ENSG00000109255/ENSG00000156299/ENSG00000160145/ENSG00000155380/ENSG00000170893/ENSG00000163623/ENSG00000138207/ENSG00000007171/ENSG00000171388
BP	GO:0045408	regulation of interleukin-6 biosynthetic process	4/711	11/14264	0.00152454	0.0262164	ENSG00000129654/ENSG00000124882/ENSG00000169403/ENSG00000168918	FOXJ1/EREG/PTAFR/INPP5D	4	1	ENSG00000168918	3	ENSG00000129654/ENSG00000124882/ENSG00000169403
BP	GO:0046602	regulation of mitotic centrosome separation	4/711	11/14264	0.00152454	0.0262164	ENSG00000138160/ENSG00000117650/ENSG00000149554/ENSG00000164188	KIF11/NEK2/CHEK1/RANBP3L	4	1	ENSG00000164188	3	ENSG00000138160/ENSG00000117650/ENSG00000149554
BP	GO:0051255	spindle midzone assembly	4/711	11/14264	0.00152454	0.0262164	ENSG00000178999/ENSG00000090889/ENSG00000161800/ENSG00000137807	AURKB/KIF4A/RACGAP1/KIF23	4	0		4	ENSG00000178999/ENSG00000090889/ENSG00000161800/ENSG00000137807
BP	GO:0070601	centromeric sister chromatid cohesion	4/711	11/14264	0.00152454	0.0262164	ENSG00000169679/ENSG00000156970/ENSG00000163535/ENSG00000129810	BUB1/BUB1B/SGO2/SGO1	4	0		4	ENSG00000169679/ENSG00000156970/ENSG00000163535/ENSG00000129810
BP	GO:0006940	regulation of smooth muscle contraction	8/711	45/14264	0.00153284	0.0262164	ENSG00000078401/ENSG00000138193/ENSG00000150594/ENSG00000109255/ENSG00000176170/ENSG00000163485/ENSG00000169403/ENSG00000165895	EDN1/PLCE1/ADRA2A/NMU/SPHK1/ADORA1/PTAFR/ARHGAP42	8	3	ENSG00000078401/ENSG00000138193/ENSG00000165895	5	ENSG00000150594/ENSG00000109255/ENSG00000176170/ENSG00000163485/ENSG00000169403
BP	GO:0003013	circulatory system process	35/711	413/14264	0.00153309	0.0262164	ENSG00000159200/ENSG00000078401/ENSG00000096433/ENSG00000152661/ENSG00000116016/ENSG00000173391/ENSG00000150594/ENSG00000109255/ENSG00000092969/ENSG00000162989/ENSG00000173826/ENSG00000153956/ENSG00000105711/ENSG00000213366/ENSG00000136574/ENSG00000172232/ENSG00000163485/ENSG00000184588/ENSG00000130598/ENSG00000055118/ENSG00000118729/ENSG00000167748/ENSG00000043591/ENSG00000169621/ENSG00000198626…	RCAN1/EDN1/ITPR3/GJA1/EPAS1/OLR1/ADRA2A/NMU/TGFB2/KCNJ3/KCNH6/CACNA2D1/SCN1B/GSTM2/GATA4/AZU1/ADORA1/PDE4B/TNNI2/KCNH2/CASQ2/KLK1/ADRB1/APLF/RYR2/PTAFR/SCN4B/CTGF/TNNC1/FXYD6/KCNE1/ARHGAP42/NOS2/APLN/GJA5	35	16	ENSG00000159200/ENSG00000078401/ENSG00000116016/ENSG00000173391/ENSG00000092969/ENSG00000162989/ENSG00000153956/ENSG00000213366/ENSG00000130598/ENSG00000118729/ENSG00000169621/ENSG00000198626/ENSG00000118523/ENSG00000114854/ENSG00000165895/ENSG00000265107	19	ENSG00000096433/ENSG00000152661/ENSG00000150594/ENSG00000109255/ENSG00000173826/ENSG00000105711/ENSG00000136574/ENSG00000172232/ENSG00000163485/ENSG00000184588/ENSG00000055118/ENSG00000167748/ENSG00000043591/ENSG00000169403/ENSG00000177098/ENSG00000137726/ENSG00000180509/ENSG00000007171/ENSG00000171388
BP	GO:0090092	regulation of transmembrane receptor protein serine/threonine kinase signaling pathway	19/711	180/14264	0.00163507	0.0277665	ENSG00000124225/ENSG00000164442/ENSG00000095739/ENSG00000163083/ENSG00000142871/ENSG00000242265/ENSG00000171236/ENSG00000147883/ENSG00000092969/ENSG00000114315/ENSG00000008196/ENSG00000112742/ENSG00000166831/ENSG00000136574/ENSG00000139269/ENSG00000069702/ENSG00000156535/ENSG00000128045/ENSG00000125084	PMEPA1/CITED2/BAMBI/INHBB/CYR61/PEG10/LRG1/CDKN2B/TGFB2/HES1/TFAP2B/TTK/RBPMS2/GATA4/INHBE/TGFBR3/CD109/RASL11B/WNT1	19	10	ENSG00000124225/ENSG00000164442/ENSG00000095739/ENSG00000163083/ENSG00000142871/ENSG00000147883/ENSG00000092969/ENSG00000114315/ENSG00000008196/ENSG00000128045	9	ENSG00000242265/ENSG00000171236/ENSG00000112742/ENSG00000166831/ENSG00000136574/ENSG00000139269/ENSG00000069702/ENSG00000156535/ENSG00000125084
BP	GO:1902750	negative regulation of cell cycle G2/M phase transition	13/711	102/14264	0.00163627	0.0277665	ENSG00000166851/ENSG00000087586/ENSG00000178999/ENSG00000170312/ENSG00000140525/ENSG00000012048/ENSG00000143476/ENSG00000140534/ENSG00000149554/ENSG00000092853/ENSG00000159147/ENSG00000197299/ENSG00000183580	PLK1/AURKA/AURKB/CDK1/FANCI/BRCA1/DTL/TICRR/CHEK1/CLSPN/DONSON/BLM/FBXL7	13	1	ENSG00000183580	12	ENSG00000166851/ENSG00000087586/ENSG00000178999/ENSG00000170312/ENSG00000140525/ENSG00000012048/ENSG00000143476/ENSG00000140534/ENSG00000149554/ENSG00000092853/ENSG00000159147/ENSG00000197299
BP	GO:0051445	regulation of meiotic cell cycle	7/711	36/14264	0.00174625	0.0295197	ENSG00000170312/ENSG00000117399/ENSG00000066279/ENSG00000112029/ENSG00000106003/ENSG00000112742/ENSG00000181773	CDK1/CDC20/ASPM/FBXO5/LFNG/TTK/GPR3	7	0		7	ENSG00000170312/ENSG00000117399/ENSG00000066279/ENSG00000112029/ENSG00000106003/ENSG00000112742/ENSG00000181773
BP	GO:0046545	development of primary female sexual characteristics	11/711	79/14264	0.00178775	0.0301063	ENSG00000184937/ENSG00000163083/ENSG00000171791/ENSG00000106003/ENSG00000187741/ENSG00000139618/ENSG00000124882/ENSG00000100206/ENSG00000214274/ENSG00000102230/ENSG00000177398	WT1/INHBB/BCL2/LFNG/FANCA/BRCA2/EREG/DMC1/ANG/PCYT1B/UMODL1	11	2	ENSG00000163083/ENSG00000177398	9	ENSG00000184937/ENSG00000171791/ENSG00000106003/ENSG00000187741/ENSG00000139618/ENSG00000124882/ENSG00000100206/ENSG00000214274/ENSG00000102230
BP	GO:0010458	exit from mitosis	6/711	27/14264	0.00180744	0.0303225	ENSG00000146670/ENSG00000011426/ENSG00000184445/ENSG00000175063/ENSG00000108106/ENSG00000102760	CDCA5/ANLN/KNTC1/UBE2C/UBE2S/RGCC	6	0		6	ENSG00000146670/ENSG00000011426/ENSG00000184445/ENSG00000175063/ENSG00000108106/ENSG00000102760
BP	GO:0001889	liver development	15/711	129/14264	0.00190392	0.0318206	ENSG00000087586/ENSG00000163347/ENSG00000164442/ENSG00000132646/ENSG00000176890/ENSG00000165891/ENSG00000128951/ENSG00000100889/ENSG00000106462/ENSG00000114315/ENSG00000129173/ENSG00000140465/ENSG00000069702/ENSG00000166823/ENSG00000125084	AURKA/CLDN1/CITED2/PCNA/TYMS/E2F7/DUT/PCK2/EZH2/HES1/E2F8/CYP1A1/TGFBR3/MESP1/WNT1	15	5	ENSG00000163347/ENSG00000164442/ENSG00000114315/ENSG00000140465/ENSG00000166823	10	ENSG00000087586/ENSG00000132646/ENSG00000176890/ENSG00000165891/ENSG00000128951/ENSG00000100889/ENSG00000106462/ENSG00000129173/ENSG00000069702/ENSG00000125084
BP	GO:0048762	mesenchymal cell differentiation	18/711	169/14264	0.00193799	0.0322683	ENSG00000101447/ENSG00000078401/ENSG00000095739/ENSG00000130558/ENSG00000171791/ENSG00000106462/ENSG00000092969/ENSG00000114315/ENSG00000156299/ENSG00000164188/ENSG00000164056/ENSG00000115318/ENSG00000171119/ENSG00000138623/ENSG00000069702/ENSG00000170577/ENSG00000102760/ENSG00000183688	FAM83D/EDN1/BAMBI/OLFM1/BCL2/EZH2/TGFB2/HES1/TIAM1/RANBP3L/SPRY1/LOXL3/NRTN/SEMA7A/TGFBR3/SIX2/RGCC/RFLNB	18	7	ENSG00000078401/ENSG00000095739/ENSG00000092969/ENSG00000114315/ENSG00000164188/ENSG00000164056/ENSG00000138623	11	ENSG00000101447/ENSG00000130558/ENSG00000171791/ENSG00000106462/ENSG00000156299/ENSG00000115318/ENSG00000171119/ENSG00000069702/ENSG00000170577/ENSG00000102760/ENSG00000183688
BP	GO:0000132	establishment of mitotic spindle orientation	5/711	19/14264	0.00196654	0.0324993	ENSG00000080986/ENSG00000115163/ENSG00000121957/ENSG00000136158/ENSG00000164056	NDC80/CENPA/GPSM2/SPRY2/SPRY1	5	2	ENSG00000136158/ENSG00000164056	3	ENSG00000080986/ENSG00000115163/ENSG00000121957
BP	GO:0031935	regulation of chromatin silencing	5/711	19/14264	0.00196654	0.0324993	ENSG00000276043/ENSG00000156802/ENSG00000130816/ENSG00000093009/ENSG00000138336	UHRF1/ATAD2/DNMT1/CDC45/TET1	5	0		5	ENSG00000276043/ENSG00000156802/ENSG00000130816/ENSG00000093009/ENSG00000138336
BP	GO:0097755	positive regulation of blood vessel diameter	8/711	47/14264	0.00204863	0.03373	ENSG00000152661/ENSG00000163485/ENSG00000043591/ENSG00000169403/ENSG00000165895/ENSG00000007171/ENSG00000171388/ENSG00000265107	GJA1/ADORA1/ADRB1/PTAFR/ARHGAP42/NOS2/APLN/GJA5	8	2	ENSG00000165895/ENSG00000265107	6	ENSG00000152661/ENSG00000163485/ENSG00000043591/ENSG00000169403/ENSG00000007171/ENSG00000171388
BP	GO:0044057	regulation of system process	34/711	405/14264	0.00207695	0.0340696	ENSG00000078401/ENSG00000096433/ENSG00000163083/ENSG00000152661/ENSG00000116016/ENSG00000071282/ENSG00000138193/ENSG00000150594/ENSG00000109255/ENSG00000092969/ENSG00000162989/ENSG00000173826/ENSG00000176170/ENSG00000153956/ENSG00000105711/ENSG00000213366/ENSG00000136574/ENSG00000163485/ENSG00000184588/ENSG00000130598/ENSG00000055118/ENSG00000118729/ENSG00000043591/ENSG00000198626/ENSG00000169403…	EDN1/ITPR3/INHBB/GJA1/EPAS1/LMCD1/PLCE1/ADRA2A/NMU/TGFB2/KCNJ3/KCNH6/SPHK1/CACNA2D1/SCN1B/GSTM2/GATA4/ADORA1/PDE4B/TNNI2/KCNH2/CASQ2/ADRB1/RYR2/PTAFR/SCN4B/HTR2C/CTGF/TNNC1/FXYD6/KCNE1/ARHGAP42/APLN/GJA5	34	17	ENSG00000078401/ENSG00000163083/ENSG00000116016/ENSG00000071282/ENSG00000138193/ENSG00000092969/ENSG00000162989/ENSG00000153956/ENSG00000213366/ENSG00000130598/ENSG00000118729/ENSG00000198626/ENSG00000147246/ENSG00000118523/ENSG00000114854/ENSG00000165895/ENSG00000265107	17	ENSG00000096433/ENSG00000152661/ENSG00000150594/ENSG00000109255/ENSG00000173826/ENSG00000176170/ENSG00000105711/ENSG00000136574/ENSG00000163485/ENSG00000184588/ENSG00000055118/ENSG00000043591/ENSG00000169403/ENSG00000177098/ENSG00000137726/ENSG00000180509/ENSG00000171388
BP	GO:0009798	axis specification	10/711	69/14264	0.00210319	0.0343729	ENSG00000087586/ENSG00000164442/ENSG00000184937/ENSG00000123473/ENSG00000273706/ENSG00000168772/ENSG00000134569/ENSG00000170577/ENSG00000108379/ENSG00000125084	AURKA/CITED2/WT1/STIL/LHX1/CXXC4/LRP4/SIX2/WNT3/WNT1	10	2	ENSG00000164442/ENSG00000134569	8	ENSG00000087586/ENSG00000184937/ENSG00000123473/ENSG00000273706/ENSG00000168772/ENSG00000170577/ENSG00000108379/ENSG00000125084
BP	GO:0000212	meiotic spindle organization	4/711	12/14264	0.0021972	0.0347097	ENSG00000135476/ENSG00000087586/ENSG00000066279/ENSG00000112029	ESPL1/AURKA/ASPM/FBXO5	4	0		4	ENSG00000135476/ENSG00000087586/ENSG00000066279/ENSG00000112029
BP	GO:0006563	L-serine metabolic process	4/711	12/14264	0.0021972	0.0347097	ENSG00000092621/ENSG00000274276/ENSG00000160200/ENSG00000135069	PHGDH/CBSL/CBS/PSAT1	4	0		4	ENSG00000092621/ENSG00000274276/ENSG00000160200/ENSG00000135069
BP	GO:0009162	deoxyribonucleoside monophosphate metabolic process	4/711	12/14264	0.0021972	0.0347097	ENSG00000176890/ENSG00000128951/ENSG00000167900/ENSG00000205309	TYMS/DUT/TK1/NT5M	4	0		4	ENSG00000176890/ENSG00000128951/ENSG00000167900/ENSG00000205309
BP	GO:0033189	response to vitamin A	4/711	12/14264	0.0021972	0.0347097	ENSG00000176890/ENSG00000088305/ENSG00000140465/ENSG00000136574	TYMS/DNMT3B/CYP1A1/GATA4	4	1	ENSG00000140465	3	ENSG00000176890/ENSG00000088305/ENSG00000136574
BP	GO:0042226	interleukin-6 biosynthetic process	4/711	12/14264	0.0021972	0.0347097	ENSG00000129654/ENSG00000124882/ENSG00000169403/ENSG00000168918	FOXJ1/EREG/PTAFR/INPP5D	4	1	ENSG00000168918	3	ENSG00000129654/ENSG00000124882/ENSG00000169403
BP	GO:0045741	positive regulation of epidermal growth factor-activated receptor activity	4/711	12/14264	0.0021972	0.0347097	ENSG00000150594/ENSG00000163485/ENSG00000124882/ENSG00000107954	ADRA2A/ADORA1/EREG/NEURL1	4	0		4	ENSG00000150594/ENSG00000163485/ENSG00000124882/ENSG00000107954
BP	GO:0051384	response to glucocorticoid	14/711	118/14264	0.0022003	0.0347097	ENSG00000163347/ENSG00000132646/ENSG00000078401/ENSG00000124762/ENSG00000109321/ENSG00000176890/ENSG00000100889/ENSG00000171791/ENSG00000088305/ENSG00000138772/ENSG00000113140/ENSG00000165474/ENSG00000170893/ENSG00000169403	CLDN1/PCNA/EDN1/CDKN1A/AREG/TYMS/PCK2/BCL2/DNMT3B/ANXA3/SPARC/GJB2/TRH/PTAFR	14	3	ENSG00000163347/ENSG00000078401/ENSG00000138772	11	ENSG00000132646/ENSG00000124762/ENSG00000109321/ENSG00000176890/ENSG00000100889/ENSG00000171791/ENSG00000088305/ENSG00000113140/ENSG00000165474/ENSG00000170893/ENSG00000169403
BP	GO:0003156	regulation of animal organ formation	6/711	28/14264	0.00220481	0.0347097	ENSG00000164442/ENSG00000184937/ENSG00000137193/ENSG00000114315/ENSG00000164056/ENSG00000166823	CITED2/WT1/PIM1/HES1/SPRY1/MESP1	6	4	ENSG00000164442/ENSG00000114315/ENSG00000164056/ENSG00000166823	2	ENSG00000184937/ENSG00000137193
BP	GO:0003230	cardiac atrium development	6/711	28/14264	0.00220481	0.0347097	ENSG00000109685/ENSG00000142871/ENSG00000092969/ENSG00000136574/ENSG00000166823/ENSG00000265107	NSD2/CYR61/TGFB2/GATA4/MESP1/GJA5	6	4	ENSG00000142871/ENSG00000092969/ENSG00000166823/ENSG00000265107	2	ENSG00000109685/ENSG00000136574
BP	GO:0032467	positive regulation of cytokinesis	6/711	28/14264	0.00220481	0.0347097	ENSG00000178999/ENSG00000118193/ENSG00000161800/ENSG00000137807/ENSG00000122966/ENSG00000094804	AURKB/KIF14/RACGAP1/KIF23/CIT/CDC6	6	0		6	ENSG00000178999/ENSG00000118193/ENSG00000161800/ENSG00000137807/ENSG00000122966/ENSG00000094804
BP	GO:0009411	response to UV	15/711	131/14264	0.00221785	0.0347097	ENSG00000178999/ENSG00000132646/ENSG00000168078/ENSG00000124762/ENSG00000143476/ENSG00000168496/ENSG00000171791/ENSG00000149554/ENSG00000134574/ENSG00000164045/ENSG00000139618/ENSG00000129355/ENSG00000166803/ENSG00000197561/ENSG00000163207	AURKB/PCNA/PBK/CDKN1A/DTL/FEN1/BCL2/CHEK1/DDB2/CDC25A/BRCA2/CDKN2D/PCLAF/ELANE/IVL	15	1	ENSG00000163207	14	ENSG00000178999/ENSG00000132646/ENSG00000168078/ENSG00000124762/ENSG00000143476/ENSG00000168496/ENSG00000171791/ENSG00000149554/ENSG00000134574/ENSG00000164045/ENSG00000139618/ENSG00000129355/ENSG00000166803/ENSG00000197561
BP	GO:0061008	hepaticobiliary system development	15/711	131/14264	0.00221785	0.0347097	ENSG00000087586/ENSG00000163347/ENSG00000164442/ENSG00000132646/ENSG00000176890/ENSG00000165891/ENSG00000128951/ENSG00000100889/ENSG00000106462/ENSG00000114315/ENSG00000129173/ENSG00000140465/ENSG00000069702/ENSG00000166823/ENSG00000125084	AURKA/CLDN1/CITED2/PCNA/TYMS/E2F7/DUT/PCK2/EZH2/HES1/E2F8/CYP1A1/TGFBR3/MESP1/WNT1	15	5	ENSG00000163347/ENSG00000164442/ENSG00000114315/ENSG00000140465/ENSG00000166823	10	ENSG00000087586/ENSG00000132646/ENSG00000176890/ENSG00000165891/ENSG00000128951/ENSG00000100889/ENSG00000106462/ENSG00000129173/ENSG00000069702/ENSG00000125084
BP	GO:0030072	peptide hormone secretion	20/711	199/14264	0.00225367	0.0351461	ENSG00000078401/ENSG00000096433/ENSG00000163083/ENSG00000152661/ENSG00000131620/ENSG00000100889/ENSG00000150594/ENSG00000158445/ENSG00000109255/ENSG00000008196/ENSG00000156299/ENSG00000160145/ENSG00000155380/ENSG00000170893/ENSG00000147246/ENSG00000163623/ENSG00000176406/ENSG00000138207/ENSG00000007171/ENSG00000171388	EDN1/ITPR3/INHBB/GJA1/ANO1/PCK2/ADRA2A/KCNB1/NMU/TFAP2B/TIAM1/KALRN/SLC16A1/TRH/HTR2C/NKX6-1/RIMS2/RBP4/NOS2/APLN	20	6	ENSG00000078401/ENSG00000163083/ENSG00000158445/ENSG00000008196/ENSG00000147246/ENSG00000176406	14	ENSG00000096433/ENSG00000152661/ENSG00000131620/ENSG00000100889/ENSG00000150594/ENSG00000109255/ENSG00000156299/ENSG00000160145/ENSG00000155380/ENSG00000170893/ENSG00000163623/ENSG00000138207/ENSG00000007171/ENSG00000171388
BP	GO:0086001	cardiac muscle cell action potential	9/711	59/14264	0.0024205	0.0373705	ENSG00000152661/ENSG00000162989/ENSG00000153956/ENSG00000105711/ENSG00000055118/ENSG00000198626/ENSG00000177098/ENSG00000180509/ENSG00000265107	GJA1/KCNJ3/CACNA2D1/SCN1B/KCNH2/RYR2/SCN4B/KCNE1/GJA5	9	4	ENSG00000162989/ENSG00000153956/ENSG00000198626/ENSG00000265107	5	ENSG00000152661/ENSG00000105711/ENSG00000055118/ENSG00000177098/ENSG00000180509
BP	GO:0001657	ureteric bud development	11/711	82/14264	0.00242082	0.0373705	ENSG00000184937/ENSG00000171791/ENSG00000129654/ENSG00000114315/ENSG00000006016/ENSG00000273706/ENSG00000164056/ENSG00000119630/ENSG00000170577/ENSG00000128713/ENSG00000125084	WT1/BCL2/FOXJ1/HES1/CRLF1/LHX1/SPRY1/PGF/SIX2/HOXD11/WNT1	11	2	ENSG00000114315/ENSG00000164056	9	ENSG00000184937/ENSG00000171791/ENSG00000129654/ENSG00000006016/ENSG00000273706/ENSG00000119630/ENSG00000170577/ENSG00000128713/ENSG00000125084
BP	GO:0071548	response to dexamethasone	7/711	38/14264	0.00242161	0.0373705	ENSG00000163347/ENSG00000132646/ENSG00000078401/ENSG00000100889/ENSG00000088305/ENSG00000165474/ENSG00000169403	CLDN1/PCNA/EDN1/PCK2/DNMT3B/GJB2/PTAFR	7	2	ENSG00000163347/ENSG00000078401	5	ENSG00000132646/ENSG00000100889/ENSG00000088305/ENSG00000165474/ENSG00000169403
BP	GO:0072163	mesonephric epithelium development	11/711	83/14264	0.00266819	0.0408908	ENSG00000184937/ENSG00000171791/ENSG00000129654/ENSG00000114315/ENSG00000006016/ENSG00000273706/ENSG00000164056/ENSG00000119630/ENSG00000170577/ENSG00000128713/ENSG00000125084	WT1/BCL2/FOXJ1/HES1/CRLF1/LHX1/SPRY1/PGF/SIX2/HOXD11/WNT1	11	2	ENSG00000114315/ENSG00000164056	9	ENSG00000184937/ENSG00000171791/ENSG00000129654/ENSG00000006016/ENSG00000273706/ENSG00000119630/ENSG00000170577/ENSG00000128713/ENSG00000125084
BP	GO:0072164	mesonephric tubule development	11/711	83/14264	0.00266819	0.0408908	ENSG00000184937/ENSG00000171791/ENSG00000129654/ENSG00000114315/ENSG00000006016/ENSG00000273706/ENSG00000164056/ENSG00000119630/ENSG00000170577/ENSG00000128713/ENSG00000125084	WT1/BCL2/FOXJ1/HES1/CRLF1/LHX1/SPRY1/PGF/SIX2/HOXD11/WNT1	11	2	ENSG00000114315/ENSG00000164056	9	ENSG00000184937/ENSG00000171791/ENSG00000129654/ENSG00000006016/ENSG00000273706/ENSG00000119630/ENSG00000170577/ENSG00000128713/ENSG00000125084
BP	GO:0086065	cell communication involved in cardiac conduction	8/711	49/14264	0.00269198	0.0411131	ENSG00000152661/ENSG00000162989/ENSG00000153956/ENSG00000105711/ENSG00000118729/ENSG00000198626/ENSG00000177098/ENSG00000265107	GJA1/KCNJ3/CACNA2D1/SCN1B/CASQ2/RYR2/SCN4B/GJA5	8	5	ENSG00000162989/ENSG00000153956/ENSG00000118729/ENSG00000198626/ENSG00000265107	3	ENSG00000152661/ENSG00000105711/ENSG00000177098
BP	GO:0050829	defense response to Gram-negative bacterium	7/711	39/14264	0.00282678	0.0428761	ENSG00000164104/ENSG00000129988/ENSG00000172232/ENSG00000142677/ENSG00000197561/ENSG00000143556/ENSG00000007171	HMGB2/LBP/AZU1/IL22RA1/ELANE/S100A7/NOS2	7	1	ENSG00000129988	6	ENSG00000164104/ENSG00000172232/ENSG00000142677/ENSG00000197561/ENSG00000143556/ENSG00000007171
BP	GO:0090224	regulation of spindle organization	7/711	39/14264	0.00282678	0.0428761	ENSG00000076382/ENSG00000166851/ENSG00000088325/ENSG00000013810/ENSG00000121957/ENSG00000134222/ENSG00000136122	SPAG5/PLK1/TPX2/TACC3/GPSM2/PSRC1/BORA	7	0		7	ENSG00000076382/ENSG00000166851/ENSG00000088325/ENSG00000013810/ENSG00000121957/ENSG00000134222/ENSG00000136122
BP	GO:0031109	microtubule polymerization or depolymerization	12/711	96/14264	0.00287133	0.0434032	ENSG00000142945/ENSG00000186185/ENSG00000117632/ENSG00000134222/ENSG00000112029/ENSG00000154839/ENSG00000121621/ENSG00000165480/ENSG00000230873/ENSG00000186638/ENSG00000104833/ENSG00000159713	KIF2C/KIF18B/STMN1/PSRC1/FBXO5/SKA1/KIF18A/SKA3/STMND1/KIF24/TUBB4A/TPPP3	12	1	ENSG00000104833	11	ENSG00000142945/ENSG00000186185/ENSG00000117632/ENSG00000134222/ENSG00000112029/ENSG00000154839/ENSG00000121621/ENSG00000165480/ENSG00000230873/ENSG00000186638/ENSG00000159713
BP	GO:0010639	negative regulation of organelle organization	28/711	321/14264	0.00290207	0.0437186	ENSG00000131747/ENSG00000134057/ENSG00000166851/ENSG00000164611/ENSG00000135476/ENSG00000169679/ENSG00000156802/ENSG00000117650/ENSG00000117632/ENSG00000117724/ENSG00000080986/ENSG00000140451/ENSG00000012048/ENSG00000162063/ENSG00000156970/ENSG00000130816/ENSG00000175662/ENSG00000112029/ENSG00000149554/ENSG00000164109/ENSG00000088305/ENSG00000112742/ENSG00000167513/ENSG00000104833/ENSG00000138336…	TOP2A/CCNB1/PLK1/PTTG1/ESPL1/BUB1/ATAD2/NEK2/STMN1/CENPF/NDC80/PIF1/BRCA1/CCNF/BUB1B/DNMT1/TOM1L2/FBXO5/CHEK1/MAD2L1/DNMT3B/TTK/CDT1/TUBB4A/TET1/RGCC/TMOD1/TMSB15A	28	2	ENSG00000175662/ENSG00000104833	26	ENSG00000131747/ENSG00000134057/ENSG00000166851/ENSG00000164611/ENSG00000135476/ENSG00000169679/ENSG00000156802/ENSG00000117650/ENSG00000117632/ENSG00000117724/ENSG00000080986/ENSG00000140451/ENSG00000012048/ENSG00000162063/ENSG00000156970/ENSG00000130816/ENSG00000112029/ENSG00000149554/ENSG00000164109/ENSG00000088305/ENSG00000112742/ENSG00000167513/ENSG00000138336/ENSG00000102760/ENSG00000136842…
BP	GO:0035051	cardiocyte differentiation	13/711	109/14264	0.00297675	0.0446915	ENSG00000134057/ENSG00000170312/ENSG00000078401/ENSG00000184937/ENSG00000092969/ENSG00000114315/ENSG00000136574/ENSG00000164056/ENSG00000179057/ENSG00000069702/ENSG00000139174/ENSG00000166823/ENSG00000125266	CCNB1/CDK1/EDN1/WT1/TGFB2/HES1/GATA4/SPRY1/IGSF22/TGFBR3/PRICKLE1/MESP1/EFNB2	13	8	ENSG00000078401/ENSG00000092969/ENSG00000114315/ENSG00000164056/ENSG00000179057/ENSG00000139174/ENSG00000166823/ENSG00000125266	5	ENSG00000134057/ENSG00000170312/ENSG00000184937/ENSG00000136574/ENSG00000069702
BP	GO:0021537	telencephalon development	20/711	204/14264	0.00301026	0.0450421	ENSG00000013810/ENSG00000118193/ENSG00000188486/ENSG00000066279/ENSG00000075702/ENSG00000054654/ENSG00000147862/ENSG00000106462/ENSG00000154146/ENSG00000114315/ENSG00000184486/ENSG00000138772/ENSG00000187951/ENSG00000174469/ENSG00000273706/ENSG00000138623/ENSG00000162761/ENSG00000099617/ENSG00000144868/ENSG00000128610	TACC3/KIF14/H2AFX/ASPM/WDR62/SYNE2/NFIB/EZH2/NRGN/HES1/POU3F2/ANXA3/AC091057.1/CNTNAP2/LHX1/SEMA7A/LMX1A/EFNA2/TMEM108/FEZF1	20	4	ENSG00000147862/ENSG00000114315/ENSG00000138772/ENSG00000138623	16	ENSG00000013810/ENSG00000118193/ENSG00000188486/ENSG00000066279/ENSG00000075702/ENSG00000054654/ENSG00000106462/ENSG00000154146/ENSG00000184486/ENSG00000187951/ENSG00000174469/ENSG00000273706/ENSG00000162761/ENSG00000099617/ENSG00000144868/ENSG00000128610
BP	GO:0009263	deoxyribonucleotide biosynthetic process	4/711	13/14264	0.00304958	0.0451725	ENSG00000167325/ENSG00000176890/ENSG00000128951/ENSG00000171848	RRM1/TYMS/DUT/RRM2	4	0		4	ENSG00000167325/ENSG00000176890/ENSG00000128951/ENSG00000171848
BP	GO:0031657	regulation of cyclin-dependent protein serine/threonine kinase activity involved in G1/S transition of mitotic cell cycle	4/711	13/14264	0.00304958	0.0451725	ENSG00000123080/ENSG00000147883/ENSG00000129355/ENSG00000102760	CDKN2C/CDKN2B/CDKN2D/RGCC	4	1	ENSG00000147883	3	ENSG00000123080/ENSG00000129355/ENSG00000102760
BP	GO:0072425	signal transduction involved in G2 DNA damage checkpoint	4/711	13/14264	0.00304958	0.0451725	ENSG00000166851/ENSG00000012048/ENSG00000143476/ENSG00000149554	PLK1/BRCA1/DTL/CHEK1	4	0		4	ENSG00000166851/ENSG00000012048/ENSG00000143476/ENSG00000149554
BP	GO:0051054	positive regulation of DNA metabolic process	20/711	205/14264	0.00318463	0.0469782	ENSG00000178999/ENSG00000111206/ENSG00000170312/ENSG00000188486/ENSG00000117650/ENSG00000109685/ENSG00000132646/ENSG00000012048/ENSG00000109321/ENSG00000130816/ENSG00000165891/ENSG00000129173/ENSG00000138772/ENSG00000138346/ENSG00000136982/ENSG00000167513/ENSG00000097046/ENSG00000124882/ENSG00000169621/ENSG00000102760	AURKB/FOXM1/CDK1/H2AFX/NEK2/NSD2/PCNA/BRCA1/AREG/DNMT1/E2F7/E2F8/ANXA3/DNA2/DSCC1/CDT1/CDC7/EREG/APLF/RGCC	20	2	ENSG00000138772/ENSG00000169621	18	ENSG00000178999/ENSG00000111206/ENSG00000170312/ENSG00000188486/ENSG00000117650/ENSG00000109685/ENSG00000132646/ENSG00000012048/ENSG00000109321/ENSG00000130816/ENSG00000165891/ENSG00000129173/ENSG00000138346/ENSG00000136982/ENSG00000167513/ENSG00000097046/ENSG00000124882/ENSG00000102760
BP	GO:0042596	fear response	6/711	30/14264	0.00319269	0.0469782	ENSG00000152661/ENSG00000171791/ENSG00000078725/ENSG00000160145/ENSG00000043591/ENSG00000147246	GJA1/BCL2/BRINP1/KALRN/ADRB1/HTR2C	6	2	ENSG00000078725/ENSG00000147246	4	ENSG00000152661/ENSG00000171791/ENSG00000160145/ENSG00000043591
BP	GO:0090100	positive regulation of transmembrane receptor protein serine/threonine kinase signaling pathway	11/711	85/14264	0.0032241	0.0472832	ENSG00000164442/ENSG00000163083/ENSG00000142871/ENSG00000171236/ENSG00000147883/ENSG00000092969/ENSG00000114315/ENSG00000112742/ENSG00000136574/ENSG00000139269/ENSG00000069702	CITED2/INHBB/CYR61/LRG1/CDKN2B/TGFB2/HES1/TTK/GATA4/INHBE/TGFBR3	11	6	ENSG00000164442/ENSG00000163083/ENSG00000142871/ENSG00000147883/ENSG00000092969/ENSG00000114315	5	ENSG00000171236/ENSG00000112742/ENSG00000136574/ENSG00000139269/ENSG00000069702
BP	GO:0046883	regulation of hormone secretion	20/711	206/14264	0.00336737	0.0492214	ENSG00000078401/ENSG00000096433/ENSG00000163083/ENSG00000152661/ENSG00000131620/ENSG00000100889/ENSG00000150594/ENSG00000158445/ENSG00000109255/ENSG00000008196/ENSG00000156299/ENSG00000163485/ENSG00000160145/ENSG00000155380/ENSG00000170893/ENSG00000147246/ENSG00000163623/ENSG00000138207/ENSG00000007171/ENSG00000171388	EDN1/ITPR3/INHBB/GJA1/ANO1/PCK2/ADRA2A/KCNB1/NMU/TFAP2B/TIAM1/ADORA1/KALRN/SLC16A1/TRH/HTR2C/NKX6-1/RBP4/NOS2/APLN	20	5	ENSG00000078401/ENSG00000163083/ENSG00000158445/ENSG00000008196/ENSG00000147246	15	ENSG00000096433/ENSG00000152661/ENSG00000131620/ENSG00000100889/ENSG00000150594/ENSG00000109255/ENSG00000156299/ENSG00000163485/ENSG00000160145/ENSG00000155380/ENSG00000170893/ENSG00000163623/ENSG00000138207/ENSG00000007171/ENSG00000171388
BP	GO:0090257	regulation of muscle system process	18/711	178/14264	0.00341853	0.0498048	ENSG00000078401/ENSG00000071282/ENSG00000138193/ENSG00000150594/ENSG00000109255/ENSG00000176170/ENSG00000213366/ENSG00000136574/ENSG00000163485/ENSG00000184588/ENSG00000130598/ENSG00000118729/ENSG00000198626/ENSG00000169403/ENSG00000118523/ENSG00000114854/ENSG00000165895/ENSG00000265107	EDN1/LMCD1/PLCE1/ADRA2A/NMU/SPHK1/GSTM2/GATA4/ADORA1/PDE4B/TNNI2/CASQ2/RYR2/PTAFR/CTGF/TNNC1/ARHGAP42/GJA5	18	11	ENSG00000078401/ENSG00000071282/ENSG00000138193/ENSG00000213366/ENSG00000130598/ENSG00000118729/ENSG00000198626/ENSG00000118523/ENSG00000114854/ENSG00000165895/ENSG00000265107	7	ENSG00000150594/ENSG00000109255/ENSG00000176170/ENSG00000136574/ENSG00000163485/ENSG00000184588/ENSG00000169403
BP	GO:0060420	regulation of heart growth	8/711	51/14264	0.0034831	0.0505444	ENSG00000134057/ENSG00000170312/ENSG00000078401/ENSG00000184937/ENSG00000152661/ENSG00000137193/ENSG00000069702/ENSG00000138207	CCNB1/CDK1/EDN1/WT1/GJA1/PIM1/TGFBR3/RBP4	8	1	ENSG00000078401	7	ENSG00000134057/ENSG00000170312/ENSG00000184937/ENSG00000152661/ENSG00000137193/ENSG00000069702/ENSG00000138207
BP	GO:0050680	negative regulation of epithelial cell proliferation	13/711	111/14264	0.00349212	0.0505444	ENSG00000152661/ENSG00000147862/ENSG00000147883/ENSG00000092969/ENSG00000139618/ENSG00000113140/ENSG00000124882/ENSG00000102755/ENSG00000069702/ENSG00000125266/ENSG00000156535/ENSG00000102760/ENSG00000173482	GJA1/NFIB/CDKN2B/TGFB2/BRCA2/SPARC/EREG/FLT1/TGFBR3/EFNB2/CD109/RGCC/PTPRM	13	5	ENSG00000147862/ENSG00000147883/ENSG00000092969/ENSG00000125266/ENSG00000173482	8	ENSG00000152661/ENSG00000139618/ENSG00000113140/ENSG00000124882/ENSG00000102755/ENSG00000069702/ENSG00000156535/ENSG00000102760
BP	GO:0001823	mesonephros development	11/711	86/14264	0.00353495	0.0509977	ENSG00000184937/ENSG00000171791/ENSG00000129654/ENSG00000114315/ENSG00000006016/ENSG00000273706/ENSG00000164056/ENSG00000119630/ENSG00000170577/ENSG00000128713/ENSG00000125084	WT1/BCL2/FOXJ1/HES1/CRLF1/LHX1/SPRY1/PGF/SIX2/HOXD11/WNT1	11	2	ENSG00000114315/ENSG00000164056	9	ENSG00000184937/ENSG00000171791/ENSG00000129654/ENSG00000006016/ENSG00000273706/ENSG00000119630/ENSG00000170577/ENSG00000128713/ENSG00000125084
BP	GO:0033273	response to vitamin	10/711	74/14264	0.00355637	0.0511402	ENSG00000176890/ENSG00000137193/ENSG00000111012/ENSG00000088305/ENSG00000136492/ENSG00000129355/ENSG00000140465/ENSG00000136574/ENSG00000113140/ENSG00000041982	TYMS/PIM1/CYP27B1/DNMT3B/BRIP1/CDKN2D/CYP1A1/GATA4/SPARC/TNC	10	2	ENSG00000140465/ENSG00000041982	8	ENSG00000176890/ENSG00000137193/ENSG00000111012/ENSG00000088305/ENSG00000136492/ENSG00000129355/ENSG00000136574/ENSG00000113140
BP	GO:0061098	positive regulation of protein tyrosine kinase activity	7/711	41/14264	0.00379087	0.0542196	ENSG00000272398/ENSG00000175920/ENSG00000150594/ENSG00000116106/ENSG00000163485/ENSG00000124882/ENSG00000107954	CD24/DOK7/ADRA2A/EPHA4/ADORA1/EREG/NEURL1	7	2	ENSG00000272398/ENSG00000116106	5	ENSG00000175920/ENSG00000150594/ENSG00000163485/ENSG00000124882/ENSG00000107954
BP	GO:0060421	positive regulation of heart growth	6/711	31/14264	0.003795	0.0542196	ENSG00000134057/ENSG00000170312/ENSG00000078401/ENSG00000184937/ENSG00000137193/ENSG00000069702	CCNB1/CDK1/EDN1/WT1/PIM1/TGFBR3	6	1	ENSG00000078401	5	ENSG00000134057/ENSG00000170312/ENSG00000184937/ENSG00000137193/ENSG00000069702
BP	GO:0048738	cardiac muscle tissue development	17/711	166/14264	0.00384305	0.0547295	ENSG00000134057/ENSG00000170312/ENSG00000078401/ENSG00000184937/ENSG00000152661/ENSG00000137193/ENSG00000092969/ENSG00000136574/ENSG00000179057/ENSG00000198626/ENSG00000148677/ENSG00000069702/ENSG00000166823/ENSG00000125266/ENSG00000114854/ENSG00000138207/ENSG00000265107	CCNB1/CDK1/EDN1/WT1/GJA1/PIM1/TGFB2/GATA4/IGSF22/RYR2/ANKRD1/TGFBR3/MESP1/EFNB2/TNNC1/RBP4/GJA5	17	9	ENSG00000078401/ENSG00000092969/ENSG00000179057/ENSG00000198626/ENSG00000148677/ENSG00000166823/ENSG00000125266/ENSG00000114854/ENSG00000265107	8	ENSG00000134057/ENSG00000170312/ENSG00000184937/ENSG00000152661/ENSG00000137193/ENSG00000136574/ENSG00000069702/ENSG00000138207
BP	GO:0009991	response to extracellular stimulus	34/711	421/14264	0.00385658	0.0547461	ENSG00000132646/ENSG00000124762/ENSG00000163083/ENSG00000176890/ENSG00000100889/ENSG00000171791/ENSG00000147883/ENSG00000149485/ENSG00000158445/ENSG00000137193/ENSG00000166289/ENSG00000111012/ENSG00000088305/ENSG00000136492/ENSG00000129355/ENSG00000160200/ENSG00000140465/ENSG00000136574/ENSG00000066735/ENSG00000113140/ENSG00000141682/ENSG00000188338/ENSG00000043591/ENSG00000002726/ENSG00000155380…	PCNA/CDKN1A/INHBB/TYMS/PCK2/BCL2/CDKN2B/FADS1/KCNB1/PIM1/PLEKHF1/CYP27B1/DNMT3B/BRIP1/CDKN2D/CBS/CYP1A1/GATA4/KIF26A/SPARC/PMAIP1/SLC38A3/ADRB1/AOC1/SLC16A1/IGF2/PDK4/AXL/TTPA/HTR2C/P2RX6/TNC/AKR1C3/C2	34	8	ENSG00000163083/ENSG00000147883/ENSG00000158445/ENSG00000166289/ENSG00000140465/ENSG00000147246/ENSG00000041982/ENSG00000196139	26	ENSG00000132646/ENSG00000124762/ENSG00000176890/ENSG00000100889/ENSG00000171791/ENSG00000149485/ENSG00000137193/ENSG00000111012/ENSG00000088305/ENSG00000136492/ENSG00000129355/ENSG00000160200/ENSG00000136574/ENSG00000066735/ENSG00000113140/ENSG00000141682/ENSG00000188338/ENSG00000043591/ENSG00000002726/ENSG00000155380/ENSG00000167244/ENSG00000004799/ENSG00000167601/ENSG00000137561/ENSG00000099957…
BP	GO:0042035	regulation of cytokine biosynthetic process	10/711	75/14264	0.00392503	0.0549684	ENSG00000129988/ENSG00000163083/ENSG00000129654/ENSG00000172232/ENSG00000124882/ENSG00000197561/ENSG00000169403/ENSG00000105246/ENSG00000168918/ENSG00000133135	LBP/INHBB/FOXJ1/AZU1/EREG/ELANE/PTAFR/EBI3/INPP5D/RNF128	10	4	ENSG00000129988/ENSG00000163083/ENSG00000168918/ENSG00000133135	6	ENSG00000129654/ENSG00000172232/ENSG00000124882/ENSG00000197561/ENSG00000169403/ENSG00000105246
BP	GO:0000729	DNA double-strand break processing	5/711	22/14264	0.00393429	0.0549684	ENSG00000012048/ENSG00000138376/ENSG00000136492/ENSG00000138346/ENSG00000197299	BRCA1/BARD1/BRIP1/DNA2/BLM	5	0		5	ENSG00000012048/ENSG00000138376/ENSG00000136492/ENSG00000138346/ENSG00000197299
BP	GO:0007095	mitotic G2 DNA damage checkpoint	5/711	22/14264	0.00393429	0.0549684	ENSG00000170312/ENSG00000140525/ENSG00000092853/ENSG00000159147/ENSG00000197299	CDK1/FANCI/CLSPN/DONSON/BLM	5	0		5	ENSG00000170312/ENSG00000140525/ENSG00000092853/ENSG00000159147/ENSG00000197299
BP	GO:0032892	positive regulation of organic acid transport	5/711	22/14264	0.00393429	0.0549684	ENSG00000170540/ENSG00000078401/ENSG00000188338/ENSG00000170893/ENSG00000178752	ARL6IP1/EDN1/SLC38A3/TRH/ERFE	5	1	ENSG00000078401	4	ENSG00000170540/ENSG00000188338/ENSG00000170893/ENSG00000178752
BP	GO:0034694	response to prostaglandin	5/711	22/14264	0.00393429	0.0549684	ENSG00000078401/ENSG00000151632/ENSG00000069702/ENSG00000041982/ENSG00000196139	EDN1/AKR1C2/TGFBR3/TNC/AKR1C3	5	4	ENSG00000078401/ENSG00000151632/ENSG00000041982/ENSG00000196139	1	ENSG00000069702
BP	GO:0006346	methylation-dependent chromatin silencing	4/711	14/14264	0.0041027	0.0564312	ENSG00000276043/ENSG00000130816/ENSG00000119969/ENSG00000138336	UHRF1/DNMT1/HELLS/TET1	4	0		4	ENSG00000276043/ENSG00000130816/ENSG00000119969/ENSG00000138336
BP	GO:0007567	parturition	4/711	14/14264	0.0041027	0.0564312	ENSG00000078401/ENSG00000140465/ENSG00000160145/ENSG00000169403	EDN1/CYP1A1/KALRN/PTAFR	4	2	ENSG00000078401/ENSG00000140465	2	ENSG00000160145/ENSG00000169403
BP	GO:0090266	regulation of mitotic cell cycle spindle assembly checkpoint	4/711	14/14264	0.0041027	0.0564312	ENSG00000134057/ENSG00000080986/ENSG00000164109/ENSG00000167513	CCNB1/NDC80/MAD2L1/CDT1	4	0		4	ENSG00000134057/ENSG00000080986/ENSG00000164109/ENSG00000167513
BP	GO:1903504	regulation of mitotic spindle checkpoint	4/711	14/14264	0.0041027	0.0564312	ENSG00000134057/ENSG00000080986/ENSG00000164109/ENSG00000167513	CCNB1/NDC80/MAD2L1/CDT1	4	0		4	ENSG00000134057/ENSG00000080986/ENSG00000164109/ENSG00000167513
BP	GO:2000105	positive regulation of DNA-dependent DNA replication	4/711	14/14264	0.0041027	0.0564312	ENSG00000165891/ENSG00000129173/ENSG00000167513/ENSG00000097046	E2F7/E2F8/CDT1/CDC7	4	0		4	ENSG00000165891/ENSG00000129173/ENSG00000167513/ENSG00000097046
BP	GO:0055017	cardiac muscle tissue growth	9/711	64/14264	0.00425487	0.058343	ENSG00000134057/ENSG00000170312/ENSG00000078401/ENSG00000152661/ENSG00000137193/ENSG00000092969/ENSG00000136574/ENSG00000069702/ENSG00000138207	CCNB1/CDK1/EDN1/GJA1/PIM1/TGFB2/GATA4/TGFBR3/RBP4	9	2	ENSG00000078401/ENSG00000092969	7	ENSG00000134057/ENSG00000170312/ENSG00000152661/ENSG00000137193/ENSG00000136574/ENSG00000069702/ENSG00000138207
BP	GO:0072080	nephron tubule development	10/711	76/14264	0.00432327	0.059098	ENSG00000272398/ENSG00000184937/ENSG00000171791/ENSG00000114315/ENSG00000008196/ENSG00000273706/ENSG00000119630/ENSG00000170577/ENSG00000128713/ENSG00000125084	CD24/WT1/BCL2/HES1/TFAP2B/LHX1/PGF/SIX2/HOXD11/WNT1	10	3	ENSG00000272398/ENSG00000114315/ENSG00000008196	7	ENSG00000184937/ENSG00000171791/ENSG00000273706/ENSG00000119630/ENSG00000170577/ENSG00000128713/ENSG00000125084
BP	GO:0045747	positive regulation of Notch signaling pathway	7/711	42/14264	0.00435756	0.0592014	ENSG00000163435/ENSG00000106003/ENSG00000092969/ENSG00000114315/ENSG00000166823/ENSG00000125084/ENSG00000100060	ELF3/LFNG/TGFB2/HES1/MESP1/WNT1/MFNG	7	4	ENSG00000163435/ENSG00000092969/ENSG00000114315/ENSG00000166823	3	ENSG00000106003/ENSG00000125084/ENSG00000100060
BP	GO:0070316	regulation of G0 to G1 transition	7/711	42/14264	0.00435756	0.0592014	ENSG00000012048/ENSG00000101412/ENSG00000149554/ENSG00000106462/ENSG00000171848/ENSG00000097046/ENSG00000118523	BRCA1/E2F1/CHEK1/EZH2/RRM2/CDC7/CTGF	7	1	ENSG00000118523	6	ENSG00000012048/ENSG00000101412/ENSG00000149554/ENSG00000106462/ENSG00000171848/ENSG00000097046
BP	GO:2000241	regulation of reproductive process	13/711	114/14264	0.00439882	0.0595792	ENSG00000087586/ENSG00000170312/ENSG00000117399/ENSG00000164442/ENSG00000184937/ENSG00000163083/ENSG00000066279/ENSG00000112029/ENSG00000106003/ENSG00000112742/ENSG00000169403/ENSG00000177398/ENSG00000181773	AURKA/CDK1/CDC20/CITED2/WT1/INHBB/ASPM/FBXO5/LFNG/TTK/PTAFR/UMODL1/GPR3	13	3	ENSG00000164442/ENSG00000163083/ENSG00000177398	10	ENSG00000087586/ENSG00000170312/ENSG00000117399/ENSG00000184937/ENSG00000066279/ENSG00000112029/ENSG00000106003/ENSG00000112742/ENSG00000169403/ENSG00000181773
BP	GO:0031062	positive regulation of histone methylation	6/711	32/14264	0.00447757	0.0604608	ENSG00000119403/ENSG00000012048/ENSG00000130816/ENSG00000088305/ENSG00000138336/ENSG00000184357	PHF19/BRCA1/DNMT1/DNMT3B/TET1/HIST1H1B	6	0		6	ENSG00000119403/ENSG00000012048/ENSG00000130816/ENSG00000088305/ENSG00000138336/ENSG00000184357
BP	GO:0030900	forebrain development	26/711	301/14264	0.00457465	0.061584	ENSG00000013810/ENSG00000118193/ENSG00000188486/ENSG00000101412/ENSG00000066279/ENSG00000167325/ENSG00000075702/ENSG00000054654/ENSG00000147862/ENSG00000106462/ENSG00000154146/ENSG00000123473/ENSG00000114315/ENSG00000184486/ENSG00000138772/ENSG00000187951/ENSG00000174469/ENSG00000273706/ENSG00000167601/ENSG00000138623/ENSG00000162761/ENSG00000129159/ENSG00000099617/ENSG00000125084/ENSG00000144868…	TACC3/KIF14/H2AFX/E2F1/ASPM/RRM1/WDR62/SYNE2/NFIB/EZH2/NRGN/STIL/HES1/POU3F2/ANXA3/AC091057.1/CNTNAP2/LHX1/AXL/SEMA7A/LMX1A/KCNC1/EFNA2/WNT1/TMEM108/FEZF1	26	5	ENSG00000147862/ENSG00000114315/ENSG00000138772/ENSG00000138623/ENSG00000129159	21	ENSG00000013810/ENSG00000118193/ENSG00000188486/ENSG00000101412/ENSG00000066279/ENSG00000167325/ENSG00000075702/ENSG00000054654/ENSG00000106462/ENSG00000154146/ENSG00000123473/ENSG00000184486/ENSG00000187951/ENSG00000174469/ENSG00000273706/ENSG00000167601/ENSG00000162761/ENSG00000099617/ENSG00000125084/ENSG00000144868/ENSG00000128610
BP	GO:0006338	chromatin remodeling	17/711	169/14264	0.0046112	0.061888	ENSG00000164104/ENSG00000123485/ENSG00000124795/ENSG00000137812/ENSG00000115163/ENSG00000182568/ENSG00000143401/ENSG00000151725/ENSG00000149554/ENSG00000166451/ENSG00000119969/ENSG00000123219/ENSG00000129534/ENSG00000100162/ENSG00000153044/ENSG00000102384/ENSG00000203760	HMGB2/HJURP/DEK/KNL1/CENPA/SATB1/ANP32E/CENPU/CHEK1/CENPN/HELLS/CENPK/MIS18BP1/CENPM/CENPH/CENPI/CENPW	17	1	ENSG00000182568	16	ENSG00000164104/ENSG00000123485/ENSG00000124795/ENSG00000137812/ENSG00000115163/ENSG00000143401/ENSG00000151725/ENSG00000149554/ENSG00000166451/ENSG00000119969/ENSG00000123219/ENSG00000129534/ENSG00000100162/ENSG00000153044/ENSG00000102384/ENSG00000203760
BP	GO:0003341	cilium movement	9/711	65/14264	0.00472594	0.0632121	ENSG00000145491/ENSG00000186710/ENSG00000111834/ENSG00000167858/ENSG00000169126/ENSG00000158486/ENSG00000188596/ENSG00000089101/ENSG00000163060	ROPN1L/CFAP73/RSPH4A/TEKT1/ARMC4/DNAH3/CFAP54/CFAP61/TEKT4	9	0		9	ENSG00000145491/ENSG00000186710/ENSG00000111834/ENSG00000167858/ENSG00000169126/ENSG00000158486/ENSG00000188596/ENSG00000089101/ENSG00000163060
BP	GO:0045814	negative regulation of gene expression, epigenetic	13/711	115/14264	0.00474007	0.0632121	ENSG00000119403/ENSG00000276043/ENSG00000156802/ENSG00000188486/ENSG00000164032/ENSG00000130816/ENSG00000093009/ENSG00000106462/ENSG00000119969/ENSG00000088305/ENSG00000138336/ENSG00000197153/ENSG00000184260	PHF19/UHRF1/ATAD2/H2AFX/H2AFZ/DNMT1/CDC45/EZH2/HELLS/DNMT3B/TET1/HIST1H3J/HIST2H2AC	13	0		13	ENSG00000119403/ENSG00000276043/ENSG00000156802/ENSG00000188486/ENSG00000164032/ENSG00000130816/ENSG00000093009/ENSG00000106462/ENSG00000119969/ENSG00000088305/ENSG00000138336/ENSG00000197153/ENSG00000184260
BP	GO:0048145	regulation of fibroblast proliferation	10/711	77/14264	0.00475268	0.0632121	ENSG00000145386/ENSG00000134057/ENSG00000124762/ENSG00000115414/ENSG00000101412/ENSG00000094804/ENSG00000176170/ENSG00000186897/ENSG00000124882/ENSG00000125084	CCNA2/CCNB1/CDKN1A/FN1/E2F1/CDC6/SPHK1/C1QL4/EREG/WNT1	10	0		10	ENSG00000145386/ENSG00000134057/ENSG00000124762/ENSG00000115414/ENSG00000101412/ENSG00000094804/ENSG00000176170/ENSG00000186897/ENSG00000124882/ENSG00000125084
BP	GO:0003338	metanephros morphogenesis	5/711	23/14264	0.00482417	0.0637798	ENSG00000184937/ENSG00000129654/ENSG00000114315/ENSG00000273706/ENSG00000170577	WT1/FOXJ1/HES1/LHX1/SIX2	5	1	ENSG00000114315	4	ENSG00000184937/ENSG00000129654/ENSG00000273706/ENSG00000170577
BP	GO:0071168	protein localization to chromatin	5/711	23/14264	0.00482417	0.0637798	ENSG00000166851/ENSG00000146670/ENSG00000171320/ENSG00000106462/ENSG00000184357	PLK1/CDCA5/ESCO2/EZH2/HIST1H1B	5	0		5	ENSG00000166851/ENSG00000146670/ENSG00000171320/ENSG00000106462/ENSG00000184357
BP	GO:0060675	ureteric bud morphogenesis	8/711	54/14264	0.00499382	0.0658263	ENSG00000184937/ENSG00000171791/ENSG00000114315/ENSG00000273706/ENSG00000119630/ENSG00000170577/ENSG00000128713/ENSG00000125084	WT1/BCL2/HES1/LHX1/PGF/SIX2/HOXD11/WNT1	8	1	ENSG00000114315	7	ENSG00000184937/ENSG00000171791/ENSG00000273706/ENSG00000119630/ENSG00000170577/ENSG00000128713/ENSG00000125084
BP	GO:0072001	renal system development	22/711	243/14264	0.00505539	0.0664402	ENSG00000272398/ENSG00000138180/ENSG00000117724/ENSG00000184937/ENSG00000131914/ENSG00000171791/ENSG00000138193/ENSG00000129654/ENSG00000116106/ENSG00000092969/ENSG00000114315/ENSG00000006016/ENSG00000008196/ENSG00000273706/ENSG00000164056/ENSG00000134569/ENSG00000119630/ENSG00000125266/ENSG00000170577/ENSG00000128713/ENSG00000138207/ENSG00000125084	CD24/CEP55/CENPF/WT1/LIN28A/BCL2/PLCE1/FOXJ1/EPHA4/TGFB2/HES1/CRLF1/TFAP2B/LHX1/SPRY1/LRP4/PGF/EFNB2/SIX2/HOXD11/RBP4/WNT1	22	9	ENSG00000272398/ENSG00000138193/ENSG00000116106/ENSG00000092969/ENSG00000114315/ENSG00000008196/ENSG00000164056/ENSG00000134569/ENSG00000125266	13	ENSG00000138180/ENSG00000117724/ENSG00000184937/ENSG00000131914/ENSG00000171791/ENSG00000129654/ENSG00000006016/ENSG00000273706/ENSG00000119630/ENSG00000170577/ENSG00000128713/ENSG00000138207/ENSG00000125084
BP	GO:0003206	cardiac chamber morphogenesis	12/711	103/14264	0.00512771	0.0671912	ENSG00000164442/ENSG00000109685/ENSG00000142871/ENSG00000092969/ENSG00000114315/ENSG00000136574/ENSG00000198626/ENSG00000069702/ENSG00000166823/ENSG00000114854/ENSG00000138207/ENSG00000265107	CITED2/NSD2/CYR61/TGFB2/HES1/GATA4/RYR2/TGFBR3/MESP1/TNNC1/RBP4/GJA5	12	8	ENSG00000164442/ENSG00000142871/ENSG00000092969/ENSG00000114315/ENSG00000198626/ENSG00000166823/ENSG00000114854/ENSG00000265107	4	ENSG00000109685/ENSG00000136574/ENSG00000069702/ENSG00000138207
BP	GO:0048144	fibroblast proliferation	10/711	78/14264	0.0052149	0.0679317	ENSG00000145386/ENSG00000134057/ENSG00000124762/ENSG00000115414/ENSG00000101412/ENSG00000094804/ENSG00000176170/ENSG00000186897/ENSG00000124882/ENSG00000125084	CCNA2/CCNB1/CDKN1A/FN1/E2F1/CDC6/SPHK1/C1QL4/EREG/WNT1	10	0		10	ENSG00000145386/ENSG00000134057/ENSG00000124762/ENSG00000115414/ENSG00000101412/ENSG00000094804/ENSG00000176170/ENSG00000186897/ENSG00000124882/ENSG00000125084
BP	GO:0061326	renal tubule development	10/711	78/14264	0.0052149	0.0679317	ENSG00000272398/ENSG00000184937/ENSG00000171791/ENSG00000114315/ENSG00000008196/ENSG00000273706/ENSG00000119630/ENSG00000170577/ENSG00000128713/ENSG00000125084	CD24/WT1/BCL2/HES1/TFAP2B/LHX1/PGF/SIX2/HOXD11/WNT1	10	3	ENSG00000272398/ENSG00000114315/ENSG00000008196	7	ENSG00000184937/ENSG00000171791/ENSG00000273706/ENSG00000119630/ENSG00000170577/ENSG00000128713/ENSG00000125084
BP	GO:0040037	negative regulation of fibroblast growth factor receptor signaling pathway	4/711	15/14264	0.00537653	0.0696277	ENSG00000136158/ENSG00000187678/ENSG00000164056/ENSG00000171388	SPRY2/SPRY4/SPRY1/APLN	4	2	ENSG00000136158/ENSG00000164056	2	ENSG00000187678/ENSG00000171388
BP	GO:0090231	regulation of spindle checkpoint	4/711	15/14264	0.00537653	0.0696277	ENSG00000134057/ENSG00000080986/ENSG00000164109/ENSG00000167513	CCNB1/NDC80/MAD2L1/CDT1	4	0		4	ENSG00000134057/ENSG00000080986/ENSG00000164109/ENSG00000167513
BP	GO:0072009	nephron epithelium development	11/711	91/14264	0.0054674	0.070598	ENSG00000272398/ENSG00000184937/ENSG00000171791/ENSG00000129654/ENSG00000114315/ENSG00000008196/ENSG00000273706/ENSG00000119630/ENSG00000170577/ENSG00000128713/ENSG00000125084	CD24/WT1/BCL2/FOXJ1/HES1/TFAP2B/LHX1/PGF/SIX2/HOXD11/WNT1	11	3	ENSG00000272398/ENSG00000114315/ENSG00000008196	8	ENSG00000184937/ENSG00000171791/ENSG00000129654/ENSG00000273706/ENSG00000119630/ENSG00000170577/ENSG00000128713/ENSG00000125084
BP	GO:0033002	muscle cell proliferation	16/711	158/14264	0.00552069	0.0710789	ENSG00000134057/ENSG00000170312/ENSG00000078401/ENSG00000152661/ENSG00000137193/ENSG00000092969/ENSG00000166831/ENSG00000160145/ENSG00000124882/ENSG00000197561/ENSG00000164362/ENSG00000214274/ENSG00000069702/ENSG00000169403/ENSG00000138207/ENSG00000171388	CCNB1/CDK1/EDN1/GJA1/PIM1/TGFB2/RBPMS2/KALRN/EREG/ELANE/TERT/ANG/TGFBR3/PTAFR/RBP4/APLN	16	2	ENSG00000078401/ENSG00000092969	14	ENSG00000134057/ENSG00000170312/ENSG00000152661/ENSG00000137193/ENSG00000166831/ENSG00000160145/ENSG00000124882/ENSG00000197561/ENSG00000164362/ENSG00000214274/ENSG00000069702/ENSG00000169403/ENSG00000138207/ENSG00000171388
BP	GO:0046605	regulation of centrosome cycle	8/711	55/14264	0.00559499	0.0716191	ENSG00000087586/ENSG00000138160/ENSG00000117650/ENSG00000012048/ENSG00000162063/ENSG00000149554/ENSG00000123473/ENSG00000164188	AURKA/KIF11/NEK2/BRCA1/CCNF/CHEK1/STIL/RANBP3L	8	1	ENSG00000164188	7	ENSG00000087586/ENSG00000138160/ENSG00000117650/ENSG00000012048/ENSG00000162063/ENSG00000149554/ENSG00000123473
BP	GO:0072171	mesonephric tubule morphogenesis	8/711	55/14264	0.00559499	0.0716191	ENSG00000184937/ENSG00000171791/ENSG00000114315/ENSG00000273706/ENSG00000119630/ENSG00000170577/ENSG00000128713/ENSG00000125084	WT1/BCL2/HES1/LHX1/PGF/SIX2/HOXD11/WNT1	8	1	ENSG00000114315	7	ENSG00000184937/ENSG00000171791/ENSG00000273706/ENSG00000119630/ENSG00000170577/ENSG00000128713/ENSG00000125084
BP	GO:0045023	G0 to G1 transition	7/711	44/14264	0.00568014	0.0720841	ENSG00000012048/ENSG00000101412/ENSG00000149554/ENSG00000106462/ENSG00000171848/ENSG00000097046/ENSG00000118523	BRCA1/E2F1/CHEK1/EZH2/RRM2/CDC7/CTGF	7	1	ENSG00000118523	6	ENSG00000012048/ENSG00000101412/ENSG00000149554/ENSG00000106462/ENSG00000171848/ENSG00000097046
BP	GO:0046173	polyol biosynthetic process	7/711	44/14264	0.00568014	0.0720841	ENSG00000228716/ENSG00000100889/ENSG00000141401/ENSG00000111012/ENSG00000176170/ENSG00000169403/ENSG00000137825	DHFR/PCK2/IMPA2/CYP27B1/SPHK1/PTAFR/ITPKA	7	0		7	ENSG00000228716/ENSG00000100889/ENSG00000141401/ENSG00000111012/ENSG00000176170/ENSG00000169403/ENSG00000137825
BP	GO:0060038	cardiac muscle cell proliferation	7/711	44/14264	0.00568014	0.0720841	ENSG00000134057/ENSG00000170312/ENSG00000152661/ENSG00000137193/ENSG00000092969/ENSG00000069702/ENSG00000138207	CCNB1/CDK1/GJA1/PIM1/TGFB2/TGFBR3/RBP4	7	1	ENSG00000092969	6	ENSG00000134057/ENSG00000170312/ENSG00000152661/ENSG00000137193/ENSG00000069702/ENSG00000138207
BP	GO:0046879	hormone secretion	22/711	246/14264	0.00583258	0.0733732	ENSG00000078401/ENSG00000096433/ENSG00000163083/ENSG00000152661/ENSG00000131620/ENSG00000100889/ENSG00000150594/ENSG00000158445/ENSG00000109255/ENSG00000008196/ENSG00000156299/ENSG00000163485/ENSG00000160145/ENSG00000155380/ENSG00000170893/ENSG00000147246/ENSG00000163623/ENSG00000176406/ENSG00000138207/ENSG00000007171/ENSG00000171388/ENSG00000186188	EDN1/ITPR3/INHBB/GJA1/ANO1/PCK2/ADRA2A/KCNB1/NMU/TFAP2B/TIAM1/ADORA1/KALRN/SLC16A1/TRH/HTR2C/NKX6-1/RIMS2/RBP4/NOS2/APLN/FFAR4	22	6	ENSG00000078401/ENSG00000163083/ENSG00000158445/ENSG00000008196/ENSG00000147246/ENSG00000176406	16	ENSG00000096433/ENSG00000152661/ENSG00000131620/ENSG00000100889/ENSG00000150594/ENSG00000109255/ENSG00000156299/ENSG00000163485/ENSG00000160145/ENSG00000155380/ENSG00000170893/ENSG00000163623/ENSG00000138207/ENSG00000007171/ENSG00000171388/ENSG00000186188
BP	GO:0006266	DNA ligation	5/711	24/14264	0.00584799	0.0733732	ENSG00000131747/ENSG00000164104/ENSG00000132646/ENSG00000105486/ENSG00000169621	TOP2A/HMGB2/PCNA/LIG1/APLF	5	1	ENSG00000169621	4	ENSG00000131747/ENSG00000164104/ENSG00000132646/ENSG00000105486
BP	GO:0034698	response to gonadotropin	5/711	24/14264	0.00584799	0.0733732	ENSG00000145386/ENSG00000184937/ENSG00000165474/ENSG00000070886/ENSG00000069702	CCNA2/WT1/GJB2/EPHA8/TGFBR3	5	1	ENSG00000070886	4	ENSG00000145386/ENSG00000184937/ENSG00000165474/ENSG00000069702
BP	GO:0042036	negative regulation of cytokine biosynthetic process	5/711	24/14264	0.00584799	0.0733732	ENSG00000163083/ENSG00000129654/ENSG00000197561/ENSG00000168918/ENSG00000133135	INHBB/FOXJ1/ELANE/INPP5D/RNF128	5	3	ENSG00000163083/ENSG00000168918/ENSG00000133135	2	ENSG00000129654/ENSG00000197561
BP	GO:0007129	synapsis	6/711	34/14264	0.00610776	0.0757739	ENSG00000144554/ENSG00000175305/ENSG00000136492/ENSG00000100206/ENSG00000161860/ENSG00000162039	FANCD2/CCNE2/BRIP1/DMC1/SYCE2/MEIOB	6	0		6	ENSG00000144554/ENSG00000175305/ENSG00000136492/ENSG00000100206/ENSG00000161860/ENSG00000162039
BP	GO:0051443	positive regulation of ubiquitin-protein transferase activity	6/711	34/14264	0.00610776	0.0757739	ENSG00000166851/ENSG00000117399/ENSG00000164287/ENSG00000112029/ENSG00000175063/ENSG00000108106	PLK1/CDC20/CDC20B/FBXO5/UBE2C/UBE2S	6	0		6	ENSG00000166851/ENSG00000117399/ENSG00000164287/ENSG00000112029/ENSG00000175063/ENSG00000108106
BP	GO:0060412	ventricular septum morphogenesis	6/711	34/14264	0.00610776	0.0757739	ENSG00000164442/ENSG00000109685/ENSG00000092969/ENSG00000114315/ENSG00000069702/ENSG00000265107	CITED2/NSD2/TGFB2/HES1/TGFBR3/GJA5	6	4	ENSG00000164442/ENSG00000092969/ENSG00000114315/ENSG00000265107	2	ENSG00000109685/ENSG00000069702
BP	GO:1903793	positive regulation of anion transport	6/711	34/14264	0.00610776	0.0757739	ENSG00000170540/ENSG00000078401/ENSG00000188338/ENSG00000170893/ENSG00000169403/ENSG00000178752	ARL6IP1/EDN1/SLC38A3/TRH/PTAFR/ERFE	6	1	ENSG00000078401	5	ENSG00000170540/ENSG00000188338/ENSG00000170893/ENSG00000169403/ENSG00000178752
BP	GO:0097327	response to antineoplastic agent	10/711	80/14264	0.00624443	0.0768893	ENSG00000163347/ENSG00000228716/ENSG00000132646/ENSG00000078401/ENSG00000012048/ENSG00000100889/ENSG00000088305/ENSG00000197299/ENSG00000165474/ENSG00000169403	CLDN1/DHFR/PCNA/EDN1/BRCA1/PCK2/DNMT3B/BLM/GJB2/PTAFR	10	2	ENSG00000163347/ENSG00000078401	8	ENSG00000228716/ENSG00000132646/ENSG00000012048/ENSG00000100889/ENSG00000088305/ENSG00000197299/ENSG00000165474/ENSG00000169403
BP	GO:0045844	positive regulation of striated muscle tissue development	8/711	56/14264	0.00624975	0.0768893	ENSG00000134057/ENSG00000170312/ENSG00000078401/ENSG00000152661/ENSG00000171791/ENSG00000137193/ENSG00000069702/ENSG00000125266	CCNB1/CDK1/EDN1/GJA1/BCL2/PIM1/TGFBR3/EFNB2	8	2	ENSG00000078401/ENSG00000125266	6	ENSG00000134057/ENSG00000170312/ENSG00000152661/ENSG00000171791/ENSG00000137193/ENSG00000069702
BP	GO:0048636	positive regulation of muscle organ development	8/711	56/14264	0.00624975	0.0768893	ENSG00000134057/ENSG00000170312/ENSG00000078401/ENSG00000152661/ENSG00000171791/ENSG00000137193/ENSG00000069702/ENSG00000125266	CCNB1/CDK1/EDN1/GJA1/BCL2/PIM1/TGFBR3/EFNB2	8	2	ENSG00000078401/ENSG00000125266	6	ENSG00000134057/ENSG00000170312/ENSG00000152661/ENSG00000171791/ENSG00000137193/ENSG00000069702
BP	GO:0036293	response to decreased oxygen levels	27/711	324/14264	0.00628795	0.077145	ENSG00000145386/ENSG00000134057/ENSG00000272398/ENSG00000164442/ENSG00000078401/ENSG00000101412/ENSG00000116016/ENSG00000109610/ENSG00000171791/ENSG00000183734/ENSG00000092969/ENSG00000088305/ENSG00000136492/ENSG00000140465/ENSG00000163485/ENSG00000141682/ENSG00000164362/ENSG00000198626/ENSG00000170893/ENSG00000173846/ENSG00000148677/ENSG00000214274/ENSG00000069702/ENSG00000119630/ENSG00000118523…	CCNA2/CCNB1/CD24/CITED2/EDN1/E2F1/EPAS1/SOD3/BCL2/ASCL2/TGFB2/DNMT3B/BRIP1/CYP1A1/ADORA1/PMAIP1/TERT/RYR2/TRH/PLK3/ANKRD1/ANG/TGFBR3/PGF/CTGF/RGCC/NOS2	27	10	ENSG00000272398/ENSG00000164442/ENSG00000078401/ENSG00000116016/ENSG00000109610/ENSG00000092969/ENSG00000140465/ENSG00000198626/ENSG00000148677/ENSG00000118523	17	ENSG00000145386/ENSG00000134057/ENSG00000101412/ENSG00000171791/ENSG00000183734/ENSG00000088305/ENSG00000136492/ENSG00000163485/ENSG00000141682/ENSG00000164362/ENSG00000170893/ENSG00000173846/ENSG00000214274/ENSG00000069702/ENSG00000119630/ENSG00000102760/ENSG00000007171
BP	GO:0048232	male gamete generation	32/711	403/14264	0.00635396	0.0777395	ENSG00000134057/ENSG00000164611/ENSG00000164104/ENSG00000161800/ENSG00000188486/ENSG00000137812/ENSG00000101412/ENSG00000066279/ENSG00000105011/ENSG00000006047/ENSG00000237649/ENSG00000101443/ENSG00000158402/ENSG00000129654/ENSG00000121621/ENSG00000163507/ENSG00000187741/ENSG00000139734/ENSG00000135454/ENSG00000136492/ENSG00000126803/ENSG00000145491/ENSG00000139618/ENSG00000188596/ENSG00000100206…	CCNB1/PTTG1/HMGB2/RACGAP1/H2AFX/KNL1/E2F1/ASPM/ASF1B/YBX2/KIFC1/WFDC2/CDC25C/FOXJ1/KIF18A/CIP2A/FANCA/DIAPH3/B4GALNT1/BRIP1/HSPA2/ROPN1L/BRCA2/CFAP54/DMC1/AXL/SOHLH2/PCYT1B/MEIOB/THEG/TDRD1/NEURL1	32	1	ENSG00000120669	31	ENSG00000134057/ENSG00000164611/ENSG00000164104/ENSG00000161800/ENSG00000188486/ENSG00000137812/ENSG00000101412/ENSG00000066279/ENSG00000105011/ENSG00000006047/ENSG00000237649/ENSG00000101443/ENSG00000158402/ENSG00000129654/ENSG00000121621/ENSG00000163507/ENSG00000187741/ENSG00000139734/ENSG00000135454/ENSG00000136492/ENSG00000126803/ENSG00000145491/ENSG00000139618/ENSG00000188596/ENSG00000100206…
BP	GO:0060326	cell chemotaxis	18/711	190/14264	0.00674653	0.0823151	ENSG00000164104/ENSG00000129988/ENSG00000078401/ENSG00000179388/ENSG00000092969/ENSG00000106804/ENSG00000156299/ENSG00000102962/ENSG00000172232/ENSG00000184588/ENSG00000102755/ENSG00000125735/ENSG00000143556/ENSG00000189334/ENSG00000119630/ENSG00000110934/ENSG00000145824/ENSG00000127507	HMGB2/LBP/EDN1/EGR3/TGFB2/C5/TIAM1/CCL22/AZU1/PDE4B/FLT1/TNFSF14/S100A7/S100A14/PGF/BIN2/CXCL14/ADGRE2	18	8	ENSG00000129988/ENSG00000078401/ENSG00000092969/ENSG00000102962/ENSG00000125735/ENSG00000110934/ENSG00000145824/ENSG00000127507	10	ENSG00000164104/ENSG00000179388/ENSG00000106804/ENSG00000156299/ENSG00000172232/ENSG00000184588/ENSG00000102755/ENSG00000143556/ENSG00000189334/ENSG00000119630
BP	GO:0035690	cellular response to drug	25/711	295/14264	0.00680311	0.0827774	ENSG00000145386/ENSG00000170312/ENSG00000132646/ENSG00000078401/ENSG00000012048/ENSG00000125148/ENSG00000100889/ENSG00000106462/ENSG00000138031/ENSG00000088305/ENSG00000197299/ENSG00000213366/ENSG00000175175/ENSG00000165474/ENSG00000184588/ENSG00000065989/ENSG00000055118/ENSG00000118729/ENSG00000002726/ENSG00000198626/ENSG00000148677/ENSG00000167601/ENSG00000169403/ENSG00000129159/ENSG00000007171	CCNA2/CDK1/PCNA/EDN1/BRCA1/MT2A/PCK2/EZH2/ADCY3/DNMT3B/BLM/GSTM2/PPM1E/GJB2/PDE4B/PDE4A/KCNH2/CASQ2/AOC1/RYR2/ANKRD1/AXL/PTAFR/KCNC1/NOS2	25	6	ENSG00000078401/ENSG00000213366/ENSG00000118729/ENSG00000198626/ENSG00000148677/ENSG00000129159	19	ENSG00000145386/ENSG00000170312/ENSG00000132646/ENSG00000012048/ENSG00000125148/ENSG00000100889/ENSG00000106462/ENSG00000138031/ENSG00000088305/ENSG00000197299/ENSG00000175175/ENSG00000165474/ENSG00000184588/ENSG00000065989/ENSG00000055118/ENSG00000002726/ENSG00000167601/ENSG00000169403/ENSG00000007171
BP	GO:0051307	meiotic chromosome separation	4/711	16/14264	0.00688982	0.0829213	ENSG00000131747/ENSG00000135476/ENSG00000112742/ENSG00000162039	TOP2A/ESPL1/TTK/MEIOB	4	0		4	ENSG00000131747/ENSG00000135476/ENSG00000112742/ENSG00000162039
BP	GO:0086014	atrial cardiac muscle cell action potential	4/711	16/14264	0.00688982	0.0829213	ENSG00000152661/ENSG00000162989/ENSG00000198626/ENSG00000265107	GJA1/KCNJ3/RYR2/GJA5	4	3	ENSG00000162989/ENSG00000198626/ENSG00000265107	1	ENSG00000152661
BP	GO:0086026	atrial cardiac muscle cell to AV node cell signaling	4/711	16/14264	0.00688982	0.0829213	ENSG00000152661/ENSG00000162989/ENSG00000198626/ENSG00000265107	GJA1/KCNJ3/RYR2/GJA5	4	3	ENSG00000162989/ENSG00000198626/ENSG00000265107	1	ENSG00000152661
BP	GO:0086066	atrial cardiac muscle cell to AV node cell communication	4/711	16/14264	0.00688982	0.0829213	ENSG00000152661/ENSG00000162989/ENSG00000198626/ENSG00000265107	GJA1/KCNJ3/RYR2/GJA5	4	3	ENSG00000162989/ENSG00000198626/ENSG00000265107	1	ENSG00000152661
BP	GO:1901863	positive regulation of muscle tissue development	8/711	57/14264	0.00696102	0.0832503	ENSG00000134057/ENSG00000170312/ENSG00000078401/ENSG00000152661/ENSG00000171791/ENSG00000137193/ENSG00000069702/ENSG00000125266	CCNB1/CDK1/EDN1/GJA1/BCL2/PIM1/TGFBR3/EFNB2	8	2	ENSG00000078401/ENSG00000125266	6	ENSG00000134057/ENSG00000170312/ENSG00000152661/ENSG00000171791/ENSG00000137193/ENSG00000069702
BP	GO:0050731	positive regulation of peptidyl-tyrosine phosphorylation	14/711	134/14264	0.00696149	0.0832503	ENSG00000272398/ENSG00000175920/ENSG00000109321/ENSG00000150594/ENSG00000116106/ENSG00000114315/ENSG00000186891/ENSG00000006016/ENSG00000173546/ENSG00000163485/ENSG00000134569/ENSG00000124882/ENSG00000167244/ENSG00000107954	CD24/DOK7/AREG/ADRA2A/EPHA4/HES1/TNFRSF18/CRLF1/CSPG4/ADORA1/LRP4/EREG/IGF2/NEURL1	14	4	ENSG00000272398/ENSG00000116106/ENSG00000114315/ENSG00000134569	10	ENSG00000175920/ENSG00000109321/ENSG00000150594/ENSG00000186891/ENSG00000006016/ENSG00000173546/ENSG00000163485/ENSG00000124882/ENSG00000167244/ENSG00000107954
BP	GO:0000578	embryonic axis specification	5/711	25/14264	0.00701566	0.0832503	ENSG00000184937/ENSG00000123473/ENSG00000273706/ENSG00000168772/ENSG00000125084	WT1/STIL/LHX1/CXXC4/WNT1	5	0		5	ENSG00000184937/ENSG00000123473/ENSG00000273706/ENSG00000168772/ENSG00000125084
BP	GO:0070371	ERK1 and ERK2 cascade	22/711	250/14264	0.00701962	0.0832503	ENSG00000101447/ENSG00000115414/ENSG00000142871/ENSG00000183856/ENSG00000136158/ENSG00000136235/ENSG00000116106/ENSG00000187678/ENSG00000156299/ENSG00000102962/ENSG00000077942/ENSG00000186897/ENSG00000164056/ENSG00000102755/ENSG00000143556/ENSG00000070886/ENSG00000167601/ENSG00000138623/ENSG00000147246/ENSG00000118523/ENSG00000133048/ENSG00000186188	FAM83D/FN1/CYR61/IQGAP3/SPRY2/GPNMB/EPHA4/SPRY4/TIAM1/CCL22/FBLN1/C1QL4/SPRY1/FLT1/S100A7/EPHA8/AXL/SEMA7A/HTR2C/CTGF/CHI3L1/FFAR4	22	10	ENSG00000142871/ENSG00000136158/ENSG00000136235/ENSG00000116106/ENSG00000102962/ENSG00000164056/ENSG00000070886/ENSG00000138623/ENSG00000147246/ENSG00000118523	12	ENSG00000101447/ENSG00000115414/ENSG00000183856/ENSG00000187678/ENSG00000156299/ENSG00000077942/ENSG00000186897/ENSG00000102755/ENSG00000143556/ENSG00000167601/ENSG00000133048/ENSG00000186188
BP	GO:0070372	regulation of ERK1 and ERK2 cascade	21/711	235/14264	0.00702546	0.0832503	ENSG00000101447/ENSG00000115414/ENSG00000142871/ENSG00000136158/ENSG00000136235/ENSG00000116106/ENSG00000187678/ENSG00000156299/ENSG00000102962/ENSG00000077942/ENSG00000186897/ENSG00000164056/ENSG00000102755/ENSG00000143556/ENSG00000070886/ENSG00000167601/ENSG00000138623/ENSG00000147246/ENSG00000118523/ENSG00000133048/ENSG00000186188	FAM83D/FN1/CYR61/SPRY2/GPNMB/EPHA4/SPRY4/TIAM1/CCL22/FBLN1/C1QL4/SPRY1/FLT1/S100A7/EPHA8/AXL/SEMA7A/HTR2C/CTGF/CHI3L1/FFAR4	21	10	ENSG00000142871/ENSG00000136158/ENSG00000136235/ENSG00000116106/ENSG00000102962/ENSG00000164056/ENSG00000070886/ENSG00000138623/ENSG00000147246/ENSG00000118523	11	ENSG00000101447/ENSG00000115414/ENSG00000187678/ENSG00000156299/ENSG00000077942/ENSG00000186897/ENSG00000102755/ENSG00000143556/ENSG00000167601/ENSG00000133048/ENSG00000186188
BP	GO:0008347	glial cell migration	6/711	35/14264	0.00706753	0.0832503	ENSG00000054654/ENSG00000116106/ENSG00000092969/ENSG00000156299/ENSG00000172232/ENSG00000173546	SYNE2/EPHA4/TGFB2/TIAM1/AZU1/CSPG4	6	2	ENSG00000116106/ENSG00000092969	4	ENSG00000054654/ENSG00000156299/ENSG00000172232/ENSG00000173546
BP	GO:0016572	histone phosphorylation	6/711	35/14264	0.00706753	0.0832503	ENSG00000145386/ENSG00000134057/ENSG00000087586/ENSG00000178999/ENSG00000170312/ENSG00000149554	CCNA2/CCNB1/AURKA/AURKB/CDK1/CHEK1	6	0		6	ENSG00000145386/ENSG00000134057/ENSG00000087586/ENSG00000178999/ENSG00000170312/ENSG00000149554
BP	GO:0060043	regulation of cardiac muscle cell proliferation	6/711	35/14264	0.00706753	0.0832503	ENSG00000134057/ENSG00000170312/ENSG00000152661/ENSG00000137193/ENSG00000069702/ENSG00000138207	CCNB1/CDK1/GJA1/PIM1/TGFBR3/RBP4	6	0		6	ENSG00000134057/ENSG00000170312/ENSG00000152661/ENSG00000137193/ENSG00000069702/ENSG00000138207
BP	GO:0055021	regulation of cardiac muscle tissue growth	7/711	46/14264	0.00728198	0.0855488	ENSG00000134057/ENSG00000170312/ENSG00000078401/ENSG00000152661/ENSG00000137193/ENSG00000069702/ENSG00000138207	CCNB1/CDK1/EDN1/GJA1/PIM1/TGFBR3/RBP4	7	1	ENSG00000078401	6	ENSG00000134057/ENSG00000170312/ENSG00000152661/ENSG00000137193/ENSG00000069702/ENSG00000138207
BP	GO:0001890	placenta development	14/711	135/14264	0.0074227	0.0867742	ENSG00000142871/ENSG00000162063/ENSG00000152661/ENSG00000116016/ENSG00000165891/ENSG00000183734/ENSG00000114315/ENSG00000129173/ENSG00000111012/ENSG00000124479/ENSG00000165474/ENSG00000167244/ENSG00000214274/ENSG00000137561	CYR61/CCNF/GJA1/EPAS1/E2F7/ASCL2/HES1/E2F8/CYP27B1/NDP/GJB2/IGF2/ANG/TTPA	14	4	ENSG00000142871/ENSG00000116016/ENSG00000114315/ENSG00000124479	10	ENSG00000162063/ENSG00000152661/ENSG00000165891/ENSG00000183734/ENSG00000129173/ENSG00000111012/ENSG00000165474/ENSG00000167244/ENSG00000214274/ENSG00000137561
BP	GO:0042089	cytokine biosynthetic process	10/711	82/14264	0.00742547	0.0867742	ENSG00000129988/ENSG00000163083/ENSG00000129654/ENSG00000172232/ENSG00000124882/ENSG00000197561/ENSG00000169403/ENSG00000105246/ENSG00000168918/ENSG00000133135	LBP/INHBB/FOXJ1/AZU1/EREG/ELANE/PTAFR/EBI3/INPP5D/RNF128	10	4	ENSG00000129988/ENSG00000163083/ENSG00000168918/ENSG00000133135	6	ENSG00000129654/ENSG00000172232/ENSG00000124882/ENSG00000197561/ENSG00000169403/ENSG00000105246
BP	GO:0002687	positive regulation of leukocyte migration	11/711	95/14264	0.00754568	0.0879468	ENSG00000129988/ENSG00000078401/ENSG00000005961/ENSG00000186891/ENSG00000197561/ENSG00000125735/ENSG00000143556/ENSG00000189334/ENSG00000119630/ENSG00000169403/ENSG00000145824	LBP/EDN1/ITGA2B/TNFRSF18/ELANE/TNFSF14/S100A7/S100A14/PGF/PTAFR/CXCL14	11	4	ENSG00000129988/ENSG00000078401/ENSG00000125735/ENSG00000145824	7	ENSG00000005961/ENSG00000186891/ENSG00000197561/ENSG00000143556/ENSG00000189334/ENSG00000119630/ENSG00000169403
BP	GO:0003281	ventricular septum development	8/711	58/14264	0.00773175	0.0898791	ENSG00000164442/ENSG00000109685/ENSG00000142871/ENSG00000092969/ENSG00000114315/ENSG00000136574/ENSG00000069702/ENSG00000265107	CITED2/NSD2/CYR61/TGFB2/HES1/GATA4/TGFBR3/GJA5	8	5	ENSG00000164442/ENSG00000142871/ENSG00000092969/ENSG00000114315/ENSG00000265107	3	ENSG00000109685/ENSG00000136574/ENSG00000069702
BP	GO:0061337	cardiac conduction	13/711	122/14264	0.00776719	0.0900547	ENSG00000096433/ENSG00000152661/ENSG00000162989/ENSG00000173826/ENSG00000153956/ENSG00000105711/ENSG00000055118/ENSG00000118729/ENSG00000198626/ENSG00000177098/ENSG00000137726/ENSG00000180509/ENSG00000265107	ITPR3/GJA1/KCNJ3/KCNH6/CACNA2D1/SCN1B/KCNH2/CASQ2/RYR2/SCN4B/FXYD6/KCNE1/GJA5	13	5	ENSG00000162989/ENSG00000153956/ENSG00000118729/ENSG00000198626/ENSG00000265107	8	ENSG00000096433/ENSG00000152661/ENSG00000173826/ENSG00000105711/ENSG00000055118/ENSG00000177098/ENSG00000137726/ENSG00000180509
BP	GO:0001101	response to acid chemical	24/711	283/14264	0.00783985	0.0906598	ENSG00000134057/ENSG00000163347/ENSG00000228716/ENSG00000132646/ENSG00000078401/ENSG00000101412/ENSG00000130816/ENSG00000152661/ENSG00000176890/ENSG00000129355/ENSG00000078725/ENSG00000113140/ENSG00000165474/ENSG00000151632/ENSG00000004799/ENSG00000069702/ENSG00000169403/ENSG00000108379/ENSG00000118523/ENSG00000041982/ENSG00000138207/ENSG00000196139/ENSG00000198963/ENSG00000107954	CCNB1/CLDN1/DHFR/PCNA/EDN1/E2F1/DNMT1/GJA1/TYMS/CDKN2D/BRINP1/SPARC/GJB2/AKR1C2/PDK4/TGFBR3/PTAFR/WNT3/CTGF/TNC/RBP4/AKR1C3/RORB/NEURL1	24	8	ENSG00000163347/ENSG00000078401/ENSG00000078725/ENSG00000151632/ENSG00000118523/ENSG00000041982/ENSG00000196139/ENSG00000198963	16	ENSG00000134057/ENSG00000228716/ENSG00000132646/ENSG00000101412/ENSG00000130816/ENSG00000152661/ENSG00000176890/ENSG00000129355/ENSG00000113140/ENSG00000165474/ENSG00000004799/ENSG00000069702/ENSG00000169403/ENSG00000108379/ENSG00000138207/ENSG00000107954
BP	GO:0007507	heart development	35/711	458/14264	0.00796778	0.0918992	ENSG00000134057/ENSG00000170312/ENSG00000164442/ENSG00000109685/ENSG00000132646/ENSG00000078401/ENSG00000130558/ENSG00000184937/ENSG00000142871/ENSG00000152661/ENSG00000130635/ENSG00000138193/ENSG00000129654/ENSG00000137193/ENSG00000123473/ENSG00000092969/ENSG00000114315/ENSG00000183145/ENSG00000136574/ENSG00000113140/ENSG00000164056/ENSG00000169126/ENSG00000179057/ENSG00000198626/ENSG00000148677…	CCNB1/CDK1/CITED2/NSD2/PCNA/EDN1/OLFM1/WT1/CYR61/GJA1/COL5A1/PLCE1/FOXJ1/PIM1/STIL/TGFB2/HES1/RIPPLY3/GATA4/SPARC/SPRY1/ARMC4/IGSF22/RYR2/ANKRD1/TGFBR3/PRICKLE1/MESP1/EFNB2/TNNC1/RBP4/APLN/GJA5/CLDN5/PDLIM3	35	16	ENSG00000164442/ENSG00000078401/ENSG00000142871/ENSG00000130635/ENSG00000138193/ENSG00000092969/ENSG00000114315/ENSG00000164056/ENSG00000179057/ENSG00000198626/ENSG00000148677/ENSG00000139174/ENSG00000166823/ENSG00000125266/ENSG00000114854/ENSG00000265107	19	ENSG00000134057/ENSG00000170312/ENSG00000109685/ENSG00000132646/ENSG00000130558/ENSG00000184937/ENSG00000152661/ENSG00000129654/ENSG00000137193/ENSG00000123473/ENSG00000183145/ENSG00000136574/ENSG00000113140/ENSG00000169126/ENSG00000069702/ENSG00000138207/ENSG00000171388/ENSG00000184113/ENSG00000154553
BP	GO:0042107	cytokine metabolic process	10/711	83/14264	0.00807716	0.0929188	ENSG00000129988/ENSG00000163083/ENSG00000129654/ENSG00000172232/ENSG00000124882/ENSG00000197561/ENSG00000169403/ENSG00000105246/ENSG00000168918/ENSG00000133135	LBP/INHBB/FOXJ1/AZU1/EREG/ELANE/PTAFR/EBI3/INPP5D/RNF128	10	4	ENSG00000129988/ENSG00000163083/ENSG00000168918/ENSG00000133135	6	ENSG00000129654/ENSG00000172232/ENSG00000124882/ENSG00000197561/ENSG00000169403/ENSG00000105246
BP	GO:0055025	positive regulation of cardiac muscle tissue development	6/711	36/14264	0.00813179	0.0930638	ENSG00000134057/ENSG00000170312/ENSG00000078401/ENSG00000137193/ENSG00000069702/ENSG00000125266	CCNB1/CDK1/EDN1/PIM1/TGFBR3/EFNB2	6	2	ENSG00000078401/ENSG00000125266	4	ENSG00000134057/ENSG00000170312/ENSG00000137193/ENSG00000069702
BP	GO:0060236	regulation of mitotic spindle organization	6/711	36/14264	0.00813179	0.0930638	ENSG00000166851/ENSG00000088325/ENSG00000013810/ENSG00000121957/ENSG00000134222/ENSG00000136122	PLK1/TPX2/TACC3/GPSM2/PSRC1/BORA	6	0		6	ENSG00000166851/ENSG00000088325/ENSG00000013810/ENSG00000121957/ENSG00000134222/ENSG00000136122
BP	GO:0019229	regulation of vasoconstriction	7/711	47/14264	0.00819782	0.0935777	ENSG00000078401/ENSG00000152661/ENSG00000150594/ENSG00000169403/ENSG00000165895/ENSG00000171388/ENSG00000265107	EDN1/GJA1/ADRA2A/PTAFR/ARHGAP42/APLN/GJA5	7	3	ENSG00000078401/ENSG00000165895/ENSG00000265107	4	ENSG00000152661/ENSG00000150594/ENSG00000169403/ENSG00000171388
BP	GO:0022898	regulation of transmembrane transporter activity	18/711	194/14264	0.00831409	0.094661	ENSG00000174871/ENSG00000152661/ENSG00000171791/ENSG00000150594/ENSG00000126803/ENSG00000153956/ENSG00000105711/ENSG00000213366/ENSG00000184588/ENSG00000118729/ENSG00000198626/ENSG00000058335/ENSG00000169403/ENSG00000177098/ENSG00000137726/ENSG00000129159/ENSG00000180509/ENSG00000237515	CNIH2/GJA1/BCL2/ADRA2A/HSPA2/CACNA2D1/SCN1B/GSTM2/PDE4B/CASQ2/RYR2/RASGRF1/PTAFR/SCN4B/FXYD6/KCNC1/KCNE1/SHISA9	18	7	ENSG00000153956/ENSG00000213366/ENSG00000118729/ENSG00000198626/ENSG00000058335/ENSG00000129159/ENSG00000237515	11	ENSG00000174871/ENSG00000152661/ENSG00000171791/ENSG00000150594/ENSG00000126803/ENSG00000105711/ENSG00000184588/ENSG00000169403/ENSG00000177098/ENSG00000137726/ENSG00000180509
BP	GO:0070482	response to oxygen levels	28/711	347/14264	0.00834948	0.0948201	ENSG00000145386/ENSG00000134057/ENSG00000272398/ENSG00000164442/ENSG00000078401/ENSG00000124762/ENSG00000101412/ENSG00000116016/ENSG00000109610/ENSG00000171791/ENSG00000183734/ENSG00000092969/ENSG00000088305/ENSG00000136492/ENSG00000140465/ENSG00000163485/ENSG00000141682/ENSG00000164362/ENSG00000198626/ENSG00000170893/ENSG00000173846/ENSG00000148677/ENSG00000214274/ENSG00000069702/ENSG00000119630…	CCNA2/CCNB1/CD24/CITED2/EDN1/CDKN1A/E2F1/EPAS1/SOD3/BCL2/ASCL2/TGFB2/DNMT3B/BRIP1/CYP1A1/ADORA1/PMAIP1/TERT/RYR2/TRH/PLK3/ANKRD1/ANG/TGFBR3/PGF/CTGF/RGCC/NOS2	28	10	ENSG00000272398/ENSG00000164442/ENSG00000078401/ENSG00000116016/ENSG00000109610/ENSG00000092969/ENSG00000140465/ENSG00000198626/ENSG00000148677/ENSG00000118523	18	ENSG00000145386/ENSG00000134057/ENSG00000124762/ENSG00000101412/ENSG00000171791/ENSG00000183734/ENSG00000088305/ENSG00000136492/ENSG00000163485/ENSG00000141682/ENSG00000164362/ENSG00000170893/ENSG00000173846/ENSG00000214274/ENSG00000069702/ENSG00000119630/ENSG00000102760/ENSG00000007171
BP	GO:0001666	response to hypoxia	26/711	316/14264	0.00849174	0.096189	ENSG00000145386/ENSG00000134057/ENSG00000272398/ENSG00000164442/ENSG00000078401/ENSG00000101412/ENSG00000116016/ENSG00000109610/ENSG00000171791/ENSG00000183734/ENSG00000092969/ENSG00000088305/ENSG00000136492/ENSG00000140465/ENSG00000163485/ENSG00000141682/ENSG00000164362/ENSG00000198626/ENSG00000170893/ENSG00000173846/ENSG00000148677/ENSG00000214274/ENSG00000069702/ENSG00000119630/ENSG00000102760…	CCNA2/CCNB1/CD24/CITED2/EDN1/E2F1/EPAS1/SOD3/BCL2/ASCL2/TGFB2/DNMT3B/BRIP1/CYP1A1/ADORA1/PMAIP1/TERT/RYR2/TRH/PLK3/ANKRD1/ANG/TGFBR3/PGF/RGCC/NOS2	26	9	ENSG00000272398/ENSG00000164442/ENSG00000078401/ENSG00000116016/ENSG00000109610/ENSG00000092969/ENSG00000140465/ENSG00000198626/ENSG00000148677	17	ENSG00000145386/ENSG00000134057/ENSG00000101412/ENSG00000171791/ENSG00000183734/ENSG00000088305/ENSG00000136492/ENSG00000163485/ENSG00000141682/ENSG00000164362/ENSG00000170893/ENSG00000173846/ENSG00000214274/ENSG00000069702/ENSG00000119630/ENSG00000102760/ENSG00000007171
BP	GO:0010460	positive regulation of heart rate	4/711	17/14264	0.00865992	0.0975948	ENSG00000078401/ENSG00000109255/ENSG00000043591/ENSG00000198626	EDN1/NMU/ADRB1/RYR2	4	2	ENSG00000078401/ENSG00000198626	2	ENSG00000109255/ENSG00000043591
BP	GO:0060602	branch elongation of an epithelium	4/711	17/14264	0.00865992	0.0975948	ENSG00000109321/ENSG00000136158/ENSG00000164056/ENSG00000041982	AREG/SPRY2/SPRY1/TNC	4	3	ENSG00000136158/ENSG00000164056/ENSG00000041982	1	ENSG00000109321
BP	GO:0002791	regulation of peptide secretion	29/711	364/14264	0.00870703	0.0977143	ENSG00000134258/ENSG00000096433/ENSG00000115414/ENSG00000163083/ENSG00000152661/ENSG00000131620/ENSG00000100889/ENSG00000150594/ENSG00000158445/ENSG00000109255/ENSG00000092969/ENSG00000106804/ENSG00000008196/ENSG00000156299/ENSG00000056736/ENSG00000163485/ENSG00000160145/ENSG00000155380/ENSG00000170893/ENSG00000148677/ENSG00000214274/ENSG00000147246/ENSG00000102760/ENSG00000163623/ENSG00000138207…	VTCN1/ITPR3/FN1/INHBB/GJA1/ANO1/PCK2/ADRA2A/KCNB1/NMU/TGFB2/C5/TFAP2B/TIAM1/IL17RB/ADORA1/KALRN/SLC16A1/TRH/ANKRD1/ANG/HTR2C/RGCC/NKX6-1/RBP4/NOS2/APLN/GJA5/FFAR4	29	8	ENSG00000134258/ENSG00000163083/ENSG00000158445/ENSG00000092969/ENSG00000008196/ENSG00000148677/ENSG00000147246/ENSG00000265107	21	ENSG00000096433/ENSG00000115414/ENSG00000152661/ENSG00000131620/ENSG00000100889/ENSG00000150594/ENSG00000109255/ENSG00000106804/ENSG00000156299/ENSG00000056736/ENSG00000163485/ENSG00000160145/ENSG00000155380/ENSG00000170893/ENSG00000214274/ENSG00000102760/ENSG00000163623/ENSG00000138207/ENSG00000007171/ENSG00000171388/ENSG00000186188
BP	GO:0031667	response to nutrient levels	31/711	396/14264	0.00871464	0.0977143	ENSG00000132646/ENSG00000124762/ENSG00000163083/ENSG00000176890/ENSG00000100889/ENSG00000171791/ENSG00000147883/ENSG00000149485/ENSG00000158445/ENSG00000137193/ENSG00000166289/ENSG00000111012/ENSG00000088305/ENSG00000136492/ENSG00000129355/ENSG00000140465/ENSG00000136574/ENSG00000113140/ENSG00000141682/ENSG00000188338/ENSG00000043591/ENSG00000002726/ENSG00000155380/ENSG00000167244/ENSG00000004799…	PCNA/CDKN1A/INHBB/TYMS/PCK2/BCL2/CDKN2B/FADS1/KCNB1/PIM1/PLEKHF1/CYP27B1/DNMT3B/BRIP1/CDKN2D/CYP1A1/GATA4/SPARC/PMAIP1/SLC38A3/ADRB1/AOC1/SLC16A1/IGF2/PDK4/TTPA/HTR2C/P2RX6/TNC/AKR1C3/C2	31	8	ENSG00000163083/ENSG00000147883/ENSG00000158445/ENSG00000166289/ENSG00000140465/ENSG00000147246/ENSG00000041982/ENSG00000196139	23	ENSG00000132646/ENSG00000124762/ENSG00000176890/ENSG00000100889/ENSG00000171791/ENSG00000149485/ENSG00000137193/ENSG00000111012/ENSG00000088305/ENSG00000136492/ENSG00000129355/ENSG00000136574/ENSG00000113140/ENSG00000141682/ENSG00000188338/ENSG00000043591/ENSG00000002726/ENSG00000155380/ENSG00000167244/ENSG00000004799/ENSG00000137561/ENSG00000099957/ENSG00000166278
BP	GO:0009914	hormone transport	22/711	255/14264	0.0087746	0.0981381	ENSG00000078401/ENSG00000096433/ENSG00000163083/ENSG00000152661/ENSG00000131620/ENSG00000100889/ENSG00000150594/ENSG00000158445/ENSG00000109255/ENSG00000008196/ENSG00000156299/ENSG00000163485/ENSG00000160145/ENSG00000155380/ENSG00000170893/ENSG00000147246/ENSG00000163623/ENSG00000176406/ENSG00000138207/ENSG00000007171/ENSG00000171388/ENSG00000186188	EDN1/ITPR3/INHBB/GJA1/ANO1/PCK2/ADRA2A/KCNB1/NMU/TFAP2B/TIAM1/ADORA1/KALRN/SLC16A1/TRH/HTR2C/NKX6-1/RIMS2/RBP4/NOS2/APLN/FFAR4	22	6	ENSG00000078401/ENSG00000163083/ENSG00000158445/ENSG00000008196/ENSG00000147246/ENSG00000176406	16	ENSG00000096433/ENSG00000152661/ENSG00000131620/ENSG00000100889/ENSG00000150594/ENSG00000109255/ENSG00000156299/ENSG00000163485/ENSG00000160145/ENSG00000155380/ENSG00000170893/ENSG00000163623/ENSG00000138207/ENSG00000007171/ENSG00000171388/ENSG00000186188
BP	GO:0048167	regulation of synaptic plasticity	14/711	138/14264	0.00895356	0.0998875	ENSG00000117399/ENSG00000096433/ENSG00000108852/ENSG00000154146/ENSG00000158445/ENSG00000171992/ENSG00000116106/ENSG00000163485/ENSG00000160145/ENSG00000058335/ENSG00000137825/ENSG00000176406/ENSG00000237515/ENSG00000107954	CDC20/ITPR3/MPP2/NRGN/KCNB1/SYNPO/EPHA4/ADORA1/KALRN/RASGRF1/ITPKA/RIMS2/SHISA9/NEURL1	14	6	ENSG00000158445/ENSG00000171992/ENSG00000116106/ENSG00000058335/ENSG00000176406/ENSG00000237515	8	ENSG00000117399/ENSG00000096433/ENSG00000108852/ENSG00000154146/ENSG00000163485/ENSG00000160145/ENSG00000137825/ENSG00000107954
BP	GO:0007584	response to nutrient	17/711	181/14264	0.00903818	0.100578	ENSG00000132646/ENSG00000176890/ENSG00000147883/ENSG00000137193/ENSG00000111012/ENSG00000088305/ENSG00000136492/ENSG00000129355/ENSG00000140465/ENSG00000136574/ENSG00000113140/ENSG00000155380/ENSG00000137561/ENSG00000099957/ENSG00000041982/ENSG00000196139/ENSG00000166278	PCNA/TYMS/CDKN2B/PIM1/CYP27B1/DNMT3B/BRIP1/CDKN2D/CYP1A1/GATA4/SPARC/SLC16A1/TTPA/P2RX6/TNC/AKR1C3/C2	17	4	ENSG00000147883/ENSG00000140465/ENSG00000041982/ENSG00000196139	13	ENSG00000132646/ENSG00000176890/ENSG00000137193/ENSG00000111012/ENSG00000088305/ENSG00000136492/ENSG00000129355/ENSG00000136574/ENSG00000113140/ENSG00000155380/ENSG00000137561/ENSG00000099957/ENSG00000166278
BP	GO:0009880	embryonic pattern specification	7/711	48/14264	0.00919569	0.102074	ENSG00000184937/ENSG00000123473/ENSG00000183145/ENSG00000273706/ENSG00000168772/ENSG00000166823/ENSG00000125084	WT1/STIL/RIPPLY3/LHX1/CXXC4/MESP1/WNT1	7	1	ENSG00000166823	6	ENSG00000184937/ENSG00000123473/ENSG00000183145/ENSG00000273706/ENSG00000168772/ENSG00000125084
BP	GO:0071496	cellular response to external stimulus	23/711	272/14264	0.00942472	0.104355	ENSG00000124762/ENSG00000163083/ENSG00000152661/ENSG00000171791/ENSG00000149554/ENSG00000147883/ENSG00000149485/ENSG00000158445/ENSG00000137193/ENSG00000166289/ENSG00000111012/ENSG00000136492/ENSG00000160200/ENSG00000066735/ENSG00000141682/ENSG00000188338/ENSG00000125735/ENSG00000002726/ENSG00000148677/ENSG00000004799/ENSG00000167601/ENSG00000041982/ENSG00000196139	CDKN1A/INHBB/GJA1/BCL2/CHEK1/CDKN2B/FADS1/KCNB1/PIM1/PLEKHF1/CYP27B1/BRIP1/CBS/KIF26A/PMAIP1/SLC38A3/TNFSF14/AOC1/ANKRD1/PDK4/AXL/TNC/AKR1C3	23	8	ENSG00000163083/ENSG00000147883/ENSG00000158445/ENSG00000166289/ENSG00000125735/ENSG00000148677/ENSG00000041982/ENSG00000196139	15	ENSG00000124762/ENSG00000152661/ENSG00000171791/ENSG00000149554/ENSG00000149485/ENSG00000137193/ENSG00000111012/ENSG00000136492/ENSG00000160200/ENSG00000066735/ENSG00000141682/ENSG00000188338/ENSG00000002726/ENSG00000004799/ENSG00000167601
BP	GO:0003231	cardiac ventricle development	11/711	98/14264	0.00947279	0.104626	ENSG00000164442/ENSG00000109685/ENSG00000142871/ENSG00000092969/ENSG00000114315/ENSG00000136574/ENSG00000198626/ENSG00000069702/ENSG00000166823/ENSG00000114854/ENSG00000265107	CITED2/NSD2/CYR61/TGFB2/HES1/GATA4/RYR2/TGFBR3/MESP1/TNNC1/GJA5	11	8	ENSG00000164442/ENSG00000142871/ENSG00000092969/ENSG00000114315/ENSG00000198626/ENSG00000166823/ENSG00000114854/ENSG00000265107	3	ENSG00000109685/ENSG00000136574/ENSG00000069702
BP	GO:0006959	humoral immune response	14/711	139/14264	0.00951576	0.104839	ENSG00000174371/ENSG00000183018/ENSG00000171791/ENSG00000161031/ENSG00000129654/ENSG00000106804/ENSG00000196415/ENSG00000133710/ENSG00000172232/ENSG00000197561/ENSG00000143556/ENSG00000102760/ENSG00000105246/ENSG00000166278	EXO1/SPNS2/BCL2/PGLYRP2/FOXJ1/C5/PRTN3/SPINK5/AZU1/ELANE/S100A7/RGCC/EBI3/C2	14	1	ENSG00000183018	13	ENSG00000174371/ENSG00000171791/ENSG00000161031/ENSG00000129654/ENSG00000106804/ENSG00000196415/ENSG00000133710/ENSG00000172232/ENSG00000197561/ENSG00000143556/ENSG00000102760/ENSG00000105246/ENSG00000166278
BP	GO:0031668	cellular response to extracellular stimulus	19/711	212/14264	0.0097384	0.10692	ENSG00000124762/ENSG00000163083/ENSG00000171791/ENSG00000147883/ENSG00000149485/ENSG00000158445/ENSG00000137193/ENSG00000166289/ENSG00000111012/ENSG00000136492/ENSG00000160200/ENSG00000066735/ENSG00000141682/ENSG00000188338/ENSG00000002726/ENSG00000004799/ENSG00000167601/ENSG00000041982/ENSG00000196139	CDKN1A/INHBB/BCL2/CDKN2B/FADS1/KCNB1/PIM1/PLEKHF1/CYP27B1/BRIP1/CBS/KIF26A/PMAIP1/SLC38A3/AOC1/PDK4/AXL/TNC/AKR1C3	19	6	ENSG00000163083/ENSG00000147883/ENSG00000158445/ENSG00000166289/ENSG00000041982/ENSG00000196139	13	ENSG00000124762/ENSG00000171791/ENSG00000149485/ENSG00000137193/ENSG00000111012/ENSG00000136492/ENSG00000160200/ENSG00000066735/ENSG00000141682/ENSG00000188338/ENSG00000002726/ENSG00000004799/ENSG00000167601
BP	GO:0032201	telomere maintenance via semi-conservative replication	5/711	27/14264	0.00982077	0.10692	ENSG00000132646/ENSG00000168496/ENSG00000198056/ENSG00000138346/ENSG00000100479	PCNA/FEN1/PRIM1/DNA2/POLE2	5	0		5	ENSG00000132646/ENSG00000168496/ENSG00000198056/ENSG00000138346/ENSG00000100479
BP	GO:0055023	positive regulation of cardiac muscle tissue growth	5/711	27/14264	0.00982077	0.10692	ENSG00000134057/ENSG00000170312/ENSG00000078401/ENSG00000137193/ENSG00000069702	CCNB1/CDK1/EDN1/PIM1/TGFBR3	5	1	ENSG00000078401	4	ENSG00000134057/ENSG00000170312/ENSG00000137193/ENSG00000069702
BP	GO:0071312	cellular response to alkaloid	5/711	27/14264	0.00982077	0.10692	ENSG00000145386/ENSG00000197299/ENSG00000213366/ENSG00000118729/ENSG00000198626	CCNA2/BLM/GSTM2/CASQ2/RYR2	5	3	ENSG00000213366/ENSG00000118729/ENSG00000198626	2	ENSG00000145386/ENSG00000197299
BP	GO:0007178	transmembrane receptor protein serine/threonine kinase signaling pathway	23/711	273/14264	0.00982534	0.10692	ENSG00000124225/ENSG00000164442/ENSG00000095739/ENSG00000163083/ENSG00000142871/ENSG00000242265/ENSG00000171236/ENSG00000147883/ENSG00000092969/ENSG00000114315/ENSG00000008196/ENSG00000112742/ENSG00000166831/ENSG00000136574/ENSG00000134569/ENSG00000198626/ENSG00000139269/ENSG00000122176/ENSG00000069702/ENSG00000156535/ENSG00000128045/ENSG00000125084/ENSG00000184113	PMEPA1/CITED2/BAMBI/INHBB/CYR61/PEG10/LRG1/CDKN2B/TGFB2/HES1/TFAP2B/TTK/RBPMS2/GATA4/LRP4/RYR2/INHBE/FMOD/TGFBR3/CD109/RASL11B/WNT1/CLDN5	23	13	ENSG00000124225/ENSG00000164442/ENSG00000095739/ENSG00000163083/ENSG00000142871/ENSG00000147883/ENSG00000092969/ENSG00000114315/ENSG00000008196/ENSG00000134569/ENSG00000198626/ENSG00000122176/ENSG00000128045	10	ENSG00000242265/ENSG00000171236/ENSG00000112742/ENSG00000166831/ENSG00000136574/ENSG00000139269/ENSG00000069702/ENSG00000156535/ENSG00000125084/ENSG00000184113
BP	GO:0001558	regulation of cell growth	28/711	352/14264	0.0100292	0.108871	ENSG00000118193/ENSG00000123080/ENSG00000078401/ENSG00000124762/ENSG00000130558/ENSG00000115414/ENSG00000141753/ENSG00000184937/ENSG00000142871/ENSG00000134222/ENSG00000152661/ENSG00000171791/ENSG00000138193/ENSG00000116106/ENSG00000092969/ENSG00000111012/ENSG00000056736/ENSG00000129355/ENSG00000176170/ENSG00000066735/ENSG00000167779/ENSG00000138623/ENSG00000108379/ENSG00000118523/ENSG00000162761…	KIF14/CDKN2C/EDN1/CDKN1A/OLFM1/FN1/IGFBP4/WT1/CYR61/PSRC1/GJA1/BCL2/PLCE1/EPHA4/TGFB2/CYP27B1/IL17RB/CDKN2D/SPHK1/KIF26A/IGFBP6/SEMA7A/WNT3/CTGF/LMX1A/NKX6-1/RIMS2/HIST1H1B	28	8	ENSG00000078401/ENSG00000142871/ENSG00000138193/ENSG00000116106/ENSG00000092969/ENSG00000138623/ENSG00000118523/ENSG00000176406	20	ENSG00000118193/ENSG00000123080/ENSG00000124762/ENSG00000130558/ENSG00000115414/ENSG00000141753/ENSG00000184937/ENSG00000134222/ENSG00000152661/ENSG00000171791/ENSG00000111012/ENSG00000056736/ENSG00000129355/ENSG00000176170/ENSG00000066735/ENSG00000167779/ENSG00000108379/ENSG00000162761/ENSG00000163623/ENSG00000184357
BP	GO:0001936	regulation of endothelial cell proliferation	11/711	99/14264	0.010193	0.110378	ENSG00000164104/ENSG00000152661/ENSG00000171236/ENSG00000179388/ENSG00000113140/ENSG00000102755/ENSG00000214274/ENSG00000119630/ENSG00000102760/ENSG00000173482/ENSG00000171388	HMGB2/GJA1/LRG1/EGR3/SPARC/FLT1/ANG/PGF/RGCC/PTPRM/APLN	11	1	ENSG00000173482	10	ENSG00000164104/ENSG00000152661/ENSG00000171236/ENSG00000179388/ENSG00000113140/ENSG00000102755/ENSG00000214274/ENSG00000119630/ENSG00000102760/ENSG00000171388
BP	GO:0001658	branching involved in ureteric bud morphogenesis	7/711	49/14264	0.0102796	0.111045	ENSG00000184937/ENSG00000171791/ENSG00000273706/ENSG00000119630/ENSG00000170577/ENSG00000128713/ENSG00000125084	WT1/BCL2/LHX1/PGF/SIX2/HOXD11/WNT1	7	0		7	ENSG00000184937/ENSG00000171791/ENSG00000273706/ENSG00000119630/ENSG00000170577/ENSG00000128713/ENSG00000125084
BP	GO:0060411	cardiac septum morphogenesis	8/711	61/14264	0.0104302	0.112125	ENSG00000164442/ENSG00000109685/ENSG00000142871/ENSG00000092969/ENSG00000114315/ENSG00000136574/ENSG00000069702/ENSG00000265107	CITED2/NSD2/CYR61/TGFB2/HES1/GATA4/TGFBR3/GJA5	8	5	ENSG00000164442/ENSG00000142871/ENSG00000092969/ENSG00000114315/ENSG00000265107	3	ENSG00000109685/ENSG00000136574/ENSG00000069702
BP	GO:0072078	nephron tubule morphogenesis	8/711	61/14264	0.0104302	0.112125	ENSG00000184937/ENSG00000171791/ENSG00000114315/ENSG00000273706/ENSG00000119630/ENSG00000170577/ENSG00000128713/ENSG00000125084	WT1/BCL2/HES1/LHX1/PGF/SIX2/HOXD11/WNT1	8	1	ENSG00000114315	7	ENSG00000184937/ENSG00000171791/ENSG00000273706/ENSG00000119630/ENSG00000170577/ENSG00000128713/ENSG00000125084
BP	GO:0045661	regulation of myoblast differentiation	6/711	38/14264	0.0105974	0.11316	ENSG00000164188/ENSG00000125735/ENSG00000165887/ENSG00000139174/ENSG00000176401/ENSG00000145824	RANBP3L/TNFSF14/ANKRD2/PRICKLE1/EID2B/CXCL14	6	5	ENSG00000164188/ENSG00000125735/ENSG00000165887/ENSG00000139174/ENSG00000145824	1	ENSG00000176401
BP	GO:0070317	negative regulation of G0 to G1 transition	6/711	38/14264	0.0105974	0.11316	ENSG00000012048/ENSG00000101412/ENSG00000149554/ENSG00000106462/ENSG00000171848/ENSG00000097046	BRCA1/E2F1/CHEK1/EZH2/RRM2/CDC7	6	0		6	ENSG00000012048/ENSG00000101412/ENSG00000149554/ENSG00000106462/ENSG00000171848/ENSG00000097046
BP	GO:0051656	establishment of organelle localization	32/711	418/14264	0.0106032	0.11316	ENSG00000076382/ENSG00000134057/ENSG00000142945/ENSG00000135476/ENSG00000101447/ENSG00000146670/ENSG00000126787/ENSG00000118193/ENSG00000137807/ENSG00000117724/ENSG00000143228/ENSG00000080986/ENSG00000134690/ENSG00000174871/ENSG00000115163/ENSG00000109321/ENSG00000121957/ENSG00000138778/ENSG00000134222/ENSG00000278259/ENSG00000054654/ENSG00000237649/ENSG00000136158/ENSG00000137804/ENSG00000121621…	SPAG5/CCNB1/KIF2C/ESPL1/FAM83D/CDCA5/DLGAP5/KIF14/KIF23/CENPF/NUF2/NDC80/CDCA8/CNIH2/CENPA/AREG/GPSM2/CENPE/PSRC1/MYO19/SYNE2/KIFC1/SPRY2/NUSAP1/KIF18A/CDT1/RAB27A/SPRY1/C2CD4C/RIMS2/TRIM58/ADGRE2	32	5	ENSG00000136158/ENSG00000164056/ENSG00000176406/ENSG00000162722/ENSG00000127507	27	ENSG00000076382/ENSG00000134057/ENSG00000142945/ENSG00000135476/ENSG00000101447/ENSG00000146670/ENSG00000126787/ENSG00000118193/ENSG00000137807/ENSG00000117724/ENSG00000143228/ENSG00000080986/ENSG00000134690/ENSG00000174871/ENSG00000115163/ENSG00000109321/ENSG00000121957/ENSG00000138778/ENSG00000134222/ENSG00000278259/ENSG00000054654/ENSG00000237649/ENSG00000137804/ENSG00000121621/ENSG00000167513…
BP	GO:0001655	urogenital system development	23/711	275/14264	0.010668	0.113349	ENSG00000272398/ENSG00000138180/ENSG00000117724/ENSG00000184937/ENSG00000131914/ENSG00000171791/ENSG00000138193/ENSG00000129654/ENSG00000116106/ENSG00000092969/ENSG00000114315/ENSG00000006016/ENSG00000008196/ENSG00000273706/ENSG00000164056/ENSG00000134569/ENSG00000119630/ENSG00000125266/ENSG00000170577/ENSG00000128713/ENSG00000041982/ENSG00000138207/ENSG00000125084	CD24/CEP55/CENPF/WT1/LIN28A/BCL2/PLCE1/FOXJ1/EPHA4/TGFB2/HES1/CRLF1/TFAP2B/LHX1/SPRY1/LRP4/PGF/EFNB2/SIX2/HOXD11/TNC/RBP4/WNT1	23	10	ENSG00000272398/ENSG00000138193/ENSG00000116106/ENSG00000092969/ENSG00000114315/ENSG00000008196/ENSG00000164056/ENSG00000134569/ENSG00000125266/ENSG00000041982	13	ENSG00000138180/ENSG00000117724/ENSG00000184937/ENSG00000131914/ENSG00000171791/ENSG00000129654/ENSG00000006016/ENSG00000273706/ENSG00000119630/ENSG00000170577/ENSG00000128713/ENSG00000138207/ENSG00000125084
BP	GO:0031000	response to caffeine	4/711	18/14264	0.0107027	0.113349	ENSG00000088305/ENSG00000213366/ENSG00000118729/ENSG00000198626	DNMT3B/GSTM2/CASQ2/RYR2	4	3	ENSG00000213366/ENSG00000118729/ENSG00000198626	1	ENSG00000088305
BP	GO:0036270	response to diuretic	4/711	18/14264	0.0107027	0.113349	ENSG00000088305/ENSG00000213366/ENSG00000118729/ENSG00000198626	DNMT3B/GSTM2/CASQ2/RYR2	4	3	ENSG00000213366/ENSG00000118729/ENSG00000198626	1	ENSG00000088305
BP	GO:0010212	response to ionizing radiation	14/711	141/14264	0.0107232	0.113349	ENSG00000188486/ENSG00000124762/ENSG00000012048/ENSG00000167325/ENSG00000140534/ENSG00000171791/ENSG00000144554/ENSG00000088305/ENSG00000085999/ENSG00000139618/ENSG00000197299/ENSG00000173559/ENSG00000111247/ENSG00000100206	H2AFX/CDKN1A/BRCA1/RRM1/TICRR/BCL2/FANCD2/DNMT3B/RAD54L/BRCA2/BLM/NABP1/RAD51AP1/DMC1	14	1	ENSG00000173559	13	ENSG00000188486/ENSG00000124762/ENSG00000012048/ENSG00000167325/ENSG00000140534/ENSG00000171791/ENSG00000144554/ENSG00000088305/ENSG00000085999/ENSG00000139618/ENSG00000197299/ENSG00000111247/ENSG00000100206
BP	GO:0046394	carboxylic acid biosynthetic process	29/711	371/14264	0.0111496	0.117388	ENSG00000181192/ENSG00000228716/ENSG00000078401/ENSG00000012048/ENSG00000092621/ENSG00000067057/ENSG00000149485/ENSG00000168306/ENSG00000274276/ENSG00000160200/ENSG00000111674/ENSG00000140465/ENSG00000099998/ENSG00000173546/ENSG00000167588/ENSG00000135929/ENSG00000116711/ENSG00000012779/ENSG00000285043/ENSG00000004799/ENSG00000182492/ENSG00000140284/ENSG00000103044/ENSG00000135069/ENSG00000161653…	DHTKD1/DHFR/EDN1/BRCA1/PHGDH/PFKP/FADS1/ACOX2/CBSL/CBS/ENO2/CYP1A1/GGT5/CSPG4/GPD1/CYP27A1/PLA2G4A/ALOX5/AC093512.2/PDK4/BGN/SLC27A2/HAS3/PSAT1/NAGS/AKR1C3/CYP8B1/AGXT2/DSEL	29	8	ENSG00000078401/ENSG00000140465/ENSG00000167588/ENSG00000116711/ENSG00000012779/ENSG00000196139/ENSG00000180432/ENSG00000113492	21	ENSG00000181192/ENSG00000228716/ENSG00000012048/ENSG00000092621/ENSG00000067057/ENSG00000149485/ENSG00000168306/ENSG00000274276/ENSG00000160200/ENSG00000111674/ENSG00000099998/ENSG00000173546/ENSG00000135929/ENSG00000285043/ENSG00000004799/ENSG00000182492/ENSG00000140284/ENSG00000103044/ENSG00000135069/ENSG00000161653/ENSG00000171451
BP	GO:0072593	reactive oxygen species metabolic process	19/711	215/14264	0.011213	0.117388	ENSG00000111206/ENSG00000228716/ENSG00000078401/ENSG00000124762/ENSG00000012048/ENSG00000142871/ENSG00000109610/ENSG00000171791/ENSG00000147485/ENSG00000140465/ENSG00000069974/ENSG00000141682/ENSG00000004799/ENSG00000116701/ENSG00000118523/ENSG00000196139/ENSG00000007171/ENSG00000113492/ENSG00000137880	FOXM1/DHFR/EDN1/CDKN1A/BRCA1/CYR61/SOD3/BCL2/PXDNL/CYP1A1/RAB27A/PMAIP1/PDK4/NCF2/CTGF/AKR1C3/NOS2/AGXT2/GCHFR	19	9	ENSG00000078401/ENSG00000142871/ENSG00000109610/ENSG00000147485/ENSG00000140465/ENSG00000116701/ENSG00000118523/ENSG00000196139/ENSG00000113492	10	ENSG00000111206/ENSG00000228716/ENSG00000124762/ENSG00000012048/ENSG00000171791/ENSG00000069974/ENSG00000141682/ENSG00000004799/ENSG00000007171/ENSG00000137880
BP	GO:0008584	male gonad development	12/711	114/14264	0.0113067	0.117388	ENSG00000164104/ENSG00000164442/ENSG00000184937/ENSG00000066279/ENSG00000167325/ENSG00000171791/ENSG00000121621/ENSG00000092969/ENSG00000187741/ENSG00000136492/ENSG00000136574/ENSG00000196139	HMGB2/CITED2/WT1/ASPM/RRM1/BCL2/KIF18A/TGFB2/FANCA/BRIP1/GATA4/AKR1C3	12	3	ENSG00000164442/ENSG00000092969/ENSG00000196139	9	ENSG00000164104/ENSG00000184937/ENSG00000066279/ENSG00000167325/ENSG00000171791/ENSG00000121621/ENSG00000187741/ENSG00000136492/ENSG00000136574
BP	GO:0030595	leukocyte chemotaxis	14/711	142/14264	0.0113703	0.117388	ENSG00000129988/ENSG00000078401/ENSG00000092969/ENSG00000106804/ENSG00000102962/ENSG00000172232/ENSG00000184588/ENSG00000102755/ENSG00000125735/ENSG00000143556/ENSG00000189334/ENSG00000119630/ENSG00000145824/ENSG00000127507	LBP/EDN1/TGFB2/C5/CCL22/AZU1/PDE4B/FLT1/TNFSF14/S100A7/S100A14/PGF/CXCL14/ADGRE2	14	7	ENSG00000129988/ENSG00000078401/ENSG00000092969/ENSG00000102962/ENSG00000125735/ENSG00000145824/ENSG00000127507	7	ENSG00000106804/ENSG00000172232/ENSG00000184588/ENSG00000102755/ENSG00000143556/ENSG00000189334/ENSG00000119630
BP	GO:0003376	sphingosine-1-phosphate signaling pathway	3/711	10/14264	0.0113729	0.117388	ENSG00000183018/ENSG00000180739/ENSG00000176170	SPNS2/S1PR5/SPHK1	3	1	ENSG00000183018	2	ENSG00000180739/ENSG00000176170
BP	GO:0008340	determination of adult lifespan	3/711	10/14264	0.0113729	0.117388	ENSG00000085999/ENSG00000115112/ENSG00000168918	RAD54L/TFCP2L1/INPP5D	3	1	ENSG00000168918	2	ENSG00000085999/ENSG00000115112
BP	GO:0051386	regulation of neurotrophin TRK receptor signaling pathway	3/711	10/14264	0.0113729	0.117388	ENSG00000136158/ENSG00000164056/ENSG00000144868	SPRY2/SPRY1/TMEM108	3	2	ENSG00000136158/ENSG00000164056	1	ENSG00000144868
BP	GO:0060068	vagina development	3/711	10/14264	0.0113729	0.117388	ENSG00000273706/ENSG00000167601/ENSG00000138207	LHX1/AXL/RBP4	3	0		3	ENSG00000273706/ENSG00000167601/ENSG00000138207
BP	GO:0086067	AV node cell to bundle of His cell communication	3/711	10/14264	0.0113729	0.117388	ENSG00000198626/ENSG00000177098/ENSG00000265107	RYR2/SCN4B/GJA5	3	2	ENSG00000198626/ENSG00000265107	1	ENSG00000177098
BP	GO:0090520	sphingolipid mediated signaling pathway	3/711	10/14264	0.0113729	0.117388	ENSG00000183018/ENSG00000180739/ENSG00000176170	SPNS2/S1PR5/SPHK1	3	1	ENSG00000183018	2	ENSG00000180739/ENSG00000176170
BP	GO:0097529	myeloid leukocyte migration	13/711	128/14264	0.0114261	0.117388	ENSG00000129988/ENSG00000078401/ENSG00000092969/ENSG00000106804/ENSG00000102962/ENSG00000196415/ENSG00000172232/ENSG00000184588/ENSG00000102755/ENSG00000143556/ENSG00000189334/ENSG00000119630/ENSG00000127507	LBP/EDN1/TGFB2/C5/CCL22/PRTN3/AZU1/PDE4B/FLT1/S100A7/S100A14/PGF/ADGRE2	13	5	ENSG00000129988/ENSG00000078401/ENSG00000092969/ENSG00000102962/ENSG00000127507	8	ENSG00000106804/ENSG00000196415/ENSG00000172232/ENSG00000184588/ENSG00000102755/ENSG00000143556/ENSG00000189334/ENSG00000119630
BP	GO:0001662	behavioral fear response	5/711	28/14264	0.0114764	0.117388	ENSG00000152661/ENSG00000171791/ENSG00000078725/ENSG00000160145/ENSG00000147246	GJA1/BCL2/BRINP1/KALRN/HTR2C	5	2	ENSG00000078725/ENSG00000147246	3	ENSG00000152661/ENSG00000171791/ENSG00000160145
BP	GO:0002209	behavioral defense response	5/711	28/14264	0.0114764	0.117388	ENSG00000152661/ENSG00000171791/ENSG00000078725/ENSG00000160145/ENSG00000147246	GJA1/BCL2/BRINP1/KALRN/HTR2C	5	2	ENSG00000078725/ENSG00000147246	3	ENSG00000152661/ENSG00000171791/ENSG00000160145
BP	GO:0045736	negative regulation of cyclin-dependent protein serine/threonine kinase activity	5/711	28/14264	0.0114764	0.117388	ENSG00000166851/ENSG00000123080/ENSG00000124762/ENSG00000147883/ENSG00000129355	PLK1/CDKN2C/CDKN1A/CDKN2B/CDKN2D	5	1	ENSG00000147883	4	ENSG00000166851/ENSG00000123080/ENSG00000124762/ENSG00000129355
BP	GO:0016053	organic acid biosynthetic process	29/711	372/14264	0.0115402	0.117736	ENSG00000181192/ENSG00000228716/ENSG00000078401/ENSG00000012048/ENSG00000092621/ENSG00000067057/ENSG00000149485/ENSG00000168306/ENSG00000274276/ENSG00000160200/ENSG00000111674/ENSG00000140465/ENSG00000099998/ENSG00000173546/ENSG00000167588/ENSG00000135929/ENSG00000116711/ENSG00000012779/ENSG00000285043/ENSG00000004799/ENSG00000182492/ENSG00000140284/ENSG00000103044/ENSG00000135069/ENSG00000161653…	DHTKD1/DHFR/EDN1/BRCA1/PHGDH/PFKP/FADS1/ACOX2/CBSL/CBS/ENO2/CYP1A1/GGT5/CSPG4/GPD1/CYP27A1/PLA2G4A/ALOX5/AC093512.2/PDK4/BGN/SLC27A2/HAS3/PSAT1/NAGS/AKR1C3/CYP8B1/AGXT2/DSEL	29	8	ENSG00000078401/ENSG00000140465/ENSG00000167588/ENSG00000116711/ENSG00000012779/ENSG00000196139/ENSG00000180432/ENSG00000113492	21	ENSG00000181192/ENSG00000228716/ENSG00000012048/ENSG00000092621/ENSG00000067057/ENSG00000149485/ENSG00000168306/ENSG00000274276/ENSG00000160200/ENSG00000111674/ENSG00000099998/ENSG00000173546/ENSG00000135929/ENSG00000285043/ENSG00000004799/ENSG00000182492/ENSG00000140284/ENSG00000103044/ENSG00000135069/ENSG00000161653/ENSG00000171451
BP	GO:0034765	regulation of ion transmembrane transport	28/711	356/14264	0.0115635	0.117736	ENSG00000170540/ENSG00000174871/ENSG00000152661/ENSG00000162975/ENSG00000150594/ENSG00000158445/ENSG00000135519/ENSG00000162989/ENSG00000126803/ENSG00000173826/ENSG00000153956/ENSG00000105711/ENSG00000213366/ENSG00000184588/ENSG00000055118/ENSG00000118729/ENSG00000187231/ENSG00000198626/ENSG00000058335/ENSG00000169403/ENSG00000177098/ENSG00000152049/ENSG00000164794/ENSG00000137726/ENSG00000129159…	ARL6IP1/CNIH2/GJA1/KCNF1/ADRA2A/KCNB1/KCNH3/KCNJ3/HSPA2/KCNH6/CACNA2D1/SCN1B/GSTM2/PDE4B/KCNH2/CASQ2/SESTD1/RYR2/RASGRF1/PTAFR/SCN4B/KCNE4/KCNV1/FXYD6/KCNC1/KCNE1/GJA5/SHISA9	28	12	ENSG00000162975/ENSG00000158445/ENSG00000162989/ENSG00000153956/ENSG00000213366/ENSG00000118729/ENSG00000198626/ENSG00000058335/ENSG00000164794/ENSG00000129159/ENSG00000265107/ENSG00000237515	16	ENSG00000170540/ENSG00000174871/ENSG00000152661/ENSG00000150594/ENSG00000135519/ENSG00000126803/ENSG00000173826/ENSG00000105711/ENSG00000184588/ENSG00000055118/ENSG00000187231/ENSG00000169403/ENSG00000177098/ENSG00000152049/ENSG00000137726/ENSG00000180509
BP	GO:0001822	kidney development	20/711	231/14264	0.0116604	0.11845	ENSG00000272398/ENSG00000117724/ENSG00000184937/ENSG00000131914/ENSG00000171791/ENSG00000138193/ENSG00000129654/ENSG00000116106/ENSG00000092969/ENSG00000114315/ENSG00000006016/ENSG00000008196/ENSG00000273706/ENSG00000164056/ENSG00000134569/ENSG00000119630/ENSG00000125266/ENSG00000170577/ENSG00000128713/ENSG00000125084	CD24/CENPF/WT1/LIN28A/BCL2/PLCE1/FOXJ1/EPHA4/TGFB2/HES1/CRLF1/TFAP2B/LHX1/SPRY1/LRP4/PGF/EFNB2/SIX2/HOXD11/WNT1	20	9	ENSG00000272398/ENSG00000138193/ENSG00000116106/ENSG00000092969/ENSG00000114315/ENSG00000008196/ENSG00000164056/ENSG00000134569/ENSG00000125266	11	ENSG00000117724/ENSG00000184937/ENSG00000131914/ENSG00000171791/ENSG00000129654/ENSG00000006016/ENSG00000273706/ENSG00000119630/ENSG00000170577/ENSG00000128713/ENSG00000125084
BP	GO:0030335	positive regulation of cell migration	30/711	389/14264	0.0118798	0.120401	ENSG00000129988/ENSG00000078401/ENSG00000115414/ENSG00000142871/ENSG00000137135/ENSG00000054654/ENSG00000171791/ENSG00000136158/ENSG00000136235/ENSG00000005961/ENSG00000150594/ENSG00000092969/ENSG00000075218/ENSG00000186891/ENSG00000156299/ENSG00000173404/ENSG00000138772/ENSG00000176170/ENSG00000113140/ENSG00000197561/ENSG00000102755/ENSG00000125735/ENSG00000164362/ENSG00000143556/ENSG00000189334…	LBP/EDN1/FN1/CYR61/ARHGEF39/SYNE2/BCL2/SPRY2/GPNMB/ITGA2B/ADRA2A/TGFB2/GTSE1/TNFRSF18/TIAM1/INSM1/ANXA3/SPHK1/SPARC/ELANE/FLT1/TNFSF14/TERT/S100A7/S100A14/SEMA7A/PGF/PTAFR/TMSB15A/CXCL14	30	10	ENSG00000129988/ENSG00000078401/ENSG00000142871/ENSG00000136158/ENSG00000136235/ENSG00000092969/ENSG00000138772/ENSG00000125735/ENSG00000138623/ENSG00000145824	20	ENSG00000115414/ENSG00000137135/ENSG00000054654/ENSG00000171791/ENSG00000005961/ENSG00000150594/ENSG00000075218/ENSG00000186891/ENSG00000156299/ENSG00000173404/ENSG00000176170/ENSG00000113140/ENSG00000197561/ENSG00000102755/ENSG00000164362/ENSG00000143556/ENSG00000189334/ENSG00000119630/ENSG00000169403/ENSG00000158164
BP	GO:0007140	male meiotic nuclear division	6/711	39/14264	0.0120102	0.121446	ENSG00000121621/ENSG00000187741/ENSG00000126803/ENSG00000139618/ENSG00000100206/ENSG00000162039	KIF18A/FANCA/HSPA2/BRCA2/DMC1/MEIOB	6	0		6	ENSG00000121621/ENSG00000187741/ENSG00000126803/ENSG00000139618/ENSG00000100206/ENSG00000162039
BP	GO:0046546	development of primary male sexual characteristics	12/711	115/14264	0.0120717	0.121789	ENSG00000164104/ENSG00000164442/ENSG00000184937/ENSG00000066279/ENSG00000167325/ENSG00000171791/ENSG00000121621/ENSG00000092969/ENSG00000187741/ENSG00000136492/ENSG00000136574/ENSG00000196139	HMGB2/CITED2/WT1/ASPM/RRM1/BCL2/KIF18A/TGFB2/FANCA/BRIP1/GATA4/AKR1C3	12	3	ENSG00000164442/ENSG00000092969/ENSG00000196139	9	ENSG00000164104/ENSG00000184937/ENSG00000066279/ENSG00000167325/ENSG00000171791/ENSG00000121621/ENSG00000187741/ENSG00000136492/ENSG00000136574
BP	GO:0009314	response to radiation	30/711	390/14264	0.0122816	0.123626	ENSG00000178999/ENSG00000188486/ENSG00000132646/ENSG00000168078/ENSG00000124762/ENSG00000012048/ENSG00000167325/ENSG00000143476/ENSG00000168496/ENSG00000140534/ENSG00000171791/ENSG00000149554/ENSG00000134574/ENSG00000144554/ENSG00000171992/ENSG00000109255/ENSG00000164045/ENSG00000088305/ENSG00000085999/ENSG00000139618/ENSG00000129355/ENSG00000197299/ENSG00000166803/ENSG00000173559/ENSG00000111247…	AURKB/H2AFX/PCNA/PBK/CDKN1A/BRCA1/RRM1/DTL/FEN1/TICRR/BCL2/CHEK1/DDB2/FANCD2/SYNPO/NMU/CDC25A/DNMT3B/RAD54L/BRCA2/CDKN2D/BLM/PCLAF/NABP1/RAD51AP1/ELANE/DMC1/IVL/PLK3/KCNC1	30	4	ENSG00000171992/ENSG00000173559/ENSG00000163207/ENSG00000129159	26	ENSG00000178999/ENSG00000188486/ENSG00000132646/ENSG00000168078/ENSG00000124762/ENSG00000012048/ENSG00000167325/ENSG00000143476/ENSG00000168496/ENSG00000140534/ENSG00000171791/ENSG00000149554/ENSG00000134574/ENSG00000144554/ENSG00000109255/ENSG00000164045/ENSG00000088305/ENSG00000085999/ENSG00000139618/ENSG00000129355/ENSG00000197299/ENSG00000166803/ENSG00000111247/ENSG00000197561/ENSG00000100206…
BP	GO:0016049	cell growth	32/711	423/14264	0.0124543	0.125079	ENSG00000087586/ENSG00000118193/ENSG00000123080/ENSG00000078401/ENSG00000124762/ENSG00000130558/ENSG00000115414/ENSG00000141753/ENSG00000184937/ENSG00000142871/ENSG00000134222/ENSG00000152661/ENSG00000171791/ENSG00000138193/ENSG00000116106/ENSG00000092969/ENSG00000111012/ENSG00000156299/ENSG00000056736/ENSG00000129355/ENSG00000176170/ENSG00000136574/ENSG00000066735/ENSG00000167779/ENSG00000138623…	AURKA/KIF14/CDKN2C/EDN1/CDKN1A/OLFM1/FN1/IGFBP4/WT1/CYR61/PSRC1/GJA1/BCL2/PLCE1/EPHA4/TGFB2/CYP27B1/TIAM1/IL17RB/CDKN2D/SPHK1/GATA4/KIF26A/IGFBP6/SEMA7A/WNT3/CTGF/LMX1A/NKX6-1/RIMS2/TMEM108/HIST1H1B	32	8	ENSG00000078401/ENSG00000142871/ENSG00000138193/ENSG00000116106/ENSG00000092969/ENSG00000138623/ENSG00000118523/ENSG00000176406	24	ENSG00000087586/ENSG00000118193/ENSG00000123080/ENSG00000124762/ENSG00000130558/ENSG00000115414/ENSG00000141753/ENSG00000184937/ENSG00000134222/ENSG00000152661/ENSG00000171791/ENSG00000111012/ENSG00000156299/ENSG00000056736/ENSG00000129355/ENSG00000176170/ENSG00000136574/ENSG00000066735/ENSG00000167779/ENSG00000108379/ENSG00000162761/ENSG00000163623/ENSG00000144868/ENSG00000184357
BP	GO:0072088	nephron epithelium morphogenesis	8/711	63/14264	0.0125807	0.126063	ENSG00000184937/ENSG00000171791/ENSG00000114315/ENSG00000273706/ENSG00000119630/ENSG00000170577/ENSG00000128713/ENSG00000125084	WT1/BCL2/HES1/LHX1/PGF/SIX2/HOXD11/WNT1	8	1	ENSG00000114315	7	ENSG00000184937/ENSG00000171791/ENSG00000273706/ENSG00000119630/ENSG00000170577/ENSG00000128713/ENSG00000125084
BP	GO:0048645	animal organ formation	7/711	51/14264	0.0127217	0.127188	ENSG00000164442/ENSG00000184937/ENSG00000137193/ENSG00000114315/ENSG00000164056/ENSG00000166823/ENSG00000105997	CITED2/WT1/PIM1/HES1/SPRY1/MESP1/HOXA3	7	4	ENSG00000164442/ENSG00000114315/ENSG00000164056/ENSG00000166823	3	ENSG00000184937/ENSG00000137193/ENSG00000105997
BP	GO:0050796	regulation of insulin secretion	14/711	144/14264	0.0127554	0.127238	ENSG00000096433/ENSG00000163083/ENSG00000152661/ENSG00000131620/ENSG00000100889/ENSG00000150594/ENSG00000158445/ENSG00000008196/ENSG00000156299/ENSG00000155380/ENSG00000170893/ENSG00000163623/ENSG00000138207/ENSG00000007171	ITPR3/INHBB/GJA1/ANO1/PCK2/ADRA2A/KCNB1/TFAP2B/TIAM1/SLC16A1/TRH/NKX6-1/RBP4/NOS2	14	3	ENSG00000163083/ENSG00000158445/ENSG00000008196	11	ENSG00000096433/ENSG00000152661/ENSG00000131620/ENSG00000100889/ENSG00000150594/ENSG00000156299/ENSG00000155380/ENSG00000170893/ENSG00000163623/ENSG00000138207/ENSG00000007171
BP	GO:0090288	negative regulation of cellular response to growth factor stimulus	12/711	116/14264	0.0128759	0.128146	ENSG00000124225/ENSG00000095739/ENSG00000242265/ENSG00000136158/ENSG00000187678/ENSG00000166831/ENSG00000164056/ENSG00000069702/ENSG00000156535/ENSG00000128045/ENSG00000125084/ENSG00000171388	PMEPA1/BAMBI/PEG10/SPRY2/SPRY4/RBPMS2/SPRY1/TGFBR3/CD109/RASL11B/WNT1/APLN	12	5	ENSG00000124225/ENSG00000095739/ENSG00000136158/ENSG00000164056/ENSG00000128045	7	ENSG00000242265/ENSG00000187678/ENSG00000166831/ENSG00000069702/ENSG00000156535/ENSG00000125084/ENSG00000171388
BP	GO:0035265	organ growth	13/711	130/14264	0.0129042	0.128146	ENSG00000134057/ENSG00000170312/ENSG00000078401/ENSG00000184937/ENSG00000152661/ENSG00000171791/ENSG00000136158/ENSG00000137193/ENSG00000092969/ENSG00000136574/ENSG00000069702/ENSG00000166823/ENSG00000138207	CCNB1/CDK1/EDN1/WT1/GJA1/BCL2/SPRY2/PIM1/TGFB2/GATA4/TGFBR3/MESP1/RBP4	13	4	ENSG00000078401/ENSG00000136158/ENSG00000092969/ENSG00000166823	9	ENSG00000134057/ENSG00000170312/ENSG00000184937/ENSG00000152661/ENSG00000171791/ENSG00000137193/ENSG00000136574/ENSG00000069702/ENSG00000138207
BP	GO:0006978	DNA damage response, signal transduction by p53 class mediator resulting in transcription of p21 class mediator	4/711	19/14264	0.0130323	0.128267	ENSG00000111206/ENSG00000124762/ENSG00000012048/ENSG00000139618	FOXM1/CDKN1A/BRCA1/BRCA2	4	0		4	ENSG00000111206/ENSG00000124762/ENSG00000012048/ENSG00000139618
BP	GO:0007141	male meiosis I	4/711	19/14264	0.0130323	0.128267	ENSG00000126803/ENSG00000139618/ENSG00000100206/ENSG00000162039	HSPA2/BRCA2/DMC1/MEIOB	4	0		4	ENSG00000126803/ENSG00000139618/ENSG00000100206/ENSG00000162039
BP	GO:0051570	regulation of histone H3-K9 methylation	4/711	19/14264	0.0130323	0.128267	ENSG00000012048/ENSG00000130816/ENSG00000088305/ENSG00000184357	BRCA1/DNMT1/DNMT3B/HIST1H1B	4	0		4	ENSG00000012048/ENSG00000130816/ENSG00000088305/ENSG00000184357
BP	GO:0072273	metanephric nephron morphogenesis	4/711	19/14264	0.0130323	0.128267	ENSG00000184937/ENSG00000114315/ENSG00000273706/ENSG00000170577	WT1/HES1/LHX1/SIX2	4	1	ENSG00000114315	3	ENSG00000184937/ENSG00000273706/ENSG00000170577
BP	GO:0007568	aging	21/711	249/14264	0.0130807	0.128458	ENSG00000178999/ENSG00000163347/ENSG00000111206/ENSG00000170312/ENSG00000188486/ENSG00000078401/ENSG00000124762/ENSG00000176890/ENSG00000171791/ENSG00000149554/ENSG00000085999/ENSG00000080839/ENSG00000139618/ENSG00000115112/ENSG00000140465/ENSG00000165474/ENSG00000164362/ENSG00000118523/ENSG00000125084/ENSG00000168918/ENSG00000028137	AURKB/CLDN1/FOXM1/CDK1/H2AFX/EDN1/CDKN1A/TYMS/BCL2/CHEK1/RAD54L/RBL1/BRCA2/TFCP2L1/CYP1A1/GJB2/TERT/CTGF/WNT1/INPP5D/TNFRSF1B	21	5	ENSG00000163347/ENSG00000078401/ENSG00000140465/ENSG00000118523/ENSG00000168918	16	ENSG00000178999/ENSG00000111206/ENSG00000170312/ENSG00000188486/ENSG00000124762/ENSG00000176890/ENSG00000171791/ENSG00000149554/ENSG00000085999/ENSG00000080839/ENSG00000139618/ENSG00000115112/ENSG00000165474/ENSG00000164362/ENSG00000125084/ENSG00000028137
BP	GO:0007176	regulation of epidermal growth factor-activated receptor activity	5/711	29/14264	0.0133122	0.129298	ENSG00000013588/ENSG00000150594/ENSG00000163485/ENSG00000124882/ENSG00000107954	GPRC5A/ADRA2A/ADORA1/EREG/NEURL1	5	1	ENSG00000013588	4	ENSG00000150594/ENSG00000163485/ENSG00000124882/ENSG00000107954
BP	GO:0046688	response to copper ion	5/711	29/14264	0.0133122	0.129298	ENSG00000170312/ENSG00000125148/ENSG00000109610/ENSG00000140465/ENSG00000002726	CDK1/MT2A/SOD3/CYP1A1/AOC1	5	2	ENSG00000109610/ENSG00000140465	3	ENSG00000170312/ENSG00000125148/ENSG00000002726
BP	GO:0071715	icosanoid transport	5/711	29/14264	0.0133122	0.129298	ENSG00000078401/ENSG00000167525/ENSG00000116711/ENSG00000176463/ENSG00000007171	EDN1/PROCA1/PLA2G4A/SLCO3A1/NOS2	5	2	ENSG00000078401/ENSG00000116711	3	ENSG00000167525/ENSG00000176463/ENSG00000007171
BP	GO:0086005	ventricular cardiac muscle cell action potential	5/711	29/14264	0.0133122	0.129298	ENSG00000162989/ENSG00000055118/ENSG00000198626/ENSG00000180509/ENSG00000265107	KCNJ3/KCNH2/RYR2/KCNE1/GJA5	5	3	ENSG00000162989/ENSG00000198626/ENSG00000265107	2	ENSG00000055118/ENSG00000180509
BP	GO:1901571	fatty acid derivative transport	5/711	29/14264	0.0133122	0.129298	ENSG00000078401/ENSG00000167525/ENSG00000116711/ENSG00000176463/ENSG00000007171	EDN1/PROCA1/PLA2G4A/SLCO3A1/NOS2	5	2	ENSG00000078401/ENSG00000116711	3	ENSG00000167525/ENSG00000176463/ENSG00000007171
BP	GO:0043271	negative regulation of ion transport	11/711	103/14264	0.0135017	0.130851	ENSG00000171791/ENSG00000150594/ENSG00000213366/ENSG00000163485/ENSG00000102287/ENSG00000055118/ENSG00000118729/ENSG00000046653/ENSG00000187231/ENSG00000170893/ENSG00000180509	BCL2/ADRA2A/GSTM2/ADORA1/GABRE/KCNH2/CASQ2/GPM6B/SESTD1/TRH/KCNE1	11	4	ENSG00000213366/ENSG00000102287/ENSG00000118729/ENSG00000046653	7	ENSG00000171791/ENSG00000150594/ENSG00000163485/ENSG00000055118/ENSG00000187231/ENSG00000170893/ENSG00000180509
BP	GO:0032890	regulation of organic acid transport	6/711	40/14264	0.0135505	0.131037	ENSG00000170540/ENSG00000078401/ENSG00000163485/ENSG00000188338/ENSG00000170893/ENSG00000178752	ARL6IP1/EDN1/ADORA1/SLC38A3/TRH/ERFE	6	1	ENSG00000078401	5	ENSG00000170540/ENSG00000163485/ENSG00000188338/ENSG00000170893/ENSG00000178752
BP	GO:0043269	regulation of ion transport	36/711	492/14264	0.0136261	0.131481	ENSG00000170540/ENSG00000078401/ENSG00000174871/ENSG00000152661/ENSG00000171791/ENSG00000162975/ENSG00000150594/ENSG00000158445/ENSG00000135519/ENSG00000162989/ENSG00000126803/ENSG00000173826/ENSG00000153956/ENSG00000105711/ENSG00000213366/ENSG00000163485/ENSG00000184588/ENSG00000102287/ENSG00000188338/ENSG00000055118/ENSG00000118729/ENSG00000046653/ENSG00000187231/ENSG00000198626/ENSG00000170893…	ARL6IP1/EDN1/CNIH2/GJA1/BCL2/KCNF1/ADRA2A/KCNB1/KCNH3/KCNJ3/HSPA2/KCNH6/CACNA2D1/SCN1B/GSTM2/ADORA1/PDE4B/GABRE/SLC38A3/KCNH2/CASQ2/GPM6B/SESTD1/RYR2/TRH/RASGRF1/PTAFR/SCN4B/KCNE4/KCNV1/FXYD6/KCNC1/KCNE1/ERFE/GJA5/SHISA9	36	15	ENSG00000078401/ENSG00000162975/ENSG00000158445/ENSG00000162989/ENSG00000153956/ENSG00000213366/ENSG00000102287/ENSG00000118729/ENSG00000046653/ENSG00000198626/ENSG00000058335/ENSG00000164794/ENSG00000129159/ENSG00000265107/ENSG00000237515	21	ENSG00000170540/ENSG00000174871/ENSG00000152661/ENSG00000171791/ENSG00000150594/ENSG00000135519/ENSG00000126803/ENSG00000173826/ENSG00000105711/ENSG00000163485/ENSG00000184588/ENSG00000188338/ENSG00000055118/ENSG00000187231/ENSG00000170893/ENSG00000169403/ENSG00000177098/ENSG00000152049/ENSG00000137726/ENSG00000180509/ENSG00000178752
BP	GO:0072006	nephron development	12/711	117/14264	0.0137204	0.132103	ENSG00000272398/ENSG00000184937/ENSG00000171791/ENSG00000138193/ENSG00000129654/ENSG00000114315/ENSG00000008196/ENSG00000273706/ENSG00000119630/ENSG00000170577/ENSG00000128713/ENSG00000125084	CD24/WT1/BCL2/PLCE1/FOXJ1/HES1/TFAP2B/LHX1/PGF/SIX2/HOXD11/WNT1	12	4	ENSG00000272398/ENSG00000138193/ENSG00000114315/ENSG00000008196	8	ENSG00000184937/ENSG00000171791/ENSG00000129654/ENSG00000273706/ENSG00000119630/ENSG00000170577/ENSG00000128713/ENSG00000125084
BP	GO:0097756	negative regulation of blood vessel diameter	8/711	64/14264	0.01377	0.132294	ENSG00000078401/ENSG00000152661/ENSG00000150594/ENSG00000163485/ENSG00000169403/ENSG00000165895/ENSG00000171388/ENSG00000265107	EDN1/GJA1/ADRA2A/ADORA1/PTAFR/ARHGAP42/APLN/GJA5	8	3	ENSG00000078401/ENSG00000165895/ENSG00000265107	5	ENSG00000152661/ENSG00000150594/ENSG00000163485/ENSG00000169403/ENSG00000171388
BP	GO:0010972	negative regulation of G2/M transition of mitotic cell cycle	10/711	90/14264	0.0139466	0.1337	ENSG00000087586/ENSG00000178999/ENSG00000170312/ENSG00000140525/ENSG00000012048/ENSG00000140534/ENSG00000092853/ENSG00000159147/ENSG00000197299/ENSG00000183580	AURKA/AURKB/CDK1/FANCI/BRCA1/TICRR/CLSPN/DONSON/BLM/FBXL7	10	1	ENSG00000183580	9	ENSG00000087586/ENSG00000178999/ENSG00000170312/ENSG00000140525/ENSG00000012048/ENSG00000140534/ENSG00000092853/ENSG00000159147/ENSG00000197299
BP	GO:0051146	striated muscle cell differentiation	19/711	220/14264	0.0140609	0.134505	ENSG00000134057/ENSG00000170312/ENSG00000078401/ENSG00000184937/ENSG00000171791/ENSG00000106462/ENSG00000136574/ENSG00000043039/ENSG00000118729/ENSG00000125735/ENSG00000179057/ENSG00000148677/ENSG00000165887/ENSG00000166823/ENSG00000125266/ENSG00000249715/ENSG00000183644/ENSG00000125084/ENSG00000136842	CCNB1/CDK1/EDN1/WT1/BCL2/EZH2/GATA4/BARX2/CASQ2/TNFSF14/IGSF22/ANKRD1/ANKRD2/MESP1/EFNB2/FER1L5/C11orf88/WNT1/TMOD1	19	9	ENSG00000078401/ENSG00000118729/ENSG00000125735/ENSG00000179057/ENSG00000148677/ENSG00000165887/ENSG00000166823/ENSG00000125266/ENSG00000249715	10	ENSG00000134057/ENSG00000170312/ENSG00000184937/ENSG00000171791/ENSG00000106462/ENSG00000136574/ENSG00000043039/ENSG00000183644/ENSG00000125084/ENSG00000136842
BP	GO:1901342	regulation of vasculature development	21/711	251/14264	0.014211	0.135647	ENSG00000184937/ENSG00000012048/ENSG00000007968/ENSG00000171236/ENSG00000136158/ENSG00000136235/ENSG00000092969/ENSG00000106804/ENSG00000100065/ENSG00000138772/ENSG00000176170/ENSG00000133710/ENSG00000136574/ENSG00000113140/ENSG00000102755/ENSG00000164362/ENSG00000119630/ENSG00000125266/ENSG00000102760/ENSG00000173482/ENSG00000133048	WT1/BRCA1/E2F2/LRG1/SPRY2/GPNMB/TGFB2/C5/CARD10/ANXA3/SPHK1/SPINK5/GATA4/SPARC/FLT1/TERT/PGF/EFNB2/RGCC/PTPRM/CHI3L1	21	6	ENSG00000136158/ENSG00000136235/ENSG00000092969/ENSG00000138772/ENSG00000125266/ENSG00000173482	15	ENSG00000184937/ENSG00000012048/ENSG00000007968/ENSG00000171236/ENSG00000106804/ENSG00000100065/ENSG00000176170/ENSG00000133710/ENSG00000136574/ENSG00000113140/ENSG00000102755/ENSG00000164362/ENSG00000119630/ENSG00000102760/ENSG00000133048
BP	GO:0051493	regulation of cytoskeleton organization	34/711	461/14264	0.0145439	0.138527	ENSG00000076382/ENSG00000166851/ENSG00000088325/ENSG00000087586/ENSG00000138160/ENSG00000013810/ENSG00000117650/ENSG00000117632/ENSG00000122966/ENSG00000078401/ENSG00000012048/ENSG00000121957/ENSG00000134222/ENSG00000162063/ENSG00000115963/ENSG00000149554/ENSG00000163171/ENSG00000154839/ENSG00000171992/ENSG00000121621/ENSG00000123473/ENSG00000165480/ENSG00000230873/ENSG00000164188/ENSG00000175175…	SPAG5/PLK1/TPX2/AURKA/KIF11/TACC3/NEK2/STMN1/CIT/EDN1/BRCA1/GPSM2/PSRC1/CCNF/RND3/CHEK1/CDC42EP3/SKA1/SYNPO/KIF18A/STIL/SKA3/STMND1/RANBP3L/PPM1E/BORA/NES/GPM6B/TUBB4A/CCDC88A/CTGF/RGCC/TMOD1/TMSB15A	34	8	ENSG00000078401/ENSG00000115963/ENSG00000163171/ENSG00000171992/ENSG00000164188/ENSG00000046653/ENSG00000104833/ENSG00000118523	26	ENSG00000076382/ENSG00000166851/ENSG00000088325/ENSG00000087586/ENSG00000138160/ENSG00000013810/ENSG00000117650/ENSG00000117632/ENSG00000122966/ENSG00000012048/ENSG00000121957/ENSG00000134222/ENSG00000162063/ENSG00000149554/ENSG00000154839/ENSG00000121621/ENSG00000123473/ENSG00000165480/ENSG00000230873/ENSG00000175175/ENSG00000136122/ENSG00000132688/ENSG00000115355/ENSG00000102760/ENSG00000136842…
BP	GO:0045445	myoblast differentiation	8/711	65/14264	0.0150394	0.139597	ENSG00000116016/ENSG00000164188/ENSG00000125735/ENSG00000148677/ENSG00000165887/ENSG00000139174/ENSG00000176401/ENSG00000145824	EPAS1/RANBP3L/TNFSF14/ANKRD1/ANKRD2/PRICKLE1/EID2B/CXCL14	8	7	ENSG00000116016/ENSG00000164188/ENSG00000125735/ENSG00000148677/ENSG00000165887/ENSG00000139174/ENSG00000145824	1	ENSG00000176401
BP	GO:0055024	regulation of cardiac muscle tissue development	8/711	65/14264	0.0150394	0.139597	ENSG00000134057/ENSG00000170312/ENSG00000078401/ENSG00000152661/ENSG00000137193/ENSG00000069702/ENSG00000125266/ENSG00000138207	CCNB1/CDK1/EDN1/GJA1/PIM1/TGFBR3/EFNB2/RBP4	8	2	ENSG00000078401/ENSG00000125266	6	ENSG00000134057/ENSG00000170312/ENSG00000152661/ENSG00000137193/ENSG00000069702/ENSG00000138207
BP	GO:0055117	regulation of cardiac muscle contraction	8/711	65/14264	0.0150394	0.139597	ENSG00000213366/ENSG00000136574/ENSG00000163485/ENSG00000184588/ENSG00000118729/ENSG00000198626/ENSG00000118523/ENSG00000265107	GSTM2/GATA4/ADORA1/PDE4B/CASQ2/RYR2/CTGF/GJA5	8	5	ENSG00000213366/ENSG00000118729/ENSG00000198626/ENSG00000118523/ENSG00000265107	3	ENSG00000136574/ENSG00000163485/ENSG00000184588
BP	GO:0061333	renal tubule morphogenesis	8/711	65/14264	0.0150394	0.139597	ENSG00000184937/ENSG00000171791/ENSG00000114315/ENSG00000273706/ENSG00000119630/ENSG00000170577/ENSG00000128713/ENSG00000125084	WT1/BCL2/HES1/LHX1/PGF/SIX2/HOXD11/WNT1	8	1	ENSG00000114315	7	ENSG00000184937/ENSG00000171791/ENSG00000273706/ENSG00000119630/ENSG00000170577/ENSG00000128713/ENSG00000125084
BP	GO:0072028	nephron morphogenesis	8/711	65/14264	0.0150394	0.139597	ENSG00000184937/ENSG00000171791/ENSG00000114315/ENSG00000273706/ENSG00000119630/ENSG00000170577/ENSG00000128713/ENSG00000125084	WT1/BCL2/HES1/LHX1/PGF/SIX2/HOXD11/WNT1	8	1	ENSG00000114315	7	ENSG00000184937/ENSG00000171791/ENSG00000273706/ENSG00000119630/ENSG00000170577/ENSG00000128713/ENSG00000125084
BP	GO:0001833	inner cell mass cell proliferation	3/711	11/14264	0.015066	0.139597	ENSG00000146918/ENSG00000101003/ENSG00000139618	NCAPG2/GINS1/BRCA2	3	0		3	ENSG00000146918/ENSG00000101003/ENSG00000139618
BP	GO:0003093	regulation of glomerular filtration	3/711	11/14264	0.015066	0.139597	ENSG00000152661/ENSG00000163485/ENSG00000265107	GJA1/ADORA1/GJA5	3	1	ENSG00000265107	2	ENSG00000152661/ENSG00000163485
BP	GO:0006273	lagging strand elongation	3/711	11/14264	0.015066	0.139597	ENSG00000168496/ENSG00000105486/ENSG00000138346	FEN1/LIG1/DNA2	3	0		3	ENSG00000168496/ENSG00000105486/ENSG00000138346
BP	GO:0015732	prostaglandin transport	3/711	11/14264	0.015066	0.139597	ENSG00000078401/ENSG00000176463/ENSG00000007171	EDN1/SLCO3A1/NOS2	3	1	ENSG00000078401	2	ENSG00000176463/ENSG00000007171
BP	GO:0016264	gap junction assembly	3/711	11/14264	0.015066	0.139597	ENSG00000152661/ENSG00000165474/ENSG00000265107	GJA1/GJB2/GJA5	3	1	ENSG00000265107	2	ENSG00000152661/ENSG00000165474
BP	GO:0044117	growth of symbiont in host	3/711	11/14264	0.015066	0.139597	ENSG00000129988/ENSG00000161031/ENSG00000197561	LBP/PGLYRP2/ELANE	3	1	ENSG00000129988	2	ENSG00000161031/ENSG00000197561
BP	GO:0048521	negative regulation of behavior	3/711	11/14264	0.015066	0.139597	ENSG00000109255/ENSG00000163485/ENSG00000170893	NMU/ADORA1/TRH	3	0		3	ENSG00000109255/ENSG00000163485/ENSG00000170893
BP	GO:0072178	nephric duct morphogenesis	3/711	11/14264	0.015066	0.139597	ENSG00000116106/ENSG00000273706/ENSG00000125266	EPHA4/LHX1/EFNB2	3	2	ENSG00000116106/ENSG00000125266	1	ENSG00000273706
BP	GO:0060993	kidney morphogenesis	9/711	78/14264	0.015252	0.14092	ENSG00000184937/ENSG00000171791/ENSG00000129654/ENSG00000114315/ENSG00000273706/ENSG00000119630/ENSG00000170577/ENSG00000128713/ENSG00000125084	WT1/BCL2/FOXJ1/HES1/LHX1/PGF/SIX2/HOXD11/WNT1	9	1	ENSG00000114315	8	ENSG00000184937/ENSG00000171791/ENSG00000129654/ENSG00000273706/ENSG00000119630/ENSG00000170577/ENSG00000128713/ENSG00000125084
BP	GO:0072210	metanephric nephron development	5/711	30/14264	0.0153361	0.14092	ENSG00000184937/ENSG00000114315/ENSG00000008196/ENSG00000273706/ENSG00000170577	WT1/HES1/TFAP2B/LHX1/SIX2	5	2	ENSG00000114315/ENSG00000008196	3	ENSG00000184937/ENSG00000273706/ENSG00000170577
BP	GO:0097421	liver regeneration	5/711	30/14264	0.0153361	0.14092	ENSG00000087586/ENSG00000163347/ENSG00000132646/ENSG00000176890/ENSG00000106462	AURKA/CLDN1/PCNA/TYMS/EZH2	5	1	ENSG00000163347	4	ENSG00000087586/ENSG00000132646/ENSG00000176890/ENSG00000106462
BP	GO:1904030	negative regulation of cyclin-dependent protein kinase activity	5/711	30/14264	0.0153361	0.14092	ENSG00000166851/ENSG00000123080/ENSG00000124762/ENSG00000147883/ENSG00000129355	PLK1/CDKN2C/CDKN1A/CDKN2B/CDKN2D	5	1	ENSG00000147883	4	ENSG00000166851/ENSG00000123080/ENSG00000124762/ENSG00000129355
BP	GO:0032409	regulation of transporter activity	18/711	207/14264	0.0155217	0.14205	ENSG00000174871/ENSG00000152661/ENSG00000171791/ENSG00000150594/ENSG00000126803/ENSG00000153956/ENSG00000105711/ENSG00000213366/ENSG00000184588/ENSG00000118729/ENSG00000198626/ENSG00000058335/ENSG00000169403/ENSG00000177098/ENSG00000137726/ENSG00000129159/ENSG00000180509/ENSG00000237515	CNIH2/GJA1/BCL2/ADRA2A/HSPA2/CACNA2D1/SCN1B/GSTM2/PDE4B/CASQ2/RYR2/RASGRF1/PTAFR/SCN4B/FXYD6/KCNC1/KCNE1/SHISA9	18	7	ENSG00000153956/ENSG00000213366/ENSG00000118729/ENSG00000198626/ENSG00000058335/ENSG00000129159/ENSG00000237515	11	ENSG00000174871/ENSG00000152661/ENSG00000171791/ENSG00000150594/ENSG00000126803/ENSG00000105711/ENSG00000184588/ENSG00000169403/ENSG00000177098/ENSG00000137726/ENSG00000180509
BP	GO:0030858	positive regulation of epithelial cell differentiation	7/711	53/14264	0.0155553	0.14205	ENSG00000272398/ENSG00000129654/ENSG00000111012/ENSG00000273706/ENSG00000166823/ENSG00000163623/ENSG00000184113	CD24/FOXJ1/CYP27B1/LHX1/MESP1/NKX6-1/CLDN5	7	2	ENSG00000272398/ENSG00000166823	5	ENSG00000129654/ENSG00000111012/ENSG00000273706/ENSG00000163623/ENSG00000184113
BP	GO:0051438	regulation of ubiquitin-protein transferase activity	7/711	53/14264	0.0155553	0.14205	ENSG00000166851/ENSG00000117399/ENSG00000164287/ENSG00000112029/ENSG00000175063/ENSG00000108106/ENSG00000164109	PLK1/CDC20/CDC20B/FBXO5/UBE2C/UBE2S/MAD2L1	7	0		7	ENSG00000166851/ENSG00000117399/ENSG00000164287/ENSG00000112029/ENSG00000175063/ENSG00000108106/ENSG00000164109
BP	GO:0042772	DNA damage response, signal transduction resulting in transcription	4/711	20/14264	0.0156614	0.14214	ENSG00000111206/ENSG00000124762/ENSG00000012048/ENSG00000139618	FOXM1/CDKN1A/BRCA1/BRCA2	4	0		4	ENSG00000111206/ENSG00000124762/ENSG00000012048/ENSG00000139618
BP	GO:0086012	membrane depolarization during cardiac muscle cell action potential	4/711	20/14264	0.0156614	0.14214	ENSG00000153956/ENSG00000105711/ENSG00000177098/ENSG00000265107	CACNA2D1/SCN1B/SCN4B/GJA5	4	2	ENSG00000153956/ENSG00000265107	2	ENSG00000105711/ENSG00000177098
BP	GO:1903429	regulation of cell maturation	4/711	20/14264	0.0156614	0.14214	ENSG00000087586/ENSG00000118193/ENSG00000171791/ENSG00000162722	AURKA/KIF14/BCL2/TRIM58	4	1	ENSG00000162722	3	ENSG00000087586/ENSG00000118193/ENSG00000171791
BP	GO:0051272	positive regulation of cellular component movement	31/711	414/14264	0.0157047	0.142242	ENSG00000129988/ENSG00000117632/ENSG00000078401/ENSG00000115414/ENSG00000142871/ENSG00000137135/ENSG00000054654/ENSG00000171791/ENSG00000136158/ENSG00000136235/ENSG00000005961/ENSG00000150594/ENSG00000092969/ENSG00000075218/ENSG00000186891/ENSG00000156299/ENSG00000173404/ENSG00000138772/ENSG00000176170/ENSG00000113140/ENSG00000197561/ENSG00000102755/ENSG00000125735/ENSG00000164362/ENSG00000143556…	LBP/STMN1/EDN1/FN1/CYR61/ARHGEF39/SYNE2/BCL2/SPRY2/GPNMB/ITGA2B/ADRA2A/TGFB2/GTSE1/TNFRSF18/TIAM1/INSM1/ANXA3/SPHK1/SPARC/ELANE/FLT1/TNFSF14/TERT/S100A7/S100A14/SEMA7A/PGF/PTAFR/TMSB15A/CXCL14	31	10	ENSG00000129988/ENSG00000078401/ENSG00000142871/ENSG00000136158/ENSG00000136235/ENSG00000092969/ENSG00000138772/ENSG00000125735/ENSG00000138623/ENSG00000145824	21	ENSG00000117632/ENSG00000115414/ENSG00000137135/ENSG00000054654/ENSG00000171791/ENSG00000005961/ENSG00000150594/ENSG00000075218/ENSG00000186891/ENSG00000156299/ENSG00000173404/ENSG00000176170/ENSG00000113140/ENSG00000197561/ENSG00000102755/ENSG00000164362/ENSG00000143556/ENSG00000189334/ENSG00000119630/ENSG00000169403/ENSG00000158164
BP	GO:0017015	regulation of transforming growth factor beta receptor signaling pathway	10/711	92/14264	0.0160977	0.145503	ENSG00000124225/ENSG00000164442/ENSG00000095739/ENSG00000242265/ENSG00000171236/ENSG00000147883/ENSG00000069702/ENSG00000156535/ENSG00000128045/ENSG00000125084	PMEPA1/CITED2/BAMBI/PEG10/LRG1/CDKN2B/TGFBR3/CD109/RASL11B/WNT1	10	5	ENSG00000124225/ENSG00000164442/ENSG00000095739/ENSG00000147883/ENSG00000128045	5	ENSG00000242265/ENSG00000171236/ENSG00000069702/ENSG00000156535/ENSG00000125084
BP	GO:0043393	regulation of protein binding	17/711	193/14264	0.0163506	0.147189	ENSG00000166851/ENSG00000087586/ENSG00000178999/ENSG00000117632/ENSG00000095739/ENSG00000128951/ENSG00000171791/ENSG00000106003/ENSG00000116106/ENSG00000075218/ENSG00000156299/ENSG00000185745/ENSG00000132688/ENSG00000164362/ENSG00000069702/ENSG00000184584/ENSG00000100060	PLK1/AURKA/AURKB/STMN1/BAMBI/DUT/BCL2/LFNG/EPHA4/GTSE1/TIAM1/IFIT1/NES/TERT/TGFBR3/TMEM173/MFNG	17	2	ENSG00000095739/ENSG00000116106	15	ENSG00000166851/ENSG00000087586/ENSG00000178999/ENSG00000117632/ENSG00000128951/ENSG00000171791/ENSG00000106003/ENSG00000075218/ENSG00000156299/ENSG00000185745/ENSG00000132688/ENSG00000164362/ENSG00000069702/ENSG00000184584/ENSG00000100060
BP	GO:0071560	cellular response to transforming growth factor beta stimulus	17/711	193/14264	0.0163506	0.147189	ENSG00000163347/ENSG00000124225/ENSG00000164442/ENSG00000078401/ENSG00000095739/ENSG00000242265/ENSG00000171236/ENSG00000147883/ENSG00000092969/ENSG00000148677/ENSG00000122176/ENSG00000069702/ENSG00000156535/ENSG00000128045/ENSG00000125084/ENSG00000184113/ENSG00000134532	CLDN1/PMEPA1/CITED2/EDN1/BAMBI/PEG10/LRG1/CDKN2B/TGFB2/ANKRD1/FMOD/TGFBR3/CD109/RASL11B/WNT1/CLDN5/SOX5	17	10	ENSG00000163347/ENSG00000124225/ENSG00000164442/ENSG00000078401/ENSG00000095739/ENSG00000147883/ENSG00000092969/ENSG00000148677/ENSG00000122176/ENSG00000128045	7	ENSG00000242265/ENSG00000171236/ENSG00000069702/ENSG00000156535/ENSG00000125084/ENSG00000184113/ENSG00000134532
BP	GO:0035050	embryonic heart tube development	8/711	66/14264	0.0163915	0.147258	ENSG00000164442/ENSG00000152661/ENSG00000123473/ENSG00000114315/ENSG00000136574/ENSG00000198626/ENSG00000166823/ENSG00000265107	CITED2/GJA1/STIL/HES1/GATA4/RYR2/MESP1/GJA5	8	5	ENSG00000164442/ENSG00000114315/ENSG00000198626/ENSG00000166823/ENSG00000265107	3	ENSG00000152661/ENSG00000123473/ENSG00000136574
BP	GO:0043154	negative regulation of cysteine-type endopeptidase activity involved in apoptotic process	9/711	79/14264	0.0164786	0.14774	ENSG00000089685/ENSG00000170540/ENSG00000078081/ENSG00000008196/ENSG00000129355/ENSG00000126709/ENSG00000125735/ENSG00000145779/ENSG00000028137	BIRC5/ARL6IP1/LAMP3/TFAP2B/CDKN2D/IFI6/TNFSF14/TNFAIP8/TNFRSF1B	9	2	ENSG00000008196/ENSG00000125735	7	ENSG00000089685/ENSG00000170540/ENSG00000078081/ENSG00000129355/ENSG00000126709/ENSG00000145779/ENSG00000028137
BP	GO:0010718	positive regulation of epithelial to mesenchymal transition	6/711	42/14264	0.0170346	0.152109	ENSG00000095739/ENSG00000130558/ENSG00000106462/ENSG00000092969/ENSG00000156299/ENSG00000102760	BAMBI/OLFM1/EZH2/TGFB2/TIAM1/RGCC	6	2	ENSG00000095739/ENSG00000092969	4	ENSG00000130558/ENSG00000106462/ENSG00000156299/ENSG00000102760
BP	GO:0046456	icosanoid biosynthetic process	6/711	42/14264	0.0170346	0.152109	ENSG00000078401/ENSG00000149485/ENSG00000099998/ENSG00000116711/ENSG00000012779/ENSG00000196139	EDN1/FADS1/GGT5/PLA2G4A/ALOX5/AKR1C3	6	4	ENSG00000078401/ENSG00000116711/ENSG00000012779/ENSG00000196139	2	ENSG00000149485/ENSG00000099998
BP	GO:0032835	glomerulus development	7/711	54/14264	0.0171282	0.152638	ENSG00000272398/ENSG00000184937/ENSG00000171791/ENSG00000138193/ENSG00000129654/ENSG00000114315/ENSG00000273706	CD24/WT1/BCL2/PLCE1/FOXJ1/HES1/LHX1	7	3	ENSG00000272398/ENSG00000138193/ENSG00000114315	4	ENSG00000184937/ENSG00000171791/ENSG00000129654/ENSG00000273706
BP	GO:0002685	regulation of leukocyte migration	13/711	135/14264	0.0172439	0.15336	ENSG00000129988/ENSG00000078401/ENSG00000005961/ENSG00000186891/ENSG00000106804/ENSG00000163485/ENSG00000197561/ENSG00000125735/ENSG00000143556/ENSG00000189334/ENSG00000119630/ENSG00000169403/ENSG00000145824	LBP/EDN1/ITGA2B/TNFRSF18/C5/ADORA1/ELANE/TNFSF14/S100A7/S100A14/PGF/PTAFR/CXCL14	13	4	ENSG00000129988/ENSG00000078401/ENSG00000125735/ENSG00000145824	9	ENSG00000005961/ENSG00000186891/ENSG00000106804/ENSG00000163485/ENSG00000197561/ENSG00000143556/ENSG00000189334/ENSG00000119630/ENSG00000169403
BP	GO:0061351	neural precursor cell proliferation	12/711	121/14264	0.0175265	0.155507	ENSG00000118193/ENSG00000161800/ENSG00000165304/ENSG00000066279/ENSG00000167325/ENSG00000163507/ENSG00000171241/ENSG00000184486/ENSG00000173404/ENSG00000132688/ENSG00000125084/ENSG00000134532	KIF14/RACGAP1/MELK/ASPM/RRM1/CIP2A/SHCBP1/POU3F2/INSM1/NES/WNT1/SOX5	12	0		12	ENSG00000118193/ENSG00000161800/ENSG00000165304/ENSG00000066279/ENSG00000167325/ENSG00000163507/ENSG00000171241/ENSG00000184486/ENSG00000173404/ENSG00000132688/ENSG00000125084/ENSG00000134532
BP	GO:0015949	nucleobase-containing small molecule interconversion	5/711	31/14264	0.0175555	0.155507	ENSG00000167325/ENSG00000176890/ENSG00000128951/ENSG00000171848/ENSG00000140057	RRM1/TYMS/DUT/RRM2/AK7	5	0		5	ENSG00000167325/ENSG00000176890/ENSG00000128951/ENSG00000171848/ENSG00000140057
BP	GO:0042692	muscle cell differentiation	23/711	288/14264	0.0176661	0.156174	ENSG00000134057/ENSG00000170312/ENSG00000078401/ENSG00000184937/ENSG00000171791/ENSG00000106462/ENSG00000114315/ENSG00000166831/ENSG00000136574/ENSG00000043039/ENSG00000124882/ENSG00000118729/ENSG00000125735/ENSG00000167244/ENSG00000179057/ENSG00000148677/ENSG00000165887/ENSG00000166823/ENSG00000125266/ENSG00000249715/ENSG00000183644/ENSG00000125084/ENSG00000136842	CCNB1/CDK1/EDN1/WT1/BCL2/EZH2/HES1/RBPMS2/GATA4/BARX2/EREG/CASQ2/TNFSF14/IGF2/IGSF22/ANKRD1/ANKRD2/MESP1/EFNB2/FER1L5/C11orf88/WNT1/TMOD1	23	10	ENSG00000078401/ENSG00000114315/ENSG00000118729/ENSG00000125735/ENSG00000179057/ENSG00000148677/ENSG00000165887/ENSG00000166823/ENSG00000125266/ENSG00000249715	13	ENSG00000134057/ENSG00000170312/ENSG00000184937/ENSG00000171791/ENSG00000106462/ENSG00000166831/ENSG00000136574/ENSG00000043039/ENSG00000124882/ENSG00000167244/ENSG00000183644/ENSG00000125084/ENSG00000136842
BP	GO:0051098	regulation of binding	25/711	321/14264	0.018307	0.161517	ENSG00000166851/ENSG00000164104/ENSG00000087586/ENSG00000178999/ENSG00000146670/ENSG00000123485/ENSG00000117650/ENSG00000117632/ENSG00000095739/ENSG00000101412/ENSG00000112312/ENSG00000128951/ENSG00000171791/ENSG00000106003/ENSG00000116106/ENSG00000075218/ENSG00000114315/ENSG00000156299/ENSG00000185745/ENSG00000167513/ENSG00000132688/ENSG00000164362/ENSG00000069702/ENSG00000184584/ENSG00000100060	PLK1/HMGB2/AURKA/AURKB/CDCA5/HJURP/NEK2/STMN1/BAMBI/E2F1/GMNN/DUT/BCL2/LFNG/EPHA4/GTSE1/HES1/TIAM1/IFIT1/CDT1/NES/TERT/TGFBR3/TMEM173/MFNG	25	3	ENSG00000095739/ENSG00000116106/ENSG00000114315	22	ENSG00000166851/ENSG00000164104/ENSG00000087586/ENSG00000178999/ENSG00000146670/ENSG00000123485/ENSG00000117650/ENSG00000117632/ENSG00000101412/ENSG00000112312/ENSG00000128951/ENSG00000171791/ENSG00000106003/ENSG00000075218/ENSG00000156299/ENSG00000185745/ENSG00000167513/ENSG00000132688/ENSG00000164362/ENSG00000069702/ENSG00000184584/ENSG00000100060
BP	GO:0072089	stem cell proliferation	10/711	94/14264	0.0184855	0.161537	ENSG00000164104/ENSG00000161800/ENSG00000066279/ENSG00000077942/ENSG00000132688/ENSG00000164362/ENSG00000170577/ENSG00000108379/ENSG00000125084/ENSG00000134532	HMGB2/RACGAP1/ASPM/FBLN1/NES/TERT/SIX2/WNT3/WNT1/SOX5	10	0		10	ENSG00000164104/ENSG00000161800/ENSG00000066279/ENSG00000077942/ENSG00000132688/ENSG00000164362/ENSG00000170577/ENSG00000108379/ENSG00000125084/ENSG00000134532
BP	GO:1903844	regulation of cellular response to transforming growth factor beta stimulus	10/711	94/14264	0.0184855	0.161537	ENSG00000124225/ENSG00000164442/ENSG00000095739/ENSG00000242265/ENSG00000171236/ENSG00000147883/ENSG00000069702/ENSG00000156535/ENSG00000128045/ENSG00000125084	PMEPA1/CITED2/BAMBI/PEG10/LRG1/CDKN2B/TGFBR3/CD109/RASL11B/WNT1	10	5	ENSG00000124225/ENSG00000164442/ENSG00000095739/ENSG00000147883/ENSG00000128045	5	ENSG00000242265/ENSG00000171236/ENSG00000069702/ENSG00000156535/ENSG00000125084
BP	GO:2000147	positive regulation of cell motility	30/711	403/14264	0.018583	0.161537	ENSG00000129988/ENSG00000078401/ENSG00000115414/ENSG00000142871/ENSG00000137135/ENSG00000054654/ENSG00000171791/ENSG00000136158/ENSG00000136235/ENSG00000005961/ENSG00000150594/ENSG00000092969/ENSG00000075218/ENSG00000186891/ENSG00000156299/ENSG00000173404/ENSG00000138772/ENSG00000176170/ENSG00000113140/ENSG00000197561/ENSG00000102755/ENSG00000125735/ENSG00000164362/ENSG00000143556/ENSG00000189334…	LBP/EDN1/FN1/CYR61/ARHGEF39/SYNE2/BCL2/SPRY2/GPNMB/ITGA2B/ADRA2A/TGFB2/GTSE1/TNFRSF18/TIAM1/INSM1/ANXA3/SPHK1/SPARC/ELANE/FLT1/TNFSF14/TERT/S100A7/S100A14/SEMA7A/PGF/PTAFR/TMSB15A/CXCL14	30	10	ENSG00000129988/ENSG00000078401/ENSG00000142871/ENSG00000136158/ENSG00000136235/ENSG00000092969/ENSG00000138772/ENSG00000125735/ENSG00000138623/ENSG00000145824	20	ENSG00000115414/ENSG00000137135/ENSG00000054654/ENSG00000171791/ENSG00000005961/ENSG00000150594/ENSG00000075218/ENSG00000186891/ENSG00000156299/ENSG00000173404/ENSG00000176170/ENSG00000113140/ENSG00000197561/ENSG00000102755/ENSG00000164362/ENSG00000143556/ENSG00000189334/ENSG00000119630/ENSG00000169403/ENSG00000158164
BP	GO:0048771	tissue remodeling	12/711	122/14264	0.0185912	0.161537	ENSG00000163435/ENSG00000152661/ENSG00000116016/ENSG00000136235/ENSG00000173546/ENSG00000004799/ENSG00000167601/ENSG00000182492/ENSG00000099617/ENSG00000105997/ENSG00000265107/ENSG00000168918	ELF3/GJA1/EPAS1/GPNMB/CSPG4/PDK4/AXL/BGN/EFNA2/HOXA3/GJA5/INPP5D	12	5	ENSG00000163435/ENSG00000116016/ENSG00000136235/ENSG00000265107/ENSG00000168918	7	ENSG00000152661/ENSG00000173546/ENSG00000004799/ENSG00000167601/ENSG00000182492/ENSG00000099617/ENSG00000105997
BP	GO:0003171	atrioventricular valve development	4/711	21/14264	0.018601	0.161537	ENSG00000130558/ENSG00000142871/ENSG00000092969/ENSG00000265107	OLFM1/CYR61/TGFB2/GJA5	4	3	ENSG00000142871/ENSG00000092969/ENSG00000265107	1	ENSG00000130558
BP	GO:0010971	positive regulation of G2/M transition of mitotic cell cycle	4/711	21/14264	0.018601	0.161537	ENSG00000134057/ENSG00000170312/ENSG00000143476/ENSG00000097046	CCNB1/CDK1/DTL/CDC7	4	0		4	ENSG00000134057/ENSG00000170312/ENSG00000143476/ENSG00000097046
BP	GO:0045662	negative regulation of myoblast differentiation	4/711	21/14264	0.018601	0.161537	ENSG00000165887/ENSG00000139174/ENSG00000176401/ENSG00000145824	ANKRD2/PRICKLE1/EID2B/CXCL14	4	3	ENSG00000165887/ENSG00000139174/ENSG00000145824	1	ENSG00000176401
BP	GO:2000104	negative regulation of DNA-dependent DNA replication	4/711	21/14264	0.018601	0.161537	ENSG00000112312/ENSG00000159147/ENSG00000139618/ENSG00000197299	GMNN/DONSON/BRCA2/BLM	4	0		4	ENSG00000112312/ENSG00000159147/ENSG00000139618/ENSG00000197299
BP	GO:0015837	amine transport	7/711	55/14264	0.0188102	0.161747	ENSG00000170540/ENSG00000150594/ENSG00000158445/ENSG00000163485/ENSG00000188338/ENSG00000170893/ENSG00000140519	ARL6IP1/ADRA2A/KCNB1/ADORA1/SLC38A3/TRH/RHCG	7	2	ENSG00000158445/ENSG00000140519	5	ENSG00000170540/ENSG00000150594/ENSG00000163485/ENSG00000188338/ENSG00000170893
BP	GO:0032200	telomere organization	15/711	166/14264	0.0188523	0.161747	ENSG00000178999/ENSG00000117650/ENSG00000132646/ENSG00000140451/ENSG00000168496/ENSG00000174371/ENSG00000160957/ENSG00000198056/ENSG00000175305/ENSG00000138346/ENSG00000139618/ENSG00000197299/ENSG00000100479/ENSG00000164362/ENSG00000197153	AURKB/NEK2/PCNA/PIF1/FEN1/EXO1/RECQL4/PRIM1/CCNE2/DNA2/BRCA2/BLM/POLE2/TERT/HIST1H3J	15	0		15	ENSG00000178999/ENSG00000117650/ENSG00000132646/ENSG00000140451/ENSG00000168496/ENSG00000174371/ENSG00000160957/ENSG00000198056/ENSG00000175305/ENSG00000138346/ENSG00000139618/ENSG00000197299/ENSG00000100479/ENSG00000164362/ENSG00000197153
BP	GO:0046622	positive regulation of organ growth	6/711	43/14264	0.0189884	0.161747	ENSG00000134057/ENSG00000170312/ENSG00000078401/ENSG00000184937/ENSG00000137193/ENSG00000069702	CCNB1/CDK1/EDN1/WT1/PIM1/TGFBR3	6	1	ENSG00000078401	5	ENSG00000134057/ENSG00000170312/ENSG00000184937/ENSG00000137193/ENSG00000069702
BP	GO:0048568	embryonic organ development	28/711	371/14264	0.019094	0.161747	ENSG00000164442/ENSG00000078401/ENSG00000142871/ENSG00000152661/ENSG00000116016/ENSG00000165891/ENSG00000136158/ENSG00000177103/ENSG00000184564/ENSG00000123473/ENSG00000183734/ENSG00000092969/ENSG00000114315/ENSG00000129173/ENSG00000166831/ENSG00000136574/ENSG00000273706/ENSG00000132688/ENSG00000167244/ENSG00000198626/ENSG00000168269/ENSG00000166823/ENSG00000137561/ENSG00000170577/ENSG00000138207…	CITED2/EDN1/CYR61/GJA1/EPAS1/E2F7/SPRY2/DSCAML1/SLITRK6/STIL/ASCL2/TGFB2/HES1/E2F8/RBPMS2/GATA4/LHX1/NES/IGF2/RYR2/FOXI1/MESP1/TTPA/SIX2/RBP4/WNT1/HOXA3/GJA5	28	11	ENSG00000164442/ENSG00000078401/ENSG00000142871/ENSG00000116016/ENSG00000136158/ENSG00000092969/ENSG00000114315/ENSG00000198626/ENSG00000168269/ENSG00000166823/ENSG00000265107	17	ENSG00000152661/ENSG00000165891/ENSG00000177103/ENSG00000184564/ENSG00000123473/ENSG00000183734/ENSG00000129173/ENSG00000166831/ENSG00000136574/ENSG00000273706/ENSG00000132688/ENSG00000167244/ENSG00000137561/ENSG00000170577/ENSG00000138207/ENSG00000125084/ENSG00000105997
BP	GO:0051899	membrane depolarization	9/711	81/14264	0.0191459	0.161747	ENSG00000078401/ENSG00000152661/ENSG00000171791/ENSG00000153956/ENSG00000105711/ENSG00000126709/ENSG00000055118/ENSG00000177098/ENSG00000265107	EDN1/GJA1/BCL2/CACNA2D1/SCN1B/IFI6/KCNH2/SCN4B/GJA5	9	3	ENSG00000078401/ENSG00000153956/ENSG00000265107	6	ENSG00000152661/ENSG00000171791/ENSG00000105711/ENSG00000126709/ENSG00000055118/ENSG00000177098
BP	GO:0044070	regulation of anion transport	8/711	68/14264	0.019355	0.161747	ENSG00000170540/ENSG00000078401/ENSG00000163485/ENSG00000102287/ENSG00000188338/ENSG00000170893/ENSG00000169403/ENSG00000178752	ARL6IP1/EDN1/ADORA1/GABRE/SLC38A3/TRH/PTAFR/ERFE	8	2	ENSG00000078401/ENSG00000102287	6	ENSG00000170540/ENSG00000163485/ENSG00000188338/ENSG00000170893/ENSG00000169403/ENSG00000178752
BP	GO:0001573	ganglioside metabolic process	3/711	12/14264	0.0193556	0.161747	ENSG00000135454/ENSG00000235863/ENSG00000148488	B4GALNT1/B3GALT4/ST8SIA6	3	0		3	ENSG00000135454/ENSG00000235863/ENSG00000148488
BP	GO:0007638	mechanosensory behavior	3/711	12/14264	0.0193556	0.161747	ENSG00000184564/ENSG00000174469/ENSG00000006468	SLITRK6/CNTNAP2/ETV1	3	0		3	ENSG00000184564/ENSG00000174469/ENSG00000006468
BP	GO:0009111	vitamin catabolic process	3/711	12/14264	0.0193556	0.161747	ENSG00000111012/ENSG00000159231/ENSG00000166426	CYP27B1/CBR3/CRABP1	3	0		3	ENSG00000111012/ENSG00000159231/ENSG00000166426
BP	GO:0010002	cardioblast differentiation	3/711	12/14264	0.0193556	0.161747	ENSG00000092969/ENSG00000136574/ENSG00000139174	TGFB2/GATA4/PRICKLE1	3	2	ENSG00000092969/ENSG00000139174	1	ENSG00000136574
BP	GO:0010457	centriole-centriole cohesion	3/711	12/14264	0.0193556	0.161747	ENSG00000117650/ENSG00000129810/ENSG00000044459	NEK2/SGO1/CNTLN	3	0		3	ENSG00000117650/ENSG00000129810/ENSG00000044459
BP	GO:0030208	dermatan sulfate biosynthetic process	3/711	12/14264	0.0193556	0.161747	ENSG00000173546/ENSG00000182492/ENSG00000171451	CSPG4/BGN/DSEL	3	0		3	ENSG00000173546/ENSG00000182492/ENSG00000171451
BP	GO:0035404	histone-serine phosphorylation	3/711	12/14264	0.0193556	0.161747	ENSG00000134057/ENSG00000087586/ENSG00000178999	CCNB1/AURKA/AURKB	3	0		3	ENSG00000134057/ENSG00000087586/ENSG00000178999
BP	GO:0044110	growth involved in symbiotic interaction	3/711	12/14264	0.0193556	0.161747	ENSG00000129988/ENSG00000161031/ENSG00000197561	LBP/PGLYRP2/ELANE	3	1	ENSG00000129988	2	ENSG00000161031/ENSG00000197561
BP	GO:0044116	growth of symbiont involved in interaction with host	3/711	12/14264	0.0193556	0.161747	ENSG00000129988/ENSG00000161031/ENSG00000197561	LBP/PGLYRP2/ELANE	3	1	ENSG00000129988	2	ENSG00000161031/ENSG00000197561
BP	GO:0051957	positive regulation of amino acid transport	3/711	12/14264	0.0193556	0.161747	ENSG00000170540/ENSG00000188338/ENSG00000170893	ARL6IP1/SLC38A3/TRH	3	0		3	ENSG00000170540/ENSG00000188338/ENSG00000170893
BP	GO:0090399	replicative senescence	3/711	12/14264	0.0193556	0.161747	ENSG00000124762/ENSG00000149554/ENSG00000164362	CDKN1A/CHEK1/TERT	3	0		3	ENSG00000124762/ENSG00000149554/ENSG00000164362
BP	GO:0098915	membrane repolarization during ventricular cardiac muscle cell action potential	3/711	12/14264	0.0193556	0.161747	ENSG00000162989/ENSG00000055118/ENSG00000180509	KCNJ3/KCNH2/KCNE1	3	1	ENSG00000162989	2	ENSG00000055118/ENSG00000180509
BP	GO:0099563	modification of synaptic structure	3/711	12/14264	0.0193556	0.161747	ENSG00000171992/ENSG00000116106/ENSG00000156299	SYNPO/EPHA4/TIAM1	3	2	ENSG00000171992/ENSG00000116106	1	ENSG00000156299
BP	GO:0140131	positive regulation of lymphocyte chemotaxis	3/711	12/14264	0.0193556	0.161747	ENSG00000125735/ENSG00000143556/ENSG00000145824	TNFSF14/S100A7/CXCL14	3	2	ENSG00000125735/ENSG00000145824	1	ENSG00000143556
BP	GO:0007283	spermatogenesis	29/711	388/14264	0.0194466	0.162201	ENSG00000134057/ENSG00000164611/ENSG00000164104/ENSG00000161800/ENSG00000188486/ENSG00000137812/ENSG00000101412/ENSG00000066279/ENSG00000105011/ENSG00000006047/ENSG00000237649/ENSG00000101443/ENSG00000158402/ENSG00000129654/ENSG00000163507/ENSG00000139734/ENSG00000135454/ENSG00000136492/ENSG00000126803/ENSG00000145491/ENSG00000139618/ENSG00000188596/ENSG00000100206/ENSG00000167601/ENSG00000120669…	CCNB1/PTTG1/HMGB2/RACGAP1/H2AFX/KNL1/E2F1/ASPM/ASF1B/YBX2/KIFC1/WFDC2/CDC25C/FOXJ1/CIP2A/DIAPH3/B4GALNT1/BRIP1/HSPA2/ROPN1L/BRCA2/CFAP54/DMC1/AXL/SOHLH2/PCYT1B/THEG/TDRD1/NEURL1	29	1	ENSG00000120669	28	ENSG00000134057/ENSG00000164611/ENSG00000164104/ENSG00000161800/ENSG00000188486/ENSG00000137812/ENSG00000101412/ENSG00000066279/ENSG00000105011/ENSG00000006047/ENSG00000237649/ENSG00000101443/ENSG00000158402/ENSG00000129654/ENSG00000163507/ENSG00000139734/ENSG00000135454/ENSG00000136492/ENSG00000126803/ENSG00000145491/ENSG00000139618/ENSG00000188596/ENSG00000100206/ENSG00000167601/ENSG00000102230…
BP	GO:0010466	negative regulation of peptidase activity	17/711	197/14264	0.0196079	0.162933	ENSG00000164611/ENSG00000089685/ENSG00000170540/ENSG00000101443/ENSG00000078081/ENSG00000106804/ENSG00000008196/ENSG00000129355/ENSG00000133710/ENSG00000163536/ENSG00000126709/ENSG00000125735/ENSG00000145779/ENSG00000137558/ENSG00000156535/ENSG00000177398/ENSG00000028137	PTTG1/BIRC5/ARL6IP1/WFDC2/LAMP3/C5/TFAP2B/CDKN2D/SPINK5/SERPINI1/IFI6/TNFSF14/TNFAIP8/PI15/CD109/UMODL1/TNFRSF1B	17	4	ENSG00000008196/ENSG00000163536/ENSG00000125735/ENSG00000177398	13	ENSG00000164611/ENSG00000089685/ENSG00000170540/ENSG00000101443/ENSG00000078081/ENSG00000106804/ENSG00000129355/ENSG00000133710/ENSG00000126709/ENSG00000145779/ENSG00000137558/ENSG00000156535/ENSG00000028137
BP	GO:0071559	response to transforming growth factor beta	17/711	197/14264	0.0196079	0.162933	ENSG00000163347/ENSG00000124225/ENSG00000164442/ENSG00000078401/ENSG00000095739/ENSG00000242265/ENSG00000171236/ENSG00000147883/ENSG00000092969/ENSG00000148677/ENSG00000122176/ENSG00000069702/ENSG00000156535/ENSG00000128045/ENSG00000125084/ENSG00000184113/ENSG00000134532	CLDN1/PMEPA1/CITED2/EDN1/BAMBI/PEG10/LRG1/CDKN2B/TGFB2/ANKRD1/FMOD/TGFBR3/CD109/RASL11B/WNT1/CLDN5/SOX5	17	10	ENSG00000163347/ENSG00000124225/ENSG00000164442/ENSG00000078401/ENSG00000095739/ENSG00000147883/ENSG00000092969/ENSG00000148677/ENSG00000122176/ENSG00000128045	7	ENSG00000242265/ENSG00000171236/ENSG00000069702/ENSG00000156535/ENSG00000125084/ENSG00000184113/ENSG00000134532
BP	GO:0007569	cell aging	10/711	95/14264	0.0197726	0.163994	ENSG00000111206/ENSG00000170312/ENSG00000188486/ENSG00000124762/ENSG00000171791/ENSG00000149554/ENSG00000080839/ENSG00000139618/ENSG00000164362/ENSG00000125084	FOXM1/CDK1/H2AFX/CDKN1A/BCL2/CHEK1/RBL1/BRCA2/TERT/WNT1	10	0		10	ENSG00000111206/ENSG00000170312/ENSG00000188486/ENSG00000124762/ENSG00000171791/ENSG00000149554/ENSG00000080839/ENSG00000139618/ENSG00000164362/ENSG00000125084
BP	GO:0001937	negative regulation of endothelial cell proliferation	5/711	32/14264	0.0199774	0.164156	ENSG00000152661/ENSG00000113140/ENSG00000102755/ENSG00000102760/ENSG00000173482	GJA1/SPARC/FLT1/RGCC/PTPRM	5	1	ENSG00000173482	4	ENSG00000152661/ENSG00000113140/ENSG00000102755/ENSG00000102760
BP	GO:0043268	positive regulation of potassium ion transport	5/711	32/14264	0.0199774	0.164156	ENSG00000150594/ENSG00000163485/ENSG00000055118/ENSG00000129159/ENSG00000180509	ADRA2A/ADORA1/KCNH2/KCNC1/KCNE1	5	1	ENSG00000129159	4	ENSG00000150594/ENSG00000163485/ENSG00000055118/ENSG00000180509
BP	GO:0048016	inositol phosphate-mediated signaling	5/711	32/14264	0.0199774	0.164156	ENSG00000159200/ENSG00000078401/ENSG00000096433/ENSG00000071282/ENSG00000138193	RCAN1/EDN1/ITPR3/LMCD1/PLCE1	5	4	ENSG00000159200/ENSG00000078401/ENSG00000071282/ENSG00000138193	1	ENSG00000096433
BP	GO:1901976	regulation of cell cycle checkpoint	5/711	32/14264	0.0199774	0.164156	ENSG00000134057/ENSG00000092470/ENSG00000080986/ENSG00000164109/ENSG00000167513	CCNB1/WDR76/NDC80/MAD2L1/CDT1	5	0		5	ENSG00000134057/ENSG00000092470/ENSG00000080986/ENSG00000164109/ENSG00000167513
BP	GO:1902808	positive regulation of cell cycle G1/S phase transition	5/711	32/14264	0.0199774	0.164156	ENSG00000101447/ENSG00000094804/ENSG00000093009/ENSG00000140465/ENSG00000164362	FAM83D/CDC6/CDC45/CYP1A1/TERT	5	1	ENSG00000140465	4	ENSG00000101447/ENSG00000094804/ENSG00000093009/ENSG00000164362
BP	GO:0002237	response to molecule of bacterial origin	22/711	276/14264	0.0203957	0.167212	ENSG00000272398/ENSG00000164104/ENSG00000129988/ENSG00000163347/ENSG00000078401/ENSG00000152661/ENSG00000100889/ENSG00000186891/ENSG00000111012/ENSG00000140465/ENSG00000054967/ENSG00000113140/ENSG00000165474/ENSG00000184588/ENSG00000197561/ENSG00000143556/ENSG00000148677/ENSG00000189334/ENSG00000167601/ENSG00000169403/ENSG00000007171/ENSG00000028137	CD24/HMGB2/LBP/CLDN1/EDN1/GJA1/PCK2/TNFRSF18/CYP27B1/CYP1A1/RELT/SPARC/GJB2/PDE4B/ELANE/S100A7/ANKRD1/S100A14/AXL/PTAFR/NOS2/TNFRSF1B	22	6	ENSG00000272398/ENSG00000129988/ENSG00000163347/ENSG00000078401/ENSG00000140465/ENSG00000148677	16	ENSG00000164104/ENSG00000152661/ENSG00000100889/ENSG00000186891/ENSG00000111012/ENSG00000054967/ENSG00000113140/ENSG00000165474/ENSG00000184588/ENSG00000197561/ENSG00000143556/ENSG00000189334/ENSG00000167601/ENSG00000169403/ENSG00000007171/ENSG00000028137
BP	GO:0030198	extracellular matrix organization	23/711	292/14264	0.0204249	0.167212	ENSG00000115414/ENSG00000184937/ENSG00000142871/ENSG00000163435/ENSG00000158859/ENSG00000130635/ENSG00000005961/ENSG00000053747/ENSG00000092969/ENSG00000163975/ENSG00000077942/ENSG00000133710/ENSG00000113140/ENSG00000115318/ENSG00000197561/ENSG00000046653/ENSG00000122176/ENSG00000182492/ENSG00000103044/ENSG00000118523/ENSG00000041982/ENSG00000139329/ENSG00000102760	FN1/WT1/CYR61/ELF3/ADAMTS4/COL5A1/ITGA2B/LAMA3/TGFB2/MELTF/FBLN1/SPINK5/SPARC/LOXL3/ELANE/GPM6B/FMOD/BGN/HAS3/CTGF/TNC/LUM/RGCC	23	9	ENSG00000142871/ENSG00000163435/ENSG00000130635/ENSG00000092969/ENSG00000046653/ENSG00000122176/ENSG00000118523/ENSG00000041982/ENSG00000139329	14	ENSG00000115414/ENSG00000184937/ENSG00000158859/ENSG00000005961/ENSG00000053747/ENSG00000163975/ENSG00000077942/ENSG00000133710/ENSG00000113140/ENSG00000115318/ENSG00000197561/ENSG00000182492/ENSG00000103044/ENSG00000102760
BP	GO:0043270	positive regulation of ion transport	17/711	198/14264	0.020495	0.167477	ENSG00000170540/ENSG00000078401/ENSG00000150594/ENSG00000126803/ENSG00000153956/ENSG00000105711/ENSG00000213366/ENSG00000163485/ENSG00000188338/ENSG00000055118/ENSG00000198626/ENSG00000170893/ENSG00000169403/ENSG00000177098/ENSG00000129159/ENSG00000180509/ENSG00000178752	ARL6IP1/EDN1/ADRA2A/HSPA2/CACNA2D1/SCN1B/GSTM2/ADORA1/SLC38A3/KCNH2/RYR2/TRH/PTAFR/SCN4B/KCNC1/KCNE1/ERFE	17	5	ENSG00000078401/ENSG00000153956/ENSG00000213366/ENSG00000198626/ENSG00000129159	12	ENSG00000170540/ENSG00000150594/ENSG00000126803/ENSG00000105711/ENSG00000163485/ENSG00000188338/ENSG00000055118/ENSG00000170893/ENSG00000169403/ENSG00000177098/ENSG00000180509/ENSG00000178752
BP	GO:0006890	retrograde vesicle-mediated transport, Golgi to ER	9/711	82/14264	0.0205909	0.167753	ENSG00000142945/ENSG00000138160/ENSG00000090889/ENSG00000161800/ENSG00000137807/ENSG00000163808/ENSG00000138778/ENSG00000121621/ENSG00000066735	KIF2C/KIF11/KIF4A/RACGAP1/KIF23/KIF15/CENPE/KIF18A/KIF26A	9	0		9	ENSG00000142945/ENSG00000138160/ENSG00000090889/ENSG00000161800/ENSG00000137807/ENSG00000163808/ENSG00000138778/ENSG00000121621/ENSG00000066735
BP	GO:0014855	striated muscle cell proliferation	7/711	56/14264	0.0206045	0.167753	ENSG00000134057/ENSG00000170312/ENSG00000152661/ENSG00000137193/ENSG00000092969/ENSG00000069702/ENSG00000138207	CCNB1/CDK1/GJA1/PIM1/TGFB2/TGFBR3/RBP4	7	1	ENSG00000092969	6	ENSG00000134057/ENSG00000170312/ENSG00000152661/ENSG00000137193/ENSG00000069702/ENSG00000138207
BP	GO:0050920	regulation of chemotaxis	14/711	153/14264	0.020669	0.167968	ENSG00000129988/ENSG00000078401/ENSG00000106804/ENSG00000156299/ENSG00000172232/ENSG00000197561/ENSG00000125735/ENSG00000143556/ENSG00000189334/ENSG00000138623/ENSG00000119630/ENSG00000125266/ENSG00000108379/ENSG00000145824	LBP/EDN1/C5/TIAM1/AZU1/ELANE/TNFSF14/S100A7/S100A14/SEMA7A/PGF/EFNB2/WNT3/CXCL14	14	6	ENSG00000129988/ENSG00000078401/ENSG00000125735/ENSG00000138623/ENSG00000125266/ENSG00000145824	8	ENSG00000106804/ENSG00000156299/ENSG00000172232/ENSG00000197561/ENSG00000143556/ENSG00000189334/ENSG00000119630/ENSG00000108379
BP	GO:0007389	pattern specification process	26/711	341/14264	0.0208074	0.168784	ENSG00000087586/ENSG00000164442/ENSG00000078401/ENSG00000184937/ENSG00000152661/ENSG00000106003/ENSG00000129654/ENSG00000177103/ENSG00000123473/ENSG00000114315/ENSG00000183145/ENSG00000136574/ENSG00000273706/ENSG00000168772/ENSG00000164056/ENSG00000134569/ENSG00000169126/ENSG00000166823/ENSG00000170577/ENSG00000108379/ENSG00000128713/ENSG00000163623/ENSG00000125084/ENSG00000128610/ENSG00000100060…	AURKA/CITED2/EDN1/WT1/GJA1/LFNG/FOXJ1/DSCAML1/STIL/HES1/RIPPLY3/GATA4/LHX1/CXXC4/SPRY1/LRP4/ARMC4/MESP1/SIX2/WNT3/HOXD11/NKX6-1/WNT1/FEZF1/MFNG/HOXA3	26	6	ENSG00000164442/ENSG00000078401/ENSG00000114315/ENSG00000164056/ENSG00000134569/ENSG00000166823	20	ENSG00000087586/ENSG00000184937/ENSG00000152661/ENSG00000106003/ENSG00000129654/ENSG00000177103/ENSG00000123473/ENSG00000183145/ENSG00000136574/ENSG00000273706/ENSG00000168772/ENSG00000169126/ENSG00000170577/ENSG00000108379/ENSG00000128713/ENSG00000163623/ENSG00000125084/ENSG00000128610/ENSG00000100060/ENSG00000105997
BP	GO:0015718	monocarboxylic acid transport	12/711	124/14264	0.0208647	0.168939	ENSG00000078401/ENSG00000141526/ENSG00000167525/ENSG00000188338/ENSG00000116711/ENSG00000168679/ENSG00000155380/ENSG00000176463/ENSG00000170893/ENSG00000140284/ENSG00000178752/ENSG00000007171	EDN1/SLC16A3/PROCA1/SLC38A3/PLA2G4A/SLC16A4/SLC16A1/SLCO3A1/TRH/SLC27A2/ERFE/NOS2	12	3	ENSG00000078401/ENSG00000116711/ENSG00000168679	9	ENSG00000141526/ENSG00000167525/ENSG00000188338/ENSG00000155380/ENSG00000176463/ENSG00000170893/ENSG00000140284/ENSG00000178752/ENSG00000007171
BP	GO:0007631	feeding behavior	8/711	69/14264	0.0209718	0.169496	ENSG00000109255/ENSG00000197587/ENSG00000128285/ENSG00000169621/ENSG00000170893/ENSG00000147246/ENSG00000171388/ENSG00000183150	NMU/DMBX1/MCHR1/APLF/TRH/HTR2C/APLN/GPR19	8	2	ENSG00000169621/ENSG00000147246	6	ENSG00000109255/ENSG00000197587/ENSG00000128285/ENSG00000170893/ENSG00000171388/ENSG00000183150
BP	GO:0003002	regionalization	21/711	261/14264	0.021069	0.169663	ENSG00000087586/ENSG00000164442/ENSG00000078401/ENSG00000184937/ENSG00000106003/ENSG00000129654/ENSG00000177103/ENSG00000114315/ENSG00000136574/ENSG00000273706/ENSG00000168772/ENSG00000164056/ENSG00000134569/ENSG00000166823/ENSG00000170577/ENSG00000108379/ENSG00000128713/ENSG00000163623/ENSG00000125084/ENSG00000128610/ENSG00000105997	AURKA/CITED2/EDN1/WT1/LFNG/FOXJ1/DSCAML1/HES1/GATA4/LHX1/CXXC4/SPRY1/LRP4/MESP1/SIX2/WNT3/HOXD11/NKX6-1/WNT1/FEZF1/HOXA3	21	6	ENSG00000164442/ENSG00000078401/ENSG00000114315/ENSG00000164056/ENSG00000134569/ENSG00000166823	15	ENSG00000087586/ENSG00000184937/ENSG00000106003/ENSG00000129654/ENSG00000177103/ENSG00000136574/ENSG00000273706/ENSG00000168772/ENSG00000170577/ENSG00000108379/ENSG00000128713/ENSG00000163623/ENSG00000125084/ENSG00000128610/ENSG00000105997
BP	GO:0032496	response to lipopolysaccharide	21/711	261/14264	0.021069	0.169663	ENSG00000164104/ENSG00000129988/ENSG00000163347/ENSG00000078401/ENSG00000152661/ENSG00000100889/ENSG00000186891/ENSG00000111012/ENSG00000140465/ENSG00000054967/ENSG00000113140/ENSG00000165474/ENSG00000184588/ENSG00000197561/ENSG00000143556/ENSG00000148677/ENSG00000189334/ENSG00000167601/ENSG00000169403/ENSG00000007171/ENSG00000028137	HMGB2/LBP/CLDN1/EDN1/GJA1/PCK2/TNFRSF18/CYP27B1/CYP1A1/RELT/SPARC/GJB2/PDE4B/ELANE/S100A7/ANKRD1/S100A14/AXL/PTAFR/NOS2/TNFRSF1B	21	5	ENSG00000129988/ENSG00000163347/ENSG00000078401/ENSG00000140465/ENSG00000148677	16	ENSG00000164104/ENSG00000152661/ENSG00000100889/ENSG00000186891/ENSG00000111012/ENSG00000054967/ENSG00000113140/ENSG00000165474/ENSG00000184588/ENSG00000197561/ENSG00000143556/ENSG00000189334/ENSG00000167601/ENSG00000169403/ENSG00000007171/ENSG00000028137
BP	GO:0034762	regulation of transmembrane transport	31/711	424/14264	0.0212078	0.170471	ENSG00000170540/ENSG00000174871/ENSG00000152661/ENSG00000171791/ENSG00000162975/ENSG00000150594/ENSG00000158445/ENSG00000135519/ENSG00000162989/ENSG00000126803/ENSG00000173826/ENSG00000153956/ENSG00000105711/ENSG00000213366/ENSG00000184588/ENSG00000055118/ENSG00000118729/ENSG00000164362/ENSG00000187231/ENSG00000198626/ENSG00000058335/ENSG00000169403/ENSG00000177098/ENSG00000152049/ENSG00000164794…	ARL6IP1/CNIH2/GJA1/BCL2/KCNF1/ADRA2A/KCNB1/KCNH3/KCNJ3/HSPA2/KCNH6/CACNA2D1/SCN1B/GSTM2/PDE4B/KCNH2/CASQ2/TERT/SESTD1/RYR2/RASGRF1/PTAFR/SCN4B/KCNE4/KCNV1/FXYD6/KCNC1/KCNE1/GJA5/FFAR4/SHISA9	31	12	ENSG00000162975/ENSG00000158445/ENSG00000162989/ENSG00000153956/ENSG00000213366/ENSG00000118729/ENSG00000198626/ENSG00000058335/ENSG00000164794/ENSG00000129159/ENSG00000265107/ENSG00000237515	19	ENSG00000170540/ENSG00000174871/ENSG00000152661/ENSG00000171791/ENSG00000150594/ENSG00000135519/ENSG00000126803/ENSG00000173826/ENSG00000105711/ENSG00000184588/ENSG00000055118/ENSG00000164362/ENSG00000187231/ENSG00000169403/ENSG00000177098/ENSG00000152049/ENSG00000137726/ENSG00000180509/ENSG00000186188
BP	GO:0000723	telomere maintenance	14/711	154/14264	0.021736	0.171721	ENSG00000178999/ENSG00000117650/ENSG00000132646/ENSG00000140451/ENSG00000168496/ENSG00000174371/ENSG00000160957/ENSG00000198056/ENSG00000175305/ENSG00000138346/ENSG00000139618/ENSG00000197299/ENSG00000100479/ENSG00000164362	AURKB/NEK2/PCNA/PIF1/FEN1/EXO1/RECQL4/PRIM1/CCNE2/DNA2/BRCA2/BLM/POLE2/TERT	14	0		14	ENSG00000178999/ENSG00000117650/ENSG00000132646/ENSG00000140451/ENSG00000168496/ENSG00000174371/ENSG00000160957/ENSG00000198056/ENSG00000175305/ENSG00000138346/ENSG00000139618/ENSG00000197299/ENSG00000100479/ENSG00000164362
BP	GO:0007063	regulation of sister chromatid cohesion	4/711	22/14264	0.0218602	0.171721	ENSG00000135476/ENSG00000146670/ENSG00000169679/ENSG00000168496	ESPL1/CDCA5/BUB1/FEN1	4	0		4	ENSG00000135476/ENSG00000146670/ENSG00000169679/ENSG00000168496
BP	GO:0030511	positive regulation of transforming growth factor beta receptor signaling pathway	4/711	22/14264	0.0218602	0.171721	ENSG00000164442/ENSG00000171236/ENSG00000147883/ENSG00000069702	CITED2/LRG1/CDKN2B/TGFBR3	4	2	ENSG00000164442/ENSG00000147883	2	ENSG00000171236/ENSG00000069702
BP	GO:0051930	regulation of sensory perception of pain	4/711	22/14264	0.0218602	0.171721	ENSG00000078401/ENSG00000109255/ENSG00000163485/ENSG00000169403	EDN1/NMU/ADORA1/PTAFR	4	1	ENSG00000078401	3	ENSG00000109255/ENSG00000163485/ENSG00000169403
BP	GO:0051931	regulation of sensory perception	4/711	22/14264	0.0218602	0.171721	ENSG00000078401/ENSG00000109255/ENSG00000163485/ENSG00000169403	EDN1/NMU/ADORA1/PTAFR	4	1	ENSG00000078401	3	ENSG00000109255/ENSG00000163485/ENSG00000169403
BP	GO:0060045	positive regulation of cardiac muscle cell proliferation	4/711	22/14264	0.0218602	0.171721	ENSG00000134057/ENSG00000170312/ENSG00000137193/ENSG00000069702	CCNB1/CDK1/PIM1/TGFBR3	4	0		4	ENSG00000134057/ENSG00000170312/ENSG00000137193/ENSG00000069702
BP	GO:0071295	cellular response to vitamin	4/711	22/14264	0.0218602	0.171721	ENSG00000137193/ENSG00000111012/ENSG00000136492/ENSG00000041982	PIM1/CYP27B1/BRIP1/TNC	4	1	ENSG00000041982	3	ENSG00000137193/ENSG00000111012/ENSG00000136492
BP	GO:0071624	positive regulation of granulocyte chemotaxis	4/711	22/14264	0.0218602	0.171721	ENSG00000129988/ENSG00000078401/ENSG00000143556/ENSG00000189334	LBP/EDN1/S100A7/S100A14	4	2	ENSG00000129988/ENSG00000078401	2	ENSG00000143556/ENSG00000189334
BP	GO:0086011	membrane repolarization during action potential	4/711	22/14264	0.0218602	0.171721	ENSG00000162989/ENSG00000153956/ENSG00000055118/ENSG00000180509	KCNJ3/CACNA2D1/KCNH2/KCNE1	4	2	ENSG00000162989/ENSG00000153956	2	ENSG00000055118/ENSG00000180509
BP	GO:0090344	negative regulation of cell aging	4/711	22/14264	0.0218602	0.171721	ENSG00000111206/ENSG00000080839/ENSG00000164362/ENSG00000125084	FOXM1/RBL1/TERT/WNT1	4	0		4	ENSG00000111206/ENSG00000080839/ENSG00000164362/ENSG00000125084
BP	GO:1903846	positive regulation of cellular response to transforming growth factor beta stimulus	4/711	22/14264	0.0218602	0.171721	ENSG00000164442/ENSG00000171236/ENSG00000147883/ENSG00000069702	CITED2/LRG1/CDKN2B/TGFBR3	4	2	ENSG00000164442/ENSG00000147883	2	ENSG00000171236/ENSG00000069702
BP	GO:1905209	positive regulation of cardiocyte differentiation	4/711	22/14264	0.0218602	0.171721	ENSG00000078401/ENSG00000092969/ENSG00000136574/ENSG00000125266	EDN1/TGFB2/GATA4/EFNB2	4	3	ENSG00000078401/ENSG00000092969/ENSG00000125266	1	ENSG00000136574
BP	GO:0008544	epidermis development	23/711	294/14264	0.0219247	0.171721	ENSG00000167767/ENSG00000163435/ENSG00000182568/ENSG00000108244/ENSG00000171791/ENSG00000106462/ENSG00000053747/ENSG00000184564/ENSG00000092969/ENSG00000114315/ENSG00000111012/ENSG00000184486/ENSG00000171346/ENSG00000133710/ENSG00000170442/ENSG00000134569/ENSG00000124882/ENSG00000127863/ENSG00000163207/ENSG00000143556/ENSG00000156535/ENSG00000118523/ENSG00000196139	KRT80/ELF3/SATB1/KRT23/BCL2/EZH2/LAMA3/SLITRK6/TGFB2/HES1/CYP27B1/POU3F2/KRT15/SPINK5/KRT86/LRP4/EREG/TNFRSF19/IVL/S100A7/CD109/CTGF/AKR1C3	23	12	ENSG00000167767/ENSG00000163435/ENSG00000182568/ENSG00000108244/ENSG00000092969/ENSG00000114315/ENSG00000171346/ENSG00000170442/ENSG00000134569/ENSG00000163207/ENSG00000118523/ENSG00000196139	11	ENSG00000171791/ENSG00000106462/ENSG00000053747/ENSG00000184564/ENSG00000111012/ENSG00000184486/ENSG00000133710/ENSG00000124882/ENSG00000127863/ENSG00000143556/ENSG00000156535
BP	GO:0060562	epithelial tube morphogenesis	22/711	278/14264	0.0219408	0.171721	ENSG00000078401/ENSG00000184937/ENSG00000109321/ENSG00000152661/ENSG00000171791/ENSG00000136158/ENSG00000116106/ENSG00000123473/ENSG00000092969/ENSG00000114315/ENSG00000136574/ENSG00000273706/ENSG00000164056/ENSG00000198626/ENSG00000119630/ENSG00000139174/ENSG00000166823/ENSG00000125266/ENSG00000170577/ENSG00000128713/ENSG00000041982/ENSG00000125084	EDN1/WT1/AREG/GJA1/BCL2/SPRY2/EPHA4/STIL/TGFB2/HES1/GATA4/LHX1/SPRY1/RYR2/PGF/PRICKLE1/MESP1/EFNB2/SIX2/HOXD11/TNC/WNT1	22	11	ENSG00000078401/ENSG00000136158/ENSG00000116106/ENSG00000092969/ENSG00000114315/ENSG00000164056/ENSG00000198626/ENSG00000139174/ENSG00000166823/ENSG00000125266/ENSG00000041982	11	ENSG00000184937/ENSG00000109321/ENSG00000152661/ENSG00000171791/ENSG00000123473/ENSG00000136574/ENSG00000273706/ENSG00000119630/ENSG00000170577/ENSG00000128713/ENSG00000125084
BP	GO:0044782	cilium organization	27/711	359/14264	0.0219449	0.171721	ENSG00000166851/ENSG00000170312/ENSG00000117650/ENSG00000119333/ENSG00000054654/ENSG00000129654/ENSG00000119397/ENSG00000004838/ENSG00000186638/ENSG00000103995/ENSG00000158163/ENSG00000173210/ENSG00000152240/ENSG00000186710/ENSG00000111834/ENSG00000167858/ENSG00000169126/ENSG00000158486/ENSG00000188596/ENSG00000261949/ENSG00000104833/ENSG00000115355/ENSG00000089101/ENSG00000187726/ENSG00000158428…	PLK1/CDK1/NEK2/WDR34/SYNE2/FOXJ1/CNTRL/ZMYND10/KIF24/CEP152/DZIP1L/ABLIM3/HAUS1/CFAP73/RSPH4A/TEKT1/ARMC4/DNAH3/CFAP54/GFY/TUBB4A/CCDC88A/CFAP61/DNAJB13/CATIP/TEKT4/NEURL1	27	2	ENSG00000173210/ENSG00000104833	25	ENSG00000166851/ENSG00000170312/ENSG00000117650/ENSG00000119333/ENSG00000054654/ENSG00000129654/ENSG00000119397/ENSG00000004838/ENSG00000186638/ENSG00000103995/ENSG00000158163/ENSG00000152240/ENSG00000186710/ENSG00000111834/ENSG00000167858/ENSG00000169126/ENSG00000158486/ENSG00000188596/ENSG00000261949/ENSG00000115355/ENSG00000089101/ENSG00000187726/ENSG00000158428/ENSG00000163060/ENSG00000107954
BP	GO:0043410	positive regulation of MAPK cascade	32/711	442/14264	0.0220183	0.171991	ENSG00000272398/ENSG00000170312/ENSG00000078401/ENSG00000141753/ENSG00000183856/ENSG00000106462/ENSG00000136158/ENSG00000138193/ENSG00000136235/ENSG00000150594/ENSG00000116106/ENSG00000092969/ENSG00000106804/ENSG00000156299/ENSG00000102962/ENSG00000173546/ENSG00000163485/ENSG00000130829/ENSG00000197561/ENSG00000102755/ENSG00000127863/ENSG00000167244/ENSG00000143556/ENSG00000070886/ENSG00000167601…	CD24/CDK1/EDN1/IGFBP4/IQGAP3/EZH2/SPRY2/PLCE1/GPNMB/ADRA2A/EPHA4/TGFB2/C5/TIAM1/CCL22/CSPG4/ADORA1/DUSP9/ELANE/FLT1/TNFRSF19/IGF2/S100A7/EPHA8/AXL/SEMA7A/HTR2C/CTGF/MUC20/CHI3L1/FFAR4/TNFRSF1B	32	13	ENSG00000272398/ENSG00000078401/ENSG00000136158/ENSG00000138193/ENSG00000136235/ENSG00000116106/ENSG00000092969/ENSG00000102962/ENSG00000070886/ENSG00000138623/ENSG00000147246/ENSG00000118523/ENSG00000176945	19	ENSG00000170312/ENSG00000141753/ENSG00000183856/ENSG00000106462/ENSG00000150594/ENSG00000106804/ENSG00000156299/ENSG00000173546/ENSG00000163485/ENSG00000130829/ENSG00000197561/ENSG00000102755/ENSG00000127863/ENSG00000167244/ENSG00000143556/ENSG00000167601/ENSG00000133048/ENSG00000186188/ENSG00000028137
BP	GO:0045765	regulation of angiogenesis	19/711	231/14264	0.0223209	0.174048	ENSG00000012048/ENSG00000007968/ENSG00000171236/ENSG00000136158/ENSG00000136235/ENSG00000092969/ENSG00000106804/ENSG00000100065/ENSG00000138772/ENSG00000176170/ENSG00000133710/ENSG00000136574/ENSG00000113140/ENSG00000102755/ENSG00000164362/ENSG00000119630/ENSG00000102760/ENSG00000173482/ENSG00000133048	BRCA1/E2F2/LRG1/SPRY2/GPNMB/TGFB2/C5/CARD10/ANXA3/SPHK1/SPINK5/GATA4/SPARC/FLT1/TERT/PGF/RGCC/PTPRM/CHI3L1	19	5	ENSG00000136158/ENSG00000136235/ENSG00000092969/ENSG00000138772/ENSG00000173482	14	ENSG00000012048/ENSG00000007968/ENSG00000171236/ENSG00000106804/ENSG00000100065/ENSG00000176170/ENSG00000133710/ENSG00000136574/ENSG00000113140/ENSG00000102755/ENSG00000164362/ENSG00000119630/ENSG00000102760/ENSG00000133048
BP	GO:0035082	axoneme assembly	7/711	57/14264	0.0225146	0.174844	ENSG00000004838/ENSG00000186710/ENSG00000111834/ENSG00000169126/ENSG00000158486/ENSG00000187726/ENSG00000107954	ZMYND10/CFAP73/RSPH4A/ARMC4/DNAH3/DNAJB13/NEURL1	7	0		7	ENSG00000004838/ENSG00000186710/ENSG00000111834/ENSG00000169126/ENSG00000158486/ENSG00000187726/ENSG00000107954
BP	GO:0055006	cardiac cell development	7/711	57/14264	0.0225146	0.174844	ENSG00000134057/ENSG00000170312/ENSG00000078401/ENSG00000136574/ENSG00000164056/ENSG00000179057/ENSG00000069702	CCNB1/CDK1/EDN1/GATA4/SPRY1/IGSF22/TGFBR3	7	3	ENSG00000078401/ENSG00000164056/ENSG00000179057	4	ENSG00000134057/ENSG00000170312/ENSG00000136574/ENSG00000069702
BP	GO:0046887	positive regulation of hormone secretion	10/711	97/14264	0.0225414	0.174844	ENSG00000078401/ENSG00000163083/ENSG00000152661/ENSG00000131620/ENSG00000100889/ENSG00000109255/ENSG00000170893/ENSG00000163623/ENSG00000138207/ENSG00000171388	EDN1/INHBB/GJA1/ANO1/PCK2/NMU/TRH/NKX6-1/RBP4/APLN	10	2	ENSG00000078401/ENSG00000163083	8	ENSG00000152661/ENSG00000131620/ENSG00000100889/ENSG00000109255/ENSG00000170893/ENSG00000163623/ENSG00000138207/ENSG00000171388
BP	GO:0009262	deoxyribonucleotide metabolic process	5/711	33/14264	0.0226079	0.175053	ENSG00000167325/ENSG00000176890/ENSG00000128951/ENSG00000171848/ENSG00000205309	RRM1/TYMS/DUT/RRM2/NT5M	5	0		5	ENSG00000167325/ENSG00000176890/ENSG00000128951/ENSG00000171848/ENSG00000205309
BP	GO:0046580	negative regulation of Ras protein signal transduction	6/711	45/14264	0.0233429	0.180429	ENSG00000117632/ENSG00000136158/ENSG00000092969/ENSG00000187678/ENSG00000164056/ENSG00000165895	STMN1/SPRY2/TGFB2/SPRY4/SPRY1/ARHGAP42	6	4	ENSG00000136158/ENSG00000092969/ENSG00000164056/ENSG00000165895	2	ENSG00000117632/ENSG00000187678
BP	GO:0021543	pallium development	13/711	141/14264	0.0238152	0.183758	ENSG00000013810/ENSG00000118193/ENSG00000188486/ENSG00000066279/ENSG00000075702/ENSG00000054654/ENSG00000106462/ENSG00000184486/ENSG00000138772/ENSG00000187951/ENSG00000174469/ENSG00000162761/ENSG00000144868	TACC3/KIF14/H2AFX/ASPM/WDR62/SYNE2/EZH2/POU3F2/ANXA3/AC091057.1/CNTNAP2/LMX1A/TMEM108	13	1	ENSG00000138772	12	ENSG00000013810/ENSG00000118193/ENSG00000188486/ENSG00000066279/ENSG00000075702/ENSG00000054654/ENSG00000106462/ENSG00000184486/ENSG00000187951/ENSG00000174469/ENSG00000162761/ENSG00000144868
BP	GO:0030073	insulin secretion	15/711	171/14264	0.0239402	0.184402	ENSG00000096433/ENSG00000163083/ENSG00000152661/ENSG00000131620/ENSG00000100889/ENSG00000150594/ENSG00000158445/ENSG00000008196/ENSG00000156299/ENSG00000155380/ENSG00000170893/ENSG00000163623/ENSG00000176406/ENSG00000138207/ENSG00000007171	ITPR3/INHBB/GJA1/ANO1/PCK2/ADRA2A/KCNB1/TFAP2B/TIAM1/SLC16A1/TRH/NKX6-1/RIMS2/RBP4/NOS2	15	4	ENSG00000163083/ENSG00000158445/ENSG00000008196/ENSG00000176406	11	ENSG00000096433/ENSG00000152661/ENSG00000131620/ENSG00000100889/ENSG00000150594/ENSG00000156299/ENSG00000155380/ENSG00000170893/ENSG00000163623/ENSG00000138207/ENSG00000007171
BP	GO:0007635	chemosensory behavior	3/711	13/14264	0.0242474	0.185478	ENSG00000138031/ENSG00000160145/ENSG00000162761	ADCY3/KALRN/LMX1A	3	0		3	ENSG00000138031/ENSG00000160145/ENSG00000162761
BP	GO:0030205	dermatan sulfate metabolic process	3/711	13/14264	0.0242474	0.185478	ENSG00000173546/ENSG00000182492/ENSG00000171451	CSPG4/BGN/DSEL	3	0		3	ENSG00000173546/ENSG00000182492/ENSG00000171451
BP	GO:0060065	uterus development	3/711	13/14264	0.0242474	0.185478	ENSG00000092969/ENSG00000273706/ENSG00000138207	TGFB2/LHX1/RBP4	3	1	ENSG00000092969	2	ENSG00000273706/ENSG00000138207
BP	GO:1904948	midbrain dopaminergic neuron differentiation	3/711	13/14264	0.0242474	0.185478	ENSG00000108379/ENSG00000162761/ENSG00000125084	WNT3/LMX1A/WNT1	3	0		3	ENSG00000108379/ENSG00000162761/ENSG00000125084
BP	GO:0040017	positive regulation of locomotion	31/711	429/14264	0.024479	0.186674	ENSG00000129988/ENSG00000078401/ENSG00000115414/ENSG00000142871/ENSG00000137135/ENSG00000054654/ENSG00000171791/ENSG00000136158/ENSG00000136235/ENSG00000005961/ENSG00000150594/ENSG00000092969/ENSG00000075218/ENSG00000186891/ENSG00000156299/ENSG00000173404/ENSG00000138772/ENSG00000176170/ENSG00000172232/ENSG00000113140/ENSG00000197561/ENSG00000102755/ENSG00000125735/ENSG00000164362/ENSG00000143556…	LBP/EDN1/FN1/CYR61/ARHGEF39/SYNE2/BCL2/SPRY2/GPNMB/ITGA2B/ADRA2A/TGFB2/GTSE1/TNFRSF18/TIAM1/INSM1/ANXA3/SPHK1/AZU1/SPARC/ELANE/FLT1/TNFSF14/TERT/S100A7/S100A14/SEMA7A/PGF/PTAFR/TMSB15A/CXCL14	31	10	ENSG00000129988/ENSG00000078401/ENSG00000142871/ENSG00000136158/ENSG00000136235/ENSG00000092969/ENSG00000138772/ENSG00000125735/ENSG00000138623/ENSG00000145824	21	ENSG00000115414/ENSG00000137135/ENSG00000054654/ENSG00000171791/ENSG00000005961/ENSG00000150594/ENSG00000075218/ENSG00000186891/ENSG00000156299/ENSG00000173404/ENSG00000176170/ENSG00000172232/ENSG00000113140/ENSG00000197561/ENSG00000102755/ENSG00000164362/ENSG00000143556/ENSG00000189334/ENSG00000119630/ENSG00000169403/ENSG00000158164
BP	GO:0001656	metanephros development	8/711	71/14264	0.024488	0.186674	ENSG00000184937/ENSG00000171791/ENSG00000129654/ENSG00000114315/ENSG00000008196/ENSG00000273706/ENSG00000164056/ENSG00000170577	WT1/BCL2/FOXJ1/HES1/TFAP2B/LHX1/SPRY1/SIX2	8	3	ENSG00000114315/ENSG00000008196/ENSG00000164056	5	ENSG00000184937/ENSG00000171791/ENSG00000129654/ENSG00000273706/ENSG00000170577
BP	GO:0007610	behavior	33/711	463/14264	0.0247311	0.188203	ENSG00000096433/ENSG00000152661/ENSG00000168496/ENSG00000171791/ENSG00000154146/ENSG00000150594/ENSG00000171992/ENSG00000184564/ENSG00000131094/ENSG00000116106/ENSG00000109255/ENSG00000138031/ENSG00000197587/ENSG00000078725/ENSG00000174469/ENSG00000128285/ENSG00000163485/ENSG00000160145/ENSG00000043591/ENSG00000169621/ENSG00000006468/ENSG00000155380/ENSG00000170893/ENSG00000058335/ENSG00000147852…	ITPR3/GJA1/FEN1/BCL2/NRGN/ADRA2A/SYNPO/SLITRK6/C1QL1/EPHA4/NMU/ADCY3/DMBX1/BRINP1/CNTNAP2/MCHR1/ADORA1/KALRN/ADRB1/APLF/ETV1/SLC16A1/TRH/RASGRF1/VLDLR/HTR2C/NPTX2/LMX1A/TMOD1/APLN/GPR19/ZDHHC8/CLDN5	33	7	ENSG00000171992/ENSG00000116106/ENSG00000078725/ENSG00000169621/ENSG00000058335/ENSG00000147246/ENSG00000099904	26	ENSG00000096433/ENSG00000152661/ENSG00000168496/ENSG00000171791/ENSG00000154146/ENSG00000150594/ENSG00000184564/ENSG00000131094/ENSG00000109255/ENSG00000138031/ENSG00000197587/ENSG00000174469/ENSG00000128285/ENSG00000163485/ENSG00000160145/ENSG00000043591/ENSG00000006468/ENSG00000155380/ENSG00000170893/ENSG00000147852/ENSG00000106236/ENSG00000162761/ENSG00000136842/ENSG00000171388/ENSG00000183150…
BP	GO:1901796	regulation of signal transduction by p53 class mediator	15/711	172/14264	0.0250706	0.190459	ENSG00000088325/ENSG00000087586/ENSG00000178999/ENSG00000012048/ENSG00000174371/ENSG00000149554/ENSG00000138376/ENSG00000178966/ENSG00000136492/ENSG00000138346/ENSG00000197299/ENSG00000141682/ENSG00000173846/ENSG00000148677/ENSG00000165887	TPX2/AURKA/AURKB/BRCA1/EXO1/CHEK1/BARD1/RMI1/BRIP1/DNA2/BLM/PMAIP1/PLK3/ANKRD1/ANKRD2	15	2	ENSG00000148677/ENSG00000165887	13	ENSG00000088325/ENSG00000087586/ENSG00000178999/ENSG00000012048/ENSG00000174371/ENSG00000149554/ENSG00000138376/ENSG00000178966/ENSG00000136492/ENSG00000138346/ENSG00000197299/ENSG00000141682/ENSG00000173846
BP	GO:0001935	endothelial cell proliferation	11/711	113/14264	0.0252792	0.191673	ENSG00000164104/ENSG00000152661/ENSG00000171236/ENSG00000179388/ENSG00000113140/ENSG00000102755/ENSG00000214274/ENSG00000119630/ENSG00000102760/ENSG00000173482/ENSG00000171388	HMGB2/GJA1/LRG1/EGR3/SPARC/FLT1/ANG/PGF/RGCC/PTPRM/APLN	11	1	ENSG00000173482	10	ENSG00000164104/ENSG00000152661/ENSG00000171236/ENSG00000179388/ENSG00000113140/ENSG00000102755/ENSG00000214274/ENSG00000119630/ENSG00000102760/ENSG00000171388
BP	GO:0097530	granulocyte migration	9/711	85/14264	0.0253956	0.191673	ENSG00000129988/ENSG00000078401/ENSG00000092969/ENSG00000102962/ENSG00000196415/ENSG00000184588/ENSG00000143556/ENSG00000189334/ENSG00000127507	LBP/EDN1/TGFB2/CCL22/PRTN3/PDE4B/S100A7/S100A14/ADGRE2	9	5	ENSG00000129988/ENSG00000078401/ENSG00000092969/ENSG00000102962/ENSG00000127507	4	ENSG00000196415/ENSG00000184588/ENSG00000143556/ENSG00000189334
BP	GO:0032506	cytokinetic process	4/711	23/14264	0.0254468	0.191673	ENSG00000178999/ENSG00000011426/ENSG00000161800/ENSG00000137807	AURKB/ANLN/RACGAP1/KIF23	4	0		4	ENSG00000178999/ENSG00000011426/ENSG00000161800/ENSG00000137807
BP	GO:0040020	regulation of meiotic nuclear division	4/711	23/14264	0.0254468	0.191673	ENSG00000117399/ENSG00000112029/ENSG00000112742/ENSG00000181773	CDC20/FBXO5/TTK/GPR3	4	0		4	ENSG00000117399/ENSG00000112029/ENSG00000112742/ENSG00000181773
BP	GO:0045987	positive regulation of smooth muscle contraction	4/711	23/14264	0.0254468	0.191673	ENSG00000078401/ENSG00000109255/ENSG00000176170/ENSG00000169403	EDN1/NMU/SPHK1/PTAFR	4	1	ENSG00000078401	3	ENSG00000109255/ENSG00000176170/ENSG00000169403
BP	GO:0042108	positive regulation of cytokine biosynthetic process	6/711	46/14264	0.025752	0.19258	ENSG00000129988/ENSG00000172232/ENSG00000124882/ENSG00000197561/ENSG00000169403/ENSG00000105246	LBP/AZU1/EREG/ELANE/PTAFR/EBI3	6	1	ENSG00000129988	5	ENSG00000172232/ENSG00000124882/ENSG00000197561/ENSG00000169403/ENSG00000105246
BP	GO:0044273	sulfur compound catabolic process	6/711	46/14264	0.025752	0.19258	ENSG00000160200/ENSG00000099998/ENSG00000173546/ENSG00000122176/ENSG00000182492/ENSG00000139329	CBS/GGT5/CSPG4/FMOD/BGN/LUM	6	2	ENSG00000122176/ENSG00000139329	4	ENSG00000160200/ENSG00000099998/ENSG00000173546/ENSG00000182492
BP	GO:0061005	cell differentiation involved in kidney development	6/711	46/14264	0.025752	0.19258	ENSG00000272398/ENSG00000184937/ENSG00000129654/ENSG00000114315/ENSG00000273706/ENSG00000170577	CD24/WT1/FOXJ1/HES1/LHX1/SIX2	6	2	ENSG00000272398/ENSG00000114315	4	ENSG00000184937/ENSG00000129654/ENSG00000273706/ENSG00000170577
BP	GO:2000243	positive regulation of reproductive process	6/711	46/14264	0.025752	0.19258	ENSG00000087586/ENSG00000164442/ENSG00000184937/ENSG00000163083/ENSG00000106003/ENSG00000169403	AURKA/CITED2/WT1/INHBB/LFNG/PTAFR	6	2	ENSG00000164442/ENSG00000163083	4	ENSG00000087586/ENSG00000184937/ENSG00000106003/ENSG00000169403
BP	GO:0050673	epithelial cell proliferation	24/711	315/14264	0.0258281	0.19258	ENSG00000164104/ENSG00000141753/ENSG00000109321/ENSG00000183856/ENSG00000152661/ENSG00000171236/ENSG00000179388/ENSG00000147862/ENSG00000147883/ENSG00000092969/ENSG00000114315/ENSG00000139618/ENSG00000113140/ENSG00000124882/ENSG00000102755/ENSG00000214274/ENSG00000069702/ENSG00000119630/ENSG00000125266/ENSG00000156535/ENSG00000102760/ENSG00000163623/ENSG00000173482/ENSG00000171388	HMGB2/IGFBP4/AREG/IQGAP3/GJA1/LRG1/EGR3/NFIB/CDKN2B/TGFB2/HES1/BRCA2/SPARC/EREG/FLT1/ANG/TGFBR3/PGF/EFNB2/CD109/RGCC/NKX6-1/PTPRM/APLN	24	6	ENSG00000147862/ENSG00000147883/ENSG00000092969/ENSG00000114315/ENSG00000125266/ENSG00000173482	18	ENSG00000164104/ENSG00000141753/ENSG00000109321/ENSG00000183856/ENSG00000152661/ENSG00000171236/ENSG00000179388/ENSG00000139618/ENSG00000113140/ENSG00000124882/ENSG00000102755/ENSG00000214274/ENSG00000069702/ENSG00000119630/ENSG00000156535/ENSG00000102760/ENSG00000163623/ENSG00000171388
BP	GO:0071902	positive regulation of protein serine/threonine kinase activity	24/711	315/14264	0.0258281	0.19258	ENSG00000134057/ENSG00000272398/ENSG00000170312/ENSG00000078401/ENSG00000134222/ENSG00000183856/ENSG00000094804/ENSG00000106462/ENSG00000136158/ENSG00000138193/ENSG00000150594/ENSG00000116106/ENSG00000106804/ENSG00000156299/ENSG00000100065/ENSG00000173546/ENSG00000163485/ENSG00000130829/ENSG00000197561/ENSG00000102755/ENSG00000167244/ENSG00000102760/ENSG00000176945/ENSG00000133048	CCNB1/CD24/CDK1/EDN1/PSRC1/IQGAP3/CDC6/EZH2/SPRY2/PLCE1/ADRA2A/EPHA4/C5/TIAM1/CARD10/CSPG4/ADORA1/DUSP9/ELANE/FLT1/IGF2/RGCC/MUC20/CHI3L1	24	6	ENSG00000272398/ENSG00000078401/ENSG00000136158/ENSG00000138193/ENSG00000116106/ENSG00000176945	18	ENSG00000134057/ENSG00000170312/ENSG00000134222/ENSG00000183856/ENSG00000094804/ENSG00000106462/ENSG00000150594/ENSG00000106804/ENSG00000156299/ENSG00000100065/ENSG00000173546/ENSG00000163485/ENSG00000130829/ENSG00000197561/ENSG00000102755/ENSG00000167244/ENSG00000102760/ENSG00000133048
BP	GO:0031669	cellular response to nutrient levels	16/711	188/14264	0.0258854	0.192683	ENSG00000124762/ENSG00000163083/ENSG00000171791/ENSG00000147883/ENSG00000149485/ENSG00000158445/ENSG00000137193/ENSG00000166289/ENSG00000111012/ENSG00000136492/ENSG00000141682/ENSG00000188338/ENSG00000002726/ENSG00000004799/ENSG00000041982/ENSG00000196139	CDKN1A/INHBB/BCL2/CDKN2B/FADS1/KCNB1/PIM1/PLEKHF1/CYP27B1/BRIP1/PMAIP1/SLC38A3/AOC1/PDK4/TNC/AKR1C3	16	6	ENSG00000163083/ENSG00000147883/ENSG00000158445/ENSG00000166289/ENSG00000041982/ENSG00000196139	10	ENSG00000124762/ENSG00000171791/ENSG00000149485/ENSG00000137193/ENSG00000111012/ENSG00000136492/ENSG00000141682/ENSG00000188338/ENSG00000002726/ENSG00000004799
BP	GO:0048754	branching morphogenesis of an epithelial tube	12/711	128/14264	0.0260215	0.193371	ENSG00000078401/ENSG00000184937/ENSG00000109321/ENSG00000171791/ENSG00000136158/ENSG00000273706/ENSG00000164056/ENSG00000119630/ENSG00000170577/ENSG00000128713/ENSG00000041982/ENSG00000125084	EDN1/WT1/AREG/BCL2/SPRY2/LHX1/SPRY1/PGF/SIX2/HOXD11/TNC/WNT1	12	4	ENSG00000078401/ENSG00000136158/ENSG00000164056/ENSG00000041982	8	ENSG00000184937/ENSG00000109321/ENSG00000171791/ENSG00000273706/ENSG00000119630/ENSG00000170577/ENSG00000128713/ENSG00000125084
BP	GO:0061097	regulation of protein tyrosine kinase activity	8/711	72/14264	0.0263924	0.195471	ENSG00000272398/ENSG00000175920/ENSG00000013588/ENSG00000150594/ENSG00000116106/ENSG00000163485/ENSG00000124882/ENSG00000107954	CD24/DOK7/GPRC5A/ADRA2A/EPHA4/ADORA1/EREG/NEURL1	8	3	ENSG00000272398/ENSG00000013588/ENSG00000116106	5	ENSG00000175920/ENSG00000150594/ENSG00000163485/ENSG00000124882/ENSG00000107954
BP	GO:0071621	granulocyte chemotaxis	8/711	72/14264	0.0263924	0.195471	ENSG00000129988/ENSG00000078401/ENSG00000092969/ENSG00000102962/ENSG00000184588/ENSG00000143556/ENSG00000189334/ENSG00000127507	LBP/EDN1/TGFB2/CCL22/PDE4B/S100A7/S100A14/ADGRE2	8	5	ENSG00000129988/ENSG00000078401/ENSG00000092969/ENSG00000102962/ENSG00000127507	3	ENSG00000184588/ENSG00000143556/ENSG00000189334
BP	GO:0042310	vasoconstriction	7/711	59/14264	0.0266946	0.19738	ENSG00000078401/ENSG00000152661/ENSG00000150594/ENSG00000169403/ENSG00000165895/ENSG00000171388/ENSG00000265107	EDN1/GJA1/ADRA2A/PTAFR/ARHGAP42/APLN/GJA5	7	3	ENSG00000078401/ENSG00000165895/ENSG00000265107	4	ENSG00000152661/ENSG00000150594/ENSG00000169403/ENSG00000171388
BP	GO:0006342	chromatin silencing	10/711	100/14264	0.0272059	0.199966	ENSG00000276043/ENSG00000156802/ENSG00000188486/ENSG00000164032/ENSG00000130816/ENSG00000093009/ENSG00000119969/ENSG00000138336/ENSG00000197153/ENSG00000184260	UHRF1/ATAD2/H2AFX/H2AFZ/DNMT1/CDC45/HELLS/TET1/HIST1H3J/HIST2H2AC	10	0		10	ENSG00000276043/ENSG00000156802/ENSG00000188486/ENSG00000164032/ENSG00000130816/ENSG00000093009/ENSG00000119969/ENSG00000138336/ENSG00000197153/ENSG00000184260
BP	GO:0035296	regulation of tube diameter	10/711	100/14264	0.0272059	0.199966	ENSG00000078401/ENSG00000152661/ENSG00000150594/ENSG00000163485/ENSG00000043591/ENSG00000169403/ENSG00000165895/ENSG00000007171/ENSG00000171388/ENSG00000265107	EDN1/GJA1/ADRA2A/ADORA1/ADRB1/PTAFR/ARHGAP42/NOS2/APLN/GJA5	10	3	ENSG00000078401/ENSG00000165895/ENSG00000265107	7	ENSG00000152661/ENSG00000150594/ENSG00000163485/ENSG00000043591/ENSG00000169403/ENSG00000007171/ENSG00000171388
BP	GO:0097746	regulation of blood vessel diameter	10/711	100/14264	0.0272059	0.199966	ENSG00000078401/ENSG00000152661/ENSG00000150594/ENSG00000163485/ENSG00000043591/ENSG00000169403/ENSG00000165895/ENSG00000007171/ENSG00000171388/ENSG00000265107	EDN1/GJA1/ADRA2A/ADORA1/ADRB1/PTAFR/ARHGAP42/NOS2/APLN/GJA5	10	3	ENSG00000078401/ENSG00000165895/ENSG00000265107	7	ENSG00000152661/ENSG00000150594/ENSG00000163485/ENSG00000043591/ENSG00000169403/ENSG00000007171/ENSG00000171388
BP	GO:0050678	regulation of epithelial cell proliferation	21/711	268/14264	0.027225	0.199966	ENSG00000164104/ENSG00000183856/ENSG00000152661/ENSG00000171236/ENSG00000179388/ENSG00000147862/ENSG00000147883/ENSG00000092969/ENSG00000114315/ENSG00000139618/ENSG00000113140/ENSG00000124882/ENSG00000102755/ENSG00000214274/ENSG00000069702/ENSG00000119630/ENSG00000125266/ENSG00000156535/ENSG00000102760/ENSG00000173482/ENSG00000171388	HMGB2/IQGAP3/GJA1/LRG1/EGR3/NFIB/CDKN2B/TGFB2/HES1/BRCA2/SPARC/EREG/FLT1/ANG/TGFBR3/PGF/EFNB2/CD109/RGCC/PTPRM/APLN	21	6	ENSG00000147862/ENSG00000147883/ENSG00000092969/ENSG00000114315/ENSG00000125266/ENSG00000173482	15	ENSG00000164104/ENSG00000183856/ENSG00000152661/ENSG00000171236/ENSG00000179388/ENSG00000139618/ENSG00000113140/ENSG00000124882/ENSG00000102755/ENSG00000214274/ENSG00000069702/ENSG00000119630/ENSG00000156535/ENSG00000102760/ENSG00000171388
BP	GO:0032412	regulation of ion transmembrane transporter activity	16/711	190/14264	0.0282081	0.206375	ENSG00000174871/ENSG00000150594/ENSG00000126803/ENSG00000153956/ENSG00000105711/ENSG00000213366/ENSG00000184588/ENSG00000118729/ENSG00000198626/ENSG00000058335/ENSG00000169403/ENSG00000177098/ENSG00000137726/ENSG00000129159/ENSG00000180509/ENSG00000237515	CNIH2/ADRA2A/HSPA2/CACNA2D1/SCN1B/GSTM2/PDE4B/CASQ2/RYR2/RASGRF1/PTAFR/SCN4B/FXYD6/KCNC1/KCNE1/SHISA9	16	7	ENSG00000153956/ENSG00000213366/ENSG00000118729/ENSG00000198626/ENSG00000058335/ENSG00000129159/ENSG00000237515	9	ENSG00000174871/ENSG00000150594/ENSG00000126803/ENSG00000105711/ENSG00000184588/ENSG00000169403/ENSG00000177098/ENSG00000137726/ENSG00000180509
BP	GO:0001837	epithelial to mesenchymal transition	11/711	115/14264	0.0283262	0.206375	ENSG00000101447/ENSG00000095739/ENSG00000130558/ENSG00000106462/ENSG00000092969/ENSG00000156299/ENSG00000164056/ENSG00000115318/ENSG00000069702/ENSG00000102760/ENSG00000183688	FAM83D/BAMBI/OLFM1/EZH2/TGFB2/TIAM1/SPRY1/LOXL3/TGFBR3/RGCC/RFLNB	11	3	ENSG00000095739/ENSG00000092969/ENSG00000164056	8	ENSG00000101447/ENSG00000130558/ENSG00000106462/ENSG00000156299/ENSG00000115318/ENSG00000069702/ENSG00000102760/ENSG00000183688
BP	GO:0001776	leukocyte homeostasis	8/711	73/14264	0.0283974	0.206375	ENSG00000157456/ENSG00000183018/ENSG00000171791/ENSG00000135905/ENSG00000184588/ENSG00000141682/ENSG00000125735/ENSG00000167601	CCNB2/SPNS2/BCL2/DOCK10/PDE4B/PMAIP1/TNFSF14/AXL	8	2	ENSG00000183018/ENSG00000125735	6	ENSG00000157456/ENSG00000171791/ENSG00000135905/ENSG00000184588/ENSG00000141682/ENSG00000167601
BP	GO:0006942	regulation of striated muscle contraction	8/711	73/14264	0.0283974	0.206375	ENSG00000213366/ENSG00000136574/ENSG00000163485/ENSG00000184588/ENSG00000118729/ENSG00000198626/ENSG00000118523/ENSG00000265107	GSTM2/GATA4/ADORA1/PDE4B/CASQ2/RYR2/CTGF/GJA5	8	5	ENSG00000213366/ENSG00000118729/ENSG00000198626/ENSG00000118523/ENSG00000265107	3	ENSG00000136574/ENSG00000163485/ENSG00000184588
BP	GO:0009953	dorsal/ventral pattern formation	8/711	73/14264	0.0283974	0.206375	ENSG00000078401/ENSG00000177103/ENSG00000273706/ENSG00000168772/ENSG00000134569/ENSG00000108379/ENSG00000128713/ENSG00000163623	EDN1/DSCAML1/LHX1/CXXC4/LRP4/WNT3/HOXD11/NKX6-1	8	2	ENSG00000078401/ENSG00000134569	6	ENSG00000177103/ENSG00000273706/ENSG00000168772/ENSG00000108379/ENSG00000128713/ENSG00000163623
BP	GO:0003254	regulation of membrane depolarization	5/711	35/14264	0.028517	0.206375	ENSG00000152661/ENSG00000171791/ENSG00000105711/ENSG00000126709/ENSG00000265107	GJA1/BCL2/SCN1B/IFI6/GJA5	5	1	ENSG00000265107	4	ENSG00000152661/ENSG00000171791/ENSG00000105711/ENSG00000126709
BP	GO:0008156	negative regulation of DNA replication	5/711	35/14264	0.028517	0.206375	ENSG00000112312/ENSG00000094804/ENSG00000159147/ENSG00000139618/ENSG00000197299	GMNN/CDC6/DONSON/BRCA2/BLM	5	0		5	ENSG00000112312/ENSG00000094804/ENSG00000159147/ENSG00000139618/ENSG00000197299
BP	GO:0043029	T cell homeostasis	5/711	35/14264	0.028517	0.206375	ENSG00000157456/ENSG00000183018/ENSG00000171791/ENSG00000141682/ENSG00000125735	CCNB2/SPNS2/BCL2/PMAIP1/TNFSF14	5	2	ENSG00000183018/ENSG00000125735	3	ENSG00000157456/ENSG00000171791/ENSG00000141682
BP	GO:0045742	positive regulation of epidermal growth factor receptor signaling pathway	5/711	35/14264	0.028517	0.206375	ENSG00000150594/ENSG00000163485/ENSG00000124882/ENSG00000115325/ENSG00000107954	ADRA2A/ADORA1/EREG/DOK1/NEURL1	5	0		5	ENSG00000150594/ENSG00000163485/ENSG00000124882/ENSG00000115325/ENSG00000107954
BP	GO:0007064	mitotic sister chromatid cohesion	4/711	24/14264	0.0293665	0.210423	ENSG00000146670/ENSG00000117399/ENSG00000129810/ENSG00000136982	CDCA5/CDC20/SGO1/DSCC1	4	0		4	ENSG00000146670/ENSG00000117399/ENSG00000129810/ENSG00000136982
BP	GO:0031128	developmental induction	4/711	24/14264	0.0293665	0.210423	ENSG00000164056/ENSG00000166823/ENSG00000108379/ENSG00000125084	SPRY1/MESP1/WNT3/WNT1	4	2	ENSG00000164056/ENSG00000166823	2	ENSG00000108379/ENSG00000125084
BP	GO:0051642	centrosome localization	4/711	24/14264	0.0293665	0.210423	ENSG00000087586/ENSG00000121957/ENSG00000066279/ENSG00000054654	AURKA/GPSM2/ASPM/SYNE2	4	0		4	ENSG00000087586/ENSG00000121957/ENSG00000066279/ENSG00000054654
BP	GO:0051955	regulation of amino acid transport	4/711	24/14264	0.0293665	0.210423	ENSG00000170540/ENSG00000163485/ENSG00000188338/ENSG00000170893	ARL6IP1/ADORA1/SLC38A3/TRH	4	0		4	ENSG00000170540/ENSG00000163485/ENSG00000188338/ENSG00000170893
BP	GO:1900087	positive regulation of G1/S transition of mitotic cell cycle	4/711	24/14264	0.0293665	0.210423	ENSG00000094804/ENSG00000093009/ENSG00000140465/ENSG00000164362	CDC6/CDC45/CYP1A1/TERT	4	1	ENSG00000140465	3	ENSG00000094804/ENSG00000093009/ENSG00000164362
BP	GO:0001325	formation of extrachromosomal circular DNA	3/711	14/14264	0.0297414	0.210423	ENSG00000174371/ENSG00000138346/ENSG00000197299	EXO1/DNA2/BLM	3	0		3	ENSG00000174371/ENSG00000138346/ENSG00000197299
BP	GO:0001977	renal system process involved in regulation of blood volume	3/711	14/14264	0.0297414	0.210423	ENSG00000152661/ENSG00000163485/ENSG00000265107	GJA1/ADORA1/GJA5	3	1	ENSG00000265107	2	ENSG00000152661/ENSG00000163485
BP	GO:0046606	negative regulation of centrosome cycle	3/711	14/14264	0.0297414	0.210423	ENSG00000117650/ENSG00000012048/ENSG00000162063	NEK2/BRCA1/CCNF	3	0		3	ENSG00000117650/ENSG00000012048/ENSG00000162063
BP	GO:0051284	positive regulation of sequestering of calcium ion	3/711	14/14264	0.0297414	0.210423	ENSG00000213366/ENSG00000118729/ENSG00000198626	GSTM2/CASQ2/RYR2	3	3	ENSG00000213366/ENSG00000118729/ENSG00000198626	0
BP	GO:0071280	cellular response to copper ion	3/711	14/14264	0.0297414	0.210423	ENSG00000125148/ENSG00000140465/ENSG00000002726	MT2A/CYP1A1/AOC1	3	1	ENSG00000140465	2	ENSG00000125148/ENSG00000002726
BP	GO:0072176	nephric duct development	3/711	14/14264	0.0297414	0.210423	ENSG00000116106/ENSG00000273706/ENSG00000125266	EPHA4/LHX1/EFNB2	3	2	ENSG00000116106/ENSG00000125266	1	ENSG00000273706
BP	GO:0090656	t-circle formation	3/711	14/14264	0.0297414	0.210423	ENSG00000174371/ENSG00000138346/ENSG00000197299	EXO1/DNA2/BLM	3	0		3	ENSG00000174371/ENSG00000138346/ENSG00000197299
BP	GO:0090737	telomere maintenance via telomere trimming	3/711	14/14264	0.0297414	0.210423	ENSG00000174371/ENSG00000138346/ENSG00000197299	EXO1/DNA2/BLM	3	0		3	ENSG00000174371/ENSG00000138346/ENSG00000197299
BP	GO:0097503	sialylation	3/711	14/14264	0.0297414	0.210423	ENSG00000070731/ENSG00000111728/ENSG00000148488	ST6GALNAC2/ST8SIA1/ST8SIA6	3	1	ENSG00000111728	2	ENSG00000070731/ENSG00000148488
BP	GO:0010817	regulation of hormone levels	29/711	403/14264	0.030273	0.213842	ENSG00000108786/ENSG00000078401/ENSG00000096433/ENSG00000163083/ENSG00000152661/ENSG00000131620/ENSG00000100889/ENSG00000150594/ENSG00000158445/ENSG00000109255/ENSG00000111012/ENSG00000008196/ENSG00000156299/ENSG00000140465/ENSG00000163485/ENSG00000160145/ENSG00000151632/ENSG00000155380/ENSG00000170893/ENSG00000166426/ENSG00000147246/ENSG00000211448/ENSG00000163623/ENSG00000176406/ENSG00000138207…	HSD17B1/EDN1/ITPR3/INHBB/GJA1/ANO1/PCK2/ADRA2A/KCNB1/NMU/CYP27B1/TFAP2B/TIAM1/CYP1A1/ADORA1/KALRN/AKR1C2/SLC16A1/TRH/CRABP1/HTR2C/DIO2/NKX6-1/RIMS2/RBP4/AKR1C3/NOS2/APLN/FFAR4	29	11	ENSG00000108786/ENSG00000078401/ENSG00000163083/ENSG00000158445/ENSG00000008196/ENSG00000140465/ENSG00000151632/ENSG00000147246/ENSG00000211448/ENSG00000176406/ENSG00000196139	18	ENSG00000096433/ENSG00000152661/ENSG00000131620/ENSG00000100889/ENSG00000150594/ENSG00000109255/ENSG00000111012/ENSG00000156299/ENSG00000163485/ENSG00000160145/ENSG00000155380/ENSG00000170893/ENSG00000166426/ENSG00000163623/ENSG00000138207/ENSG00000007171/ENSG00000171388/ENSG00000186188
BP	GO:0035637	multicellular organismal signaling	14/711	161/14264	0.030396	0.214369	ENSG00000096433/ENSG00000152661/ENSG00000162989/ENSG00000173826/ENSG00000153956/ENSG00000105711/ENSG00000174469/ENSG00000055118/ENSG00000118729/ENSG00000198626/ENSG00000177098/ENSG00000137726/ENSG00000180509/ENSG00000265107	ITPR3/GJA1/KCNJ3/KCNH6/CACNA2D1/SCN1B/CNTNAP2/KCNH2/CASQ2/RYR2/SCN4B/FXYD6/KCNE1/GJA5	14	5	ENSG00000162989/ENSG00000153956/ENSG00000118729/ENSG00000198626/ENSG00000265107	9	ENSG00000096433/ENSG00000152661/ENSG00000173826/ENSG00000105711/ENSG00000174469/ENSG00000055118/ENSG00000177098/ENSG00000137726/ENSG00000180509
BP	GO:0090277	positive regulation of peptide hormone secretion	8/711	74/14264	0.0305051	0.214797	ENSG00000152661/ENSG00000131620/ENSG00000100889/ENSG00000109255/ENSG00000170893/ENSG00000163623/ENSG00000138207/ENSG00000171388	GJA1/ANO1/PCK2/NMU/TRH/NKX6-1/RBP4/APLN	8	0		8	ENSG00000152661/ENSG00000131620/ENSG00000100889/ENSG00000109255/ENSG00000170893/ENSG00000163623/ENSG00000138207/ENSG00000171388
BP	GO:0044380	protein localization to cytoskeleton	6/711	48/14264	0.0310531	0.218308	ENSG00000076382/ENSG00000087586/ENSG00000101447/ENSG00000011426/ENSG00000123473/ENSG00000112742	SPAG5/AURKA/FAM83D/ANLN/STIL/TTK	6	0		6	ENSG00000076382/ENSG00000087586/ENSG00000101447/ENSG00000011426/ENSG00000123473/ENSG00000112742
BP	GO:0045926	negative regulation of growth	17/711	208/14264	0.0311377	0.218556	ENSG00000129988/ENSG00000123080/ENSG00000124762/ENSG00000184937/ENSG00000134222/ENSG00000152661/ENSG00000125148/ENSG00000171791/ENSG00000116106/ENSG00000092969/ENSG00000111012/ENSG00000129355/ENSG00000197561/ENSG00000043591/ENSG00000138623/ENSG00000108379/ENSG00000138207	LBP/CDKN2C/CDKN1A/WT1/PSRC1/GJA1/MT2A/BCL2/EPHA4/TGFB2/CYP27B1/CDKN2D/ELANE/ADRB1/SEMA7A/WNT3/RBP4	17	4	ENSG00000129988/ENSG00000116106/ENSG00000092969/ENSG00000138623	13	ENSG00000123080/ENSG00000124762/ENSG00000184937/ENSG00000134222/ENSG00000152661/ENSG00000125148/ENSG00000171791/ENSG00000111012/ENSG00000129355/ENSG00000197561/ENSG00000043591/ENSG00000108379/ENSG00000138207
BP	GO:0006734	NADH metabolic process	5/711	36/14264	0.0318049	0.221484	ENSG00000067057/ENSG00000100889/ENSG00000111674/ENSG00000167588/ENSG00000285043	PFKP/PCK2/ENO2/GPD1/AC093512.2	5	1	ENSG00000167588	4	ENSG00000067057/ENSG00000100889/ENSG00000111674/ENSG00000285043
BP	GO:0007019	microtubule depolymerization	5/711	36/14264	0.0318049	0.221484	ENSG00000142945/ENSG00000186185/ENSG00000117632/ENSG00000121621/ENSG00000186638	KIF2C/KIF18B/STMN1/KIF18A/KIF24	5	0		5	ENSG00000142945/ENSG00000186185/ENSG00000117632/ENSG00000121621/ENSG00000186638
BP	GO:0009069	serine family amino acid metabolic process	5/711	36/14264	0.0318049	0.221484	ENSG00000092621/ENSG00000274276/ENSG00000160200/ENSG00000135069/ENSG00000113492	PHGDH/CBSL/CBS/PSAT1/AGXT2	5	1	ENSG00000113492	4	ENSG00000092621/ENSG00000274276/ENSG00000160200/ENSG00000135069
BP	GO:0009948	anterior/posterior axis specification	5/711	36/14264	0.0318049	0.221484	ENSG00000087586/ENSG00000184937/ENSG00000273706/ENSG00000170577/ENSG00000108379	AURKA/WT1/LHX1/SIX2/WNT3	5	0		5	ENSG00000087586/ENSG00000184937/ENSG00000273706/ENSG00000170577/ENSG00000108379
BP	GO:1904031	positive regulation of cyclin-dependent protein kinase activity	5/711	36/14264	0.0318049	0.221484	ENSG00000134057/ENSG00000124762/ENSG00000134222/ENSG00000094804/ENSG00000102760	CCNB1/CDKN1A/PSRC1/CDC6/RGCC	5	0		5	ENSG00000134057/ENSG00000124762/ENSG00000134222/ENSG00000094804/ENSG00000102760
BP	GO:0046661	male sex differentiation	12/711	132/14264	0.0320519	0.222854	ENSG00000164104/ENSG00000164442/ENSG00000184937/ENSG00000066279/ENSG00000167325/ENSG00000171791/ENSG00000121621/ENSG00000092969/ENSG00000187741/ENSG00000136492/ENSG00000136574/ENSG00000196139	HMGB2/CITED2/WT1/ASPM/RRM1/BCL2/KIF18A/TGFB2/FANCA/BRIP1/GATA4/AKR1C3	12	3	ENSG00000164442/ENSG00000092969/ENSG00000196139	9	ENSG00000164104/ENSG00000184937/ENSG00000066279/ENSG00000167325/ENSG00000171791/ENSG00000121621/ENSG00000187741/ENSG00000136492/ENSG00000136574
BP	GO:0014706	striated muscle tissue development	22/711	289/14264	0.0321135	0.222932	ENSG00000134057/ENSG00000170312/ENSG00000117724/ENSG00000078401/ENSG00000184937/ENSG00000152661/ENSG00000171791/ENSG00000137193/ENSG00000092969/ENSG00000136574/ENSG00000179057/ENSG00000198626/ENSG00000148677/ENSG00000165887/ENSG00000069702/ENSG00000166823/ENSG00000125266/ENSG00000114854/ENSG00000183644/ENSG00000138207/ENSG00000265107/ENSG00000107954	CCNB1/CDK1/CENPF/EDN1/WT1/GJA1/BCL2/PIM1/TGFB2/GATA4/IGSF22/RYR2/ANKRD1/ANKRD2/TGFBR3/MESP1/EFNB2/TNNC1/C11orf88/RBP4/GJA5/NEURL1	22	10	ENSG00000078401/ENSG00000092969/ENSG00000179057/ENSG00000198626/ENSG00000148677/ENSG00000165887/ENSG00000166823/ENSG00000125266/ENSG00000114854/ENSG00000265107	12	ENSG00000134057/ENSG00000170312/ENSG00000117724/ENSG00000184937/ENSG00000152661/ENSG00000171791/ENSG00000137193/ENSG00000136574/ENSG00000069702/ENSG00000183644/ENSG00000138207/ENSG00000107954
BP	GO:0051346	negative regulation of hydrolase activity	27/711	372/14264	0.0325116	0.225057	ENSG00000164611/ENSG00000089685/ENSG00000170540/ENSG00000127564/ENSG00000137812/ENSG00000101443/ENSG00000136158/ENSG00000120539/ENSG00000092969/ENSG00000078081/ENSG00000106804/ENSG00000166289/ENSG00000008196/ENSG00000129355/ENSG00000185745/ENSG00000133710/ENSG00000163536/ENSG00000164056/ENSG00000126709/ENSG00000166897/ENSG00000125735/ENSG00000145779/ENSG00000137558/ENSG00000156535/ENSG00000177398…	PTTG1/BIRC5/ARL6IP1/PKMYT1/KNL1/WFDC2/SPRY2/MASTL/TGFB2/LAMP3/C5/PLEKHF1/TFAP2B/CDKN2D/IFIT1/SPINK5/SERPINI1/SPRY1/IFI6/ELFN2/TNFSF14/TNFAIP8/PI15/CD109/UMODL1/TNFRSF1B/GCHFR	27	8	ENSG00000136158/ENSG00000092969/ENSG00000166289/ENSG00000008196/ENSG00000163536/ENSG00000164056/ENSG00000125735/ENSG00000177398	19	ENSG00000164611/ENSG00000089685/ENSG00000170540/ENSG00000127564/ENSG00000137812/ENSG00000101443/ENSG00000120539/ENSG00000078081/ENSG00000106804/ENSG00000129355/ENSG00000185745/ENSG00000133710/ENSG00000126709/ENSG00000166897/ENSG00000145779/ENSG00000137558/ENSG00000156535/ENSG00000028137/ENSG00000137880
BP	GO:0031398	positive regulation of protein ubiquitination	10/711	103/14264	0.0325212	0.225057	ENSG00000166851/ENSG00000117399/ENSG00000140525/ENSG00000164287/ENSG00000012048/ENSG00000112029/ENSG00000175063/ENSG00000108106/ENSG00000176170/ENSG00000139174	PLK1/CDC20/FANCI/CDC20B/BRCA1/FBXO5/UBE2C/UBE2S/SPHK1/PRICKLE1	10	1	ENSG00000139174	9	ENSG00000166851/ENSG00000117399/ENSG00000140525/ENSG00000164287/ENSG00000012048/ENSG00000112029/ENSG00000175063/ENSG00000108106/ENSG00000176170
BP	GO:0009612	response to mechanical stimulus	15/711	178/14264	0.032706	0.225983	ENSG00000134057/ENSG00000078401/ENSG00000152661/ENSG00000149554/ENSG00000184564/ENSG00000174469/ENSG00000136574/ENSG00000160145/ENSG00000125735/ENSG00000006468/ENSG00000198626/ENSG00000148677/ENSG00000041982/ENSG00000129159/ENSG00000133048	CCNB1/EDN1/GJA1/CHEK1/SLITRK6/CNTNAP2/GATA4/KALRN/TNFSF14/ETV1/RYR2/ANKRD1/TNC/KCNC1/CHI3L1	15	6	ENSG00000078401/ENSG00000125735/ENSG00000198626/ENSG00000148677/ENSG00000041982/ENSG00000129159	9	ENSG00000134057/ENSG00000152661/ENSG00000149554/ENSG00000184564/ENSG00000174469/ENSG00000136574/ENSG00000160145/ENSG00000006468/ENSG00000133048
BP	GO:0060560	developmental growth involved in morphogenesis	16/711	194/14264	0.0333132	0.229819	ENSG00000087586/ENSG00000130558/ENSG00000115414/ENSG00000109321/ENSG00000136158/ENSG00000116106/ENSG00000156299/ENSG00000273706/ENSG00000164056/ENSG00000138623/ENSG00000166823/ENSG00000108379/ENSG00000041982/ENSG00000163623/ENSG00000176406/ENSG00000144868	AURKA/OLFM1/FN1/AREG/SPRY2/EPHA4/TIAM1/LHX1/SPRY1/SEMA7A/MESP1/WNT3/TNC/NKX6-1/RIMS2/TMEM108	16	7	ENSG00000136158/ENSG00000116106/ENSG00000164056/ENSG00000138623/ENSG00000166823/ENSG00000041982/ENSG00000176406	9	ENSG00000087586/ENSG00000130558/ENSG00000115414/ENSG00000109321/ENSG00000156299/ENSG00000273706/ENSG00000108379/ENSG00000163623/ENSG00000144868
BP	GO:0010259	multicellular organism aging	4/711	25/14264	0.0336239	0.230526	ENSG00000078401/ENSG00000085999/ENSG00000115112/ENSG00000168918	EDN1/RAD54L/TFCP2L1/INPP5D	4	2	ENSG00000078401/ENSG00000168918	2	ENSG00000085999/ENSG00000115112
BP	GO:0051385	response to mineralocorticoid	4/711	25/14264	0.0336239	0.230526	ENSG00000078401/ENSG00000124762/ENSG00000170893/ENSG00000118523	EDN1/CDKN1A/TRH/CTGF	4	2	ENSG00000078401/ENSG00000118523	2	ENSG00000124762/ENSG00000170893
BP	GO:0051954	positive regulation of amine transport	4/711	25/14264	0.0336239	0.230526	ENSG00000170540/ENSG00000158445/ENSG00000188338/ENSG00000170893	ARL6IP1/KCNB1/SLC38A3/TRH	4	1	ENSG00000158445	3	ENSG00000170540/ENSG00000188338/ENSG00000170893
BP	GO:0098801	regulation of renal system process	4/711	25/14264	0.0336239	0.230526	ENSG00000078401/ENSG00000152661/ENSG00000163485/ENSG00000265107	EDN1/GJA1/ADORA1/GJA5	4	2	ENSG00000078401/ENSG00000265107	2	ENSG00000152661/ENSG00000163485
BP	GO:0003205	cardiac chamber development	12/711	133/14264	0.0337041	0.230719	ENSG00000164442/ENSG00000109685/ENSG00000142871/ENSG00000092969/ENSG00000114315/ENSG00000136574/ENSG00000198626/ENSG00000069702/ENSG00000166823/ENSG00000114854/ENSG00000138207/ENSG00000265107	CITED2/NSD2/CYR61/TGFB2/HES1/GATA4/RYR2/TGFBR3/MESP1/TNNC1/RBP4/GJA5	12	8	ENSG00000164442/ENSG00000142871/ENSG00000092969/ENSG00000114315/ENSG00000198626/ENSG00000166823/ENSG00000114854/ENSG00000265107	4	ENSG00000109685/ENSG00000136574/ENSG00000069702/ENSG00000138207
BP	GO:0036297	interstrand cross-link repair	6/711	49/14264	0.0339517	0.232056	ENSG00000140525/ENSG00000077152/ENSG00000144554/ENSG00000187741/ENSG00000112039/ENSG00000111247	FANCI/UBE2T/FANCD2/FANCA/FANCE/RAD51AP1	6	0		6	ENSG00000140525/ENSG00000077152/ENSG00000144554/ENSG00000187741/ENSG00000112039/ENSG00000111247
BP	GO:2000117	negative regulation of cysteine-type endopeptidase activity	9/711	90/14264	0.0350828	0.239417	ENSG00000089685/ENSG00000170540/ENSG00000078081/ENSG00000008196/ENSG00000129355/ENSG00000126709/ENSG00000125735/ENSG00000145779/ENSG00000028137	BIRC5/ARL6IP1/LAMP3/TFAP2B/CDKN2D/IFI6/TNFSF14/TNFAIP8/TNFRSF1B	9	2	ENSG00000008196/ENSG00000125735	7	ENSG00000089685/ENSG00000170540/ENSG00000078081/ENSG00000129355/ENSG00000126709/ENSG00000145779/ENSG00000028137
BP	GO:0045933	positive regulation of muscle contraction	5/711	37/14264	0.0353203	0.239929	ENSG00000078401/ENSG00000109255/ENSG00000176170/ENSG00000169403/ENSG00000118523	EDN1/NMU/SPHK1/PTAFR/CTGF	5	2	ENSG00000078401/ENSG00000118523	3	ENSG00000109255/ENSG00000176170/ENSG00000169403
BP	GO:1901186	positive regulation of ERBB signaling pathway	5/711	37/14264	0.0353203	0.239929	ENSG00000150594/ENSG00000163485/ENSG00000124882/ENSG00000115325/ENSG00000107954	ADRA2A/ADORA1/EREG/DOK1/NEURL1	5	0		5	ENSG00000150594/ENSG00000163485/ENSG00000124882/ENSG00000115325/ENSG00000107954
BP	GO:1903115	regulation of actin filament-based movement	5/711	37/14264	0.0353203	0.239929	ENSG00000136574/ENSG00000184588/ENSG00000198626/ENSG00000114854/ENSG00000265107	GATA4/PDE4B/RYR2/TNNC1/GJA5	5	3	ENSG00000198626/ENSG00000114854/ENSG00000265107	2	ENSG00000136574/ENSG00000184588
BP	GO:0001832	blastocyst growth	3/711	15/14264	0.0358326	0.240094	ENSG00000146918/ENSG00000101003/ENSG00000139618	NCAPG2/GINS1/BRCA2	3	0		3	ENSG00000146918/ENSG00000101003/ENSG00000139618
BP	GO:0002313	mature B cell differentiation involved in immune response	3/711	15/14264	0.0358326	0.240094	ENSG00000106003/ENSG00000135905/ENSG00000100060	LFNG/DOCK10/MFNG	3	0		3	ENSG00000106003/ENSG00000135905/ENSG00000100060
BP	GO:0009950	dorsal/ventral axis specification	3/711	15/14264	0.0358326	0.240094	ENSG00000168772/ENSG00000134569/ENSG00000108379	CXXC4/LRP4/WNT3	3	1	ENSG00000134569	2	ENSG00000168772/ENSG00000108379
BP	GO:0017085	response to insecticide	3/711	15/14264	0.0358326	0.240094	ENSG00000134057/ENSG00000105711/ENSG00000140465	CCNB1/SCN1B/CYP1A1	3	1	ENSG00000140465	2	ENSG00000134057/ENSG00000105711
BP	GO:0031649	heat generation	3/711	15/14264	0.0358326	0.240094	ENSG00000109255/ENSG00000043591/ENSG00000171388	NMU/ADRB1/APLN	3	0		3	ENSG00000109255/ENSG00000043591/ENSG00000171388
BP	GO:0050651	dermatan sulfate proteoglycan biosynthetic process	3/711	15/14264	0.0358326	0.240094	ENSG00000173546/ENSG00000182492/ENSG00000171451	CSPG4/BGN/DSEL	3	0		3	ENSG00000173546/ENSG00000182492/ENSG00000171451
BP	GO:0051571	positive regulation of histone H3-K4 methylation	3/711	15/14264	0.0358326	0.240094	ENSG00000012048/ENSG00000130816/ENSG00000088305	BRCA1/DNMT1/DNMT3B	3	0		3	ENSG00000012048/ENSG00000130816/ENSG00000088305
BP	GO:0071371	cellular response to gonadotropin stimulus	3/711	15/14264	0.0358326	0.240094	ENSG00000145386/ENSG00000184937/ENSG00000070886	CCNA2/WT1/EPHA8	3	1	ENSG00000070886	2	ENSG00000145386/ENSG00000184937
BP	GO:2000738	positive regulation of stem cell differentiation	3/711	15/14264	0.0358326	0.240094	ENSG00000092969/ENSG00000136574/ENSG00000134532	TGFB2/GATA4/SOX5	3	1	ENSG00000092969	2	ENSG00000136574/ENSG00000134532
BP	GO:0006026	aminoglycan catabolic process	7/711	63/14264	0.036573	0.244317	ENSG00000072571/ENSG00000161031/ENSG00000173546/ENSG00000122176/ENSG00000182492/ENSG00000139329/ENSG00000133048	HMMR/PGLYRP2/CSPG4/FMOD/BGN/LUM/CHI3L1	7	2	ENSG00000122176/ENSG00000139329	5	ENSG00000072571/ENSG00000161031/ENSG00000173546/ENSG00000182492/ENSG00000133048
BP	GO:0030512	negative regulation of transforming growth factor beta receptor signaling pathway	7/711	63/14264	0.036573	0.244317	ENSG00000124225/ENSG00000095739/ENSG00000242265/ENSG00000069702/ENSG00000156535/ENSG00000128045/ENSG00000125084	PMEPA1/BAMBI/PEG10/TGFBR3/CD109/RASL11B/WNT1	7	3	ENSG00000124225/ENSG00000095739/ENSG00000128045	4	ENSG00000242265/ENSG00000069702/ENSG00000156535/ENSG00000125084
BP	GO:1902275	regulation of chromatin organization	13/711	150/14264	0.0369113	0.245817	ENSG00000134057/ENSG00000119403/ENSG00000276043/ENSG00000156802/ENSG00000012048/ENSG00000130816/ENSG00000148773/ENSG00000149554/ENSG00000093009/ENSG00000088305/ENSG00000167244/ENSG00000138336/ENSG00000184357	CCNB1/PHF19/UHRF1/ATAD2/BRCA1/DNMT1/MKI67/CHEK1/CDC45/DNMT3B/IGF2/TET1/HIST1H1B	13	0		13	ENSG00000134057/ENSG00000119403/ENSG00000276043/ENSG00000156802/ENSG00000012048/ENSG00000130816/ENSG00000148773/ENSG00000149554/ENSG00000093009/ENSG00000088305/ENSG00000167244/ENSG00000138336/ENSG00000184357
BP	GO:0045071	negative regulation of viral genome replication	6/711	50/14264	0.0370196	0.245817	ENSG00000111331/ENSG00000185885/ENSG00000188313/ENSG00000089127/ENSG00000185745/ENSG00000157601	OAS3/IFITM1/PLSCR1/OAS1/IFIT1/MX1	6	0		6	ENSG00000111331/ENSG00000185885/ENSG00000188313/ENSG00000089127/ENSG00000185745/ENSG00000157601
BP	GO:0051058	negative regulation of small GTPase mediated signal transduction	6/711	50/14264	0.0370196	0.245817	ENSG00000117632/ENSG00000136158/ENSG00000092969/ENSG00000187678/ENSG00000164056/ENSG00000165895	STMN1/SPRY2/TGFB2/SPRY4/SPRY1/ARHGAP42	6	4	ENSG00000136158/ENSG00000092969/ENSG00000164056/ENSG00000165895	2	ENSG00000117632/ENSG00000187678
BP	GO:0055008	cardiac muscle tissue morphogenesis	6/711	50/14264	0.0370196	0.245817	ENSG00000092969/ENSG00000179057/ENSG00000198626/ENSG00000148677/ENSG00000069702/ENSG00000114854	TGFB2/IGSF22/RYR2/ANKRD1/TGFBR3/TNNC1	6	5	ENSG00000092969/ENSG00000179057/ENSG00000198626/ENSG00000148677/ENSG00000114854	1	ENSG00000069702
BP	GO:1901617	organic hydroxy compound biosynthetic process	16/711	197/14264	0.037564	0.249058	ENSG00000228716/ENSG00000143815/ENSG00000100889/ENSG00000168306/ENSG00000092969/ENSG00000141401/ENSG00000111012/ENSG00000173404/ENSG00000176170/ENSG00000135929/ENSG00000169403/ENSG00000137825/ENSG00000140284/ENSG00000135069/ENSG00000196139/ENSG00000180432	DHFR/LBR/PCK2/ACOX2/TGFB2/IMPA2/CYP27B1/INSM1/SPHK1/CYP27A1/PTAFR/ITPKA/SLC27A2/PSAT1/AKR1C3/CYP8B1	16	3	ENSG00000092969/ENSG00000196139/ENSG00000180432	13	ENSG00000228716/ENSG00000143815/ENSG00000100889/ENSG00000168306/ENSG00000141401/ENSG00000111012/ENSG00000173404/ENSG00000176170/ENSG00000135929/ENSG00000169403/ENSG00000137825/ENSG00000140284/ENSG00000135069
BP	GO:0050708	regulation of protein secretion	25/711	344/14264	0.0380526	0.25079	ENSG00000134258/ENSG00000096433/ENSG00000115414/ENSG00000163083/ENSG00000152661/ENSG00000131620/ENSG00000100889/ENSG00000150594/ENSG00000158445/ENSG00000109255/ENSG00000092969/ENSG00000106804/ENSG00000008196/ENSG00000156299/ENSG00000056736/ENSG00000155380/ENSG00000170893/ENSG00000148677/ENSG00000214274/ENSG00000102760/ENSG00000163623/ENSG00000138207/ENSG00000007171/ENSG00000265107/ENSG00000186188	VTCN1/ITPR3/FN1/INHBB/GJA1/ANO1/PCK2/ADRA2A/KCNB1/NMU/TGFB2/C5/TFAP2B/TIAM1/IL17RB/SLC16A1/TRH/ANKRD1/ANG/RGCC/NKX6-1/RBP4/NOS2/GJA5/FFAR4	25	7	ENSG00000134258/ENSG00000163083/ENSG00000158445/ENSG00000092969/ENSG00000008196/ENSG00000148677/ENSG00000265107	18	ENSG00000096433/ENSG00000115414/ENSG00000152661/ENSG00000131620/ENSG00000100889/ENSG00000150594/ENSG00000109255/ENSG00000106804/ENSG00000156299/ENSG00000056736/ENSG00000155380/ENSG00000170893/ENSG00000214274/ENSG00000102760/ENSG00000163623/ENSG00000138207/ENSG00000007171/ENSG00000186188
BP	GO:0003401	axis elongation	4/711	26/14264	0.0382215	0.25079	ENSG00000109321/ENSG00000136158/ENSG00000164056/ENSG00000041982	AREG/SPRY2/SPRY1/TNC	4	3	ENSG00000136158/ENSG00000164056/ENSG00000041982	1	ENSG00000109321
BP	GO:0021988	olfactory lobe development	4/711	26/14264	0.0382215	0.25079	ENSG00000118193/ENSG00000138623/ENSG00000099617/ENSG00000128610	KIF14/SEMA7A/EFNA2/FEZF1	4	1	ENSG00000138623	3	ENSG00000118193/ENSG00000099617/ENSG00000128610
BP	GO:0032309	icosanoid secretion	4/711	26/14264	0.0382215	0.25079	ENSG00000078401/ENSG00000167525/ENSG00000116711/ENSG00000007171	EDN1/PROCA1/PLA2G4A/NOS2	4	2	ENSG00000078401/ENSG00000116711	2	ENSG00000167525/ENSG00000007171
BP	GO:0060317	cardiac epithelial to mesenchymal transition	4/711	26/14264	0.0382215	0.25079	ENSG00000130558/ENSG00000092969/ENSG00000164056/ENSG00000069702	OLFM1/TGFB2/SPRY1/TGFBR3	4	2	ENSG00000092969/ENSG00000164056	2	ENSG00000130558/ENSG00000069702
BP	GO:0061842	microtubule organizing center localization	4/711	26/14264	0.0382215	0.25079	ENSG00000087586/ENSG00000121957/ENSG00000066279/ENSG00000054654	AURKA/GPSM2/ASPM/SYNE2	4	0		4	ENSG00000087586/ENSG00000121957/ENSG00000066279/ENSG00000054654
BP	GO:0071542	dopaminergic neuron differentiation	4/711	26/14264	0.0382215	0.25079	ENSG00000156299/ENSG00000108379/ENSG00000162761/ENSG00000125084	TIAM1/WNT3/LMX1A/WNT1	4	0		4	ENSG00000156299/ENSG00000108379/ENSG00000162761/ENSG00000125084
BP	GO:0048565	digestive tract development	10/711	106/14264	0.038526	0.252414	ENSG00000134057/ENSG00000124762/ENSG00000176890/ENSG00000171791/ENSG00000092969/ENSG00000114315/ENSG00000166831/ENSG00000140465/ENSG00000136574/ENSG00000170577	CCNB1/CDKN1A/TYMS/BCL2/TGFB2/HES1/RBPMS2/CYP1A1/GATA4/SIX2	10	3	ENSG00000092969/ENSG00000114315/ENSG00000140465	7	ENSG00000134057/ENSG00000124762/ENSG00000176890/ENSG00000171791/ENSG00000166831/ENSG00000136574/ENSG00000170577
BP	GO:2001252	positive regulation of chromosome organization	13/711	151/14264	0.0386312	0.252729	ENSG00000134057/ENSG00000135476/ENSG00000178999/ENSG00000119403/ENSG00000126787/ENSG00000117650/ENSG00000012048/ENSG00000130816/ENSG00000168496/ENSG00000088305/ENSG00000167513/ENSG00000138336/ENSG00000184357	CCNB1/ESPL1/AURKB/PHF19/DLGAP5/NEK2/BRCA1/DNMT1/FEN1/DNMT3B/CDT1/TET1/HIST1H1B	13	0		13	ENSG00000134057/ENSG00000135476/ENSG00000178999/ENSG00000119403/ENSG00000126787/ENSG00000117650/ENSG00000012048/ENSG00000130816/ENSG00000168496/ENSG00000088305/ENSG00000167513/ENSG00000138336/ENSG00000184357
BP	GO:0010799	regulation of peptidyl-threonine phosphorylation	5/711	38/14264	0.0390662	0.254822	ENSG00000166851/ENSG00000136158/ENSG00000176170/ENSG00000172232/ENSG00000133048	PLK1/SPRY2/SPHK1/AZU1/CHI3L1	5	1	ENSG00000136158	4	ENSG00000166851/ENSG00000176170/ENSG00000172232/ENSG00000133048
BP	GO:0035850	epithelial cell differentiation involved in kidney development	5/711	38/14264	0.0390662	0.254822	ENSG00000272398/ENSG00000184937/ENSG00000129654/ENSG00000273706/ENSG00000170577	CD24/WT1/FOXJ1/LHX1/SIX2	5	1	ENSG00000272398	4	ENSG00000184937/ENSG00000129654/ENSG00000273706/ENSG00000170577
BP	GO:0030278	regulation of ossification	13/711	152/14264	0.0404072	0.263182	ENSG00000142871/ENSG00000109321/ENSG00000152661/ENSG00000171791/ENSG00000185885/ENSG00000092969/ENSG00000111012/ENSG00000164188/ENSG00000134569/ENSG00000046653/ENSG00000170577/ENSG00000183688/ENSG00000198963	CYR61/AREG/GJA1/BCL2/IFITM1/TGFB2/CYP27B1/RANBP3L/LRP4/GPM6B/SIX2/RFLNB/RORB	13	6	ENSG00000142871/ENSG00000092969/ENSG00000164188/ENSG00000134569/ENSG00000046653/ENSG00000198963	7	ENSG00000109321/ENSG00000152661/ENSG00000171791/ENSG00000185885/ENSG00000111012/ENSG00000170577/ENSG00000183688
BP	GO:0035150	regulation of tube size	10/711	107/14264	0.0406869	0.264226	ENSG00000078401/ENSG00000152661/ENSG00000150594/ENSG00000163485/ENSG00000043591/ENSG00000169403/ENSG00000165895/ENSG00000007171/ENSG00000171388/ENSG00000265107	EDN1/GJA1/ADRA2A/ADORA1/ADRB1/PTAFR/ARHGAP42/NOS2/APLN/GJA5	10	3	ENSG00000078401/ENSG00000165895/ENSG00000265107	7	ENSG00000152661/ENSG00000150594/ENSG00000163485/ENSG00000043591/ENSG00000169403/ENSG00000007171/ENSG00000171388
BP	GO:0050880	regulation of blood vessel size	10/711	107/14264	0.0406869	0.264226	ENSG00000078401/ENSG00000152661/ENSG00000150594/ENSG00000163485/ENSG00000043591/ENSG00000169403/ENSG00000165895/ENSG00000007171/ENSG00000171388/ENSG00000265107	EDN1/GJA1/ADRA2A/ADORA1/ADRB1/PTAFR/ARHGAP42/NOS2/APLN/GJA5	10	3	ENSG00000078401/ENSG00000165895/ENSG00000265107	7	ENSG00000152661/ENSG00000150594/ENSG00000163485/ENSG00000043591/ENSG00000169403/ENSG00000007171/ENSG00000171388
BP	GO:0050807	regulation of synapse organization	12/711	137/14264	0.040921	0.265358	ENSG00000158258/ENSG00000117399/ENSG00000184564/ENSG00000116106/ENSG00000156299/ENSG00000141668/ENSG00000134569/ENSG00000160145/ENSG00000173114/ENSG00000137825/ENSG00000131409/ENSG00000107954	CLSTN2/CDC20/SLITRK6/EPHA4/TIAM1/CBLN2/LRP4/KALRN/LRRN3/ITPKA/LRRC4B/NEURL1	12	3	ENSG00000116106/ENSG00000141668/ENSG00000134569	9	ENSG00000158258/ENSG00000117399/ENSG00000184564/ENSG00000156299/ENSG00000160145/ENSG00000173114/ENSG00000137825/ENSG00000131409/ENSG00000107954
BP	GO:0071901	negative regulation of protein serine/threonine kinase activity	11/711	122/14264	0.0410633	0.265891	ENSG00000166851/ENSG00000123080/ENSG00000124762/ENSG00000136158/ENSG00000147883/ENSG00000138835/ENSG00000187678/ENSG00000129355/ENSG00000164056/ENSG00000130829/ENSG00000171033	PLK1/CDKN2C/CDKN1A/SPRY2/CDKN2B/RGS3/SPRY4/CDKN2D/SPRY1/DUSP9/PKIA	11	4	ENSG00000136158/ENSG00000147883/ENSG00000164056/ENSG00000171033	7	ENSG00000166851/ENSG00000123080/ENSG00000124762/ENSG00000138835/ENSG00000187678/ENSG00000129355/ENSG00000130829
BP	GO:0051962	positive regulation of nervous system development	30/711	432/14264	0.0417826	0.268969	ENSG00000158258/ENSG00000117399/ENSG00000115414/ENSG00000066279/ENSG00000131914/ENSG00000171791/ENSG00000106462/ENSG00000184564/ENSG00000116106/ENSG00000114315/ENSG00000088305/ENSG00000156299/ENSG00000078725/ENSG00000105711/ENSG00000163536/ENSG00000141668/ENSG00000273706/ENSG00000160145/ENSG00000173114/ENSG00000148677/ENSG00000147852/ENSG00000138623/ENSG00000137825/ENSG00000108379/ENSG00000163623…	CLSTN2/CDC20/FN1/ASPM/LIN28A/BCL2/EZH2/SLITRK6/EPHA4/HES1/DNMT3B/TIAM1/BRINP1/SCN1B/SERPINI1/CBLN2/LHX1/KALRN/LRRN3/ANKRD1/VLDLR/SEMA7A/ITPKA/WNT3/NKX6-1/RIMS2/LRRC4B/FEZF1/TCF4/NEURL1	30	9	ENSG00000116106/ENSG00000114315/ENSG00000078725/ENSG00000163536/ENSG00000141668/ENSG00000148677/ENSG00000138623/ENSG00000176406/ENSG00000196628	21	ENSG00000158258/ENSG00000117399/ENSG00000115414/ENSG00000066279/ENSG00000131914/ENSG00000171791/ENSG00000106462/ENSG00000184564/ENSG00000088305/ENSG00000156299/ENSG00000105711/ENSG00000273706/ENSG00000160145/ENSG00000173114/ENSG00000147852/ENSG00000137825/ENSG00000108379/ENSG00000163623/ENSG00000131409/ENSG00000128610/ENSG00000107954
BP	GO:0019886	antigen processing and presentation of exogenous peptide antigen via MHC class II	9/711	93/14264	0.0419773	0.268969	ENSG00000142945/ENSG00000138160/ENSG00000090889/ENSG00000161800/ENSG00000137807/ENSG00000163808/ENSG00000138778/ENSG00000121621/ENSG00000066735	KIF2C/KIF11/KIF4A/RACGAP1/KIF23/KIF15/CENPE/KIF18A/KIF26A	9	0		9	ENSG00000142945/ENSG00000138160/ENSG00000090889/ENSG00000161800/ENSG00000137807/ENSG00000163808/ENSG00000138778/ENSG00000121621/ENSG00000066735
BP	GO:0051216	cartilage development	13/711	153/14264	0.04224	0.268969	ENSG00000078401/ENSG00000142871/ENSG00000176890/ENSG00000147862/ENSG00000043039/ENSG00000178573/ENSG00000170577/ENSG00000118523/ENSG00000139329/ENSG00000183688/ENSG00000105997/ENSG00000133048/ENSG00000134532	EDN1/CYR61/TYMS/NFIB/BARX2/MAF/SIX2/CTGF/LUM/RFLNB/HOXA3/CHI3L1/SOX5	13	6	ENSG00000078401/ENSG00000142871/ENSG00000147862/ENSG00000178573/ENSG00000118523/ENSG00000139329	7	ENSG00000176890/ENSG00000043039/ENSG00000170577/ENSG00000183688/ENSG00000105997/ENSG00000133048/ENSG00000134532
BP	GO:0000018	regulation of DNA recombination	7/711	65/14264	0.0423103	0.268969	ENSG00000182481/ENSG00000109685/ENSG00000149554/ENSG00000051341/ENSG00000197299/ENSG00000111247/ENSG00000169621	KPNA2/NSD2/CHEK1/POLQ/BLM/RAD51AP1/APLF	7	1	ENSG00000169621	6	ENSG00000182481/ENSG00000109685/ENSG00000149554/ENSG00000051341/ENSG00000197299/ENSG00000111247
BP	GO:0002690	positive regulation of leukocyte chemotaxis	7/711	65/14264	0.0423103	0.268969	ENSG00000129988/ENSG00000078401/ENSG00000125735/ENSG00000143556/ENSG00000189334/ENSG00000119630/ENSG00000145824	LBP/EDN1/TNFSF14/S100A7/S100A14/PGF/CXCL14	7	4	ENSG00000129988/ENSG00000078401/ENSG00000125735/ENSG00000145824	3	ENSG00000143556/ENSG00000189334/ENSG00000119630
BP	GO:1903845	negative regulation of cellular response to transforming growth factor beta stimulus	7/711	65/14264	0.0423103	0.268969	ENSG00000124225/ENSG00000095739/ENSG00000242265/ENSG00000069702/ENSG00000156535/ENSG00000128045/ENSG00000125084	PMEPA1/BAMBI/PEG10/TGFBR3/CD109/RASL11B/WNT1	7	3	ENSG00000124225/ENSG00000095739/ENSG00000128045	4	ENSG00000242265/ENSG00000069702/ENSG00000156535/ENSG00000125084
BP	GO:0003094	glomerular filtration	3/711	16/14264	0.0425117	0.268969	ENSG00000152661/ENSG00000163485/ENSG00000265107	GJA1/ADORA1/GJA5	3	1	ENSG00000265107	2	ENSG00000152661/ENSG00000163485
BP	GO:0009129	pyrimidine nucleoside monophosphate metabolic process	3/711	16/14264	0.0425117	0.268969	ENSG00000176890/ENSG00000128951/ENSG00000205309	TYMS/DUT/NT5M	3	0		3	ENSG00000176890/ENSG00000128951/ENSG00000205309
[truncated: 4,951 more rows]

## Sheet: Ranked gene list
NAME	DESCRIPTION	GENE_SYMBOL	GENE_TITLE	SCORE
VGLL1(ENSG00000102243)	ENSG00000102243	null	null	4.167
[truncated: 26,439 more rows]
