# Supplementary material for: Investigation of ribociclib, abemaciclib and palbociclib resistance in ER+ breast cancer cells reveal potential therapeutic opportunities
Source: Sci Rep. 2025 Aug 5;15:28579. doi: 10.1038/s41598-025-11052-4 (PMC12325956; doi:10.1038/s41598-025-11052-4)
Supplement: Supplementary file 27 — Supplementary Material 27 [file 41598_2025_11052_MOESM27_ESM.xlsx]

## Sheet: Supplementary data 27.Supp-Fig8
Category	GOID	Description	GeneRatio	BgRatio	pvalue	padj	geneID	geneName	Count	Up	Up_Gene_names	Down	Down_Gene_names
BP	GO:0000819	sister chromatid segregation	60/748	230/14327	3.68669e-26	1.69182e-22	ENSG00000164611/ENSG00000166851/ENSG00000175063/ENSG00000134057/ENSG00000076382/ENSG00000146670/ENSG00000178999/ENSG00000090889/ENSG00000117650/ENSG00000013810/ENSG00000161800/ENSG00000167513/ENSG00000117399/ENSG00000118193/ENSG00000117724/ENSG00000010292/ENSG00000142945/ENSG00000109805/ENSG00000237649/ENSG00000126787/ENSG00000143228/ENSG00000122952/ENSG00000113810/ENSG00000169679/ENSG00000149503…	PTTG1/PLK1/UBE2C/CCNB1/SPAG5/CDCA5/AURKB/KIF4A/NEK2/TACC3/RACGAP1/CDT1/CDC20/KIF14/CENPF/NCAPD2/KIF2C/NCAPG/KIFC1/DLGAP5/NUF2/ZWINT/SMC4/BUB1/INCENP/KIF18B/CDCA8/KNTC1/TOP2A/NDC80/KNL1/CENPA/SPC24/BIRC5/CENPU/NCAPH/CENPE/KNSTRN/SMC2/ESPL1/PSRC1/BUB1B/KIF18A/SPC25/NUSAP1/CENPM/SKA1/CENPN/SGO1/CENPK/DUSP1/MAD2L1/CENPH/SGO2/KIF23/CENPI/HASPIN/HECW2/PRC1/AXIN2	60	3	ENSG00000120129/ENSG00000138411/ENSG00000168646	57	ENSG00000164611/ENSG00000166851/ENSG00000175063/ENSG00000134057/ENSG00000076382/ENSG00000146670/ENSG00000178999/ENSG00000090889/ENSG00000117650/ENSG00000013810/ENSG00000161800/ENSG00000167513/ENSG00000117399/ENSG00000118193/ENSG00000117724/ENSG00000010292/ENSG00000142945/ENSG00000109805/ENSG00000237649/ENSG00000126787/ENSG00000143228/ENSG00000122952/ENSG00000113810/ENSG00000169679/ENSG00000149503…
BP	GO:0007059	chromosome segregation	72/748	337/14327	2.04969e-25	4.70301e-22	ENSG00000164611/ENSG00000166851/ENSG00000175063/ENSG00000134057/ENSG00000076382/ENSG00000146670/ENSG00000101447/ENSG00000178999/ENSG00000090889/ENSG00000117650/ENSG00000013810/ENSG00000161800/ENSG00000167513/ENSG00000117399/ENSG00000118193/ENSG00000117724/ENSG00000010292/ENSG00000142945/ENSG00000109805/ENSG00000237649/ENSG00000126787/ENSG00000143228/ENSG00000122952/ENSG00000113810/ENSG00000169679…	PTTG1/PLK1/UBE2C/CCNB1/SPAG5/CDCA5/FAM83D/AURKB/KIF4A/NEK2/TACC3/RACGAP1/CDT1/CDC20/KIF14/CENPF/NCAPD2/KIF2C/NCAPG/KIFC1/DLGAP5/NUF2/ZWINT/SMC4/BUB1/INCENP/KIF18B/CDCA8/KNTC1/HJURP/TOP2A/NDC80/KNL1/CENPA/SPC24/BIRC5/ECT2/CENPU/NCAPH/CENPE/BRCA1/KNSTRN/SMC2/ESPL1/PSRC1/FANCD2/BUB1B/MKI67/KIF18A/SPC25/NUSAP1/KIF11/CENPM/SKA1/SKA3/ESCO2/CCNE2/CENPN/SGO1/CENPK/DUSP1/MAD2L1/CENPH/SGO2/KIF23/BRIP1/CENP…	72	3	ENSG00000120129/ENSG00000138411/ENSG00000168646	69	ENSG00000164611/ENSG00000166851/ENSG00000175063/ENSG00000134057/ENSG00000076382/ENSG00000146670/ENSG00000101447/ENSG00000178999/ENSG00000090889/ENSG00000117650/ENSG00000013810/ENSG00000161800/ENSG00000167513/ENSG00000117399/ENSG00000118193/ENSG00000117724/ENSG00000010292/ENSG00000142945/ENSG00000109805/ENSG00000237649/ENSG00000126787/ENSG00000143228/ENSG00000122952/ENSG00000113810/ENSG00000169679…
BP	GO:0098813	nuclear chromosome segregation	66/748	288/14327	3.48613e-25	5.33261e-22	ENSG00000164611/ENSG00000166851/ENSG00000175063/ENSG00000134057/ENSG00000076382/ENSG00000146670/ENSG00000101447/ENSG00000178999/ENSG00000090889/ENSG00000117650/ENSG00000013810/ENSG00000161800/ENSG00000167513/ENSG00000117399/ENSG00000118193/ENSG00000117724/ENSG00000010292/ENSG00000142945/ENSG00000109805/ENSG00000237649/ENSG00000126787/ENSG00000143228/ENSG00000122952/ENSG00000113810/ENSG00000169679…	PTTG1/PLK1/UBE2C/CCNB1/SPAG5/CDCA5/FAM83D/AURKB/KIF4A/NEK2/TACC3/RACGAP1/CDT1/CDC20/KIF14/CENPF/NCAPD2/KIF2C/NCAPG/KIFC1/DLGAP5/NUF2/ZWINT/SMC4/BUB1/INCENP/KIF18B/CDCA8/KNTC1/TOP2A/NDC80/KNL1/CENPA/SPC24/BIRC5/ECT2/CENPU/NCAPH/CENPE/KNSTRN/SMC2/ESPL1/PSRC1/FANCD2/BUB1B/KIF18A/SPC25/NUSAP1/CENPM/SKA1/CCNE2/CENPN/SGO1/CENPK/DUSP1/MAD2L1/CENPH/SGO2/KIF23/BRIP1/CENPI/HASPIN/HECW2/DMC1/PRC1/AXIN2	66	3	ENSG00000120129/ENSG00000138411/ENSG00000168646	63	ENSG00000164611/ENSG00000166851/ENSG00000175063/ENSG00000134057/ENSG00000076382/ENSG00000146670/ENSG00000101447/ENSG00000178999/ENSG00000090889/ENSG00000117650/ENSG00000013810/ENSG00000161800/ENSG00000167513/ENSG00000117399/ENSG00000118193/ENSG00000117724/ENSG00000010292/ENSG00000142945/ENSG00000109805/ENSG00000237649/ENSG00000126787/ENSG00000143228/ENSG00000122952/ENSG00000113810/ENSG00000169679…
BP	GO:0140014	mitotic nuclear division	58/748	255/14327	4.55706e-22	5.22808e-19	ENSG00000164611/ENSG00000166851/ENSG00000175063/ENSG00000134057/ENSG00000076382/ENSG00000088325/ENSG00000146670/ENSG00000178999/ENSG00000090889/ENSG00000117650/ENSG00000013810/ENSG00000161800/ENSG00000167513/ENSG00000117399/ENSG00000118193/ENSG00000117724/ENSG00000108106/ENSG00000010292/ENSG00000142945/ENSG00000109805/ENSG00000237649/ENSG00000126787/ENSG00000143228/ENSG00000122952/ENSG00000113810…	PTTG1/PLK1/UBE2C/CCNB1/SPAG5/TPX2/CDCA5/AURKB/KIF4A/NEK2/TACC3/RACGAP1/CDT1/CDC20/KIF14/CENPF/UBE2S/NCAPD2/KIF2C/NCAPG/KIFC1/DLGAP5/NUF2/ZWINT/SMC4/BUB1/AURKA/KIF18B/CDCA8/KNTC1/PKMYT1/NDC80/BIRC5/NCAPH/MYBL2/CENPE/KNSTRN/KIF20B/SMC2/ESPL1/PSRC1/BUB1B/MKI67/KIF18A/NUSAP1/CDC25C/KIF11/FBXO5/SGO1/DUSP1/ANLN/MAD2L1/KIF23/HASPIN/BORA/HECW2/EREG/PRC1	58	2	ENSG00000120129/ENSG00000138411	56	ENSG00000164611/ENSG00000166851/ENSG00000175063/ENSG00000134057/ENSG00000076382/ENSG00000088325/ENSG00000146670/ENSG00000178999/ENSG00000090889/ENSG00000117650/ENSG00000013810/ENSG00000161800/ENSG00000167513/ENSG00000117399/ENSG00000118193/ENSG00000117724/ENSG00000108106/ENSG00000010292/ENSG00000142945/ENSG00000109805/ENSG00000237649/ENSG00000126787/ENSG00000143228/ENSG00000122952/ENSG00000113810…
BP	GO:0000280	nuclear division	71/748	377/14327	1.10537e-21	1.01451e-18	ENSG00000164611/ENSG00000166851/ENSG00000175063/ENSG00000134057/ENSG00000076382/ENSG00000088325/ENSG00000146670/ENSG00000178999/ENSG00000090889/ENSG00000117650/ENSG00000013810/ENSG00000161800/ENSG00000167513/ENSG00000117399/ENSG00000118193/ENSG00000117724/ENSG00000108106/ENSG00000010292/ENSG00000142945/ENSG00000109805/ENSG00000237649/ENSG00000126787/ENSG00000143228/ENSG00000122952/ENSG00000113810…	PTTG1/PLK1/UBE2C/CCNB1/SPAG5/TPX2/CDCA5/AURKB/KIF4A/NEK2/TACC3/RACGAP1/CDT1/CDC20/KIF14/CENPF/UBE2S/NCAPD2/KIF2C/NCAPG/KIFC1/DLGAP5/NUF2/ZWINT/SMC4/BUB1/AURKA/KIF18B/CDCA8/KNTC1/PKMYT1/TOP2A/NDC80/BIRC5/NCAPH/MYBL2/CENPE/KNSTRN/KIF20B/SMC2/ESPL1/PSRC1/FANCD2/BUB1B/MKI67/KIF18A/NUSAP1/CDC25C/KIF11/MASTL/FBXO5/CCNE2/FANCA/SGO1/DUSP1/ANLN/MAD2L1/BCL2L11/BRCA2/SGO2/HSPA2/KIF23/MND1/BRIP1/HASPIN/BORA/…	71	3	ENSG00000120129/ENSG00000138411/ENSG00000003137	68	ENSG00000164611/ENSG00000166851/ENSG00000175063/ENSG00000134057/ENSG00000076382/ENSG00000088325/ENSG00000146670/ENSG00000178999/ENSG00000090889/ENSG00000117650/ENSG00000013810/ENSG00000161800/ENSG00000167513/ENSG00000117399/ENSG00000118193/ENSG00000117724/ENSG00000108106/ENSG00000010292/ENSG00000142945/ENSG00000109805/ENSG00000237649/ENSG00000126787/ENSG00000143228/ENSG00000122952/ENSG00000113810…
BP	GO:0000070	mitotic sister chromatid segregation	43/748	147/14327	3.64591e-21	2.78852e-18	ENSG00000164611/ENSG00000166851/ENSG00000175063/ENSG00000134057/ENSG00000076382/ENSG00000146670/ENSG00000178999/ENSG00000090889/ENSG00000117650/ENSG00000013810/ENSG00000161800/ENSG00000167513/ENSG00000117399/ENSG00000118193/ENSG00000117724/ENSG00000010292/ENSG00000142945/ENSG00000109805/ENSG00000237649/ENSG00000126787/ENSG00000143228/ENSG00000122952/ENSG00000113810/ENSG00000169679/ENSG00000186185…	PTTG1/PLK1/UBE2C/CCNB1/SPAG5/CDCA5/AURKB/KIF4A/NEK2/TACC3/RACGAP1/CDT1/CDC20/KIF14/CENPF/NCAPD2/KIF2C/NCAPG/KIFC1/DLGAP5/NUF2/ZWINT/SMC4/BUB1/KIF18B/CDCA8/NDC80/NCAPH/CENPE/KNSTRN/SMC2/ESPL1/PSRC1/BUB1B/KIF18A/NUSAP1/SGO1/DUSP1/MAD2L1/KIF23/HASPIN/HECW2/PRC1	43	2	ENSG00000120129/ENSG00000138411	41	ENSG00000164611/ENSG00000166851/ENSG00000175063/ENSG00000134057/ENSG00000076382/ENSG00000146670/ENSG00000178999/ENSG00000090889/ENSG00000117650/ENSG00000013810/ENSG00000161800/ENSG00000167513/ENSG00000117399/ENSG00000118193/ENSG00000117724/ENSG00000010292/ENSG00000142945/ENSG00000109805/ENSG00000237649/ENSG00000126787/ENSG00000143228/ENSG00000122952/ENSG00000113810/ENSG00000169679/ENSG00000186185…
BP	GO:0048285	organelle fission	71/748	419/14327	5.43185e-19	3.56096e-16	ENSG00000164611/ENSG00000166851/ENSG00000175063/ENSG00000134057/ENSG00000076382/ENSG00000088325/ENSG00000146670/ENSG00000178999/ENSG00000090889/ENSG00000117650/ENSG00000013810/ENSG00000161800/ENSG00000167513/ENSG00000117399/ENSG00000118193/ENSG00000117724/ENSG00000108106/ENSG00000010292/ENSG00000142945/ENSG00000109805/ENSG00000237649/ENSG00000126787/ENSG00000143228/ENSG00000122952/ENSG00000113810…	PTTG1/PLK1/UBE2C/CCNB1/SPAG5/TPX2/CDCA5/AURKB/KIF4A/NEK2/TACC3/RACGAP1/CDT1/CDC20/KIF14/CENPF/UBE2S/NCAPD2/KIF2C/NCAPG/KIFC1/DLGAP5/NUF2/ZWINT/SMC4/BUB1/AURKA/KIF18B/CDCA8/KNTC1/PKMYT1/TOP2A/NDC80/BIRC5/NCAPH/MYBL2/CENPE/KNSTRN/KIF20B/SMC2/ESPL1/PSRC1/FANCD2/BUB1B/MKI67/KIF18A/NUSAP1/CDC25C/KIF11/MASTL/FBXO5/CCNE2/FANCA/SGO1/DUSP1/ANLN/MAD2L1/BCL2L11/BRCA2/SGO2/HSPA2/KIF23/MND1/BRIP1/HASPIN/BORA/…	71	3	ENSG00000120129/ENSG00000138411/ENSG00000003137	68	ENSG00000164611/ENSG00000166851/ENSG00000175063/ENSG00000134057/ENSG00000076382/ENSG00000088325/ENSG00000146670/ENSG00000178999/ENSG00000090889/ENSG00000117650/ENSG00000013810/ENSG00000161800/ENSG00000167513/ENSG00000117399/ENSG00000118193/ENSG00000117724/ENSG00000108106/ENSG00000010292/ENSG00000142945/ENSG00000109805/ENSG00000237649/ENSG00000126787/ENSG00000143228/ENSG00000122952/ENSG00000113810…
BP	GO:0007062	sister chromatid cohesion	34/748	131/14327	2.92771e-15	1.67941e-12	ENSG00000166851/ENSG00000146670/ENSG00000178999/ENSG00000117399/ENSG00000117724/ENSG00000142945/ENSG00000143228/ENSG00000122952/ENSG00000169679/ENSG00000149503/ENSG00000134690/ENSG00000184445/ENSG00000080986/ENSG00000137812/ENSG00000115163/ENSG00000161888/ENSG00000089685/ENSG00000151725/ENSG00000138778/ENSG00000135476/ENSG00000156970/ENSG00000121621/ENSG00000152253/ENSG00000100162/ENSG00000154839…	PLK1/CDCA5/AURKB/CDC20/CENPF/KIF2C/NUF2/ZWINT/BUB1/INCENP/CDCA8/KNTC1/NDC80/KNL1/CENPA/SPC24/BIRC5/CENPU/CENPE/ESPL1/BUB1B/KIF18A/SPC25/CENPM/SKA1/CENPN/SGO1/CENPK/MAD2L1/CENPH/SGO2/CENPI/HASPIN/AXIN2	34	1	ENSG00000168646	33	ENSG00000166851/ENSG00000146670/ENSG00000178999/ENSG00000117399/ENSG00000117724/ENSG00000142945/ENSG00000143228/ENSG00000122952/ENSG00000169679/ENSG00000149503/ENSG00000134690/ENSG00000184445/ENSG00000080986/ENSG00000137812/ENSG00000115163/ENSG00000161888/ENSG00000089685/ENSG00000151725/ENSG00000138778/ENSG00000135476/ENSG00000156970/ENSG00000121621/ENSG00000152253/ENSG00000100162/ENSG00000154839…
BP	GO:0051983	regulation of chromosome segregation	26/748	92/14327	6.39084e-13	3.25862e-10	ENSG00000164611/ENSG00000166851/ENSG00000175063/ENSG00000134057/ENSG00000076382/ENSG00000146670/ENSG00000178999/ENSG00000117650/ENSG00000013810/ENSG00000161800/ENSG00000167513/ENSG00000117724/ENSG00000142945/ENSG00000126787/ENSG00000169679/ENSG00000080986/ENSG00000114346/ENSG00000138778/ENSG00000128944/ENSG00000135476/ENSG00000156970/ENSG00000148773/ENSG00000120129/ENSG00000164109/ENSG00000138411…	PTTG1/PLK1/UBE2C/CCNB1/SPAG5/CDCA5/AURKB/NEK2/TACC3/RACGAP1/CDT1/CENPF/KIF2C/DLGAP5/BUB1/NDC80/ECT2/CENPE/KNSTRN/ESPL1/BUB1B/MKI67/DUSP1/MAD2L1/HECW2/AXIN2	26	3	ENSG00000120129/ENSG00000138411/ENSG00000168646	23	ENSG00000164611/ENSG00000166851/ENSG00000175063/ENSG00000134057/ENSG00000076382/ENSG00000146670/ENSG00000178999/ENSG00000117650/ENSG00000013810/ENSG00000161800/ENSG00000167513/ENSG00000117724/ENSG00000142945/ENSG00000126787/ENSG00000169679/ENSG00000080986/ENSG00000114346/ENSG00000138778/ENSG00000128944/ENSG00000135476/ENSG00000156970/ENSG00000148773/ENSG00000164109
BP	GO:0071103	DNA conformation change	45/748	260/14327	8.96847e-13	4.11563e-10	ENSG00000164104/ENSG00000170312/ENSG00000134057/ENSG00000146670/ENSG00000189060/ENSG00000010292/ENSG00000131153/ENSG00000109805/ENSG00000113810/ENSG00000187837/ENSG00000160957/ENSG00000123485/ENSG00000131747/ENSG00000137812/ENSG00000115163/ENSG00000184897/ENSG00000140451/ENSG00000151725/ENSG00000121152/ENSG00000146918/ENSG00000105011/ENSG00000136824/ENSG00000119969/ENSG00000101003/ENSG00000134574…	HMGB2/CDK1/CCNB1/CDCA5/H1F0/NCAPD2/GINS2/NCAPG/SMC4/HIST1H1C/RECQL4/HJURP/TOP2A/KNL1/CENPA/H1FX/PIF1/CENPU/NCAPH/NCAPG2/ASF1B/SMC2/HELLS/GINS1/DDB2/CHAF1B/NUSAP1/MIS18BP1/H2AFX/CENPM/CDC45/HIST1H4H/CENPN/ANXA1/CENPK/BLM/DNA2/CENPH/RAD54L/BRIP1/CENPI/HIST2H4B/NAP1L2/HIST1H3J/HIST1H4E	45	5	ENSG00000187837/ENSG00000158406/ENSG00000135046/ENSG00000186462/ENSG00000276966	40	ENSG00000164104/ENSG00000170312/ENSG00000134057/ENSG00000146670/ENSG00000189060/ENSG00000010292/ENSG00000131153/ENSG00000109805/ENSG00000113810/ENSG00000160957/ENSG00000123485/ENSG00000131747/ENSG00000137812/ENSG00000115163/ENSG00000184897/ENSG00000140451/ENSG00000151725/ENSG00000121152/ENSG00000146918/ENSG00000105011/ENSG00000136824/ENSG00000119969/ENSG00000101003/ENSG00000134574/ENSG00000159259…
BP	GO:1902850	microtubule cytoskeleton organization involved in mitosis	30/748	130/14327	3.48394e-12	1.45344e-09	ENSG00000166851/ENSG00000134057/ENSG00000088325/ENSG00000178999/ENSG00000090889/ENSG00000117650/ENSG00000013810/ENSG00000161800/ENSG00000117399/ENSG00000237649/ENSG00000143228/ENSG00000087586/ENSG00000117632/ENSG00000080986/ENSG00000115163/ENSG00000075702/ENSG00000121957/ENSG00000089685/ENSG00000101057/ENSG00000138778/ENSG00000123473/ENSG00000135476/ENSG00000134222/ENSG00000152253/ENSG00000137804…	PLK1/CCNB1/TPX2/AURKB/KIF4A/NEK2/TACC3/RACGAP1/CDC20/KIFC1/NUF2/AURKA/STMN1/NDC80/CENPA/WDR62/GPSM2/BIRC5/MYBL2/CENPE/STIL/ESPL1/PSRC1/SPC25/NUSAP1/KIF11/KIF23/SPRY1/BORA/PRC1	30	1	ENSG00000164056	29	ENSG00000166851/ENSG00000134057/ENSG00000088325/ENSG00000178999/ENSG00000090889/ENSG00000117650/ENSG00000013810/ENSG00000161800/ENSG00000117399/ENSG00000237649/ENSG00000143228/ENSG00000087586/ENSG00000117632/ENSG00000080986/ENSG00000115163/ENSG00000075702/ENSG00000121957/ENSG00000089685/ENSG00000101057/ENSG00000138778/ENSG00000123473/ENSG00000135476/ENSG00000134222/ENSG00000152253/ENSG00000137804…
BP	GO:1901990	regulation of mitotic cell cycle phase transition	54/748	378/14327	1.27572e-11	4.87855e-09	ENSG00000166851/ENSG00000136235/ENSG00000175063/ENSG00000170312/ENSG00000134057/ENSG00000088325/ENSG00000146670/ENSG00000178999/ENSG00000132646/ENSG00000075218/ENSG00000072571/ENSG00000117650/ENSG00000167513/ENSG00000118193/ENSG00000117724/ENSG00000167552/ENSG00000126787/ENSG00000123080/ENSG00000127824/ENSG00000169679/ENSG00000087586/ENSG00000140525/ENSG00000184445/ENSG00000147883/ENSG00000101412…	PLK1/GPNMB/UBE2C/CDK1/CCNB1/TPX2/CDCA5/AURKB/PCNA/GTSE1/HMMR/NEK2/CDT1/KIF14/CENPF/TUBA1A/DLGAP5/CDKN2C/TUBA4A/BUB1/AURKA/FANCI/KNTC1/CDKN2B/E2F1/NDC80/DTL/TICRR/CENPE/BRCA1/BCL2/E2F7/ESPL1/BUB1B/CDC25C/CDK6/E2F8/CDC45/EZH2/CNTRL/ANXA1/DUSP1/ANLN/BLM/MAD2L1/CLSPN/CYP1A1/CEP152/HAUS4/CDKN2D/HECW2/TP63/TERT/TUBB4A	54	10	ENSG00000136235/ENSG00000167552/ENSG00000127824/ENSG00000147883/ENSG00000105810/ENSG00000135046/ENSG00000120129/ENSG00000140465/ENSG00000138411/ENSG00000104833	44	ENSG00000166851/ENSG00000175063/ENSG00000170312/ENSG00000134057/ENSG00000088325/ENSG00000146670/ENSG00000178999/ENSG00000132646/ENSG00000075218/ENSG00000072571/ENSG00000117650/ENSG00000167513/ENSG00000118193/ENSG00000117724/ENSG00000126787/ENSG00000123080/ENSG00000169679/ENSG00000087586/ENSG00000140525/ENSG00000184445/ENSG00000101412/ENSG00000080986/ENSG00000143476/ENSG00000140534/ENSG00000138778…
BP	GO:1901987	regulation of cell cycle phase transition	56/748	407/14327	2.38978e-11	8.43593e-09	ENSG00000166851/ENSG00000136235/ENSG00000175063/ENSG00000170312/ENSG00000134057/ENSG00000088325/ENSG00000146670/ENSG00000101447/ENSG00000178999/ENSG00000132646/ENSG00000075218/ENSG00000072571/ENSG00000117650/ENSG00000167513/ENSG00000118193/ENSG00000117724/ENSG00000167552/ENSG00000126787/ENSG00000123080/ENSG00000127824/ENSG00000169679/ENSG00000087586/ENSG00000140525/ENSG00000184445/ENSG00000147883…	PLK1/GPNMB/UBE2C/CDK1/CCNB1/TPX2/CDCA5/FAM83D/AURKB/PCNA/GTSE1/HMMR/NEK2/CDT1/KIF14/CENPF/TUBA1A/DLGAP5/CDKN2C/TUBA4A/BUB1/AURKA/FANCI/KNTC1/CDKN2B/E2F1/NDC80/DTL/TICRR/CENPE/BRCA1/BCL2/E2F7/ESPL1/BUB1B/CDC25C/CDK6/E2F8/CDC25A/CDC45/EZH2/CNTRL/ANXA1/DUSP1/ANLN/BLM/MAD2L1/CLSPN/CYP1A1/CEP152/HAUS4/CDKN2D/HECW2/TP63/TERT/TUBB4A	56	10	ENSG00000136235/ENSG00000167552/ENSG00000127824/ENSG00000147883/ENSG00000105810/ENSG00000135046/ENSG00000120129/ENSG00000140465/ENSG00000138411/ENSG00000104833	46	ENSG00000166851/ENSG00000175063/ENSG00000170312/ENSG00000134057/ENSG00000088325/ENSG00000146670/ENSG00000101447/ENSG00000178999/ENSG00000132646/ENSG00000075218/ENSG00000072571/ENSG00000117650/ENSG00000167513/ENSG00000118193/ENSG00000117724/ENSG00000126787/ENSG00000123080/ENSG00000169679/ENSG00000087586/ENSG00000140525/ENSG00000184445/ENSG00000101412/ENSG00000080986/ENSG00000143476/ENSG00000140534…
BP	GO:0006323	DNA packaging	34/748	178/14327	3.58646e-11	1.17559e-08	ENSG00000164104/ENSG00000170312/ENSG00000134057/ENSG00000146670/ENSG00000189060/ENSG00000010292/ENSG00000109805/ENSG00000113810/ENSG00000187837/ENSG00000123485/ENSG00000131747/ENSG00000137812/ENSG00000115163/ENSG00000184897/ENSG00000151725/ENSG00000121152/ENSG00000146918/ENSG00000105011/ENSG00000136824/ENSG00000119969/ENSG00000159259/ENSG00000137804/ENSG00000129534/ENSG00000188486/ENSG00000100162…	HMGB2/CDK1/CCNB1/CDCA5/H1F0/NCAPD2/NCAPG/SMC4/HIST1H1C/HJURP/TOP2A/KNL1/CENPA/H1FX/CENPU/NCAPH/NCAPG2/ASF1B/SMC2/HELLS/CHAF1B/NUSAP1/MIS18BP1/H2AFX/CENPM/HIST1H4H/CENPN/CENPK/CENPH/CENPI/HIST2H4B/NAP1L2/HIST1H3J/HIST1H4E	34	4	ENSG00000187837/ENSG00000158406/ENSG00000186462/ENSG00000276966	30	ENSG00000164104/ENSG00000170312/ENSG00000134057/ENSG00000146670/ENSG00000189060/ENSG00000010292/ENSG00000109805/ENSG00000113810/ENSG00000123485/ENSG00000131747/ENSG00000137812/ENSG00000115163/ENSG00000184897/ENSG00000151725/ENSG00000121152/ENSG00000146918/ENSG00000105011/ENSG00000136824/ENSG00000119969/ENSG00000159259/ENSG00000137804/ENSG00000129534/ENSG00000188486/ENSG00000100162/ENSG00000166451…
BP	GO:0007051	spindle organization	33/748	173/14327	7.25376e-11	2.21917e-08	ENSG00000166851/ENSG00000134057/ENSG00000076382/ENSG00000088325/ENSG00000178999/ENSG00000090889/ENSG00000117650/ENSG00000013810/ENSG00000161800/ENSG00000117399/ENSG00000237649/ENSG00000143228/ENSG00000087586/ENSG00000117632/ENSG00000080986/ENSG00000075702/ENSG00000121957/ENSG00000089685/ENSG00000101057/ENSG00000138778/ENSG00000128944/ENSG00000123473/ENSG00000135476/ENSG00000134222/ENSG00000152253…	PLK1/CCNB1/SPAG5/TPX2/AURKB/KIF4A/NEK2/TACC3/RACGAP1/CDC20/KIFC1/NUF2/AURKA/STMN1/NDC80/WDR62/GPSM2/BIRC5/MYBL2/CENPE/KNSTRN/STIL/ESPL1/PSRC1/SPC25/KIF11/FBXO5/GOLGA8B/HAUS4/KIF23/BORA/GOLGA8A/PRC1	33	2	ENSG00000215252/ENSG00000175265	31	ENSG00000166851/ENSG00000134057/ENSG00000076382/ENSG00000088325/ENSG00000178999/ENSG00000090889/ENSG00000117650/ENSG00000013810/ENSG00000161800/ENSG00000117399/ENSG00000237649/ENSG00000143228/ENSG00000087586/ENSG00000117632/ENSG00000080986/ENSG00000075702/ENSG00000121957/ENSG00000089685/ENSG00000101057/ENSG00000138778/ENSG00000128944/ENSG00000123473/ENSG00000135476/ENSG00000134222/ENSG00000152253…
BP	GO:0007052	mitotic spindle organization	26/748	112/14327	8.4218e-11	2.41548e-08	ENSG00000166851/ENSG00000134057/ENSG00000088325/ENSG00000178999/ENSG00000090889/ENSG00000117650/ENSG00000013810/ENSG00000161800/ENSG00000117399/ENSG00000237649/ENSG00000143228/ENSG00000087586/ENSG00000117632/ENSG00000080986/ENSG00000075702/ENSG00000121957/ENSG00000089685/ENSG00000101057/ENSG00000138778/ENSG00000123473/ENSG00000134222/ENSG00000152253/ENSG00000138160/ENSG00000137807/ENSG00000136122…	PLK1/CCNB1/TPX2/AURKB/KIF4A/NEK2/TACC3/RACGAP1/CDC20/KIFC1/NUF2/AURKA/STMN1/NDC80/WDR62/GPSM2/BIRC5/MYBL2/CENPE/STIL/PSRC1/SPC25/KIF11/KIF23/BORA/PRC1	26	0		26	ENSG00000166851/ENSG00000134057/ENSG00000088325/ENSG00000178999/ENSG00000090889/ENSG00000117650/ENSG00000013810/ENSG00000161800/ENSG00000117399/ENSG00000237649/ENSG00000143228/ENSG00000087586/ENSG00000117632/ENSG00000080986/ENSG00000075702/ENSG00000121957/ENSG00000089685/ENSG00000101057/ENSG00000138778/ENSG00000123473/ENSG00000134222/ENSG00000152253/ENSG00000138160/ENSG00000137807/ENSG00000136122…
BP	GO:0007088	regulation of mitotic nuclear division	30/748	148/14327	1.11871e-10	3.01986e-08	ENSG00000164611/ENSG00000166851/ENSG00000175063/ENSG00000134057/ENSG00000146670/ENSG00000117650/ENSG00000013810/ENSG00000167513/ENSG00000117724/ENSG00000126787/ENSG00000169679/ENSG00000087586/ENSG00000184445/ENSG00000127564/ENSG00000080986/ENSG00000138778/ENSG00000138182/ENSG00000135476/ENSG00000156970/ENSG00000148773/ENSG00000137804/ENSG00000158402/ENSG00000138160/ENSG00000112029/ENSG00000120129…	PTTG1/PLK1/UBE2C/CCNB1/CDCA5/NEK2/TACC3/CDT1/CENPF/DLGAP5/BUB1/AURKA/KNTC1/PKMYT1/NDC80/CENPE/KIF20B/ESPL1/BUB1B/MKI67/NUSAP1/CDC25C/KIF11/FBXO5/DUSP1/ANLN/MAD2L1/BORA/HECW2/EREG	30	2	ENSG00000120129/ENSG00000138411	28	ENSG00000164611/ENSG00000166851/ENSG00000175063/ENSG00000134057/ENSG00000146670/ENSG00000117650/ENSG00000013810/ENSG00000167513/ENSG00000117724/ENSG00000126787/ENSG00000169679/ENSG00000087586/ENSG00000184445/ENSG00000127564/ENSG00000080986/ENSG00000138778/ENSG00000138182/ENSG00000135476/ENSG00000156970/ENSG00000148773/ENSG00000137804/ENSG00000158402/ENSG00000138160/ENSG00000112029/ENSG00000011426…
BP	GO:0000075	cell cycle checkpoint	37/748	218/14327	1.76679e-10	4.50432e-08	ENSG00000166851/ENSG00000170312/ENSG00000134057/ENSG00000178999/ENSG00000132646/ENSG00000075218/ENSG00000167513/ENSG00000117724/ENSG00000122952/ENSG00000169679/ENSG00000087586/ENSG00000140525/ENSG00000184445/ENSG00000131747/ENSG00000147883/ENSG00000101412/ENSG00000080986/ENSG00000092470/ENSG00000143476/ENSG00000140534/ENSG00000173559/ENSG00000012048/ENSG00000165891/ENSG00000137337/ENSG00000156970…	PLK1/CDK1/CCNB1/AURKB/PCNA/GTSE1/CDT1/CENPF/ZWINT/BUB1/AURKA/FANCI/KNTC1/TOP2A/CDKN2B/E2F1/NDC80/WDR76/DTL/TICRR/NABP1/BRCA1/E2F7/MDC1/BUB1B/CDC25C/H2AFX/E2F8/CDC45/DUSP1/BLM/DNA2/MAD2L1/CLSPN/BRIP1/NDRG1/TP63	37	3	ENSG00000147883/ENSG00000173559/ENSG00000120129	34	ENSG00000166851/ENSG00000170312/ENSG00000134057/ENSG00000178999/ENSG00000132646/ENSG00000075218/ENSG00000167513/ENSG00000117724/ENSG00000122952/ENSG00000169679/ENSG00000087586/ENSG00000140525/ENSG00000184445/ENSG00000131747/ENSG00000101412/ENSG00000080986/ENSG00000092470/ENSG00000143476/ENSG00000140534/ENSG00000012048/ENSG00000165891/ENSG00000137337/ENSG00000156970/ENSG00000158402/ENSG00000188486…
BP	GO:0008608	attachment of spindle microtubules to kinetochore	14/748	33/14327	3.21473e-10	7.76442e-08	ENSG00000134057/ENSG00000076382/ENSG00000178999/ENSG00000117650/ENSG00000161800/ENSG00000167513/ENSG00000142945/ENSG00000143228/ENSG00000080986/ENSG00000137812/ENSG00000114346/ENSG00000138778/ENSG00000128944/ENSG00000129810	CCNB1/SPAG5/AURKB/NEK2/RACGAP1/CDT1/KIF2C/NUF2/NDC80/KNL1/ECT2/CENPE/KNSTRN/SGO1	14	0		14	ENSG00000134057/ENSG00000076382/ENSG00000178999/ENSG00000117650/ENSG00000161800/ENSG00000167513/ENSG00000142945/ENSG00000143228/ENSG00000080986/ENSG00000137812/ENSG00000114346/ENSG00000138778/ENSG00000128944/ENSG00000129810
BP	GO:0051783	regulation of nuclear division	31/748	166/14327	4.76425e-10	1.09316e-07	ENSG00000164611/ENSG00000166851/ENSG00000175063/ENSG00000134057/ENSG00000146670/ENSG00000117650/ENSG00000013810/ENSG00000167513/ENSG00000117399/ENSG00000117724/ENSG00000126787/ENSG00000169679/ENSG00000087586/ENSG00000184445/ENSG00000127564/ENSG00000080986/ENSG00000138778/ENSG00000138182/ENSG00000135476/ENSG00000156970/ENSG00000148773/ENSG00000137804/ENSG00000158402/ENSG00000138160/ENSG00000112029…	PTTG1/PLK1/UBE2C/CCNB1/CDCA5/NEK2/TACC3/CDT1/CDC20/CENPF/DLGAP5/BUB1/AURKA/KNTC1/PKMYT1/NDC80/CENPE/KIF20B/ESPL1/BUB1B/MKI67/NUSAP1/CDC25C/KIF11/FBXO5/DUSP1/ANLN/MAD2L1/BORA/HECW2/EREG	31	2	ENSG00000120129/ENSG00000138411	29	ENSG00000164611/ENSG00000166851/ENSG00000175063/ENSG00000134057/ENSG00000146670/ENSG00000117650/ENSG00000013810/ENSG00000167513/ENSG00000117399/ENSG00000117724/ENSG00000126787/ENSG00000169679/ENSG00000087586/ENSG00000184445/ENSG00000127564/ENSG00000080986/ENSG00000138778/ENSG00000138182/ENSG00000135476/ENSG00000156970/ENSG00000148773/ENSG00000137804/ENSG00000158402/ENSG00000138160/ENSG00000112029…
BP	GO:0007093	mitotic cell cycle checkpoint	30/748	162/14327	1.12216e-09	2.45218e-07	ENSG00000166851/ENSG00000170312/ENSG00000134057/ENSG00000178999/ENSG00000132646/ENSG00000075218/ENSG00000167513/ENSG00000117724/ENSG00000122952/ENSG00000169679/ENSG00000087586/ENSG00000140525/ENSG00000184445/ENSG00000131747/ENSG00000147883/ENSG00000101412/ENSG00000080986/ENSG00000140534/ENSG00000173559/ENSG00000012048/ENSG00000165891/ENSG00000137337/ENSG00000156970/ENSG00000158402/ENSG00000129173…	PLK1/CDK1/CCNB1/AURKB/PCNA/GTSE1/CDT1/CENPF/ZWINT/BUB1/AURKA/FANCI/KNTC1/TOP2A/CDKN2B/E2F1/NDC80/TICRR/NABP1/BRCA1/E2F7/MDC1/BUB1B/CDC25C/E2F8/DUSP1/BLM/MAD2L1/CLSPN/TP63	30	3	ENSG00000147883/ENSG00000173559/ENSG00000120129	27	ENSG00000166851/ENSG00000170312/ENSG00000134057/ENSG00000178999/ENSG00000132646/ENSG00000075218/ENSG00000167513/ENSG00000117724/ENSG00000122952/ENSG00000169679/ENSG00000087586/ENSG00000140525/ENSG00000184445/ENSG00000131747/ENSG00000101412/ENSG00000080986/ENSG00000140534/ENSG00000012048/ENSG00000165891/ENSG00000137337/ENSG00000156970/ENSG00000158402/ENSG00000129173/ENSG00000197299/ENSG00000164109…
BP	GO:0051321	meiotic cell cycle	35/748	214/14327	1.54177e-09	3.18088e-07	ENSG00000164611/ENSG00000166851/ENSG00000170312/ENSG00000117650/ENSG00000117399/ENSG00000010292/ENSG00000143228/ENSG00000113810/ENSG00000169679/ENSG00000087586/ENSG00000131747/ENSG00000121152/ENSG00000174371/ENSG00000136824/ENSG00000135476/ENSG00000144554/ENSG00000156970/ENSG00000121621/ENSG00000188486/ENSG00000120539/ENSG00000112029/ENSG00000175305/ENSG00000187741/ENSG00000129810/ENSG00000120129…	PTTG1/PLK1/CDK1/NEK2/CDC20/NCAPD2/NUF2/SMC4/BUB1/AURKA/TOP2A/NCAPH/EXO1/SMC2/ESPL1/FANCD2/BUB1B/KIF18A/H2AFX/MASTL/FBXO5/CCNE2/FANCA/SGO1/DUSP1/BCL2L11/BRCA2/RAD54L/SGO2/HSPA2/MND1/BRIP1/EREG/DMC1/CYP26B1	35	2	ENSG00000120129/ENSG00000003137	33	ENSG00000164611/ENSG00000166851/ENSG00000170312/ENSG00000117650/ENSG00000117399/ENSG00000010292/ENSG00000143228/ENSG00000113810/ENSG00000169679/ENSG00000087586/ENSG00000131747/ENSG00000121152/ENSG00000174371/ENSG00000136824/ENSG00000135476/ENSG00000144554/ENSG00000156970/ENSG00000121621/ENSG00000188486/ENSG00000120539/ENSG00000112029/ENSG00000175305/ENSG00000187741/ENSG00000129810/ENSG00000153094…
BP	GO:0051383	kinetochore organization	11/748	21/14327	1.59425e-09	3.18088e-07	ENSG00000167513/ENSG00000117724/ENSG00000143228/ENSG00000113810/ENSG00000080986/ENSG00000115163/ENSG00000138778/ENSG00000136824/ENSG00000166451/ENSG00000123219/ENSG00000153044	CDT1/CENPF/NUF2/SMC4/NDC80/CENPA/CENPE/SMC2/CENPN/CENPK/CENPH	11	0		11	ENSG00000167513/ENSG00000117724/ENSG00000143228/ENSG00000113810/ENSG00000080986/ENSG00000115163/ENSG00000138778/ENSG00000136824/ENSG00000166451/ENSG00000123219/ENSG00000153044
BP	GO:0006260	DNA replication	41/748	282/14327	2.35428e-09	4.50159e-07	ENSG00000170312/ENSG00000132646/ENSG00000167513/ENSG00000131153/ENSG00000117318/ENSG00000160957/ENSG00000109321/ENSG00000065328/ENSG00000177606/ENSG00000167325/ENSG00000140451/ENSG00000143476/ENSG00000140534/ENSG00000012048/ENSG00000128951/ENSG00000174371/ENSG00000165891/ENSG00000105486/ENSG00000112312/ENSG00000166803/ENSG00000101003/ENSG00000159259/ENSG00000158402/ENSG00000198056/ENSG00000129173…	CDK1/PCNA/CDT1/GINS2/ID3/RECQL4/AREG/MCM10/JUN/RRM1/PIF1/DTL/TICRR/BRCA1/DUT/EXO1/E2F7/LIG1/GMNN/PCLAF/GINS1/CHAF1B/CDC25C/PRIM1/E2F8/BARD1/CDC25A/ESCO2/WDHD1/CCNE2/CDC45/RRM2/BLM/DNA2/CLSPN/BRCA2/ORC1/POLQ/BRIP1/DACH1/EREG	41	2	ENSG00000117318/ENSG00000177606	39	ENSG00000170312/ENSG00000132646/ENSG00000167513/ENSG00000131153/ENSG00000160957/ENSG00000109321/ENSG00000065328/ENSG00000167325/ENSG00000140451/ENSG00000143476/ENSG00000140534/ENSG00000012048/ENSG00000128951/ENSG00000174371/ENSG00000165891/ENSG00000105486/ENSG00000112312/ENSG00000166803/ENSG00000101003/ENSG00000159259/ENSG00000158402/ENSG00000198056/ENSG00000129173/ENSG00000138376/ENSG00000164045…
BP	GO:0090068	positive regulation of cell cycle process	37/748	240/14327	2.83169e-09	5.19785e-07	ENSG00000175063/ENSG00000170312/ENSG00000134057/ENSG00000076382/ENSG00000146670/ENSG00000101447/ENSG00000178999/ENSG00000132646/ENSG00000075218/ENSG00000122966/ENSG00000161800/ENSG00000167513/ENSG00000118193/ENSG00000126787/ENSG00000087586/ENSG00000101412/ENSG00000080986/ENSG00000121957/ENSG00000143476/ENSG00000114346/ENSG00000012048/ENSG00000165891/ENSG00000138182/ENSG00000135476/ENSG00000137804…	UBE2C/CDK1/CCNB1/SPAG5/CDCA5/FAM83D/AURKB/PCNA/GTSE1/CIT/RACGAP1/CDT1/KIF14/DLGAP5/AURKA/E2F1/NDC80/GPSM2/DTL/ECT2/BRCA1/E2F7/KIF20B/ESPL1/NUSAP1/CDC25C/E2F8/CDC25A/CDC45/INSM1/ANXA1/MAD2L1/CYP1A1/KIF23/CTGF/EREG/TERT	37	3	ENSG00000135046/ENSG00000140465/ENSG00000118523	34	ENSG00000175063/ENSG00000170312/ENSG00000134057/ENSG00000076382/ENSG00000146670/ENSG00000101447/ENSG00000178999/ENSG00000132646/ENSG00000075218/ENSG00000122966/ENSG00000161800/ENSG00000167513/ENSG00000118193/ENSG00000126787/ENSG00000087586/ENSG00000101412/ENSG00000080986/ENSG00000121957/ENSG00000143476/ENSG00000114346/ENSG00000012048/ENSG00000165891/ENSG00000138182/ENSG00000135476/ENSG00000137804…
BP	GO:0010965	regulation of mitotic sister chromatid separation	16/748	51/14327	3.3484e-09	5.69104e-07	ENSG00000164611/ENSG00000166851/ENSG00000175063/ENSG00000134057/ENSG00000013810/ENSG00000167513/ENSG00000117724/ENSG00000126787/ENSG00000169679/ENSG00000080986/ENSG00000138778/ENSG00000135476/ENSG00000156970/ENSG00000120129/ENSG00000164109/ENSG00000138411	PTTG1/PLK1/UBE2C/CCNB1/TACC3/CDT1/CENPF/DLGAP5/BUB1/NDC80/CENPE/ESPL1/BUB1B/DUSP1/MAD2L1/HECW2	16	2	ENSG00000120129/ENSG00000138411	14	ENSG00000164611/ENSG00000166851/ENSG00000175063/ENSG00000134057/ENSG00000013810/ENSG00000167513/ENSG00000117724/ENSG00000126787/ENSG00000169679/ENSG00000080986/ENSG00000138778/ENSG00000135476/ENSG00000156970/ENSG00000164109
BP	GO:0034508	centromere complex assembly	16/748	51/14327	3.3484e-09	5.69104e-07	ENSG00000117724/ENSG00000123485/ENSG00000137812/ENSG00000115163/ENSG00000151725/ENSG00000138778/ENSG00000119969/ENSG00000129534/ENSG00000100162/ENSG00000158406/ENSG00000166451/ENSG00000123219/ENSG00000153044/ENSG00000102384/ENSG00000270276/ENSG00000276966	CENPF/HJURP/KNL1/CENPA/CENPU/CENPE/HELLS/MIS18BP1/CENPM/HIST1H4H/CENPN/CENPK/CENPH/CENPI/HIST2H4B/HIST1H4E	16	2	ENSG00000158406/ENSG00000276966	14	ENSG00000117724/ENSG00000123485/ENSG00000137812/ENSG00000115163/ENSG00000151725/ENSG00000138778/ENSG00000119969/ENSG00000129534/ENSG00000100162/ENSG00000166451/ENSG00000123219/ENSG00000153044/ENSG00000102384/ENSG00000270276
BP	GO:0140013	meiotic nuclear division	28/748	152/14327	4.55503e-09	7.46536e-07	ENSG00000164611/ENSG00000166851/ENSG00000117399/ENSG00000143228/ENSG00000113810/ENSG00000169679/ENSG00000087586/ENSG00000131747/ENSG00000121152/ENSG00000136824/ENSG00000135476/ENSG00000144554/ENSG00000156970/ENSG00000121621/ENSG00000120539/ENSG00000112029/ENSG00000175305/ENSG00000187741/ENSG00000129810/ENSG00000153094/ENSG00000139618/ENSG00000163535/ENSG00000126803/ENSG00000121211/ENSG00000136492…	PTTG1/PLK1/CDC20/NUF2/SMC4/BUB1/AURKA/TOP2A/NCAPH/SMC2/ESPL1/FANCD2/BUB1B/KIF18A/MASTL/FBXO5/CCNE2/FANCA/SGO1/BCL2L11/BRCA2/SGO2/HSPA2/MND1/BRIP1/EREG/DMC1/CYP26B1	28	1	ENSG00000003137	27	ENSG00000164611/ENSG00000166851/ENSG00000117399/ENSG00000143228/ENSG00000113810/ENSG00000169679/ENSG00000087586/ENSG00000131747/ENSG00000121152/ENSG00000136824/ENSG00000135476/ENSG00000144554/ENSG00000156970/ENSG00000121621/ENSG00000120539/ENSG00000112029/ENSG00000175305/ENSG00000187741/ENSG00000129810/ENSG00000153094/ENSG00000139618/ENSG00000163535/ENSG00000126803/ENSG00000121211/ENSG00000136492…
BP	GO:0051306	mitotic sister chromatid separation	16/748	53/14327	6.27996e-09	9.93749e-07	ENSG00000164611/ENSG00000166851/ENSG00000175063/ENSG00000134057/ENSG00000013810/ENSG00000167513/ENSG00000117724/ENSG00000126787/ENSG00000169679/ENSG00000080986/ENSG00000138778/ENSG00000135476/ENSG00000156970/ENSG00000120129/ENSG00000164109/ENSG00000138411	PTTG1/PLK1/UBE2C/CCNB1/TACC3/CDT1/CENPF/DLGAP5/BUB1/NDC80/CENPE/ESPL1/BUB1B/DUSP1/MAD2L1/HECW2	16	2	ENSG00000120129/ENSG00000138411	14	ENSG00000164611/ENSG00000166851/ENSG00000175063/ENSG00000134057/ENSG00000013810/ENSG00000167513/ENSG00000117724/ENSG00000126787/ENSG00000169679/ENSG00000080986/ENSG00000138778/ENSG00000135476/ENSG00000156970/ENSG00000164109
BP	GO:1905818	regulation of chromosome separation	16/748	54/14327	8.49657e-09	1.29969e-06	ENSG00000164611/ENSG00000166851/ENSG00000175063/ENSG00000134057/ENSG00000013810/ENSG00000167513/ENSG00000117724/ENSG00000126787/ENSG00000169679/ENSG00000080986/ENSG00000138778/ENSG00000135476/ENSG00000156970/ENSG00000120129/ENSG00000164109/ENSG00000138411	PTTG1/PLK1/UBE2C/CCNB1/TACC3/CDT1/CENPF/DLGAP5/BUB1/NDC80/CENPE/ESPL1/BUB1B/DUSP1/MAD2L1/HECW2	16	2	ENSG00000120129/ENSG00000138411	14	ENSG00000164611/ENSG00000166851/ENSG00000175063/ENSG00000134057/ENSG00000013810/ENSG00000167513/ENSG00000117724/ENSG00000126787/ENSG00000169679/ENSG00000080986/ENSG00000138778/ENSG00000135476/ENSG00000156970/ENSG00000164109
BP	GO:1903046	meiotic cell cycle process	29/748	167/14327	9.82076e-09	1.45379e-06	ENSG00000164611/ENSG00000166851/ENSG00000117399/ENSG00000010292/ENSG00000143228/ENSG00000113810/ENSG00000169679/ENSG00000087586/ENSG00000131747/ENSG00000121152/ENSG00000136824/ENSG00000135476/ENSG00000144554/ENSG00000156970/ENSG00000121621/ENSG00000120539/ENSG00000112029/ENSG00000175305/ENSG00000187741/ENSG00000129810/ENSG00000153094/ENSG00000139618/ENSG00000163535/ENSG00000126803/ENSG00000121211…	PTTG1/PLK1/CDC20/NCAPD2/NUF2/SMC4/BUB1/AURKA/TOP2A/NCAPH/SMC2/ESPL1/FANCD2/BUB1B/KIF18A/MASTL/FBXO5/CCNE2/FANCA/SGO1/BCL2L11/BRCA2/SGO2/HSPA2/MND1/BRIP1/EREG/DMC1/CYP26B1	29	1	ENSG00000003137	28	ENSG00000164611/ENSG00000166851/ENSG00000117399/ENSG00000010292/ENSG00000143228/ENSG00000113810/ENSG00000169679/ENSG00000087586/ENSG00000131747/ENSG00000121152/ENSG00000136824/ENSG00000135476/ENSG00000144554/ENSG00000156970/ENSG00000121621/ENSG00000120539/ENSG00000112029/ENSG00000175305/ENSG00000187741/ENSG00000129810/ENSG00000153094/ENSG00000139618/ENSG00000163535/ENSG00000126803/ENSG00000121211…
BP	GO:0000086	G2/M transition of mitotic cell cycle	36/748	242/14327	1.22167e-08	1.75195e-06	ENSG00000166851/ENSG00000170312/ENSG00000134057/ENSG00000111206/ENSG00000088325/ENSG00000178999/ENSG00000072571/ENSG00000117650/ENSG00000122966/ENSG00000118193/ENSG00000117724/ENSG00000157456/ENSG00000167552/ENSG00000127824/ENSG00000087586/ENSG00000140525/ENSG00000127564/ENSG00000147883/ENSG00000139289/ENSG00000165304/ENSG00000143476/ENSG00000140534/ENSG00000012048/ENSG00000145386/ENSG00000158402…	PLK1/CDK1/CCNB1/FOXM1/TPX2/AURKB/HMMR/NEK2/CIT/KIF14/CENPF/CCNB2/TUBA1A/TUBA4A/AURKA/FANCI/PKMYT1/CDKN2B/PHLDA1/MELK/DTL/TICRR/BRCA1/CCNA2/CDC25C/MASTL/CDK6/CDC25A/CNTRL/BLM/CLSPN/CEP152/HAUS4/BORA/TUBB4A/NES	36	6	ENSG00000167552/ENSG00000127824/ENSG00000147883/ENSG00000139289/ENSG00000105810/ENSG00000104833	30	ENSG00000166851/ENSG00000170312/ENSG00000134057/ENSG00000111206/ENSG00000088325/ENSG00000178999/ENSG00000072571/ENSG00000117650/ENSG00000122966/ENSG00000118193/ENSG00000117724/ENSG00000157456/ENSG00000087586/ENSG00000140525/ENSG00000127564/ENSG00000165304/ENSG00000143476/ENSG00000140534/ENSG00000012048/ENSG00000145386/ENSG00000158402/ENSG00000120539/ENSG00000164045/ENSG00000119397/ENSG00000197299…
BP	GO:0031055	chromatin remodeling at centromere	14/748	43/14327	1.88822e-08	2.62577e-06	ENSG00000123485/ENSG00000137812/ENSG00000115163/ENSG00000151725/ENSG00000119969/ENSG00000129534/ENSG00000100162/ENSG00000158406/ENSG00000166451/ENSG00000123219/ENSG00000153044/ENSG00000102384/ENSG00000270276/ENSG00000276966	HJURP/KNL1/CENPA/CENPU/HELLS/MIS18BP1/CENPM/HIST1H4H/CENPN/CENPK/CENPH/CENPI/HIST2H4B/HIST1H4E	14	2	ENSG00000158406/ENSG00000276966	12	ENSG00000123485/ENSG00000137812/ENSG00000115163/ENSG00000151725/ENSG00000119969/ENSG00000129534/ENSG00000100162/ENSG00000166451/ENSG00000123219/ENSG00000153044/ENSG00000102384/ENSG00000270276
BP	GO:0033045	regulation of sister chromatid segregation	18/748	72/14327	1.96278e-08	2.62859e-06	ENSG00000164611/ENSG00000166851/ENSG00000175063/ENSG00000134057/ENSG00000146670/ENSG00000013810/ENSG00000167513/ENSG00000117724/ENSG00000126787/ENSG00000169679/ENSG00000080986/ENSG00000138778/ENSG00000135476/ENSG00000156970/ENSG00000120129/ENSG00000164109/ENSG00000138411/ENSG00000168646	PTTG1/PLK1/UBE2C/CCNB1/CDCA5/TACC3/CDT1/CENPF/DLGAP5/BUB1/NDC80/CENPE/ESPL1/BUB1B/DUSP1/MAD2L1/HECW2/AXIN2	18	3	ENSG00000120129/ENSG00000138411/ENSG00000168646	15	ENSG00000164611/ENSG00000166851/ENSG00000175063/ENSG00000134057/ENSG00000146670/ENSG00000013810/ENSG00000167513/ENSG00000117724/ENSG00000126787/ENSG00000169679/ENSG00000080986/ENSG00000138778/ENSG00000135476/ENSG00000156970/ENSG00000164109
BP	GO:0007091	metaphase/anaphase transition of mitotic cell cycle	15/748	50/14327	2.06209e-08	2.62859e-06	ENSG00000166851/ENSG00000175063/ENSG00000134057/ENSG00000013810/ENSG00000167513/ENSG00000117724/ENSG00000126787/ENSG00000169679/ENSG00000080986/ENSG00000138778/ENSG00000135476/ENSG00000156970/ENSG00000120129/ENSG00000164109/ENSG00000138411	PLK1/UBE2C/CCNB1/TACC3/CDT1/CENPF/DLGAP5/BUB1/NDC80/CENPE/ESPL1/BUB1B/DUSP1/MAD2L1/HECW2	15	2	ENSG00000120129/ENSG00000138411	13	ENSG00000166851/ENSG00000175063/ENSG00000134057/ENSG00000013810/ENSG00000167513/ENSG00000117724/ENSG00000126787/ENSG00000169679/ENSG00000080986/ENSG00000138778/ENSG00000135476/ENSG00000156970/ENSG00000164109
BP	GO:0044784	metaphase/anaphase transition of cell cycle	15/748	50/14327	2.06209e-08	2.62859e-06	ENSG00000166851/ENSG00000175063/ENSG00000134057/ENSG00000013810/ENSG00000167513/ENSG00000117724/ENSG00000126787/ENSG00000169679/ENSG00000080986/ENSG00000138778/ENSG00000135476/ENSG00000156970/ENSG00000120129/ENSG00000164109/ENSG00000138411	PLK1/UBE2C/CCNB1/TACC3/CDT1/CENPF/DLGAP5/BUB1/NDC80/CENPE/ESPL1/BUB1B/DUSP1/MAD2L1/HECW2	15	2	ENSG00000120129/ENSG00000138411	13	ENSG00000166851/ENSG00000175063/ENSG00000134057/ENSG00000013810/ENSG00000167513/ENSG00000117724/ENSG00000126787/ENSG00000169679/ENSG00000080986/ENSG00000138778/ENSG00000135476/ENSG00000156970/ENSG00000164109
BP	GO:0044839	cell cycle G2/M phase transition	37/748	259/14327	2.30652e-08	2.86071e-06	ENSG00000166851/ENSG00000170312/ENSG00000134057/ENSG00000111206/ENSG00000088325/ENSG00000178999/ENSG00000075218/ENSG00000072571/ENSG00000117650/ENSG00000122966/ENSG00000118193/ENSG00000117724/ENSG00000157456/ENSG00000167552/ENSG00000127824/ENSG00000087586/ENSG00000140525/ENSG00000127564/ENSG00000147883/ENSG00000139289/ENSG00000165304/ENSG00000143476/ENSG00000140534/ENSG00000012048/ENSG00000145386…	PLK1/CDK1/CCNB1/FOXM1/TPX2/AURKB/GTSE1/HMMR/NEK2/CIT/KIF14/CENPF/CCNB2/TUBA1A/TUBA4A/AURKA/FANCI/PKMYT1/CDKN2B/PHLDA1/MELK/DTL/TICRR/BRCA1/CCNA2/CDC25C/MASTL/CDK6/CDC25A/CNTRL/BLM/CLSPN/CEP152/HAUS4/BORA/TUBB4A/NES	37	6	ENSG00000167552/ENSG00000127824/ENSG00000147883/ENSG00000139289/ENSG00000105810/ENSG00000104833	31	ENSG00000166851/ENSG00000170312/ENSG00000134057/ENSG00000111206/ENSG00000088325/ENSG00000178999/ENSG00000075218/ENSG00000072571/ENSG00000117650/ENSG00000122966/ENSG00000118193/ENSG00000117724/ENSG00000157456/ENSG00000087586/ENSG00000140525/ENSG00000127564/ENSG00000165304/ENSG00000143476/ENSG00000140534/ENSG00000012048/ENSG00000145386/ENSG00000158402/ENSG00000120539/ENSG00000164045/ENSG00000119397…
BP	GO:0051304	chromosome separation	18/748	74/14327	3.11943e-08	3.76712e-06	ENSG00000164611/ENSG00000166851/ENSG00000175063/ENSG00000134057/ENSG00000013810/ENSG00000167513/ENSG00000117724/ENSG00000010292/ENSG00000126787/ENSG00000169679/ENSG00000131747/ENSG00000080986/ENSG00000138778/ENSG00000135476/ENSG00000156970/ENSG00000120129/ENSG00000164109/ENSG00000138411	PTTG1/PLK1/UBE2C/CCNB1/TACC3/CDT1/CENPF/NCAPD2/DLGAP5/BUB1/TOP2A/NDC80/CENPE/ESPL1/BUB1B/DUSP1/MAD2L1/HECW2	18	2	ENSG00000120129/ENSG00000138411	16	ENSG00000164611/ENSG00000166851/ENSG00000175063/ENSG00000134057/ENSG00000013810/ENSG00000167513/ENSG00000117724/ENSG00000010292/ENSG00000126787/ENSG00000169679/ENSG00000131747/ENSG00000080986/ENSG00000138778/ENSG00000135476/ENSG00000156970/ENSG00000164109
BP	GO:0045787	positive regulation of cell cycle	43/748	332/14327	3.25152e-08	3.82596e-06	ENSG00000175063/ENSG00000170312/ENSG00000134057/ENSG00000076382/ENSG00000146670/ENSG00000101447/ENSG00000178999/ENSG00000132646/ENSG00000075218/ENSG00000122966/ENSG00000161800/ENSG00000167513/ENSG00000118193/ENSG00000126787/ENSG00000087586/ENSG00000164442/ENSG00000101412/ENSG00000080986/ENSG00000092969/ENSG00000121957/ENSG00000143476/ENSG00000114346/ENSG00000012048/ENSG00000165891/ENSG00000138182…	UBE2C/CDK1/CCNB1/SPAG5/CDCA5/FAM83D/AURKB/PCNA/GTSE1/CIT/RACGAP1/CDT1/KIF14/DLGAP5/AURKA/CITED2/E2F1/NDC80/TGFB2/GPSM2/DTL/ECT2/BRCA1/E2F7/KIF20B/ESPL1/PSRC1/NUSAP1/CDC25C/E2F8/CDC25A/CDC45/INSM1/ANXA1/MAD2L1/BCL2L11/BRCA2/CYP1A1/KIF23/CTGF/EREG/TERT/SLC6A4	43	6	ENSG00000164442/ENSG00000092969/ENSG00000135046/ENSG00000140465/ENSG00000118523/ENSG00000108576	37	ENSG00000175063/ENSG00000170312/ENSG00000134057/ENSG00000076382/ENSG00000146670/ENSG00000101447/ENSG00000178999/ENSG00000132646/ENSG00000075218/ENSG00000122966/ENSG00000161800/ENSG00000167513/ENSG00000118193/ENSG00000126787/ENSG00000087586/ENSG00000101412/ENSG00000080986/ENSG00000121957/ENSG00000143476/ENSG00000114346/ENSG00000012048/ENSG00000165891/ENSG00000138182/ENSG00000135476/ENSG00000134222…
BP	GO:0044843	cell cycle G1/S phase transition	36/748	253/14327	3.96426e-08	4.54799e-06	ENSG00000136235/ENSG00000170312/ENSG00000134057/ENSG00000183856/ENSG00000101447/ENSG00000132646/ENSG00000075218/ENSG00000228716/ENSG00000167513/ENSG00000118193/ENSG00000100526/ENSG00000123080/ENSG00000087586/ENSG00000065328/ENSG00000147883/ENSG00000101412/ENSG00000171791/ENSG00000165891/ENSG00000176890/ENSG00000145386/ENSG00000158402/ENSG00000198056/ENSG00000112029/ENSG00000105810/ENSG00000129173…	GPNMB/CDK1/CCNB1/IQGAP3/FAM83D/PCNA/GTSE1/DHFR/CDT1/KIF14/CDKN3/CDKN2C/AURKA/MCM10/CDKN2B/E2F1/BCL2/E2F7/TYMS/CCNA2/CDC25C/PRIM1/FBXO5/CDK6/E2F8/CDC25A/CCNE2/CDC45/EZH2/RRM2/ANXA1/ORC1/CYP1A1/CDKN2D/TP63/TERT	36	5	ENSG00000136235/ENSG00000147883/ENSG00000105810/ENSG00000135046/ENSG00000140465	31	ENSG00000170312/ENSG00000134057/ENSG00000183856/ENSG00000101447/ENSG00000132646/ENSG00000075218/ENSG00000228716/ENSG00000167513/ENSG00000118193/ENSG00000100526/ENSG00000123080/ENSG00000087586/ENSG00000065328/ENSG00000101412/ENSG00000171791/ENSG00000165891/ENSG00000176890/ENSG00000145386/ENSG00000158402/ENSG00000198056/ENSG00000112029/ENSG00000129173/ENSG00000164045/ENSG00000175305/ENSG00000093009…
BP	GO:0030071	regulation of mitotic metaphase/anaphase transition	14/748	47/14327	6.77177e-08	7.39471e-06	ENSG00000166851/ENSG00000175063/ENSG00000134057/ENSG00000167513/ENSG00000117724/ENSG00000126787/ENSG00000169679/ENSG00000080986/ENSG00000138778/ENSG00000135476/ENSG00000156970/ENSG00000120129/ENSG00000164109/ENSG00000138411	PLK1/UBE2C/CCNB1/CDT1/CENPF/DLGAP5/BUB1/NDC80/CENPE/ESPL1/BUB1B/DUSP1/MAD2L1/HECW2	14	2	ENSG00000120129/ENSG00000138411	12	ENSG00000166851/ENSG00000175063/ENSG00000134057/ENSG00000167513/ENSG00000117724/ENSG00000126787/ENSG00000169679/ENSG00000080986/ENSG00000138778/ENSG00000135476/ENSG00000156970/ENSG00000164109
BP	GO:1902099	regulation of metaphase/anaphase transition of cell cycle	14/748	47/14327	6.77177e-08	7.39471e-06	ENSG00000166851/ENSG00000175063/ENSG00000134057/ENSG00000167513/ENSG00000117724/ENSG00000126787/ENSG00000169679/ENSG00000080986/ENSG00000138778/ENSG00000135476/ENSG00000156970/ENSG00000120129/ENSG00000164109/ENSG00000138411	PLK1/UBE2C/CCNB1/CDT1/CENPF/DLGAP5/BUB1/NDC80/CENPE/ESPL1/BUB1B/DUSP1/MAD2L1/HECW2	14	2	ENSG00000120129/ENSG00000138411	12	ENSG00000166851/ENSG00000175063/ENSG00000134057/ENSG00000167513/ENSG00000117724/ENSG00000126787/ENSG00000169679/ENSG00000080986/ENSG00000138778/ENSG00000135476/ENSG00000156970/ENSG00000164109
BP	GO:0030261	chromosome condensation	11/748	28/14327	6.92902e-08	7.39471e-06	ENSG00000170312/ENSG00000134057/ENSG00000146670/ENSG00000010292/ENSG00000109805/ENSG00000113810/ENSG00000131747/ENSG00000121152/ENSG00000146918/ENSG00000136824/ENSG00000137804	CDK1/CCNB1/CDCA5/NCAPD2/NCAPG/SMC4/TOP2A/NCAPH/NCAPG2/SMC2/NUSAP1	11	0		11	ENSG00000170312/ENSG00000134057/ENSG00000146670/ENSG00000010292/ENSG00000109805/ENSG00000113810/ENSG00000131747/ENSG00000121152/ENSG00000146918/ENSG00000136824/ENSG00000137804
BP	GO:0033047	regulation of mitotic sister chromatid segregation	16/748	62/14327	7.43545e-08	7.75483e-06	ENSG00000164611/ENSG00000166851/ENSG00000175063/ENSG00000134057/ENSG00000013810/ENSG00000167513/ENSG00000117724/ENSG00000126787/ENSG00000169679/ENSG00000080986/ENSG00000138778/ENSG00000135476/ENSG00000156970/ENSG00000120129/ENSG00000164109/ENSG00000138411	PTTG1/PLK1/UBE2C/CCNB1/TACC3/CDT1/CENPF/DLGAP5/BUB1/NDC80/CENPE/ESPL1/BUB1B/DUSP1/MAD2L1/HECW2	16	2	ENSG00000120129/ENSG00000138411	14	ENSG00000164611/ENSG00000166851/ENSG00000175063/ENSG00000134057/ENSG00000013810/ENSG00000167513/ENSG00000117724/ENSG00000126787/ENSG00000169679/ENSG00000080986/ENSG00000138778/ENSG00000135476/ENSG00000156970/ENSG00000164109
BP	GO:0034080	CENP-A containing nucleosome assembly	13/748	41/14327	8.73254e-08	8.71166e-06	ENSG00000123485/ENSG00000137812/ENSG00000115163/ENSG00000151725/ENSG00000129534/ENSG00000100162/ENSG00000158406/ENSG00000166451/ENSG00000123219/ENSG00000153044/ENSG00000102384/ENSG00000270276/ENSG00000276966	HJURP/KNL1/CENPA/CENPU/MIS18BP1/CENPM/HIST1H4H/CENPN/CENPK/CENPH/CENPI/HIST2H4B/HIST1H4E	13	2	ENSG00000158406/ENSG00000276966	11	ENSG00000123485/ENSG00000137812/ENSG00000115163/ENSG00000151725/ENSG00000129534/ENSG00000100162/ENSG00000166451/ENSG00000123219/ENSG00000153044/ENSG00000102384/ENSG00000270276
BP	GO:0061641	CENP-A containing chromatin organization	13/748	41/14327	8.73254e-08	8.71166e-06	ENSG00000123485/ENSG00000137812/ENSG00000115163/ENSG00000151725/ENSG00000129534/ENSG00000100162/ENSG00000158406/ENSG00000166451/ENSG00000123219/ENSG00000153044/ENSG00000102384/ENSG00000270276/ENSG00000276966	HJURP/KNL1/CENPA/CENPU/MIS18BP1/CENPM/HIST1H4H/CENPN/CENPK/CENPH/CENPI/HIST2H4B/HIST1H4E	13	2	ENSG00000158406/ENSG00000276966	11	ENSG00000123485/ENSG00000137812/ENSG00000115163/ENSG00000151725/ENSG00000129534/ENSG00000100162/ENSG00000166451/ENSG00000123219/ENSG00000153044/ENSG00000102384/ENSG00000270276
BP	GO:0000082	G1/S transition of mitotic cell cycle	34/748	239/14327	9.51086e-08	9.28625e-06	ENSG00000136235/ENSG00000170312/ENSG00000134057/ENSG00000183856/ENSG00000132646/ENSG00000075218/ENSG00000228716/ENSG00000167513/ENSG00000118193/ENSG00000100526/ENSG00000123080/ENSG00000087586/ENSG00000065328/ENSG00000147883/ENSG00000101412/ENSG00000171791/ENSG00000165891/ENSG00000176890/ENSG00000158402/ENSG00000198056/ENSG00000112029/ENSG00000105810/ENSG00000129173/ENSG00000164045/ENSG00000175305…	GPNMB/CDK1/CCNB1/IQGAP3/PCNA/GTSE1/DHFR/CDT1/KIF14/CDKN3/CDKN2C/AURKA/MCM10/CDKN2B/E2F1/BCL2/E2F7/TYMS/CDC25C/PRIM1/FBXO5/CDK6/E2F8/CDC25A/CCNE2/CDC45/EZH2/RRM2/ANXA1/ORC1/CYP1A1/CDKN2D/TP63/TERT	34	5	ENSG00000136235/ENSG00000147883/ENSG00000105810/ENSG00000135046/ENSG00000140465	29	ENSG00000170312/ENSG00000134057/ENSG00000183856/ENSG00000132646/ENSG00000075218/ENSG00000228716/ENSG00000167513/ENSG00000118193/ENSG00000100526/ENSG00000123080/ENSG00000087586/ENSG00000065328/ENSG00000101412/ENSG00000171791/ENSG00000165891/ENSG00000176890/ENSG00000158402/ENSG00000198056/ENSG00000112029/ENSG00000129173/ENSG00000164045/ENSG00000175305/ENSG00000093009/ENSG00000106462/ENSG00000171848…
BP	GO:0051310	metaphase plate congression	15/748	56/14327	1.11031e-07	1.06151e-05	ENSG00000134057/ENSG00000076382/ENSG00000146670/ENSG00000101447/ENSG00000167513/ENSG00000118193/ENSG00000117724/ENSG00000142945/ENSG00000237649/ENSG00000143228/ENSG00000134690/ENSG00000080986/ENSG00000138778/ENSG00000134222/ENSG00000121621	CCNB1/SPAG5/CDCA5/FAM83D/CDT1/KIF14/CENPF/KIF2C/KIFC1/NUF2/CDCA8/NDC80/CENPE/PSRC1/KIF18A	15	0		15	ENSG00000134057/ENSG00000076382/ENSG00000146670/ENSG00000101447/ENSG00000167513/ENSG00000118193/ENSG00000117724/ENSG00000142945/ENSG00000237649/ENSG00000143228/ENSG00000134690/ENSG00000080986/ENSG00000138778/ENSG00000134222/ENSG00000121621
BP	GO:0000281	mitotic cytokinesis	16/748	66/14327	1.91263e-07	1.79123e-05	ENSG00000166851/ENSG00000112984/ENSG00000090889/ENSG00000122966/ENSG00000138180/ENSG00000161800/ENSG00000149503/ENSG00000117632/ENSG00000115163/ENSG00000114346/ENSG00000138182/ENSG00000135476/ENSG00000137804/ENSG00000011426/ENSG00000139618/ENSG00000137807	PLK1/KIF20A/KIF4A/CIT/CEP55/RACGAP1/INCENP/STMN1/CENPA/ECT2/KIF20B/ESPL1/NUSAP1/ANLN/BRCA2/KIF23	16	0		16	ENSG00000166851/ENSG00000112984/ENSG00000090889/ENSG00000122966/ENSG00000138180/ENSG00000161800/ENSG00000149503/ENSG00000117632/ENSG00000115163/ENSG00000114346/ENSG00000138182/ENSG00000135476/ENSG00000137804/ENSG00000011426/ENSG00000139618/ENSG00000137807
BP	GO:0006336	DNA replication-independent nucleosome assembly	14/748	51/14327	2.10851e-07	1.93519e-05	ENSG00000123485/ENSG00000137812/ENSG00000115163/ENSG00000151725/ENSG00000105011/ENSG00000129534/ENSG00000100162/ENSG00000158406/ENSG00000166451/ENSG00000123219/ENSG00000153044/ENSG00000102384/ENSG00000270276/ENSG00000276966	HJURP/KNL1/CENPA/CENPU/ASF1B/MIS18BP1/CENPM/HIST1H4H/CENPN/CENPK/CENPH/CENPI/HIST2H4B/HIST1H4E	14	2	ENSG00000158406/ENSG00000276966	12	ENSG00000123485/ENSG00000137812/ENSG00000115163/ENSG00000151725/ENSG00000105011/ENSG00000129534/ENSG00000100162/ENSG00000166451/ENSG00000123219/ENSG00000153044/ENSG00000102384/ENSG00000270276
BP	GO:0051302	regulation of cell division	23/748	131/14327	2.69186e-07	2.42214e-05	ENSG00000166851/ENSG00000112984/ENSG00000178999/ENSG00000122966/ENSG00000161800/ENSG00000118193/ENSG00000087586/ENSG00000186185/ENSG00000092969/ENSG00000114346/ENSG00000165891/ENSG00000138182/ENSG00000129173/ENSG00000183742/ENSG00000197299/ENSG00000139618/ENSG00000137807/ENSG00000124882/ENSG00000073282/ENSG00000186462/ENSG00000170962/ENSG00000198901/ENSG00000119630	PLK1/KIF20A/AURKB/CIT/RACGAP1/KIF14/AURKA/KIF18B/TGFB2/ECT2/E2F7/KIF20B/E2F8/MACC1/BLM/BRCA2/KIF23/EREG/TP63/NAP1L2/PDGFD/PRC1/PGF	23	4	ENSG00000092969/ENSG00000183742/ENSG00000186462/ENSG00000170962	19	ENSG00000166851/ENSG00000112984/ENSG00000178999/ENSG00000122966/ENSG00000161800/ENSG00000118193/ENSG00000087586/ENSG00000186185/ENSG00000114346/ENSG00000165891/ENSG00000138182/ENSG00000129173/ENSG00000197299/ENSG00000139618/ENSG00000137807/ENSG00000124882/ENSG00000073282/ENSG00000198901/ENSG00000119630
BP	GO:0034724	DNA replication-independent nucleosome organization	14/748	52/14327	2.74818e-07	2.42318e-05	ENSG00000123485/ENSG00000137812/ENSG00000115163/ENSG00000151725/ENSG00000105011/ENSG00000129534/ENSG00000100162/ENSG00000158406/ENSG00000166451/ENSG00000123219/ENSG00000153044/ENSG00000102384/ENSG00000270276/ENSG00000276966	HJURP/KNL1/CENPA/CENPU/ASF1B/MIS18BP1/CENPM/HIST1H4H/CENPN/CENPK/CENPH/CENPI/HIST2H4B/HIST1H4E	14	2	ENSG00000158406/ENSG00000276966	12	ENSG00000123485/ENSG00000137812/ENSG00000115163/ENSG00000151725/ENSG00000105011/ENSG00000129534/ENSG00000100162/ENSG00000166451/ENSG00000123219/ENSG00000153044/ENSG00000102384/ENSG00000270276
BP	GO:0065004	protein-DNA complex assembly	32/748	227/14327	2.79862e-07	2.42318e-05	ENSG00000164104/ENSG00000167513/ENSG00000117724/ENSG00000189060/ENSG00000187837/ENSG00000123485/ENSG00000137812/ENSG00000115163/ENSG00000184897/ENSG00000151725/ENSG00000138778/ENSG00000105011/ENSG00000119969/ENSG00000112312/ENSG00000134574/ENSG00000159259/ENSG00000129534/ENSG00000188486/ENSG00000100162/ENSG00000093009/ENSG00000158406/ENSG00000166451/ENSG00000123219/ENSG00000153044/ENSG00000102384…	HMGB2/CDT1/CENPF/H1F0/HIST1H1C/HJURP/KNL1/CENPA/H1FX/CENPU/CENPE/ASF1B/HELLS/GMNN/DDB2/CHAF1B/MIS18BP1/H2AFX/CENPM/CDC45/HIST1H4H/CENPN/CENPK/CENPH/CENPI/DACH1/HIST2H4B/NAP1L2/DMC1/TCF4/HIST1H3J/HIST1H4E	32	5	ENSG00000187837/ENSG00000158406/ENSG00000186462/ENSG00000196628/ENSG00000276966	27	ENSG00000164104/ENSG00000167513/ENSG00000117724/ENSG00000189060/ENSG00000123485/ENSG00000137812/ENSG00000115163/ENSG00000184897/ENSG00000151725/ENSG00000138778/ENSG00000105011/ENSG00000119969/ENSG00000112312/ENSG00000134574/ENSG00000159259/ENSG00000129534/ENSG00000188486/ENSG00000100162/ENSG00000093009/ENSG00000166451/ENSG00000123219/ENSG00000153044/ENSG00000102384/ENSG00000276644/ENSG00000270276…
BP	GO:0006334	nucleosome assembly	22/748	125/14327	4.67256e-07	3.97081e-05	ENSG00000164104/ENSG00000189060/ENSG00000187837/ENSG00000123485/ENSG00000137812/ENSG00000115163/ENSG00000184897/ENSG00000151725/ENSG00000105011/ENSG00000159259/ENSG00000129534/ENSG00000188486/ENSG00000100162/ENSG00000158406/ENSG00000166451/ENSG00000123219/ENSG00000153044/ENSG00000102384/ENSG00000270276/ENSG00000186462/ENSG00000197153/ENSG00000276966	HMGB2/H1F0/HIST1H1C/HJURP/KNL1/CENPA/H1FX/CENPU/ASF1B/CHAF1B/MIS18BP1/H2AFX/CENPM/HIST1H4H/CENPN/CENPK/CENPH/CENPI/HIST2H4B/NAP1L2/HIST1H3J/HIST1H4E	22	4	ENSG00000187837/ENSG00000158406/ENSG00000186462/ENSG00000276966	18	ENSG00000164104/ENSG00000189060/ENSG00000123485/ENSG00000137812/ENSG00000115163/ENSG00000184897/ENSG00000151725/ENSG00000105011/ENSG00000159259/ENSG00000129534/ENSG00000188486/ENSG00000100162/ENSG00000166451/ENSG00000123219/ENSG00000153044/ENSG00000102384/ENSG00000270276/ENSG00000197153
BP	GO:0031577	spindle checkpoint	11/748	33/14327	4.911e-07	4.09756e-05	ENSG00000166851/ENSG00000134057/ENSG00000178999/ENSG00000167513/ENSG00000117724/ENSG00000169679/ENSG00000080986/ENSG00000156970/ENSG00000120129/ENSG00000164109/ENSG00000104419	PLK1/CCNB1/AURKB/CDT1/CENPF/BUB1/NDC80/BUB1B/DUSP1/MAD2L1/NDRG1	11	1	ENSG00000120129	10	ENSG00000166851/ENSG00000134057/ENSG00000178999/ENSG00000167513/ENSG00000117724/ENSG00000169679/ENSG00000080986/ENSG00000156970/ENSG00000164109/ENSG00000104419
BP	GO:0061640	cytoskeleton-dependent cytokinesis	17/748	80/14327	6.08761e-07	4.98858e-05	ENSG00000166851/ENSG00000112984/ENSG00000178999/ENSG00000090889/ENSG00000122966/ENSG00000138180/ENSG00000161800/ENSG00000149503/ENSG00000117632/ENSG00000115163/ENSG00000114346/ENSG00000138182/ENSG00000135476/ENSG00000137804/ENSG00000011426/ENSG00000139618/ENSG00000137807	PLK1/KIF20A/AURKB/KIF4A/CIT/CEP55/RACGAP1/INCENP/STMN1/CENPA/ECT2/KIF20B/ESPL1/NUSAP1/ANLN/BRCA2/KIF23	17	0		17	ENSG00000166851/ENSG00000112984/ENSG00000178999/ENSG00000090889/ENSG00000122966/ENSG00000138180/ENSG00000161800/ENSG00000149503/ENSG00000117632/ENSG00000115163/ENSG00000114346/ENSG00000138182/ENSG00000135476/ENSG00000137804/ENSG00000011426/ENSG00000139618/ENSG00000137807
BP	GO:0000083	regulation of transcription involved in G1/S transition of mitotic cell cycle	10/748	28/14327	7.88171e-07	6.34547e-05	ENSG00000132646/ENSG00000228716/ENSG00000167513/ENSG00000101412/ENSG00000165891/ENSG00000176890/ENSG00000112029/ENSG00000093009/ENSG00000171848/ENSG00000085840	PCNA/DHFR/CDT1/E2F1/E2F7/TYMS/FBXO5/CDC45/RRM2/ORC1	10	0		10	ENSG00000132646/ENSG00000228716/ENSG00000167513/ENSG00000101412/ENSG00000165891/ENSG00000176890/ENSG00000112029/ENSG00000093009/ENSG00000171848/ENSG00000085840
BP	GO:0051303	establishment of chromosome localization	16/748	73/14327	8.36629e-07	6.61947e-05	ENSG00000134057/ENSG00000076382/ENSG00000146670/ENSG00000101447/ENSG00000167513/ENSG00000118193/ENSG00000117724/ENSG00000142945/ENSG00000237649/ENSG00000126787/ENSG00000143228/ENSG00000134690/ENSG00000080986/ENSG00000138778/ENSG00000134222/ENSG00000121621	CCNB1/SPAG5/CDCA5/FAM83D/CDT1/KIF14/CENPF/KIF2C/KIFC1/DLGAP5/NUF2/CDCA8/NDC80/CENPE/PSRC1/KIF18A	16	0		16	ENSG00000134057/ENSG00000076382/ENSG00000146670/ENSG00000101447/ENSG00000167513/ENSG00000118193/ENSG00000117724/ENSG00000142945/ENSG00000237649/ENSG00000126787/ENSG00000143228/ENSG00000134690/ENSG00000080986/ENSG00000138778/ENSG00000134222/ENSG00000121621
BP	GO:0045132	meiotic chromosome segregation	16/748	74/14327	1.01645e-06	7.77412e-05	ENSG00000164611/ENSG00000166851/ENSG00000143228/ENSG00000113810/ENSG00000169679/ENSG00000131747/ENSG00000121152/ENSG00000136824/ENSG00000135476/ENSG00000144554/ENSG00000156970/ENSG00000175305/ENSG00000129810/ENSG00000163535/ENSG00000136492/ENSG00000100206	PTTG1/PLK1/NUF2/SMC4/BUB1/TOP2A/NCAPH/SMC2/ESPL1/FANCD2/BUB1B/CCNE2/SGO1/SGO2/BRIP1/DMC1	16	0		16	ENSG00000164611/ENSG00000166851/ENSG00000143228/ENSG00000113810/ENSG00000169679/ENSG00000131747/ENSG00000121152/ENSG00000136824/ENSG00000135476/ENSG00000144554/ENSG00000156970/ENSG00000175305/ENSG00000129810/ENSG00000163535/ENSG00000136492/ENSG00000100206
BP	GO:0050000	chromosome localization	16/748	74/14327	1.01645e-06	7.77412e-05	ENSG00000134057/ENSG00000076382/ENSG00000146670/ENSG00000101447/ENSG00000167513/ENSG00000118193/ENSG00000117724/ENSG00000142945/ENSG00000237649/ENSG00000126787/ENSG00000143228/ENSG00000134690/ENSG00000080986/ENSG00000138778/ENSG00000134222/ENSG00000121621	CCNB1/SPAG5/CDCA5/FAM83D/CDT1/KIF14/CENPF/KIF2C/KIFC1/DLGAP5/NUF2/CDCA8/NDC80/CENPE/PSRC1/KIF18A	16	0		16	ENSG00000134057/ENSG00000076382/ENSG00000146670/ENSG00000101447/ENSG00000167513/ENSG00000118193/ENSG00000117724/ENSG00000142945/ENSG00000237649/ENSG00000126787/ENSG00000143228/ENSG00000134690/ENSG00000080986/ENSG00000138778/ENSG00000134222/ENSG00000121621
BP	GO:0031497	chromatin assembly	23/748	143/14327	1.33866e-06	0.000100707	ENSG00000164104/ENSG00000189060/ENSG00000187837/ENSG00000123485/ENSG00000137812/ENSG00000115163/ENSG00000184897/ENSG00000151725/ENSG00000105011/ENSG00000119969/ENSG00000159259/ENSG00000129534/ENSG00000188486/ENSG00000100162/ENSG00000158406/ENSG00000166451/ENSG00000123219/ENSG00000153044/ENSG00000102384/ENSG00000270276/ENSG00000186462/ENSG00000197153/ENSG00000276966	HMGB2/H1F0/HIST1H1C/HJURP/KNL1/CENPA/H1FX/CENPU/ASF1B/HELLS/CHAF1B/MIS18BP1/H2AFX/CENPM/HIST1H4H/CENPN/CENPK/CENPH/CENPI/HIST2H4B/NAP1L2/HIST1H3J/HIST1H4E	23	4	ENSG00000187837/ENSG00000158406/ENSG00000186462/ENSG00000276966	19	ENSG00000164104/ENSG00000189060/ENSG00000123485/ENSG00000137812/ENSG00000115163/ENSG00000184897/ENSG00000151725/ENSG00000105011/ENSG00000119969/ENSG00000159259/ENSG00000129534/ENSG00000188486/ENSG00000100162/ENSG00000166451/ENSG00000123219/ENSG00000153044/ENSG00000102384/ENSG00000270276/ENSG00000197153
BP	GO:0043486	histone exchange	13/748	51/14327	1.45328e-06	0.000107566	ENSG00000123485/ENSG00000137812/ENSG00000115163/ENSG00000151725/ENSG00000129534/ENSG00000100162/ENSG00000158406/ENSG00000166451/ENSG00000123219/ENSG00000153044/ENSG00000102384/ENSG00000270276/ENSG00000276966	HJURP/KNL1/CENPA/CENPU/MIS18BP1/CENPM/HIST1H4H/CENPN/CENPK/CENPH/CENPI/HIST2H4B/HIST1H4E	13	2	ENSG00000158406/ENSG00000276966	11	ENSG00000123485/ENSG00000137812/ENSG00000115163/ENSG00000151725/ENSG00000129534/ENSG00000100162/ENSG00000166451/ENSG00000123219/ENSG00000153044/ENSG00000102384/ENSG00000270276
BP	GO:0031570	DNA integrity checkpoint	25/748	166/14327	1.64498e-06	0.000119823	ENSG00000166851/ENSG00000170312/ENSG00000134057/ENSG00000132646/ENSG00000075218/ENSG00000167513/ENSG00000087586/ENSG00000140525/ENSG00000131747/ENSG00000101412/ENSG00000092470/ENSG00000143476/ENSG00000140534/ENSG00000012048/ENSG00000165891/ENSG00000137337/ENSG00000158402/ENSG00000188486/ENSG00000129173/ENSG00000093009/ENSG00000197299/ENSG00000138346/ENSG00000092853/ENSG00000136492/ENSG00000073282	PLK1/CDK1/CCNB1/PCNA/GTSE1/CDT1/AURKA/FANCI/TOP2A/E2F1/WDR76/DTL/TICRR/BRCA1/E2F7/MDC1/CDC25C/H2AFX/E2F8/CDC45/BLM/DNA2/CLSPN/BRIP1/TP63	25	0		25	ENSG00000166851/ENSG00000170312/ENSG00000134057/ENSG00000132646/ENSG00000075218/ENSG00000167513/ENSG00000087586/ENSG00000140525/ENSG00000131747/ENSG00000101412/ENSG00000092470/ENSG00000143476/ENSG00000140534/ENSG00000012048/ENSG00000165891/ENSG00000137337/ENSG00000158402/ENSG00000188486/ENSG00000129173/ENSG00000093009/ENSG00000197299/ENSG00000138346/ENSG00000092853/ENSG00000136492/ENSG00000073282
BP	GO:0007080	mitotic metaphase plate congression	12/748	44/14327	1.68851e-06	0.000121071	ENSG00000134057/ENSG00000146670/ENSG00000167513/ENSG00000118193/ENSG00000142945/ENSG00000237649/ENSG00000143228/ENSG00000134690/ENSG00000080986/ENSG00000138778/ENSG00000134222/ENSG00000121621	CCNB1/CDCA5/CDT1/KIF14/KIF2C/KIFC1/NUF2/CDCA8/NDC80/CENPE/PSRC1/KIF18A	12	0		12	ENSG00000134057/ENSG00000146670/ENSG00000167513/ENSG00000118193/ENSG00000142945/ENSG00000237649/ENSG00000143228/ENSG00000134690/ENSG00000080986/ENSG00000138778/ENSG00000134222/ENSG00000121621
BP	GO:0033046	negative regulation of sister chromatid segregation	11/748	37/14327	1.79069e-06	0.000124507	ENSG00000164611/ENSG00000166851/ENSG00000134057/ENSG00000167513/ENSG00000117724/ENSG00000169679/ENSG00000080986/ENSG00000135476/ENSG00000156970/ENSG00000120129/ENSG00000164109	PTTG1/PLK1/CCNB1/CDT1/CENPF/BUB1/NDC80/ESPL1/BUB1B/DUSP1/MAD2L1	11	1	ENSG00000120129	10	ENSG00000164611/ENSG00000166851/ENSG00000134057/ENSG00000167513/ENSG00000117724/ENSG00000169679/ENSG00000080986/ENSG00000135476/ENSG00000156970/ENSG00000164109
BP	GO:0051985	negative regulation of chromosome segregation	11/748	37/14327	1.79069e-06	0.000124507	ENSG00000164611/ENSG00000166851/ENSG00000134057/ENSG00000167513/ENSG00000117724/ENSG00000169679/ENSG00000080986/ENSG00000135476/ENSG00000156970/ENSG00000120129/ENSG00000164109	PTTG1/PLK1/CCNB1/CDT1/CENPF/BUB1/NDC80/ESPL1/BUB1B/DUSP1/MAD2L1	11	1	ENSG00000120129	10	ENSG00000164611/ENSG00000166851/ENSG00000134057/ENSG00000167513/ENSG00000117724/ENSG00000169679/ENSG00000080986/ENSG00000135476/ENSG00000156970/ENSG00000164109
BP	GO:0045930	negative regulation of mitotic cell cycle	35/748	287/14327	2.56119e-06	0.000175422	ENSG00000164611/ENSG00000166851/ENSG00000136235/ENSG00000170312/ENSG00000134057/ENSG00000178999/ENSG00000132646/ENSG00000075218/ENSG00000167513/ENSG00000117724/ENSG00000122952/ENSG00000169679/ENSG00000087586/ENSG00000140525/ENSG00000184445/ENSG00000131747/ENSG00000147883/ENSG00000101412/ENSG00000080986/ENSG00000140534/ENSG00000173559/ENSG00000012048/ENSG00000171791/ENSG00000165891/ENSG00000137337…	PTTG1/PLK1/GPNMB/CDK1/CCNB1/AURKB/PCNA/GTSE1/CDT1/CENPF/ZWINT/BUB1/AURKA/FANCI/KNTC1/TOP2A/CDKN2B/E2F1/NDC80/TICRR/NABP1/BRCA1/BCL2/E2F7/MDC1/BUB1B/CDC25C/E2F8/EZH2/DUSP1/BLM/MAD2L1/BRINP1/CLSPN/TP63	35	5	ENSG00000136235/ENSG00000147883/ENSG00000173559/ENSG00000120129/ENSG00000078725	30	ENSG00000164611/ENSG00000166851/ENSG00000170312/ENSG00000134057/ENSG00000178999/ENSG00000132646/ENSG00000075218/ENSG00000167513/ENSG00000117724/ENSG00000122952/ENSG00000169679/ENSG00000087586/ENSG00000140525/ENSG00000184445/ENSG00000131747/ENSG00000101412/ENSG00000080986/ENSG00000140534/ENSG00000012048/ENSG00000171791/ENSG00000165891/ENSG00000137337/ENSG00000156970/ENSG00000158402/ENSG00000129173…
BP	GO:1901988	negative regulation of cell cycle phase transition	30/748	228/14327	2.83827e-06	0.000191541	ENSG00000166851/ENSG00000136235/ENSG00000170312/ENSG00000134057/ENSG00000178999/ENSG00000132646/ENSG00000075218/ENSG00000167513/ENSG00000117724/ENSG00000169679/ENSG00000087586/ENSG00000140525/ENSG00000147883/ENSG00000101412/ENSG00000080986/ENSG00000143476/ENSG00000140534/ENSG00000012048/ENSG00000171791/ENSG00000165891/ENSG00000156970/ENSG00000158402/ENSG00000129173/ENSG00000106462/ENSG00000120129…	PLK1/GPNMB/CDK1/CCNB1/AURKB/PCNA/GTSE1/CDT1/CENPF/BUB1/AURKA/FANCI/CDKN2B/E2F1/NDC80/DTL/TICRR/BRCA1/BCL2/E2F7/BUB1B/CDC25C/E2F8/EZH2/DUSP1/BLM/MAD2L1/CLSPN/CDKN2D/TP63	30	3	ENSG00000136235/ENSG00000147883/ENSG00000120129	27	ENSG00000166851/ENSG00000170312/ENSG00000134057/ENSG00000178999/ENSG00000132646/ENSG00000075218/ENSG00000167513/ENSG00000117724/ENSG00000169679/ENSG00000087586/ENSG00000140525/ENSG00000101412/ENSG00000080986/ENSG00000143476/ENSG00000140534/ENSG00000012048/ENSG00000171791/ENSG00000165891/ENSG00000156970/ENSG00000158402/ENSG00000129173/ENSG00000106462/ENSG00000197299/ENSG00000164109/ENSG00000092853…
BP	GO:1901989	positive regulation of cell cycle phase transition	15/748	71/14327	3.00468e-06	0.000199103	ENSG00000175063/ENSG00000170312/ENSG00000134057/ENSG00000146670/ENSG00000101447/ENSG00000167513/ENSG00000126787/ENSG00000143476/ENSG00000135476/ENSG00000158402/ENSG00000164045/ENSG00000093009/ENSG00000135046/ENSG00000140465/ENSG00000164362	UBE2C/CDK1/CCNB1/CDCA5/FAM83D/CDT1/DLGAP5/DTL/ESPL1/CDC25C/CDC25A/CDC45/ANXA1/CYP1A1/TERT	15	2	ENSG00000135046/ENSG00000140465	13	ENSG00000175063/ENSG00000170312/ENSG00000134057/ENSG00000146670/ENSG00000101447/ENSG00000167513/ENSG00000126787/ENSG00000143476/ENSG00000135476/ENSG00000158402/ENSG00000164045/ENSG00000093009/ENSG00000164362
BP	GO:0071897	DNA biosynthetic process	27/748	194/14327	3.03709e-06	0.000199103	ENSG00000167900/ENSG00000178999/ENSG00000132646/ENSG00000117650/ENSG00000117724/ENSG00000140451/ENSG00000143476/ENSG00000012048/ENSG00000174371/ENSG00000105486/ENSG00000166803/ENSG00000176890/ENSG00000138376/ENSG00000120129/ENSG00000197299/ENSG00000138346/ENSG00000148677/ENSG00000139618/ENSG00000051341/ENSG00000136492/ENSG00000118523/ENSG00000129355/ENSG00000111247/ENSG00000182179/ENSG00000276644…	TK1/AURKB/PCNA/NEK2/CENPF/PIF1/DTL/BRCA1/EXO1/LIG1/PCLAF/TYMS/BARD1/DUSP1/BLM/DNA2/ANKRD1/BRCA2/POLQ/BRIP1/CTGF/CDKN2D/RAD51AP1/UBA7/DACH1/TERT/PAK3	27	5	ENSG00000120129/ENSG00000148677/ENSG00000118523/ENSG00000182179/ENSG00000077264	22	ENSG00000167900/ENSG00000178999/ENSG00000132646/ENSG00000117650/ENSG00000117724/ENSG00000140451/ENSG00000143476/ENSG00000012048/ENSG00000174371/ENSG00000105486/ENSG00000166803/ENSG00000176890/ENSG00000138376/ENSG00000197299/ENSG00000138346/ENSG00000139618/ENSG00000051341/ENSG00000136492/ENSG00000129355/ENSG00000111247/ENSG00000276644/ENSG00000164362
BP	GO:0000910	cytokinesis	24/748	161/14327	3.18134e-06	0.000201312	ENSG00000166851/ENSG00000112984/ENSG00000178999/ENSG00000090889/ENSG00000122966/ENSG00000138180/ENSG00000161800/ENSG00000118193/ENSG00000149503/ENSG00000087586/ENSG00000117632/ENSG00000115163/ENSG00000114346/ENSG00000165891/ENSG00000115963/ENSG00000138182/ENSG00000135476/ENSG00000137804/ENSG00000129173/ENSG00000011426/ENSG00000139618/ENSG00000137807/ENSG00000198901/ENSG00000077264	PLK1/KIF20A/AURKB/KIF4A/CIT/CEP55/RACGAP1/KIF14/INCENP/AURKA/STMN1/CENPA/ECT2/E2F7/RND3/KIF20B/ESPL1/NUSAP1/E2F8/ANLN/BRCA2/KIF23/PRC1/PAK3	24	2	ENSG00000115963/ENSG00000077264	22	ENSG00000166851/ENSG00000112984/ENSG00000178999/ENSG00000090889/ENSG00000122966/ENSG00000138180/ENSG00000161800/ENSG00000118193/ENSG00000149503/ENSG00000087586/ENSG00000117632/ENSG00000115163/ENSG00000114346/ENSG00000165891/ENSG00000138182/ENSG00000135476/ENSG00000137804/ENSG00000129173/ENSG00000011426/ENSG00000139618/ENSG00000137807/ENSG00000198901
BP	GO:1905819	negative regulation of chromosome separation	10/748	32/14327	3.20239e-06	0.000201312	ENSG00000164611/ENSG00000166851/ENSG00000134057/ENSG00000167513/ENSG00000117724/ENSG00000169679/ENSG00000080986/ENSG00000156970/ENSG00000120129/ENSG00000164109	PTTG1/PLK1/CCNB1/CDT1/CENPF/BUB1/NDC80/BUB1B/DUSP1/MAD2L1	10	1	ENSG00000120129	9	ENSG00000164611/ENSG00000166851/ENSG00000134057/ENSG00000167513/ENSG00000117724/ENSG00000169679/ENSG00000080986/ENSG00000156970/ENSG00000164109
BP	GO:2000816	negative regulation of mitotic sister chromatid separation	10/748	32/14327	3.20239e-06	0.000201312	ENSG00000164611/ENSG00000166851/ENSG00000134057/ENSG00000167513/ENSG00000117724/ENSG00000169679/ENSG00000080986/ENSG00000156970/ENSG00000120129/ENSG00000164109	PTTG1/PLK1/CCNB1/CDT1/CENPF/BUB1/NDC80/BUB1B/DUSP1/MAD2L1	10	1	ENSG00000120129	9	ENSG00000164611/ENSG00000166851/ENSG00000134057/ENSG00000167513/ENSG00000117724/ENSG00000169679/ENSG00000080986/ENSG00000156970/ENSG00000164109
BP	GO:0071824	protein-DNA complex subunit organization	32/748	254/14327	3.4329e-06	0.000212886	ENSG00000164104/ENSG00000167513/ENSG00000117724/ENSG00000189060/ENSG00000187837/ENSG00000123485/ENSG00000137812/ENSG00000115163/ENSG00000184897/ENSG00000151725/ENSG00000138778/ENSG00000105011/ENSG00000119969/ENSG00000112312/ENSG00000134574/ENSG00000159259/ENSG00000129534/ENSG00000188486/ENSG00000100162/ENSG00000093009/ENSG00000158406/ENSG00000166451/ENSG00000123219/ENSG00000153044/ENSG00000102384…	HMGB2/CDT1/CENPF/H1F0/HIST1H1C/HJURP/KNL1/CENPA/H1FX/CENPU/CENPE/ASF1B/HELLS/GMNN/DDB2/CHAF1B/MIS18BP1/H2AFX/CENPM/CDC45/HIST1H4H/CENPN/CENPK/CENPH/CENPI/DACH1/HIST2H4B/NAP1L2/DMC1/TCF4/HIST1H3J/HIST1H4E	32	5	ENSG00000187837/ENSG00000158406/ENSG00000186462/ENSG00000196628/ENSG00000276966	27	ENSG00000164104/ENSG00000167513/ENSG00000117724/ENSG00000189060/ENSG00000123485/ENSG00000137812/ENSG00000115163/ENSG00000184897/ENSG00000151725/ENSG00000138778/ENSG00000105011/ENSG00000119969/ENSG00000112312/ENSG00000134574/ENSG00000159259/ENSG00000129534/ENSG00000188486/ENSG00000100162/ENSG00000093009/ENSG00000166451/ENSG00000123219/ENSG00000153044/ENSG00000102384/ENSG00000276644/ENSG00000270276…
BP	GO:0070507	regulation of microtubule cytoskeleton organization	24/748	165/14327	4.9249e-06	0.000301338	ENSG00000166851/ENSG00000076382/ENSG00000088325/ENSG00000117650/ENSG00000013810/ENSG00000162063/ENSG00000087586/ENSG00000117632/ENSG00000121957/ENSG00000012048/ENSG00000123473/ENSG00000134222/ENSG00000121621/ENSG00000138160/ENSG00000154839/ENSG00000165480/ENSG00000230873/ENSG00000078018/ENSG00000131711/ENSG00000111199/ENSG00000136122/ENSG00000197457/ENSG00000104833/ENSG00000105976	PLK1/SPAG5/TPX2/NEK2/TACC3/CCNF/AURKA/STMN1/GPSM2/BRCA1/STIL/PSRC1/KIF18A/KIF11/SKA1/SKA3/STMND1/MAP2/MAP1B/TRPV4/BORA/STMN3/TUBB4A/MET	24	4	ENSG00000078018/ENSG00000131711/ENSG00000104833/ENSG00000105976	20	ENSG00000166851/ENSG00000076382/ENSG00000088325/ENSG00000117650/ENSG00000013810/ENSG00000162063/ENSG00000087586/ENSG00000117632/ENSG00000121957/ENSG00000012048/ENSG00000123473/ENSG00000134222/ENSG00000121621/ENSG00000138160/ENSG00000154839/ENSG00000165480/ENSG00000230873/ENSG00000111199/ENSG00000136122/ENSG00000197457
BP	GO:0048732	gland development	41/748	373/14327	5.21703e-06	0.000315013	ENSG00000183856/ENSG00000132646/ENSG00000157456/ENSG00000087586/ENSG00000109321/ENSG00000164442/ENSG00000177606/ENSG00000092969/ENSG00000184937/ENSG00000198959/ENSG00000100889/ENSG00000128951/ENSG00000171791/ENSG00000165891/ENSG00000176890/ENSG00000163435/ENSG00000070404/ENSG00000129173/ENSG00000106462/ENSG00000173404/ENSG00000135046/ENSG00000041982/ENSG00000184486/ENSG00000153094/ENSG00000139618…	IQGAP3/PCNA/CCNB2/AURKA/AREG/CITED2/JUN/TGFB2/WT1/TGM2/PCK2/DUT/BCL2/E2F7/TYMS/ELF3/FSTL3/E2F8/EZH2/INSM1/ANXA1/TNC/POU3F2/BCL2L11/BRCA2/CYP1A1/WLS/SULF2/TP63/WNT11/CEACAM1/ONECUT1/APLN/PROC/LIMS2/NEURL1/WNT1/NRP1/TGFBR2/MET/HOXA3	41	18	ENSG00000164442/ENSG00000177606/ENSG00000092969/ENSG00000198959/ENSG00000163435/ENSG00000070404/ENSG00000135046/ENSG00000041982/ENSG00000140465/ENSG00000116729/ENSG00000196562/ENSG00000085741/ENSG00000079385/ENSG00000115718/ENSG00000072163/ENSG00000099250/ENSG00000163513/ENSG00000105976	23	ENSG00000183856/ENSG00000132646/ENSG00000157456/ENSG00000087586/ENSG00000109321/ENSG00000184937/ENSG00000100889/ENSG00000128951/ENSG00000171791/ENSG00000165891/ENSG00000176890/ENSG00000129173/ENSG00000106462/ENSG00000173404/ENSG00000184486/ENSG00000153094/ENSG00000139618/ENSG00000073282/ENSG00000169856/ENSG00000171388/ENSG00000107954/ENSG00000125084/ENSG00000105997
BP	GO:2000045	regulation of G1/S transition of mitotic cell cycle	22/748	144/14327	5.40048e-06	0.000321855	ENSG00000136235/ENSG00000170312/ENSG00000134057/ENSG00000132646/ENSG00000075218/ENSG00000118193/ENSG00000123080/ENSG00000087586/ENSG00000147883/ENSG00000101412/ENSG00000171791/ENSG00000165891/ENSG00000158402/ENSG00000105810/ENSG00000129173/ENSG00000093009/ENSG00000106462/ENSG00000135046/ENSG00000140465/ENSG00000129355/ENSG00000073282/ENSG00000164362	GPNMB/CDK1/CCNB1/PCNA/GTSE1/KIF14/CDKN2C/AURKA/CDKN2B/E2F1/BCL2/E2F7/CDC25C/CDK6/E2F8/CDC45/EZH2/ANXA1/CYP1A1/CDKN2D/TP63/TERT	22	5	ENSG00000136235/ENSG00000147883/ENSG00000105810/ENSG00000135046/ENSG00000140465	17	ENSG00000170312/ENSG00000134057/ENSG00000132646/ENSG00000075218/ENSG00000118193/ENSG00000123080/ENSG00000087586/ENSG00000101412/ENSG00000171791/ENSG00000165891/ENSG00000158402/ENSG00000129173/ENSG00000093009/ENSG00000106462/ENSG00000129355/ENSG00000073282/ENSG00000164362
BP	GO:0051225	spindle assembly	19/748	113/14327	5.64758e-06	0.000332266	ENSG00000166851/ENSG00000076382/ENSG00000088325/ENSG00000178999/ENSG00000090889/ENSG00000117650/ENSG00000161800/ENSG00000117399/ENSG00000237649/ENSG00000087586/ENSG00000121957/ENSG00000089685/ENSG00000101057/ENSG00000138160/ENSG00000112029/ENSG00000215252/ENSG00000092036/ENSG00000137807/ENSG00000175265	PLK1/SPAG5/TPX2/AURKB/KIF4A/NEK2/RACGAP1/CDC20/KIFC1/AURKA/GPSM2/BIRC5/MYBL2/KIF11/FBXO5/GOLGA8B/HAUS4/KIF23/GOLGA8A	19	2	ENSG00000215252/ENSG00000175265	17	ENSG00000166851/ENSG00000076382/ENSG00000088325/ENSG00000178999/ENSG00000090889/ENSG00000117650/ENSG00000161800/ENSG00000117399/ENSG00000237649/ENSG00000087586/ENSG00000121957/ENSG00000089685/ENSG00000101057/ENSG00000138160/ENSG00000112029/ENSG00000092036/ENSG00000137807
BP	GO:0006333	chromatin assembly or disassembly	24/748	167/14327	6.08986e-06	0.000353546	ENSG00000164104/ENSG00000189060/ENSG00000187837/ENSG00000123485/ENSG00000137812/ENSG00000115163/ENSG00000184897/ENSG00000151725/ENSG00000105011/ENSG00000119969/ENSG00000159259/ENSG00000129534/ENSG00000188486/ENSG00000100162/ENSG00000158406/ENSG00000166451/ENSG00000149929/ENSG00000123219/ENSG00000153044/ENSG00000102384/ENSG00000270276/ENSG00000186462/ENSG00000197153/ENSG00000276966	HMGB2/H1F0/HIST1H1C/HJURP/KNL1/CENPA/H1FX/CENPU/ASF1B/HELLS/CHAF1B/MIS18BP1/H2AFX/CENPM/HIST1H4H/CENPN/HIRIP3/CENPK/CENPH/CENPI/HIST2H4B/NAP1L2/HIST1H3J/HIST1H4E	24	4	ENSG00000187837/ENSG00000158406/ENSG00000186462/ENSG00000276966	20	ENSG00000164104/ENSG00000189060/ENSG00000123485/ENSG00000137812/ENSG00000115163/ENSG00000184897/ENSG00000151725/ENSG00000105011/ENSG00000119969/ENSG00000159259/ENSG00000129534/ENSG00000188486/ENSG00000100162/ENSG00000166451/ENSG00000149929/ENSG00000123219/ENSG00000153044/ENSG00000102384/ENSG00000270276/ENSG00000197153
BP	GO:1901991	negative regulation of mitotic cell cycle phase transition	28/748	213/14327	6.16337e-06	0.000353546	ENSG00000166851/ENSG00000136235/ENSG00000170312/ENSG00000134057/ENSG00000178999/ENSG00000132646/ENSG00000075218/ENSG00000167513/ENSG00000117724/ENSG00000169679/ENSG00000087586/ENSG00000140525/ENSG00000147883/ENSG00000101412/ENSG00000080986/ENSG00000140534/ENSG00000012048/ENSG00000171791/ENSG00000165891/ENSG00000156970/ENSG00000158402/ENSG00000129173/ENSG00000106462/ENSG00000120129/ENSG00000197299…	PLK1/GPNMB/CDK1/CCNB1/AURKB/PCNA/GTSE1/CDT1/CENPF/BUB1/AURKA/FANCI/CDKN2B/E2F1/NDC80/TICRR/BRCA1/BCL2/E2F7/BUB1B/CDC25C/E2F8/EZH2/DUSP1/BLM/MAD2L1/CLSPN/TP63	28	3	ENSG00000136235/ENSG00000147883/ENSG00000120129	25	ENSG00000166851/ENSG00000170312/ENSG00000134057/ENSG00000178999/ENSG00000132646/ENSG00000075218/ENSG00000167513/ENSG00000117724/ENSG00000169679/ENSG00000087586/ENSG00000140525/ENSG00000101412/ENSG00000080986/ENSG00000140534/ENSG00000012048/ENSG00000171791/ENSG00000165891/ENSG00000156970/ENSG00000158402/ENSG00000129173/ENSG00000106462/ENSG00000197299/ENSG00000164109/ENSG00000092853/ENSG00000073282
BP	GO:0010948	negative regulation of cell cycle process	36/748	312/14327	6.63512e-06	0.000375908	ENSG00000164611/ENSG00000166851/ENSG00000136235/ENSG00000170312/ENSG00000134057/ENSG00000178999/ENSG00000132646/ENSG00000075218/ENSG00000117650/ENSG00000167513/ENSG00000117724/ENSG00000162063/ENSG00000169679/ENSG00000087586/ENSG00000140525/ENSG00000147883/ENSG00000101412/ENSG00000080986/ENSG00000143476/ENSG00000140534/ENSG00000012048/ENSG00000171791/ENSG00000165891/ENSG00000135476/ENSG00000156970…	PTTG1/PLK1/GPNMB/CDK1/CCNB1/AURKB/PCNA/GTSE1/NEK2/CDT1/CENPF/CCNF/BUB1/AURKA/FANCI/CDKN2B/E2F1/NDC80/DTL/TICRR/BRCA1/BCL2/E2F7/ESPL1/BUB1B/CDC25C/FBXO5/E2F8/EZH2/RRM2/DUSP1/BLM/MAD2L1/CLSPN/CDKN2D/TP63	36	3	ENSG00000136235/ENSG00000147883/ENSG00000120129	33	ENSG00000164611/ENSG00000166851/ENSG00000170312/ENSG00000134057/ENSG00000178999/ENSG00000132646/ENSG00000075218/ENSG00000117650/ENSG00000167513/ENSG00000117724/ENSG00000162063/ENSG00000169679/ENSG00000087586/ENSG00000140525/ENSG00000101412/ENSG00000080986/ENSG00000143476/ENSG00000140534/ENSG00000012048/ENSG00000171791/ENSG00000165891/ENSG00000135476/ENSG00000156970/ENSG00000158402/ENSG00000112029…
BP	GO:1902806	regulation of cell cycle G1/S phase transition	23/748	157/14327	6.84144e-06	0.000382871	ENSG00000136235/ENSG00000170312/ENSG00000134057/ENSG00000101447/ENSG00000132646/ENSG00000075218/ENSG00000118193/ENSG00000123080/ENSG00000087586/ENSG00000147883/ENSG00000101412/ENSG00000171791/ENSG00000165891/ENSG00000158402/ENSG00000105810/ENSG00000129173/ENSG00000093009/ENSG00000106462/ENSG00000135046/ENSG00000140465/ENSG00000129355/ENSG00000073282/ENSG00000164362	GPNMB/CDK1/CCNB1/FAM83D/PCNA/GTSE1/KIF14/CDKN2C/AURKA/CDKN2B/E2F1/BCL2/E2F7/CDC25C/CDK6/E2F8/CDC45/EZH2/ANXA1/CYP1A1/CDKN2D/TP63/TERT	23	5	ENSG00000136235/ENSG00000147883/ENSG00000105810/ENSG00000135046/ENSG00000140465	18	ENSG00000170312/ENSG00000134057/ENSG00000101447/ENSG00000132646/ENSG00000075218/ENSG00000118193/ENSG00000123080/ENSG00000087586/ENSG00000101412/ENSG00000171791/ENSG00000165891/ENSG00000158402/ENSG00000129173/ENSG00000093009/ENSG00000106462/ENSG00000129355/ENSG00000073282/ENSG00000164362
BP	GO:0007076	mitotic chromosome condensation	7/748	16/14327	7.77099e-06	0.000429651	ENSG00000146670/ENSG00000010292/ENSG00000109805/ENSG00000113810/ENSG00000121152/ENSG00000136824/ENSG00000137804	CDCA5/NCAPD2/NCAPG/SMC4/NCAPH/SMC2/NUSAP1	7	0		7	ENSG00000146670/ENSG00000010292/ENSG00000109805/ENSG00000113810/ENSG00000121152/ENSG00000136824/ENSG00000137804
BP	GO:0033048	negative regulation of mitotic sister chromatid segregation	10/748	35/14327	7.90105e-06	0.000431642	ENSG00000164611/ENSG00000166851/ENSG00000134057/ENSG00000167513/ENSG00000117724/ENSG00000169679/ENSG00000080986/ENSG00000156970/ENSG00000120129/ENSG00000164109	PTTG1/PLK1/CCNB1/CDT1/CENPF/BUB1/NDC80/BUB1B/DUSP1/MAD2L1	10	1	ENSG00000120129	9	ENSG00000164611/ENSG00000166851/ENSG00000134057/ENSG00000167513/ENSG00000117724/ENSG00000169679/ENSG00000080986/ENSG00000156970/ENSG00000164109
BP	GO:0044786	cell cycle DNA replication	13/748	59/14327	8.38644e-06	0.000449156	ENSG00000132646/ENSG00000167513/ENSG00000131153/ENSG00000165891/ENSG00000105486/ENSG00000112312/ENSG00000101003/ENSG00000198056/ENSG00000129173/ENSG00000093009/ENSG00000138346/ENSG00000139618/ENSG00000276644	PCNA/CDT1/GINS2/E2F7/LIG1/GMNN/GINS1/PRIM1/E2F8/CDC45/DNA2/BRCA2/DACH1	13	0		13	ENSG00000132646/ENSG00000167513/ENSG00000131153/ENSG00000165891/ENSG00000105486/ENSG00000112312/ENSG00000101003/ENSG00000198056/ENSG00000129173/ENSG00000093009/ENSG00000138346/ENSG00000139618/ENSG00000276644
BP	GO:0032886	regulation of microtubule-based process	26/748	193/14327	8.4174e-06	0.000449156	ENSG00000166851/ENSG00000076382/ENSG00000088325/ENSG00000117650/ENSG00000013810/ENSG00000162063/ENSG00000174871/ENSG00000087586/ENSG00000117632/ENSG00000121957/ENSG00000012048/ENSG00000123473/ENSG00000134222/ENSG00000121621/ENSG00000138160/ENSG00000154839/ENSG00000165480/ENSG00000230873/ENSG00000078018/ENSG00000131711/ENSG00000111199/ENSG00000136122/ENSG00000197457/ENSG00000162722/ENSG00000104833…	PLK1/SPAG5/TPX2/NEK2/TACC3/CCNF/CNIH2/AURKA/STMN1/GPSM2/BRCA1/STIL/PSRC1/KIF18A/KIF11/SKA1/SKA3/STMND1/MAP2/MAP1B/TRPV4/BORA/STMN3/TRIM58/TUBB4A/MET	26	5	ENSG00000078018/ENSG00000131711/ENSG00000162722/ENSG00000104833/ENSG00000105976	21	ENSG00000166851/ENSG00000076382/ENSG00000088325/ENSG00000117650/ENSG00000013810/ENSG00000162063/ENSG00000174871/ENSG00000087586/ENSG00000117632/ENSG00000121957/ENSG00000012048/ENSG00000123473/ENSG00000134222/ENSG00000121621/ENSG00000138160/ENSG00000154839/ENSG00000165480/ENSG00000230873/ENSG00000111199/ENSG00000136122/ENSG00000197457
BP	GO:0071459	protein localization to chromosome, centromeric region	8/748	22/14327	8.84067e-06	0.00046632	ENSG00000170312/ENSG00000178999/ENSG00000167513/ENSG00000080986/ENSG00000137812/ENSG00000115163/ENSG00000156970/ENSG00000177602	CDK1/AURKB/CDT1/NDC80/KNL1/CENPA/BUB1B/HASPIN	8	0		8	ENSG00000170312/ENSG00000178999/ENSG00000167513/ENSG00000080986/ENSG00000137812/ENSG00000115163/ENSG00000156970/ENSG00000177602
BP	GO:0001525	angiogenesis	43/748	410/14327	1.0161e-05	0.000529875	ENSG00000136235/ENSG00000142871/ENSG00000138772/ENSG00000177606/ENSG00000092969/ENSG00000076706/ENSG00000179388/ENSG00000108691/ENSG00000007968/ENSG00000135048/ENSG00000012048/ENSG00000165891/ENSG00000129173/ENSG00000135046/ENSG00000150782/ENSG00000106804/ENSG00000118523/ENSG00000134817/ENSG00000127329/ENSG00000125266/ENSG00000148926/ENSG00000113140/ENSG00000133710/ENSG00000136574/ENSG00000154188…	GPNMB/CYR61/ANXA3/JUN/TGFB2/MCAM/EGR3/CCL2/E2F2/CEMIP2/BRCA1/E2F7/E2F8/ANXA1/IL18/C5/CTGF/APLNR/PTPRB/EFNB2/ADM/SPARC/SPINK5/GATA4/ANGPT1/CSPG4/NOS3/EREG/NDNF/TERT/CEACAM1/TLR3/APLN/ADGRB1/CXCL10/GJA5/PTPRM/ANG/JCAD/NRP1/TGFBR2/HOXA3/PGF	43	24	ENSG00000136235/ENSG00000142871/ENSG00000138772/ENSG00000177606/ENSG00000092969/ENSG00000076706/ENSG00000108691/ENSG00000135048/ENSG00000135046/ENSG00000150782/ENSG00000118523/ENSG00000127329/ENSG00000125266/ENSG00000148926/ENSG00000164867/ENSG00000079385/ENSG00000164342/ENSG00000181790/ENSG00000169245/ENSG00000265107/ENSG00000173482/ENSG00000165757/ENSG00000099250/ENSG00000163513	19	ENSG00000179388/ENSG00000007968/ENSG00000012048/ENSG00000165891/ENSG00000129173/ENSG00000106804/ENSG00000134817/ENSG00000113140/ENSG00000133710/ENSG00000136574/ENSG00000154188/ENSG00000173546/ENSG00000124882/ENSG00000173376/ENSG00000164362/ENSG00000171388/ENSG00000214274/ENSG00000105997/ENSG00000119630
BP	GO:0031100	animal organ regeneration	14/748	69/14327	1.05127e-05	0.000539784	ENSG00000170312/ENSG00000132646/ENSG00000087586/ENSG00000138772/ENSG00000101911/ENSG00000176890/ENSG00000145386/ENSG00000106462/ENSG00000148926/ENSG00000196562/ENSG00000167601/ENSG00000125084/ENSG00000163513/ENSG00000119630	CDK1/PCNA/AURKA/ANXA3/PRPS2/TYMS/CCNA2/EZH2/ADM/SULF2/AXL/WNT1/TGFBR2/PGF	14	4	ENSG00000138772/ENSG00000148926/ENSG00000196562/ENSG00000163513	10	ENSG00000170312/ENSG00000132646/ENSG00000087586/ENSG00000101911/ENSG00000176890/ENSG00000145386/ENSG00000106462/ENSG00000167601/ENSG00000125084/ENSG00000119630
BP	GO:0031099	regeneration	22/748	150/14327	1.05863e-05	0.000539784	ENSG00000170312/ENSG00000134057/ENSG00000132646/ENSG00000228716/ENSG00000087586/ENSG00000138772/ENSG00000177606/ENSG00000132561/ENSG00000101911/ENSG00000171791/ENSG00000176890/ENSG00000104324/ENSG00000145386/ENSG00000106462/ENSG00000135046/ENSG00000041982/ENSG00000148926/ENSG00000196562/ENSG00000167601/ENSG00000125084/ENSG00000163513/ENSG00000119630	CDK1/CCNB1/PCNA/DHFR/AURKA/ANXA3/JUN/MATN2/PRPS2/BCL2/TYMS/CPQ/CCNA2/EZH2/ANXA1/TNC/ADM/SULF2/AXL/WNT1/TGFBR2/PGF	22	9	ENSG00000138772/ENSG00000177606/ENSG00000132561/ENSG00000104324/ENSG00000135046/ENSG00000041982/ENSG00000148926/ENSG00000196562/ENSG00000163513	13	ENSG00000170312/ENSG00000134057/ENSG00000132646/ENSG00000228716/ENSG00000087586/ENSG00000101911/ENSG00000171791/ENSG00000176890/ENSG00000145386/ENSG00000106462/ENSG00000167601/ENSG00000125084/ENSG00000119630
BP	GO:0034728	nucleosome organization	22/748	151/14327	1.1795e-05	0.000594807	ENSG00000164104/ENSG00000189060/ENSG00000187837/ENSG00000123485/ENSG00000137812/ENSG00000115163/ENSG00000184897/ENSG00000151725/ENSG00000105011/ENSG00000159259/ENSG00000129534/ENSG00000188486/ENSG00000100162/ENSG00000158406/ENSG00000166451/ENSG00000123219/ENSG00000153044/ENSG00000102384/ENSG00000270276/ENSG00000186462/ENSG00000197153/ENSG00000276966	HMGB2/H1F0/HIST1H1C/HJURP/KNL1/CENPA/H1FX/CENPU/ASF1B/CHAF1B/MIS18BP1/H2AFX/CENPM/HIST1H4H/CENPN/CENPK/CENPH/CENPI/HIST2H4B/NAP1L2/HIST1H3J/HIST1H4E	22	4	ENSG00000187837/ENSG00000158406/ENSG00000186462/ENSG00000276966	18	ENSG00000164104/ENSG00000189060/ENSG00000123485/ENSG00000137812/ENSG00000115163/ENSG00000184897/ENSG00000151725/ENSG00000105011/ENSG00000159259/ENSG00000129534/ENSG00000188486/ENSG00000100162/ENSG00000166451/ENSG00000123219/ENSG00000153044/ENSG00000102384/ENSG00000270276/ENSG00000197153
BP	GO:0051988	regulation of attachment of spindle microtubules to kinetochore	6/748	12/14327	1.39888e-05	0.000697769	ENSG00000134057/ENSG00000076382/ENSG00000117650/ENSG00000161800/ENSG00000114346/ENSG00000128944	CCNB1/SPAG5/NEK2/RACGAP1/ECT2/KNSTRN	6	0		6	ENSG00000134057/ENSG00000076382/ENSG00000117650/ENSG00000161800/ENSG00000114346/ENSG00000128944
BP	GO:0007094	mitotic spindle assembly checkpoint	9/748	30/14327	1.45743e-05	0.000704015	ENSG00000166851/ENSG00000134057/ENSG00000167513/ENSG00000117724/ENSG00000169679/ENSG00000080986/ENSG00000156970/ENSG00000120129/ENSG00000164109	PLK1/CCNB1/CDT1/CENPF/BUB1/NDC80/BUB1B/DUSP1/MAD2L1	9	1	ENSG00000120129	8	ENSG00000166851/ENSG00000134057/ENSG00000167513/ENSG00000117724/ENSG00000169679/ENSG00000080986/ENSG00000156970/ENSG00000164109
BP	GO:0071173	spindle assembly checkpoint	9/748	30/14327	1.45743e-05	0.000704015	ENSG00000166851/ENSG00000134057/ENSG00000167513/ENSG00000117724/ENSG00000169679/ENSG00000080986/ENSG00000156970/ENSG00000120129/ENSG00000164109	PLK1/CCNB1/CDT1/CENPF/BUB1/NDC80/BUB1B/DUSP1/MAD2L1	9	1	ENSG00000120129	8	ENSG00000166851/ENSG00000134057/ENSG00000167513/ENSG00000117724/ENSG00000169679/ENSG00000080986/ENSG00000156970/ENSG00000164109
BP	GO:0071174	mitotic spindle checkpoint	9/748	30/14327	1.45743e-05	0.000704015	ENSG00000166851/ENSG00000134057/ENSG00000167513/ENSG00000117724/ENSG00000169679/ENSG00000080986/ENSG00000156970/ENSG00000120129/ENSG00000164109	PLK1/CCNB1/CDT1/CENPF/BUB1/NDC80/BUB1B/DUSP1/MAD2L1	9	1	ENSG00000120129	8	ENSG00000166851/ENSG00000134057/ENSG00000167513/ENSG00000117724/ENSG00000169679/ENSG00000080986/ENSG00000156970/ENSG00000164109
BP	GO:0048514	blood vessel morphogenesis	48/748	486/14327	1.57485e-05	0.000752813	ENSG00000136235/ENSG00000142871/ENSG00000138772/ENSG00000177606/ENSG00000092969/ENSG00000184937/ENSG00000076706/ENSG00000179388/ENSG00000108691/ENSG00000007968/ENSG00000135048/ENSG00000012048/ENSG00000165891/ENSG00000129173/ENSG00000135046/ENSG00000150782/ENSG00000106804/ENSG00000008196/ENSG00000118523/ENSG00000134817/ENSG00000127329/ENSG00000125266/ENSG00000148926/ENSG00000113140/ENSG00000133710…	GPNMB/CYR61/ANXA3/JUN/TGFB2/WT1/MCAM/EGR3/CCL2/E2F2/CEMIP2/BRCA1/E2F7/E2F8/ANXA1/IL18/C5/TFAP2B/CTGF/APLNR/PTPRB/EFNB2/ADM/SPARC/SPINK5/GATA4/ANGPT1/CSPG4/NOS3/EREG/WNT11/NDNF/TERT/CEACAM1/TLR3/APLN/LOX/ADGRB1/CXCL10/GJA5/PTPRM/ANG/HPGD/JCAD/NRP1/TGFBR2/HOXA3/PGF	48	28	ENSG00000136235/ENSG00000142871/ENSG00000138772/ENSG00000177606/ENSG00000092969/ENSG00000076706/ENSG00000108691/ENSG00000135048/ENSG00000135046/ENSG00000150782/ENSG00000008196/ENSG00000118523/ENSG00000127329/ENSG00000125266/ENSG00000148926/ENSG00000164867/ENSG00000085741/ENSG00000079385/ENSG00000164342/ENSG00000113083/ENSG00000181790/ENSG00000169245/ENSG00000265107/ENSG00000173482/ENSG00000164120…	20	ENSG00000184937/ENSG00000179388/ENSG00000007968/ENSG00000012048/ENSG00000165891/ENSG00000129173/ENSG00000106804/ENSG00000134817/ENSG00000113140/ENSG00000133710/ENSG00000136574/ENSG00000154188/ENSG00000173546/ENSG00000124882/ENSG00000173376/ENSG00000164362/ENSG00000171388/ENSG00000214274/ENSG00000105997/ENSG00000119630
BP	GO:0045841	negative regulation of mitotic metaphase/anaphase transition	9/748	31/14327	1.95919e-05	0.000913952	ENSG00000166851/ENSG00000134057/ENSG00000167513/ENSG00000117724/ENSG00000169679/ENSG00000080986/ENSG00000156970/ENSG00000120129/ENSG00000164109	PLK1/CCNB1/CDT1/CENPF/BUB1/NDC80/BUB1B/DUSP1/MAD2L1	9	1	ENSG00000120129	8	ENSG00000166851/ENSG00000134057/ENSG00000167513/ENSG00000117724/ENSG00000169679/ENSG00000080986/ENSG00000156970/ENSG00000164109
BP	GO:1902100	negative regulation of metaphase/anaphase transition of cell cycle	9/748	31/14327	1.95919e-05	0.000913952	ENSG00000166851/ENSG00000134057/ENSG00000167513/ENSG00000117724/ENSG00000169679/ENSG00000080986/ENSG00000156970/ENSG00000120129/ENSG00000164109	PLK1/CCNB1/CDT1/CENPF/BUB1/NDC80/BUB1B/DUSP1/MAD2L1	9	1	ENSG00000120129	8	ENSG00000166851/ENSG00000134057/ENSG00000167513/ENSG00000117724/ENSG00000169679/ENSG00000080986/ENSG00000156970/ENSG00000164109
BP	GO:0034501	protein localization to kinetochore	7/748	18/14327	1.9717e-05	0.000913952	ENSG00000170312/ENSG00000178999/ENSG00000167513/ENSG00000080986/ENSG00000137812/ENSG00000156970/ENSG00000177602	CDK1/AURKB/CDT1/NDC80/KNL1/BUB1B/HASPIN	7	0		7	ENSG00000170312/ENSG00000178999/ENSG00000167513/ENSG00000080986/ENSG00000137812/ENSG00000156970/ENSG00000177602
BP	GO:0032465	regulation of cytokinesis	14/748	73/14327	2.07096e-05	0.000950364	ENSG00000166851/ENSG00000112984/ENSG00000178999/ENSG00000122966/ENSG00000161800/ENSG00000118193/ENSG00000087586/ENSG00000114346/ENSG00000165891/ENSG00000138182/ENSG00000129173/ENSG00000139618/ENSG00000137807/ENSG00000198901	PLK1/KIF20A/AURKB/CIT/RACGAP1/KIF14/AURKA/ECT2/E2F7/KIF20B/E2F8/BRCA2/KIF23/PRC1	14	0		14	ENSG00000166851/ENSG00000112984/ENSG00000178999/ENSG00000122966/ENSG00000161800/ENSG00000118193/ENSG00000087586/ENSG00000114346/ENSG00000165891/ENSG00000138182/ENSG00000129173/ENSG00000139618/ENSG00000137807/ENSG00000198901
BP	GO:0043588	skin development	31/748	265/14327	2.1902e-05	0.000995131	ENSG00000130635/ENSG00000167767/ENSG00000171346/ENSG00000117632/ENSG00000092969/ENSG00000075426/ENSG00000171791/ENSG00000135046/ENSG00000111012/ENSG00000008196/ENSG00000196139/ENSG00000158055/ENSG00000186832/ENSG00000133710/ENSG00000163207/ENSG00000170442/ENSG00000124882/ENSG00000138759/ENSG00000073282/ENSG00000156535/ENSG00000171401/ENSG00000107984/ENSG00000127863/ENSG00000205869/ENSG00000170454…	COL5A1/KRT80/KRT15/STMN1/TGFB2/FOSL2/BCL2/ANXA1/CYP27B1/TFAP2B/AKR1C3/GRHL3/KRT16/SPINK5/IVL/KRT86/EREG/FRAS1/TP63/CD109/KRT13/DKK1/TNFRSF19/KRTAP5-1/KRT75/KRT17/SPRR1A/KRTAP3-1/MET/CYP26B1/KRT81	31	23	ENSG00000130635/ENSG00000167767/ENSG00000171346/ENSG00000092969/ENSG00000075426/ENSG00000135046/ENSG00000008196/ENSG00000196139/ENSG00000158055/ENSG00000186832/ENSG00000163207/ENSG00000170442/ENSG00000138759/ENSG00000171401/ENSG00000107984/ENSG00000205869/ENSG00000170454/ENSG00000128422/ENSG00000169474/ENSG00000212901/ENSG00000105976/ENSG00000003137/ENSG00000205426	8	ENSG00000117632/ENSG00000171791/ENSG00000111012/ENSG00000133710/ENSG00000124882/ENSG00000073282/ENSG00000156535/ENSG00000127863
BP	GO:1904668	positive regulation of ubiquitin protein ligase activity	6/748	13/14327	2.48319e-05	0.00110633	ENSG00000166851/ENSG00000175063/ENSG00000117399/ENSG00000108106/ENSG00000112029/ENSG00000164287	PLK1/UBE2C/CDC20/UBE2S/FBXO5/CDC20B	6	0		6	ENSG00000166851/ENSG00000175063/ENSG00000117399/ENSG00000108106/ENSG00000112029/ENSG00000164287
BP	GO:0030335	positive regulation of cell migration	41/748	398/14327	2.48723e-05	0.00110633	ENSG00000136235/ENSG00000142871/ENSG00000129988/ENSG00000075218/ENSG00000138772/ENSG00000177606/ENSG00000092969/ENSG00000137135/ENSG00000076706/ENSG00000054654/ENSG00000171791/ENSG00000138182/ENSG00000005961/ENSG00000173404/ENSG00000135046/ENSG00000198121/ENSG00000156299/ENSG00000145824/ENSG00000105137/ENSG00000113140/ENSG00000111199/ENSG00000154188/ENSG00000111846/ENSG00000197561/ENSG00000125735…	GPNMB/CYR61/LBP/GTSE1/ANXA3/JUN/TGFB2/ARHGEF39/MCAM/SYNE2/BCL2/KIF20B/ITGA2B/INSM1/ANXA1/LPAR1/TIAM1/CXCL14/SYDE1/SPARC/TRPV4/ANGPT1/GCNT2/ELANE/TNFSF14/NOS3/SEMA7A/WNT11/TERT/ONECUT1/CXCL10/DAB2/PDGFD/ATOH8/LGALS9/JCAD/NRP1/TGFBR2/PAK3/MET/PGF	41	25	ENSG00000136235/ENSG00000142871/ENSG00000129988/ENSG00000138772/ENSG00000177606/ENSG00000092969/ENSG00000076706/ENSG00000135046/ENSG00000145824/ENSG00000105137/ENSG00000111846/ENSG00000125735/ENSG00000164867/ENSG00000138623/ENSG00000085741/ENSG00000169245/ENSG00000153071/ENSG00000170962/ENSG00000168874/ENSG00000168961/ENSG00000165757/ENSG00000099250/ENSG00000163513/ENSG00000077264/ENSG00000105976	16	ENSG00000075218/ENSG00000137135/ENSG00000054654/ENSG00000171791/ENSG00000138182/ENSG00000005961/ENSG00000173404/ENSG00000198121/ENSG00000156299/ENSG00000113140/ENSG00000111199/ENSG00000154188/ENSG00000197561/ENSG00000164362/ENSG00000169856/ENSG00000119630
BP	GO:0045931	positive regulation of mitotic cell cycle	19/748	125/14327	2.50726e-05	0.00110633	ENSG00000175063/ENSG00000170312/ENSG00000134057/ENSG00000146670/ENSG00000167513/ENSG00000126787/ENSG00000087586/ENSG00000080986/ENSG00000143476/ENSG00000138182/ENSG00000135476/ENSG00000137804/ENSG00000093009/ENSG00000135046/ENSG00000164109/ENSG00000139618/ENSG00000140465/ENSG00000124882/ENSG00000164362	UBE2C/CDK1/CCNB1/CDCA5/CDT1/DLGAP5/AURKA/NDC80/DTL/KIF20B/ESPL1/NUSAP1/CDC45/ANXA1/MAD2L1/BRCA2/CYP1A1/EREG/TERT	19	2	ENSG00000135046/ENSG00000140465	17	ENSG00000175063/ENSG00000170312/ENSG00000134057/ENSG00000146670/ENSG00000167513/ENSG00000126787/ENSG00000087586/ENSG00000080986/ENSG00000143476/ENSG00000138182/ENSG00000135476/ENSG00000137804/ENSG00000093009/ENSG00000164109/ENSG00000139618/ENSG00000124882/ENSG00000164362
BP	GO:0000732	strand displacement	8/748	25/14327	2.60001e-05	0.00113633	ENSG00000012048/ENSG00000174371/ENSG00000138376/ENSG00000197299/ENSG00000138346/ENSG00000139618/ENSG00000136492/ENSG00000111247	BRCA1/EXO1/BARD1/BLM/DNA2/BRCA2/BRIP1/RAD51AP1	8	0		8	ENSG00000012048/ENSG00000174371/ENSG00000138376/ENSG00000197299/ENSG00000138346/ENSG00000139618/ENSG00000136492/ENSG00000111247
BP	GO:0051493	regulation of cytoskeleton organization	46/748	468/14327	2.66963e-05	0.00115575	ENSG00000166851/ENSG00000076382/ENSG00000088325/ENSG00000117650/ENSG00000013810/ENSG00000122966/ENSG00000171992/ENSG00000162063/ENSG00000087586/ENSG00000117632/ENSG00000163171/ENSG00000121957/ENSG00000012048/ENSG00000115963/ENSG00000123473/ENSG00000134222/ENSG00000121621/ENSG00000138160/ENSG00000154839/ENSG00000165480/ENSG00000198121/ENSG00000118523/ENSG00000230873/ENSG00000078018/ENSG00000158055…	PLK1/SPAG5/TPX2/NEK2/TACC3/CIT/SYNPO/CCNF/AURKA/STMN1/CDC42EP3/GPSM2/BRCA1/RND3/STIL/PSRC1/KIF18A/KIF11/SKA1/SKA3/LPAR1/CTGF/STMND1/MAP2/GRHL3/SYDE1/BAIAP2L2/MAP1B/TRPV4/BORA/GPM6B/PPM1E/RHOH/STMN3/WNT11/CAPN6/PLEKHH2/TUBB4A/NES/ODAM/EPS8L3/FHOD3/WIPF3/NRP1/PAK3/MET	46	21	ENSG00000171992/ENSG00000163171/ENSG00000115963/ENSG00000118523/ENSG00000078018/ENSG00000158055/ENSG00000105137/ENSG00000128298/ENSG00000131711/ENSG00000046653/ENSG00000085741/ENSG00000077274/ENSG00000152527/ENSG00000104833/ENSG00000109205/ENSG00000198758/ENSG00000134775/ENSG00000122574/ENSG00000099250/ENSG00000077264/ENSG00000105976	25	ENSG00000166851/ENSG00000076382/ENSG00000088325/ENSG00000117650/ENSG00000013810/ENSG00000122966/ENSG00000162063/ENSG00000087586/ENSG00000117632/ENSG00000121957/ENSG00000012048/ENSG00000123473/ENSG00000134222/ENSG00000121621/ENSG00000138160/ENSG00000154839/ENSG00000165480/ENSG00000198121/ENSG00000230873/ENSG00000111199/ENSG00000136122/ENSG00000175175/ENSG00000168421/ENSG00000197457/ENSG00000132688
BP	GO:1904666	regulation of ubiquitin protein ligase activity	7/748	19/14327	2.98163e-05	0.00127876	ENSG00000166851/ENSG00000175063/ENSG00000117399/ENSG00000108106/ENSG00000112029/ENSG00000164109/ENSG00000164287	PLK1/UBE2C/CDC20/UBE2S/FBXO5/MAD2L1/CDC20B	7	0		7	ENSG00000166851/ENSG00000175063/ENSG00000117399/ENSG00000108106/ENSG00000112029/ENSG00000164109/ENSG00000164287
BP	GO:1902749	regulation of cell cycle G2/M phase transition	26/748	209/14327	3.47948e-05	0.00147846	ENSG00000166851/ENSG00000170312/ENSG00000134057/ENSG00000088325/ENSG00000178999/ENSG00000075218/ENSG00000072571/ENSG00000117650/ENSG00000118193/ENSG00000117724/ENSG00000167552/ENSG00000127824/ENSG00000087586/ENSG00000140525/ENSG00000143476/ENSG00000140534/ENSG00000012048/ENSG00000158402/ENSG00000105810/ENSG00000164045/ENSG00000119397/ENSG00000197299/ENSG00000092853/ENSG00000103995/ENSG00000092036…	PLK1/CDK1/CCNB1/TPX2/AURKB/GTSE1/HMMR/NEK2/KIF14/CENPF/TUBA1A/TUBA4A/AURKA/FANCI/DTL/TICRR/BRCA1/CDC25C/CDK6/CDC25A/CNTRL/BLM/CLSPN/CEP152/HAUS4/TUBB4A	26	4	ENSG00000167552/ENSG00000127824/ENSG00000105810/ENSG00000104833	22	ENSG00000166851/ENSG00000170312/ENSG00000134057/ENSG00000088325/ENSG00000178999/ENSG00000075218/ENSG00000072571/ENSG00000117650/ENSG00000118193/ENSG00000117724/ENSG00000087586/ENSG00000140525/ENSG00000143476/ENSG00000140534/ENSG00000012048/ENSG00000158402/ENSG00000164045/ENSG00000119397/ENSG00000197299/ENSG00000092853/ENSG00000103995/ENSG00000092036
BP	GO:0001889	liver development	19/748	128/14327	3.51906e-05	0.00148156	ENSG00000132646/ENSG00000087586/ENSG00000164442/ENSG00000177606/ENSG00000100889/ENSG00000128951/ENSG00000165891/ENSG00000176890/ENSG00000129173/ENSG00000106462/ENSG00000135046/ENSG00000140465/ENSG00000196562/ENSG00000079385/ENSG00000169856/ENSG00000115718/ENSG00000072163/ENSG00000125084/ENSG00000105976	PCNA/AURKA/CITED2/JUN/PCK2/DUT/E2F7/TYMS/E2F8/EZH2/ANXA1/CYP1A1/SULF2/CEACAM1/ONECUT1/PROC/LIMS2/WNT1/MET	19	9	ENSG00000164442/ENSG00000177606/ENSG00000135046/ENSG00000140465/ENSG00000196562/ENSG00000079385/ENSG00000115718/ENSG00000072163/ENSG00000105976	10	ENSG00000132646/ENSG00000087586/ENSG00000100889/ENSG00000128951/ENSG00000165891/ENSG00000176890/ENSG00000129173/ENSG00000106462/ENSG00000169856/ENSG00000125084
BP	GO:1901992	positive regulation of mitotic cell cycle phase transition	12/748	58/14327	3.64095e-05	0.00151894	ENSG00000175063/ENSG00000170312/ENSG00000134057/ENSG00000146670/ENSG00000167513/ENSG00000126787/ENSG00000143476/ENSG00000135476/ENSG00000093009/ENSG00000135046/ENSG00000140465/ENSG00000164362	UBE2C/CDK1/CCNB1/CDCA5/CDT1/DLGAP5/DTL/ESPL1/CDC45/ANXA1/CYP1A1/TERT	12	2	ENSG00000135046/ENSG00000140465	10	ENSG00000175063/ENSG00000170312/ENSG00000134057/ENSG00000146670/ENSG00000167513/ENSG00000126787/ENSG00000143476/ENSG00000135476/ENSG00000093009/ENSG00000164362
BP	GO:0034502	protein localization to chromosome	14/748	77/14327	3.87643e-05	0.00160261	ENSG00000166851/ENSG00000170312/ENSG00000146670/ENSG00000178999/ENSG00000167513/ENSG00000080986/ENSG00000137812/ENSG00000115163/ENSG00000156970/ENSG00000171320/ENSG00000106462/ENSG00000139618/ENSG00000177602/ENSG00000164362	PLK1/CDK1/CDCA5/AURKB/CDT1/NDC80/KNL1/CENPA/BUB1B/ESCO2/EZH2/BRCA2/HASPIN/TERT	14	0		14	ENSG00000166851/ENSG00000170312/ENSG00000146670/ENSG00000178999/ENSG00000167513/ENSG00000080986/ENSG00000137812/ENSG00000115163/ENSG00000156970/ENSG00000171320/ENSG00000106462/ENSG00000139618/ENSG00000177602/ENSG00000164362
BP	GO:0070365	hepatocyte differentiation	6/748	14/14327	4.15386e-05	0.00167187	ENSG00000100889/ENSG00000165891/ENSG00000129173/ENSG00000135046/ENSG00000140465/ENSG00000125084	PCK2/E2F7/E2F8/ANXA1/CYP1A1/WNT1	6	2	ENSG00000135046/ENSG00000140465	4	ENSG00000100889/ENSG00000165891/ENSG00000129173/ENSG00000125084
BP	GO:0090231	regulation of spindle checkpoint	6/748	14/14327	4.15386e-05	0.00167187	ENSG00000134057/ENSG00000167513/ENSG00000080986/ENSG00000120129/ENSG00000164109/ENSG00000104419	CCNB1/CDT1/NDC80/DUSP1/MAD2L1/NDRG1	6	1	ENSG00000120129	5	ENSG00000134057/ENSG00000167513/ENSG00000080986/ENSG00000164109/ENSG00000104419
BP	GO:0070372	regulation of ERK1 and ERK2 cascade	28/748	236/14327	4.19797e-05	0.00167187	ENSG00000136235/ENSG00000142871/ENSG00000101447/ENSG00000177606/ENSG00000108691/ENSG00000120875/ENSG00000120129/ENSG00000187678/ENSG00000117228/ENSG00000077942/ENSG00000118523/ENSG00000156299/ENSG00000186897/ENSG00000111199/ENSG00000070886/ENSG00000154188/ENSG00000164056/ENSG00000139318/ENSG00000111846/ENSG00000102962/ENSG00000138623/ENSG00000079385/ENSG00000147246/ENSG00000170962/ENSG00000167601…	GPNMB/CYR61/FAM83D/JUN/CCL2/DUSP4/DUSP1/SPRY4/GBP1/FBLN1/CTGF/TIAM1/C1QL4/TRPV4/EPHA8/ANGPT1/SPRY1/DUSP6/GCNT2/CCL22/SEMA7A/CEACAM1/HTR2C/PDGFD/AXL/LGALS9/NRP1/MET	28	18	ENSG00000136235/ENSG00000142871/ENSG00000177606/ENSG00000108691/ENSG00000120129/ENSG00000117228/ENSG00000118523/ENSG00000070886/ENSG00000164056/ENSG00000111846/ENSG00000102962/ENSG00000138623/ENSG00000079385/ENSG00000147246/ENSG00000170962/ENSG00000168961/ENSG00000099250/ENSG00000105976	10	ENSG00000101447/ENSG00000120875/ENSG00000187678/ENSG00000077942/ENSG00000156299/ENSG00000186897/ENSG00000111199/ENSG00000154188/ENSG00000139318/ENSG00000167601
BP	GO:0033260	nuclear DNA replication	11/748	50/14327	4.20098e-05	0.00167187	ENSG00000132646/ENSG00000167513/ENSG00000131153/ENSG00000105486/ENSG00000112312/ENSG00000101003/ENSG00000198056/ENSG00000093009/ENSG00000138346/ENSG00000139618/ENSG00000276644	PCNA/CDT1/GINS2/LIG1/GMNN/GINS1/PRIM1/CDC45/DNA2/BRCA2/DACH1	11	0		11	ENSG00000132646/ENSG00000167513/ENSG00000131153/ENSG00000105486/ENSG00000112312/ENSG00000101003/ENSG00000198056/ENSG00000093009/ENSG00000138346/ENSG00000139618/ENSG00000276644
BP	GO:0051272	positive regulation of cellular component movement	42/748	421/14327	4.22612e-05	0.00167187	ENSG00000136235/ENSG00000142871/ENSG00000129988/ENSG00000075218/ENSG00000117632/ENSG00000138772/ENSG00000177606/ENSG00000092969/ENSG00000137135/ENSG00000076706/ENSG00000054654/ENSG00000171791/ENSG00000138182/ENSG00000005961/ENSG00000173404/ENSG00000135046/ENSG00000198121/ENSG00000156299/ENSG00000145824/ENSG00000105137/ENSG00000113140/ENSG00000111199/ENSG00000154188/ENSG00000111846/ENSG00000197561…	GPNMB/CYR61/LBP/GTSE1/STMN1/ANXA3/JUN/TGFB2/ARHGEF39/MCAM/SYNE2/BCL2/KIF20B/ITGA2B/INSM1/ANXA1/LPAR1/TIAM1/CXCL14/SYDE1/SPARC/TRPV4/ANGPT1/GCNT2/ELANE/TNFSF14/NOS3/SEMA7A/WNT11/TERT/ONECUT1/CXCL10/DAB2/PDGFD/ATOH8/LGALS9/JCAD/NRP1/TGFBR2/PAK3/MET/PGF	42	25	ENSG00000136235/ENSG00000142871/ENSG00000129988/ENSG00000138772/ENSG00000177606/ENSG00000092969/ENSG00000076706/ENSG00000135046/ENSG00000145824/ENSG00000105137/ENSG00000111846/ENSG00000125735/ENSG00000164867/ENSG00000138623/ENSG00000085741/ENSG00000169245/ENSG00000153071/ENSG00000170962/ENSG00000168874/ENSG00000168961/ENSG00000165757/ENSG00000099250/ENSG00000163513/ENSG00000077264/ENSG00000105976	17	ENSG00000075218/ENSG00000117632/ENSG00000137135/ENSG00000054654/ENSG00000171791/ENSG00000138182/ENSG00000005961/ENSG00000173404/ENSG00000198121/ENSG00000156299/ENSG00000113140/ENSG00000111199/ENSG00000154188/ENSG00000197561/ENSG00000164362/ENSG00000169856/ENSG00000119630
BP	GO:0061008	hepaticobiliary system development	19/748	130/14327	4.38173e-05	0.00171861	ENSG00000132646/ENSG00000087586/ENSG00000164442/ENSG00000177606/ENSG00000100889/ENSG00000128951/ENSG00000165891/ENSG00000176890/ENSG00000129173/ENSG00000106462/ENSG00000135046/ENSG00000140465/ENSG00000196562/ENSG00000079385/ENSG00000169856/ENSG00000115718/ENSG00000072163/ENSG00000125084/ENSG00000105976	PCNA/AURKA/CITED2/JUN/PCK2/DUT/E2F7/TYMS/E2F8/EZH2/ANXA1/CYP1A1/SULF2/CEACAM1/ONECUT1/PROC/LIMS2/WNT1/MET	19	9	ENSG00000164442/ENSG00000177606/ENSG00000135046/ENSG00000140465/ENSG00000196562/ENSG00000079385/ENSG00000115718/ENSG00000072163/ENSG00000105976	10	ENSG00000132646/ENSG00000087586/ENSG00000100889/ENSG00000128951/ENSG00000165891/ENSG00000176890/ENSG00000129173/ENSG00000106462/ENSG00000169856/ENSG00000125084
BP	GO:0006302	double-strand break repair	26/748	213/14327	4.82398e-05	0.00187604	ENSG00000111206/ENSG00000146670/ENSG00000131153/ENSG00000160957/ENSG00000109685/ENSG00000124795/ENSG00000173559/ENSG00000012048/ENSG00000137337/ENSG00000188486/ENSG00000138376/ENSG00000171320/ENSG00000093009/ENSG00000158406/ENSG00000197299/ENSG00000138346/ENSG00000139618/ENSG00000085999/ENSG00000051341/ENSG00000121211/ENSG00000136492/ENSG00000111247/ENSG00000270276/ENSG00000169621/ENSG00000100206…	FOXM1/CDCA5/GINS2/RECQL4/NSD2/DEK/NABP1/BRCA1/MDC1/H2AFX/BARD1/ESCO2/CDC45/HIST1H4H/BLM/DNA2/BRCA2/RAD54L/POLQ/MND1/BRIP1/RAD51AP1/HIST2H4B/APLF/DMC1/HIST1H4E	26	4	ENSG00000173559/ENSG00000158406/ENSG00000169621/ENSG00000276966	22	ENSG00000111206/ENSG00000146670/ENSG00000131153/ENSG00000160957/ENSG00000109685/ENSG00000124795/ENSG00000012048/ENSG00000137337/ENSG00000188486/ENSG00000138376/ENSG00000171320/ENSG00000093009/ENSG00000197299/ENSG00000138346/ENSG00000139618/ENSG00000085999/ENSG00000051341/ENSG00000121211/ENSG00000136492/ENSG00000111247/ENSG00000270276/ENSG00000100206
BP	GO:2000147	positive regulation of cell motility	41/748	410/14327	4.93101e-05	0.00190155	ENSG00000136235/ENSG00000142871/ENSG00000129988/ENSG00000075218/ENSG00000138772/ENSG00000177606/ENSG00000092969/ENSG00000137135/ENSG00000076706/ENSG00000054654/ENSG00000171791/ENSG00000138182/ENSG00000005961/ENSG00000173404/ENSG00000135046/ENSG00000198121/ENSG00000156299/ENSG00000145824/ENSG00000105137/ENSG00000113140/ENSG00000111199/ENSG00000154188/ENSG00000111846/ENSG00000197561/ENSG00000125735…	GPNMB/CYR61/LBP/GTSE1/ANXA3/JUN/TGFB2/ARHGEF39/MCAM/SYNE2/BCL2/KIF20B/ITGA2B/INSM1/ANXA1/LPAR1/TIAM1/CXCL14/SYDE1/SPARC/TRPV4/ANGPT1/GCNT2/ELANE/TNFSF14/NOS3/SEMA7A/WNT11/TERT/ONECUT1/CXCL10/DAB2/PDGFD/ATOH8/LGALS9/JCAD/NRP1/TGFBR2/PAK3/MET/PGF	41	25	ENSG00000136235/ENSG00000142871/ENSG00000129988/ENSG00000138772/ENSG00000177606/ENSG00000092969/ENSG00000076706/ENSG00000135046/ENSG00000145824/ENSG00000105137/ENSG00000111846/ENSG00000125735/ENSG00000164867/ENSG00000138623/ENSG00000085741/ENSG00000169245/ENSG00000153071/ENSG00000170962/ENSG00000168874/ENSG00000168961/ENSG00000165757/ENSG00000099250/ENSG00000163513/ENSG00000077264/ENSG00000105976	16	ENSG00000075218/ENSG00000137135/ENSG00000054654/ENSG00000171791/ENSG00000138182/ENSG00000005961/ENSG00000173404/ENSG00000198121/ENSG00000156299/ENSG00000113140/ENSG00000111199/ENSG00000154188/ENSG00000197561/ENSG00000164362/ENSG00000169856/ENSG00000119630
BP	GO:0070371	ERK1 and ERK2 cascade	29/748	252/14327	5.4059e-05	0.00206731	ENSG00000136235/ENSG00000183856/ENSG00000142871/ENSG00000101447/ENSG00000177606/ENSG00000108691/ENSG00000120875/ENSG00000120129/ENSG00000187678/ENSG00000117228/ENSG00000077942/ENSG00000118523/ENSG00000156299/ENSG00000186897/ENSG00000111199/ENSG00000070886/ENSG00000154188/ENSG00000164056/ENSG00000139318/ENSG00000111846/ENSG00000102962/ENSG00000138623/ENSG00000079385/ENSG00000147246/ENSG00000170962…	GPNMB/IQGAP3/CYR61/FAM83D/JUN/CCL2/DUSP4/DUSP1/SPRY4/GBP1/FBLN1/CTGF/TIAM1/C1QL4/TRPV4/EPHA8/ANGPT1/SPRY1/DUSP6/GCNT2/CCL22/SEMA7A/CEACAM1/HTR2C/PDGFD/AXL/LGALS9/NRP1/MET	29	18	ENSG00000136235/ENSG00000142871/ENSG00000177606/ENSG00000108691/ENSG00000120129/ENSG00000117228/ENSG00000118523/ENSG00000070886/ENSG00000164056/ENSG00000111846/ENSG00000102962/ENSG00000138623/ENSG00000079385/ENSG00000147246/ENSG00000170962/ENSG00000168961/ENSG00000099250/ENSG00000105976	11	ENSG00000183856/ENSG00000101447/ENSG00000120875/ENSG00000187678/ENSG00000077942/ENSG00000156299/ENSG00000186897/ENSG00000111199/ENSG00000154188/ENSG00000139318/ENSG00000167601
BP	GO:0009994	oocyte differentiation	10/748	43/14327	5.64552e-05	0.0021411	ENSG00000134057/ENSG00000087586/ENSG00000006047/ENSG00000171791/ENSG00000112029/ENSG00000139618/ENSG00000124882/ENSG00000120669/ENSG00000100206/ENSG00000214274	CCNB1/AURKA/YBX2/BCL2/FBXO5/BRCA2/EREG/SOHLH2/DMC1/ANG	10	1	ENSG00000120669	9	ENSG00000134057/ENSG00000087586/ENSG00000006047/ENSG00000171791/ENSG00000112029/ENSG00000139618/ENSG00000124882/ENSG00000100206/ENSG00000214274
BP	GO:0051784	negative regulation of nuclear division	11/748	52/14327	6.17527e-05	0.00232281	ENSG00000164611/ENSG00000166851/ENSG00000134057/ENSG00000167513/ENSG00000117724/ENSG00000169679/ENSG00000080986/ENSG00000156970/ENSG00000112029/ENSG00000120129/ENSG00000164109	PTTG1/PLK1/CCNB1/CDT1/CENPF/BUB1/NDC80/BUB1B/FBXO5/DUSP1/MAD2L1	11	1	ENSG00000120129	10	ENSG00000164611/ENSG00000166851/ENSG00000134057/ENSG00000167513/ENSG00000117724/ENSG00000169679/ENSG00000080986/ENSG00000156970/ENSG00000112029/ENSG00000164109
BP	GO:0045839	negative regulation of mitotic nuclear division	10/748	44/14327	6.96809e-05	0.00259972	ENSG00000164611/ENSG00000166851/ENSG00000134057/ENSG00000167513/ENSG00000117724/ENSG00000169679/ENSG00000080986/ENSG00000156970/ENSG00000120129/ENSG00000164109	PTTG1/PLK1/CCNB1/CDT1/CENPF/BUB1/NDC80/BUB1B/DUSP1/MAD2L1	10	1	ENSG00000120129	9	ENSG00000164611/ENSG00000166851/ENSG00000134057/ENSG00000167513/ENSG00000117724/ENSG00000169679/ENSG00000080986/ENSG00000156970/ENSG00000164109
BP	GO:0006261	DNA-dependent DNA replication	20/748	148/14327	8.6498e-05	0.00320112	ENSG00000132646/ENSG00000167513/ENSG00000131153/ENSG00000065328/ENSG00000140534/ENSG00000165891/ENSG00000105486/ENSG00000112312/ENSG00000101003/ENSG00000198056/ENSG00000129173/ENSG00000198554/ENSG00000175305/ENSG00000093009/ENSG00000197299/ENSG00000138346/ENSG00000139618/ENSG00000085840/ENSG00000051341/ENSG00000276644	PCNA/CDT1/GINS2/MCM10/TICRR/E2F7/LIG1/GMNN/GINS1/PRIM1/E2F8/WDHD1/CCNE2/CDC45/BLM/DNA2/BRCA2/ORC1/POLQ/DACH1	20	0		20	ENSG00000132646/ENSG00000167513/ENSG00000131153/ENSG00000065328/ENSG00000140534/ENSG00000165891/ENSG00000105486/ENSG00000112312/ENSG00000101003/ENSG00000198056/ENSG00000129173/ENSG00000198554/ENSG00000175305/ENSG00000093009/ENSG00000197299/ENSG00000138346/ENSG00000139618/ENSG00000085840/ENSG00000051341/ENSG00000276644
BP	GO:0001556	oocyte maturation	7/748	22/14327	8.79389e-05	0.00322841	ENSG00000134057/ENSG00000087586/ENSG00000112029/ENSG00000139618/ENSG00000124882/ENSG00000100206/ENSG00000214274	CCNB1/AURKA/FBXO5/BRCA2/EREG/DMC1/ANG	7	0		7	ENSG00000134057/ENSG00000087586/ENSG00000112029/ENSG00000139618/ENSG00000124882/ENSG00000100206/ENSG00000214274
BP	GO:0000731	DNA synthesis involved in DNA repair	13/748	73/14327	9.09975e-05	0.00328809	ENSG00000132646/ENSG00000143476/ENSG00000012048/ENSG00000174371/ENSG00000166803/ENSG00000138376/ENSG00000197299/ENSG00000138346/ENSG00000139618/ENSG00000136492/ENSG00000129355/ENSG00000111247/ENSG00000182179	PCNA/DTL/BRCA1/EXO1/PCLAF/BARD1/BLM/DNA2/BRCA2/BRIP1/CDKN2D/RAD51AP1/UBA7	13	1	ENSG00000182179	12	ENSG00000132646/ENSG00000143476/ENSG00000012048/ENSG00000174371/ENSG00000166803/ENSG00000138376/ENSG00000197299/ENSG00000138346/ENSG00000139618/ENSG00000136492/ENSG00000129355/ENSG00000111247
BP	GO:0043044	ATP-dependent chromatin remodeling	13/748	73/14327	9.09975e-05	0.00328809	ENSG00000123485/ENSG00000137812/ENSG00000115163/ENSG00000151725/ENSG00000129534/ENSG00000100162/ENSG00000158406/ENSG00000166451/ENSG00000123219/ENSG00000153044/ENSG00000102384/ENSG00000270276/ENSG00000276966	HJURP/KNL1/CENPA/CENPU/MIS18BP1/CENPM/HIST1H4H/CENPN/CENPK/CENPH/CENPI/HIST2H4B/HIST1H4E	13	2	ENSG00000158406/ENSG00000276966	11	ENSG00000123485/ENSG00000137812/ENSG00000115163/ENSG00000151725/ENSG00000129534/ENSG00000100162/ENSG00000166451/ENSG00000123219/ENSG00000153044/ENSG00000102384/ENSG00000270276
BP	GO:0051781	positive regulation of cell division	12/748	64/14327	0.000100569	0.00360093	ENSG00000178999/ENSG00000122966/ENSG00000161800/ENSG00000118193/ENSG00000092969/ENSG00000114346/ENSG00000138182/ENSG00000183742/ENSG00000137807/ENSG00000124882/ENSG00000170962/ENSG00000119630	AURKB/CIT/RACGAP1/KIF14/TGFB2/ECT2/KIF20B/MACC1/KIF23/EREG/PDGFD/PGF	12	3	ENSG00000092969/ENSG00000183742/ENSG00000170962	9	ENSG00000178999/ENSG00000122966/ENSG00000161800/ENSG00000118193/ENSG00000114346/ENSG00000138182/ENSG00000137807/ENSG00000124882/ENSG00000119630
BP	GO:0051382	kinetochore assembly	6/748	16/14327	0.000101225	0.00360093	ENSG00000117724/ENSG00000115163/ENSG00000138778/ENSG00000166451/ENSG00000123219/ENSG00000153044	CENPF/CENPA/CENPE/CENPN/CENPK/CENPH	6	0		6	ENSG00000117724/ENSG00000115163/ENSG00000138778/ENSG00000166451/ENSG00000123219/ENSG00000153044
BP	GO:0070192	chromosome organization involved in meiotic cell cycle	11/748	55/14327	0.000106034	0.003743	ENSG00000010292/ENSG00000113810/ENSG00000169679/ENSG00000121152/ENSG00000136824/ENSG00000144554/ENSG00000156970/ENSG00000175305/ENSG00000163535/ENSG00000136492/ENSG00000100206	NCAPD2/SMC4/BUB1/NCAPH/SMC2/FANCD2/BUB1B/CCNE2/SGO2/BRIP1/DMC1	11	0		11	ENSG00000010292/ENSG00000113810/ENSG00000169679/ENSG00000121152/ENSG00000136824/ENSG00000144554/ENSG00000156970/ENSG00000175305/ENSG00000163535/ENSG00000136492/ENSG00000100206
BP	GO:0072001	renal system development	28/748	249/14327	0.000108306	0.00379402	ENSG00000272398/ENSG00000138180/ENSG00000117724/ENSG00000131914/ENSG00000117318/ENSG00000138193/ENSG00000092969/ENSG00000184937/ENSG00000171791/ENSG00000070404/ENSG00000153094/ENSG00000008196/ENSG00000006016/ENSG00000125266/ENSG00000154188/ENSG00000164056/ENSG00000273706/ENSG00000196562/ENSG00000138759/ENSG00000073282/ENSG00000085741/ENSG00000170962/ENSG00000170577/ENSG00000125084/ENSG00000120738…	CD24/CEP55/CENPF/LIN28A/ID3/PLCE1/TGFB2/WT1/BCL2/FSTL3/BCL2L11/TFAP2B/CRLF1/EFNB2/ANGPT1/SPRY1/LHX1/SULF2/FRAS1/TP63/WNT11/PDGFD/SIX2/WNT1/EGR1/HPGD/NRP1/PGF	28	14	ENSG00000272398/ENSG00000117318/ENSG00000138193/ENSG00000092969/ENSG00000070404/ENSG00000008196/ENSG00000125266/ENSG00000164056/ENSG00000196562/ENSG00000138759/ENSG00000085741/ENSG00000170962/ENSG00000164120/ENSG00000099250	14	ENSG00000138180/ENSG00000117724/ENSG00000131914/ENSG00000184937/ENSG00000171791/ENSG00000153094/ENSG00000006016/ENSG00000154188/ENSG00000273706/ENSG00000073282/ENSG00000170577/ENSG00000125084/ENSG00000120738/ENSG00000119630
BP	GO:0006935	chemotaxis	45/748	483/14327	0.00011659	0.00405328	ENSG00000164104/ENSG00000136235/ENSG00000142871/ENSG00000129988/ENSG00000198910/ENSG00000092969/ENSG00000132561/ENSG00000179388/ENSG00000055163/ENSG00000108691/ENSG00000135046/ENSG00000198121/ENSG00000144648/ENSG00000106804/ENSG00000125848/ENSG00000173432/ENSG00000156299/ENSG00000125266/ENSG00000147010/ENSG00000145824/ENSG00000111199/ENSG00000070886/ENSG00000154188/ENSG00000197561/ENSG00000125735…	HMGB2/GPNMB/CYR61/LBP/L1CAM/TGFB2/MATN2/EGR3/CYFIP2/CCL2/ANXA1/LPAR1/ACKR2/C5/FLRT3/SAA1/TIAM1/EFNB2/SH3KBP1/CXCL14/TRPV4/EPHA8/ANGPT1/ELANE/TNFSF14/RHOH/LHX1/KIF5C/CXCR4/CCL22/SEMA7A/ETV1/CXCL10/PDGFD/ANOS1/VLDLR/LGALS9/PTPRM/ADGRE2/EDNRB/NRP1/NTN3/MET/PIK3C2G/PGF	45	30	ENSG00000136235/ENSG00000142871/ENSG00000129988/ENSG00000198910/ENSG00000092969/ENSG00000132561/ENSG00000055163/ENSG00000108691/ENSG00000135046/ENSG00000144648/ENSG00000125848/ENSG00000173432/ENSG00000125266/ENSG00000147010/ENSG00000145824/ENSG00000070886/ENSG00000125735/ENSG00000168280/ENSG00000102962/ENSG00000138623/ENSG00000169245/ENSG00000170962/ENSG00000011201/ENSG00000168961/ENSG00000173482…	15	ENSG00000164104/ENSG00000179388/ENSG00000198121/ENSG00000106804/ENSG00000156299/ENSG00000111199/ENSG00000154188/ENSG00000197561/ENSG00000168421/ENSG00000273706/ENSG00000121966/ENSG00000006468/ENSG00000147852/ENSG00000162068/ENSG00000119630
BP	GO:0090307	mitotic spindle assembly	12/748	65/14327	0.000117573	0.00405672	ENSG00000166851/ENSG00000088325/ENSG00000178999/ENSG00000090889/ENSG00000117650/ENSG00000161800/ENSG00000117399/ENSG00000237649/ENSG00000089685/ENSG00000101057/ENSG00000138160/ENSG00000137807	PLK1/TPX2/AURKB/KIF4A/NEK2/RACGAP1/CDC20/KIFC1/BIRC5/MYBL2/KIF11/KIF23	12	0		12	ENSG00000166851/ENSG00000088325/ENSG00000178999/ENSG00000090889/ENSG00000117650/ENSG00000161800/ENSG00000117399/ENSG00000237649/ENSG00000089685/ENSG00000101057/ENSG00000138160/ENSG00000137807
BP	GO:0042330	taxis	45/748	484/14327	0.000122289	0.00418794	ENSG00000164104/ENSG00000136235/ENSG00000142871/ENSG00000129988/ENSG00000198910/ENSG00000092969/ENSG00000132561/ENSG00000179388/ENSG00000055163/ENSG00000108691/ENSG00000135046/ENSG00000198121/ENSG00000144648/ENSG00000106804/ENSG00000125848/ENSG00000173432/ENSG00000156299/ENSG00000125266/ENSG00000147010/ENSG00000145824/ENSG00000111199/ENSG00000070886/ENSG00000154188/ENSG00000197561/ENSG00000125735…	HMGB2/GPNMB/CYR61/LBP/L1CAM/TGFB2/MATN2/EGR3/CYFIP2/CCL2/ANXA1/LPAR1/ACKR2/C5/FLRT3/SAA1/TIAM1/EFNB2/SH3KBP1/CXCL14/TRPV4/EPHA8/ANGPT1/ELANE/TNFSF14/RHOH/LHX1/KIF5C/CXCR4/CCL22/SEMA7A/ETV1/CXCL10/PDGFD/ANOS1/VLDLR/LGALS9/PTPRM/ADGRE2/EDNRB/NRP1/NTN3/MET/PIK3C2G/PGF	45	30	ENSG00000136235/ENSG00000142871/ENSG00000129988/ENSG00000198910/ENSG00000092969/ENSG00000132561/ENSG00000055163/ENSG00000108691/ENSG00000135046/ENSG00000144648/ENSG00000125848/ENSG00000173432/ENSG00000125266/ENSG00000147010/ENSG00000145824/ENSG00000070886/ENSG00000125735/ENSG00000168280/ENSG00000102962/ENSG00000138623/ENSG00000169245/ENSG00000170962/ENSG00000011201/ENSG00000168961/ENSG00000173482…	15	ENSG00000164104/ENSG00000179388/ENSG00000198121/ENSG00000106804/ENSG00000156299/ENSG00000111199/ENSG00000154188/ENSG00000197561/ENSG00000168421/ENSG00000273706/ENSG00000121966/ENSG00000006468/ENSG00000147852/ENSG00000162068/ENSG00000119630
BP	GO:0000022	mitotic spindle elongation	5/748	11/14327	0.000135852	0.00458401	ENSG00000178999/ENSG00000090889/ENSG00000161800/ENSG00000137807/ENSG00000198901	AURKB/KIF4A/RACGAP1/KIF23/PRC1	5	0		5	ENSG00000178999/ENSG00000090889/ENSG00000161800/ENSG00000137807/ENSG00000198901
BP	GO:0070601	centromeric sister chromatid cohesion	5/748	11/14327	0.000135852	0.00458401	ENSG00000169679/ENSG00000156970/ENSG00000129810/ENSG00000163535/ENSG00000168646	BUB1/BUB1B/SGO1/SGO2/AXIN2	5	1	ENSG00000168646	4	ENSG00000169679/ENSG00000156970/ENSG00000129810/ENSG00000163535
BP	GO:0033044	regulation of chromosome organization	31/748	292/14327	0.000138212	0.00462958	ENSG00000164611/ENSG00000166851/ENSG00000175063/ENSG00000134057/ENSG00000146670/ENSG00000178999/ENSG00000117650/ENSG00000013810/ENSG00000119403/ENSG00000276043/ENSG00000167513/ENSG00000117724/ENSG00000126787/ENSG00000156802/ENSG00000169679/ENSG00000131747/ENSG00000080986/ENSG00000140451/ENSG00000138778/ENSG00000012048/ENSG00000135476/ENSG00000156970/ENSG00000148773/ENSG00000198554/ENSG00000093009…	PTTG1/PLK1/UBE2C/CCNB1/CDCA5/AURKB/NEK2/TACC3/PHF19/UHRF1/CDT1/CENPF/DLGAP5/ATAD2/BUB1/TOP2A/NDC80/PIF1/CENPE/BRCA1/ESPL1/BUB1B/MKI67/WDHD1/CDC45/DUSP1/MAD2L1/DNMT3B/HECW2/NAP1L2/AXIN2	31	4	ENSG00000120129/ENSG00000138411/ENSG00000186462/ENSG00000168646	27	ENSG00000164611/ENSG00000166851/ENSG00000175063/ENSG00000134057/ENSG00000146670/ENSG00000178999/ENSG00000117650/ENSG00000013810/ENSG00000119403/ENSG00000276043/ENSG00000167513/ENSG00000117724/ENSG00000126787/ENSG00000156802/ENSG00000169679/ENSG00000131747/ENSG00000080986/ENSG00000140451/ENSG00000138778/ENSG00000012048/ENSG00000135476/ENSG00000156970/ENSG00000148773/ENSG00000198554/ENSG00000093009…
BP	GO:0048599	oocyte development	9/748	39/14327	0.000141432	0.00470314	ENSG00000134057/ENSG00000087586/ENSG00000006047/ENSG00000171791/ENSG00000112029/ENSG00000139618/ENSG00000124882/ENSG00000100206/ENSG00000214274	CCNB1/AURKA/YBX2/BCL2/FBXO5/BRCA2/EREG/DMC1/ANG	9	0		9	ENSG00000134057/ENSG00000087586/ENSG00000006047/ENSG00000171791/ENSG00000112029/ENSG00000139618/ENSG00000124882/ENSG00000100206/ENSG00000214274
BP	GO:0007548	sex differentiation	25/748	215/14327	0.000147098	0.00485634	ENSG00000164104/ENSG00000164442/ENSG00000092969/ENSG00000167325/ENSG00000184937/ENSG00000171791/ENSG00000121621/ENSG00000070404/ENSG00000187741/ENSG00000153094/ENSG00000139618/ENSG00000136492/ENSG00000102384/ENSG00000196139/ENSG00000276644/ENSG00000122756/ENSG00000136574/ENSG00000164867/ENSG00000124882/ENSG00000273706/ENSG00000073282/ENSG00000164342/ENSG00000100206/ENSG00000167601/ENSG00000214274	HMGB2/CITED2/TGFB2/RRM1/WT1/BCL2/KIF18A/FSTL3/FANCA/BCL2L11/BRCA2/BRIP1/CENPI/AKR1C3/DACH1/CNTFR/GATA4/NOS3/EREG/LHX1/TP63/TLR3/DMC1/AXL/ANG	25	6	ENSG00000164442/ENSG00000092969/ENSG00000070404/ENSG00000196139/ENSG00000164867/ENSG00000164342	19	ENSG00000164104/ENSG00000167325/ENSG00000184937/ENSG00000171791/ENSG00000121621/ENSG00000187741/ENSG00000153094/ENSG00000139618/ENSG00000136492/ENSG00000102384/ENSG00000276644/ENSG00000122756/ENSG00000136574/ENSG00000124882/ENSG00000273706/ENSG00000073282/ENSG00000100206/ENSG00000167601/ENSG00000214274
BP	GO:0003283	atrial septum development	6/748	17/14327	0.000149556	0.00486748	ENSG00000142871/ENSG00000109685/ENSG00000092969/ENSG00000136574/ENSG00000145362/ENSG00000265107	CYR61/NSD2/TGFB2/GATA4/ANK2/GJA5	6	4	ENSG00000142871/ENSG00000092969/ENSG00000145362/ENSG00000265107	2	ENSG00000109685/ENSG00000136574
BP	GO:0061436	establishment of skin barrier	6/748	17/14327	0.000149556	0.00486748	ENSG00000117632/ENSG00000158055/ENSG00000186832/ENSG00000073282/ENSG00000105976/ENSG00000003137	STMN1/GRHL3/KRT16/TP63/MET/CYP26B1	6	4	ENSG00000158055/ENSG00000186832/ENSG00000105976/ENSG00000003137	2	ENSG00000117632/ENSG00000073282
BP	GO:0030216	keratinocyte differentiation	21/748	166/14327	0.000151511	0.00489638	ENSG00000167767/ENSG00000171346/ENSG00000075426/ENSG00000135046/ENSG00000111012/ENSG00000196139/ENSG00000186832/ENSG00000133710/ENSG00000163207/ENSG00000170442/ENSG00000124882/ENSG00000073282/ENSG00000156535/ENSG00000171401/ENSG00000205869/ENSG00000170454/ENSG00000128422/ENSG00000169474/ENSG00000212901/ENSG00000003137/ENSG00000205426	KRT80/KRT15/FOSL2/ANXA1/CYP27B1/AKR1C3/KRT16/SPINK5/IVL/KRT86/EREG/TP63/CD109/KRT13/KRTAP5-1/KRT75/KRT17/SPRR1A/KRTAP3-1/CYP26B1/KRT81	21	16	ENSG00000167767/ENSG00000171346/ENSG00000075426/ENSG00000135046/ENSG00000196139/ENSG00000186832/ENSG00000163207/ENSG00000170442/ENSG00000171401/ENSG00000205869/ENSG00000170454/ENSG00000128422/ENSG00000169474/ENSG00000212901/ENSG00000003137/ENSG00000205426	5	ENSG00000111012/ENSG00000133710/ENSG00000124882/ENSG00000073282/ENSG00000156535
BP	GO:0010389	regulation of G2/M transition of mitotic cell cycle	23/748	191/14327	0.000158938	0.00510047	ENSG00000166851/ENSG00000170312/ENSG00000134057/ENSG00000088325/ENSG00000178999/ENSG00000072571/ENSG00000117650/ENSG00000118193/ENSG00000117724/ENSG00000167552/ENSG00000127824/ENSG00000087586/ENSG00000140525/ENSG00000143476/ENSG00000140534/ENSG00000012048/ENSG00000105810/ENSG00000119397/ENSG00000197299/ENSG00000092853/ENSG00000103995/ENSG00000092036/ENSG00000104833	PLK1/CDK1/CCNB1/TPX2/AURKB/HMMR/NEK2/KIF14/CENPF/TUBA1A/TUBA4A/AURKA/FANCI/DTL/TICRR/BRCA1/CDK6/CNTRL/BLM/CLSPN/CEP152/HAUS4/TUBB4A	23	4	ENSG00000167552/ENSG00000127824/ENSG00000105810/ENSG00000104833	19	ENSG00000166851/ENSG00000170312/ENSG00000134057/ENSG00000088325/ENSG00000178999/ENSG00000072571/ENSG00000117650/ENSG00000118193/ENSG00000117724/ENSG00000087586/ENSG00000140525/ENSG00000143476/ENSG00000140534/ENSG00000012048/ENSG00000119397/ENSG00000197299/ENSG00000092853/ENSG00000103995/ENSG00000092036
BP	GO:0031109	microtubule polymerization or depolymerization	15/748	98/14327	0.000161625	0.00515066	ENSG00000142945/ENSG00000186185/ENSG00000117632/ENSG00000134222/ENSG00000121621/ENSG00000112029/ENSG00000154839/ENSG00000165480/ENSG00000230873/ENSG00000078018/ENSG00000131711/ENSG00000111199/ENSG00000197457/ENSG00000104833/ENSG00000105976	KIF2C/KIF18B/STMN1/PSRC1/KIF18A/FBXO5/SKA1/SKA3/STMND1/MAP2/MAP1B/TRPV4/STMN3/TUBB4A/MET	15	4	ENSG00000078018/ENSG00000131711/ENSG00000104833/ENSG00000105976	11	ENSG00000142945/ENSG00000186185/ENSG00000117632/ENSG00000134222/ENSG00000121621/ENSG00000112029/ENSG00000154839/ENSG00000165480/ENSG00000230873/ENSG00000111199/ENSG00000197457
BP	GO:1901342	regulation of vasculature development	28/748	255/14327	0.0001629	0.00515549	ENSG00000136235/ENSG00000138772/ENSG00000092969/ENSG00000184937/ENSG00000007968/ENSG00000135048/ENSG00000012048/ENSG00000135046/ENSG00000106804/ENSG00000134817/ENSG00000125266/ENSG00000148926/ENSG00000113140/ENSG00000133710/ENSG00000136574/ENSG00000164867/ENSG00000164362/ENSG00000079385/ENSG00000164342/ENSG00000181790/ENSG00000169245/ENSG00000170962/ENSG00000173482/ENSG00000120738/ENSG00000165757…	GPNMB/ANXA3/TGFB2/WT1/E2F2/CEMIP2/BRCA1/ANXA1/C5/APLNR/EFNB2/ADM/SPARC/SPINK5/GATA4/NOS3/TERT/CEACAM1/TLR3/ADGRB1/CXCL10/PDGFD/PTPRM/EGR1/JCAD/NRP1/TGFBR2/PGF	28	17	ENSG00000136235/ENSG00000138772/ENSG00000092969/ENSG00000135048/ENSG00000135046/ENSG00000125266/ENSG00000148926/ENSG00000164867/ENSG00000079385/ENSG00000164342/ENSG00000181790/ENSG00000169245/ENSG00000170962/ENSG00000173482/ENSG00000165757/ENSG00000099250/ENSG00000163513	11	ENSG00000184937/ENSG00000007968/ENSG00000012048/ENSG00000106804/ENSG00000134817/ENSG00000113140/ENSG00000133710/ENSG00000136574/ENSG00000164362/ENSG00000120738/ENSG00000119630
BP	GO:0001655	urogenital system development	30/748	282/14327	0.000169898	0.00533564	ENSG00000272398/ENSG00000138180/ENSG00000117724/ENSG00000131914/ENSG00000117318/ENSG00000138193/ENSG00000092969/ENSG00000184937/ENSG00000171791/ENSG00000070404/ENSG00000135046/ENSG00000041982/ENSG00000153094/ENSG00000008196/ENSG00000006016/ENSG00000125266/ENSG00000154188/ENSG00000164056/ENSG00000273706/ENSG00000196562/ENSG00000138759/ENSG00000073282/ENSG00000085741/ENSG00000170962/ENSG00000170577…	CD24/CEP55/CENPF/LIN28A/ID3/PLCE1/TGFB2/WT1/BCL2/FSTL3/ANXA1/TNC/BCL2L11/TFAP2B/CRLF1/EFNB2/ANGPT1/SPRY1/LHX1/SULF2/FRAS1/TP63/WNT11/PDGFD/SIX2/WNT1/EGR1/HPGD/NRP1/PGF	30	16	ENSG00000272398/ENSG00000117318/ENSG00000138193/ENSG00000092969/ENSG00000070404/ENSG00000135046/ENSG00000041982/ENSG00000008196/ENSG00000125266/ENSG00000164056/ENSG00000196562/ENSG00000138759/ENSG00000085741/ENSG00000170962/ENSG00000164120/ENSG00000099250	14	ENSG00000138180/ENSG00000117724/ENSG00000131914/ENSG00000184937/ENSG00000171791/ENSG00000153094/ENSG00000006016/ENSG00000154188/ENSG00000273706/ENSG00000073282/ENSG00000170577/ENSG00000125084/ENSG00000120738/ENSG00000119630
BP	GO:0042770	signal transduction in response to DNA damage	18/748	132/14327	0.000171279	0.00533564	ENSG00000166851/ENSG00000170312/ENSG00000134057/ENSG00000111206/ENSG00000132646/ENSG00000075218/ENSG00000087586/ENSG00000101412/ENSG00000143476/ENSG00000012048/ENSG00000165891/ENSG00000158402/ENSG00000129173/ENSG00000148677/ENSG00000139618/ENSG00000104419/ENSG00000073282/ENSG00000125084	PLK1/CDK1/CCNB1/FOXM1/PCNA/GTSE1/AURKA/E2F1/DTL/BRCA1/E2F7/CDC25C/E2F8/ANKRD1/BRCA2/NDRG1/TP63/WNT1	18	1	ENSG00000148677	17	ENSG00000166851/ENSG00000170312/ENSG00000134057/ENSG00000111206/ENSG00000132646/ENSG00000075218/ENSG00000087586/ENSG00000101412/ENSG00000143476/ENSG00000012048/ENSG00000165891/ENSG00000158402/ENSG00000129173/ENSG00000139618/ENSG00000104419/ENSG00000073282/ENSG00000125084
BP	GO:0008544	epidermis development	32/748	309/14327	0.00017208	0.00533564	ENSG00000167767/ENSG00000171346/ENSG00000092969/ENSG00000075426/ENSG00000171791/ENSG00000163435/ENSG00000106462/ENSG00000184564/ENSG00000135046/ENSG00000053747/ENSG00000184486/ENSG00000111012/ENSG00000118523/ENSG00000196139/ENSG00000158055/ENSG00000186832/ENSG00000133710/ENSG00000163207/ENSG00000170442/ENSG00000124882/ENSG00000073282/ENSG00000156535/ENSG00000171401/ENSG00000107984/ENSG00000127863…	KRT80/KRT15/TGFB2/FOSL2/BCL2/ELF3/EZH2/SLITRK6/ANXA1/LAMA3/POU3F2/CYP27B1/CTGF/AKR1C3/GRHL3/KRT16/SPINK5/IVL/KRT86/EREG/TP63/CD109/KRT13/DKK1/TNFRSF19/KRTAP5-1/KRT75/KRT17/SPRR1A/KRTAP3-1/CYP26B1/KRT81	32	21	ENSG00000167767/ENSG00000171346/ENSG00000092969/ENSG00000075426/ENSG00000163435/ENSG00000135046/ENSG00000118523/ENSG00000196139/ENSG00000158055/ENSG00000186832/ENSG00000163207/ENSG00000170442/ENSG00000171401/ENSG00000107984/ENSG00000205869/ENSG00000170454/ENSG00000128422/ENSG00000169474/ENSG00000212901/ENSG00000003137/ENSG00000205426	11	ENSG00000171791/ENSG00000106462/ENSG00000184564/ENSG00000053747/ENSG00000184486/ENSG00000111012/ENSG00000133710/ENSG00000124882/ENSG00000073282/ENSG00000156535/ENSG00000127863
BP	GO:0000077	DNA damage checkpoint	20/748	156/14327	0.00017996	0.00554254	ENSG00000166851/ENSG00000170312/ENSG00000134057/ENSG00000132646/ENSG00000075218/ENSG00000087586/ENSG00000140525/ENSG00000101412/ENSG00000092470/ENSG00000143476/ENSG00000012048/ENSG00000165891/ENSG00000137337/ENSG00000158402/ENSG00000188486/ENSG00000129173/ENSG00000197299/ENSG00000092853/ENSG00000136492/ENSG00000073282	PLK1/CDK1/CCNB1/PCNA/GTSE1/AURKA/FANCI/E2F1/WDR76/DTL/BRCA1/E2F7/MDC1/CDC25C/H2AFX/E2F8/BLM/CLSPN/BRIP1/TP63	20	0		20	ENSG00000166851/ENSG00000170312/ENSG00000134057/ENSG00000132646/ENSG00000075218/ENSG00000087586/ENSG00000140525/ENSG00000101412/ENSG00000092470/ENSG00000143476/ENSG00000012048/ENSG00000165891/ENSG00000137337/ENSG00000158402/ENSG00000188486/ENSG00000129173/ENSG00000197299/ENSG00000092853/ENSG00000136492/ENSG00000073282
BP	GO:0040017	positive regulation of locomotion	41/748	437/14327	0.000200266	0.00612679	ENSG00000136235/ENSG00000142871/ENSG00000129988/ENSG00000075218/ENSG00000138772/ENSG00000177606/ENSG00000092969/ENSG00000137135/ENSG00000076706/ENSG00000054654/ENSG00000171791/ENSG00000138182/ENSG00000005961/ENSG00000173404/ENSG00000135046/ENSG00000198121/ENSG00000156299/ENSG00000145824/ENSG00000105137/ENSG00000113140/ENSG00000111199/ENSG00000154188/ENSG00000111846/ENSG00000197561/ENSG00000125735…	GPNMB/CYR61/LBP/GTSE1/ANXA3/JUN/TGFB2/ARHGEF39/MCAM/SYNE2/BCL2/KIF20B/ITGA2B/INSM1/ANXA1/LPAR1/TIAM1/CXCL14/SYDE1/SPARC/TRPV4/ANGPT1/GCNT2/ELANE/TNFSF14/NOS3/SEMA7A/WNT11/TERT/ONECUT1/CXCL10/DAB2/PDGFD/ATOH8/LGALS9/JCAD/NRP1/TGFBR2/PAK3/MET/PGF	41	25	ENSG00000136235/ENSG00000142871/ENSG00000129988/ENSG00000138772/ENSG00000177606/ENSG00000092969/ENSG00000076706/ENSG00000135046/ENSG00000145824/ENSG00000105137/ENSG00000111846/ENSG00000125735/ENSG00000164867/ENSG00000138623/ENSG00000085741/ENSG00000169245/ENSG00000153071/ENSG00000170962/ENSG00000168874/ENSG00000168961/ENSG00000165757/ENSG00000099250/ENSG00000163513/ENSG00000077264/ENSG00000105976	16	ENSG00000075218/ENSG00000137135/ENSG00000054654/ENSG00000171791/ENSG00000138182/ENSG00000005961/ENSG00000173404/ENSG00000198121/ENSG00000156299/ENSG00000113140/ENSG00000111199/ENSG00000154188/ENSG00000197561/ENSG00000164362/ENSG00000169856/ENSG00000119630
BP	GO:0044774	mitotic DNA integrity checkpoint	16/748	111/14327	0.000202989	0.00616898	ENSG00000170312/ENSG00000134057/ENSG00000132646/ENSG00000075218/ENSG00000087586/ENSG00000140525/ENSG00000131747/ENSG00000101412/ENSG00000140534/ENSG00000165891/ENSG00000137337/ENSG00000158402/ENSG00000129173/ENSG00000197299/ENSG00000092853/ENSG00000073282	CDK1/CCNB1/PCNA/GTSE1/AURKA/FANCI/TOP2A/E2F1/TICRR/E2F7/MDC1/CDC25C/E2F8/BLM/CLSPN/TP63	16	0		16	ENSG00000170312/ENSG00000134057/ENSG00000132646/ENSG00000075218/ENSG00000087586/ENSG00000140525/ENSG00000131747/ENSG00000101412/ENSG00000140534/ENSG00000165891/ENSG00000137337/ENSG00000158402/ENSG00000129173/ENSG00000197299/ENSG00000092853/ENSG00000073282
BP	GO:0051231	spindle elongation	5/748	12/14327	0.000222897	0.00672945	ENSG00000178999/ENSG00000090889/ENSG00000161800/ENSG00000137807/ENSG00000198901	AURKB/KIF4A/RACGAP1/KIF23/PRC1	5	0		5	ENSG00000178999/ENSG00000090889/ENSG00000161800/ENSG00000137807/ENSG00000198901
BP	GO:0006275	regulation of DNA replication	16/748	112/14327	0.000225598	0.00676647	ENSG00000170312/ENSG00000132646/ENSG00000167513/ENSG00000117318/ENSG00000109321/ENSG00000177606/ENSG00000140534/ENSG00000165891/ENSG00000112312/ENSG00000129173/ENSG00000171320/ENSG00000197299/ENSG00000138346/ENSG00000139618/ENSG00000276644/ENSG00000124882	CDK1/PCNA/CDT1/ID3/AREG/JUN/TICRR/E2F7/GMNN/E2F8/ESCO2/BLM/DNA2/BRCA2/DACH1/EREG	16	2	ENSG00000117318/ENSG00000177606	14	ENSG00000170312/ENSG00000132646/ENSG00000167513/ENSG00000109321/ENSG00000140534/ENSG00000165891/ENSG00000112312/ENSG00000129173/ENSG00000171320/ENSG00000197299/ENSG00000138346/ENSG00000139618/ENSG00000276644/ENSG00000124882
BP	GO:0007631	feeding behavior	12/748	70/14327	0.000244503	0.00728588	ENSG00000183971/ENSG00000109255/ENSG00000197587/ENSG00000276644/ENSG00000128285/ENSG00000122756/ENSG00000169621/ENSG00000171388/ENSG00000147246/ENSG00000170893/ENSG00000183150/ENSG00000160716	NPW/NMU/DMBX1/DACH1/MCHR1/CNTFR/APLF/APLN/HTR2C/TRH/GPR19/CHRNB2	12	3	ENSG00000169621/ENSG00000147246/ENSG00000160716	9	ENSG00000183971/ENSG00000109255/ENSG00000197587/ENSG00000276644/ENSG00000128285/ENSG00000122756/ENSG00000171388/ENSG00000170893/ENSG00000183150
BP	GO:2001251	negative regulation of chromosome organization	16/748	113/14327	0.00025036	0.00740649	ENSG00000164611/ENSG00000166851/ENSG00000134057/ENSG00000167513/ENSG00000117724/ENSG00000156802/ENSG00000169679/ENSG00000131747/ENSG00000080986/ENSG00000140451/ENSG00000012048/ENSG00000135476/ENSG00000156970/ENSG00000120129/ENSG00000164109/ENSG00000088305	PTTG1/PLK1/CCNB1/CDT1/CENPF/ATAD2/BUB1/TOP2A/NDC80/PIF1/BRCA1/ESPL1/BUB1B/DUSP1/MAD2L1/DNMT3B	16	1	ENSG00000120129	15	ENSG00000164611/ENSG00000166851/ENSG00000134057/ENSG00000167513/ENSG00000117724/ENSG00000156802/ENSG00000169679/ENSG00000131747/ENSG00000080986/ENSG00000140451/ENSG00000012048/ENSG00000135476/ENSG00000156970/ENSG00000164109/ENSG00000088305
BP	GO:0046677	response to antibiotic	29/748	275/14327	0.000251779	0.00740649	ENSG00000170312/ENSG00000132646/ENSG00000117318/ENSG00000109321/ENSG00000177606/ENSG00000114346/ENSG00000171791/ENSG00000176890/ENSG00000106546/ENSG00000138031/ENSG00000106462/ENSG00000135046/ENSG00000041982/ENSG00000198695/ENSG00000120129/ENSG00000140465/ENSG00000198786/ENSG00000116711/ENSG00000113140/ENSG00000079215/ENSG00000002726/ENSG00000170962/ENSG00000167601/ENSG00000170893/ENSG00000120738…	CDK1/PCNA/ID3/AREG/JUN/ECT2/BCL2/TYMS/AHR/ADCY3/EZH2/ANXA1/TNC/MT-ND6/DUSP1/CYP1A1/MT-ND5/PLA2G4A/SPARC/SLC1A3/AOC1/PDGFD/AXL/TRH/EGR1/HPGD/CYP2E1/MET/CHRNB2	29	16	ENSG00000117318/ENSG00000177606/ENSG00000106546/ENSG00000135046/ENSG00000041982/ENSG00000198695/ENSG00000120129/ENSG00000140465/ENSG00000198786/ENSG00000116711/ENSG00000079215/ENSG00000170962/ENSG00000164120/ENSG00000130649/ENSG00000105976/ENSG00000160716	13	ENSG00000170312/ENSG00000132646/ENSG00000109321/ENSG00000114346/ENSG00000171791/ENSG00000176890/ENSG00000138031/ENSG00000106462/ENSG00000113140/ENSG00000002726/ENSG00000167601/ENSG00000170893/ENSG00000120738
BP	GO:1902807	negative regulation of cell cycle G1/S phase transition	15/748	102/14327	0.000254252	0.00743162	ENSG00000136235/ENSG00000170312/ENSG00000134057/ENSG00000132646/ENSG00000075218/ENSG00000087586/ENSG00000147883/ENSG00000101412/ENSG00000171791/ENSG00000165891/ENSG00000158402/ENSG00000129173/ENSG00000106462/ENSG00000129355/ENSG00000073282	GPNMB/CDK1/CCNB1/PCNA/GTSE1/AURKA/CDKN2B/E2F1/BCL2/E2F7/CDC25C/E2F8/EZH2/CDKN2D/TP63	15	2	ENSG00000136235/ENSG00000147883	13	ENSG00000170312/ENSG00000134057/ENSG00000132646/ENSG00000075218/ENSG00000087586/ENSG00000101412/ENSG00000171791/ENSG00000165891/ENSG00000158402/ENSG00000129173/ENSG00000106462/ENSG00000129355/ENSG00000073282
BP	GO:0001822	kidney development	26/748	236/14327	0.000261464	0.00759405	ENSG00000272398/ENSG00000117724/ENSG00000131914/ENSG00000117318/ENSG00000138193/ENSG00000092969/ENSG00000184937/ENSG00000171791/ENSG00000070404/ENSG00000153094/ENSG00000008196/ENSG00000006016/ENSG00000125266/ENSG00000154188/ENSG00000164056/ENSG00000273706/ENSG00000196562/ENSG00000138759/ENSG00000085741/ENSG00000170962/ENSG00000170577/ENSG00000125084/ENSG00000120738/ENSG00000164120/ENSG00000099250…	CD24/CENPF/LIN28A/ID3/PLCE1/TGFB2/WT1/BCL2/FSTL3/BCL2L11/TFAP2B/CRLF1/EFNB2/ANGPT1/SPRY1/LHX1/SULF2/FRAS1/WNT11/PDGFD/SIX2/WNT1/EGR1/HPGD/NRP1/PGF	26	14	ENSG00000272398/ENSG00000117318/ENSG00000138193/ENSG00000092969/ENSG00000070404/ENSG00000008196/ENSG00000125266/ENSG00000164056/ENSG00000196562/ENSG00000138759/ENSG00000085741/ENSG00000170962/ENSG00000164120/ENSG00000099250	12	ENSG00000117724/ENSG00000131914/ENSG00000184937/ENSG00000171791/ENSG00000153094/ENSG00000006016/ENSG00000154188/ENSG00000273706/ENSG00000170577/ENSG00000125084/ENSG00000120738/ENSG00000119630
BP	GO:0043410	positive regulation of MAPK cascade	41/748	443/14327	0.000266933	0.00770413	ENSG00000136235/ENSG00000170312/ENSG00000183856/ENSG00000272398/ENSG00000163362/ENSG00000138193/ENSG00000177606/ENSG00000092969/ENSG00000108691/ENSG00000138166/ENSG00000106462/ENSG00000129946/ENSG00000198121/ENSG00000106804/ENSG00000118523/ENSG00000173432/ENSG00000156299/ENSG00000111199/ENSG00000070886/ENSG00000154188/ENSG00000139318/ENSG00000111846/ENSG00000197561/ENSG00000173546/ENSG00000121966…	GPNMB/CDK1/IQGAP3/CD24/INAVA/PLCE1/JUN/TGFB2/CCL2/DUSP5/EZH2/SHC2/LPAR1/C5/CTGF/SAA1/TIAM1/TRPV4/EPHA8/ANGPT1/DUSP6/GCNT2/ELANE/CSPG4/CXCR4/CCL22/SEMA7A/MUC20/TLR3/DUSP9/DKK1/ADRA1B/HTR2C/TNFRSF19/PDGFD/AXL/LGALS9/JCAD/NRP1/PAK3/MET	41	24	ENSG00000136235/ENSG00000272398/ENSG00000138193/ENSG00000177606/ENSG00000092969/ENSG00000108691/ENSG00000129946/ENSG00000118523/ENSG00000173432/ENSG00000070886/ENSG00000111846/ENSG00000102962/ENSG00000138623/ENSG00000176945/ENSG00000164342/ENSG00000107984/ENSG00000170214/ENSG00000147246/ENSG00000170962/ENSG00000168961/ENSG00000165757/ENSG00000099250/ENSG00000077264/ENSG00000105976	17	ENSG00000170312/ENSG00000183856/ENSG00000163362/ENSG00000138166/ENSG00000106462/ENSG00000198121/ENSG00000106804/ENSG00000156299/ENSG00000111199/ENSG00000154188/ENSG00000139318/ENSG00000197561/ENSG00000173546/ENSG00000121966/ENSG00000130829/ENSG00000127863/ENSG00000167601
BP	GO:0051402	neuron apoptotic process	23/748	198/14327	0.000271127	0.00772797	ENSG00000122966/ENSG00000118193/ENSG00000177606/ENSG00000092969/ENSG00000108691/ENSG00000101057/ENSG00000171791/ENSG00000129521/ENSG00000153094/ENSG00000008196/ENSG00000006016/ENSG00000158445/ENSG00000122756/ENSG00000154188/ENSG00000091592/ENSG00000073282/ENSG00000074317/ENSG00000173376/ENSG00000164362/ENSG00000167601/ENSG00000165917/ENSG00000099250/ENSG00000077264	CIT/KIF14/JUN/TGFB2/CCL2/MYBL2/BCL2/EGLN3/BCL2L11/TFAP2B/CRLF1/KCNB1/CNTFR/ANGPT1/NLRP1/TP63/SNCB/NDNF/TERT/AXL/RAPSN/NRP1/PAK3	23	10	ENSG00000177606/ENSG00000092969/ENSG00000108691/ENSG00000129521/ENSG00000008196/ENSG00000158445/ENSG00000091592/ENSG00000165917/ENSG00000099250/ENSG00000077264	13	ENSG00000122966/ENSG00000118193/ENSG00000101057/ENSG00000171791/ENSG00000153094/ENSG00000006016/ENSG00000122756/ENSG00000154188/ENSG00000073282/ENSG00000074317/ENSG00000173376/ENSG00000164362/ENSG00000167601
BP	GO:0060326	cell chemotaxis	23/748	198/14327	0.000271127	0.00772797	ENSG00000164104/ENSG00000129988/ENSG00000092969/ENSG00000179388/ENSG00000108691/ENSG00000135046/ENSG00000198121/ENSG00000106804/ENSG00000173432/ENSG00000156299/ENSG00000145824/ENSG00000111199/ENSG00000125735/ENSG00000121966/ENSG00000102962/ENSG00000169245/ENSG00000170962/ENSG00000168961/ENSG00000127507/ENSG00000136160/ENSG00000099250/ENSG00000105976/ENSG00000119630	HMGB2/LBP/TGFB2/EGR3/CCL2/ANXA1/LPAR1/C5/SAA1/TIAM1/CXCL14/TRPV4/TNFSF14/CXCR4/CCL22/CXCL10/PDGFD/LGALS9/ADGRE2/EDNRB/NRP1/MET/PGF	23	15	ENSG00000129988/ENSG00000092969/ENSG00000108691/ENSG00000135046/ENSG00000173432/ENSG00000145824/ENSG00000125735/ENSG00000102962/ENSG00000169245/ENSG00000170962/ENSG00000168961/ENSG00000127507/ENSG00000136160/ENSG00000099250/ENSG00000105976	8	ENSG00000164104/ENSG00000179388/ENSG00000198121/ENSG00000106804/ENSG00000156299/ENSG00000111199/ENSG00000121966/ENSG00000119630
BP	GO:0086019	cell-cell signaling involved in cardiac conduction	7/748	26/14327	0.000282459	0.00800127	ENSG00000153956/ENSG00000198626/ENSG00000177098/ENSG00000145362/ENSG00000118729/ENSG00000265107/ENSG00000162989	CACNA2D1/RYR2/SCN4B/ANK2/CASQ2/GJA5/KCNJ3	7	5	ENSG00000153956/ENSG00000198626/ENSG00000145362/ENSG00000118729/ENSG00000265107	2	ENSG00000177098/ENSG00000162989
BP	GO:0043523	regulation of neuron apoptotic process	21/748	174/14327	0.00029288	0.00824556	ENSG00000118193/ENSG00000177606/ENSG00000092969/ENSG00000108691/ENSG00000101057/ENSG00000171791/ENSG00000129521/ENSG00000153094/ENSG00000008196/ENSG00000006016/ENSG00000158445/ENSG00000122756/ENSG00000154188/ENSG00000073282/ENSG00000074317/ENSG00000173376/ENSG00000164362/ENSG00000167601/ENSG00000165917/ENSG00000099250/ENSG00000077264	KIF14/JUN/TGFB2/CCL2/MYBL2/BCL2/EGLN3/BCL2L11/TFAP2B/CRLF1/KCNB1/CNTFR/ANGPT1/TP63/SNCB/NDNF/TERT/AXL/RAPSN/NRP1/PAK3	21	9	ENSG00000177606/ENSG00000092969/ENSG00000108691/ENSG00000129521/ENSG00000008196/ENSG00000158445/ENSG00000165917/ENSG00000099250/ENSG00000077264	12	ENSG00000118193/ENSG00000101057/ENSG00000171791/ENSG00000153094/ENSG00000006016/ENSG00000122756/ENSG00000154188/ENSG00000073282/ENSG00000074317/ENSG00000173376/ENSG00000164362/ENSG00000167601
BP	GO:0033561	regulation of water loss via skin	6/748	19/14327	0.000299704	0.00838622	ENSG00000117632/ENSG00000158055/ENSG00000186832/ENSG00000073282/ENSG00000105976/ENSG00000003137	STMN1/GRHL3/KRT16/TP63/MET/CYP26B1	6	4	ENSG00000158055/ENSG00000186832/ENSG00000105976/ENSG00000003137	2	ENSG00000117632/ENSG00000073282
BP	GO:0000079	regulation of cyclin-dependent protein serine/threonine kinase activity	13/748	82/14327	0.000305336	0.00849205	ENSG00000166851/ENSG00000134057/ENSG00000100526/ENSG00000123080/ENSG00000127564/ENSG00000147883/ENSG00000134222/ENSG00000158402/ENSG00000105810/ENSG00000164045/ENSG00000175305/ENSG00000197299/ENSG00000129355	PLK1/CCNB1/CDKN3/CDKN2C/PKMYT1/CDKN2B/PSRC1/CDC25C/CDK6/CDC25A/CCNE2/BLM/CDKN2D	13	2	ENSG00000147883/ENSG00000105810	11	ENSG00000166851/ENSG00000134057/ENSG00000100526/ENSG00000123080/ENSG00000127564/ENSG00000134222/ENSG00000158402/ENSG00000164045/ENSG00000175305/ENSG00000197299/ENSG00000129355
BP	GO:0045860	positive regulation of protein kinase activity	42/748	461/14327	0.000314834	0.00870347	ENSG00000170312/ENSG00000134057/ENSG00000183856/ENSG00000088325/ENSG00000272398/ENSG00000142871/ENSG00000118193/ENSG00000163362/ENSG00000138193/ENSG00000092969/ENSG00000114346/ENSG00000138778/ENSG00000134222/ENSG00000175920/ENSG00000138031/ENSG00000138166/ENSG00000106462/ENSG00000129946/ENSG00000198121/ENSG00000092853/ENSG00000150782/ENSG00000106804/ENSG00000173432/ENSG00000156299/ENSG00000154188…	CDK1/CCNB1/IQGAP3/TPX2/CD24/CYR61/KIF14/INAVA/PLCE1/TGFB2/ECT2/CENPE/PSRC1/DOK7/ADCY3/DUSP5/EZH2/SHC2/LPAR1/CLSPN/IL18/C5/SAA1/TIAM1/ANGPT1/DUSP6/ELANE/CSPG4/EREG/CXCR4/WNT11/MUC20/TLR3/DUSP9/DKK1/PDGFD/VLDLR/ANG/NEURL1/EGR1/TGFBR2/PAK3	42	14	ENSG00000272398/ENSG00000142871/ENSG00000138193/ENSG00000092969/ENSG00000129946/ENSG00000150782/ENSG00000173432/ENSG00000085741/ENSG00000176945/ENSG00000164342/ENSG00000107984/ENSG00000170962/ENSG00000163513/ENSG00000077264	28	ENSG00000170312/ENSG00000134057/ENSG00000183856/ENSG00000088325/ENSG00000118193/ENSG00000163362/ENSG00000114346/ENSG00000138778/ENSG00000134222/ENSG00000175920/ENSG00000138031/ENSG00000138166/ENSG00000106462/ENSG00000198121/ENSG00000092853/ENSG00000106804/ENSG00000156299/ENSG00000154188/ENSG00000139318/ENSG00000197561/ENSG00000173546/ENSG00000124882/ENSG00000121966/ENSG00000130829/ENSG00000147852…
BP	GO:0070268	cornification	12/748	72/14327	0.000320913	0.00881838	ENSG00000167767/ENSG00000171346/ENSG00000186832/ENSG00000133710/ENSG00000163207/ENSG00000170442/ENSG00000171401/ENSG00000170454/ENSG00000128422/ENSG00000169474/ENSG00000003137/ENSG00000205426	KRT80/KRT15/KRT16/SPINK5/IVL/KRT86/KRT13/KRT75/KRT17/SPRR1A/CYP26B1/KRT81	12	11	ENSG00000167767/ENSG00000171346/ENSG00000186832/ENSG00000163207/ENSG00000170442/ENSG00000171401/ENSG00000170454/ENSG00000128422/ENSG00000169474/ENSG00000003137/ENSG00000205426	1	ENSG00000133710
BP	GO:0032392	DNA geometric change	13/748	83/14327	0.000345084	0.00924972	ENSG00000164104/ENSG00000131153/ENSG00000160957/ENSG00000131747/ENSG00000140451/ENSG00000101003/ENSG00000134574/ENSG00000093009/ENSG00000135046/ENSG00000197299/ENSG00000138346/ENSG00000085999/ENSG00000136492	HMGB2/GINS2/RECQL4/TOP2A/PIF1/GINS1/DDB2/CDC45/ANXA1/BLM/DNA2/RAD54L/BRIP1	13	1	ENSG00000135046	12	ENSG00000164104/ENSG00000131153/ENSG00000160957/ENSG00000131747/ENSG00000140451/ENSG00000101003/ENSG00000134574/ENSG00000093009/ENSG00000197299/ENSG00000138346/ENSG00000085999/ENSG00000136492
BP	GO:0051315	attachment of mitotic spindle microtubules to kinetochore	5/748	13/14327	0.000346688	0.00924972	ENSG00000167513/ENSG00000142945/ENSG00000143228/ENSG00000080986/ENSG00000138778	CDT1/KIF2C/NUF2/NDC80/CENPE	5	0		5	ENSG00000167513/ENSG00000142945/ENSG00000143228/ENSG00000080986/ENSG00000138778
BP	GO:0060413	atrial septum morphogenesis	5/748	13/14327	0.000346688	0.00924972	ENSG00000142871/ENSG00000109685/ENSG00000092969/ENSG00000136574/ENSG00000265107	CYR61/NSD2/TGFB2/GATA4/GJA5	5	3	ENSG00000142871/ENSG00000092969/ENSG00000265107	2	ENSG00000109685/ENSG00000136574
BP	GO:0090266	regulation of mitotic cell cycle spindle assembly checkpoint	5/748	13/14327	0.000346688	0.00924972	ENSG00000134057/ENSG00000167513/ENSG00000080986/ENSG00000120129/ENSG00000164109	CCNB1/CDT1/NDC80/DUSP1/MAD2L1	5	1	ENSG00000120129	4	ENSG00000134057/ENSG00000167513/ENSG00000080986/ENSG00000164109
BP	GO:1903504	regulation of mitotic spindle checkpoint	5/748	13/14327	0.000346688	0.00924972	ENSG00000134057/ENSG00000167513/ENSG00000080986/ENSG00000120129/ENSG00000164109	CCNB1/CDT1/NDC80/DUSP1/MAD2L1	5	1	ENSG00000120129	4	ENSG00000134057/ENSG00000167513/ENSG00000080986/ENSG00000164109
BP	GO:0031424	keratinization	14/748	94/14327	0.000353937	0.00938854	ENSG00000167767/ENSG00000171346/ENSG00000186832/ENSG00000133710/ENSG00000163207/ENSG00000170442/ENSG00000171401/ENSG00000205869/ENSG00000170454/ENSG00000128422/ENSG00000169474/ENSG00000212901/ENSG00000003137/ENSG00000205426	KRT80/KRT15/KRT16/SPINK5/IVL/KRT86/KRT13/KRTAP5-1/KRT75/KRT17/SPRR1A/KRTAP3-1/CYP26B1/KRT81	14	13	ENSG00000167767/ENSG00000171346/ENSG00000186832/ENSG00000163207/ENSG00000170442/ENSG00000171401/ENSG00000205869/ENSG00000170454/ENSG00000128422/ENSG00000169474/ENSG00000212901/ENSG00000003137/ENSG00000205426	1	ENSG00000133710
BP	GO:0050891	multicellular organismal water homeostasis	10/748	53/14327	0.000357954	0.00943841	ENSG00000117632/ENSG00000138031/ENSG00000168447/ENSG00000008196/ENSG00000158055/ENSG00000186832/ENSG00000111199/ENSG00000073282/ENSG00000105976/ENSG00000003137	STMN1/ADCY3/SCNN1B/TFAP2B/GRHL3/KRT16/TRPV4/TP63/MET/CYP26B1	10	5	ENSG00000008196/ENSG00000158055/ENSG00000186832/ENSG00000105976/ENSG00000003137	5	ENSG00000117632/ENSG00000138031/ENSG00000168447/ENSG00000111199/ENSG00000073282
BP	GO:0009314	response to radiation	37/748	392/14327	0.000359931	0.00943841	ENSG00000178999/ENSG00000132646/ENSG00000171992/ENSG00000177606/ENSG00000167325/ENSG00000168078/ENSG00000143476/ENSG00000114346/ENSG00000140534/ENSG00000173559/ENSG00000012048/ENSG00000171791/ENSG00000144554/ENSG00000166803/ENSG00000134574/ENSG00000188486/ENSG00000164045/ENSG00000109255/ENSG00000135046/ENSG00000120129/ENSG00000197299/ENSG00000139618/ENSG00000085999/ENSG00000088305/ENSG00000129355…	AURKB/PCNA/SYNPO/JUN/RRM1/PBK/DTL/ECT2/TICRR/NABP1/BRCA1/BCL2/FANCD2/PCLAF/DDB2/H2AFX/CDC25A/NMU/ANXA1/DUSP1/BLM/BRCA2/RAD54L/DNMT3B/CDKN2D/RAD51AP1/IVL/ELANE/TP63/SLC1A3/DMC1/LRRN4/KRT13/CXCL10/CARD16/EGR1/CHRNB2	37	12	ENSG00000171992/ENSG00000177606/ENSG00000173559/ENSG00000135046/ENSG00000120129/ENSG00000163207/ENSG00000079215/ENSG00000125872/ENSG00000171401/ENSG00000169245/ENSG00000204397/ENSG00000160716	25	ENSG00000178999/ENSG00000132646/ENSG00000167325/ENSG00000168078/ENSG00000143476/ENSG00000114346/ENSG00000140534/ENSG00000012048/ENSG00000171791/ENSG00000144554/ENSG00000166803/ENSG00000134574/ENSG00000188486/ENSG00000164045/ENSG00000109255/ENSG00000197299/ENSG00000139618/ENSG00000085999/ENSG00000088305/ENSG00000129355/ENSG00000111247/ENSG00000197561/ENSG00000073282/ENSG00000100206/ENSG00000120738
BP	GO:0010469	regulation of signaling receptor activity	34/748	351/14327	0.000385338	0.0100472	ENSG00000008517/ENSG00000136235/ENSG00000174871/ENSG00000109321/ENSG00000075461/ENSG00000092969/ENSG00000108691/ENSG00000128951/ENSG00000183742/ENSG00000150782/ENSG00000118523/ENSG00000006016/ENSG00000145824/ENSG00000148926/ENSG00000125735/ENSG00000187123/ENSG00000124882/ENSG00000102962/ENSG00000134548/ENSG00000124479/ENSG00000171388/ENSG00000139269/ENSG00000178752/ENSG00000107984/ENSG00000169245…	IL32/GPNMB/CNIH2/AREG/CACNG4/TGFB2/CCL2/DUT/MACC1/IL18/CTGF/CRLF1/CXCL14/ADM/TNFSF14/LYPD6/EREG/CCL22/SPX/NDP/APLN/INHBE/ERFE/DKK1/CXCL10/PDGFD/TRH/NEURL1/WNT1/NRG4/IL7/NRP1/UCN2/PGF	34	21	ENSG00000008517/ENSG00000136235/ENSG00000075461/ENSG00000092969/ENSG00000108691/ENSG00000183742/ENSG00000150782/ENSG00000118523/ENSG00000145824/ENSG00000148926/ENSG00000125735/ENSG00000102962/ENSG00000134548/ENSG00000124479/ENSG00000107984/ENSG00000169245/ENSG00000170962/ENSG00000169752/ENSG00000104432/ENSG00000099250/ENSG00000145040	13	ENSG00000174871/ENSG00000109321/ENSG00000128951/ENSG00000006016/ENSG00000187123/ENSG00000124882/ENSG00000171388/ENSG00000139269/ENSG00000178752/ENSG00000170893/ENSG00000107954/ENSG00000125084/ENSG00000119630
BP	GO:0071695	anatomical structure maturation	17/748	129/14327	0.000387787	0.010054	ENSG00000134057/ENSG00000087586/ENSG00000092969/ENSG00000171791/ENSG00000131094/ENSG00000176890/ENSG00000112029/ENSG00000139618/ENSG00000174469/ENSG00000133710/ENSG00000070886/ENSG00000124882/ENSG00000162722/ENSG00000100206/ENSG00000214274/ENSG00000125084/ENSG00000136160	CCNB1/AURKA/TGFB2/BCL2/C1QL1/TYMS/FBXO5/BRCA2/CNTNAP2/SPINK5/EPHA8/EREG/TRIM58/DMC1/ANG/WNT1/EDNRB	17	4	ENSG00000092969/ENSG00000070886/ENSG00000162722/ENSG00000136160	13	ENSG00000134057/ENSG00000087586/ENSG00000171791/ENSG00000131094/ENSG00000176890/ENSG00000112029/ENSG00000139618/ENSG00000174469/ENSG00000133710/ENSG00000124882/ENSG00000100206/ENSG00000214274/ENSG00000125084
BP	GO:0021700	developmental maturation	24/748	216/14327	0.000392186	0.0100544	ENSG00000134057/ENSG00000117399/ENSG00000118193/ENSG00000087586/ENSG00000092969/ENSG00000118508/ENSG00000171791/ENSG00000131094/ENSG00000176890/ENSG00000112029/ENSG00000139618/ENSG00000174469/ENSG00000147642/ENSG00000133710/ENSG00000070886/ENSG00000124882/ENSG00000162722/ENSG00000100206/ENSG00000167601/ENSG00000214274/ENSG00000107954/ENSG00000125084/ENSG00000136160/ENSG00000152705	CCNB1/CDC20/KIF14/AURKA/TGFB2/RAB32/BCL2/C1QL1/TYMS/FBXO5/BRCA2/CNTNAP2/SYBU/SPINK5/EPHA8/EREG/TRIM58/DMC1/AXL/ANG/NEURL1/WNT1/EDNRB/CATSPER3	24	6	ENSG00000092969/ENSG00000118508/ENSG00000147642/ENSG00000070886/ENSG00000162722/ENSG00000136160	18	ENSG00000134057/ENSG00000117399/ENSG00000118193/ENSG00000087586/ENSG00000171791/ENSG00000131094/ENSG00000176890/ENSG00000112029/ENSG00000139618/ENSG00000174469/ENSG00000133710/ENSG00000124882/ENSG00000100206/ENSG00000167601/ENSG00000214274/ENSG00000107954/ENSG00000125084/ENSG00000152705
BP	GO:0090287	regulation of cellular response to growth factor stimulus	24/748	216/14327	0.000392186	0.0100544	ENSG00000142871/ENSG00000124225/ENSG00000164442/ENSG00000147883/ENSG00000242265/ENSG00000055163/ENSG00000070404/ENSG00000187678/ENSG00000008196/ENSG00000166831/ENSG00000136574/ENSG00000164056/ENSG00000139318/ENSG00000196562/ENSG00000156535/ENSG00000169856/ENSG00000171388/ENSG00000107984/ENSG00000128045/ENSG00000153071/ENSG00000142449/ENSG00000125084/ENSG00000165757/ENSG00000163513	CYR61/PMEPA1/CITED2/CDKN2B/PEG10/CYFIP2/FSTL3/SPRY4/TFAP2B/RBPMS2/GATA4/SPRY1/DUSP6/SULF2/CD109/ONECUT1/APLN/DKK1/RASL11B/DAB2/FBN3/WNT1/JCAD/TGFBR2	24	14	ENSG00000142871/ENSG00000124225/ENSG00000164442/ENSG00000147883/ENSG00000055163/ENSG00000070404/ENSG00000008196/ENSG00000164056/ENSG00000196562/ENSG00000107984/ENSG00000128045/ENSG00000153071/ENSG00000165757/ENSG00000163513	10	ENSG00000242265/ENSG00000187678/ENSG00000166831/ENSG00000136574/ENSG00000139318/ENSG00000156535/ENSG00000169856/ENSG00000171388/ENSG00000142449/ENSG00000125084
BP	GO:0045662	negative regulation of myoblast differentiation	6/748	20/14327	0.000409371	0.0104367	ENSG00000117318/ENSG00000150782/ENSG00000165887/ENSG00000145824/ENSG00000139174/ENSG00000169245	ID3/IL18/ANKRD2/CXCL14/PRICKLE1/CXCL10	6	6	ENSG00000117318/ENSG00000150782/ENSG00000165887/ENSG00000145824/ENSG00000139174/ENSG00000169245	0
BP	GO:0033273	response to vitamin	12/748	74/14327	0.000416646	0.0105635	ENSG00000114200/ENSG00000176890/ENSG00000137193/ENSG00000041982/ENSG00000111012/ENSG00000140465/ENSG00000088305/ENSG00000136492/ENSG00000129355/ENSG00000113140/ENSG00000136574/ENSG00000169245	BCHE/TYMS/PIM1/TNC/CYP27B1/CYP1A1/DNMT3B/BRIP1/CDKN2D/SPARC/GATA4/CXCL10	12	3	ENSG00000041982/ENSG00000140465/ENSG00000169245	9	ENSG00000114200/ENSG00000176890/ENSG00000137193/ENSG00000111012/ENSG00000088305/ENSG00000136492/ENSG00000129355/ENSG00000113140/ENSG00000136574
BP	GO:0010212	response to ionizing radiation	18/748	142/14327	0.000428114	0.0107946	ENSG00000167325/ENSG00000114346/ENSG00000140534/ENSG00000173559/ENSG00000012048/ENSG00000171791/ENSG00000144554/ENSG00000188486/ENSG00000135046/ENSG00000197299/ENSG00000139618/ENSG00000085999/ENSG00000088305/ENSG00000111247/ENSG00000073282/ENSG00000100206/ENSG00000169245/ENSG00000120738	RRM1/ECT2/TICRR/NABP1/BRCA1/BCL2/FANCD2/H2AFX/ANXA1/BLM/BRCA2/RAD54L/DNMT3B/RAD51AP1/TP63/DMC1/CXCL10/EGR1	18	3	ENSG00000173559/ENSG00000135046/ENSG00000169245	15	ENSG00000167325/ENSG00000114346/ENSG00000140534/ENSG00000012048/ENSG00000171791/ENSG00000144554/ENSG00000188486/ENSG00000197299/ENSG00000139618/ENSG00000085999/ENSG00000088305/ENSG00000111247/ENSG00000073282/ENSG00000100206/ENSG00000120738
BP	GO:0001101	response to acid chemical	29/748	285/14327	0.000457184	0.0114646	ENSG00000134057/ENSG00000132646/ENSG00000228716/ENSG00000117318/ENSG00000114200/ENSG00000101412/ENSG00000176890/ENSG00000142156/ENSG00000041982/ENSG00000120129/ENSG00000078725/ENSG00000084636/ENSG00000025039/ENSG00000151632/ENSG00000118523/ENSG00000129355/ENSG00000196139/ENSG00000113140/ENSG00000085741/ENSG00000108576/ENSG00000171401/ENSG00000107984/ENSG00000198963/ENSG00000170962/ENSG00000163453…	CCNB1/PCNA/DHFR/ID3/BCHE/E2F1/TYMS/COL6A1/TNC/DUSP1/BRINP1/COL16A1/RRAGD/AKR1C2/CTGF/CDKN2D/AKR1C3/SPARC/WNT11/SLC6A4/KRT13/DKK1/RORB/PDGFD/IGFBP7/NEURL1/EGR1/CYP2E1/CYP26B1	29	19	ENSG00000117318/ENSG00000142156/ENSG00000041982/ENSG00000120129/ENSG00000078725/ENSG00000084636/ENSG00000025039/ENSG00000151632/ENSG00000118523/ENSG00000196139/ENSG00000085741/ENSG00000108576/ENSG00000171401/ENSG00000107984/ENSG00000198963/ENSG00000170962/ENSG00000163453/ENSG00000130649/ENSG00000003137	10	ENSG00000134057/ENSG00000132646/ENSG00000228716/ENSG00000114200/ENSG00000101412/ENSG00000176890/ENSG00000129355/ENSG00000113140/ENSG00000107954/ENSG00000120738
BP	GO:0032467	positive regulation of cytokinesis	7/748	28/14327	0.000464074	0.0115387	ENSG00000178999/ENSG00000122966/ENSG00000161800/ENSG00000118193/ENSG00000114346/ENSG00000138182/ENSG00000137807	AURKB/CIT/RACGAP1/KIF14/ECT2/KIF20B/KIF23	7	0		7	ENSG00000178999/ENSG00000122966/ENSG00000161800/ENSG00000118193/ENSG00000114346/ENSG00000138182/ENSG00000137807
BP	GO:0031960	response to corticosteroid	17/748	131/14327	0.00046517	0.0115387	ENSG00000132646/ENSG00000114200/ENSG00000109321/ENSG00000138772/ENSG00000100889/ENSG00000171791/ENSG00000176890/ENSG00000135046/ENSG00000120129/ENSG00000153094/ENSG00000088305/ENSG00000118523/ENSG00000196139/ENSG00000148926/ENSG00000113140/ENSG00000163453/ENSG00000170893	PCNA/BCHE/AREG/ANXA3/PCK2/BCL2/TYMS/ANXA1/DUSP1/BCL2L11/DNMT3B/CTGF/AKR1C3/ADM/SPARC/IGFBP7/TRH	17	7	ENSG00000138772/ENSG00000135046/ENSG00000120129/ENSG00000118523/ENSG00000196139/ENSG00000148926/ENSG00000163453	10	ENSG00000132646/ENSG00000114200/ENSG00000109321/ENSG00000100889/ENSG00000171791/ENSG00000176890/ENSG00000153094/ENSG00000088305/ENSG00000113140/ENSG00000170893
BP	GO:0030104	water homeostasis	10/748	55/14327	0.000488655	0.0120561	ENSG00000117632/ENSG00000138031/ENSG00000168447/ENSG00000008196/ENSG00000158055/ENSG00000186832/ENSG00000111199/ENSG00000073282/ENSG00000105976/ENSG00000003137	STMN1/ADCY3/SCNN1B/TFAP2B/GRHL3/KRT16/TRPV4/TP63/MET/CYP26B1	10	5	ENSG00000008196/ENSG00000158055/ENSG00000186832/ENSG00000105976/ENSG00000003137	5	ENSG00000117632/ENSG00000138031/ENSG00000168447/ENSG00000111199/ENSG00000073282
BP	GO:0030330	DNA damage response, signal transduction by p53 class mediator	15/748	109/14327	0.000527699	0.012932	ENSG00000170312/ENSG00000134057/ENSG00000111206/ENSG00000132646/ENSG00000075218/ENSG00000087586/ENSG00000101412/ENSG00000012048/ENSG00000165891/ENSG00000158402/ENSG00000129173/ENSG00000148677/ENSG00000139618/ENSG00000104419/ENSG00000073282	CDK1/CCNB1/FOXM1/PCNA/GTSE1/AURKA/E2F1/BRCA1/E2F7/CDC25C/E2F8/ANKRD1/BRCA2/NDRG1/TP63	15	1	ENSG00000148677	14	ENSG00000170312/ENSG00000134057/ENSG00000111206/ENSG00000132646/ENSG00000075218/ENSG00000087586/ENSG00000101412/ENSG00000012048/ENSG00000165891/ENSG00000158402/ENSG00000129173/ENSG00000139618/ENSG00000104419/ENSG00000073282
BP	GO:0072395	signal transduction involved in cell cycle checkpoint	12/748	76/14327	0.000535429	0.012932	ENSG00000166851/ENSG00000170312/ENSG00000134057/ENSG00000132646/ENSG00000075218/ENSG00000087586/ENSG00000101412/ENSG00000143476/ENSG00000012048/ENSG00000165891/ENSG00000158402/ENSG00000129173	PLK1/CDK1/CCNB1/PCNA/GTSE1/AURKA/E2F1/DTL/BRCA1/E2F7/CDC25C/E2F8	12	0		12	ENSG00000166851/ENSG00000170312/ENSG00000134057/ENSG00000132646/ENSG00000075218/ENSG00000087586/ENSG00000101412/ENSG00000143476/ENSG00000012048/ENSG00000165891/ENSG00000158402/ENSG00000129173
BP	GO:0072401	signal transduction involved in DNA integrity checkpoint	12/748	76/14327	0.000535429	0.012932	ENSG00000166851/ENSG00000170312/ENSG00000134057/ENSG00000132646/ENSG00000075218/ENSG00000087586/ENSG00000101412/ENSG00000143476/ENSG00000012048/ENSG00000165891/ENSG00000158402/ENSG00000129173	PLK1/CDK1/CCNB1/PCNA/GTSE1/AURKA/E2F1/DTL/BRCA1/E2F7/CDC25C/E2F8	12	0		12	ENSG00000166851/ENSG00000170312/ENSG00000134057/ENSG00000132646/ENSG00000075218/ENSG00000087586/ENSG00000101412/ENSG00000143476/ENSG00000012048/ENSG00000165891/ENSG00000158402/ENSG00000129173
BP	GO:0072422	signal transduction involved in DNA damage checkpoint	12/748	76/14327	0.000535429	0.012932	ENSG00000166851/ENSG00000170312/ENSG00000134057/ENSG00000132646/ENSG00000075218/ENSG00000087586/ENSG00000101412/ENSG00000143476/ENSG00000012048/ENSG00000165891/ENSG00000158402/ENSG00000129173	PLK1/CDK1/CCNB1/PCNA/GTSE1/AURKA/E2F1/DTL/BRCA1/E2F7/CDC25C/E2F8	12	0		12	ENSG00000166851/ENSG00000170312/ENSG00000134057/ENSG00000132646/ENSG00000075218/ENSG00000087586/ENSG00000101412/ENSG00000143476/ENSG00000012048/ENSG00000165891/ENSG00000158402/ENSG00000129173
BP	GO:1904029	regulation of cyclin-dependent protein kinase activity	13/748	87/14327	0.000551099	0.0132408	ENSG00000166851/ENSG00000134057/ENSG00000100526/ENSG00000123080/ENSG00000127564/ENSG00000147883/ENSG00000134222/ENSG00000158402/ENSG00000105810/ENSG00000164045/ENSG00000175305/ENSG00000197299/ENSG00000129355	PLK1/CCNB1/CDKN3/CDKN2C/PKMYT1/CDKN2B/PSRC1/CDC25C/CDK6/CDC25A/CCNE2/BLM/CDKN2D	13	2	ENSG00000147883/ENSG00000105810	11	ENSG00000166851/ENSG00000134057/ENSG00000100526/ENSG00000123080/ENSG00000127564/ENSG00000134222/ENSG00000158402/ENSG00000164045/ENSG00000175305/ENSG00000197299/ENSG00000129355
BP	GO:0033002	muscle cell proliferation	19/748	158/14327	0.000585214	0.0139872	ENSG00000170312/ENSG00000134057/ENSG00000177606/ENSG00000092969/ENSG00000198959/ENSG00000137193/ENSG00000150782/ENSG00000113389/ENSG00000166831/ENSG00000154188/ENSG00000197561/ENSG00000124882/ENSG00000164362/ENSG00000171388/ENSG00000185532/ENSG00000170962/ENSG00000214274/ENSG00000164120/ENSG00000163513	CDK1/CCNB1/JUN/TGFB2/TGM2/PIM1/IL18/NPR3/RBPMS2/ANGPT1/ELANE/EREG/TERT/APLN/PRKG1/PDGFD/ANG/HPGD/TGFBR2	19	9	ENSG00000177606/ENSG00000092969/ENSG00000198959/ENSG00000150782/ENSG00000113389/ENSG00000185532/ENSG00000170962/ENSG00000164120/ENSG00000163513	10	ENSG00000170312/ENSG00000134057/ENSG00000137193/ENSG00000166831/ENSG00000154188/ENSG00000197561/ENSG00000124882/ENSG00000164362/ENSG00000171388/ENSG00000214274
BP	GO:2000134	negative regulation of G1/S transition of mitotic cell cycle	14/748	99/14327	0.000606709	0.0144258	ENSG00000136235/ENSG00000170312/ENSG00000134057/ENSG00000132646/ENSG00000075218/ENSG00000087586/ENSG00000147883/ENSG00000101412/ENSG00000171791/ENSG00000165891/ENSG00000158402/ENSG00000129173/ENSG00000106462/ENSG00000073282	GPNMB/CDK1/CCNB1/PCNA/GTSE1/AURKA/CDKN2B/E2F1/BCL2/E2F7/CDC25C/E2F8/EZH2/TP63	14	2	ENSG00000136235/ENSG00000147883	12	ENSG00000170312/ENSG00000134057/ENSG00000132646/ENSG00000075218/ENSG00000087586/ENSG00000101412/ENSG00000171791/ENSG00000165891/ENSG00000158402/ENSG00000129173/ENSG00000106462/ENSG00000073282
BP	GO:0061564	axon development	40/748	448/14327	0.000647795	0.0153234	ENSG00000130558/ENSG00000228716/ENSG00000198910/ENSG00000117632/ENSG00000177606/ENSG00000132561/ENSG00000055163/ENSG00000171791/ENSG00000175928/ENSG00000184564/ENSG00000041982/ENSG00000139329/ENSG00000184486/ENSG00000177103/ENSG00000125848/ENSG00000182636/ENSG00000078018/ENSG00000156299/ENSG00000125266/ENSG00000147010/ENSG00000131711/ENSG00000070886/ENSG00000273706/ENSG00000168280/ENSG00000121966…	OLFM1/DHFR/L1CAM/STMN1/JUN/MATN2/CYFIP2/BCL2/LRRN1/SLITRK6/TNC/LUM/POU3F2/DSCAML1/FLRT3/NDN/MAP2/TIAM1/EFNB2/SH3KBP1/MAP1B/EPHA8/LHX1/KIF5C/CXCR4/PLPPR4/SEMA7A/RAPH1/ETV1/ADGRB1/LRFN2/ANOS1/VLDLR/PTPRM/LINGO1/NRP1/NTN3/PAK3/FMOD/CHRNB2	40	24	ENSG00000198910/ENSG00000177606/ENSG00000132561/ENSG00000055163/ENSG00000175928/ENSG00000041982/ENSG00000139329/ENSG00000125848/ENSG00000182636/ENSG00000078018/ENSG00000125266/ENSG00000147010/ENSG00000131711/ENSG00000070886/ENSG00000168280/ENSG00000117600/ENSG00000138623/ENSG00000181790/ENSG00000011201/ENSG00000173482/ENSG00000099250/ENSG00000077264/ENSG00000122176/ENSG00000160716	16	ENSG00000130558/ENSG00000228716/ENSG00000117632/ENSG00000171791/ENSG00000184564/ENSG00000184486/ENSG00000177103/ENSG00000156299/ENSG00000273706/ENSG00000121966/ENSG00000173166/ENSG00000006468/ENSG00000156564/ENSG00000147852/ENSG00000169783/ENSG00000162068
BP	GO:0007127	meiosis I	14/748	100/14327	0.000672361	0.0158229	ENSG00000164611/ENSG00000166851/ENSG00000087586/ENSG00000131747/ENSG00000135476/ENSG00000144554/ENSG00000112029/ENSG00000175305/ENSG00000153094/ENSG00000139618/ENSG00000126803/ENSG00000121211/ENSG00000136492/ENSG00000100206	PTTG1/PLK1/AURKA/TOP2A/ESPL1/FANCD2/FBXO5/CCNE2/BCL2L11/BRCA2/HSPA2/MND1/BRIP1/DMC1	14	0		14	ENSG00000164611/ENSG00000166851/ENSG00000087586/ENSG00000131747/ENSG00000135476/ENSG00000144554/ENSG00000112029/ENSG00000175305/ENSG00000153094/ENSG00000139618/ENSG00000126803/ENSG00000121211/ENSG00000136492/ENSG00000100206
BP	GO:0051052	regulation of DNA metabolic process	34/748	363/14327	0.000704841	0.0164481	ENSG00000170312/ENSG00000111206/ENSG00000178999/ENSG00000132646/ENSG00000117650/ENSG00000276043/ENSG00000167513/ENSG00000117318/ENSG00000109321/ENSG00000109685/ENSG00000138772/ENSG00000177606/ENSG00000124795/ENSG00000140451/ENSG00000140534/ENSG00000012048/ENSG00000165891/ENSG00000112312/ENSG00000188486/ENSG00000129173/ENSG00000171320/ENSG00000120129/ENSG00000197299/ENSG00000138346/ENSG00000148677…	CDK1/FOXM1/AURKB/PCNA/NEK2/UHRF1/CDT1/ID3/AREG/NSD2/ANXA3/JUN/DEK/PIF1/TICRR/BRCA1/E2F7/GMNN/H2AFX/E2F8/ESCO2/DUSP1/BLM/DNA2/ANKRD1/BRCA2/POLQ/RAD51AP1/DACH1/EREG/APLF/EYA2/PAK3/AXIN2	34	9	ENSG00000117318/ENSG00000138772/ENSG00000177606/ENSG00000120129/ENSG00000148677/ENSG00000169621/ENSG00000064655/ENSG00000077264/ENSG00000168646	25	ENSG00000170312/ENSG00000111206/ENSG00000178999/ENSG00000132646/ENSG00000117650/ENSG00000276043/ENSG00000167513/ENSG00000109321/ENSG00000109685/ENSG00000124795/ENSG00000140451/ENSG00000140534/ENSG00000012048/ENSG00000165891/ENSG00000112312/ENSG00000188486/ENSG00000129173/ENSG00000171320/ENSG00000197299/ENSG00000138346/ENSG00000139618/ENSG00000051341/ENSG00000111247/ENSG00000276644/ENSG00000124882
BP	GO:1904018	positive regulation of vasculature development	18/748	148/14327	0.000706097	0.0164481	ENSG00000138772/ENSG00000012048/ENSG00000135046/ENSG00000106804/ENSG00000134817/ENSG00000125266/ENSG00000148926/ENSG00000136574/ENSG00000164867/ENSG00000164362/ENSG00000079385/ENSG00000164342/ENSG00000170962/ENSG00000120738/ENSG00000165757/ENSG00000099250/ENSG00000163513/ENSG00000119630	ANXA3/BRCA1/ANXA1/C5/APLNR/EFNB2/ADM/GATA4/NOS3/TERT/CEACAM1/TLR3/PDGFD/EGR1/JCAD/NRP1/TGFBR2/PGF	18	11	ENSG00000138772/ENSG00000135046/ENSG00000125266/ENSG00000148926/ENSG00000164867/ENSG00000079385/ENSG00000164342/ENSG00000170962/ENSG00000165757/ENSG00000099250/ENSG00000163513	7	ENSG00000012048/ENSG00000106804/ENSG00000134817/ENSG00000136574/ENSG00000164362/ENSG00000120738/ENSG00000119630
BP	GO:0001706	endoderm formation	9/748	48/14327	0.000734923	0.0169475	ENSG00000130635/ENSG00000120875/ENSG00000142156/ENSG00000138166/ENSG00000053747/ENSG00000120129/ENSG00000139318/ENSG00000273706/ENSG00000107984	COL5A1/DUSP4/COL6A1/DUSP5/LAMA3/DUSP1/DUSP6/LHX1/DKK1	9	4	ENSG00000130635/ENSG00000142156/ENSG00000120129/ENSG00000107984	5	ENSG00000120875/ENSG00000138166/ENSG00000053747/ENSG00000139318/ENSG00000273706
BP	GO:0048146	positive regulation of fibroblast proliferation	9/748	48/14327	0.000734923	0.0169475	ENSG00000134057/ENSG00000101412/ENSG00000177606/ENSG00000075426/ENSG00000145386/ENSG00000105810/ENSG00000124882/ENSG00000170962/ENSG00000125084	CCNB1/E2F1/JUN/FOSL2/CCNA2/CDK6/EREG/PDGFD/WNT1	9	4	ENSG00000177606/ENSG00000075426/ENSG00000105810/ENSG00000170962	5	ENSG00000134057/ENSG00000101412/ENSG00000145386/ENSG00000124882/ENSG00000125084
BP	GO:0032652	regulation of interleukin-1 production	10/748	58/14327	0.000757012	0.0173696	ENSG00000163362/ENSG00000135046/ENSG00000173432/ENSG00000137752/ENSG00000091592/ENSG00000079385/ENSG00000204397/ENSG00000168961/ENSG00000229314/ENSG00000120738	INAVA/ANXA1/SAA1/CASP1/NLRP1/CEACAM1/CARD16/LGALS9/ORM1/EGR1	10	8	ENSG00000135046/ENSG00000173432/ENSG00000137752/ENSG00000091592/ENSG00000079385/ENSG00000204397/ENSG00000168961/ENSG00000229314	2	ENSG00000163362/ENSG00000120738
BP	GO:0071900	regulation of protein serine/threonine kinase activity	40/748	452/14327	0.000770109	0.0175822	ENSG00000166851/ENSG00000170312/ENSG00000134057/ENSG00000183856/ENSG00000272398/ENSG00000163362/ENSG00000100526/ENSG00000123080/ENSG00000127564/ENSG00000147883/ENSG00000138193/ENSG00000120875/ENSG00000134222/ENSG00000158402/ENSG00000105810/ENSG00000164045/ENSG00000175305/ENSG00000138166/ENSG00000106462/ENSG00000120129/ENSG00000129946/ENSG00000197299/ENSG00000198121/ENSG00000106804/ENSG00000187678…	PLK1/CDK1/CCNB1/IQGAP3/CD24/INAVA/CDKN3/CDKN2C/PKMYT1/CDKN2B/PLCE1/DUSP4/PSRC1/CDC25C/CDK6/CDC25A/CCNE2/DUSP5/EZH2/DUSP1/SHC2/BLM/LPAR1/C5/SPRY4/CDKN2D/SAA1/TIAM1/SPRY1/DUSP6/ELANE/CSPG4/CXCR4/MUC20/IRAK3/TLR3/DUSP9/DKK1/PDGFD/PAK3	40	13	ENSG00000272398/ENSG00000147883/ENSG00000138193/ENSG00000105810/ENSG00000120129/ENSG00000129946/ENSG00000173432/ENSG00000164056/ENSG00000176945/ENSG00000164342/ENSG00000107984/ENSG00000170962/ENSG00000077264	27	ENSG00000166851/ENSG00000170312/ENSG00000134057/ENSG00000183856/ENSG00000163362/ENSG00000100526/ENSG00000123080/ENSG00000127564/ENSG00000120875/ENSG00000134222/ENSG00000158402/ENSG00000164045/ENSG00000175305/ENSG00000138166/ENSG00000106462/ENSG00000197299/ENSG00000198121/ENSG00000106804/ENSG00000187678/ENSG00000129355/ENSG00000156299/ENSG00000139318/ENSG00000197561/ENSG00000173546/ENSG00000121966…
BP	GO:0008015	blood circulation	37/748	409/14327	0.000801958	0.0182187	ENSG00000159200/ENSG00000096433/ENSG00000075461/ENSG00000092969/ENSG00000102032/ENSG00000173391/ENSG00000109255/ENSG00000153956/ENSG00000213366/ENSG00000118523/ENSG00000113389/ENSG00000148926/ENSG00000111199/ENSG00000136574/ENSG00000118515/ENSG00000154188/ENSG00000164867/ENSG00000169621/ENSG00000198626/ENSG00000114854/ENSG00000134548/ENSG00000055118/ENSG00000167748/ENSG00000165895/ENSG00000177098…	RCAN1/ITPR3/CACNG4/TGFB2/RENBP/OLR1/NMU/CACNA2D1/GSTM2/CTGF/NPR3/ADM/TRPV4/GATA4/SGK1/ANGPT1/NOS3/APLF/RYR2/TNNC1/SPX/KCNH2/KLK1/ARHGAP42/SCN4B/CEACAM1/APLN/ANK2/PRKG1/SLC6A4/CASQ2/ADRA1B/CXCL10/GJA5/KCNJ3/EDNRB/NCALD	37	27	ENSG00000159200/ENSG00000075461/ENSG00000092969/ENSG00000102032/ENSG00000173391/ENSG00000153956/ENSG00000213366/ENSG00000118523/ENSG00000113389/ENSG00000148926/ENSG00000118515/ENSG00000164867/ENSG00000169621/ENSG00000198626/ENSG00000114854/ENSG00000134548/ENSG00000165895/ENSG00000079385/ENSG00000145362/ENSG00000185532/ENSG00000108576/ENSG00000118729/ENSG00000170214/ENSG00000169245/ENSG00000265107…	10	ENSG00000096433/ENSG00000109255/ENSG00000111199/ENSG00000136574/ENSG00000154188/ENSG00000055118/ENSG00000167748/ENSG00000177098/ENSG00000171388/ENSG00000162989
BP	GO:1901214	regulation of neuron death	26/748	254/14327	0.00080788	0.0182629	ENSG00000136235/ENSG00000118193/ENSG00000177606/ENSG00000092969/ENSG00000108691/ENSG00000101057/ENSG00000171791/ENSG00000129521/ENSG00000153094/ENSG00000008196/ENSG00000006016/ENSG00000158445/ENSG00000125266/ENSG00000122756/ENSG00000154188/ENSG00000073282/ENSG00000074317/ENSG00000173376/ENSG00000164362/ENSG00000107984/ENSG00000167601/ENSG00000125084/ENSG00000120738/ENSG00000165917/ENSG00000099250…	GPNMB/KIF14/JUN/TGFB2/CCL2/MYBL2/BCL2/EGLN3/BCL2L11/TFAP2B/CRLF1/KCNB1/EFNB2/CNTFR/ANGPT1/TP63/SNCB/NDNF/TERT/DKK1/AXL/WNT1/EGR1/RAPSN/NRP1/PAK3	26	12	ENSG00000136235/ENSG00000177606/ENSG00000092969/ENSG00000108691/ENSG00000129521/ENSG00000008196/ENSG00000158445/ENSG00000125266/ENSG00000107984/ENSG00000165917/ENSG00000099250/ENSG00000077264	14	ENSG00000118193/ENSG00000101057/ENSG00000171791/ENSG00000153094/ENSG00000006016/ENSG00000122756/ENSG00000154188/ENSG00000073282/ENSG00000074317/ENSG00000173376/ENSG00000164362/ENSG00000167601/ENSG00000125084/ENSG00000120738
BP	GO:0007204	positive regulation of cytosolic calcium ion concentration	23/748	214/14327	0.000817853	0.0183077	ENSG00000272398/ENSG00000096433/ENSG00000138193/ENSG00000198959/ENSG00000171791/ENSG00000109255/ENSG00000198121/ENSG00000153956/ENSG00000213366/ENSG00000173432/ENSG00000134817/ENSG00000148926/ENSG00000128285/ENSG00000111199/ENSG00000121966/ENSG00000198626/ENSG00000145362/ENSG00000118729/ENSG00000170214/ENSG00000147246/ENSG00000105464/ENSG00000169245/ENSG00000136160	CD24/ITPR3/PLCE1/TGM2/BCL2/NMU/LPAR1/CACNA2D1/GSTM2/SAA1/APLNR/ADM/MCHR1/TRPV4/CXCR4/RYR2/ANK2/CASQ2/ADRA1B/HTR2C/GRIN2D/CXCL10/EDNRB	23	14	ENSG00000272398/ENSG00000138193/ENSG00000198959/ENSG00000153956/ENSG00000213366/ENSG00000173432/ENSG00000148926/ENSG00000198626/ENSG00000145362/ENSG00000118729/ENSG00000170214/ENSG00000147246/ENSG00000169245/ENSG00000136160	9	ENSG00000096433/ENSG00000171791/ENSG00000109255/ENSG00000198121/ENSG00000134817/ENSG00000128285/ENSG00000111199/ENSG00000121966/ENSG00000105464
BP	GO:0009913	epidermal cell differentiation	23/748	214/14327	0.000817853	0.0183077	ENSG00000167767/ENSG00000171346/ENSG00000075426/ENSG00000106462/ENSG00000184564/ENSG00000135046/ENSG00000111012/ENSG00000196139/ENSG00000186832/ENSG00000133710/ENSG00000163207/ENSG00000170442/ENSG00000124882/ENSG00000073282/ENSG00000156535/ENSG00000171401/ENSG00000205869/ENSG00000170454/ENSG00000128422/ENSG00000169474/ENSG00000212901/ENSG00000003137/ENSG00000205426	KRT80/KRT15/FOSL2/EZH2/SLITRK6/ANXA1/CYP27B1/AKR1C3/KRT16/SPINK5/IVL/KRT86/EREG/TP63/CD109/KRT13/KRTAP5-1/KRT75/KRT17/SPRR1A/KRTAP3-1/CYP26B1/KRT81	23	16	ENSG00000167767/ENSG00000171346/ENSG00000075426/ENSG00000135046/ENSG00000196139/ENSG00000186832/ENSG00000163207/ENSG00000170442/ENSG00000171401/ENSG00000205869/ENSG00000170454/ENSG00000128422/ENSG00000169474/ENSG00000212901/ENSG00000003137/ENSG00000205426	7	ENSG00000106462/ENSG00000184564/ENSG00000111012/ENSG00000133710/ENSG00000124882/ENSG00000073282/ENSG00000156535
BP	GO:0061982	meiosis I cell cycle process	14/748	102/14327	0.000821832	0.0183077	ENSG00000164611/ENSG00000166851/ENSG00000087586/ENSG00000131747/ENSG00000135476/ENSG00000144554/ENSG00000112029/ENSG00000175305/ENSG00000153094/ENSG00000139618/ENSG00000126803/ENSG00000121211/ENSG00000136492/ENSG00000100206	PTTG1/PLK1/AURKA/TOP2A/ESPL1/FANCD2/FBXO5/CCNE2/BCL2L11/BRCA2/HSPA2/MND1/BRIP1/DMC1	14	0		14	ENSG00000164611/ENSG00000166851/ENSG00000087586/ENSG00000131747/ENSG00000135476/ENSG00000144554/ENSG00000112029/ENSG00000175305/ENSG00000153094/ENSG00000139618/ENSG00000126803/ENSG00000121211/ENSG00000136492/ENSG00000100206
BP	GO:0007492	endoderm development	11/748	69/14327	0.000831544	0.0183459	ENSG00000130635/ENSG00000120875/ENSG00000142156/ENSG00000138166/ENSG00000053747/ENSG00000120129/ENSG00000136574/ENSG00000139318/ENSG00000273706/ENSG00000169856/ENSG00000107984	COL5A1/DUSP4/COL6A1/DUSP5/LAMA3/DUSP1/GATA4/DUSP6/LHX1/ONECUT1/DKK1	11	4	ENSG00000130635/ENSG00000142156/ENSG00000120129/ENSG00000107984	7	ENSG00000120875/ENSG00000138166/ENSG00000053747/ENSG00000136574/ENSG00000139318/ENSG00000273706/ENSG00000169856
BP	GO:0031110	regulation of microtubule polymerization or depolymerization	11/748	69/14327	0.000831544	0.0183459	ENSG00000117632/ENSG00000134222/ENSG00000154839/ENSG00000165480/ENSG00000230873/ENSG00000078018/ENSG00000131711/ENSG00000111199/ENSG00000197457/ENSG00000104833/ENSG00000105976	STMN1/PSRC1/SKA1/SKA3/STMND1/MAP2/MAP1B/TRPV4/STMN3/TUBB4A/MET	11	4	ENSG00000078018/ENSG00000131711/ENSG00000104833/ENSG00000105976	7	ENSG00000117632/ENSG00000134222/ENSG00000154839/ENSG00000165480/ENSG00000230873/ENSG00000111199/ENSG00000197457
BP	GO:0002040	sprouting angiogenesis	13/748	91/14327	0.00085267	0.018722	ENSG00000179388/ENSG00000007968/ENSG00000135048/ENSG00000165891/ENSG00000129173/ENSG00000135046/ENSG00000134817/ENSG00000125266/ENSG00000154188/ENSG00000079385/ENSG00000165757/ENSG00000099250/ENSG00000119630	EGR3/E2F2/CEMIP2/E2F7/E2F8/ANXA1/APLNR/EFNB2/ANGPT1/CEACAM1/JCAD/NRP1/PGF	13	6	ENSG00000135048/ENSG00000135046/ENSG00000125266/ENSG00000079385/ENSG00000165757/ENSG00000099250	7	ENSG00000179388/ENSG00000007968/ENSG00000165891/ENSG00000129173/ENSG00000134817/ENSG00000154188/ENSG00000119630
BP	GO:1901976	regulation of cell cycle checkpoint	7/748	31/14327	0.000899026	0.0196459	ENSG00000134057/ENSG00000167513/ENSG00000080986/ENSG00000092470/ENSG00000120129/ENSG00000164109/ENSG00000104419	CCNB1/CDT1/NDC80/WDR76/DUSP1/MAD2L1/NDRG1	7	1	ENSG00000120129	6	ENSG00000134057/ENSG00000167513/ENSG00000080986/ENSG00000092470/ENSG00000164109/ENSG00000104419
BP	GO:0007292	female gamete generation	14/748	103/14327	0.000906508	0.0197155	ENSG00000166851/ENSG00000134057/ENSG00000087586/ENSG00000006047/ENSG00000171791/ENSG00000120539/ENSG00000112029/ENSG00000139618/ENSG00000164867/ENSG00000124882/ENSG00000120669/ENSG00000100206/ENSG00000214274/ENSG00000164120	PLK1/CCNB1/AURKA/YBX2/BCL2/MASTL/FBXO5/BRCA2/NOS3/EREG/SOHLH2/DMC1/ANG/HPGD	14	3	ENSG00000164867/ENSG00000120669/ENSG00000164120	11	ENSG00000166851/ENSG00000134057/ENSG00000087586/ENSG00000006047/ENSG00000171791/ENSG00000120539/ENSG00000112029/ENSG00000139618/ENSG00000124882/ENSG00000100206/ENSG00000214274
BP	GO:0003013	circulatory system process	37/748	412/14327	0.000916956	0.0197554	ENSG00000159200/ENSG00000096433/ENSG00000075461/ENSG00000092969/ENSG00000102032/ENSG00000173391/ENSG00000109255/ENSG00000153956/ENSG00000213366/ENSG00000118523/ENSG00000113389/ENSG00000148926/ENSG00000111199/ENSG00000136574/ENSG00000118515/ENSG00000154188/ENSG00000164867/ENSG00000169621/ENSG00000198626/ENSG00000114854/ENSG00000134548/ENSG00000055118/ENSG00000167748/ENSG00000165895/ENSG00000177098…	RCAN1/ITPR3/CACNG4/TGFB2/RENBP/OLR1/NMU/CACNA2D1/GSTM2/CTGF/NPR3/ADM/TRPV4/GATA4/SGK1/ANGPT1/NOS3/APLF/RYR2/TNNC1/SPX/KCNH2/KLK1/ARHGAP42/SCN4B/CEACAM1/APLN/ANK2/PRKG1/SLC6A4/CASQ2/ADRA1B/CXCL10/GJA5/KCNJ3/EDNRB/NCALD	37	27	ENSG00000159200/ENSG00000075461/ENSG00000092969/ENSG00000102032/ENSG00000173391/ENSG00000153956/ENSG00000213366/ENSG00000118523/ENSG00000113389/ENSG00000148926/ENSG00000118515/ENSG00000164867/ENSG00000169621/ENSG00000198626/ENSG00000114854/ENSG00000134548/ENSG00000165895/ENSG00000079385/ENSG00000145362/ENSG00000185532/ENSG00000108576/ENSG00000118729/ENSG00000170214/ENSG00000169245/ENSG00000265107…	10	ENSG00000096433/ENSG00000109255/ENSG00000111199/ENSG00000136574/ENSG00000154188/ENSG00000055118/ENSG00000167748/ENSG00000177098/ENSG00000171388/ENSG00000162989
BP	GO:0007409	axonogenesis	37/748	412/14327	0.000916956	0.0197554	ENSG00000130558/ENSG00000198910/ENSG00000117632/ENSG00000132561/ENSG00000055163/ENSG00000171791/ENSG00000175928/ENSG00000184564/ENSG00000139329/ENSG00000184486/ENSG00000177103/ENSG00000125848/ENSG00000182636/ENSG00000078018/ENSG00000156299/ENSG00000125266/ENSG00000147010/ENSG00000131711/ENSG00000070886/ENSG00000273706/ENSG00000168280/ENSG00000121966/ENSG00000117600/ENSG00000138623/ENSG00000173166…	OLFM1/L1CAM/STMN1/MATN2/CYFIP2/BCL2/LRRN1/SLITRK6/LUM/POU3F2/DSCAML1/FLRT3/NDN/MAP2/TIAM1/EFNB2/SH3KBP1/MAP1B/EPHA8/LHX1/KIF5C/CXCR4/PLPPR4/SEMA7A/RAPH1/ETV1/ADGRB1/LRFN2/ANOS1/VLDLR/PTPRM/LINGO1/NRP1/NTN3/PAK3/FMOD/CHRNB2	37	22	ENSG00000198910/ENSG00000132561/ENSG00000055163/ENSG00000175928/ENSG00000139329/ENSG00000125848/ENSG00000182636/ENSG00000078018/ENSG00000125266/ENSG00000147010/ENSG00000131711/ENSG00000070886/ENSG00000168280/ENSG00000117600/ENSG00000138623/ENSG00000181790/ENSG00000011201/ENSG00000173482/ENSG00000099250/ENSG00000077264/ENSG00000122176/ENSG00000160716	15	ENSG00000130558/ENSG00000117632/ENSG00000171791/ENSG00000184564/ENSG00000184486/ENSG00000177103/ENSG00000156299/ENSG00000273706/ENSG00000121966/ENSG00000173166/ENSG00000006468/ENSG00000156564/ENSG00000147852/ENSG00000169783/ENSG00000162068
BP	GO:0048469	cell maturation	17/748	139/14327	0.000922323	0.0197782	ENSG00000134057/ENSG00000118193/ENSG00000087586/ENSG00000171791/ENSG00000131094/ENSG00000176890/ENSG00000112029/ENSG00000139618/ENSG00000174469/ENSG00000070886/ENSG00000124882/ENSG00000162722/ENSG00000100206/ENSG00000167601/ENSG00000214274/ENSG00000136160/ENSG00000152705	CCNB1/KIF14/AURKA/BCL2/C1QL1/TYMS/FBXO5/BRCA2/CNTNAP2/EPHA8/EREG/TRIM58/DMC1/AXL/ANG/EDNRB/CATSPER3	17	3	ENSG00000070886/ENSG00000162722/ENSG00000136160	14	ENSG00000134057/ENSG00000118193/ENSG00000087586/ENSG00000171791/ENSG00000131094/ENSG00000176890/ENSG00000112029/ENSG00000139618/ENSG00000174469/ENSG00000124882/ENSG00000100206/ENSG00000167601/ENSG00000214274/ENSG00000152705
BP	GO:0040001	establishment of mitotic spindle localization	6/748	23/14327	0.000932228	0.0198055	ENSG00000080986/ENSG00000115163/ENSG00000121957/ENSG00000135476/ENSG00000137804/ENSG00000164056	NDC80/CENPA/GPSM2/ESPL1/NUSAP1/SPRY1	6	1	ENSG00000164056	5	ENSG00000080986/ENSG00000115163/ENSG00000121957/ENSG00000135476/ENSG00000137804
BP	GO:0099625	ventricular cardiac muscle cell membrane repolarization	6/748	23/14327	0.000932228	0.0198055	ENSG00000153956/ENSG00000055118/ENSG00000177098/ENSG00000145362/ENSG00000265107/ENSG00000162989	CACNA2D1/KCNH2/SCN4B/ANK2/GJA5/KCNJ3	6	3	ENSG00000153956/ENSG00000145362/ENSG00000265107	3	ENSG00000055118/ENSG00000177098/ENSG00000162989
BP	GO:0007050	cell cycle arrest	24/748	230/14327	0.000966889	0.0204473	ENSG00000170312/ENSG00000134057/ENSG00000111206/ENSG00000132646/ENSG00000075218/ENSG00000100526/ENSG00000123080/ENSG00000087586/ENSG00000147883/ENSG00000101412/ENSG00000092969/ENSG00000068489/ENSG00000012048/ENSG00000165891/ENSG00000138182/ENSG00000158402/ENSG00000105810/ENSG00000129173/ENSG00000138376/ENSG00000173404/ENSG00000120129/ENSG00000078725/ENSG00000025039/ENSG00000129355	CDK1/CCNB1/FOXM1/PCNA/GTSE1/CDKN3/CDKN2C/AURKA/CDKN2B/E2F1/TGFB2/PRR11/BRCA1/E2F7/KIF20B/CDC25C/CDK6/E2F8/BARD1/INSM1/DUSP1/BRINP1/RRAGD/CDKN2D	24	6	ENSG00000147883/ENSG00000092969/ENSG00000105810/ENSG00000120129/ENSG00000078725/ENSG00000025039	18	ENSG00000170312/ENSG00000134057/ENSG00000111206/ENSG00000132646/ENSG00000075218/ENSG00000100526/ENSG00000123080/ENSG00000087586/ENSG00000101412/ENSG00000068489/ENSG00000012048/ENSG00000165891/ENSG00000138182/ENSG00000158402/ENSG00000129173/ENSG00000138376/ENSG00000173404/ENSG00000129355
BP	GO:0045740	positive regulation of DNA replication	9/748	50/14327	0.00100023	0.0210552	ENSG00000170312/ENSG00000132646/ENSG00000167513/ENSG00000109321/ENSG00000177606/ENSG00000165891/ENSG00000129173/ENSG00000138346/ENSG00000124882	CDK1/PCNA/CDT1/AREG/JUN/E2F7/E2F8/DNA2/EREG	9	1	ENSG00000177606	8	ENSG00000170312/ENSG00000132646/ENSG00000167513/ENSG00000109321/ENSG00000165891/ENSG00000129173/ENSG00000138346/ENSG00000124882
BP	GO:0007098	centrosome cycle	15/748	116/14327	0.00102067	0.0213874	ENSG00000166851/ENSG00000170312/ENSG00000117650/ENSG00000162063/ENSG00000087586/ENSG00000075702/ENSG00000012048/ENSG00000123473/ENSG00000166803/ENSG00000138160/ENSG00000129810/ENSG00000139618/ENSG00000103995/ENSG00000092036/ENSG00000044459	PLK1/CDK1/NEK2/CCNF/AURKA/WDR62/BRCA1/STIL/PCLAF/KIF11/SGO1/BRCA2/CEP152/HAUS4/CNTLN	15	0		15	ENSG00000166851/ENSG00000170312/ENSG00000117650/ENSG00000162063/ENSG00000087586/ENSG00000075702/ENSG00000012048/ENSG00000123473/ENSG00000166803/ENSG00000138160/ENSG00000129810/ENSG00000139618/ENSG00000103995/ENSG00000092036/ENSG00000044459
BP	GO:0071396	cellular response to lipid	41/748	474/14327	0.00103887	0.0216698	ENSG00000164104/ENSG00000134057/ENSG00000124225/ENSG00000129988/ENSG00000117318/ENSG00000186480/ENSG00000101412/ENSG00000100889/ENSG00000108691/ENSG00000012048/ENSG00000121621/ENSG00000106546/ENSG00000145386/ENSG00000138031/ENSG00000137193/ENSG00000135046/ENSG00000041982/ENSG00000198121/ENSG00000111012/ENSG00000078725/ENSG00000153094/ENSG00000148677/ENSG00000150782/ENSG00000088305/ENSG00000151632…	HMGB2/CCNB1/PMEPA1/LBP/ID3/INSIG1/E2F1/PCK2/CCL2/BRCA1/KIF18A/AHR/CCNA2/ADCY3/PIM1/ANXA1/TNC/LPAR1/CYP27B1/BRINP1/BCL2L11/ANKRD1/IL18/DNMT3B/AKR1C2/AKR1C3/CASP1/ESR2/NOS3/TP63/WNT11/SLC6A4/KRT13/CXCL10/DAB2/CARD16/RORB/AXL/EDNRB/PLSCR4/CYP26B1	41	25	ENSG00000124225/ENSG00000129988/ENSG00000117318/ENSG00000108691/ENSG00000106546/ENSG00000135046/ENSG00000041982/ENSG00000078725/ENSG00000148677/ENSG00000150782/ENSG00000151632/ENSG00000196139/ENSG00000137752/ENSG00000140009/ENSG00000164867/ENSG00000085741/ENSG00000108576/ENSG00000171401/ENSG00000169245/ENSG00000153071/ENSG00000204397/ENSG00000198963/ENSG00000136160/ENSG00000114698/ENSG00000003137	16	ENSG00000164104/ENSG00000134057/ENSG00000186480/ENSG00000101412/ENSG00000100889/ENSG00000012048/ENSG00000121621/ENSG00000145386/ENSG00000138031/ENSG00000137193/ENSG00000198121/ENSG00000111012/ENSG00000153094/ENSG00000088305/ENSG00000073282/ENSG00000167601
BP	GO:0003014	renal system process	13/748	93/14327	0.00104908	0.0216857	ENSG00000076706/ENSG00000171791/ENSG00000138031/ENSG00000008196/ENSG00000113389/ENSG00000196139/ENSG00000148926/ENSG00000118515/ENSG00000196562/ENSG00000134548/ENSG00000265107/ENSG00000136160/ENSG00000160716	MCAM/BCL2/ADCY3/TFAP2B/NPR3/AKR1C3/ADM/SGK1/SULF2/SPX/GJA5/EDNRB/CHRNB2	13	11	ENSG00000076706/ENSG00000008196/ENSG00000113389/ENSG00000196139/ENSG00000148926/ENSG00000118515/ENSG00000196562/ENSG00000134548/ENSG00000265107/ENSG00000136160/ENSG00000160716	2	ENSG00000171791/ENSG00000138031
BP	GO:0033559	unsaturated fatty acid metabolic process	13/748	93/14327	0.00104908	0.0216857	ENSG00000149485/ENSG00000134824/ENSG00000135046/ENSG00000140465/ENSG00000213366/ENSG00000151632/ENSG00000012779/ENSG00000105499/ENSG00000196139/ENSG00000116711/ENSG00000145284/ENSG00000164120/ENSG00000130649	FADS1/FADS2/ANXA1/CYP1A1/GSTM2/AKR1C2/ALOX5/PLA2G4C/AKR1C3/PLA2G4A/SCD5/HPGD/CYP2E1	13	11	ENSG00000135046/ENSG00000140465/ENSG00000213366/ENSG00000151632/ENSG00000012779/ENSG00000105499/ENSG00000196139/ENSG00000116711/ENSG00000145284/ENSG00000164120/ENSG00000130649	2	ENSG00000149485/ENSG00000134824
BP	GO:0051899	membrane depolarization	12/748	82/14327	0.00107463	0.0220354	ENSG00000075461/ENSG00000177606/ENSG00000171791/ENSG00000153956/ENSG00000137752/ENSG00000055118/ENSG00000177098/ENSG00000145362/ENSG00000265107/ENSG00000169432/ENSG00000152705/ENSG00000160716	CACNG4/JUN/BCL2/CACNA2D1/CASP1/KCNH2/SCN4B/ANK2/GJA5/SCN9A/CATSPER3/CHRNB2	12	8	ENSG00000075461/ENSG00000177606/ENSG00000153956/ENSG00000137752/ENSG00000145362/ENSG00000265107/ENSG00000169432/ENSG00000160716	4	ENSG00000171791/ENSG00000055118/ENSG00000177098/ENSG00000152705
BP	GO:0045137	development of primary sexual characteristics	20/748	179/14327	0.00108384	0.0220354	ENSG00000164104/ENSG00000164442/ENSG00000092969/ENSG00000167325/ENSG00000184937/ENSG00000171791/ENSG00000121621/ENSG00000070404/ENSG00000187741/ENSG00000153094/ENSG00000139618/ENSG00000136492/ENSG00000196139/ENSG00000276644/ENSG00000136574/ENSG00000164867/ENSG00000124882/ENSG00000164342/ENSG00000100206/ENSG00000214274	HMGB2/CITED2/TGFB2/RRM1/WT1/BCL2/KIF18A/FSTL3/FANCA/BCL2L11/BRCA2/BRIP1/AKR1C3/DACH1/GATA4/NOS3/EREG/TLR3/DMC1/ANG	20	6	ENSG00000164442/ENSG00000092969/ENSG00000070404/ENSG00000196139/ENSG00000164867/ENSG00000164342	14	ENSG00000164104/ENSG00000167325/ENSG00000184937/ENSG00000171791/ENSG00000121621/ENSG00000187741/ENSG00000153094/ENSG00000139618/ENSG00000136492/ENSG00000276644/ENSG00000136574/ENSG00000124882/ENSG00000100206/ENSG00000214274
BP	GO:0007178	transmembrane receptor protein serine/threonine kinase signaling pathway	27/748	273/14327	0.00108938	0.0220354	ENSG00000142871/ENSG00000124225/ENSG00000164442/ENSG00000147883/ENSG00000177606/ENSG00000092969/ENSG00000242265/ENSG00000159840/ENSG00000070404/ENSG00000157110/ENSG00000008196/ENSG00000166831/ENSG00000136574/ENSG00000111846/ENSG00000198626/ENSG00000156535/ENSG00000169856/ENSG00000139269/ENSG00000107984/ENSG00000128045/ENSG00000153071/ENSG00000168874/ENSG00000125084/ENSG00000120738/ENSG00000164120…	CYR61/PMEPA1/CITED2/CDKN2B/JUN/TGFB2/PEG10/ZYX/FSTL3/RBPMS/TFAP2B/RBPMS2/GATA4/GCNT2/RYR2/CD109/ONECUT1/INHBE/DKK1/RASL11B/DAB2/ATOH8/WNT1/EGR1/HPGD/TGFBR2/FMOD	27	19	ENSG00000142871/ENSG00000124225/ENSG00000164442/ENSG00000147883/ENSG00000177606/ENSG00000092969/ENSG00000159840/ENSG00000070404/ENSG00000157110/ENSG00000008196/ENSG00000111846/ENSG00000198626/ENSG00000107984/ENSG00000128045/ENSG00000153071/ENSG00000168874/ENSG00000164120/ENSG00000163513/ENSG00000122176	8	ENSG00000242265/ENSG00000166831/ENSG00000136574/ENSG00000156535/ENSG00000169856/ENSG00000139269/ENSG00000125084/ENSG00000120738
BP	GO:0070997	neuron death	28/748	287/14327	0.00109558	0.0220354	ENSG00000136235/ENSG00000122966/ENSG00000118193/ENSG00000177606/ENSG00000092969/ENSG00000108691/ENSG00000101057/ENSG00000171791/ENSG00000129521/ENSG00000153094/ENSG00000008196/ENSG00000006016/ENSG00000158445/ENSG00000125266/ENSG00000122756/ENSG00000154188/ENSG00000091592/ENSG00000073282/ENSG00000074317/ENSG00000173376/ENSG00000164362/ENSG00000107984/ENSG00000167601/ENSG00000125084/ENSG00000120738…	GPNMB/CIT/KIF14/JUN/TGFB2/CCL2/MYBL2/BCL2/EGLN3/BCL2L11/TFAP2B/CRLF1/KCNB1/EFNB2/CNTFR/ANGPT1/NLRP1/TP63/SNCB/NDNF/TERT/DKK1/AXL/WNT1/EGR1/RAPSN/NRP1/PAK3	28	13	ENSG00000136235/ENSG00000177606/ENSG00000092969/ENSG00000108691/ENSG00000129521/ENSG00000008196/ENSG00000158445/ENSG00000125266/ENSG00000091592/ENSG00000107984/ENSG00000165917/ENSG00000099250/ENSG00000077264	15	ENSG00000122966/ENSG00000118193/ENSG00000101057/ENSG00000171791/ENSG00000153094/ENSG00000006016/ENSG00000122756/ENSG00000154188/ENSG00000073282/ENSG00000074317/ENSG00000173376/ENSG00000164362/ENSG00000167601/ENSG00000125084/ENSG00000120738
BP	GO:0001704	formation of primary germ layer	14/748	105/14327	0.00109803	0.0220354	ENSG00000130635/ENSG00000120875/ENSG00000142156/ENSG00000138166/ENSG00000053747/ENSG00000120129/ENSG00000116729/ENSG00000139318/ENSG00000273706/ENSG00000085741/ENSG00000064655/ENSG00000107984/ENSG00000168874/ENSG00000170577	COL5A1/DUSP4/COL6A1/DUSP5/LAMA3/DUSP1/WLS/DUSP6/LHX1/WNT11/EYA2/DKK1/ATOH8/SIX2	14	8	ENSG00000130635/ENSG00000142156/ENSG00000120129/ENSG00000116729/ENSG00000085741/ENSG00000064655/ENSG00000107984/ENSG00000168874	6	ENSG00000120875/ENSG00000138166/ENSG00000053747/ENSG00000139318/ENSG00000273706/ENSG00000170577
BP	GO:0044773	mitotic DNA damage checkpoint	14/748	105/14327	0.00109803	0.0220354	ENSG00000170312/ENSG00000134057/ENSG00000132646/ENSG00000075218/ENSG00000087586/ENSG00000140525/ENSG00000101412/ENSG00000165891/ENSG00000137337/ENSG00000158402/ENSG00000129173/ENSG00000197299/ENSG00000092853/ENSG00000073282	CDK1/CCNB1/PCNA/GTSE1/AURKA/FANCI/E2F1/E2F7/MDC1/CDC25C/E2F8/BLM/CLSPN/TP63	14	0		14	ENSG00000170312/ENSG00000134057/ENSG00000132646/ENSG00000075218/ENSG00000087586/ENSG00000140525/ENSG00000101412/ENSG00000165891/ENSG00000137337/ENSG00000158402/ENSG00000129173/ENSG00000197299/ENSG00000092853/ENSG00000073282
BP	GO:0051293	establishment of spindle localization	7/748	32/14327	0.00109961	0.0220354	ENSG00000076382/ENSG00000080986/ENSG00000115163/ENSG00000121957/ENSG00000135476/ENSG00000137804/ENSG00000164056	SPAG5/NDC80/CENPA/GPSM2/ESPL1/NUSAP1/SPRY1	7	1	ENSG00000164056	6	ENSG00000076382/ENSG00000080986/ENSG00000115163/ENSG00000121957/ENSG00000135476/ENSG00000137804
BP	GO:0051384	response to glucocorticoid	15/748	117/14327	0.0011157	0.0222607	ENSG00000132646/ENSG00000114200/ENSG00000109321/ENSG00000138772/ENSG00000100889/ENSG00000171791/ENSG00000176890/ENSG00000135046/ENSG00000120129/ENSG00000153094/ENSG00000088305/ENSG00000148926/ENSG00000113140/ENSG00000163453/ENSG00000170893	PCNA/BCHE/AREG/ANXA3/PCK2/BCL2/TYMS/ANXA1/DUSP1/BCL2L11/DNMT3B/ADM/SPARC/IGFBP7/TRH	15	5	ENSG00000138772/ENSG00000135046/ENSG00000120129/ENSG00000148926/ENSG00000163453	10	ENSG00000132646/ENSG00000114200/ENSG00000109321/ENSG00000100889/ENSG00000171791/ENSG00000176890/ENSG00000153094/ENSG00000088305/ENSG00000113140/ENSG00000170893
BP	GO:0042033	chemokine biosynthetic process	4/748	10/14327	0.00120171	0.02377	ENSG00000150782/ENSG00000197561/ENSG00000164342/ENSG00000120738	IL18/ELANE/TLR3/EGR1	4	2	ENSG00000150782/ENSG00000164342	2	ENSG00000197561/ENSG00000120738
BP	GO:0050755	chemokine metabolic process	4/748	10/14327	0.00120171	0.02377	ENSG00000150782/ENSG00000197561/ENSG00000164342/ENSG00000120738	IL18/ELANE/TLR3/EGR1	4	2	ENSG00000150782/ENSG00000164342	2	ENSG00000197561/ENSG00000120738
BP	GO:0045765	regulation of angiogenesis	24/748	234/14327	0.00122833	0.0240888	ENSG00000136235/ENSG00000138772/ENSG00000092969/ENSG00000007968/ENSG00000135048/ENSG00000012048/ENSG00000135046/ENSG00000106804/ENSG00000134817/ENSG00000148926/ENSG00000113140/ENSG00000133710/ENSG00000136574/ENSG00000164867/ENSG00000164362/ENSG00000079385/ENSG00000164342/ENSG00000181790/ENSG00000169245/ENSG00000173482/ENSG00000165757/ENSG00000099250/ENSG00000163513/ENSG00000119630	GPNMB/ANXA3/TGFB2/E2F2/CEMIP2/BRCA1/ANXA1/C5/APLNR/ADM/SPARC/SPINK5/GATA4/NOS3/TERT/CEACAM1/TLR3/ADGRB1/CXCL10/PTPRM/JCAD/NRP1/TGFBR2/PGF	24	15	ENSG00000136235/ENSG00000138772/ENSG00000092969/ENSG00000135048/ENSG00000135046/ENSG00000148926/ENSG00000164867/ENSG00000079385/ENSG00000164342/ENSG00000181790/ENSG00000169245/ENSG00000173482/ENSG00000165757/ENSG00000099250/ENSG00000163513	9	ENSG00000007968/ENSG00000012048/ENSG00000106804/ENSG00000134817/ENSG00000113140/ENSG00000133710/ENSG00000136574/ENSG00000164362/ENSG00000119630
BP	GO:0051480	regulation of cytosolic calcium ion concentration	24/748	234/14327	0.00122833	0.0240888	ENSG00000272398/ENSG00000096433/ENSG00000138193/ENSG00000198959/ENSG00000171791/ENSG00000109255/ENSG00000198121/ENSG00000153956/ENSG00000213366/ENSG00000173432/ENSG00000134817/ENSG00000148926/ENSG00000128285/ENSG00000111199/ENSG00000121966/ENSG00000198626/ENSG00000145362/ENSG00000152154/ENSG00000118729/ENSG00000170214/ENSG00000147246/ENSG00000105464/ENSG00000169245/ENSG00000136160	CD24/ITPR3/PLCE1/TGM2/BCL2/NMU/LPAR1/CACNA2D1/GSTM2/SAA1/APLNR/ADM/MCHR1/TRPV4/CXCR4/RYR2/ANK2/TMEM178A/CASQ2/ADRA1B/HTR2C/GRIN2D/CXCL10/EDNRB	24	15	ENSG00000272398/ENSG00000138193/ENSG00000198959/ENSG00000153956/ENSG00000213366/ENSG00000173432/ENSG00000148926/ENSG00000198626/ENSG00000145362/ENSG00000152154/ENSG00000118729/ENSG00000170214/ENSG00000147246/ENSG00000169245/ENSG00000136160	9	ENSG00000096433/ENSG00000171791/ENSG00000109255/ENSG00000198121/ENSG00000134817/ENSG00000128285/ENSG00000111199/ENSG00000121966/ENSG00000105464
BP	GO:0030198	extracellular matrix organization	28/748	290/14327	0.00128274	0.0250063	ENSG00000130635/ENSG00000142871/ENSG00000092969/ENSG00000184937/ENSG00000158859/ENSG00000163435/ENSG00000005961/ENSG00000196739/ENSG00000142156/ENSG00000041982/ENSG00000053747/ENSG00000139329/ENSG00000084636/ENSG00000163975/ENSG00000077942/ENSG00000118523/ENSG00000154721/ENSG00000113140/ENSG00000133710/ENSG00000197561/ENSG00000046653/ENSG00000196562/ENSG00000103044/ENSG00000115318/ENSG00000187955…	COL5A1/CYR61/TGFB2/WT1/ADAMTS4/ELF3/ITGA2B/COL27A1/COL6A1/TNC/LAMA3/LUM/COL16A1/MELTF/FBLN1/CTGF/JAM2/SPARC/SPINK5/ELANE/GPM6B/SULF2/HAS3/LOXL3/COL14A1/NDNF/LOX/FMOD	28	15	ENSG00000130635/ENSG00000142871/ENSG00000092969/ENSG00000163435/ENSG00000196739/ENSG00000142156/ENSG00000041982/ENSG00000139329/ENSG00000084636/ENSG00000118523/ENSG00000046653/ENSG00000196562/ENSG00000187955/ENSG00000113083/ENSG00000122176	13	ENSG00000184937/ENSG00000158859/ENSG00000005961/ENSG00000053747/ENSG00000163975/ENSG00000077942/ENSG00000154721/ENSG00000113140/ENSG00000133710/ENSG00000197561/ENSG00000103044/ENSG00000115318/ENSG00000173376
BP	GO:0006270	DNA replication initiation	8/748	42/14327	0.00129146	0.0250063	ENSG00000167513/ENSG00000131153/ENSG00000065328/ENSG00000140534/ENSG00000198056/ENSG00000175305/ENSG00000093009/ENSG00000085840	CDT1/GINS2/MCM10/TICRR/PRIM1/CCNE2/CDC45/ORC1	8	0		8	ENSG00000167513/ENSG00000131153/ENSG00000065328/ENSG00000140534/ENSG00000198056/ENSG00000175305/ENSG00000093009/ENSG00000085840
BP	GO:0010718	positive regulation of epithelial to mesenchymal transition	8/748	42/14327	0.00129146	0.0250063	ENSG00000130558/ENSG00000092969/ENSG00000106462/ENSG00000156299/ENSG00000111846/ENSG00000153071/ENSG00000163513/ENSG00000168646	OLFM1/TGFB2/EZH2/TIAM1/GCNT2/DAB2/TGFBR2/AXIN2	8	5	ENSG00000092969/ENSG00000111846/ENSG00000153071/ENSG00000163513/ENSG00000168646	3	ENSG00000130558/ENSG00000106462/ENSG00000156299
BP	GO:0048608	reproductive structure development	33/748	362/14327	0.00132617	0.0255707	ENSG00000164104/ENSG00000142871/ENSG00000162063/ENSG00000164442/ENSG00000092969/ENSG00000167325/ENSG00000184937/ENSG00000183734/ENSG00000171791/ENSG00000165891/ENSG00000121621/ENSG00000070404/ENSG00000129173/ENSG00000187741/ENSG00000135046/ENSG00000041982/ENSG00000111012/ENSG00000153094/ENSG00000139618/ENSG00000136492/ENSG00000196139/ENSG00000148926/ENSG00000136574/ENSG00000164867/ENSG00000124882…	HMGB2/CYR61/CCNF/CITED2/TGFB2/RRM1/WT1/ASCL2/BCL2/E2F7/KIF18A/FSTL3/E2F8/FANCA/ANXA1/TNC/CYP27B1/BCL2L11/BRCA2/BRIP1/AKR1C3/ADM/GATA4/NOS3/EREG/LHX1/TP63/TTPA/NDP/TLR3/DMC1/AXL/ANG	33	11	ENSG00000142871/ENSG00000164442/ENSG00000092969/ENSG00000070404/ENSG00000135046/ENSG00000041982/ENSG00000196139/ENSG00000148926/ENSG00000164867/ENSG00000124479/ENSG00000164342	22	ENSG00000164104/ENSG00000162063/ENSG00000167325/ENSG00000184937/ENSG00000183734/ENSG00000171791/ENSG00000165891/ENSG00000121621/ENSG00000129173/ENSG00000187741/ENSG00000111012/ENSG00000153094/ENSG00000139618/ENSG00000136492/ENSG00000136574/ENSG00000124882/ENSG00000273706/ENSG00000073282/ENSG00000137561/ENSG00000100206/ENSG00000167601/ENSG00000214274
BP	GO:0032508	DNA duplex unwinding	11/748	73/14327	0.00134292	0.0257852	ENSG00000131153/ENSG00000160957/ENSG00000131747/ENSG00000140451/ENSG00000101003/ENSG00000134574/ENSG00000093009/ENSG00000135046/ENSG00000197299/ENSG00000138346/ENSG00000136492	GINS2/RECQL4/TOP2A/PIF1/GINS1/DDB2/CDC45/ANXA1/BLM/DNA2/BRIP1	11	1	ENSG00000135046	10	ENSG00000131153/ENSG00000160957/ENSG00000131747/ENSG00000140451/ENSG00000101003/ENSG00000134574/ENSG00000093009/ENSG00000197299/ENSG00000138346/ENSG00000136492
BP	GO:0051056	regulation of small GTPase mediated signal transduction	30/748	320/14327	0.00139824	0.0265459	ENSG00000111206/ENSG00000161800/ENSG00000118193/ENSG00000198826/ENSG00000117632/ENSG00000153404/ENSG00000138193/ENSG00000092969/ENSG00000137135/ENSG00000114346/ENSG00000035499/ENSG00000154783/ENSG00000196220/ENSG00000198121/ENSG00000213390/ENSG00000187678/ENSG00000196935/ENSG00000187951/ENSG00000156299/ENSG00000105137/ENSG00000164056/ENSG00000146426/ENSG00000130052/ENSG00000168421/ENSG00000197457…	FOXM1/RACGAP1/KIF14/ARHGAP11A/STMN1/PLEKHG4B/PLCE1/TGFB2/ARHGEF39/ECT2/DEPDC1B/FGD5/SRGAP3/LPAR1/ARHGAP19/SPRY4/SRGAP1/AC091057.1/TIAM1/SYDE1/SPRY1/TIAM2/STARD8/RHOH/STMN3/ARHGAP15/ARHGAP42/EPS8L3/NRP1/MET	30	12	ENSG00000153404/ENSG00000138193/ENSG00000092969/ENSG00000196220/ENSG00000196935/ENSG00000105137/ENSG00000164056/ENSG00000146426/ENSG00000165895/ENSG00000198758/ENSG00000099250/ENSG00000105976	18	ENSG00000111206/ENSG00000161800/ENSG00000118193/ENSG00000198826/ENSG00000117632/ENSG00000137135/ENSG00000114346/ENSG00000035499/ENSG00000154783/ENSG00000198121/ENSG00000213390/ENSG00000187678/ENSG00000187951/ENSG00000156299/ENSG00000130052/ENSG00000168421/ENSG00000197457/ENSG00000075884
BP	GO:0000076	DNA replication checkpoint	5/748	17/14327	0.00139989	0.0265459	ENSG00000167513/ENSG00000140534/ENSG00000093009/ENSG00000138346/ENSG00000092853	CDT1/TICRR/CDC45/DNA2/CLSPN	5	0		5	ENSG00000167513/ENSG00000140534/ENSG00000093009/ENSG00000138346/ENSG00000092853
BP	GO:0030325	adrenal gland development	5/748	17/14327	0.00139989	0.0265459	ENSG00000164442/ENSG00000184937/ENSG00000070404/ENSG00000173404/ENSG00000085741	CITED2/WT1/FSTL3/INSM1/WNT11	5	3	ENSG00000164442/ENSG00000070404/ENSG00000085741	2	ENSG00000184937/ENSG00000173404
BP	GO:0006936	muscle contraction	27/748	278/14327	0.00142469	0.026905	ENSG00000138193/ENSG00000101335/ENSG00000109255/ENSG00000122786/ENSG00000153956/ENSG00000213366/ENSG00000165887/ENSG00000118523/ENSG00000172164/ENSG00000136574/ENSG00000179057/ENSG00000196562/ENSG00000198626/ENSG00000114854/ENSG00000134548/ENSG00000055118/ENSG00000165895/ENSG00000177098/ENSG00000145362/ENSG00000185532/ENSG00000118729/ENSG00000170214/ENSG00000265107/ENSG00000162989/ENSG00000123096…	PLCE1/MYL9/NMU/CALD1/CACNA2D1/GSTM2/ANKRD2/CTGF/SNTB1/GATA4/IGSF22/SULF2/RYR2/TNNC1/SPX/KCNH2/ARHGAP42/SCN4B/ANK2/PRKG1/CASQ2/ADRA1B/GJA5/KCNJ3/SSPN/EDNRB/CHRNB2	27	22	ENSG00000138193/ENSG00000101335/ENSG00000122786/ENSG00000153956/ENSG00000213366/ENSG00000165887/ENSG00000118523/ENSG00000172164/ENSG00000179057/ENSG00000196562/ENSG00000198626/ENSG00000114854/ENSG00000134548/ENSG00000165895/ENSG00000145362/ENSG00000185532/ENSG00000118729/ENSG00000170214/ENSG00000265107/ENSG00000123096/ENSG00000136160/ENSG00000160716	5	ENSG00000109255/ENSG00000136574/ENSG00000055118/ENSG00000177098/ENSG00000162989
BP	GO:0048660	regulation of smooth muscle cell proliferation	14/748	108/14327	0.00144822	0.0272373	ENSG00000177606/ENSG00000198959/ENSG00000150782/ENSG00000113389/ENSG00000166831/ENSG00000197561/ENSG00000124882/ENSG00000164362/ENSG00000171388/ENSG00000185532/ENSG00000170962/ENSG00000214274/ENSG00000164120/ENSG00000163513	JUN/TGM2/IL18/NPR3/RBPMS2/ELANE/EREG/TERT/APLN/PRKG1/PDGFD/ANG/HPGD/TGFBR2	14	8	ENSG00000177606/ENSG00000198959/ENSG00000150782/ENSG00000113389/ENSG00000185532/ENSG00000170962/ENSG00000164120/ENSG00000163513	6	ENSG00000166831/ENSG00000197561/ENSG00000124882/ENSG00000164362/ENSG00000171388/ENSG00000214274
BP	GO:0002027	regulation of heart rate	11/748	74/14327	0.00150465	0.028183	ENSG00000109255/ENSG00000153956/ENSG00000148926/ENSG00000198626/ENSG00000134548/ENSG00000055118/ENSG00000177098/ENSG00000145362/ENSG00000118729/ENSG00000265107/ENSG00000162989	NMU/CACNA2D1/ADM/RYR2/SPX/KCNH2/SCN4B/ANK2/CASQ2/GJA5/KCNJ3	11	7	ENSG00000153956/ENSG00000148926/ENSG00000198626/ENSG00000134548/ENSG00000145362/ENSG00000118729/ENSG00000265107	4	ENSG00000109255/ENSG00000055118/ENSG00000177098/ENSG00000162989
BP	GO:0061458	reproductive system development	33/748	365/14327	0.00152021	0.0283588	ENSG00000164104/ENSG00000142871/ENSG00000162063/ENSG00000164442/ENSG00000092969/ENSG00000167325/ENSG00000184937/ENSG00000183734/ENSG00000171791/ENSG00000165891/ENSG00000121621/ENSG00000070404/ENSG00000129173/ENSG00000187741/ENSG00000135046/ENSG00000041982/ENSG00000111012/ENSG00000153094/ENSG00000139618/ENSG00000136492/ENSG00000196139/ENSG00000148926/ENSG00000136574/ENSG00000164867/ENSG00000124882…	HMGB2/CYR61/CCNF/CITED2/TGFB2/RRM1/WT1/ASCL2/BCL2/E2F7/KIF18A/FSTL3/E2F8/FANCA/ANXA1/TNC/CYP27B1/BCL2L11/BRCA2/BRIP1/AKR1C3/ADM/GATA4/NOS3/EREG/LHX1/TP63/TTPA/NDP/TLR3/DMC1/AXL/ANG	33	11	ENSG00000142871/ENSG00000164442/ENSG00000092969/ENSG00000070404/ENSG00000135046/ENSG00000041982/ENSG00000196139/ENSG00000148926/ENSG00000164867/ENSG00000124479/ENSG00000164342	22	ENSG00000164104/ENSG00000162063/ENSG00000167325/ENSG00000184937/ENSG00000183734/ENSG00000171791/ENSG00000165891/ENSG00000121621/ENSG00000129173/ENSG00000187741/ENSG00000111012/ENSG00000153094/ENSG00000139618/ENSG00000136492/ENSG00000136574/ENSG00000124882/ENSG00000273706/ENSG00000073282/ENSG00000137561/ENSG00000100206/ENSG00000167601/ENSG00000214274
BP	GO:0048645	animal organ formation	9/748	53/14327	0.00153877	0.0285888	ENSG00000164442/ENSG00000184937/ENSG00000137193/ENSG00000164056/ENSG00000073282/ENSG00000107984/ENSG00000163513/ENSG00000168646/ENSG00000105997	CITED2/WT1/PIM1/SPRY1/TP63/DKK1/TGFBR2/AXIN2/HOXA3	9	5	ENSG00000164442/ENSG00000164056/ENSG00000107984/ENSG00000163513/ENSG00000168646	4	ENSG00000184937/ENSG00000137193/ENSG00000073282/ENSG00000105997
BP	GO:0032732	positive regulation of interleukin-1 production	7/748	34/14327	0.00160495	0.0296981	ENSG00000163362/ENSG00000173432/ENSG00000137752/ENSG00000091592/ENSG00000168961/ENSG00000229314/ENSG00000120738	INAVA/SAA1/CASP1/NLRP1/LGALS9/ORM1/EGR1	7	5	ENSG00000173432/ENSG00000137752/ENSG00000091592/ENSG00000168961/ENSG00000229314	2	ENSG00000163362/ENSG00000120738
BP	GO:0036293	response to decreased oxygen levels	30/748	323/14327	0.00161673	0.0297958	ENSG00000134057/ENSG00000272398/ENSG00000164442/ENSG00000101412/ENSG00000092969/ENSG00000183734/ENSG00000171791/ENSG00000145386/ENSG00000129521/ENSG00000148677/ENSG00000140465/ENSG00000088305/ENSG00000198786/ENSG00000136492/ENSG00000118523/ENSG00000137752/ENSG00000104419/ENSG00000148926/ENSG00000121966/ENSG00000198626/ENSG00000173376/ENSG00000164362/ENSG00000108576/ENSG00000204397/ENSG00000214274…	CCNB1/CD24/CITED2/E2F1/TGFB2/ASCL2/BCL2/CCNA2/EGLN3/ANKRD1/CYP1A1/DNMT3B/MT-ND5/BRIP1/CTGF/CASP1/NDRG1/ADM/CXCR4/RYR2/NDNF/TERT/SLC6A4/CARD16/ANG/TRH/EGR1/TGFBR2/CHRNB2/PGF	30	15	ENSG00000272398/ENSG00000164442/ENSG00000092969/ENSG00000129521/ENSG00000148677/ENSG00000140465/ENSG00000198786/ENSG00000118523/ENSG00000137752/ENSG00000148926/ENSG00000198626/ENSG00000108576/ENSG00000204397/ENSG00000163513/ENSG00000160716	15	ENSG00000134057/ENSG00000101412/ENSG00000183734/ENSG00000171791/ENSG00000145386/ENSG00000088305/ENSG00000136492/ENSG00000104419/ENSG00000121966/ENSG00000173376/ENSG00000164362/ENSG00000214274/ENSG00000170893/ENSG00000120738/ENSG00000119630
BP	GO:0008406	gonad development	19/748	173/14327	0.00174766	0.0320801	ENSG00000164104/ENSG00000164442/ENSG00000092969/ENSG00000167325/ENSG00000184937/ENSG00000171791/ENSG00000121621/ENSG00000070404/ENSG00000187741/ENSG00000153094/ENSG00000139618/ENSG00000136492/ENSG00000196139/ENSG00000136574/ENSG00000164867/ENSG00000124882/ENSG00000164342/ENSG00000100206/ENSG00000214274	HMGB2/CITED2/TGFB2/RRM1/WT1/BCL2/KIF18A/FSTL3/FANCA/BCL2L11/BRCA2/BRIP1/AKR1C3/GATA4/NOS3/EREG/TLR3/DMC1/ANG	19	6	ENSG00000164442/ENSG00000092969/ENSG00000070404/ENSG00000196139/ENSG00000164867/ENSG00000164342	13	ENSG00000164104/ENSG00000167325/ENSG00000184937/ENSG00000171791/ENSG00000121621/ENSG00000187741/ENSG00000153094/ENSG00000139618/ENSG00000136492/ENSG00000136574/ENSG00000124882/ENSG00000100206/ENSG00000214274
BP	GO:0051255	spindle midzone assembly	4/748	11/14327	0.00181077	0.0331061	ENSG00000178999/ENSG00000090889/ENSG00000161800/ENSG00000137807	AURKB/KIF4A/RACGAP1/KIF23	4	0		4	ENSG00000178999/ENSG00000090889/ENSG00000161800/ENSG00000137807
BP	GO:0048477	oogenesis	10/748	65/14327	0.00187007	0.0340277	ENSG00000134057/ENSG00000087586/ENSG00000006047/ENSG00000171791/ENSG00000112029/ENSG00000139618/ENSG00000124882/ENSG00000120669/ENSG00000100206/ENSG00000214274	CCNB1/AURKA/YBX2/BCL2/FBXO5/BRCA2/EREG/SOHLH2/DMC1/ANG	10	1	ENSG00000120669	9	ENSG00000134057/ENSG00000087586/ENSG00000006047/ENSG00000171791/ENSG00000112029/ENSG00000139618/ENSG00000124882/ENSG00000100206/ENSG00000214274
BP	GO:0048145	regulation of fibroblast proliferation	11/748	76/14327	0.00187601	0.0340277	ENSG00000134057/ENSG00000101412/ENSG00000177606/ENSG00000075426/ENSG00000145386/ENSG00000105810/ENSG00000276644/ENSG00000186897/ENSG00000124882/ENSG00000170962/ENSG00000125084	CCNB1/E2F1/JUN/FOSL2/CCNA2/CDK6/DACH1/C1QL4/EREG/PDGFD/WNT1	11	4	ENSG00000177606/ENSG00000075426/ENSG00000105810/ENSG00000170962	7	ENSG00000134057/ENSG00000101412/ENSG00000145386/ENSG00000276644/ENSG00000186897/ENSG00000124882/ENSG00000125084
BP	GO:0048659	smooth muscle cell proliferation	14/748	111/14327	0.00188706	0.0340933	ENSG00000177606/ENSG00000198959/ENSG00000150782/ENSG00000113389/ENSG00000166831/ENSG00000197561/ENSG00000124882/ENSG00000164362/ENSG00000171388/ENSG00000185532/ENSG00000170962/ENSG00000214274/ENSG00000164120/ENSG00000163513	JUN/TGM2/IL18/NPR3/RBPMS2/ELANE/EREG/TERT/APLN/PRKG1/PDGFD/ANG/HPGD/TGFBR2	14	8	ENSG00000177606/ENSG00000198959/ENSG00000150782/ENSG00000113389/ENSG00000185532/ENSG00000170962/ENSG00000164120/ENSG00000163513	6	ENSG00000166831/ENSG00000197561/ENSG00000124882/ENSG00000164362/ENSG00000171388/ENSG00000214274
BP	GO:0007507	heart development	39/748	460/14327	0.00196039	0.0352794	ENSG00000130635/ENSG00000170312/ENSG00000134057/ENSG00000142871/ENSG00000130558/ENSG00000132646/ENSG00000117318/ENSG00000109685/ENSG00000164442/ENSG00000138193/ENSG00000177606/ENSG00000092969/ENSG00000184937/ENSG00000123473/ENSG00000137193/ENSG00000183145/ENSG00000148677/ENSG00000125848/ENSG00000134817/ENSG00000125266/ENSG00000148926/ENSG00000113140/ENSG00000136574/ENSG00000164056/ENSG00000139318…	COL5A1/CDK1/CCNB1/CYR61/OLFM1/PCNA/ID3/NSD2/CITED2/PLCE1/JUN/TGFB2/WT1/STIL/PIM1/RIPPLY3/ANKRD1/FLRT3/APLNR/EFNB2/ADM/SPARC/GATA4/SPRY1/DUSP6/IGSF22/RYR2/PRICKLE1/TNNC1/WNT11/APLN/LOX/ANK2/DKK1/FHOD3/GJA5/NRP1/TGFBR2/AXIN2	39	25	ENSG00000130635/ENSG00000142871/ENSG00000117318/ENSG00000164442/ENSG00000138193/ENSG00000177606/ENSG00000092969/ENSG00000148677/ENSG00000125848/ENSG00000125266/ENSG00000148926/ENSG00000164056/ENSG00000179057/ENSG00000198626/ENSG00000139174/ENSG00000114854/ENSG00000085741/ENSG00000113083/ENSG00000145362/ENSG00000107984/ENSG00000134775/ENSG00000265107/ENSG00000099250/ENSG00000163513/ENSG00000168646	14	ENSG00000170312/ENSG00000134057/ENSG00000130558/ENSG00000132646/ENSG00000109685/ENSG00000184937/ENSG00000123473/ENSG00000137193/ENSG00000183145/ENSG00000134817/ENSG00000113140/ENSG00000136574/ENSG00000139318/ENSG00000171388
BP	GO:0050920	regulation of chemotaxis	18/748	162/14327	0.00200483	0.035926	ENSG00000129988/ENSG00000108691/ENSG00000198121/ENSG00000106804/ENSG00000156299/ENSG00000125266/ENSG00000145824/ENSG00000111199/ENSG00000197561/ENSG00000125735/ENSG00000121966/ENSG00000138623/ENSG00000169245/ENSG00000170962/ENSG00000168961/ENSG00000099250/ENSG00000105976/ENSG00000119630	LBP/CCL2/LPAR1/C5/TIAM1/EFNB2/CXCL14/TRPV4/ELANE/TNFSF14/CXCR4/SEMA7A/CXCL10/PDGFD/LGALS9/NRP1/MET/PGF	18	11	ENSG00000129988/ENSG00000108691/ENSG00000125266/ENSG00000145824/ENSG00000125735/ENSG00000138623/ENSG00000169245/ENSG00000170962/ENSG00000168961/ENSG00000099250/ENSG00000105976	7	ENSG00000198121/ENSG00000106804/ENSG00000156299/ENSG00000111199/ENSG00000197561/ENSG00000121966/ENSG00000119630
BP	GO:0032835	glomerulus development	9/748	55/14327	0.00201198	0.035926	ENSG00000272398/ENSG00000138193/ENSG00000184937/ENSG00000171791/ENSG00000154188/ENSG00000273706/ENSG00000196562/ENSG00000170962/ENSG00000120738	CD24/PLCE1/WT1/BCL2/ANGPT1/LHX1/SULF2/PDGFD/EGR1	9	4	ENSG00000272398/ENSG00000138193/ENSG00000196562/ENSG00000170962	5	ENSG00000184937/ENSG00000171791/ENSG00000154188/ENSG00000273706/ENSG00000120738
BP	GO:0045840	positive regulation of mitotic nuclear division	8/748	45/14327	0.00205472	0.0365469	ENSG00000175063/ENSG00000146670/ENSG00000167513/ENSG00000126787/ENSG00000087586/ENSG00000135476/ENSG00000137804/ENSG00000124882	UBE2C/CDCA5/CDT1/DLGAP5/AURKA/ESPL1/NUSAP1/EREG	8	0		8	ENSG00000175063/ENSG00000146670/ENSG00000167513/ENSG00000126787/ENSG00000087586/ENSG00000135476/ENSG00000137804/ENSG00000124882
BP	GO:0031145	anaphase-promoting complex-dependent catabolic process	11/748	77/14327	0.00208789	0.0368512	ENSG00000164611/ENSG00000166851/ENSG00000175063/ENSG00000170312/ENSG00000134057/ENSG00000178999/ENSG00000117399/ENSG00000108106/ENSG00000087586/ENSG00000156970/ENSG00000164109	PTTG1/PLK1/UBE2C/CDK1/CCNB1/AURKB/CDC20/UBE2S/AURKA/BUB1B/MAD2L1	11	0		11	ENSG00000164611/ENSG00000166851/ENSG00000175063/ENSG00000170312/ENSG00000134057/ENSG00000178999/ENSG00000117399/ENSG00000108106/ENSG00000087586/ENSG00000156970/ENSG00000164109
BP	GO:0048144	fibroblast proliferation	11/748	77/14327	0.00208789	0.0368512	ENSG00000134057/ENSG00000101412/ENSG00000177606/ENSG00000075426/ENSG00000145386/ENSG00000105810/ENSG00000276644/ENSG00000186897/ENSG00000124882/ENSG00000170962/ENSG00000125084	CCNB1/E2F1/JUN/FOSL2/CCNA2/CDK6/DACH1/C1QL4/EREG/PDGFD/WNT1	11	4	ENSG00000177606/ENSG00000075426/ENSG00000105810/ENSG00000170962	7	ENSG00000134057/ENSG00000101412/ENSG00000145386/ENSG00000276644/ENSG00000186897/ENSG00000124882/ENSG00000125084
BP	GO:0032612	interleukin-1 production	10/748	66/14327	0.00210322	0.0369795	ENSG00000163362/ENSG00000135046/ENSG00000173432/ENSG00000137752/ENSG00000091592/ENSG00000079385/ENSG00000204397/ENSG00000168961/ENSG00000229314/ENSG00000120738	INAVA/ANXA1/SAA1/CASP1/NLRP1/CEACAM1/CARD16/LGALS9/ORM1/EGR1	10	8	ENSG00000135046/ENSG00000173432/ENSG00000137752/ENSG00000091592/ENSG00000079385/ENSG00000204397/ENSG00000168961/ENSG00000229314	2	ENSG00000163362/ENSG00000120738
BP	GO:0003007	heart morphogenesis	21/748	203/14327	0.00217373	0.0380735	ENSG00000130635/ENSG00000142871/ENSG00000130558/ENSG00000109685/ENSG00000164442/ENSG00000177606/ENSG00000092969/ENSG00000123473/ENSG00000137193/ENSG00000148677/ENSG00000136574/ENSG00000164056/ENSG00000179057/ENSG00000198626/ENSG00000114854/ENSG00000085741/ENSG00000107984/ENSG00000265107/ENSG00000099250/ENSG00000163513/ENSG00000168646	COL5A1/CYR61/OLFM1/NSD2/CITED2/JUN/TGFB2/STIL/PIM1/ANKRD1/GATA4/SPRY1/IGSF22/RYR2/TNNC1/WNT11/DKK1/GJA5/NRP1/TGFBR2/AXIN2	21	16	ENSG00000130635/ENSG00000142871/ENSG00000164442/ENSG00000177606/ENSG00000092969/ENSG00000148677/ENSG00000164056/ENSG00000179057/ENSG00000198626/ENSG00000114854/ENSG00000085741/ENSG00000107984/ENSG00000265107/ENSG00000099250/ENSG00000163513/ENSG00000168646	5	ENSG00000130558/ENSG00000109685/ENSG00000123473/ENSG00000137193/ENSG00000136574
BP	GO:0001666	response to hypoxia	29/748	315/14327	0.00218772	0.0381728	ENSG00000134057/ENSG00000272398/ENSG00000164442/ENSG00000101412/ENSG00000092969/ENSG00000183734/ENSG00000171791/ENSG00000145386/ENSG00000129521/ENSG00000148677/ENSG00000140465/ENSG00000088305/ENSG00000198786/ENSG00000136492/ENSG00000137752/ENSG00000104419/ENSG00000148926/ENSG00000121966/ENSG00000198626/ENSG00000173376/ENSG00000164362/ENSG00000108576/ENSG00000204397/ENSG00000214274/ENSG00000170893…	CCNB1/CD24/CITED2/E2F1/TGFB2/ASCL2/BCL2/CCNA2/EGLN3/ANKRD1/CYP1A1/DNMT3B/MT-ND5/BRIP1/CASP1/NDRG1/ADM/CXCR4/RYR2/NDNF/TERT/SLC6A4/CARD16/ANG/TRH/EGR1/TGFBR2/CHRNB2/PGF	29	14	ENSG00000272398/ENSG00000164442/ENSG00000092969/ENSG00000129521/ENSG00000148677/ENSG00000140465/ENSG00000198786/ENSG00000137752/ENSG00000148926/ENSG00000198626/ENSG00000108576/ENSG00000204397/ENSG00000163513/ENSG00000160716	15	ENSG00000134057/ENSG00000101412/ENSG00000183734/ENSG00000171791/ENSG00000145386/ENSG00000088305/ENSG00000136492/ENSG00000104419/ENSG00000121966/ENSG00000173376/ENSG00000164362/ENSG00000214274/ENSG00000170893/ENSG00000120738/ENSG00000119630
BP	GO:0008016	regulation of heart contraction	20/748	190/14327	0.0022326	0.0388084	ENSG00000096433/ENSG00000075461/ENSG00000092969/ENSG00000109255/ENSG00000153956/ENSG00000213366/ENSG00000118523/ENSG00000148926/ENSG00000136574/ENSG00000164867/ENSG00000198626/ENSG00000134548/ENSG00000055118/ENSG00000177098/ENSG00000171388/ENSG00000145362/ENSG00000118729/ENSG00000170214/ENSG00000265107/ENSG00000162989	ITPR3/CACNG4/TGFB2/NMU/CACNA2D1/GSTM2/CTGF/ADM/GATA4/NOS3/RYR2/SPX/KCNH2/SCN4B/APLN/ANK2/CASQ2/ADRA1B/GJA5/KCNJ3	20	13	ENSG00000075461/ENSG00000092969/ENSG00000153956/ENSG00000213366/ENSG00000118523/ENSG00000148926/ENSG00000164867/ENSG00000198626/ENSG00000134548/ENSG00000145362/ENSG00000118729/ENSG00000170214/ENSG00000265107	7	ENSG00000096433/ENSG00000109255/ENSG00000136574/ENSG00000055118/ENSG00000177098/ENSG00000171388/ENSG00000162989
BP	GO:0008347	glial cell migration	7/748	36/14327	0.00227465	0.039079	ENSG00000092969/ENSG00000132561/ENSG00000108691/ENSG00000054654/ENSG00000182636/ENSG00000156299/ENSG00000173546	TGFB2/MATN2/CCL2/SYNE2/NDN/TIAM1/CSPG4	7	4	ENSG00000092969/ENSG00000132561/ENSG00000108691/ENSG00000182636	3	ENSG00000054654/ENSG00000156299/ENSG00000173546
BP	GO:0051653	spindle localization	7/748	36/14327	0.00227465	0.039079	ENSG00000076382/ENSG00000080986/ENSG00000115163/ENSG00000121957/ENSG00000135476/ENSG00000137804/ENSG00000164056	SPAG5/NDC80/CENPA/GPSM2/ESPL1/NUSAP1/SPRY1	7	1	ENSG00000164056	6	ENSG00000076382/ENSG00000080986/ENSG00000115163/ENSG00000121957/ENSG00000135476/ENSG00000137804
BP	GO:0019932	second-messenger-mediated signaling	25/748	259/14327	0.00228546	0.039079	ENSG00000159200/ENSG00000096433/ENSG00000138193/ENSG00000106546/ENSG00000138031/ENSG00000198121/ENSG00000117228/ENSG00000213366/ENSG00000100302/ENSG00000134817/ENSG00000065989/ENSG00000148926/ENSG00000164867/ENSG00000121966/ENSG00000198626/ENSG00000173376/ENSG00000145362/ENSG00000185532/ENSG00000118729/ENSG00000170214/ENSG00000105464/ENSG00000169245/ENSG00000136160/ENSG00000104490/ENSG00000145040	RCAN1/ITPR3/PLCE1/AHR/ADCY3/LPAR1/GBP1/GSTM2/RASD2/APLNR/PDE4A/ADM/NOS3/CXCR4/RYR2/NDNF/ANK2/PRKG1/CASQ2/ADRA1B/GRIN2D/CXCL10/EDNRB/NCALD/UCN2	25	16	ENSG00000159200/ENSG00000138193/ENSG00000106546/ENSG00000117228/ENSG00000213366/ENSG00000148926/ENSG00000164867/ENSG00000198626/ENSG00000145362/ENSG00000185532/ENSG00000118729/ENSG00000170214/ENSG00000169245/ENSG00000136160/ENSG00000104490/ENSG00000145040	9	ENSG00000096433/ENSG00000138031/ENSG00000198121/ENSG00000100302/ENSG00000134817/ENSG00000065989/ENSG00000121966/ENSG00000173376/ENSG00000105464
BP	GO:0022616	DNA strand elongation	6/748	27/14327	0.00228714	0.039079	ENSG00000132646/ENSG00000131153/ENSG00000105486/ENSG00000101003/ENSG00000138346/ENSG00000164362	PCNA/GINS2/LIG1/GINS1/DNA2/TERT	6	0		6	ENSG00000132646/ENSG00000131153/ENSG00000105486/ENSG00000101003/ENSG00000138346/ENSG00000164362
BP	GO:0070482	response to oxygen levels	31/748	345/14327	0.00229075	0.039079	ENSG00000134057/ENSG00000272398/ENSG00000164442/ENSG00000101412/ENSG00000092969/ENSG00000183734/ENSG00000171791/ENSG00000145386/ENSG00000129521/ENSG00000198121/ENSG00000148677/ENSG00000140465/ENSG00000088305/ENSG00000198786/ENSG00000136492/ENSG00000118523/ENSG00000137752/ENSG00000104419/ENSG00000148926/ENSG00000121966/ENSG00000198626/ENSG00000173376/ENSG00000164362/ENSG00000108576/ENSG00000204397…	CCNB1/CD24/CITED2/E2F1/TGFB2/ASCL2/BCL2/CCNA2/EGLN3/LPAR1/ANKRD1/CYP1A1/DNMT3B/MT-ND5/BRIP1/CTGF/CASP1/NDRG1/ADM/CXCR4/RYR2/NDNF/TERT/SLC6A4/CARD16/ANG/TRH/EGR1/TGFBR2/CHRNB2/PGF	31	15	ENSG00000272398/ENSG00000164442/ENSG00000092969/ENSG00000129521/ENSG00000148677/ENSG00000140465/ENSG00000198786/ENSG00000118523/ENSG00000137752/ENSG00000148926/ENSG00000198626/ENSG00000108576/ENSG00000204397/ENSG00000163513/ENSG00000160716	16	ENSG00000134057/ENSG00000101412/ENSG00000183734/ENSG00000171791/ENSG00000145386/ENSG00000198121/ENSG00000088305/ENSG00000136492/ENSG00000104419/ENSG00000121966/ENSG00000173376/ENSG00000164362/ENSG00000214274/ENSG00000170893/ENSG00000120738/ENSG00000119630
BP	GO:0031023	microtubule organizing center organization	15/748	126/14327	0.00235829	0.0399497	ENSG00000166851/ENSG00000170312/ENSG00000117650/ENSG00000162063/ENSG00000087586/ENSG00000075702/ENSG00000012048/ENSG00000123473/ENSG00000166803/ENSG00000138160/ENSG00000129810/ENSG00000139618/ENSG00000103995/ENSG00000092036/ENSG00000044459	PLK1/CDK1/NEK2/CCNF/AURKA/WDR62/BRCA1/STIL/PCLAF/KIF11/SGO1/BRCA2/CEP152/HAUS4/CNTLN	15	0		15	ENSG00000166851/ENSG00000170312/ENSG00000117650/ENSG00000162063/ENSG00000087586/ENSG00000075702/ENSG00000012048/ENSG00000123473/ENSG00000166803/ENSG00000138160/ENSG00000129810/ENSG00000139618/ENSG00000103995/ENSG00000092036/ENSG00000044459
BP	GO:0048661	positive regulation of smooth muscle cell proliferation	10/748	67/14327	0.0023592	0.0399497	ENSG00000177606/ENSG00000198959/ENSG00000150782/ENSG00000166831/ENSG00000197561/ENSG00000124882/ENSG00000164362/ENSG00000170962/ENSG00000164120/ENSG00000163513	JUN/TGM2/IL18/RBPMS2/ELANE/EREG/TERT/PDGFD/HPGD/TGFBR2	10	6	ENSG00000177606/ENSG00000198959/ENSG00000150782/ENSG00000170962/ENSG00000164120/ENSG00000163513	4	ENSG00000166831/ENSG00000197561/ENSG00000124882/ENSG00000164362
BP	GO:0050678	regulation of epithelial cell proliferation	26/748	274/14327	0.00239392	0.0403887	ENSG00000164104/ENSG00000183856/ENSG00000147883/ENSG00000177606/ENSG00000092969/ENSG00000179388/ENSG00000105810/ENSG00000139618/ENSG00000134817/ENSG00000125266/ENSG00000113140/ENSG00000124882/ENSG00000196562/ENSG00000073282/ENSG00000156535/ENSG00000079385/ENSG00000109205/ENSG00000171388/ENSG00000168874/ENSG00000173482/ENSG00000214274/ENSG00000072163/ENSG00000136160/ENSG00000165757/ENSG00000099250…	HMGB2/IQGAP3/CDKN2B/JUN/TGFB2/EGR3/CDK6/BRCA2/APLNR/EFNB2/SPARC/EREG/SULF2/TP63/CD109/CEACAM1/ODAM/APLN/ATOH8/PTPRM/ANG/LIMS2/EDNRB/JCAD/NRP1/PGF	26	14	ENSG00000147883/ENSG00000177606/ENSG00000092969/ENSG00000105810/ENSG00000125266/ENSG00000196562/ENSG00000079385/ENSG00000109205/ENSG00000168874/ENSG00000173482/ENSG00000072163/ENSG00000136160/ENSG00000165757/ENSG00000099250	12	ENSG00000164104/ENSG00000183856/ENSG00000179388/ENSG00000139618/ENSG00000134817/ENSG00000113140/ENSG00000124882/ENSG00000073282/ENSG00000156535/ENSG00000171388/ENSG00000214274/ENSG00000119630
BP	GO:0060307	regulation of ventricular cardiac muscle cell membrane repolarization	5/748	19/14327	0.00241158	0.0405375	ENSG00000153956/ENSG00000055118/ENSG00000177098/ENSG00000145362/ENSG00000265107	CACNA2D1/KCNH2/SCN4B/ANK2/GJA5	5	3	ENSG00000153956/ENSG00000145362/ENSG00000265107	2	ENSG00000055118/ENSG00000177098
BP	GO:0008584	male gonad development	14/748	114/14327	0.00243089	0.0407129	ENSG00000164104/ENSG00000164442/ENSG00000092969/ENSG00000167325/ENSG00000184937/ENSG00000171791/ENSG00000121621/ENSG00000070404/ENSG00000187741/ENSG00000153094/ENSG00000136492/ENSG00000196139/ENSG00000136574/ENSG00000164342	HMGB2/CITED2/TGFB2/RRM1/WT1/BCL2/KIF18A/FSTL3/FANCA/BCL2L11/BRIP1/AKR1C3/GATA4/TLR3	14	5	ENSG00000164442/ENSG00000092969/ENSG00000070404/ENSG00000196139/ENSG00000164342	9	ENSG00000164104/ENSG00000167325/ENSG00000184937/ENSG00000171791/ENSG00000121621/ENSG00000187741/ENSG00000153094/ENSG00000136492/ENSG00000136574
BP	GO:0007584	response to nutrient	19/748	179/14327	0.00258605	0.0428423	ENSG00000132646/ENSG00000114200/ENSG00000147883/ENSG00000176890/ENSG00000137193/ENSG00000041982/ENSG00000111012/ENSG00000140465/ENSG00000088305/ENSG00000136492/ENSG00000129355/ENSG00000196139/ENSG00000137752/ENSG00000113140/ENSG00000136574/ENSG00000137561/ENSG00000108576/ENSG00000169245/ENSG00000163513	PCNA/BCHE/CDKN2B/TYMS/PIM1/TNC/CYP27B1/CYP1A1/DNMT3B/BRIP1/CDKN2D/AKR1C3/CASP1/SPARC/GATA4/TTPA/SLC6A4/CXCL10/TGFBR2	19	8	ENSG00000147883/ENSG00000041982/ENSG00000140465/ENSG00000196139/ENSG00000137752/ENSG00000108576/ENSG00000169245/ENSG00000163513	11	ENSG00000132646/ENSG00000114200/ENSG00000176890/ENSG00000137193/ENSG00000111012/ENSG00000088305/ENSG00000136492/ENSG00000129355/ENSG00000113140/ENSG00000136574/ENSG00000137561
BP	GO:0001573	ganglioside metabolic process	4/748	12/14327	0.00260471	0.0428423	ENSG00000135454/ENSG00000235863/ENSG00000148488/ENSG00000115525	B4GALNT1/B3GALT4/ST8SIA6/ST3GAL5	4	1	ENSG00000115525	3	ENSG00000135454/ENSG00000235863/ENSG00000148488
BP	GO:0007638	mechanosensory behavior	4/748	12/14327	0.00260471	0.0428423	ENSG00000184564/ENSG00000174469/ENSG00000006468/ENSG00000079215	SLITRK6/CNTNAP2/ETV1/SLC1A3	4	1	ENSG00000079215	3	ENSG00000184564/ENSG00000174469/ENSG00000006468
BP	GO:0033189	response to vitamin A	4/748	12/14327	0.00260471	0.0428423	ENSG00000176890/ENSG00000140465/ENSG00000088305/ENSG00000136574	TYMS/CYP1A1/DNMT3B/GATA4	4	1	ENSG00000140465	3	ENSG00000176890/ENSG00000088305/ENSG00000136574
BP	GO:1901722	regulation of cell proliferation involved in kidney development	4/748	12/14327	0.00260471	0.0428423	ENSG00000131914/ENSG00000184937/ENSG00000170962/ENSG00000120738	LIN28A/WT1/PDGFD/EGR1	4	1	ENSG00000170962	3	ENSG00000131914/ENSG00000184937/ENSG00000120738
BP	GO:0050900	leukocyte migration	29/748	319/14327	0.00263473	0.0430905	ENSG00000169439/ENSG00000129988/ENSG00000198910/ENSG00000092969/ENSG00000108691/ENSG00000005961/ENSG00000173391/ENSG00000135046/ENSG00000100156/ENSG00000106804/ENSG00000196415/ENSG00000173432/ENSG00000154721/ENSG00000145824/ENSG00000111199/ENSG00000154188/ENSG00000197561/ENSG00000125735/ENSG00000121966/ENSG00000149564/ENSG00000102962/ENSG00000079385/ENSG00000169245/ENSG00000170962/ENSG00000115718…	SDC2/LBP/L1CAM/TGFB2/CCL2/ITGA2B/OLR1/ANXA1/SLC16A8/C5/PRTN3/SAA1/JAM2/CXCL14/TRPV4/ANGPT1/ELANE/TNFSF14/CXCR4/ESAM/CCL22/CEACAM1/CXCL10/PDGFD/PROC/LGALS9/ADGRE2/EDNRB/PGF	29	19	ENSG00000169439/ENSG00000129988/ENSG00000198910/ENSG00000092969/ENSG00000108691/ENSG00000173391/ENSG00000135046/ENSG00000100156/ENSG00000173432/ENSG00000145824/ENSG00000125735/ENSG00000102962/ENSG00000079385/ENSG00000169245/ENSG00000170962/ENSG00000115718/ENSG00000168961/ENSG00000127507/ENSG00000136160	10	ENSG00000005961/ENSG00000106804/ENSG00000196415/ENSG00000154721/ENSG00000111199/ENSG00000154188/ENSG00000197561/ENSG00000121966/ENSG00000149564/ENSG00000119630
BP	GO:0046546	development of primary male sexual characteristics	14/748	115/14327	0.00263858	0.0430905	ENSG00000164104/ENSG00000164442/ENSG00000092969/ENSG00000167325/ENSG00000184937/ENSG00000171791/ENSG00000121621/ENSG00000070404/ENSG00000187741/ENSG00000153094/ENSG00000136492/ENSG00000196139/ENSG00000136574/ENSG00000164342	HMGB2/CITED2/TGFB2/RRM1/WT1/BCL2/KIF18A/FSTL3/FANCA/BCL2L11/BRIP1/AKR1C3/GATA4/TLR3	14	5	ENSG00000164442/ENSG00000092969/ENSG00000070404/ENSG00000196139/ENSG00000164342	9	ENSG00000164104/ENSG00000167325/ENSG00000184937/ENSG00000171791/ENSG00000121621/ENSG00000187741/ENSG00000153094/ENSG00000136492/ENSG00000136574
BP	GO:0007019	microtubule depolymerization	7/748	37/14327	0.00268128	0.0434784	ENSG00000142945/ENSG00000186185/ENSG00000117632/ENSG00000121621/ENSG00000131711/ENSG00000111199/ENSG00000197457	KIF2C/KIF18B/STMN1/KIF18A/MAP1B/TRPV4/STMN3	7	1	ENSG00000131711	6	ENSG00000142945/ENSG00000186185/ENSG00000117632/ENSG00000121621/ENSG00000111199/ENSG00000197457
BP	GO:0031572	G2 DNA damage checkpoint	7/748	37/14327	0.00268128	0.0434784	ENSG00000166851/ENSG00000170312/ENSG00000140525/ENSG00000143476/ENSG00000012048/ENSG00000197299/ENSG00000092853	PLK1/CDK1/FANCI/DTL/BRCA1/BLM/CLSPN	7	0		7	ENSG00000166851/ENSG00000170312/ENSG00000140525/ENSG00000143476/ENSG00000012048/ENSG00000197299/ENSG00000092853
BP	GO:0000187	activation of MAPK activity	15/748	128/14327	0.00275177	0.0444643	ENSG00000170312/ENSG00000183856/ENSG00000163362/ENSG00000138193/ENSG00000138166/ENSG00000129946/ENSG00000198121/ENSG00000106804/ENSG00000173432/ENSG00000139318/ENSG00000173546/ENSG00000121966/ENSG00000176945/ENSG00000130829/ENSG00000077264	CDK1/IQGAP3/INAVA/PLCE1/DUSP5/SHC2/LPAR1/C5/SAA1/DUSP6/CSPG4/CXCR4/MUC20/DUSP9/PAK3	15	5	ENSG00000138193/ENSG00000129946/ENSG00000173432/ENSG00000176945/ENSG00000077264	10	ENSG00000170312/ENSG00000183856/ENSG00000163362/ENSG00000138166/ENSG00000198121/ENSG00000106804/ENSG00000139318/ENSG00000173546/ENSG00000121966/ENSG00000130829
BP	GO:0003230	cardiac atrium development	6/748	28/14327	0.00278434	0.0445204	ENSG00000142871/ENSG00000109685/ENSG00000092969/ENSG00000136574/ENSG00000145362/ENSG00000265107	CYR61/NSD2/TGFB2/GATA4/ANK2/GJA5	6	4	ENSG00000142871/ENSG00000092969/ENSG00000145362/ENSG00000265107	2	ENSG00000109685/ENSG00000136574
BP	GO:0032731	positive regulation of interleukin-1 beta production	6/748	28/14327	0.00278434	0.0445204	ENSG00000163362/ENSG00000137752/ENSG00000091592/ENSG00000168961/ENSG00000229314/ENSG00000120738	INAVA/CASP1/NLRP1/LGALS9/ORM1/EGR1	6	4	ENSG00000137752/ENSG00000091592/ENSG00000168961/ENSG00000229314	2	ENSG00000163362/ENSG00000120738
BP	GO:0045823	positive regulation of heart contraction	6/748	28/14327	0.00278434	0.0445204	ENSG00000092969/ENSG00000109255/ENSG00000118523/ENSG00000148926/ENSG00000198626/ENSG00000171388	TGFB2/NMU/CTGF/ADM/RYR2/APLN	6	4	ENSG00000092969/ENSG00000118523/ENSG00000148926/ENSG00000198626	2	ENSG00000109255/ENSG00000171388
BP	GO:0031667	response to nutrient levels	34/748	394/14327	0.0028004	0.0446217	ENSG00000132646/ENSG00000114200/ENSG00000147883/ENSG00000177606/ENSG00000149485/ENSG00000100889/ENSG00000171791/ENSG00000176890/ENSG00000137193/ENSG00000139112/ENSG00000041982/ENSG00000111012/ENSG00000140465/ENSG00000088305/ENSG00000025039/ENSG00000136492/ENSG00000129355/ENSG00000196139/ENSG00000158445/ENSG00000137752/ENSG00000148926/ENSG00000188338/ENSG00000113140/ENSG00000111199/ENSG00000136574…	PCNA/BCHE/CDKN2B/JUN/FADS1/PCK2/BCL2/TYMS/PIM1/GABARAPL1/TNC/CYP27B1/CYP1A1/DNMT3B/RRAGD/BRIP1/CDKN2D/AKR1C3/KCNB1/CASP1/ADM/SLC38A3/SPARC/TRPV4/GATA4/TTPA/SPX/WNT11/AOC1/SLC6A4/HTR2C/CXCL10/TGFBR2/UCN2	34	17	ENSG00000147883/ENSG00000177606/ENSG00000139112/ENSG00000041982/ENSG00000140465/ENSG00000025039/ENSG00000196139/ENSG00000158445/ENSG00000137752/ENSG00000148926/ENSG00000134548/ENSG00000085741/ENSG00000108576/ENSG00000147246/ENSG00000169245/ENSG00000163513/ENSG00000145040	17	ENSG00000132646/ENSG00000114200/ENSG00000149485/ENSG00000100889/ENSG00000171791/ENSG00000176890/ENSG00000137193/ENSG00000111012/ENSG00000088305/ENSG00000136492/ENSG00000129355/ENSG00000188338/ENSG00000113140/ENSG00000111199/ENSG00000136574/ENSG00000137561/ENSG00000002726
BP	GO:0032147	activation of protein kinase activity	27/748	292/14327	0.00287479	0.0454912	ENSG00000170312/ENSG00000183856/ENSG00000088325/ENSG00000118193/ENSG00000163362/ENSG00000138193/ENSG00000092969/ENSG00000114346/ENSG00000138031/ENSG00000138166/ENSG00000129946/ENSG00000198121/ENSG00000092853/ENSG00000150782/ENSG00000106804/ENSG00000173432/ENSG00000154188/ENSG00000139318/ENSG00000173546/ENSG00000121966/ENSG00000085741/ENSG00000176945/ENSG00000164342/ENSG00000130829/ENSG00000214274…	CDK1/IQGAP3/TPX2/KIF14/INAVA/PLCE1/TGFB2/ECT2/ADCY3/DUSP5/SHC2/LPAR1/CLSPN/IL18/C5/SAA1/ANGPT1/DUSP6/CSPG4/CXCR4/WNT11/MUC20/TLR3/DUSP9/ANG/TGFBR2/PAK3	27	10	ENSG00000138193/ENSG00000092969/ENSG00000129946/ENSG00000150782/ENSG00000173432/ENSG00000085741/ENSG00000176945/ENSG00000164342/ENSG00000163513/ENSG00000077264	17	ENSG00000170312/ENSG00000183856/ENSG00000088325/ENSG00000118193/ENSG00000163362/ENSG00000114346/ENSG00000138031/ENSG00000138166/ENSG00000198121/ENSG00000092853/ENSG00000106804/ENSG00000154188/ENSG00000139318/ENSG00000173546/ENSG00000121966/ENSG00000130829/ENSG00000214274
BP	GO:0035690	cellular response to drug	27/748	292/14327	0.00287479	0.0454912	ENSG00000170312/ENSG00000132646/ENSG00000125148/ENSG00000100889/ENSG00000114346/ENSG00000012048/ENSG00000106546/ENSG00000145386/ENSG00000138031/ENSG00000106462/ENSG00000135046/ENSG00000197299/ENSG00000148677/ENSG00000088305/ENSG00000213366/ENSG00000065989/ENSG00000175175/ENSG00000198626/ENSG00000055118/ENSG00000164342/ENSG00000002726/ENSG00000118729/ENSG00000170962/ENSG00000167601/ENSG00000120738…	CDK1/PCNA/MT2A/PCK2/ECT2/BRCA1/AHR/CCNA2/ADCY3/EZH2/ANXA1/BLM/ANKRD1/DNMT3B/GSTM2/PDE4A/PPM1E/RYR2/KCNH2/TLR3/AOC1/CASQ2/PDGFD/AXL/EGR1/MET/CHRNB2	27	10	ENSG00000106546/ENSG00000135046/ENSG00000148677/ENSG00000213366/ENSG00000198626/ENSG00000164342/ENSG00000118729/ENSG00000170962/ENSG00000105976/ENSG00000160716	17	ENSG00000170312/ENSG00000132646/ENSG00000125148/ENSG00000100889/ENSG00000114346/ENSG00000012048/ENSG00000145386/ENSG00000138031/ENSG00000106462/ENSG00000197299/ENSG00000088305/ENSG00000065989/ENSG00000175175/ENSG00000055118/ENSG00000002726/ENSG00000167601/ENSG00000120738
BP	GO:0006937	regulation of muscle contraction	15/748	129/14327	0.00296795	0.0468038	ENSG00000138193/ENSG00000101335/ENSG00000109255/ENSG00000213366/ENSG00000118523/ENSG00000136574/ENSG00000198626/ENSG00000114854/ENSG00000134548/ENSG00000165895/ENSG00000145362/ENSG00000185532/ENSG00000118729/ENSG00000170214/ENSG00000265107	PLCE1/MYL9/NMU/GSTM2/CTGF/GATA4/RYR2/TNNC1/SPX/ARHGAP42/ANK2/PRKG1/CASQ2/ADRA1B/GJA5	15	13	ENSG00000138193/ENSG00000101335/ENSG00000213366/ENSG00000118523/ENSG00000198626/ENSG00000114854/ENSG00000134548/ENSG00000165895/ENSG00000145362/ENSG00000185532/ENSG00000118729/ENSG00000170214/ENSG00000265107	2	ENSG00000109255/ENSG00000136574
BP	GO:0071229	cellular response to acid chemical	18/748	168/14327	0.00299144	0.0470128	ENSG00000134057/ENSG00000117318/ENSG00000101412/ENSG00000142156/ENSG00000041982/ENSG00000078725/ENSG00000084636/ENSG00000025039/ENSG00000151632/ENSG00000196139/ENSG00000085741/ENSG00000108576/ENSG00000171401/ENSG00000198963/ENSG00000170962/ENSG00000107954/ENSG00000120738/ENSG00000003137	CCNB1/ID3/E2F1/COL6A1/TNC/BRINP1/COL16A1/RRAGD/AKR1C2/AKR1C3/WNT11/SLC6A4/KRT13/RORB/PDGFD/NEURL1/EGR1/CYP26B1	18	14	ENSG00000117318/ENSG00000142156/ENSG00000041982/ENSG00000078725/ENSG00000084636/ENSG00000025039/ENSG00000151632/ENSG00000196139/ENSG00000085741/ENSG00000108576/ENSG00000171401/ENSG00000198963/ENSG00000170962/ENSG00000003137	4	ENSG00000134057/ENSG00000101412/ENSG00000107954/ENSG00000120738
BP	GO:0006271	DNA strand elongation involved in DNA replication	5/748	20/14327	0.00307898	0.0480594	ENSG00000132646/ENSG00000131153/ENSG00000105486/ENSG00000101003/ENSG00000138346	PCNA/GINS2/LIG1/GINS1/DNA2	5	0		5	ENSG00000132646/ENSG00000131153/ENSG00000105486/ENSG00000101003/ENSG00000138346
BP	GO:1903429	regulation of cell maturation	5/748	20/14327	0.00307898	0.0480594	ENSG00000118193/ENSG00000087586/ENSG00000171791/ENSG00000162722/ENSG00000136160	KIF14/AURKA/BCL2/TRIM58/EDNRB	5	2	ENSG00000162722/ENSG00000136160	3	ENSG00000118193/ENSG00000087586/ENSG00000171791
BP	GO:0090092	regulation of transmembrane receptor protein serine/threonine kinase signaling pathway	19/748	182/14327	0.00311802	0.0485038	ENSG00000142871/ENSG00000124225/ENSG00000164442/ENSG00000147883/ENSG00000092969/ENSG00000242265/ENSG00000070404/ENSG00000157110/ENSG00000008196/ENSG00000166831/ENSG00000136574/ENSG00000156535/ENSG00000169856/ENSG00000139269/ENSG00000107984/ENSG00000128045/ENSG00000153071/ENSG00000125084/ENSG00000163513	CYR61/PMEPA1/CITED2/CDKN2B/TGFB2/PEG10/FSTL3/RBPMS/TFAP2B/RBPMS2/GATA4/CD109/ONECUT1/INHBE/DKK1/RASL11B/DAB2/WNT1/TGFBR2	19	12	ENSG00000142871/ENSG00000124225/ENSG00000164442/ENSG00000147883/ENSG00000092969/ENSG00000070404/ENSG00000157110/ENSG00000008196/ENSG00000107984/ENSG00000128045/ENSG00000153071/ENSG00000163513	7	ENSG00000242265/ENSG00000166831/ENSG00000136574/ENSG00000156535/ENSG00000169856/ENSG00000139269/ENSG00000125084
BP	GO:0090329	regulation of DNA-dependent DNA replication	8/748	48/14327	0.00313466	0.0485978	ENSG00000167513/ENSG00000140534/ENSG00000165891/ENSG00000112312/ENSG00000129173/ENSG00000197299/ENSG00000139618/ENSG00000276644	CDT1/TICRR/E2F7/GMNN/E2F8/BLM/BRCA2/DACH1	8	0		8	ENSG00000167513/ENSG00000140534/ENSG00000165891/ENSG00000112312/ENSG00000129173/ENSG00000197299/ENSG00000139618/ENSG00000276644
BP	GO:0007369	gastrulation	17/748	156/14327	0.00323303	0.0499542	ENSG00000130635/ENSG00000120875/ENSG00000142156/ENSG00000138166/ENSG00000053747/ENSG00000120129/ENSG00000116729/ENSG00000134817/ENSG00000139318/ENSG00000273706/ENSG00000085741/ENSG00000171388/ENSG00000064655/ENSG00000107984/ENSG00000168874/ENSG00000170577/ENSG00000163513	COL5A1/DUSP4/COL6A1/DUSP5/LAMA3/DUSP1/WLS/APLNR/DUSP6/LHX1/WNT11/APLN/EYA2/DKK1/ATOH8/SIX2/TGFBR2	17	9	ENSG00000130635/ENSG00000142156/ENSG00000120129/ENSG00000116729/ENSG00000085741/ENSG00000064655/ENSG00000107984/ENSG00000168874/ENSG00000163513	8	ENSG00000120875/ENSG00000138166/ENSG00000053747/ENSG00000134817/ENSG00000139318/ENSG00000273706/ENSG00000171388/ENSG00000170577
BP	GO:0031571	mitotic G1 DNA damage checkpoint	10/748	70/14327	0.00328024	0.0503445	ENSG00000170312/ENSG00000134057/ENSG00000132646/ENSG00000075218/ENSG00000087586/ENSG00000101412/ENSG00000165891/ENSG00000158402/ENSG00000129173/ENSG00000073282	CDK1/CCNB1/PCNA/GTSE1/AURKA/E2F1/E2F7/CDC25C/E2F8/TP63	10	0		10	ENSG00000170312/ENSG00000134057/ENSG00000132646/ENSG00000075218/ENSG00000087586/ENSG00000101412/ENSG00000165891/ENSG00000158402/ENSG00000129173/ENSG00000073282
BP	GO:0044819	mitotic G1/S transition checkpoint	10/748	70/14327	0.00328024	0.0503445	ENSG00000170312/ENSG00000134057/ENSG00000132646/ENSG00000075218/ENSG00000087586/ENSG00000101412/ENSG00000165891/ENSG00000158402/ENSG00000129173/ENSG00000073282	CDK1/CCNB1/PCNA/GTSE1/AURKA/E2F1/E2F7/CDC25C/E2F8/TP63	10	0		10	ENSG00000170312/ENSG00000134057/ENSG00000132646/ENSG00000075218/ENSG00000087586/ENSG00000101412/ENSG00000165891/ENSG00000158402/ENSG00000129173/ENSG00000073282
BP	GO:0006335	DNA replication-dependent nucleosome assembly	6/748	29/14327	0.00335822	0.0510294	ENSG00000105011/ENSG00000159259/ENSG00000158406/ENSG00000270276/ENSG00000197153/ENSG00000276966	ASF1B/CHAF1B/HIST1H4H/HIST2H4B/HIST1H3J/HIST1H4E	6	2	ENSG00000158406/ENSG00000276966	4	ENSG00000105011/ENSG00000159259/ENSG00000270276/ENSG00000197153
BP	GO:0034723	DNA replication-dependent nucleosome organization	6/748	29/14327	0.00335822	0.0510294	ENSG00000105011/ENSG00000159259/ENSG00000158406/ENSG00000270276/ENSG00000197153/ENSG00000276966	ASF1B/CHAF1B/HIST1H4H/HIST2H4B/HIST1H3J/HIST1H4E	6	2	ENSG00000158406/ENSG00000276966	4	ENSG00000105011/ENSG00000159259/ENSG00000270276/ENSG00000197153
BP	GO:0060306	regulation of membrane repolarization	6/748	29/14327	0.00335822	0.0510294	ENSG00000153956/ENSG00000055118/ENSG00000177098/ENSG00000145362/ENSG00000118729/ENSG00000265107	CACNA2D1/KCNH2/SCN4B/ANK2/CASQ2/GJA5	6	4	ENSG00000153956/ENSG00000145362/ENSG00000118729/ENSG00000265107	2	ENSG00000055118/ENSG00000177098
BP	GO:0009263	deoxyribonucleotide biosynthetic process	4/748	13/14327	0.00360827	0.0544683	ENSG00000167325/ENSG00000128951/ENSG00000176890/ENSG00000171848	RRM1/DUT/TYMS/RRM2	4	0		4	ENSG00000167325/ENSG00000128951/ENSG00000176890/ENSG00000171848
BP	GO:0031657	regulation of cyclin-dependent protein serine/threonine kinase activity involved in G1/S transition of mitotic cell cycle	4/748	13/14327	0.00360827	0.0544683	ENSG00000123080/ENSG00000147883/ENSG00000105810/ENSG00000129355	CDKN2C/CDKN2B/CDK6/CDKN2D	4	2	ENSG00000147883/ENSG00000105810	2	ENSG00000123080/ENSG00000129355
BP	GO:0090288	negative regulation of cellular response to growth factor stimulus	14/748	119/14327	0.00362054	0.0544743	ENSG00000124225/ENSG00000242265/ENSG00000070404/ENSG00000187678/ENSG00000166831/ENSG00000164056/ENSG00000196562/ENSG00000156535/ENSG00000169856/ENSG00000171388/ENSG00000107984/ENSG00000128045/ENSG00000125084/ENSG00000163513	PMEPA1/PEG10/FSTL3/SPRY4/RBPMS2/SPRY1/SULF2/CD109/ONECUT1/APLN/DKK1/RASL11B/WNT1/TGFBR2	14	7	ENSG00000124225/ENSG00000070404/ENSG00000164056/ENSG00000196562/ENSG00000107984/ENSG00000128045/ENSG00000163513	7	ENSG00000242265/ENSG00000187678/ENSG00000166831/ENSG00000156535/ENSG00000169856/ENSG00000171388/ENSG00000125084
BP	GO:0044783	G1 DNA damage checkpoint	10/748	71/14327	0.00364387	0.0545249	ENSG00000170312/ENSG00000134057/ENSG00000132646/ENSG00000075218/ENSG00000087586/ENSG00000101412/ENSG00000165891/ENSG00000158402/ENSG00000129173/ENSG00000073282	CDK1/CCNB1/PCNA/GTSE1/AURKA/E2F1/E2F7/CDC25C/E2F8/TP63	10	0		10	ENSG00000170312/ENSG00000134057/ENSG00000132646/ENSG00000075218/ENSG00000087586/ENSG00000101412/ENSG00000165891/ENSG00000158402/ENSG00000129173/ENSG00000073282
BP	GO:0045661	regulation of myoblast differentiation	7/748	39/14327	0.00365955	0.0545249	ENSG00000117318/ENSG00000150782/ENSG00000165887/ENSG00000145824/ENSG00000125735/ENSG00000139174/ENSG00000169245	ID3/IL18/ANKRD2/CXCL14/TNFSF14/PRICKLE1/CXCL10	7	7	ENSG00000117318/ENSG00000150782/ENSG00000165887/ENSG00000145824/ENSG00000125735/ENSG00000139174/ENSG00000169245	0
BP	GO:0090224	regulation of spindle organization	7/748	39/14327	0.00365955	0.0545249	ENSG00000166851/ENSG00000076382/ENSG00000088325/ENSG00000013810/ENSG00000121957/ENSG00000134222/ENSG00000136122	PLK1/SPAG5/TPX2/TACC3/GPSM2/PSRC1/BORA	7	0		7	ENSG00000166851/ENSG00000076382/ENSG00000088325/ENSG00000013810/ENSG00000121957/ENSG00000134222/ENSG00000136122
BP	GO:0060048	cardiac muscle contraction	13/748	107/14327	0.00375668	0.055791	ENSG00000153956/ENSG00000213366/ENSG00000118523/ENSG00000136574/ENSG00000198626/ENSG00000114854/ENSG00000055118/ENSG00000177098/ENSG00000145362/ENSG00000118729/ENSG00000170214/ENSG00000265107/ENSG00000162989	CACNA2D1/GSTM2/CTGF/GATA4/RYR2/TNNC1/KCNH2/SCN4B/ANK2/CASQ2/ADRA1B/GJA5/KCNJ3	13	9	ENSG00000153956/ENSG00000213366/ENSG00000118523/ENSG00000198626/ENSG00000114854/ENSG00000145362/ENSG00000118729/ENSG00000170214/ENSG00000265107	4	ENSG00000136574/ENSG00000055118/ENSG00000177098/ENSG00000162989
BP	GO:0071158	positive regulation of cell cycle arrest	11/748	83/14327	0.00380314	0.0562987	ENSG00000170312/ENSG00000134057/ENSG00000132646/ENSG00000075218/ENSG00000087586/ENSG00000101412/ENSG00000012048/ENSG00000165891/ENSG00000158402/ENSG00000129173/ENSG00000173404	CDK1/CCNB1/PCNA/GTSE1/AURKA/E2F1/BRCA1/E2F7/CDC25C/E2F8/INSM1	11	0		11	ENSG00000170312/ENSG00000134057/ENSG00000132646/ENSG00000075218/ENSG00000087586/ENSG00000101412/ENSG00000012048/ENSG00000165891/ENSG00000158402/ENSG00000129173/ENSG00000173404
BP	GO:0003171	atrioventricular valve development	5/748	21/14327	0.00386991	0.057103	ENSG00000142871/ENSG00000130558/ENSG00000092969/ENSG00000265107/ENSG00000163513	CYR61/OLFM1/TGFB2/GJA5/TGFBR2	5	4	ENSG00000142871/ENSG00000092969/ENSG00000265107/ENSG00000163513	1	ENSG00000130558
BP	GO:0009636	response to toxic substance	35/748	418/14327	0.00397947	0.0585314	ENSG00000170312/ENSG00000134057/ENSG00000132646/ENSG00000228716/ENSG00000109321/ENSG00000177606/ENSG00000125148/ENSG00000114346/ENSG00000171791/ENSG00000176890/ENSG00000106546/ENSG00000147485/ENSG00000106462/ENSG00000135046/ENSG00000041982/ENSG00000198695/ENSG00000120129/ENSG00000140465/ENSG00000088305/ENSG00000198786/ENSG00000213366/ENSG00000136492/ENSG00000113140/ENSG00000164867/ENSG00000137561…	CDK1/CCNB1/PCNA/DHFR/AREG/JUN/MT2A/ECT2/BCL2/TYMS/AHR/PXDNL/EZH2/ANXA1/TNC/MT-ND6/DUSP1/CYP1A1/DNMT3B/MT-ND5/GSTM2/BRIP1/SPARC/NOS3/TTPA/SLC6A4/PDGFD/AXL/SCN9A/TRH/EGR1/HPGD/CYP2E1/MET/CHRNB2	35	18	ENSG00000177606/ENSG00000106546/ENSG00000147485/ENSG00000135046/ENSG00000041982/ENSG00000198695/ENSG00000120129/ENSG00000140465/ENSG00000198786/ENSG00000213366/ENSG00000164867/ENSG00000108576/ENSG00000170962/ENSG00000169432/ENSG00000164120/ENSG00000130649/ENSG00000105976/ENSG00000160716	17	ENSG00000170312/ENSG00000134057/ENSG00000132646/ENSG00000228716/ENSG00000109321/ENSG00000125148/ENSG00000114346/ENSG00000171791/ENSG00000176890/ENSG00000106462/ENSG00000088305/ENSG00000136492/ENSG00000113140/ENSG00000137561/ENSG00000167601/ENSG00000170893/ENSG00000120738
BP	GO:0044818	mitotic G2/M transition checkpoint	6/748	30/14327	0.00401567	0.0588752	ENSG00000170312/ENSG00000140525/ENSG00000140534/ENSG00000012048/ENSG00000197299/ENSG00000092853	CDK1/FANCI/TICRR/BRCA1/BLM/CLSPN	6	0		6	ENSG00000170312/ENSG00000140525/ENSG00000140534/ENSG00000012048/ENSG00000197299/ENSG00000092853
BP	GO:0006977	DNA damage response, signal transduction by p53 class mediator resulting in cell cycle arrest	9/748	61/14327	0.00415606	0.0605466	ENSG00000170312/ENSG00000134057/ENSG00000132646/ENSG00000075218/ENSG00000087586/ENSG00000101412/ENSG00000165891/ENSG00000158402/ENSG00000129173	CDK1/CCNB1/PCNA/GTSE1/AURKA/E2F1/E2F7/CDC25C/E2F8	9	0		9	ENSG00000170312/ENSG00000134057/ENSG00000132646/ENSG00000075218/ENSG00000087586/ENSG00000101412/ENSG00000165891/ENSG00000158402/ENSG00000129173
BP	GO:0060411	cardiac septum morphogenesis	9/748	61/14327	0.00415606	0.0605466	ENSG00000142871/ENSG00000109685/ENSG00000164442/ENSG00000092969/ENSG00000136574/ENSG00000085741/ENSG00000265107/ENSG00000099250/ENSG00000163513	CYR61/NSD2/CITED2/TGFB2/GATA4/WNT11/GJA5/NRP1/TGFBR2	9	7	ENSG00000142871/ENSG00000164442/ENSG00000092969/ENSG00000085741/ENSG00000265107/ENSG00000099250/ENSG00000163513	2	ENSG00000109685/ENSG00000136574
BP	GO:0046660	female sex differentiation	12/748	96/14327	0.0041726	0.0605952	ENSG00000184937/ENSG00000171791/ENSG00000187741/ENSG00000139618/ENSG00000276644/ENSG00000164867/ENSG00000124882/ENSG00000273706/ENSG00000073282/ENSG00000100206/ENSG00000167601/ENSG00000214274	WT1/BCL2/FANCA/BRCA2/DACH1/NOS3/EREG/LHX1/TP63/DMC1/AXL/ANG	12	1	ENSG00000164867	11	ENSG00000184937/ENSG00000171791/ENSG00000187741/ENSG00000139618/ENSG00000276644/ENSG00000124882/ENSG00000273706/ENSG00000073282/ENSG00000100206/ENSG00000167601/ENSG00000214274
BP	GO:0042542	response to hydrogen peroxide	14/748	121/14327	0.00421302	0.0607973	ENSG00000170312/ENSG00000132646/ENSG00000109321/ENSG00000177606/ENSG00000114346/ENSG00000171791/ENSG00000106462/ENSG00000135046/ENSG00000198695/ENSG00000120129/ENSG00000198786/ENSG00000170962/ENSG00000167601/ENSG00000105976	CDK1/PCNA/AREG/JUN/ECT2/BCL2/EZH2/ANXA1/MT-ND6/DUSP1/MT-ND5/PDGFD/AXL/MET	14	7	ENSG00000177606/ENSG00000135046/ENSG00000198695/ENSG00000120129/ENSG00000198786/ENSG00000170962/ENSG00000105976	7	ENSG00000170312/ENSG00000132646/ENSG00000109321/ENSG00000114346/ENSG00000171791/ENSG00000106462/ENSG00000167601
BP	GO:0072006	nephron development	14/748	121/14327	0.00421302	0.0607973	ENSG00000272398/ENSG00000138193/ENSG00000184937/ENSG00000171791/ENSG00000008196/ENSG00000154188/ENSG00000273706/ENSG00000196562/ENSG00000085741/ENSG00000170962/ENSG00000170577/ENSG00000125084/ENSG00000120738/ENSG00000119630	CD24/PLCE1/WT1/BCL2/TFAP2B/ANGPT1/LHX1/SULF2/WNT11/PDGFD/SIX2/WNT1/EGR1/PGF	14	6	ENSG00000272398/ENSG00000138193/ENSG00000008196/ENSG00000196562/ENSG00000085741/ENSG00000170962	8	ENSG00000184937/ENSG00000171791/ENSG00000154188/ENSG00000273706/ENSG00000170577/ENSG00000125084/ENSG00000120738/ENSG00000119630
BP	GO:0006636	unsaturated fatty acid biosynthetic process	7/748	40/14327	0.00424011	0.0608058	ENSG00000149485/ENSG00000134824/ENSG00000135046/ENSG00000012779/ENSG00000196139/ENSG00000145284/ENSG00000164120	FADS1/FADS2/ANXA1/ALOX5/AKR1C3/SCD5/HPGD	7	5	ENSG00000135046/ENSG00000012779/ENSG00000196139/ENSG00000145284/ENSG00000164120	2	ENSG00000149485/ENSG00000134824
BP	GO:0086009	membrane repolarization	7/748	40/14327	0.00424011	0.0608058	ENSG00000153956/ENSG00000055118/ENSG00000177098/ENSG00000145362/ENSG00000118729/ENSG00000265107/ENSG00000162989	CACNA2D1/KCNH2/SCN4B/ANK2/CASQ2/GJA5/KCNJ3	7	4	ENSG00000153956/ENSG00000145362/ENSG00000118729/ENSG00000265107	3	ENSG00000055118/ENSG00000177098/ENSG00000162989
BP	GO:0009991	response to extracellular stimulus	35/748	420/14327	0.00429066	0.0613391	ENSG00000132646/ENSG00000114200/ENSG00000147883/ENSG00000177606/ENSG00000149485/ENSG00000100889/ENSG00000171791/ENSG00000176890/ENSG00000137193/ENSG00000139112/ENSG00000041982/ENSG00000111012/ENSG00000140465/ENSG00000088305/ENSG00000025039/ENSG00000136492/ENSG00000129355/ENSG00000196139/ENSG00000158445/ENSG00000137752/ENSG00000148926/ENSG00000188338/ENSG00000113140/ENSG00000111199/ENSG00000136574…	PCNA/BCHE/CDKN2B/JUN/FADS1/PCK2/BCL2/TYMS/PIM1/GABARAPL1/TNC/CYP27B1/CYP1A1/DNMT3B/RRAGD/BRIP1/CDKN2D/AKR1C3/KCNB1/CASP1/ADM/SLC38A3/SPARC/TRPV4/GATA4/TTPA/SPX/WNT11/AOC1/SLC6A4/HTR2C/CXCL10/AXL/TGFBR2/UCN2	35	17	ENSG00000147883/ENSG00000177606/ENSG00000139112/ENSG00000041982/ENSG00000140465/ENSG00000025039/ENSG00000196139/ENSG00000158445/ENSG00000137752/ENSG00000148926/ENSG00000134548/ENSG00000085741/ENSG00000108576/ENSG00000147246/ENSG00000169245/ENSG00000163513/ENSG00000145040	18	ENSG00000132646/ENSG00000114200/ENSG00000149485/ENSG00000100889/ENSG00000171791/ENSG00000176890/ENSG00000137193/ENSG00000111012/ENSG00000088305/ENSG00000136492/ENSG00000129355/ENSG00000188338/ENSG00000113140/ENSG00000111199/ENSG00000136574/ENSG00000137561/ENSG00000002726/ENSG00000167601
BP	GO:0003012	muscle system process	30/748	346/14327	0.00450207	0.0641615	ENSG00000138193/ENSG00000101335/ENSG00000109255/ENSG00000106462/ENSG00000122786/ENSG00000153956/ENSG00000213366/ENSG00000165887/ENSG00000118523/ENSG00000156299/ENSG00000172164/ENSG00000136574/ENSG00000179057/ENSG00000164867/ENSG00000196562/ENSG00000198626/ENSG00000114854/ENSG00000134548/ENSG00000055118/ENSG00000165895/ENSG00000177098/ENSG00000145362/ENSG00000185532/ENSG00000118729/ENSG00000170214…	PLCE1/MYL9/NMU/EZH2/CALD1/CACNA2D1/GSTM2/ANKRD2/CTGF/TIAM1/SNTB1/GATA4/IGSF22/NOS3/SULF2/RYR2/TNNC1/SPX/KCNH2/ARHGAP42/SCN4B/ANK2/PRKG1/CASQ2/ADRA1B/GJA5/KCNJ3/SSPN/EDNRB/CHRNB2	30	23	ENSG00000138193/ENSG00000101335/ENSG00000122786/ENSG00000153956/ENSG00000213366/ENSG00000165887/ENSG00000118523/ENSG00000172164/ENSG00000179057/ENSG00000164867/ENSG00000196562/ENSG00000198626/ENSG00000114854/ENSG00000134548/ENSG00000165895/ENSG00000145362/ENSG00000185532/ENSG00000118729/ENSG00000170214/ENSG00000265107/ENSG00000123096/ENSG00000136160/ENSG00000160716	7	ENSG00000109255/ENSG00000106462/ENSG00000156299/ENSG00000136574/ENSG00000055118/ENSG00000177098/ENSG00000162989
BP	GO:1902105	regulation of leukocyte differentiation	20/748	202/14327	0.00451833	0.0641938	ENSG00000177606/ENSG00000144554/ENSG00000161031/ENSG00000070404/ENSG00000105810/ENSG00000187741/ENSG00000135046/ENSG00000150782/ENSG00000204252/ENSG00000133710/ENSG00000115318/ENSG00000079385/ENSG00000164342/ENSG00000152154/ENSG00000167601/ENSG00000168961/ENSG00000104432/ENSG00000163513/ENSG00000161405/ENSG00000003137	JUN/FANCD2/PGLYRP2/FSTL3/CDK6/FANCA/ANXA1/IL18/HLA-DOA/SPINK5/LOXL3/CEACAM1/TLR3/TMEM178A/AXL/LGALS9/IL7/TGFBR2/IKZF3/CYP26B1	20	14	ENSG00000177606/ENSG00000070404/ENSG00000105810/ENSG00000135046/ENSG00000150782/ENSG00000204252/ENSG00000079385/ENSG00000164342/ENSG00000152154/ENSG00000168961/ENSG00000104432/ENSG00000163513/ENSG00000161405/ENSG00000003137	6	ENSG00000144554/ENSG00000161031/ENSG00000187741/ENSG00000133710/ENSG00000115318/ENSG00000167601
BP	GO:0072431	signal transduction involved in mitotic G1 DNA damage checkpoint	9/748	62/14327	0.00464228	0.065549	ENSG00000170312/ENSG00000134057/ENSG00000132646/ENSG00000075218/ENSG00000087586/ENSG00000101412/ENSG00000165891/ENSG00000158402/ENSG00000129173	CDK1/CCNB1/PCNA/GTSE1/AURKA/E2F1/E2F7/CDC25C/E2F8	9	0		9	ENSG00000170312/ENSG00000134057/ENSG00000132646/ENSG00000075218/ENSG00000087586/ENSG00000101412/ENSG00000165891/ENSG00000158402/ENSG00000129173
BP	GO:1902400	intracellular signal transduction involved in G1 DNA damage checkpoint	9/748	62/14327	0.00464228	0.065549	ENSG00000170312/ENSG00000134057/ENSG00000132646/ENSG00000075218/ENSG00000087586/ENSG00000101412/ENSG00000165891/ENSG00000158402/ENSG00000129173	CDK1/CCNB1/PCNA/GTSE1/AURKA/E2F1/E2F7/CDC25C/E2F8	9	0		9	ENSG00000170312/ENSG00000134057/ENSG00000132646/ENSG00000075218/ENSG00000087586/ENSG00000101412/ENSG00000165891/ENSG00000158402/ENSG00000129173
BP	GO:0099622	cardiac muscle cell membrane repolarization	6/748	31/14327	0.00476367	0.0662945	ENSG00000153956/ENSG00000055118/ENSG00000177098/ENSG00000145362/ENSG00000265107/ENSG00000162989	CACNA2D1/KCNH2/SCN4B/ANK2/GJA5/KCNJ3	6	3	ENSG00000153956/ENSG00000145362/ENSG00000265107	3	ENSG00000055118/ENSG00000177098/ENSG00000162989
BP	GO:0060047	heart contraction	21/748	217/14327	0.00478869	0.0662945	ENSG00000096433/ENSG00000075461/ENSG00000092969/ENSG00000109255/ENSG00000153956/ENSG00000213366/ENSG00000118523/ENSG00000148926/ENSG00000136574/ENSG00000164867/ENSG00000198626/ENSG00000114854/ENSG00000134548/ENSG00000055118/ENSG00000177098/ENSG00000171388/ENSG00000145362/ENSG00000118729/ENSG00000170214/ENSG00000265107/ENSG00000162989	ITPR3/CACNG4/TGFB2/NMU/CACNA2D1/GSTM2/CTGF/ADM/GATA4/NOS3/RYR2/TNNC1/SPX/KCNH2/SCN4B/APLN/ANK2/CASQ2/ADRA1B/GJA5/KCNJ3	21	14	ENSG00000075461/ENSG00000092969/ENSG00000153956/ENSG00000213366/ENSG00000118523/ENSG00000148926/ENSG00000164867/ENSG00000198626/ENSG00000114854/ENSG00000134548/ENSG00000145362/ENSG00000118729/ENSG00000170214/ENSG00000265107	7	ENSG00000096433/ENSG00000109255/ENSG00000136574/ENSG00000055118/ENSG00000177098/ENSG00000171388/ENSG00000162989
BP	GO:0000729	DNA double-strand break processing	5/748	22/14327	0.0047962	0.0662945	ENSG00000012048/ENSG00000138376/ENSG00000197299/ENSG00000138346/ENSG00000136492	BRCA1/BARD1/BLM/DNA2/BRIP1	5	0		5	ENSG00000012048/ENSG00000138376/ENSG00000197299/ENSG00000138346/ENSG00000136492
BP	GO:0050716	positive regulation of interleukin-1 secretion	5/748	22/14327	0.0047962	0.0662945	ENSG00000173432/ENSG00000137752/ENSG00000091592/ENSG00000168961/ENSG00000229314	SAA1/CASP1/NLRP1/LGALS9/ORM1	5	5	ENSG00000173432/ENSG00000137752/ENSG00000091592/ENSG00000168961/ENSG00000229314	0
BP	GO:0061437	renal system vasculature development	5/748	22/14327	0.0047962	0.0662945	ENSG00000184937/ENSG00000154188/ENSG00000170962/ENSG00000120738/ENSG00000099250	WT1/ANGPT1/PDGFD/EGR1/NRP1	5	2	ENSG00000170962/ENSG00000099250	3	ENSG00000184937/ENSG00000154188/ENSG00000120738
BP	GO:0061440	kidney vasculature development	5/748	22/14327	0.0047962	0.0662945	ENSG00000184937/ENSG00000154188/ENSG00000170962/ENSG00000120738/ENSG00000099250	WT1/ANGPT1/PDGFD/EGR1/NRP1	5	2	ENSG00000170962/ENSG00000099250	3	ENSG00000184937/ENSG00000154188/ENSG00000120738
BP	GO:0099623	regulation of cardiac muscle cell membrane repolarization	5/748	22/14327	0.0047962	0.0662945	ENSG00000153956/ENSG00000055118/ENSG00000177098/ENSG00000145362/ENSG00000265107	CACNA2D1/KCNH2/SCN4B/ANK2/GJA5	5	3	ENSG00000153956/ENSG00000145362/ENSG00000265107	2	ENSG00000055118/ENSG00000177098
BP	GO:0040037	negative regulation of fibroblast growth factor receptor signaling pathway	4/748	14/14327	0.00484509	0.0665615	ENSG00000187678/ENSG00000164056/ENSG00000196562/ENSG00000171388	SPRY4/SPRY1/SULF2/APLN	4	2	ENSG00000164056/ENSG00000196562	2	ENSG00000187678/ENSG00000171388
BP	GO:0042448	progesterone metabolic process	4/748	14/14327	0.00484509	0.0665615	ENSG00000151632/ENSG00000196139/ENSG00000148926/ENSG00000120738	AKR1C2/AKR1C3/ADM/EGR1	4	3	ENSG00000151632/ENSG00000196139/ENSG00000148926	1	ENSG00000120738
BP	GO:0030595	leukocyte chemotaxis	16/748	149/14327	0.00485904	0.0665615	ENSG00000129988/ENSG00000092969/ENSG00000108691/ENSG00000135046/ENSG00000106804/ENSG00000173432/ENSG00000145824/ENSG00000111199/ENSG00000125735/ENSG00000121966/ENSG00000102962/ENSG00000169245/ENSG00000168961/ENSG00000127507/ENSG00000136160/ENSG00000119630	LBP/TGFB2/CCL2/ANXA1/C5/SAA1/CXCL14/TRPV4/TNFSF14/CXCR4/CCL22/CXCL10/LGALS9/ADGRE2/EDNRB/PGF	16	12	ENSG00000129988/ENSG00000092969/ENSG00000108691/ENSG00000135046/ENSG00000173432/ENSG00000145824/ENSG00000125735/ENSG00000102962/ENSG00000169245/ENSG00000168961/ENSG00000127507/ENSG00000136160	4	ENSG00000106804/ENSG00000111199/ENSG00000121966/ENSG00000119630
BP	GO:0086010	membrane depolarization during action potential	7/748	41/14327	0.00488768	0.0667547	ENSG00000153956/ENSG00000055118/ENSG00000177098/ENSG00000145362/ENSG00000265107/ENSG00000169432/ENSG00000152705	CACNA2D1/KCNH2/SCN4B/ANK2/GJA5/SCN9A/CATSPER3	7	4	ENSG00000153956/ENSG00000145362/ENSG00000265107/ENSG00000169432	3	ENSG00000055118/ENSG00000177098/ENSG00000152705
BP	GO:1901216	positive regulation of neuron death	10/748	74/14327	0.00492945	0.0671253	ENSG00000177606/ENSG00000092969/ENSG00000101057/ENSG00000153094/ENSG00000008196/ENSG00000125266/ENSG00000107984/ENSG00000120738/ENSG00000165917/ENSG00000077264	JUN/TGFB2/MYBL2/BCL2L11/TFAP2B/EFNB2/DKK1/EGR1/RAPSN/PAK3	10	7	ENSG00000177606/ENSG00000092969/ENSG00000008196/ENSG00000125266/ENSG00000107984/ENSG00000165917/ENSG00000077264	3	ENSG00000101057/ENSG00000153094/ENSG00000120738
BP	GO:0072413	signal transduction involved in mitotic cell cycle checkpoint	9/748	63/14327	0.00517162	0.0698016	ENSG00000170312/ENSG00000134057/ENSG00000132646/ENSG00000075218/ENSG00000087586/ENSG00000101412/ENSG00000165891/ENSG00000158402/ENSG00000129173	CDK1/CCNB1/PCNA/GTSE1/AURKA/E2F1/E2F7/CDC25C/E2F8	9	0		9	ENSG00000170312/ENSG00000134057/ENSG00000132646/ENSG00000075218/ENSG00000087586/ENSG00000101412/ENSG00000165891/ENSG00000158402/ENSG00000129173
BP	GO:1902402	signal transduction involved in mitotic DNA damage checkpoint	9/748	63/14327	0.00517162	0.0698016	ENSG00000170312/ENSG00000134057/ENSG00000132646/ENSG00000075218/ENSG00000087586/ENSG00000101412/ENSG00000165891/ENSG00000158402/ENSG00000129173	CDK1/CCNB1/PCNA/GTSE1/AURKA/E2F1/E2F7/CDC25C/E2F8	9	0		9	ENSG00000170312/ENSG00000134057/ENSG00000132646/ENSG00000075218/ENSG00000087586/ENSG00000101412/ENSG00000165891/ENSG00000158402/ENSG00000129173
BP	GO:1902403	signal transduction involved in mitotic DNA integrity checkpoint	9/748	63/14327	0.00517162	0.0698016	ENSG00000170312/ENSG00000134057/ENSG00000132646/ENSG00000075218/ENSG00000087586/ENSG00000101412/ENSG00000165891/ENSG00000158402/ENSG00000129173	CDK1/CCNB1/PCNA/GTSE1/AURKA/E2F1/E2F7/CDC25C/E2F8	9	0		9	ENSG00000170312/ENSG00000134057/ENSG00000132646/ENSG00000075218/ENSG00000087586/ENSG00000101412/ENSG00000165891/ENSG00000158402/ENSG00000129173
BP	GO:0086003	cardiac muscle cell contraction	8/748	52/14327	0.00520632	0.070064	ENSG00000153956/ENSG00000136574/ENSG00000198626/ENSG00000055118/ENSG00000177098/ENSG00000145362/ENSG00000265107/ENSG00000162989	CACNA2D1/GATA4/RYR2/KCNH2/SCN4B/ANK2/GJA5/KCNJ3	8	4	ENSG00000153956/ENSG00000198626/ENSG00000145362/ENSG00000265107	4	ENSG00000136574/ENSG00000055118/ENSG00000177098/ENSG00000162989
BP	GO:0045619	regulation of lymphocyte differentiation	14/748	124/14327	0.005247	0.0704049	ENSG00000144554/ENSG00000161031/ENSG00000187741/ENSG00000135046/ENSG00000150782/ENSG00000204252/ENSG00000133710/ENSG00000115318/ENSG00000167601/ENSG00000168961/ENSG00000104432/ENSG00000163513/ENSG00000161405/ENSG00000003137	FANCD2/PGLYRP2/FANCA/ANXA1/IL18/HLA-DOA/SPINK5/LOXL3/AXL/LGALS9/IL7/TGFBR2/IKZF3/CYP26B1	14	8	ENSG00000135046/ENSG00000150782/ENSG00000204252/ENSG00000168961/ENSG00000104432/ENSG00000163513/ENSG00000161405/ENSG00000003137	6	ENSG00000144554/ENSG00000161031/ENSG00000187741/ENSG00000133710/ENSG00000115318/ENSG00000167601
BP	GO:0010035	response to inorganic substance	36/748	441/14327	0.00528537	0.0705415	ENSG00000170312/ENSG00000134057/ENSG00000132646/ENSG00000228716/ENSG00000096433/ENSG00000109321/ENSG00000177606/ENSG00000125148/ENSG00000114346/ENSG00000171791/ENSG00000145386/ENSG00000070404/ENSG00000198804/ENSG00000106462/ENSG00000135046/ENSG00000198695/ENSG00000140848/ENSG00000120129/ENSG00000197299/ENSG00000140465/ENSG00000198786/ENSG00000008196/ENSG00000196139/ENSG00000104419/ENSG00000113140…	CDK1/CCNB1/PCNA/DHFR/ITPR3/AREG/JUN/MT2A/ECT2/BCL2/CCNA2/FSTL3/MT-CO1/EZH2/ANXA1/MT-ND6/CPNE2/DUSP1/BLM/CYP1A1/MT-ND5/TFAP2B/AKR1C3/NDRG1/SPARC/NOS3/RYR2/TNNC1/SNCB/TERT/AOC1/CASQ2/PDGFD/AXL/CYP2E1/MET	36	17	ENSG00000177606/ENSG00000070404/ENSG00000198804/ENSG00000135046/ENSG00000198695/ENSG00000120129/ENSG00000140465/ENSG00000198786/ENSG00000008196/ENSG00000196139/ENSG00000164867/ENSG00000198626/ENSG00000114854/ENSG00000118729/ENSG00000170962/ENSG00000130649/ENSG00000105976	19	ENSG00000170312/ENSG00000134057/ENSG00000132646/ENSG00000228716/ENSG00000096433/ENSG00000109321/ENSG00000125148/ENSG00000114346/ENSG00000171791/ENSG00000145386/ENSG00000106462/ENSG00000140848/ENSG00000197299/ENSG00000104419/ENSG00000113140/ENSG00000074317/ENSG00000164362/ENSG00000002726/ENSG00000167601
BP	GO:0071560	cellular response to transforming growth factor beta stimulus	19/748	191/14327	0.00528792	0.0705415	ENSG00000124225/ENSG00000164442/ENSG00000147883/ENSG00000177606/ENSG00000092969/ENSG00000242265/ENSG00000159840/ENSG00000148677/ENSG00000111846/ENSG00000156535/ENSG00000169856/ENSG00000128045/ENSG00000153071/ENSG00000170962/ENSG00000125084/ENSG00000134532/ENSG00000164120/ENSG00000163513/ENSG00000122176	PMEPA1/CITED2/CDKN2B/JUN/TGFB2/PEG10/ZYX/ANKRD1/GCNT2/CD109/ONECUT1/RASL11B/DAB2/PDGFD/WNT1/SOX5/HPGD/TGFBR2/FMOD	19	14	ENSG00000124225/ENSG00000164442/ENSG00000147883/ENSG00000177606/ENSG00000092969/ENSG00000159840/ENSG00000148677/ENSG00000111846/ENSG00000128045/ENSG00000153071/ENSG00000170962/ENSG00000164120/ENSG00000163513/ENSG00000122176	5	ENSG00000242265/ENSG00000156535/ENSG00000169856/ENSG00000125084/ENSG00000134532
BP	GO:0003015	heart process	21/748	219/14327	0.00531786	0.0707352	ENSG00000096433/ENSG00000075461/ENSG00000092969/ENSG00000109255/ENSG00000153956/ENSG00000213366/ENSG00000118523/ENSG00000148926/ENSG00000136574/ENSG00000164867/ENSG00000198626/ENSG00000114854/ENSG00000134548/ENSG00000055118/ENSG00000177098/ENSG00000171388/ENSG00000145362/ENSG00000118729/ENSG00000170214/ENSG00000265107/ENSG00000162989	ITPR3/CACNG4/TGFB2/NMU/CACNA2D1/GSTM2/CTGF/ADM/GATA4/NOS3/RYR2/TNNC1/SPX/KCNH2/SCN4B/APLN/ANK2/CASQ2/ADRA1B/GJA5/KCNJ3	21	14	ENSG00000075461/ENSG00000092969/ENSG00000153956/ENSG00000213366/ENSG00000118523/ENSG00000148926/ENSG00000164867/ENSG00000198626/ENSG00000114854/ENSG00000134548/ENSG00000145362/ENSG00000118729/ENSG00000170214/ENSG00000265107	7	ENSG00000096433/ENSG00000109255/ENSG00000136574/ENSG00000055118/ENSG00000177098/ENSG00000171388/ENSG00000162989
BP	GO:0006303	double-strand break repair via nonhomologous end joining	10/748	75/14327	0.00542906	0.0720056	ENSG00000109685/ENSG00000124795/ENSG00000012048/ENSG00000137337/ENSG00000188486/ENSG00000138376/ENSG00000158406/ENSG00000051341/ENSG00000270276/ENSG00000276966	NSD2/DEK/BRCA1/MDC1/H2AFX/BARD1/HIST1H4H/POLQ/HIST2H4B/HIST1H4E	10	2	ENSG00000158406/ENSG00000276966	8	ENSG00000109685/ENSG00000124795/ENSG00000012048/ENSG00000137337/ENSG00000188486/ENSG00000138376/ENSG00000051341/ENSG00000270276
BP	GO:0007179	transforming growth factor beta receptor signaling pathway	16/748	151/14327	0.00552678	0.0730905	ENSG00000124225/ENSG00000164442/ENSG00000147883/ENSG00000177606/ENSG00000092969/ENSG00000242265/ENSG00000159840/ENSG00000111846/ENSG00000156535/ENSG00000169856/ENSG00000128045/ENSG00000153071/ENSG00000125084/ENSG00000164120/ENSG00000163513/ENSG00000122176	PMEPA1/CITED2/CDKN2B/JUN/TGFB2/PEG10/ZYX/GCNT2/CD109/ONECUT1/RASL11B/DAB2/WNT1/HPGD/TGFBR2/FMOD	16	12	ENSG00000124225/ENSG00000164442/ENSG00000147883/ENSG00000177606/ENSG00000092969/ENSG00000159840/ENSG00000111846/ENSG00000128045/ENSG00000153071/ENSG00000164120/ENSG00000163513/ENSG00000122176	4	ENSG00000242265/ENSG00000156535/ENSG00000169856/ENSG00000125084
BP	GO:0046456	icosanoid biosynthetic process	7/748	42/14327	0.00560693	0.0735449	ENSG00000149485/ENSG00000135046/ENSG00000012779/ENSG00000196139/ENSG00000116711/ENSG00000099998/ENSG00000164120	FADS1/ANXA1/ALOX5/AKR1C3/PLA2G4A/GGT5/HPGD	7	5	ENSG00000135046/ENSG00000012779/ENSG00000196139/ENSG00000116711/ENSG00000164120	2	ENSG00000149485/ENSG00000099998
BP	GO:0048247	lymphocyte chemotaxis	6/748	32/14327	0.00560922	0.0735449	ENSG00000108691/ENSG00000173432/ENSG00000145824/ENSG00000125735/ENSG00000102962/ENSG00000169245	CCL2/SAA1/CXCL14/TNFSF14/CCL22/CXCL10	6	6	ENSG00000108691/ENSG00000173432/ENSG00000145824/ENSG00000125735/ENSG00000102962/ENSG00000169245	0
BP	GO:0086091	regulation of heart rate by cardiac conduction	6/748	32/14327	0.00560922	0.0735449	ENSG00000153956/ENSG00000055118/ENSG00000177098/ENSG00000145362/ENSG00000265107/ENSG00000162989	CACNA2D1/KCNH2/SCN4B/ANK2/GJA5/KCNJ3	6	3	ENSG00000153956/ENSG00000145362/ENSG00000265107	3	ENSG00000055118/ENSG00000177098/ENSG00000162989
BP	GO:0001936	regulation of endothelial cell proliferation	12/748	100/14327	0.0058092	0.075874	ENSG00000164104/ENSG00000177606/ENSG00000179388/ENSG00000134817/ENSG00000113140/ENSG00000171388/ENSG00000168874/ENSG00000173482/ENSG00000214274/ENSG00000165757/ENSG00000099250/ENSG00000119630	HMGB2/JUN/EGR3/APLNR/SPARC/APLN/ATOH8/PTPRM/ANG/JCAD/NRP1/PGF	12	5	ENSG00000177606/ENSG00000168874/ENSG00000173482/ENSG00000165757/ENSG00000099250	7	ENSG00000164104/ENSG00000179388/ENSG00000134817/ENSG00000113140/ENSG00000171388/ENSG00000214274/ENSG00000119630
BP	GO:0006310	DNA recombination	22/748	235/14327	0.00583177	0.075874	ENSG00000164104/ENSG00000131153/ENSG00000160957/ENSG00000109685/ENSG00000131747/ENSG00000140451/ENSG00000173559/ENSG00000012048/ENSG00000174371/ENSG00000188486/ENSG00000138376/ENSG00000093009/ENSG00000197299/ENSG00000138346/ENSG00000139618/ENSG00000085999/ENSG00000051341/ENSG00000121211/ENSG00000136492/ENSG00000111247/ENSG00000169621/ENSG00000100206	HMGB2/GINS2/RECQL4/NSD2/TOP2A/PIF1/NABP1/BRCA1/EXO1/H2AFX/BARD1/CDC45/BLM/DNA2/BRCA2/RAD54L/POLQ/MND1/BRIP1/RAD51AP1/APLF/DMC1	22	2	ENSG00000173559/ENSG00000169621	20	ENSG00000164104/ENSG00000131153/ENSG00000160957/ENSG00000109685/ENSG00000131747/ENSG00000140451/ENSG00000012048/ENSG00000174371/ENSG00000188486/ENSG00000138376/ENSG00000093009/ENSG00000197299/ENSG00000138346/ENSG00000139618/ENSG00000085999/ENSG00000051341/ENSG00000121211/ENSG00000136492/ENSG00000111247/ENSG00000100206
BP	GO:0000188	inactivation of MAPK activity	5/748	23/14327	0.00586953	0.075874	ENSG00000120875/ENSG00000138166/ENSG00000120129/ENSG00000139318/ENSG00000130829	DUSP4/DUSP5/DUSP1/DUSP6/DUSP9	5	1	ENSG00000120129	4	ENSG00000120875/ENSG00000138166/ENSG00000139318/ENSG00000130829
BP	GO:0006266	DNA ligation	5/748	23/14327	0.00586953	0.075874	ENSG00000164104/ENSG00000132646/ENSG00000131747/ENSG00000105486/ENSG00000169621	HMGB2/PCNA/TOP2A/LIG1/APLF	5	1	ENSG00000169621	4	ENSG00000164104/ENSG00000132646/ENSG00000131747/ENSG00000105486
BP	GO:0032506	cytokinetic process	5/748	23/14327	0.00586953	0.075874	ENSG00000178999/ENSG00000161800/ENSG00000138182/ENSG00000011426/ENSG00000137807	AURKB/RACGAP1/KIF20B/ANLN/KIF23	5	0		5	ENSG00000178999/ENSG00000161800/ENSG00000138182/ENSG00000011426/ENSG00000137807
BP	GO:0007610	behavior	37/748	460/14327	0.0059866	0.0769857	ENSG00000171992/ENSG00000096433/ENSG00000114200/ENSG00000177606/ENSG00000154146/ENSG00000171791/ENSG00000131094/ENSG00000183971/ENSG00000109255/ENSG00000138031/ENSG00000184564/ENSG00000078725/ENSG00000174469/ENSG00000100302/ENSG00000197587/ENSG00000276644/ENSG00000128285/ENSG00000122756/ENSG00000118515/ENSG00000169621/ENSG00000139910/ENSG00000203797/ENSG00000006468/ENSG00000079215/ENSG00000171388…	SYNPO/ITPR3/BCHE/JUN/NRGN/BCL2/C1QL1/NPW/NMU/ADCY3/SLITRK6/BRINP1/CNTNAP2/RASD2/DMBX1/DACH1/MCHR1/CNTFR/SGK1/APLF/NOVA1/DDO/ETV1/SLC1A3/APLN/LRRN4/SLC6A4/DKK1/ADRA1B/HTR2C/GRIN2D/CNTNAP4/VLDLR/SCN9A/TRH/GPR19/CHRNB2	37	16	ENSG00000171992/ENSG00000177606/ENSG00000078725/ENSG00000118515/ENSG00000169621/ENSG00000139910/ENSG00000203797/ENSG00000079215/ENSG00000125872/ENSG00000108576/ENSG00000107984/ENSG00000170214/ENSG00000147246/ENSG00000152910/ENSG00000169432/ENSG00000160716	21	ENSG00000096433/ENSG00000114200/ENSG00000154146/ENSG00000171791/ENSG00000131094/ENSG00000183971/ENSG00000109255/ENSG00000138031/ENSG00000184564/ENSG00000174469/ENSG00000100302/ENSG00000197587/ENSG00000276644/ENSG00000128285/ENSG00000122756/ENSG00000006468/ENSG00000171388/ENSG00000105464/ENSG00000147852/ENSG00000170893/ENSG00000183150
BP	GO:0055123	digestive system development	13/748	113/14327	0.00598908	0.0769857	ENSG00000134057/ENSG00000092969/ENSG00000171791/ENSG00000176890/ENSG00000140465/ENSG00000116729/ENSG00000166831/ENSG00000136574/ENSG00000073282/ENSG00000085741/ENSG00000170577/ENSG00000136160/ENSG00000163513	CCNB1/TGFB2/BCL2/TYMS/CYP1A1/WLS/RBPMS2/GATA4/TP63/WNT11/SIX2/EDNRB/TGFBR2	13	6	ENSG00000092969/ENSG00000140465/ENSG00000116729/ENSG00000085741/ENSG00000136160/ENSG00000163513	7	ENSG00000134057/ENSG00000171791/ENSG00000176890/ENSG00000166831/ENSG00000136574/ENSG00000073282/ENSG00000170577
BP	GO:0006022	aminoglycan metabolic process	16/748	153/14327	0.00626711	0.0803346	ENSG00000169439/ENSG00000072571/ENSG00000135048/ENSG00000161031/ENSG00000137193/ENSG00000139329/ENSG00000235863/ENSG00000154188/ENSG00000111846/ENSG00000173546/ENSG00000103044/ENSG00000064886/ENSG00000173376/ENSG00000111817/ENSG00000122176/ENSG00000136542	SDC2/HMMR/CEMIP2/PGLYRP2/PIM1/LUM/B3GALT4/ANGPT1/GCNT2/CSPG4/HAS3/CHI3L2/NDNF/DSE/FMOD/GALNT5	16	7	ENSG00000169439/ENSG00000135048/ENSG00000139329/ENSG00000111846/ENSG00000064886/ENSG00000111817/ENSG00000122176	9	ENSG00000072571/ENSG00000161031/ENSG00000137193/ENSG00000235863/ENSG00000154188/ENSG00000173546/ENSG00000103044/ENSG00000173376/ENSG00000136542
BP	GO:0002237	response to molecule of bacterial origin	25/748	280/14327	0.00628989	0.080402	ENSG00000164104/ENSG00000272398/ENSG00000129988/ENSG00000163362/ENSG00000177606/ENSG00000100889/ENSG00000108691/ENSG00000111012/ENSG00000148677/ENSG00000140465/ENSG00000150782/ENSG00000137752/ENSG00000054967/ENSG00000148926/ENSG00000113140/ENSG00000197561/ENSG00000164867/ENSG00000090376/ENSG00000169245/ENSG00000204397/ENSG00000167601/ENSG00000168961/ENSG00000164120/ENSG00000136160/ENSG00000114698	HMGB2/CD24/LBP/INAVA/JUN/PCK2/CCL2/CYP27B1/ANKRD1/CYP1A1/IL18/CASP1/RELT/ADM/SPARC/ELANE/NOS3/IRAK3/CXCL10/CARD16/AXL/LGALS9/HPGD/EDNRB/PLSCR4	25	16	ENSG00000272398/ENSG00000129988/ENSG00000177606/ENSG00000108691/ENSG00000148677/ENSG00000140465/ENSG00000150782/ENSG00000137752/ENSG00000148926/ENSG00000164867/ENSG00000169245/ENSG00000204397/ENSG00000168961/ENSG00000164120/ENSG00000136160/ENSG00000114698	9	ENSG00000164104/ENSG00000163362/ENSG00000100889/ENSG00000111012/ENSG00000054967/ENSG00000113140/ENSG00000197561/ENSG00000090376/ENSG00000167601
BP	GO:0048012	hepatocyte growth factor receptor signaling pathway	4/748	15/14327	0.00633741	0.0805606	ENSG00000117632/ENSG00000176945/ENSG00000099250/ENSG00000105976	STMN1/MUC20/NRP1/MET	4	3	ENSG00000176945/ENSG00000099250/ENSG00000105976	1	ENSG00000117632
BP	GO:0051782	negative regulation of cell division	4/748	15/14327	0.00633741	0.0805606	ENSG00000178999/ENSG00000165891/ENSG00000129173/ENSG00000197299	AURKB/E2F7/E2F8/BLM	4	0		4	ENSG00000178999/ENSG00000165891/ENSG00000129173/ENSG00000197299
BP	GO:0032722	positive regulation of chemokine production	7/748	43/14327	0.00640252	0.0809399	ENSG00000129988/ENSG00000106804/ENSG00000111199/ENSG00000164342/ENSG00000168961/ENSG00000120738/ENSG00000104432	LBP/C5/TRPV4/TLR3/LGALS9/EGR1/IL7	7	4	ENSG00000129988/ENSG00000164342/ENSG00000168961/ENSG00000104432	3	ENSG00000106804/ENSG00000111199/ENSG00000120738
BP	GO:0086002	cardiac muscle cell action potential involved in contraction	7/748	43/14327	0.00640252	0.0809399	ENSG00000153956/ENSG00000198626/ENSG00000055118/ENSG00000177098/ENSG00000145362/ENSG00000265107/ENSG00000162989	CACNA2D1/RYR2/KCNH2/SCN4B/ANK2/GJA5/KCNJ3	7	4	ENSG00000153956/ENSG00000198626/ENSG00000145362/ENSG00000265107	3	ENSG00000055118/ENSG00000177098/ENSG00000162989
BP	GO:0006338	chromatin remodeling	17/748	167/14327	0.00644488	0.0812515	ENSG00000164104/ENSG00000123485/ENSG00000137812/ENSG00000115163/ENSG00000124795/ENSG00000151725/ENSG00000119969/ENSG00000129534/ENSG00000100162/ENSG00000158406/ENSG00000166451/ENSG00000123219/ENSG00000153044/ENSG00000102384/ENSG00000270276/ENSG00000073282/ENSG00000276966	HMGB2/HJURP/KNL1/CENPA/DEK/CENPU/HELLS/MIS18BP1/CENPM/HIST1H4H/CENPN/CENPK/CENPH/CENPI/HIST2H4B/TP63/HIST1H4E	17	2	ENSG00000158406/ENSG00000276966	15	ENSG00000164104/ENSG00000123485/ENSG00000137812/ENSG00000115163/ENSG00000124795/ENSG00000151725/ENSG00000119969/ENSG00000129534/ENSG00000100162/ENSG00000166451/ENSG00000123219/ENSG00000153044/ENSG00000102384/ENSG00000270276/ENSG00000073282
BP	GO:0051785	positive regulation of nuclear division	8/748	54/14327	0.00657061	0.0823786	ENSG00000175063/ENSG00000146670/ENSG00000167513/ENSG00000126787/ENSG00000087586/ENSG00000135476/ENSG00000137804/ENSG00000124882	UBE2C/CDCA5/CDT1/DLGAP5/AURKA/ESPL1/NUSAP1/EREG	8	0		8	ENSG00000175063/ENSG00000146670/ENSG00000167513/ENSG00000126787/ENSG00000087586/ENSG00000135476/ENSG00000137804/ENSG00000124882
BP	GO:1903524	positive regulation of blood circulation	8/748	54/14327	0.00657061	0.0823786	ENSG00000092969/ENSG00000109255/ENSG00000118523/ENSG00000148926/ENSG00000198626/ENSG00000171388/ENSG00000170214/ENSG00000265107	TGFB2/NMU/CTGF/ADM/RYR2/APLN/ADRA1B/GJA5	8	6	ENSG00000092969/ENSG00000118523/ENSG00000148926/ENSG00000198626/ENSG00000170214/ENSG00000265107	2	ENSG00000109255/ENSG00000171388
BP	GO:0071559	response to transforming growth factor beta	19/748	195/14327	0.00658814	0.0823786	ENSG00000124225/ENSG00000164442/ENSG00000147883/ENSG00000177606/ENSG00000092969/ENSG00000242265/ENSG00000159840/ENSG00000148677/ENSG00000111846/ENSG00000156535/ENSG00000169856/ENSG00000128045/ENSG00000153071/ENSG00000170962/ENSG00000125084/ENSG00000134532/ENSG00000164120/ENSG00000163513/ENSG00000122176	PMEPA1/CITED2/CDKN2B/JUN/TGFB2/PEG10/ZYX/ANKRD1/GCNT2/CD109/ONECUT1/RASL11B/DAB2/PDGFD/WNT1/SOX5/HPGD/TGFBR2/FMOD	19	14	ENSG00000124225/ENSG00000164442/ENSG00000147883/ENSG00000177606/ENSG00000092969/ENSG00000159840/ENSG00000148677/ENSG00000111846/ENSG00000128045/ENSG00000153071/ENSG00000170962/ENSG00000164120/ENSG00000163513/ENSG00000122176	5	ENSG00000242265/ENSG00000156535/ENSG00000169856/ENSG00000125084/ENSG00000134532
BP	GO:0060485	mesenchyme development	20/748	210/14327	0.0069245	0.0863493	ENSG00000101447/ENSG00000130558/ENSG00000164442/ENSG00000092969/ENSG00000184937/ENSG00000171791/ENSG00000106462/ENSG00000156299/ENSG00000136574/ENSG00000164056/ENSG00000111846/ENSG00000138623/ENSG00000115318/ENSG00000085741/ENSG00000153071/ENSG00000170577/ENSG00000136160/ENSG00000099250/ENSG00000163513/ENSG00000168646	FAM83D/OLFM1/CITED2/TGFB2/WT1/BCL2/EZH2/TIAM1/GATA4/SPRY1/GCNT2/SEMA7A/LOXL3/WNT11/DAB2/SIX2/EDNRB/NRP1/TGFBR2/AXIN2	20	11	ENSG00000164442/ENSG00000092969/ENSG00000164056/ENSG00000111846/ENSG00000138623/ENSG00000085741/ENSG00000153071/ENSG00000136160/ENSG00000099250/ENSG00000163513/ENSG00000168646	9	ENSG00000101447/ENSG00000130558/ENSG00000184937/ENSG00000171791/ENSG00000106462/ENSG00000156299/ENSG00000136574/ENSG00000115318/ENSG00000170577
BP	GO:0000302	response to reactive oxygen species	19/748	196/14327	0.00695091	0.0864437	ENSG00000170312/ENSG00000132646/ENSG00000228716/ENSG00000109321/ENSG00000177606/ENSG00000114346/ENSG00000171791/ENSG00000145386/ENSG00000106462/ENSG00000135046/ENSG00000198695/ENSG00000120129/ENSG00000198786/ENSG00000196139/ENSG00000164867/ENSG00000170962/ENSG00000167601/ENSG00000130649/ENSG00000105976	CDK1/PCNA/DHFR/AREG/JUN/ECT2/BCL2/CCNA2/EZH2/ANXA1/MT-ND6/DUSP1/MT-ND5/AKR1C3/NOS3/PDGFD/AXL/CYP2E1/MET	19	10	ENSG00000177606/ENSG00000135046/ENSG00000198695/ENSG00000120129/ENSG00000198786/ENSG00000196139/ENSG00000164867/ENSG00000170962/ENSG00000130649/ENSG00000105976	9	ENSG00000170312/ENSG00000132646/ENSG00000228716/ENSG00000109321/ENSG00000114346/ENSG00000171791/ENSG00000145386/ENSG00000106462/ENSG00000167601
BP	GO:0032602	chemokine production	9/748	66/14327	0.00704316	0.0869013	ENSG00000129988/ENSG00000150782/ENSG00000106804/ENSG00000111199/ENSG00000197561/ENSG00000164342/ENSG00000168961/ENSG00000120738/ENSG00000104432	LBP/IL18/C5/TRPV4/ELANE/TLR3/LGALS9/EGR1/IL7	9	5	ENSG00000129988/ENSG00000150782/ENSG00000164342/ENSG00000168961/ENSG00000104432	4	ENSG00000106804/ENSG00000111199/ENSG00000197561/ENSG00000120738
BP	GO:0032526	response to retinoic acid	11/748	90/14327	0.00705919	0.0869013	ENSG00000041982/ENSG00000120129/ENSG00000078725/ENSG00000129355/ENSG00000085741/ENSG00000108576/ENSG00000171401/ENSG00000107984/ENSG00000198963/ENSG00000163453/ENSG00000003137	TNC/DUSP1/BRINP1/CDKN2D/WNT11/SLC6A4/KRT13/DKK1/RORB/IGFBP7/CYP26B1	11	10	ENSG00000041982/ENSG00000120129/ENSG00000078725/ENSG00000085741/ENSG00000108576/ENSG00000171401/ENSG00000107984/ENSG00000198963/ENSG00000163453/ENSG00000003137	1	ENSG00000129355
BP	GO:0072331	signal transduction by p53 class mediator	24/748	268/14327	0.00707291	0.0869013	ENSG00000170312/ENSG00000134057/ENSG00000111206/ENSG00000088325/ENSG00000178999/ENSG00000132646/ENSG00000075218/ENSG00000087586/ENSG00000101412/ENSG00000007968/ENSG00000012048/ENSG00000174371/ENSG00000165891/ENSG00000158402/ENSG00000129173/ENSG00000138376/ENSG00000197299/ENSG00000138346/ENSG00000148677/ENSG00000139618/ENSG00000165887/ENSG00000136492/ENSG00000104419/ENSG00000073282	CDK1/CCNB1/FOXM1/TPX2/AURKB/PCNA/GTSE1/AURKA/E2F1/E2F2/BRCA1/EXO1/E2F7/CDC25C/E2F8/BARD1/BLM/DNA2/ANKRD1/BRCA2/ANKRD2/BRIP1/NDRG1/TP63	24	2	ENSG00000148677/ENSG00000165887	22	ENSG00000170312/ENSG00000134057/ENSG00000111206/ENSG00000088325/ENSG00000178999/ENSG00000132646/ENSG00000075218/ENSG00000087586/ENSG00000101412/ENSG00000007968/ENSG00000012048/ENSG00000174371/ENSG00000165891/ENSG00000158402/ENSG00000129173/ENSG00000138376/ENSG00000197299/ENSG00000138346/ENSG00000139618/ENSG00000136492/ENSG00000104419/ENSG00000073282
BP	GO:0003209	cardiac atrium morphogenesis	5/748	24/14327	0.00710132	0.0869013	ENSG00000142871/ENSG00000109685/ENSG00000092969/ENSG00000136574/ENSG00000265107	CYR61/NSD2/TGFB2/GATA4/GJA5	5	3	ENSG00000142871/ENSG00000092969/ENSG00000265107	2	ENSG00000109685/ENSG00000136574
BP	GO:0051294	establishment of spindle orientation	5/748	24/14327	0.00710132	0.0869013	ENSG00000076382/ENSG00000080986/ENSG00000115163/ENSG00000121957/ENSG00000164056	SPAG5/NDC80/CENPA/GPSM2/SPRY1	5	1	ENSG00000164056	4	ENSG00000076382/ENSG00000080986/ENSG00000115163/ENSG00000121957
BP	GO:0051954	positive regulation of amine transport	5/748	24/14327	0.00710132	0.0869013	ENSG00000170540/ENSG00000158445/ENSG00000188338/ENSG00000170893/ENSG00000160716	ARL6IP1/KCNB1/SLC38A3/TRH/CHRNB2	5	2	ENSG00000158445/ENSG00000160716	3	ENSG00000170540/ENSG00000188338/ENSG00000170893
BP	GO:0050921	positive regulation of chemotaxis	12/748	103/14327	0.00734182	0.0893677	ENSG00000129988/ENSG00000198121/ENSG00000156299/ENSG00000145824/ENSG00000111199/ENSG00000125735/ENSG00000169245/ENSG00000170962/ENSG00000168961/ENSG00000099250/ENSG00000105976/ENSG00000119630	LBP/LPAR1/TIAM1/CXCL14/TRPV4/TNFSF14/CXCL10/PDGFD/LGALS9/NRP1/MET/PGF	12	8	ENSG00000129988/ENSG00000145824/ENSG00000125735/ENSG00000169245/ENSG00000170962/ENSG00000168961/ENSG00000099250/ENSG00000105976	4	ENSG00000198121/ENSG00000156299/ENSG00000111199/ENSG00000119630
BP	GO:0071156	regulation of cell cycle arrest	12/748	103/14327	0.00734182	0.0893677	ENSG00000170312/ENSG00000134057/ENSG00000111206/ENSG00000132646/ENSG00000075218/ENSG00000087586/ENSG00000101412/ENSG00000012048/ENSG00000165891/ENSG00000158402/ENSG00000129173/ENSG00000173404	CDK1/CCNB1/FOXM1/PCNA/GTSE1/AURKA/E2F1/BRCA1/E2F7/CDC25C/E2F8/INSM1	12	0		12	ENSG00000170312/ENSG00000134057/ENSG00000111206/ENSG00000132646/ENSG00000075218/ENSG00000087586/ENSG00000101412/ENSG00000012048/ENSG00000165891/ENSG00000158402/ENSG00000129173/ENSG00000173404
BP	GO:0051249	regulation of lymphocyte activation	28/748	329/14327	0.00759266	0.0915516	ENSG00000136235/ENSG00000272398/ENSG00000134258/ENSG00000109685/ENSG00000108691/ENSG00000171791/ENSG00000144554/ENSG00000196735/ENSG00000161031/ENSG00000106546/ENSG00000187741/ENSG00000135046/ENSG00000150782/ENSG00000125266/ENSG00000204252/ENSG00000133710/ENSG00000125735/ENSG00000169621/ENSG00000115318/ENSG00000079385/ENSG00000167601/ENSG00000168961/ENSG00000104432/ENSG00000163513/ENSG00000077264…	GPNMB/CD24/VTCN1/NSD2/CCL2/BCL2/FANCD2/HLA-DQA1/PGLYRP2/AHR/FANCA/ANXA1/IL18/EFNB2/HLA-DOA/SPINK5/TNFSF14/APLF/LOXL3/CEACAM1/AXL/LGALS9/IL7/TGFBR2/PAK3/IKZF3/CYP26B1/CHRNB2	28	20	ENSG00000136235/ENSG00000272398/ENSG00000134258/ENSG00000108691/ENSG00000196735/ENSG00000106546/ENSG00000135046/ENSG00000150782/ENSG00000125266/ENSG00000204252/ENSG00000125735/ENSG00000169621/ENSG00000079385/ENSG00000168961/ENSG00000104432/ENSG00000163513/ENSG00000077264/ENSG00000161405/ENSG00000003137/ENSG00000160716	8	ENSG00000109685/ENSG00000171791/ENSG00000144554/ENSG00000161031/ENSG00000187741/ENSG00000133710/ENSG00000115318/ENSG00000167601
BP	GO:0021545	cranial nerve development	6/748	34/14327	0.00762099	0.0915516	ENSG00000184564/ENSG00000198121/ENSG00000079215/ENSG00000099250/ENSG00000105997/ENSG00000160716	SLITRK6/LPAR1/SLC1A3/NRP1/HOXA3/CHRNB2	6	3	ENSG00000079215/ENSG00000099250/ENSG00000160716	3	ENSG00000184564/ENSG00000198121/ENSG00000105997
BP	GO:0050704	regulation of interleukin-1 secretion	6/748	34/14327	0.00762099	0.0915516	ENSG00000173432/ENSG00000137752/ENSG00000091592/ENSG00000204397/ENSG00000168961/ENSG00000229314	SAA1/CASP1/NLRP1/CARD16/LGALS9/ORM1	6	6	ENSG00000173432/ENSG00000137752/ENSG00000091592/ENSG00000204397/ENSG00000168961/ENSG00000229314	0
BP	GO:0051443	positive regulation of ubiquitin-protein transferase activity	6/748	34/14327	0.00762099	0.0915516	ENSG00000166851/ENSG00000175063/ENSG00000117399/ENSG00000108106/ENSG00000112029/ENSG00000164287	PLK1/UBE2C/CDC20/UBE2S/FBXO5/CDC20B	6	0		6	ENSG00000166851/ENSG00000175063/ENSG00000117399/ENSG00000108106/ENSG00000112029/ENSG00000164287
BP	GO:0060412	ventricular septum morphogenesis	6/748	34/14327	0.00762099	0.0915516	ENSG00000109685/ENSG00000164442/ENSG00000092969/ENSG00000085741/ENSG00000265107/ENSG00000163513	NSD2/CITED2/TGFB2/WNT11/GJA5/TGFBR2	6	5	ENSG00000164442/ENSG00000092969/ENSG00000085741/ENSG00000265107/ENSG00000163513	1	ENSG00000109685
BP	GO:0048762	mesenchymal cell differentiation	17/748	170/14327	0.00766813	0.0918774	ENSG00000101447/ENSG00000130558/ENSG00000092969/ENSG00000171791/ENSG00000106462/ENSG00000156299/ENSG00000164056/ENSG00000111846/ENSG00000138623/ENSG00000115318/ENSG00000085741/ENSG00000153071/ENSG00000170577/ENSG00000136160/ENSG00000099250/ENSG00000163513/ENSG00000168646	FAM83D/OLFM1/TGFB2/BCL2/EZH2/TIAM1/SPRY1/GCNT2/SEMA7A/LOXL3/WNT11/DAB2/SIX2/EDNRB/NRP1/TGFBR2/AXIN2	17	10	ENSG00000092969/ENSG00000164056/ENSG00000111846/ENSG00000138623/ENSG00000085741/ENSG00000153071/ENSG00000136160/ENSG00000099250/ENSG00000163513/ENSG00000168646	7	ENSG00000101447/ENSG00000130558/ENSG00000171791/ENSG00000106462/ENSG00000156299/ENSG00000115318/ENSG00000170577
BP	GO:0043062	extracellular structure organization	28/748	330/14327	0.00789931	0.0944009	ENSG00000130635/ENSG00000142871/ENSG00000092969/ENSG00000184937/ENSG00000158859/ENSG00000163435/ENSG00000005961/ENSG00000196739/ENSG00000142156/ENSG00000041982/ENSG00000053747/ENSG00000139329/ENSG00000084636/ENSG00000163975/ENSG00000077942/ENSG00000118523/ENSG00000154721/ENSG00000113140/ENSG00000133710/ENSG00000197561/ENSG00000046653/ENSG00000196562/ENSG00000103044/ENSG00000115318/ENSG00000187955…	COL5A1/CYR61/TGFB2/WT1/ADAMTS4/ELF3/ITGA2B/COL27A1/COL6A1/TNC/LAMA3/LUM/COL16A1/MELTF/FBLN1/CTGF/JAM2/SPARC/SPINK5/ELANE/GPM6B/SULF2/HAS3/LOXL3/COL14A1/NDNF/LOX/FMOD	28	15	ENSG00000130635/ENSG00000142871/ENSG00000092969/ENSG00000163435/ENSG00000196739/ENSG00000142156/ENSG00000041982/ENSG00000139329/ENSG00000084636/ENSG00000118523/ENSG00000046653/ENSG00000196562/ENSG00000187955/ENSG00000113083/ENSG00000122176	13	ENSG00000184937/ENSG00000158859/ENSG00000005961/ENSG00000053747/ENSG00000163975/ENSG00000077942/ENSG00000154721/ENSG00000113140/ENSG00000133710/ENSG00000197561/ENSG00000103044/ENSG00000115318/ENSG00000173376
BP	GO:1903522	regulation of blood circulation	21/748	227/14327	0.00793949	0.0946346	ENSG00000096433/ENSG00000075461/ENSG00000092969/ENSG00000109255/ENSG00000153956/ENSG00000213366/ENSG00000118523/ENSG00000148926/ENSG00000136574/ENSG00000164867/ENSG00000198626/ENSG00000134548/ENSG00000055118/ENSG00000165895/ENSG00000177098/ENSG00000171388/ENSG00000145362/ENSG00000118729/ENSG00000170214/ENSG00000265107/ENSG00000162989	ITPR3/CACNG4/TGFB2/NMU/CACNA2D1/GSTM2/CTGF/ADM/GATA4/NOS3/RYR2/SPX/KCNH2/ARHGAP42/SCN4B/APLN/ANK2/CASQ2/ADRA1B/GJA5/KCNJ3	21	14	ENSG00000075461/ENSG00000092969/ENSG00000153956/ENSG00000213366/ENSG00000118523/ENSG00000148926/ENSG00000164867/ENSG00000198626/ENSG00000134548/ENSG00000165895/ENSG00000145362/ENSG00000118729/ENSG00000170214/ENSG00000265107	7	ENSG00000096433/ENSG00000109255/ENSG00000136574/ENSG00000055118/ENSG00000177098/ENSG00000171388/ENSG00000162989
BP	GO:0071407	cellular response to organic cyclic compound	39/748	500/14327	0.00798584	0.0946505	ENSG00000134057/ENSG00000124225/ENSG00000131914/ENSG00000117318/ENSG00000186480/ENSG00000184937/ENSG00000100889/ENSG00000108691/ENSG00000012048/ENSG00000121621/ENSG00000106546/ENSG00000145386/ENSG00000138031/ENSG00000137193/ENSG00000106462/ENSG00000135046/ENSG00000041982/ENSG00000197299/ENSG00000111012/ENSG00000153094/ENSG00000148677/ENSG00000140465/ENSG00000150782/ENSG00000088305/ENSG00000213366…	CCNB1/PMEPA1/LIN28A/ID3/INSIG1/WT1/PCK2/CCL2/BRCA1/KIF18A/AHR/CCNA2/ADCY3/PIM1/EZH2/ANXA1/TNC/BLM/CYP27B1/BCL2L11/ANKRD1/CYP1A1/IL18/DNMT3B/GSTM2/AKR1C3/ESR2/GPD1/TP63/RYR2/TERT/TLR3/AOC1/SLC6A4/CASQ2/DAB2/RORB/EGR1/PAK3	39	20	ENSG00000124225/ENSG00000117318/ENSG00000108691/ENSG00000106546/ENSG00000135046/ENSG00000041982/ENSG00000148677/ENSG00000140465/ENSG00000150782/ENSG00000213366/ENSG00000196139/ENSG00000140009/ENSG00000167588/ENSG00000198626/ENSG00000164342/ENSG00000108576/ENSG00000118729/ENSG00000153071/ENSG00000198963/ENSG00000077264	19	ENSG00000134057/ENSG00000131914/ENSG00000186480/ENSG00000184937/ENSG00000100889/ENSG00000012048/ENSG00000121621/ENSG00000145386/ENSG00000138031/ENSG00000137193/ENSG00000106462/ENSG00000197299/ENSG00000111012/ENSG00000153094/ENSG00000088305/ENSG00000073282/ENSG00000164362/ENSG00000002726/ENSG00000120738
BP	GO:0006688	glycosphingolipid biosynthetic process	4/748	16/14327	0.00810583	0.0946505	ENSG00000135454/ENSG00000235863/ENSG00000148488/ENSG00000115525	B4GALNT1/B3GALT4/ST8SIA6/ST3GAL5	4	1	ENSG00000115525	3	ENSG00000135454/ENSG00000235863/ENSG00000148488
BP	GO:0007096	regulation of exit from mitosis	4/748	16/14327	0.00810583	0.0946505	ENSG00000175063/ENSG00000146670/ENSG00000184445/ENSG00000011426	UBE2C/CDCA5/KNTC1/ANLN	4	0		4	ENSG00000175063/ENSG00000146670/ENSG00000184445/ENSG00000011426
BP	GO:0035809	regulation of urine volume	4/748	16/14327	0.00810583	0.0946505	ENSG00000008196/ENSG00000113389/ENSG00000148926/ENSG00000136160	TFAP2B/NPR3/ADM/EDNRB	4	4	ENSG00000008196/ENSG00000113389/ENSG00000148926/ENSG00000136160	0
BP	GO:0035970	peptidyl-threonine dephosphorylation	4/748	16/14327	0.00810583	0.0946505	ENSG00000120875/ENSG00000138166/ENSG00000120129/ENSG00000175175	DUSP4/DUSP5/DUSP1/PPM1E	4	1	ENSG00000120129	3	ENSG00000120875/ENSG00000138166/ENSG00000175175
BP	GO:0086014	atrial cardiac muscle cell action potential	4/748	16/14327	0.00810583	0.0946505	ENSG00000198626/ENSG00000145362/ENSG00000265107/ENSG00000162989	RYR2/ANK2/GJA5/KCNJ3	4	3	ENSG00000198626/ENSG00000145362/ENSG00000265107	1	ENSG00000162989
BP	GO:0086026	atrial cardiac muscle cell to AV node cell signaling	4/748	16/14327	0.00810583	0.0946505	ENSG00000198626/ENSG00000145362/ENSG00000265107/ENSG00000162989	RYR2/ANK2/GJA5/KCNJ3	4	3	ENSG00000198626/ENSG00000145362/ENSG00000265107	1	ENSG00000162989
BP	GO:0086066	atrial cardiac muscle cell to AV node cell communication	4/748	16/14327	0.00810583	0.0946505	ENSG00000198626/ENSG00000145362/ENSG00000265107/ENSG00000162989	RYR2/ANK2/GJA5/KCNJ3	4	3	ENSG00000198626/ENSG00000145362/ENSG00000265107	1	ENSG00000162989
BP	GO:0050918	positive chemotaxis	7/748	45/14327	0.00824156	0.0959912	ENSG00000164104/ENSG00000136235/ENSG00000173432/ENSG00000154188/ENSG00000099250/ENSG00000105976/ENSG00000119630	HMGB2/GPNMB/SAA1/ANGPT1/NRP1/MET/PGF	7	4	ENSG00000136235/ENSG00000173432/ENSG00000099250/ENSG00000105976	3	ENSG00000164104/ENSG00000154188/ENSG00000119630
BP	GO:1902751	positive regulation of cell cycle G2/M phase transition	5/748	25/14327	0.0085027	0.0986385	ENSG00000170312/ENSG00000134057/ENSG00000143476/ENSG00000158402/ENSG00000164045	CDK1/CCNB1/DTL/CDC25C/CDC25A	5	0		5	ENSG00000170312/ENSG00000134057/ENSG00000143476/ENSG00000158402/ENSG00000164045
BP	GO:0048565	digestive tract development	12/748	105/14327	0.00852855	0.0986385	ENSG00000134057/ENSG00000092969/ENSG00000171791/ENSG00000176890/ENSG00000140465/ENSG00000166831/ENSG00000136574/ENSG00000073282/ENSG00000085741/ENSG00000170577/ENSG00000136160/ENSG00000163513	CCNB1/TGFB2/BCL2/TYMS/CYP1A1/RBPMS2/GATA4/TP63/WNT11/SIX2/EDNRB/TGFBR2	12	5	ENSG00000092969/ENSG00000140465/ENSG00000085741/ENSG00000136160/ENSG00000163513	7	ENSG00000134057/ENSG00000171791/ENSG00000176890/ENSG00000166831/ENSG00000136574/ENSG00000073282/ENSG00000170577
BP	GO:0048545	response to steroid hormone	28/748	332/14327	0.0085433	0.0986385	ENSG00000164104/ENSG00000124225/ENSG00000132646/ENSG00000114200/ENSG00000109321/ENSG00000138772/ENSG00000092969/ENSG00000100889/ENSG00000012048/ENSG00000171791/ENSG00000176890/ENSG00000135046/ENSG00000120129/ENSG00000153094/ENSG00000088305/ENSG00000118523/ENSG00000196139/ENSG00000148926/ENSG00000113140/ENSG00000140009/ENSG00000073282/ENSG00000113083/ENSG00000153071/ENSG00000198963/ENSG00000163453…	HMGB2/PMEPA1/PCNA/BCHE/AREG/ANXA3/TGFB2/PCK2/BRCA1/BCL2/TYMS/ANXA1/DUSP1/BCL2L11/DNMT3B/CTGF/AKR1C3/ADM/SPARC/ESR2/TP63/LOX/DAB2/RORB/IGFBP7/TRH/TGFBR2/CATSPER3	28	14	ENSG00000124225/ENSG00000138772/ENSG00000092969/ENSG00000135046/ENSG00000120129/ENSG00000118523/ENSG00000196139/ENSG00000148926/ENSG00000140009/ENSG00000113083/ENSG00000153071/ENSG00000198963/ENSG00000163453/ENSG00000163513	14	ENSG00000164104/ENSG00000132646/ENSG00000114200/ENSG00000109321/ENSG00000100889/ENSG00000012048/ENSG00000171791/ENSG00000176890/ENSG00000153094/ENSG00000088305/ENSG00000113140/ENSG00000073282/ENSG00000170893/ENSG00000152705
BP	GO:0043405	regulation of MAP kinase activity	26/748	302/14327	0.00855483	0.0986385	ENSG00000170312/ENSG00000183856/ENSG00000272398/ENSG00000163362/ENSG00000138193/ENSG00000120875/ENSG00000138166/ENSG00000106462/ENSG00000120129/ENSG00000129946/ENSG00000198121/ENSG00000106804/ENSG00000187678/ENSG00000173432/ENSG00000156299/ENSG00000164056/ENSG00000139318/ENSG00000197561/ENSG00000173546/ENSG00000121966/ENSG00000176945/ENSG00000090376/ENSG00000130829/ENSG00000107984/ENSG00000170962…	CDK1/IQGAP3/CD24/INAVA/PLCE1/DUSP4/DUSP5/EZH2/DUSP1/SHC2/LPAR1/C5/SPRY4/SAA1/TIAM1/SPRY1/DUSP6/ELANE/CSPG4/CXCR4/MUC20/IRAK3/DUSP9/DKK1/PDGFD/PAK3	26	10	ENSG00000272398/ENSG00000138193/ENSG00000120129/ENSG00000129946/ENSG00000173432/ENSG00000164056/ENSG00000176945/ENSG00000107984/ENSG00000170962/ENSG00000077264	16	ENSG00000170312/ENSG00000183856/ENSG00000163362/ENSG00000120875/ENSG00000138166/ENSG00000106462/ENSG00000198121/ENSG00000106804/ENSG00000187678/ENSG00000156299/ENSG00000139318/ENSG00000197561/ENSG00000173546/ENSG00000121966/ENSG00000090376/ENSG00000130829
BP	GO:0044706	multi-multicellular organism process	17/748	172/14327	0.00858267	0.0987115	ENSG00000171791/ENSG00000183668/ENSG00000111012/ENSG00000084636/ENSG00000140465/ENSG00000077942/ENSG00000105499/ENSG00000105137/ENSG00000148926/ENSG00000188338/ENSG00000203797/ENSG00000108576/ENSG00000168961/ENSG00000163453/ENSG00000164120/ENSG00000163513/ENSG00000119630	BCL2/PSG9/CYP27B1/COL16A1/CYP1A1/FBLN1/PLA2G4C/SYDE1/ADM/SLC38A3/DDO/SLC6A4/LGALS9/IGFBP7/HPGD/TGFBR2/PGF	17	12	ENSG00000183668/ENSG00000084636/ENSG00000140465/ENSG00000105499/ENSG00000105137/ENSG00000148926/ENSG00000203797/ENSG00000108576/ENSG00000168961/ENSG00000163453/ENSG00000164120/ENSG00000163513	5	ENSG00000171791/ENSG00000111012/ENSG00000077942/ENSG00000188338/ENSG00000119630
BP	GO:0016572	histone phosphorylation	6/748	35/14327	0.00880107	0.10097	ENSG00000170312/ENSG00000134057/ENSG00000178999/ENSG00000087586/ENSG00000145386/ENSG00000177602	CDK1/CCNB1/AURKB/AURKA/CCNA2/HASPIN	6	0		6	ENSG00000170312/ENSG00000134057/ENSG00000178999/ENSG00000087586/ENSG00000145386/ENSG00000177602
BP	GO:0035335	peptidyl-tyrosine dephosphorylation	11/748	93/14327	0.00898968	0.102281	ENSG00000100526/ENSG00000120875/ENSG00000158402/ENSG00000164045/ENSG00000138166/ENSG00000120129/ENSG00000127329/ENSG00000139318/ENSG00000130829/ENSG00000064655/ENSG00000173482	CDKN3/DUSP4/CDC25C/CDC25A/DUSP5/DUSP1/PTPRB/DUSP6/DUSP9/EYA2/PTPRM	11	4	ENSG00000120129/ENSG00000127329/ENSG00000064655/ENSG00000173482	7	ENSG00000100526/ENSG00000120875/ENSG00000158402/ENSG00000164045/ENSG00000138166/ENSG00000139318/ENSG00000130829
BP	GO:0042303	molting cycle	11/748	93/14327	0.00898968	0.102281	ENSG00000092969/ENSG00000171791/ENSG00000186832/ENSG00000133710/ENSG00000073282/ENSG00000156535/ENSG00000164362/ENSG00000198758/ENSG00000107984/ENSG00000127863/ENSG00000128422	TGFB2/BCL2/KRT16/SPINK5/TP63/CD109/TERT/EPS8L3/DKK1/TNFRSF19/KRT17	11	5	ENSG00000092969/ENSG00000186832/ENSG00000198758/ENSG00000107984/ENSG00000128422	6	ENSG00000171791/ENSG00000133710/ENSG00000073282/ENSG00000156535/ENSG00000164362/ENSG00000127863
BP	GO:0042633	hair cycle	11/748	93/14327	0.00898968	0.102281	ENSG00000092969/ENSG00000171791/ENSG00000186832/ENSG00000133710/ENSG00000073282/ENSG00000156535/ENSG00000164362/ENSG00000198758/ENSG00000107984/ENSG00000127863/ENSG00000128422	TGFB2/BCL2/KRT16/SPINK5/TP63/CD109/TERT/EPS8L3/DKK1/TNFRSF19/KRT17	11	5	ENSG00000092969/ENSG00000186832/ENSG00000198758/ENSG00000107984/ENSG00000128422	6	ENSG00000171791/ENSG00000133710/ENSG00000073282/ENSG00000156535/ENSG00000164362/ENSG00000127863
BP	GO:0009411	response to UV	14/748	132/14327	0.00902677	0.102281	ENSG00000178999/ENSG00000132646/ENSG00000168078/ENSG00000143476/ENSG00000171791/ENSG00000166803/ENSG00000134574/ENSG00000164045/ENSG00000139618/ENSG00000129355/ENSG00000163207/ENSG00000197561/ENSG00000073282/ENSG00000204397	AURKB/PCNA/PBK/DTL/BCL2/PCLAF/DDB2/CDC25A/BRCA2/CDKN2D/IVL/ELANE/TP63/CARD16	14	2	ENSG00000163207/ENSG00000204397	12	ENSG00000178999/ENSG00000132646/ENSG00000168078/ENSG00000143476/ENSG00000171791/ENSG00000166803/ENSG00000134574/ENSG00000164045/ENSG00000139618/ENSG00000129355/ENSG00000197561/ENSG00000073282
BP	GO:0046661	male sex differentiation	14/748	132/14327	0.00902677	0.102281	ENSG00000164104/ENSG00000164442/ENSG00000092969/ENSG00000167325/ENSG00000184937/ENSG00000171791/ENSG00000121621/ENSG00000070404/ENSG00000187741/ENSG00000153094/ENSG00000136492/ENSG00000196139/ENSG00000136574/ENSG00000164342	HMGB2/CITED2/TGFB2/RRM1/WT1/BCL2/KIF18A/FSTL3/FANCA/BCL2L11/BRIP1/AKR1C3/GATA4/TLR3	14	5	ENSG00000164442/ENSG00000092969/ENSG00000070404/ENSG00000196139/ENSG00000164342	9	ENSG00000164104/ENSG00000167325/ENSG00000184937/ENSG00000171791/ENSG00000121621/ENSG00000187741/ENSG00000153094/ENSG00000136492/ENSG00000136574
BP	GO:0070373	negative regulation of ERK1 and ERK2 cascade	8/748	57/14327	0.00910301	0.102891	ENSG00000120875/ENSG00000120129/ENSG00000187678/ENSG00000117228/ENSG00000077942/ENSG00000186897/ENSG00000164056/ENSG00000139318	DUSP4/DUSP1/SPRY4/GBP1/FBLN1/C1QL4/SPRY1/DUSP6	8	3	ENSG00000120129/ENSG00000117228/ENSG00000164056	5	ENSG00000120875/ENSG00000187678/ENSG00000077942/ENSG00000186897/ENSG00000139318
BP	GO:0055074	calcium ion homeostasis	27/748	319/14327	0.00926892	0.104214	ENSG00000272398/ENSG00000096433/ENSG00000138193/ENSG00000198959/ENSG00000171791/ENSG00000109255/ENSG00000198121/ENSG00000111012/ENSG00000153956/ENSG00000213366/ENSG00000008196/ENSG00000173432/ENSG00000134817/ENSG00000148926/ENSG00000128285/ENSG00000111199/ENSG00000197561/ENSG00000121966/ENSG00000198626/ENSG00000145362/ENSG00000152154/ENSG00000118729/ENSG00000170214/ENSG00000147246/ENSG00000105464…	CD24/ITPR3/PLCE1/TGM2/BCL2/NMU/LPAR1/CYP27B1/CACNA2D1/GSTM2/TFAP2B/SAA1/APLNR/ADM/MCHR1/TRPV4/ELANE/CXCR4/RYR2/ANK2/TMEM178A/CASQ2/ADRA1B/HTR2C/GRIN2D/CXCL10/EDNRB	27	16	ENSG00000272398/ENSG00000138193/ENSG00000198959/ENSG00000153956/ENSG00000213366/ENSG00000008196/ENSG00000173432/ENSG00000148926/ENSG00000198626/ENSG00000145362/ENSG00000152154/ENSG00000118729/ENSG00000170214/ENSG00000147246/ENSG00000169245/ENSG00000136160	11	ENSG00000096433/ENSG00000171791/ENSG00000109255/ENSG00000198121/ENSG00000111012/ENSG00000134817/ENSG00000128285/ENSG00000111199/ENSG00000197561/ENSG00000121966/ENSG00000105464
BP	GO:0046580	negative regulation of Ras protein signal transduction	7/748	46/14327	0.00929441	0.104214	ENSG00000117632/ENSG00000092969/ENSG00000187678/ENSG00000164056/ENSG00000197457/ENSG00000165895/ENSG00000105976	STMN1/TGFB2/SPRY4/SPRY1/STMN3/ARHGAP42/MET	7	4	ENSG00000092969/ENSG00000164056/ENSG00000165895/ENSG00000105976	3	ENSG00000117632/ENSG00000187678/ENSG00000197457
BP	GO:0000726	non-recombinational repair	10/748	81/14327	0.00930957	0.104214	ENSG00000109685/ENSG00000124795/ENSG00000012048/ENSG00000137337/ENSG00000188486/ENSG00000138376/ENSG00000158406/ENSG00000051341/ENSG00000270276/ENSG00000276966	NSD2/DEK/BRCA1/MDC1/H2AFX/BARD1/HIST1H4H/POLQ/HIST2H4B/HIST1H4E	10	2	ENSG00000158406/ENSG00000276966	8	ENSG00000109685/ENSG00000124795/ENSG00000012048/ENSG00000137337/ENSG00000188486/ENSG00000138376/ENSG00000051341/ENSG00000270276
BP	GO:0050803	regulation of synapse structure or activity	15/748	146/14327	0.00933364	0.104214	ENSG00000158258/ENSG00000117399/ENSG00000175928/ENSG00000184564/ENSG00000125848/ENSG00000156299/ENSG00000147642/ENSG00000173114/ENSG00000141668/ENSG00000107984/ENSG00000181790/ENSG00000107954/ENSG00000165917/ENSG00000077264/ENSG00000160716	CLSTN2/CDC20/LRRN1/SLITRK6/FLRT3/TIAM1/SYBU/LRRN3/CBLN2/DKK1/ADGRB1/NEURL1/RAPSN/PAK3/CHRNB2	15	9	ENSG00000175928/ENSG00000125848/ENSG00000147642/ENSG00000141668/ENSG00000107984/ENSG00000181790/ENSG00000165917/ENSG00000077264/ENSG00000160716	6	ENSG00000158258/ENSG00000117399/ENSG00000184564/ENSG00000156299/ENSG00000173114/ENSG00000107954
BP	GO:0071466	cellular response to xenobiotic stimulus	15/748	146/14327	0.00933364	0.104214	ENSG00000114200/ENSG00000101412/ENSG00000100889/ENSG00000106546/ENSG00000145386/ENSG00000140465/ENSG00000088305/ENSG00000213366/ENSG00000198626/ENSG00000131480/ENSG00000002726/ENSG00000118729/ENSG00000120738/ENSG00000130649/ENSG00000003137	BCHE/E2F1/PCK2/AHR/CCNA2/CYP1A1/DNMT3B/GSTM2/RYR2/AOC2/AOC1/CASQ2/EGR1/CYP2E1/CYP26B1	15	8	ENSG00000106546/ENSG00000140465/ENSG00000213366/ENSG00000198626/ENSG00000131480/ENSG00000118729/ENSG00000130649/ENSG00000003137	7	ENSG00000114200/ENSG00000101412/ENSG00000100889/ENSG00000145386/ENSG00000088305/ENSG00000002726/ENSG00000120738
BP	GO:0045766	positive regulation of angiogenesis	14/748	133/14327	0.00962084	0.10716	ENSG00000138772/ENSG00000012048/ENSG00000135046/ENSG00000106804/ENSG00000134817/ENSG00000148926/ENSG00000136574/ENSG00000164867/ENSG00000164362/ENSG00000164342/ENSG00000165757/ENSG00000099250/ENSG00000163513/ENSG00000119630	ANXA3/BRCA1/ANXA1/C5/APLNR/ADM/GATA4/NOS3/TERT/TLR3/JCAD/NRP1/TGFBR2/PGF	14	8	ENSG00000138772/ENSG00000135046/ENSG00000148926/ENSG00000164867/ENSG00000164342/ENSG00000165757/ENSG00000099250/ENSG00000163513	6	ENSG00000012048/ENSG00000106804/ENSG00000134817/ENSG00000136574/ENSG00000164362/ENSG00000119630
BP	GO:0050865	regulation of cell activation	33/748	412/14327	0.00967015	0.107449	ENSG00000136235/ENSG00000272398/ENSG00000134258/ENSG00000129988/ENSG00000109685/ENSG00000108691/ENSG00000171791/ENSG00000144554/ENSG00000196735/ENSG00000161031/ENSG00000106546/ENSG00000187741/ENSG00000135046/ENSG00000150782/ENSG00000118523/ENSG00000125266/ENSG00000204252/ENSG00000133710/ENSG00000125735/ENSG00000164867/ENSG00000169621/ENSG00000115318/ENSG00000079385/ENSG00000185532/ENSG00000167601…	GPNMB/CD24/VTCN1/LBP/NSD2/CCL2/BCL2/FANCD2/HLA-DQA1/PGLYRP2/AHR/FANCA/ANXA1/IL18/CTGF/EFNB2/HLA-DOA/SPINK5/TNFSF14/NOS3/APLF/LOXL3/CEACAM1/PRKG1/AXL/LGALS9/ADGRE2/IL7/TGFBR2/PAK3/IKZF3/CYP26B1/CHRNB2	33	25	ENSG00000136235/ENSG00000272398/ENSG00000134258/ENSG00000129988/ENSG00000108691/ENSG00000196735/ENSG00000106546/ENSG00000135046/ENSG00000150782/ENSG00000118523/ENSG00000125266/ENSG00000204252/ENSG00000125735/ENSG00000164867/ENSG00000169621/ENSG00000079385/ENSG00000185532/ENSG00000168961/ENSG00000127507/ENSG00000104432/ENSG00000163513/ENSG00000077264/ENSG00000161405/ENSG00000003137/ENSG00000160716	8	ENSG00000109685/ENSG00000171791/ENSG00000144554/ENSG00000161031/ENSG00000187741/ENSG00000133710/ENSG00000115318/ENSG00000167601
BP	GO:0019886	antigen processing and presentation of exogenous peptide antigen via MHC class II	11/748	94/14327	0.00971641	0.107702	ENSG00000090889/ENSG00000161800/ENSG00000142945/ENSG00000138778/ENSG00000163808/ENSG00000196735/ENSG00000121621/ENSG00000138160/ENSG00000137807/ENSG00000204252/ENSG00000241106	KIF4A/RACGAP1/KIF2C/CENPE/KIF15/HLA-DQA1/KIF18A/KIF11/KIF23/HLA-DOA/HLA-DOB	11	3	ENSG00000196735/ENSG00000204252/ENSG00000241106	8	ENSG00000090889/ENSG00000161800/ENSG00000142945/ENSG00000138778/ENSG00000163808/ENSG00000121621/ENSG00000138160/ENSG00000137807
BP	GO:0043524	negative regulation of neuron apoptotic process	13/748	120/14327	0.00981005	0.108478	ENSG00000118193/ENSG00000177606/ENSG00000108691/ENSG00000171791/ENSG00000008196/ENSG00000006016/ENSG00000122756/ENSG00000154188/ENSG00000074317/ENSG00000173376/ENSG00000164362/ENSG00000167601/ENSG00000099250	KIF14/JUN/CCL2/BCL2/TFAP2B/CRLF1/CNTFR/ANGPT1/SNCB/NDNF/TERT/AXL/NRP1	13	4	ENSG00000177606/ENSG00000108691/ENSG00000008196/ENSG00000099250	9	ENSG00000118193/ENSG00000171791/ENSG00000006016/ENSG00000122756/ENSG00000154188/ENSG00000074317/ENSG00000173376/ENSG00000164362/ENSG00000167601
BP	GO:0050673	epithelial cell proliferation	27/748	321/14327	0.0100216	0.109546	ENSG00000164104/ENSG00000183856/ENSG00000109321/ENSG00000147883/ENSG00000177606/ENSG00000092969/ENSG00000179388/ENSG00000105810/ENSG00000139618/ENSG00000134817/ENSG00000125266/ENSG00000113140/ENSG00000124882/ENSG00000196562/ENSG00000073282/ENSG00000156535/ENSG00000079385/ENSG00000109205/ENSG00000171388/ENSG00000168874/ENSG00000173482/ENSG00000214274/ENSG00000072163/ENSG00000136160/ENSG00000165757…	HMGB2/IQGAP3/AREG/CDKN2B/JUN/TGFB2/EGR3/CDK6/BRCA2/APLNR/EFNB2/SPARC/EREG/SULF2/TP63/CD109/CEACAM1/ODAM/APLN/ATOH8/PTPRM/ANG/LIMS2/EDNRB/JCAD/NRP1/PGF	27	14	ENSG00000147883/ENSG00000177606/ENSG00000092969/ENSG00000105810/ENSG00000125266/ENSG00000196562/ENSG00000079385/ENSG00000109205/ENSG00000168874/ENSG00000173482/ENSG00000072163/ENSG00000136160/ENSG00000165757/ENSG00000099250	13	ENSG00000164104/ENSG00000183856/ENSG00000109321/ENSG00000179388/ENSG00000139618/ENSG00000134817/ENSG00000113140/ENSG00000124882/ENSG00000073282/ENSG00000156535/ENSG00000171388/ENSG00000214274/ENSG00000119630
BP	GO:0051098	regulation of binding	27/748	321/14327	0.0100216	0.109546	ENSG00000164104/ENSG00000166851/ENSG00000146670/ENSG00000178999/ENSG00000075218/ENSG00000117650/ENSG00000167513/ENSG00000117318/ENSG00000087586/ENSG00000117632/ENSG00000123485/ENSG00000101412/ENSG00000177606/ENSG00000128951/ENSG00000171791/ENSG00000112312/ENSG00000156299/ENSG00000154188/ENSG00000119922/ENSG00000164362/ENSG00000132688/ENSG00000107984/ENSG00000153071/ENSG00000204397/ENSG00000099250…	HMGB2/PLK1/CDCA5/AURKB/GTSE1/NEK2/CDT1/ID3/AURKA/STMN1/HJURP/E2F1/JUN/DUT/BCL2/GMNN/TIAM1/ANGPT1/IFIT2/TERT/NES/DKK1/DAB2/CARD16/NRP1/MET/PLCL1	27	9	ENSG00000117318/ENSG00000177606/ENSG00000119922/ENSG00000107984/ENSG00000153071/ENSG00000204397/ENSG00000099250/ENSG00000105976/ENSG00000115896	18	ENSG00000164104/ENSG00000166851/ENSG00000146670/ENSG00000178999/ENSG00000075218/ENSG00000117650/ENSG00000167513/ENSG00000087586/ENSG00000117632/ENSG00000123485/ENSG00000101412/ENSG00000128951/ENSG00000171791/ENSG00000112312/ENSG00000156299/ENSG00000154188/ENSG00000164362/ENSG00000132688
BP	GO:0050714	positive regulation of protein secretion	18/748	189/14327	0.0100777	0.109546	ENSG00000134258/ENSG00000131620/ENSG00000092969/ENSG00000100889/ENSG00000109255/ENSG00000148677/ENSG00000106804/ENSG00000116729/ENSG00000056736/ENSG00000173432/ENSG00000137752/ENSG00000147642/ENSG00000111199/ENSG00000091592/ENSG00000168961/ENSG00000214274/ENSG00000170893/ENSG00000229314	VTCN1/ANO1/TGFB2/PCK2/NMU/ANKRD1/C5/WLS/IL17RB/SAA1/CASP1/SYBU/TRPV4/NLRP1/LGALS9/ANG/TRH/ORM1	18	10	ENSG00000134258/ENSG00000092969/ENSG00000148677/ENSG00000116729/ENSG00000173432/ENSG00000137752/ENSG00000147642/ENSG00000091592/ENSG00000168961/ENSG00000229314	8	ENSG00000131620/ENSG00000100889/ENSG00000109255/ENSG00000106804/ENSG00000056736/ENSG00000111199/ENSG00000214274/ENSG00000170893
BP	GO:0000578	embryonic axis specification	5/748	26/14327	0.0100843	0.109546	ENSG00000184937/ENSG00000123473/ENSG00000168772/ENSG00000273706/ENSG00000125084	WT1/STIL/CXXC4/LHX1/WNT1	5	0		5	ENSG00000184937/ENSG00000123473/ENSG00000168772/ENSG00000273706/ENSG00000125084
BP	GO:0007143	female meiotic nuclear division	5/748	26/14327	0.0100843	0.109546	ENSG00000166851/ENSG00000087586/ENSG00000120539/ENSG00000112029/ENSG00000124882	PLK1/AURKA/MASTL/FBXO5/EREG	5	0		5	ENSG00000166851/ENSG00000087586/ENSG00000120539/ENSG00000112029/ENSG00000124882
BP	GO:0071634	regulation of transforming growth factor beta production	5/748	26/14327	0.0100843	0.109546	ENSG00000272398/ENSG00000092969/ENSG00000139329/ENSG00000085741/ENSG00000168961	CD24/TGFB2/LUM/WNT11/LGALS9	5	5	ENSG00000272398/ENSG00000092969/ENSG00000139329/ENSG00000085741/ENSG00000168961	0
BP	GO:0060236	regulation of mitotic spindle organization	6/748	36/14327	0.0101064	0.109546	ENSG00000166851/ENSG00000088325/ENSG00000013810/ENSG00000121957/ENSG00000134222/ENSG00000136122	PLK1/TPX2/TACC3/GPSM2/PSRC1/BORA	6	0		6	ENSG00000166851/ENSG00000088325/ENSG00000013810/ENSG00000121957/ENSG00000134222/ENSG00000136122
BP	GO:0010881	regulation of cardiac muscle contraction by regulation of the release of sequestered calcium ion	4/748	17/14327	0.0101692	0.109546	ENSG00000213366/ENSG00000198626/ENSG00000145362/ENSG00000118729	GSTM2/RYR2/ANK2/CASQ2	4	4	ENSG00000213366/ENSG00000198626/ENSG00000145362/ENSG00000118729	0
BP	GO:0031000	response to caffeine	4/748	17/14327	0.0101692	0.109546	ENSG00000088305/ENSG00000213366/ENSG00000198626/ENSG00000118729	DNMT3B/GSTM2/RYR2/CASQ2	4	3	ENSG00000213366/ENSG00000198626/ENSG00000118729	1	ENSG00000088305
BP	GO:0036270	response to diuretic	4/748	17/14327	0.0101692	0.109546	ENSG00000088305/ENSG00000213366/ENSG00000198626/ENSG00000118729	DNMT3B/GSTM2/RYR2/CASQ2	4	3	ENSG00000213366/ENSG00000198626/ENSG00000118729	1	ENSG00000088305
BP	GO:0048485	sympathetic nervous system development	4/748	17/14327	0.0101692	0.109546	ENSG00000173404/ENSG00000008196/ENSG00000073282/ENSG00000099250	INSM1/TFAP2B/TP63/NRP1	4	2	ENSG00000008196/ENSG00000099250	2	ENSG00000173404/ENSG00000073282
BP	GO:0008217	regulation of blood pressure	14/748	134/14327	0.0102452	0.109849	ENSG00000102032/ENSG00000109255/ENSG00000113389/ENSG00000148926/ENSG00000118515/ENSG00000164867/ENSG00000134548/ENSG00000167748/ENSG00000165895/ENSG00000171388/ENSG00000170214/ENSG00000265107/ENSG00000136160/ENSG00000104490	RENBP/NMU/NPR3/ADM/SGK1/NOS3/SPX/KLK1/ARHGAP42/APLN/ADRA1B/GJA5/EDNRB/NCALD	14	11	ENSG00000102032/ENSG00000113389/ENSG00000148926/ENSG00000118515/ENSG00000164867/ENSG00000134548/ENSG00000165895/ENSG00000170214/ENSG00000265107/ENSG00000136160/ENSG00000104490	3	ENSG00000109255/ENSG00000167748/ENSG00000171388
BP	GO:0097529	myeloid leukocyte migration	14/748	134/14327	0.0102452	0.109849	ENSG00000129988/ENSG00000092969/ENSG00000108691/ENSG00000135046/ENSG00000106804/ENSG00000196415/ENSG00000173432/ENSG00000111199/ENSG00000102962/ENSG00000169245/ENSG00000170962/ENSG00000127507/ENSG00000136160/ENSG00000119630	LBP/TGFB2/CCL2/ANXA1/C5/PRTN3/SAA1/TRPV4/CCL22/CXCL10/PDGFD/ADGRE2/EDNRB/PGF	14	10	ENSG00000129988/ENSG00000092969/ENSG00000108691/ENSG00000135046/ENSG00000173432/ENSG00000102962/ENSG00000169245/ENSG00000170962/ENSG00000127507/ENSG00000136160	4	ENSG00000106804/ENSG00000196415/ENSG00000111199/ENSG00000119630
BP	GO:0007200	phospholipase C-activating G-protein coupled receptor signaling pathway	9/748	70/14327	0.0102955	0.109875	ENSG00000131620/ENSG00000138193/ENSG00000198959/ENSG00000116014/ENSG00000198121/ENSG00000113389/ENSG00000170214/ENSG00000147246/ENSG00000136160	ANO1/PLCE1/TGM2/KISS1R/LPAR1/NPR3/ADRA1B/HTR2C/EDNRB	9	6	ENSG00000138193/ENSG00000198959/ENSG00000113389/ENSG00000170214/ENSG00000147246/ENSG00000136160	3	ENSG00000131620/ENSG00000116014/ENSG00000198121
BP	GO:0009798	axis specification	9/748	70/14327	0.0102955	0.109875	ENSG00000087586/ENSG00000164442/ENSG00000184937/ENSG00000123473/ENSG00000168772/ENSG00000116729/ENSG00000273706/ENSG00000170577/ENSG00000125084	AURKA/CITED2/WT1/STIL/CXXC4/WLS/LHX1/SIX2/WNT1	9	2	ENSG00000164442/ENSG00000116729	7	ENSG00000087586/ENSG00000184937/ENSG00000123473/ENSG00000168772/ENSG00000273706/ENSG00000170577/ENSG00000125084
BP	GO:0043525	positive regulation of neuron apoptotic process	7/748	47/14327	0.0104424	0.110509	ENSG00000177606/ENSG00000092969/ENSG00000101057/ENSG00000153094/ENSG00000008196/ENSG00000165917/ENSG00000077264	JUN/TGFB2/MYBL2/BCL2L11/TFAP2B/RAPSN/PAK3	7	5	ENSG00000177606/ENSG00000092969/ENSG00000008196/ENSG00000165917/ENSG00000077264	2	ENSG00000101057/ENSG00000153094
BP	GO:0045143	homologous chromosome segregation	7/748	47/14327	0.0104424	0.110509	ENSG00000164611/ENSG00000166851/ENSG00000135476/ENSG00000144554/ENSG00000175305/ENSG00000136492/ENSG00000100206	PTTG1/PLK1/ESPL1/FANCD2/CCNE2/BRIP1/DMC1	7	0		7	ENSG00000164611/ENSG00000166851/ENSG00000135476/ENSG00000144554/ENSG00000175305/ENSG00000136492/ENSG00000100206
BP	GO:0097755	positive regulation of blood vessel diameter	7/748	47/14327	0.0104424	0.110509	ENSG00000148926/ENSG00000164867/ENSG00000165895/ENSG00000171388/ENSG00000185532/ENSG00000265107/ENSG00000136160	ADM/NOS3/ARHGAP42/APLN/PRKG1/GJA5/EDNRB	7	6	ENSG00000148926/ENSG00000164867/ENSG00000165895/ENSG00000185532/ENSG00000265107/ENSG00000136160	1	ENSG00000171388
BP	GO:0002793	positive regulation of peptide secretion	19/748	204/14327	0.0104754	0.110509	ENSG00000134258/ENSG00000131620/ENSG00000092969/ENSG00000100889/ENSG00000109255/ENSG00000148677/ENSG00000106804/ENSG00000116729/ENSG00000056736/ENSG00000173432/ENSG00000137752/ENSG00000147642/ENSG00000111199/ENSG00000091592/ENSG00000171388/ENSG00000168961/ENSG00000214274/ENSG00000170893/ENSG00000229314	VTCN1/ANO1/TGFB2/PCK2/NMU/ANKRD1/C5/WLS/IL17RB/SAA1/CASP1/SYBU/TRPV4/NLRP1/APLN/LGALS9/ANG/TRH/ORM1	19	10	ENSG00000134258/ENSG00000092969/ENSG00000148677/ENSG00000116729/ENSG00000173432/ENSG00000137752/ENSG00000147642/ENSG00000091592/ENSG00000168961/ENSG00000229314	9	ENSG00000131620/ENSG00000100889/ENSG00000109255/ENSG00000106804/ENSG00000056736/ENSG00000111199/ENSG00000171388/ENSG00000214274/ENSG00000170893
BP	GO:0051054	positive regulation of DNA metabolic process	19/748	204/14327	0.0104754	0.110509	ENSG00000170312/ENSG00000111206/ENSG00000178999/ENSG00000132646/ENSG00000117650/ENSG00000167513/ENSG00000109321/ENSG00000109685/ENSG00000138772/ENSG00000177606/ENSG00000012048/ENSG00000165891/ENSG00000188486/ENSG00000129173/ENSG00000138346/ENSG00000124882/ENSG00000169621/ENSG00000064655/ENSG00000077264	CDK1/FOXM1/AURKB/PCNA/NEK2/CDT1/AREG/NSD2/ANXA3/JUN/BRCA1/E2F7/H2AFX/E2F8/DNA2/EREG/APLF/EYA2/PAK3	19	5	ENSG00000138772/ENSG00000177606/ENSG00000169621/ENSG00000064655/ENSG00000077264	14	ENSG00000170312/ENSG00000111206/ENSG00000178999/ENSG00000132646/ENSG00000117650/ENSG00000167513/ENSG00000109321/ENSG00000109685/ENSG00000012048/ENSG00000165891/ENSG00000188486/ENSG00000129173/ENSG00000138346/ENSG00000124882
BP	GO:0009617	response to bacterium	32/748	399/14327	0.0105389	0.110925	ENSG00000164104/ENSG00000272398/ENSG00000129988/ENSG00000163362/ENSG00000138772/ENSG00000177606/ENSG00000100889/ENSG00000108691/ENSG00000161031/ENSG00000111012/ENSG00000148677/ENSG00000140465/ENSG00000150782/ENSG00000137752/ENSG00000054967/ENSG00000148926/ENSG00000113140/ENSG00000133710/ENSG00000091592/ENSG00000197561/ENSG00000164867/ENSG00000090376/ENSG00000164342/ENSG00000181790/ENSG00000169245…	HMGB2/CD24/LBP/INAVA/ANXA3/JUN/PCK2/CCL2/PGLYRP2/CYP27B1/ANKRD1/CYP1A1/IL18/CASP1/RELT/ADM/SPARC/SPINK5/NLRP1/ELANE/NOS3/IRAK3/TLR3/ADGRB1/CXCL10/CARD16/AXL/LGALS9/IL22RA1/HPGD/EDNRB/PLSCR4	32	20	ENSG00000272398/ENSG00000129988/ENSG00000138772/ENSG00000177606/ENSG00000108691/ENSG00000148677/ENSG00000140465/ENSG00000150782/ENSG00000137752/ENSG00000148926/ENSG00000091592/ENSG00000164867/ENSG00000164342/ENSG00000181790/ENSG00000169245/ENSG00000204397/ENSG00000168961/ENSG00000164120/ENSG00000136160/ENSG00000114698	12	ENSG00000164104/ENSG00000163362/ENSG00000100889/ENSG00000161031/ENSG00000111012/ENSG00000054967/ENSG00000113140/ENSG00000133710/ENSG00000197561/ENSG00000090376/ENSG00000167601/ENSG00000142677
BP	GO:0022612	gland morphogenesis	12/748	108/14327	0.0105834	0.111138	ENSG00000109321/ENSG00000092969/ENSG00000198959/ENSG00000171791/ENSG00000163435/ENSG00000041982/ENSG00000196562/ENSG00000073282/ENSG00000079385/ENSG00000072163/ENSG00000099250/ENSG00000163513	AREG/TGFB2/TGM2/BCL2/ELF3/TNC/SULF2/TP63/CEACAM1/LIMS2/NRP1/TGFBR2	12	9	ENSG00000092969/ENSG00000198959/ENSG00000163435/ENSG00000041982/ENSG00000196562/ENSG00000079385/ENSG00000072163/ENSG00000099250/ENSG00000163513	3	ENSG00000109321/ENSG00000171791/ENSG00000073282
BP	GO:0003281	ventricular septum development	8/748	59/14327	0.011155	0.116078	ENSG00000142871/ENSG00000109685/ENSG00000164442/ENSG00000092969/ENSG00000136574/ENSG00000085741/ENSG00000265107/ENSG00000163513	CYR61/NSD2/CITED2/TGFB2/GATA4/WNT11/GJA5/TGFBR2	8	6	ENSG00000142871/ENSG00000164442/ENSG00000092969/ENSG00000085741/ENSG00000265107/ENSG00000163513	2	ENSG00000109685/ENSG00000136574
BP	GO:0006026	aminoglycan catabolic process	8/748	59/14327	0.011155	0.116078	ENSG00000169439/ENSG00000072571/ENSG00000135048/ENSG00000161031/ENSG00000139329/ENSG00000173546/ENSG00000064886/ENSG00000122176	SDC2/HMMR/CEMIP2/PGLYRP2/LUM/CSPG4/CHI3L2/FMOD	8	5	ENSG00000169439/ENSG00000135048/ENSG00000139329/ENSG00000064886/ENSG00000122176	3	ENSG00000072571/ENSG00000161031/ENSG00000173546
BP	GO:0021675	nerve development	8/748	59/14327	0.011155	0.116078	ENSG00000184564/ENSG00000198121/ENSG00000105227/ENSG00000196562/ENSG00000079215/ENSG00000099250/ENSG00000105997/ENSG00000160716	SLITRK6/LPAR1/PRX/SULF2/SLC1A3/NRP1/HOXA3/CHRNB2	8	4	ENSG00000196562/ENSG00000079215/ENSG00000099250/ENSG00000160716	4	ENSG00000184564/ENSG00000198121/ENSG00000105227/ENSG00000105997
BP	GO:0032642	regulation of chemokine production	8/748	59/14327	0.011155	0.116078	ENSG00000129988/ENSG00000106804/ENSG00000111199/ENSG00000197561/ENSG00000164342/ENSG00000168961/ENSG00000120738/ENSG00000104432	LBP/C5/TRPV4/ELANE/TLR3/LGALS9/EGR1/IL7	8	4	ENSG00000129988/ENSG00000164342/ENSG00000168961/ENSG00000104432	4	ENSG00000106804/ENSG00000111199/ENSG00000197561/ENSG00000120738
BP	GO:0014074	response to purine-containing compound	13/748	122/14327	0.011193	0.116209	ENSG00000109321/ENSG00000177606/ENSG00000184937/ENSG00000106546/ENSG00000120129/ENSG00000088305/ENSG00000213366/ENSG00000137752/ENSG00000113140/ENSG00000167588/ENSG00000198626/ENSG00000108576/ENSG00000118729	AREG/JUN/WT1/AHR/DUSP1/DNMT3B/GSTM2/CASP1/SPARC/GPD1/RYR2/SLC6A4/CASQ2	13	9	ENSG00000177606/ENSG00000106546/ENSG00000120129/ENSG00000213366/ENSG00000137752/ENSG00000167588/ENSG00000198626/ENSG00000108576/ENSG00000118729	4	ENSG00000109321/ENSG00000184937/ENSG00000088305/ENSG00000113140
BP	GO:0031032	actomyosin structure organization	16/748	163/14327	0.0112567	0.116398	ENSG00000161800/ENSG00000117632/ENSG00000159840/ENSG00000011426/ENSG00000198121/ENSG00000148677/ENSG00000137807/ENSG00000118523/ENSG00000179057/ENSG00000175175/ENSG00000172159/ENSG00000085741/ENSG00000134775/ENSG00000118729/ENSG00000099250/ENSG00000105976	RACGAP1/STMN1/ZYX/ANLN/LPAR1/ANKRD1/KIF23/CTGF/IGSF22/PPM1E/FRMD3/WNT11/FHOD3/CASQ2/NRP1/MET	16	10	ENSG00000159840/ENSG00000148677/ENSG00000118523/ENSG00000179057/ENSG00000172159/ENSG00000085741/ENSG00000134775/ENSG00000118729/ENSG00000099250/ENSG00000105976	6	ENSG00000161800/ENSG00000117632/ENSG00000011426/ENSG00000198121/ENSG00000137807/ENSG00000175175
BP	GO:0022412	cellular process involved in reproduction in multicellular organism	23/748	264/14327	0.0112872	0.116398	ENSG00000164104/ENSG00000166851/ENSG00000134057/ENSG00000131914/ENSG00000087586/ENSG00000006047/ENSG00000137812/ENSG00000184937/ENSG00000171791/ENSG00000121621/ENSG00000120539/ENSG00000112029/ENSG00000187741/ENSG00000139618/ENSG00000126803/ENSG00000136492/ENSG00000124882/ENSG00000120669/ENSG00000100206/ENSG00000214274/ENSG00000107954/ENSG00000152705/ENSG00000003137	HMGB2/PLK1/CCNB1/LIN28A/AURKA/YBX2/KNL1/WT1/BCL2/KIF18A/MASTL/FBXO5/FANCA/BRCA2/HSPA2/BRIP1/EREG/SOHLH2/DMC1/ANG/NEURL1/CATSPER3/CYP26B1	23	2	ENSG00000120669/ENSG00000003137	21	ENSG00000164104/ENSG00000166851/ENSG00000134057/ENSG00000131914/ENSG00000087586/ENSG00000006047/ENSG00000137812/ENSG00000184937/ENSG00000171791/ENSG00000121621/ENSG00000120539/ENSG00000112029/ENSG00000187741/ENSG00000139618/ENSG00000126803/ENSG00000136492/ENSG00000124882/ENSG00000100206/ENSG00000214274/ENSG00000107954/ENSG00000152705
BP	GO:0032496	response to lipopolysaccharide	23/748	264/14327	0.0112872	0.116398	ENSG00000164104/ENSG00000129988/ENSG00000177606/ENSG00000100889/ENSG00000108691/ENSG00000111012/ENSG00000148677/ENSG00000140465/ENSG00000150782/ENSG00000137752/ENSG00000054967/ENSG00000148926/ENSG00000113140/ENSG00000197561/ENSG00000164867/ENSG00000090376/ENSG00000169245/ENSG00000204397/ENSG00000167601/ENSG00000168961/ENSG00000164120/ENSG00000136160/ENSG00000114698	HMGB2/LBP/JUN/PCK2/CCL2/CYP27B1/ANKRD1/CYP1A1/IL18/CASP1/RELT/ADM/SPARC/ELANE/NOS3/IRAK3/CXCL10/CARD16/AXL/LGALS9/HPGD/EDNRB/PLSCR4	23	15	ENSG00000129988/ENSG00000177606/ENSG00000108691/ENSG00000148677/ENSG00000140465/ENSG00000150782/ENSG00000137752/ENSG00000148926/ENSG00000164867/ENSG00000169245/ENSG00000204397/ENSG00000168961/ENSG00000164120/ENSG00000136160/ENSG00000114698	8	ENSG00000164104/ENSG00000100889/ENSG00000111012/ENSG00000054967/ENSG00000113140/ENSG00000197561/ENSG00000090376/ENSG00000167601
BP	GO:0032720	negative regulation of tumor necrosis factor production	6/748	37/14327	0.0115435	0.118773	ENSG00000136235/ENSG00000129988/ENSG00000090376/ENSG00000167601/ENSG00000168961/ENSG00000229314	GPNMB/LBP/IRAK3/AXL/LGALS9/ORM1	6	4	ENSG00000136235/ENSG00000129988/ENSG00000168961/ENSG00000229314	2	ENSG00000090376/ENSG00000167601
BP	GO:0043087	regulation of GTPase activity	34/748	433/14327	0.0115695	0.118775	ENSG00000183856/ENSG00000161800/ENSG00000198826/ENSG00000163171/ENSG00000177606/ENSG00000108691/ENSG00000114346/ENSG00000035499/ENSG00000024526/ENSG00000178038/ENSG00000154783/ENSG00000196220/ENSG00000106462/ENSG00000135905/ENSG00000213390/ENSG00000196935/ENSG00000196415/ENSG00000187951/ENSG00000156299/ENSG00000158055/ENSG00000105137/ENSG00000164056/ENSG00000146426/ENSG00000130052/ENSG00000168421…	IQGAP3/RACGAP1/ARHGAP11A/CDC42EP3/JUN/CCL2/ECT2/DEPDC1B/DEPDC1/ALS2CL/FGD5/SRGAP3/EZH2/DOCK10/ARHGAP19/SRGAP1/PRTN3/AC091057.1/TIAM1/GRHL3/SYDE1/SPRY1/TIAM2/STARD8/RHOH/STMN3/ARHGAP15/CCL22/WNT11/ARHGAP42/ODAM/PRKG1/NRP1/AXIN2	34	17	ENSG00000163171/ENSG00000177606/ENSG00000108691/ENSG00000178038/ENSG00000196220/ENSG00000196935/ENSG00000158055/ENSG00000105137/ENSG00000164056/ENSG00000146426/ENSG00000102962/ENSG00000085741/ENSG00000165895/ENSG00000109205/ENSG00000185532/ENSG00000099250/ENSG00000168646	17	ENSG00000183856/ENSG00000161800/ENSG00000198826/ENSG00000114346/ENSG00000035499/ENSG00000024526/ENSG00000154783/ENSG00000106462/ENSG00000135905/ENSG00000213390/ENSG00000196415/ENSG00000187951/ENSG00000156299/ENSG00000130052/ENSG00000168421/ENSG00000197457/ENSG00000075884
BP	GO:0032651	regulation of interleukin-1 beta production	7/748	48/14327	0.01169	0.119744	ENSG00000163362/ENSG00000137752/ENSG00000091592/ENSG00000204397/ENSG00000168961/ENSG00000229314/ENSG00000120738	INAVA/CASP1/NLRP1/CARD16/LGALS9/ORM1/EGR1	7	5	ENSG00000137752/ENSG00000091592/ENSG00000204397/ENSG00000168961/ENSG00000229314	2	ENSG00000163362/ENSG00000120738
BP	GO:0042692	muscle cell differentiation	25/748	295/14327	0.0118052	0.120108	ENSG00000170312/ENSG00000134057/ENSG00000184937/ENSG00000171791/ENSG00000106462/ENSG00000148677/ENSG00000165887/ENSG00000125266/ENSG00000166831/ENSG00000148926/ENSG00000136574/ENSG00000179057/ENSG00000125735/ENSG00000124882/ENSG00000145362/ENSG00000107984/ENSG00000134775/ENSG00000118729/ENSG00000181790/ENSG00000169245/ENSG00000128591/ENSG00000249715/ENSG00000125084/ENSG00000136160/ENSG00000003137	CDK1/CCNB1/WT1/BCL2/EZH2/ANKRD1/ANKRD2/EFNB2/RBPMS2/ADM/GATA4/IGSF22/TNFSF14/EREG/ANK2/DKK1/FHOD3/CASQ2/ADGRB1/CXCL10/FLNC/FER1L5/WNT1/EDNRB/CYP26B1	25	16	ENSG00000148677/ENSG00000165887/ENSG00000125266/ENSG00000148926/ENSG00000179057/ENSG00000125735/ENSG00000145362/ENSG00000107984/ENSG00000134775/ENSG00000118729/ENSG00000181790/ENSG00000169245/ENSG00000128591/ENSG00000249715/ENSG00000136160/ENSG00000003137	9	ENSG00000170312/ENSG00000134057/ENSG00000184937/ENSG00000171791/ENSG00000106462/ENSG00000166831/ENSG00000136574/ENSG00000124882/ENSG00000125084
BP	GO:0010458	exit from mitosis	5/748	27/14327	0.0118564	0.120108	ENSG00000175063/ENSG00000146670/ENSG00000108106/ENSG00000184445/ENSG00000011426	UBE2C/CDCA5/UBE2S/KNTC1/ANLN	5	0		5	ENSG00000175063/ENSG00000146670/ENSG00000108106/ENSG00000184445/ENSG00000011426
BP	GO:0040036	regulation of fibroblast growth factor receptor signaling pathway	5/748	27/14327	0.0118564	0.120108	ENSG00000187678/ENSG00000164056/ENSG00000139318/ENSG00000196562/ENSG00000171388	SPRY4/SPRY1/DUSP6/SULF2/APLN	5	2	ENSG00000164056/ENSG00000196562	3	ENSG00000187678/ENSG00000139318/ENSG00000171388
BP	GO:0071312	cellular response to alkaloid	5/748	27/14327	0.0118564	0.120108	ENSG00000145386/ENSG00000197299/ENSG00000213366/ENSG00000198626/ENSG00000118729	CCNA2/BLM/GSTM2/RYR2/CASQ2	5	3	ENSG00000213366/ENSG00000198626/ENSG00000118729	2	ENSG00000145386/ENSG00000197299
BP	GO:0071604	transforming growth factor beta production	5/748	27/14327	0.0118564	0.120108	ENSG00000272398/ENSG00000092969/ENSG00000139329/ENSG00000085741/ENSG00000168961	CD24/TGFB2/LUM/WNT11/LGALS9	5	5	ENSG00000272398/ENSG00000092969/ENSG00000139329/ENSG00000085741/ENSG00000168961	0
BP	GO:0043279	response to alkaloid	10/748	84/14327	0.0119086	0.120148	ENSG00000114200/ENSG00000145386/ENSG00000198695/ENSG00000197299/ENSG00000088305/ENSG00000213366/ENSG00000156299/ENSG00000198626/ENSG00000118729/ENSG00000160716	BCHE/CCNA2/MT-ND6/BLM/DNMT3B/GSTM2/TIAM1/RYR2/CASQ2/CHRNB2	10	5	ENSG00000198695/ENSG00000213366/ENSG00000198626/ENSG00000118729/ENSG00000160716	5	ENSG00000114200/ENSG00000145386/ENSG00000197299/ENSG00000088305/ENSG00000156299
BP	GO:0061351	neural precursor cell proliferation	13/748	123/14327	0.0119388	0.120148	ENSG00000161800/ENSG00000118193/ENSG00000167325/ENSG00000165304/ENSG00000171241/ENSG00000173404/ENSG00000163507/ENSG00000184486/ENSG00000132688/ENSG00000108576/ENSG00000072163/ENSG00000125084/ENSG00000134532	RACGAP1/KIF14/RRM1/MELK/SHCBP1/INSM1/CIP2A/POU3F2/NES/SLC6A4/LIMS2/WNT1/SOX5	13	2	ENSG00000108576/ENSG00000072163	11	ENSG00000161800/ENSG00000118193/ENSG00000167325/ENSG00000165304/ENSG00000171241/ENSG00000173404/ENSG00000163507/ENSG00000184486/ENSG00000132688/ENSG00000125084/ENSG00000134532
BP	GO:0071774	response to fibroblast growth factor	13/748	123/14327	0.0119388	0.120148	ENSG00000179388/ENSG00000108691/ENSG00000171241/ENSG00000041982/ENSG00000187678/ENSG00000125848/ENSG00000118523/ENSG00000164056/ENSG00000139318/ENSG00000273706/ENSG00000196562/ENSG00000171388/ENSG00000011201	EGR3/CCL2/SHCBP1/TNC/SPRY4/FLRT3/CTGF/SPRY1/DUSP6/LHX1/SULF2/APLN/ANOS1	13	7	ENSG00000108691/ENSG00000041982/ENSG00000125848/ENSG00000118523/ENSG00000164056/ENSG00000196562/ENSG00000011201	6	ENSG00000179388/ENSG00000171241/ENSG00000187678/ENSG00000139318/ENSG00000273706/ENSG00000171388
BP	GO:0043406	positive regulation of MAP kinase activity	21/748	236/14327	0.0120552	0.121053	ENSG00000170312/ENSG00000183856/ENSG00000272398/ENSG00000163362/ENSG00000138193/ENSG00000138166/ENSG00000106462/ENSG00000129946/ENSG00000198121/ENSG00000106804/ENSG00000173432/ENSG00000156299/ENSG00000139318/ENSG00000197561/ENSG00000173546/ENSG00000121966/ENSG00000176945/ENSG00000130829/ENSG00000107984/ENSG00000170962/ENSG00000077264	CDK1/IQGAP3/CD24/INAVA/PLCE1/DUSP5/EZH2/SHC2/LPAR1/C5/SAA1/TIAM1/DUSP6/ELANE/CSPG4/CXCR4/MUC20/DUSP9/DKK1/PDGFD/PAK3	21	8	ENSG00000272398/ENSG00000138193/ENSG00000129946/ENSG00000173432/ENSG00000176945/ENSG00000107984/ENSG00000170962/ENSG00000077264	13	ENSG00000170312/ENSG00000183856/ENSG00000163362/ENSG00000138166/ENSG00000106462/ENSG00000198121/ENSG00000106804/ENSG00000156299/ENSG00000139318/ENSG00000197561/ENSG00000173546/ENSG00000121966/ENSG00000130829
BP	GO:0000724	double-strand break repair via homologous recombination	12/748	110/14327	0.0121527	0.121671	ENSG00000131153/ENSG00000160957/ENSG00000173559/ENSG00000012048/ENSG00000188486/ENSG00000093009/ENSG00000197299/ENSG00000139618/ENSG00000085999/ENSG00000051341/ENSG00000111247/ENSG00000100206	GINS2/RECQL4/NABP1/BRCA1/H2AFX/CDC45/BLM/BRCA2/RAD54L/POLQ/RAD51AP1/DMC1	12	1	ENSG00000173559	11	ENSG00000131153/ENSG00000160957/ENSG00000012048/ENSG00000188486/ENSG00000093009/ENSG00000197299/ENSG00000139618/ENSG00000085999/ENSG00000051341/ENSG00000111247/ENSG00000100206
BP	GO:0002495	antigen processing and presentation of peptide antigen via MHC class II	11/748	97/14327	0.0121698	0.121671	ENSG00000090889/ENSG00000161800/ENSG00000142945/ENSG00000138778/ENSG00000163808/ENSG00000196735/ENSG00000121621/ENSG00000138160/ENSG00000137807/ENSG00000204252/ENSG00000241106	KIF4A/RACGAP1/KIF2C/CENPE/KIF15/HLA-DQA1/KIF18A/KIF11/KIF23/HLA-DOA/HLA-DOB	11	3	ENSG00000196735/ENSG00000204252/ENSG00000241106	8	ENSG00000090889/ENSG00000161800/ENSG00000142945/ENSG00000138778/ENSG00000163808/ENSG00000121621/ENSG00000138160/ENSG00000137807
BP	GO:0051656	establishment of organelle localization	33/748	419/14327	0.0122171	0.121879	ENSG00000134057/ENSG00000076382/ENSG00000146670/ENSG00000101447/ENSG00000167513/ENSG00000118193/ENSG00000117724/ENSG00000142945/ENSG00000237649/ENSG00000126787/ENSG00000143228/ENSG00000174871/ENSG00000109321/ENSG00000134690/ENSG00000080986/ENSG00000115163/ENSG00000121957/ENSG00000054654/ENSG00000138778/ENSG00000135476/ENSG00000134222/ENSG00000137501/ENSG00000121621/ENSG00000137804/ENSG00000137807…	CCNB1/SPAG5/CDCA5/FAM83D/CDT1/KIF14/CENPF/KIF2C/KIFC1/DLGAP5/NUF2/CNIH2/AREG/CDCA8/NDC80/CENPA/GPSM2/SYNE2/CENPE/ESPL1/PSRC1/SYTL2/KIF18A/NUSAP1/KIF23/SYBU/MAP1B/SPRY1/KIF5C/TRIM58/SYT16/LGALS9/ADGRE2	33	9	ENSG00000137501/ENSG00000147642/ENSG00000131711/ENSG00000164056/ENSG00000168280/ENSG00000162722/ENSG00000139973/ENSG00000168961/ENSG00000127507	24	ENSG00000134057/ENSG00000076382/ENSG00000146670/ENSG00000101447/ENSG00000167513/ENSG00000118193/ENSG00000117724/ENSG00000142945/ENSG00000237649/ENSG00000126787/ENSG00000143228/ENSG00000174871/ENSG00000109321/ENSG00000134690/ENSG00000080986/ENSG00000115163/ENSG00000121957/ENSG00000054654/ENSG00000138778/ENSG00000135476/ENSG00000134222/ENSG00000121621/ENSG00000137804/ENSG00000137807
BP	GO:2000027	regulation of organ morphogenesis	20/748	222/14327	0.0124012	0.123447	ENSG00000164442/ENSG00000092969/ENSG00000184937/ENSG00000171791/ENSG00000137193/ENSG00000156299/ENSG00000158055/ENSG00000163637/ENSG00000164056/ENSG00000273706/ENSG00000196562/ENSG00000139174/ENSG00000085741/ENSG00000079385/ENSG00000107984/ENSG00000153071/ENSG00000170577/ENSG00000072163/ENSG00000125084/ENSG00000163513	CITED2/TGFB2/WT1/BCL2/PIM1/TIAM1/GRHL3/PRICKLE2/SPRY1/LHX1/SULF2/PRICKLE1/WNT11/CEACAM1/DKK1/DAB2/SIX2/LIMS2/WNT1/TGFBR2	20	13	ENSG00000164442/ENSG00000092969/ENSG00000158055/ENSG00000163637/ENSG00000164056/ENSG00000196562/ENSG00000139174/ENSG00000085741/ENSG00000079385/ENSG00000107984/ENSG00000153071/ENSG00000072163/ENSG00000163513	7	ENSG00000184937/ENSG00000171791/ENSG00000137193/ENSG00000156299/ENSG00000273706/ENSG00000170577/ENSG00000125084
BP	GO:0009612	response to mechanical stimulus	17/748	179/14327	0.0124912	0.123547	ENSG00000134057/ENSG00000177606/ENSG00000184564/ENSG00000041982/ENSG00000148677/ENSG00000174469/ENSG00000137752/ENSG00000111199/ENSG00000136574/ENSG00000125735/ENSG00000198626/ENSG00000085741/ENSG00000006468/ENSG00000079215/ENSG00000164342/ENSG00000169245/ENSG00000163513	CCNB1/JUN/SLITRK6/TNC/ANKRD1/CNTNAP2/CASP1/TRPV4/GATA4/TNFSF14/RYR2/WNT11/ETV1/SLC1A3/TLR3/CXCL10/TGFBR2	17	11	ENSG00000177606/ENSG00000041982/ENSG00000148677/ENSG00000137752/ENSG00000125735/ENSG00000198626/ENSG00000085741/ENSG00000079215/ENSG00000164342/ENSG00000169245/ENSG00000163513	6	ENSG00000134057/ENSG00000184564/ENSG00000174469/ENSG00000111199/ENSG00000136574/ENSG00000006468
BP	GO:0042573	retinoic acid metabolic process	4/748	18/14327	0.0125444	0.123547	ENSG00000140465/ENSG00000196139/ENSG00000166426/ENSG00000003137	CYP1A1/AKR1C3/CRABP1/CYP26B1	4	3	ENSG00000140465/ENSG00000196139/ENSG00000003137	1	ENSG00000166426
BP	GO:1901623	regulation of lymphocyte chemotaxis	4/748	18/14327	0.0125444	0.123547	ENSG00000108691/ENSG00000145824/ENSG00000125735/ENSG00000169245	CCL2/CXCL14/TNFSF14/CXCL10	4	4	ENSG00000108691/ENSG00000145824/ENSG00000125735/ENSG00000169245	0
BP	GO:0032200	telomere organization	16/748	165/14327	0.0125541	0.123547	ENSG00000178999/ENSG00000132646/ENSG00000117650/ENSG00000160957/ENSG00000140451/ENSG00000174371/ENSG00000198056/ENSG00000175305/ENSG00000158406/ENSG00000197299/ENSG00000138346/ENSG00000139618/ENSG00000270276/ENSG00000164362/ENSG00000197153/ENSG00000276966	AURKB/PCNA/NEK2/RECQL4/PIF1/EXO1/PRIM1/CCNE2/HIST1H4H/BLM/DNA2/BRCA2/HIST2H4B/TERT/HIST1H3J/HIST1H4E	16	2	ENSG00000158406/ENSG00000276966	14	ENSG00000178999/ENSG00000132646/ENSG00000117650/ENSG00000160957/ENSG00000140451/ENSG00000174371/ENSG00000198056/ENSG00000175305/ENSG00000197299/ENSG00000138346/ENSG00000139618/ENSG00000270276/ENSG00000164362/ENSG00000197153
BP	GO:0071236	cellular response to antibiotic	13/748	124/14327	0.0127226	0.123547	ENSG00000170312/ENSG00000132646/ENSG00000117318/ENSG00000114346/ENSG00000106546/ENSG00000138031/ENSG00000106462/ENSG00000135046/ENSG00000116711/ENSG00000170962/ENSG00000167601/ENSG00000120738/ENSG00000105976	CDK1/PCNA/ID3/ECT2/AHR/ADCY3/EZH2/ANXA1/PLA2G4A/PDGFD/AXL/EGR1/MET	13	6	ENSG00000117318/ENSG00000106546/ENSG00000135046/ENSG00000116711/ENSG00000170962/ENSG00000105976	7	ENSG00000170312/ENSG00000132646/ENSG00000114346/ENSG00000138031/ENSG00000106462/ENSG00000167601/ENSG00000120738
BP	GO:0071901	negative regulation of protein serine/threonine kinase activity	13/748	124/14327	0.0127226	0.123547	ENSG00000166851/ENSG00000123080/ENSG00000147883/ENSG00000120875/ENSG00000105810/ENSG00000138166/ENSG00000120129/ENSG00000187678/ENSG00000129355/ENSG00000164056/ENSG00000139318/ENSG00000090376/ENSG00000130829	PLK1/CDKN2C/CDKN2B/DUSP4/CDK6/DUSP5/DUSP1/SPRY4/CDKN2D/SPRY1/DUSP6/IRAK3/DUSP9	13	4	ENSG00000147883/ENSG00000105810/ENSG00000120129/ENSG00000164056	9	ENSG00000166851/ENSG00000123080/ENSG00000120875/ENSG00000138166/ENSG00000187678/ENSG00000129355/ENSG00000139318/ENSG00000090376/ENSG00000130829
BP	GO:0003149	membranous septum morphogenesis	3/748	10/14327	0.0129063	0.123547	ENSG00000109685/ENSG00000092969/ENSG00000163513	NSD2/TGFB2/TGFBR2	3	2	ENSG00000092969/ENSG00000163513	1	ENSG00000109685
BP	GO:0003413	chondrocyte differentiation involved in endochondral bone morphogenesis	3/748	10/14327	0.0129063	0.123547	ENSG00000196739/ENSG00000163513/ENSG00000168646	COL27A1/TGFBR2/AXIN2	3	3	ENSG00000196739/ENSG00000163513/ENSG00000168646	0
BP	GO:0014831	gastro-intestinal system smooth muscle contraction	3/748	10/14327	0.0129063	0.123547	ENSG00000109255/ENSG00000196562/ENSG00000134548	NMU/SULF2/SPX	3	2	ENSG00000196562/ENSG00000134548	1	ENSG00000109255
BP	GO:0031223	auditory behavior	3/748	10/14327	0.0129063	0.123547	ENSG00000184564/ENSG00000174469/ENSG00000079215	SLITRK6/CNTNAP2/SLC1A3	3	1	ENSG00000079215	2	ENSG00000184564/ENSG00000174469
BP	GO:0031650	regulation of heat generation	3/748	10/14327	0.0129063	0.123547	ENSG00000109255/ENSG00000171388/ENSG00000136160	NMU/APLN/EDNRB	3	1	ENSG00000136160	2	ENSG00000109255/ENSG00000171388
BP	GO:0086067	AV node cell to bundle of His cell communication	3/748	10/14327	0.0129063	0.123547	ENSG00000198626/ENSG00000177098/ENSG00000265107	RYR2/SCN4B/GJA5	3	2	ENSG00000198626/ENSG00000265107	1	ENSG00000177098
BP	GO:1901978	positive regulation of cell cycle checkpoint	3/748	10/14327	0.0129063	0.123547	ENSG00000080986/ENSG00000164109/ENSG00000104419	NDC80/MAD2L1/NDRG1	3	0		3	ENSG00000080986/ENSG00000164109/ENSG00000104419
BP	GO:0007281	germ cell development	18/748	194/14327	0.0129627	0.123547	ENSG00000164104/ENSG00000134057/ENSG00000131914/ENSG00000087586/ENSG00000006047/ENSG00000137812/ENSG00000184937/ENSG00000171791/ENSG00000112029/ENSG00000139618/ENSG00000126803/ENSG00000136492/ENSG00000124882/ENSG00000120669/ENSG00000100206/ENSG00000214274/ENSG00000107954/ENSG00000152705	HMGB2/CCNB1/LIN28A/AURKA/YBX2/KNL1/WT1/BCL2/FBXO5/BRCA2/HSPA2/BRIP1/EREG/SOHLH2/DMC1/ANG/NEURL1/CATSPER3	18	1	ENSG00000120669	17	ENSG00000164104/ENSG00000134057/ENSG00000131914/ENSG00000087586/ENSG00000006047/ENSG00000137812/ENSG00000184937/ENSG00000171791/ENSG00000112029/ENSG00000139618/ENSG00000126803/ENSG00000136492/ENSG00000124882/ENSG00000100206/ENSG00000214274/ENSG00000107954/ENSG00000152705
BP	GO:0043393	regulation of protein binding	18/748	194/14327	0.0129627	0.123547	ENSG00000166851/ENSG00000178999/ENSG00000075218/ENSG00000087586/ENSG00000117632/ENSG00000128951/ENSG00000171791/ENSG00000156299/ENSG00000154188/ENSG00000119922/ENSG00000164362/ENSG00000132688/ENSG00000107984/ENSG00000153071/ENSG00000204397/ENSG00000099250/ENSG00000105976/ENSG00000115896	PLK1/AURKB/GTSE1/AURKA/STMN1/DUT/BCL2/TIAM1/ANGPT1/IFIT2/TERT/NES/DKK1/DAB2/CARD16/NRP1/MET/PLCL1	18	7	ENSG00000119922/ENSG00000107984/ENSG00000153071/ENSG00000204397/ENSG00000099250/ENSG00000105976/ENSG00000115896	11	ENSG00000166851/ENSG00000178999/ENSG00000075218/ENSG00000087586/ENSG00000117632/ENSG00000128951/ENSG00000171791/ENSG00000156299/ENSG00000154188/ENSG00000164362/ENSG00000132688
BP	GO:0048598	embryonic morphogenesis	38/748	500/14327	0.0129676	0.123547	ENSG00000130635/ENSG00000142871/ENSG00000186480/ENSG00000092969/ENSG00000120875/ENSG00000138182/ENSG00000123473/ENSG00000142156/ENSG00000138166/ENSG00000184564/ENSG00000053747/ENSG00000120129/ENSG00000153094/ENSG00000177103/ENSG00000125848/ENSG00000116729/ENSG00000134817/ENSG00000158055/ENSG00000166831/ENSG00000148926/ENSG00000136574/ENSG00000139318/ENSG00000273706/ENSG00000138759/ENSG00000073282…	COL5A1/CYR61/INSIG1/TGFB2/DUSP4/KIF20B/STIL/COL6A1/DUSP5/SLITRK6/LAMA3/DUSP1/BCL2L11/DSCAML1/FLRT3/WLS/APLNR/GRHL3/RBPMS2/ADM/GATA4/DUSP6/LHX1/FRAS1/TP63/RYR2/PRICKLE1/WNT11/APLN/EYA2/DKK1/ATOH8/GJA5/SIX2/WNT1/TGFBR2/HOXA3/CYP26B1	38	19	ENSG00000130635/ENSG00000142871/ENSG00000092969/ENSG00000142156/ENSG00000120129/ENSG00000125848/ENSG00000116729/ENSG00000158055/ENSG00000148926/ENSG00000138759/ENSG00000198626/ENSG00000139174/ENSG00000085741/ENSG00000064655/ENSG00000107984/ENSG00000168874/ENSG00000265107/ENSG00000163513/ENSG00000003137	19	ENSG00000186480/ENSG00000120875/ENSG00000138182/ENSG00000123473/ENSG00000138166/ENSG00000184564/ENSG00000053747/ENSG00000153094/ENSG00000177103/ENSG00000134817/ENSG00000166831/ENSG00000136574/ENSG00000139318/ENSG00000273706/ENSG00000073282/ENSG00000171388/ENSG00000170577/ENSG00000125084/ENSG00000105997
BP	GO:0042063	gliogenesis	20/748	223/14327	0.0129804	0.123547	ENSG00000170312/ENSG00000131914/ENSG00000123080/ENSG00000109321/ENSG00000092969/ENSG00000132561/ENSG00000108691/ENSG00000054654/ENSG00000105810/ENSG00000106462/ENSG00000135046/ENSG00000198121/ENSG00000184486/ENSG00000182636/ENSG00000105227/ENSG00000156299/ENSG00000104419/ENSG00000173546/ENSG00000121966/ENSG00000164362	CDK1/LIN28A/CDKN2C/AREG/TGFB2/MATN2/CCL2/SYNE2/CDK6/EZH2/ANXA1/LPAR1/POU3F2/NDN/PRX/TIAM1/NDRG1/CSPG4/CXCR4/TERT	20	6	ENSG00000092969/ENSG00000132561/ENSG00000108691/ENSG00000105810/ENSG00000135046/ENSG00000182636	14	ENSG00000170312/ENSG00000131914/ENSG00000123080/ENSG00000109321/ENSG00000054654/ENSG00000106462/ENSG00000198121/ENSG00000184486/ENSG00000105227/ENSG00000156299/ENSG00000104419/ENSG00000173546/ENSG00000121966/ENSG00000164362
BP	GO:0000725	recombinational repair	12/748	111/14327	0.0130014	0.123547	ENSG00000131153/ENSG00000160957/ENSG00000173559/ENSG00000012048/ENSG00000188486/ENSG00000093009/ENSG00000197299/ENSG00000139618/ENSG00000085999/ENSG00000051341/ENSG00000111247/ENSG00000100206	GINS2/RECQL4/NABP1/BRCA1/H2AFX/CDC45/BLM/BRCA2/RAD54L/POLQ/RAD51AP1/DMC1	12	1	ENSG00000173559	11	ENSG00000131153/ENSG00000160957/ENSG00000012048/ENSG00000188486/ENSG00000093009/ENSG00000197299/ENSG00000139618/ENSG00000085999/ENSG00000051341/ENSG00000111247/ENSG00000100206
BP	GO:0030048	actin filament-based movement	12/748	111/14327	0.0130014	0.123547	ENSG00000128641/ENSG00000054654/ENSG00000153956/ENSG00000136574/ENSG00000198626/ENSG00000114854/ENSG00000055118/ENSG00000177098/ENSG00000145362/ENSG00000122574/ENSG00000265107/ENSG00000162989	MYO1B/SYNE2/CACNA2D1/GATA4/RYR2/TNNC1/KCNH2/SCN4B/ANK2/WIPF3/GJA5/KCNJ3	12	7	ENSG00000128641/ENSG00000153956/ENSG00000198626/ENSG00000114854/ENSG00000145362/ENSG00000122574/ENSG00000265107	5	ENSG00000054654/ENSG00000136574/ENSG00000055118/ENSG00000177098/ENSG00000162989
BP	GO:0050680	negative regulation of epithelial cell proliferation	12/748	111/14327	0.0130014	0.123547	ENSG00000147883/ENSG00000092969/ENSG00000105810/ENSG00000139618/ENSG00000125266/ENSG00000113140/ENSG00000124882/ENSG00000156535/ENSG00000079385/ENSG00000168874/ENSG00000173482/ENSG00000072163	CDKN2B/TGFB2/CDK6/BRCA2/EFNB2/SPARC/EREG/CD109/CEACAM1/ATOH8/PTPRM/LIMS2	12	8	ENSG00000147883/ENSG00000092969/ENSG00000105810/ENSG00000125266/ENSG00000079385/ENSG00000168874/ENSG00000173482/ENSG00000072163	4	ENSG00000139618/ENSG00000113140/ENSG00000124882/ENSG00000156535
BP	GO:0009880	embryonic pattern specification	7/748	49/14327	0.0130419	0.123547	ENSG00000184937/ENSG00000123473/ENSG00000183145/ENSG00000168772/ENSG00000273706/ENSG00000125084/ENSG00000099250	WT1/STIL/RIPPLY3/CXXC4/LHX1/WNT1/NRP1	7	1	ENSG00000099250	6	ENSG00000184937/ENSG00000123473/ENSG00000183145/ENSG00000168772/ENSG00000273706/ENSG00000125084
BP	GO:0086065	cell communication involved in cardiac conduction	7/748	49/14327	0.0130419	0.123547	ENSG00000153956/ENSG00000198626/ENSG00000177098/ENSG00000145362/ENSG00000118729/ENSG00000265107/ENSG00000162989	CACNA2D1/RYR2/SCN4B/ANK2/CASQ2/GJA5/KCNJ3	7	5	ENSG00000153956/ENSG00000198626/ENSG00000145362/ENSG00000118729/ENSG00000265107	2	ENSG00000177098/ENSG00000162989
BP	GO:0050807	regulation of synapse organization	14/748	138/14327	0.0130662	0.123547	ENSG00000158258/ENSG00000117399/ENSG00000175928/ENSG00000184564/ENSG00000125848/ENSG00000156299/ENSG00000173114/ENSG00000141668/ENSG00000107984/ENSG00000181790/ENSG00000107954/ENSG00000165917/ENSG00000077264/ENSG00000160716	CLSTN2/CDC20/LRRN1/SLITRK6/FLRT3/TIAM1/LRRN3/CBLN2/DKK1/ADGRB1/NEURL1/RAPSN/PAK3/CHRNB2	14	8	ENSG00000175928/ENSG00000125848/ENSG00000141668/ENSG00000107984/ENSG00000181790/ENSG00000165917/ENSG00000077264/ENSG00000160716	6	ENSG00000158258/ENSG00000117399/ENSG00000184564/ENSG00000156299/ENSG00000173114/ENSG00000107954
BP	GO:0002504	antigen processing and presentation of peptide or polysaccharide antigen via MHC class II	11/748	98/14327	0.0130843	0.123547	ENSG00000090889/ENSG00000161800/ENSG00000142945/ENSG00000138778/ENSG00000163808/ENSG00000196735/ENSG00000121621/ENSG00000138160/ENSG00000137807/ENSG00000204252/ENSG00000241106	KIF4A/RACGAP1/KIF2C/CENPE/KIF15/HLA-DQA1/KIF18A/KIF11/KIF23/HLA-DOA/HLA-DOB	11	3	ENSG00000196735/ENSG00000204252/ENSG00000241106	8	ENSG00000090889/ENSG00000161800/ENSG00000142945/ENSG00000138778/ENSG00000163808/ENSG00000121621/ENSG00000138160/ENSG00000137807
BP	GO:0006690	icosanoid metabolic process	11/748	98/14327	0.0130843	0.123547	ENSG00000149485/ENSG00000135046/ENSG00000140465/ENSG00000151632/ENSG00000012779/ENSG00000105499/ENSG00000196139/ENSG00000116711/ENSG00000099998/ENSG00000164120/ENSG00000130649	FADS1/ANXA1/CYP1A1/AKR1C2/ALOX5/PLA2G4C/AKR1C3/PLA2G4A/GGT5/HPGD/CYP2E1	11	9	ENSG00000135046/ENSG00000140465/ENSG00000151632/ENSG00000012779/ENSG00000105499/ENSG00000196139/ENSG00000116711/ENSG00000164120/ENSG00000130649	2	ENSG00000149485/ENSG00000099998
BP	GO:0090184	positive regulation of kidney development	6/748	38/14327	0.0131188	0.123619	ENSG00000272398/ENSG00000131914/ENSG00000184937/ENSG00000273706/ENSG00000170962/ENSG00000120738	CD24/LIN28A/WT1/LHX1/PDGFD/EGR1	6	2	ENSG00000272398/ENSG00000170962	4	ENSG00000131914/ENSG00000184937/ENSG00000273706/ENSG00000120738
BP	GO:0050727	regulation of inflammatory response	22/748	253/14327	0.0132825	0.124904	ENSG00000129988/ENSG00000198959/ENSG00000168078/ENSG00000159840/ENSG00000144554/ENSG00000161031/ENSG00000187741/ENSG00000135046/ENSG00000150782/ENSG00000106804/ENSG00000056736/ENSG00000173432/ENSG00000137752/ENSG00000111199/ENSG00000091592/ENSG00000197561/ENSG00000138623/ENSG00000164342/ENSG00000182326/ENSG00000117322/ENSG00000115718/ENSG00000136160	LBP/TGM2/PBK/ZYX/FANCD2/PGLYRP2/FANCA/ANXA1/IL18/C5/IL17RB/SAA1/CASP1/TRPV4/NLRP1/ELANE/SEMA7A/TLR3/C1S/CR2/PROC/EDNRB	22	14	ENSG00000129988/ENSG00000198959/ENSG00000159840/ENSG00000135046/ENSG00000150782/ENSG00000173432/ENSG00000137752/ENSG00000091592/ENSG00000138623/ENSG00000164342/ENSG00000182326/ENSG00000117322/ENSG00000115718/ENSG00000136160	8	ENSG00000168078/ENSG00000144554/ENSG00000161031/ENSG00000187741/ENSG00000106804/ENSG00000056736/ENSG00000111199/ENSG00000197561
BP	GO:0007009	plasma membrane organization	9/748	73/14327	0.0133934	0.125434	ENSG00000130635/ENSG00000092969/ENSG00000105227/ENSG00000104419/ENSG00000128298/ENSG00000121966/ENSG00000145362/ENSG00000168497/ENSG00000114698	COL5A1/TGFB2/PRX/NDRG1/BAIAP2L2/CXCR4/ANK2/CAVIN2/PLSCR4	9	6	ENSG00000130635/ENSG00000092969/ENSG00000128298/ENSG00000145362/ENSG00000168497/ENSG00000114698	3	ENSG00000105227/ENSG00000104419/ENSG00000121966
BP	GO:0060840	artery development	9/748	73/14327	0.0133934	0.125434	ENSG00000092969/ENSG00000008196/ENSG00000125266/ENSG00000139174/ENSG00000085741/ENSG00000113083/ENSG00000265107/ENSG00000164120/ENSG00000099250	TGFB2/TFAP2B/EFNB2/PRICKLE1/WNT11/LOX/GJA5/HPGD/NRP1	9	9	ENSG00000092969/ENSG00000008196/ENSG00000125266/ENSG00000139174/ENSG00000085741/ENSG00000113083/ENSG00000265107/ENSG00000164120/ENSG00000099250	0
BP	GO:0003156	regulation of animal organ formation	5/748	28/14327	0.0138286	0.128721	ENSG00000164442/ENSG00000184937/ENSG00000137193/ENSG00000164056/ENSG00000107984	CITED2/WT1/PIM1/SPRY1/DKK1	5	3	ENSG00000164442/ENSG00000164056/ENSG00000107984	2	ENSG00000184937/ENSG00000137193
BP	GO:0014911	positive regulation of smooth muscle cell migration	5/748	28/14327	0.0138286	0.128721	ENSG00000171791/ENSG00000198121/ENSG00000164362/ENSG00000170962/ENSG00000099250	BCL2/LPAR1/TERT/PDGFD/NRP1	5	2	ENSG00000170962/ENSG00000099250	3	ENSG00000171791/ENSG00000198121/ENSG00000164362
BP	GO:0042634	regulation of hair cycle	5/748	28/14327	0.0138286	0.128721	ENSG00000092969/ENSG00000133710/ENSG00000164362/ENSG00000198758/ENSG00000128422	TGFB2/SPINK5/TERT/EPS8L3/KRT17	5	3	ENSG00000092969/ENSG00000198758/ENSG00000128422	2	ENSG00000133710/ENSG00000164362
BP	GO:0002698	negative regulation of immune effector process	10/748	86/14327	0.013923	0.129337	ENSG00000173456/ENSG00000092969/ENSG00000161031/ENSG00000135046/ENSG00000133710/ENSG00000154188/ENSG00000115318/ENSG00000090376/ENSG00000079385/ENSG00000168961	RNF26/TGFB2/PGLYRP2/ANXA1/SPINK5/ANGPT1/LOXL3/IRAK3/CEACAM1/LGALS9	10	4	ENSG00000092969/ENSG00000135046/ENSG00000079385/ENSG00000168961	6	ENSG00000173456/ENSG00000161031/ENSG00000133710/ENSG00000154188/ENSG00000115318/ENSG00000090376
BP	GO:0000723	telomere maintenance	15/748	153/14327	0.0139847	0.129648	ENSG00000178999/ENSG00000132646/ENSG00000117650/ENSG00000160957/ENSG00000140451/ENSG00000174371/ENSG00000198056/ENSG00000175305/ENSG00000158406/ENSG00000197299/ENSG00000138346/ENSG00000139618/ENSG00000270276/ENSG00000164362/ENSG00000276966	AURKB/PCNA/NEK2/RECQL4/PIF1/EXO1/PRIM1/CCNE2/HIST1H4H/BLM/DNA2/BRCA2/HIST2H4B/TERT/HIST1H4E	15	2	ENSG00000158406/ENSG00000276966	13	ENSG00000178999/ENSG00000132646/ENSG00000117650/ENSG00000160957/ENSG00000140451/ENSG00000174371/ENSG00000198056/ENSG00000175305/ENSG00000197299/ENSG00000138346/ENSG00000139618/ENSG00000270276/ENSG00000164362
BP	GO:0032355	response to estradiol	11/748	99/14327	0.0140499	0.129729	ENSG00000132646/ENSG00000109321/ENSG00000121621/ENSG00000145386/ENSG00000106462/ENSG00000135046/ENSG00000120129/ENSG00000088305/ENSG00000118523/ENSG00000108576/ENSG00000164120	PCNA/AREG/KIF18A/CCNA2/EZH2/ANXA1/DUSP1/DNMT3B/CTGF/SLC6A4/HPGD	11	5	ENSG00000135046/ENSG00000120129/ENSG00000118523/ENSG00000108576/ENSG00000164120	6	ENSG00000132646/ENSG00000109321/ENSG00000121621/ENSG00000145386/ENSG00000106462/ENSG00000088305
BP	GO:0045580	regulation of T cell differentiation	11/748	99/14327	0.0140499	0.129729	ENSG00000144554/ENSG00000187741/ENSG00000135046/ENSG00000150782/ENSG00000204252/ENSG00000133710/ENSG00000115318/ENSG00000168961/ENSG00000104432/ENSG00000163513/ENSG00000003137	FANCD2/FANCA/ANXA1/IL18/HLA-DOA/SPINK5/LOXL3/LGALS9/IL7/TGFBR2/CYP26B1	11	7	ENSG00000135046/ENSG00000150782/ENSG00000204252/ENSG00000168961/ENSG00000104432/ENSG00000163513/ENSG00000003137	4	ENSG00000144554/ENSG00000187741/ENSG00000133710/ENSG00000115318
BP	GO:0002009	morphogenesis of an epithelium	36/748	471/14327	0.0141278	0.130186	ENSG00000130635/ENSG00000142871/ENSG00000109321/ENSG00000092969/ENSG00000184937/ENSG00000198959/ENSG00000171791/ENSG00000138182/ENSG00000123473/ENSG00000041982/ENSG00000125848/ENSG00000156299/ENSG00000158055/ENSG00000186832/ENSG00000125266/ENSG00000148926/ENSG00000163637/ENSG00000136574/ENSG00000164056/ENSG00000273706/ENSG00000138759/ENSG00000073282/ENSG00000198626/ENSG00000139174/ENSG00000085741…	COL5A1/CYR61/AREG/TGFB2/WT1/TGM2/BCL2/KIF20B/STIL/TNC/FLRT3/TIAM1/GRHL3/KRT16/EFNB2/ADM/PRICKLE2/GATA4/SPRY1/LHX1/FRAS1/TP63/RYR2/PRICKLE1/WNT11/CEACAM1/DKK1/CXCL10/DAB2/KRT17/SIX2/WNT1/NRP1/TGFBR2/MET/PGF	36	24	ENSG00000130635/ENSG00000142871/ENSG00000092969/ENSG00000198959/ENSG00000041982/ENSG00000125848/ENSG00000158055/ENSG00000186832/ENSG00000125266/ENSG00000148926/ENSG00000163637/ENSG00000164056/ENSG00000138759/ENSG00000198626/ENSG00000139174/ENSG00000085741/ENSG00000079385/ENSG00000107984/ENSG00000169245/ENSG00000153071/ENSG00000128422/ENSG00000099250/ENSG00000163513/ENSG00000105976	12	ENSG00000109321/ENSG00000184937/ENSG00000171791/ENSG00000138182/ENSG00000123473/ENSG00000156299/ENSG00000136574/ENSG00000273706/ENSG00000073282/ENSG00000170577/ENSG00000125084/ENSG00000119630
BP	GO:0042698	ovulation cycle	7/748	50/14327	0.0145025	0.133104	ENSG00000132646/ENSG00000092969/ENSG00000135046/ENSG00000164867/ENSG00000124882/ENSG00000167601/ENSG00000120738	PCNA/TGFB2/ANXA1/NOS3/EREG/AXL/EGR1	7	3	ENSG00000092969/ENSG00000135046/ENSG00000164867	4	ENSG00000132646/ENSG00000124882/ENSG00000167601/ENSG00000120738
BP	GO:0090183	regulation of kidney development	7/748	50/14327	0.0145025	0.133104	ENSG00000272398/ENSG00000131914/ENSG00000184937/ENSG00000273706/ENSG00000170962/ENSG00000170577/ENSG00000120738	CD24/LIN28A/WT1/LHX1/PDGFD/SIX2/EGR1	7	2	ENSG00000272398/ENSG00000170962	5	ENSG00000131914/ENSG00000184937/ENSG00000273706/ENSG00000170577/ENSG00000120738
BP	GO:0001656	metanephros development	9/748	74/14327	0.0145654	0.133414	ENSG00000117318/ENSG00000184937/ENSG00000171791/ENSG00000008196/ENSG00000164056/ENSG00000273706/ENSG00000138759/ENSG00000170577/ENSG00000120738	ID3/WT1/BCL2/TFAP2B/SPRY1/LHX1/FRAS1/SIX2/EGR1	9	4	ENSG00000117318/ENSG00000008196/ENSG00000164056/ENSG00000138759	5	ENSG00000184937/ENSG00000171791/ENSG00000273706/ENSG00000170577/ENSG00000120738
BP	GO:0019935	cyclic-nucleotide-mediated signaling	12/748	113/14327	0.0148339	0.134393	ENSG00000106546/ENSG00000138031/ENSG00000198121/ENSG00000100302/ENSG00000134817/ENSG00000065989/ENSG00000148926/ENSG00000185532/ENSG00000170214/ENSG00000169245/ENSG00000136160/ENSG00000145040	AHR/ADCY3/LPAR1/RASD2/APLNR/PDE4A/ADM/PRKG1/ADRA1B/CXCL10/EDNRB/UCN2	12	7	ENSG00000106546/ENSG00000148926/ENSG00000185532/ENSG00000170214/ENSG00000169245/ENSG00000136160/ENSG00000145040	5	ENSG00000138031/ENSG00000198121/ENSG00000100302/ENSG00000134817/ENSG00000065989
BP	GO:0000768	syncytium formation by plasma membrane fusion	6/748	39/14327	0.0148387	0.134393	ENSG00000125735/ENSG00000156535/ENSG00000181790/ENSG00000169245/ENSG00000249715/ENSG00000125084	TNFSF14/CD109/ADGRB1/CXCL10/FER1L5/WNT1	6	4	ENSG00000125735/ENSG00000181790/ENSG00000169245/ENSG00000249715	2	ENSG00000156535/ENSG00000125084
BP	GO:0007140	male meiotic nuclear division	6/748	39/14327	0.0148387	0.134393	ENSG00000121621/ENSG00000187741/ENSG00000139618/ENSG00000126803/ENSG00000100206/ENSG00000003137	KIF18A/FANCA/BRCA2/HSPA2/DMC1/CYP26B1	6	1	ENSG00000003137	5	ENSG00000121621/ENSG00000187741/ENSG00000139618/ENSG00000126803/ENSG00000100206
BP	GO:0048546	digestive tract morphogenesis	6/748	39/14327	0.0148387	0.134393	ENSG00000171791/ENSG00000166831/ENSG00000136574/ENSG00000073282/ENSG00000085741/ENSG00000170577	BCL2/RBPMS2/GATA4/TP63/WNT11/SIX2	6	1	ENSG00000085741	5	ENSG00000171791/ENSG00000166831/ENSG00000136574/ENSG00000073282/ENSG00000170577
BP	GO:1903556	negative regulation of tumor necrosis factor superfamily cytokine production	6/748	39/14327	0.0148387	0.134393	ENSG00000136235/ENSG00000129988/ENSG00000090376/ENSG00000167601/ENSG00000168961/ENSG00000229314	GPNMB/LBP/IRAK3/AXL/LGALS9/ORM1	6	4	ENSG00000136235/ENSG00000129988/ENSG00000168961/ENSG00000229314	2	ENSG00000090376/ENSG00000167601
BP	GO:0051146	striated muscle cell differentiation	20/748	226/14327	0.014848	0.134393	ENSG00000170312/ENSG00000134057/ENSG00000184937/ENSG00000171791/ENSG00000106462/ENSG00000148677/ENSG00000165887/ENSG00000125266/ENSG00000136574/ENSG00000179057/ENSG00000125735/ENSG00000107984/ENSG00000134775/ENSG00000118729/ENSG00000181790/ENSG00000169245/ENSG00000128591/ENSG00000249715/ENSG00000125084/ENSG00000003137	CDK1/CCNB1/WT1/BCL2/EZH2/ANKRD1/ANKRD2/EFNB2/GATA4/IGSF22/TNFSF14/DKK1/FHOD3/CASQ2/ADGRB1/CXCL10/FLNC/FER1L5/WNT1/CYP26B1	20	13	ENSG00000148677/ENSG00000165887/ENSG00000125266/ENSG00000179057/ENSG00000125735/ENSG00000107984/ENSG00000134775/ENSG00000118729/ENSG00000181790/ENSG00000169245/ENSG00000128591/ENSG00000249715/ENSG00000003137	7	ENSG00000170312/ENSG00000134057/ENSG00000184937/ENSG00000171791/ENSG00000106462/ENSG00000136574/ENSG00000125084
BP	GO:0000132	establishment of mitotic spindle orientation	4/748	19/14327	0.0152465	0.137189	ENSG00000080986/ENSG00000115163/ENSG00000121957/ENSG00000164056	NDC80/CENPA/GPSM2/SPRY1	4	1	ENSG00000164056	3	ENSG00000080986/ENSG00000115163/ENSG00000121957
BP	GO:0006978	DNA damage response, signal transduction by p53 class mediator resulting in transcription of p21 class mediator	4/748	19/14327	0.0152465	0.137189	ENSG00000111206/ENSG00000012048/ENSG00000139618/ENSG00000073282	FOXM1/BRCA1/BRCA2/TP63	4	0		4	ENSG00000111206/ENSG00000012048/ENSG00000139618/ENSG00000073282
BP	GO:0072111	cell proliferation involved in kidney development	4/748	19/14327	0.0152465	0.137189	ENSG00000131914/ENSG00000184937/ENSG00000170962/ENSG00000120738	LIN28A/WT1/PDGFD/EGR1	4	1	ENSG00000170962	3	ENSG00000131914/ENSG00000184937/ENSG00000120738
BP	GO:0015718	monocarboxylic acid transport	13/748	127/14327	0.015313	0.137517	ENSG00000135046/ENSG00000100156/ENSG00000116711/ENSG00000163053/ENSG00000188338/ENSG00000168679/ENSG00000176463/ENSG00000134548/ENSG00000079385/ENSG00000178752/ENSG00000170231/ENSG00000170893/ENSG00000174640	ANXA1/SLC16A8/PLA2G4A/SLC16A14/SLC38A3/SLC16A4/SLCO3A1/SPX/CEACAM1/ERFE/FABP6/TRH/SLCO2A1	13	8	ENSG00000135046/ENSG00000100156/ENSG00000116711/ENSG00000168679/ENSG00000134548/ENSG00000079385/ENSG00000170231/ENSG00000174640	5	ENSG00000163053/ENSG00000188338/ENSG00000176463/ENSG00000178752/ENSG00000170893
BP	GO:0001938	positive regulation of endothelial cell proliferation	9/748	75/14327	0.0158112	0.141522	ENSG00000164104/ENSG00000177606/ENSG00000179388/ENSG00000134817/ENSG00000171388/ENSG00000214274/ENSG00000165757/ENSG00000099250/ENSG00000119630	HMGB2/JUN/EGR3/APLNR/APLN/ANG/JCAD/NRP1/PGF	9	3	ENSG00000177606/ENSG00000165757/ENSG00000099250	6	ENSG00000164104/ENSG00000179388/ENSG00000134817/ENSG00000171388/ENSG00000214274/ENSG00000119630
BP	GO:0001935	endothelial cell proliferation	12/748	114/14327	0.0158206	0.141522	ENSG00000164104/ENSG00000177606/ENSG00000179388/ENSG00000134817/ENSG00000113140/ENSG00000171388/ENSG00000168874/ENSG00000173482/ENSG00000214274/ENSG00000165757/ENSG00000099250/ENSG00000119630	HMGB2/JUN/EGR3/APLNR/SPARC/APLN/ATOH8/PTPRM/ANG/JCAD/NRP1/PGF	12	5	ENSG00000177606/ENSG00000168874/ENSG00000173482/ENSG00000165757/ENSG00000099250	7	ENSG00000164104/ENSG00000179388/ENSG00000134817/ENSG00000113140/ENSG00000171388/ENSG00000214274/ENSG00000119630
BP	GO:0033280	response to vitamin D	5/748	29/14327	0.0160099	0.142383	ENSG00000137193/ENSG00000041982/ENSG00000111012/ENSG00000129355/ENSG00000169245	PIM1/TNC/CYP27B1/CDKN2D/CXCL10	5	2	ENSG00000041982/ENSG00000169245	3	ENSG00000137193/ENSG00000111012/ENSG00000129355
BP	GO:0046688	response to copper ion	5/748	29/14327	0.0160099	0.142383	ENSG00000170312/ENSG00000125148/ENSG00000198804/ENSG00000140465/ENSG00000002726	CDK1/MT2A/MT-CO1/CYP1A1/AOC1	5	2	ENSG00000198804/ENSG00000140465	3	ENSG00000170312/ENSG00000125148/ENSG00000002726
BP	GO:0086005	ventricular cardiac muscle cell action potential	5/748	29/14327	0.0160099	0.142383	ENSG00000198626/ENSG00000055118/ENSG00000145362/ENSG00000265107/ENSG00000162989	RYR2/KCNH2/ANK2/GJA5/KCNJ3	5	3	ENSG00000198626/ENSG00000145362/ENSG00000265107	2	ENSG00000055118/ENSG00000162989
BP	GO:0010332	response to gamma radiation	7/748	51/14327	0.0160761	0.142419	ENSG00000171791/ENSG00000144554/ENSG00000188486/ENSG00000139618/ENSG00000073282/ENSG00000169245/ENSG00000120738	BCL2/FANCD2/H2AFX/BRCA2/TP63/CXCL10/EGR1	7	1	ENSG00000169245	6	ENSG00000171791/ENSG00000144554/ENSG00000188486/ENSG00000139618/ENSG00000073282/ENSG00000120738
BP	GO:1904427	positive regulation of calcium ion transmembrane transport	7/748	51/14327	0.0160761	0.142419	ENSG00000126803/ENSG00000153956/ENSG00000213366/ENSG00000134817/ENSG00000198626/ENSG00000145362/ENSG00000169245	HSPA2/CACNA2D1/GSTM2/APLNR/RYR2/ANK2/CXCL10	7	5	ENSG00000153956/ENSG00000213366/ENSG00000198626/ENSG00000145362/ENSG00000169245	2	ENSG00000126803/ENSG00000134817
BP	GO:0019233	sensory perception of pain	8/748	63/14327	0.0162535	0.143713	ENSG00000131620/ENSG00000109255/ENSG00000182636/ENSG00000134548/ENSG00000105464/ENSG00000169432/ENSG00000136160/ENSG00000160716	ANO1/NMU/NDN/SPX/GRIN2D/SCN9A/EDNRB/CHRNB2	8	5	ENSG00000182636/ENSG00000134548/ENSG00000169432/ENSG00000136160/ENSG00000160716	3	ENSG00000131620/ENSG00000109255/ENSG00000105464
BP	GO:0048871	multicellular organismal homeostasis	23/748	273/14327	0.0162952	0.143806	ENSG00000163362/ENSG00000117632/ENSG00000171791/ENSG00000138376/ENSG00000109255/ENSG00000138031/ENSG00000168447/ENSG00000162896/ENSG00000008196/ENSG00000182636/ENSG00000118523/ENSG00000158055/ENSG00000186832/ENSG00000111199/ENSG00000111846/ENSG00000073282/ENSG00000171388/ENSG00000173702/ENSG00000104432/ENSG00000136160/ENSG00000185303/ENSG00000105976/ENSG00000003137	INAVA/STMN1/BCL2/BARD1/NMU/ADCY3/SCNN1B/PIGR/TFAP2B/NDN/CTGF/GRHL3/KRT16/TRPV4/GCNT2/TP63/APLN/MUC13/IL7/EDNRB/SFTPA2/MET/CYP26B1	23	13	ENSG00000162896/ENSG00000008196/ENSG00000182636/ENSG00000118523/ENSG00000158055/ENSG00000186832/ENSG00000111846/ENSG00000173702/ENSG00000104432/ENSG00000136160/ENSG00000185303/ENSG00000105976/ENSG00000003137	10	ENSG00000163362/ENSG00000117632/ENSG00000171791/ENSG00000138376/ENSG00000109255/ENSG00000138031/ENSG00000168447/ENSG00000111199/ENSG00000073282/ENSG00000171388
BP	GO:0006941	striated muscle contraction	14/748	142/14327	0.0164542	0.144676	ENSG00000153956/ENSG00000213366/ENSG00000118523/ENSG00000136574/ENSG00000179057/ENSG00000198626/ENSG00000114854/ENSG00000055118/ENSG00000177098/ENSG00000145362/ENSG00000118729/ENSG00000170214/ENSG00000265107/ENSG00000162989	CACNA2D1/GSTM2/CTGF/GATA4/IGSF22/RYR2/TNNC1/KCNH2/SCN4B/ANK2/CASQ2/ADRA1B/GJA5/KCNJ3	14	10	ENSG00000153956/ENSG00000213366/ENSG00000118523/ENSG00000179057/ENSG00000198626/ENSG00000114854/ENSG00000145362/ENSG00000118729/ENSG00000170214/ENSG00000265107	4	ENSG00000136574/ENSG00000055118/ENSG00000177098/ENSG00000162989
BP	GO:0061138	morphogenesis of a branching epithelium	15/748	156/14327	0.016457	0.144676	ENSG00000109321/ENSG00000184937/ENSG00000198959/ENSG00000171791/ENSG00000041982/ENSG00000148926/ENSG00000164056/ENSG00000273706/ENSG00000073282/ENSG00000170577/ENSG00000125084/ENSG00000099250/ENSG00000163513/ENSG00000105976/ENSG00000119630	AREG/WT1/TGM2/BCL2/TNC/ADM/SPRY1/LHX1/TP63/SIX2/WNT1/NRP1/TGFBR2/MET/PGF	15	7	ENSG00000198959/ENSG00000041982/ENSG00000148926/ENSG00000164056/ENSG00000099250/ENSG00000163513/ENSG00000105976	8	ENSG00000109321/ENSG00000184937/ENSG00000171791/ENSG00000273706/ENSG00000073282/ENSG00000170577/ENSG00000125084/ENSG00000119630
BP	GO:0050878	regulation of body fluid levels	32/748	413/14327	0.0166885	0.146053	ENSG00000096433/ENSG00000117632/ENSG00000101335/ENSG00000137501/ENSG00000005961/ENSG00000138031/ENSG00000168447/ENSG00000077942/ENSG00000008196/ENSG00000196415/ENSG00000113389/ENSG00000173432/ENSG00000134817/ENSG00000158055/ENSG00000186832/ENSG00000148926/ENSG00000111199/ENSG00000136574/ENSG00000164867/ENSG00000073282/ENSG00000079385/ENSG00000171388/ENSG00000185532/ENSG00000197153/ENSG00000170962…	ITPR3/STMN1/MYL9/SYTL2/ITGA2B/ADCY3/SCNN1B/FBLN1/TFAP2B/PRTN3/NPR3/SAA1/APLNR/GRHL3/KRT16/ADM/TRPV4/GATA4/NOS3/TP63/CEACAM1/APLN/PRKG1/HIST1H3J/PDGFD/GJA5/PROC/AXL/NEURL1/EDNRB/MET/CYP26B1	32	17	ENSG00000101335/ENSG00000137501/ENSG00000008196/ENSG00000113389/ENSG00000173432/ENSG00000158055/ENSG00000186832/ENSG00000148926/ENSG00000164867/ENSG00000079385/ENSG00000185532/ENSG00000170962/ENSG00000265107/ENSG00000115718/ENSG00000136160/ENSG00000105976/ENSG00000003137	15	ENSG00000096433/ENSG00000117632/ENSG00000005961/ENSG00000138031/ENSG00000168447/ENSG00000077942/ENSG00000196415/ENSG00000134817/ENSG00000111199/ENSG00000136574/ENSG00000073282/ENSG00000171388/ENSG00000197153/ENSG00000167601/ENSG00000107954
BP	GO:0006949	syncytium formation	6/748	40/14327	0.0167091	0.146053	ENSG00000125735/ENSG00000156535/ENSG00000181790/ENSG00000169245/ENSG00000249715/ENSG00000125084	TNFSF14/CD109/ADGRB1/CXCL10/FER1L5/WNT1	6	4	ENSG00000125735/ENSG00000181790/ENSG00000169245/ENSG00000249715	2	ENSG00000156535/ENSG00000125084
BP	GO:0071398	cellular response to fatty acid	6/748	40/14327	0.0167091	0.146053	ENSG00000134057/ENSG00000117318/ENSG00000101412/ENSG00000041982/ENSG00000151632/ENSG00000196139	CCNB1/ID3/E2F1/TNC/AKR1C2/AKR1C3	6	4	ENSG00000117318/ENSG00000041982/ENSG00000151632/ENSG00000196139	2	ENSG00000134057/ENSG00000101412
BP	GO:0045814	negative regulation of gene expression, epigenetic	12/748	115/14327	0.0168561	0.146669	ENSG00000119403/ENSG00000276043/ENSG00000156802/ENSG00000119969/ENSG00000188486/ENSG00000093009/ENSG00000106462/ENSG00000158406/ENSG00000088305/ENSG00000270276/ENSG00000197153/ENSG00000276966	PHF19/UHRF1/ATAD2/HELLS/H2AFX/CDC45/EZH2/HIST1H4H/DNMT3B/HIST2H4B/HIST1H3J/HIST1H4E	12	2	ENSG00000158406/ENSG00000276966	10	ENSG00000119403/ENSG00000276043/ENSG00000156802/ENSG00000119969/ENSG00000188486/ENSG00000093009/ENSG00000106462/ENSG00000088305/ENSG00000270276/ENSG00000197153
BP	GO:0001833	inner cell mass cell proliferation	3/748	11/14327	0.0170671	0.146669	ENSG00000146918/ENSG00000101003/ENSG00000139618	NCAPG2/GINS1/BRCA2	3	0		3	ENSG00000146918/ENSG00000101003/ENSG00000139618
BP	GO:0009111	vitamin catabolic process	3/748	11/14327	0.0170671	0.146669	ENSG00000111012/ENSG00000166426/ENSG00000003137	CYP27B1/CRABP1/CYP26B1	3	1	ENSG00000003137	2	ENSG00000111012/ENSG00000166426
BP	GO:0010935	regulation of macrophage cytokine production	3/748	11/14327	0.0170671	0.146669	ENSG00000092969/ENSG00000138623/ENSG00000090376	TGFB2/SEMA7A/IRAK3	3	2	ENSG00000092969/ENSG00000138623	1	ENSG00000090376
BP	GO:0035810	positive regulation of urine volume	3/748	11/14327	0.0170671	0.146669	ENSG00000008196/ENSG00000113389/ENSG00000136160	TFAP2B/NPR3/EDNRB	3	3	ENSG00000008196/ENSG00000113389/ENSG00000136160	0
BP	GO:0043116	negative regulation of vascular permeability	3/748	11/14327	0.0170671	0.146669	ENSG00000148926/ENSG00000154188/ENSG00000079385	ADM/ANGPT1/CEACAM1	3	2	ENSG00000148926/ENSG00000079385	1	ENSG00000154188
BP	GO:0044117	growth of symbiont in host	3/748	11/14327	0.0170671	0.146669	ENSG00000129988/ENSG00000161031/ENSG00000197561	LBP/PGLYRP2/ELANE	3	1	ENSG00000129988	2	ENSG00000161031/ENSG00000197561
BP	GO:0044849	estrous cycle	3/748	11/14327	0.0170671	0.146669	ENSG00000132646/ENSG00000135046/ENSG00000120738	PCNA/ANXA1/EGR1	3	1	ENSG00000135046	2	ENSG00000132646/ENSG00000120738
BP	GO:0051957	positive regulation of amino acid transport	3/748	11/14327	0.0170671	0.146669	ENSG00000170540/ENSG00000188338/ENSG00000170893	ARL6IP1/SLC38A3/TRH	3	0		3	ENSG00000170540/ENSG00000188338/ENSG00000170893
BP	GO:0030203	glycosaminoglycan metabolic process	14/748	143/14327	0.0173976	0.149229	ENSG00000169439/ENSG00000072571/ENSG00000135048/ENSG00000161031/ENSG00000137193/ENSG00000139329/ENSG00000154188/ENSG00000111846/ENSG00000173546/ENSG00000103044/ENSG00000173376/ENSG00000111817/ENSG00000122176/ENSG00000136542	SDC2/HMMR/CEMIP2/PGLYRP2/PIM1/LUM/ANGPT1/GCNT2/CSPG4/HAS3/NDNF/DSE/FMOD/GALNT5	14	6	ENSG00000169439/ENSG00000135048/ENSG00000139329/ENSG00000111846/ENSG00000111817/ENSG00000122176	8	ENSG00000072571/ENSG00000161031/ENSG00000137193/ENSG00000154188/ENSG00000173546/ENSG00000103044/ENSG00000173376/ENSG00000136542
BP	GO:0002694	regulation of leukocyte activation	30/748	383/14327	0.0175072	0.149889	ENSG00000136235/ENSG00000272398/ENSG00000134258/ENSG00000129988/ENSG00000109685/ENSG00000108691/ENSG00000171791/ENSG00000144554/ENSG00000196735/ENSG00000161031/ENSG00000106546/ENSG00000187741/ENSG00000135046/ENSG00000150782/ENSG00000125266/ENSG00000204252/ENSG00000133710/ENSG00000125735/ENSG00000169621/ENSG00000115318/ENSG00000079385/ENSG00000167601/ENSG00000168961/ENSG00000127507/ENSG00000104432…	GPNMB/CD24/VTCN1/LBP/NSD2/CCL2/BCL2/FANCD2/HLA-DQA1/PGLYRP2/AHR/FANCA/ANXA1/IL18/EFNB2/HLA-DOA/SPINK5/TNFSF14/APLF/LOXL3/CEACAM1/AXL/LGALS9/ADGRE2/IL7/TGFBR2/PAK3/IKZF3/CYP26B1/CHRNB2	30	22	ENSG00000136235/ENSG00000272398/ENSG00000134258/ENSG00000129988/ENSG00000108691/ENSG00000196735/ENSG00000106546/ENSG00000135046/ENSG00000150782/ENSG00000125266/ENSG00000204252/ENSG00000125735/ENSG00000169621/ENSG00000079385/ENSG00000168961/ENSG00000127507/ENSG00000104432/ENSG00000163513/ENSG00000077264/ENSG00000161405/ENSG00000003137/ENSG00000160716	8	ENSG00000109685/ENSG00000171791/ENSG00000144554/ENSG00000161031/ENSG00000187741/ENSG00000133710/ENSG00000115318/ENSG00000167601
BP	GO:0072507	divalent inorganic cation homeostasis	28/748	352/14327	0.017672	0.150986	ENSG00000272398/ENSG00000096433/ENSG00000138193/ENSG00000125148/ENSG00000198959/ENSG00000171791/ENSG00000109255/ENSG00000198121/ENSG00000111012/ENSG00000153956/ENSG00000213366/ENSG00000008196/ENSG00000173432/ENSG00000134817/ENSG00000148926/ENSG00000128285/ENSG00000111199/ENSG00000197561/ENSG00000121966/ENSG00000198626/ENSG00000145362/ENSG00000152154/ENSG00000118729/ENSG00000170214/ENSG00000147246…	CD24/ITPR3/PLCE1/MT2A/TGM2/BCL2/NMU/LPAR1/CYP27B1/CACNA2D1/GSTM2/TFAP2B/SAA1/APLNR/ADM/MCHR1/TRPV4/ELANE/CXCR4/RYR2/ANK2/TMEM178A/CASQ2/ADRA1B/HTR2C/GRIN2D/CXCL10/EDNRB	28	16	ENSG00000272398/ENSG00000138193/ENSG00000198959/ENSG00000153956/ENSG00000213366/ENSG00000008196/ENSG00000173432/ENSG00000148926/ENSG00000198626/ENSG00000145362/ENSG00000152154/ENSG00000118729/ENSG00000170214/ENSG00000147246/ENSG00000169245/ENSG00000136160	12	ENSG00000096433/ENSG00000125148/ENSG00000171791/ENSG00000109255/ENSG00000198121/ENSG00000111012/ENSG00000134817/ENSG00000128285/ENSG00000111199/ENSG00000197561/ENSG00000121966/ENSG00000105464
BP	GO:0051058	negative regulation of small GTPase mediated signal transduction	7/748	52/14327	0.017767	0.150986	ENSG00000117632/ENSG00000092969/ENSG00000187678/ENSG00000164056/ENSG00000197457/ENSG00000165895/ENSG00000105976	STMN1/TGFB2/SPRY4/SPRY1/STMN3/ARHGAP42/MET	7	4	ENSG00000092969/ENSG00000164056/ENSG00000165895/ENSG00000105976	3	ENSG00000117632/ENSG00000187678/ENSG00000197457
BP	GO:0051438	regulation of ubiquitin-protein transferase activity	7/748	52/14327	0.017767	0.150986	ENSG00000166851/ENSG00000175063/ENSG00000117399/ENSG00000108106/ENSG00000112029/ENSG00000164109/ENSG00000164287	PLK1/UBE2C/CDC20/UBE2S/FBXO5/MAD2L1/CDC20B	7	0		7	ENSG00000166851/ENSG00000175063/ENSG00000117399/ENSG00000108106/ENSG00000112029/ENSG00000164109/ENSG00000164287
BP	GO:0051965	positive regulation of synapse assembly	7/748	52/14327	0.017767	0.150986	ENSG00000158258/ENSG00000175928/ENSG00000184564/ENSG00000125848/ENSG00000173114/ENSG00000141668/ENSG00000181790	CLSTN2/LRRN1/SLITRK6/FLRT3/LRRN3/CBLN2/ADGRB1	7	4	ENSG00000175928/ENSG00000125848/ENSG00000141668/ENSG00000181790	3	ENSG00000158258/ENSG00000184564/ENSG00000173114
BP	GO:0051962	positive regulation of nervous system development	33/748	431/14327	0.017838	0.15131	ENSG00000158258/ENSG00000117399/ENSG00000131914/ENSG00000198910/ENSG00000114346/ENSG00000171791/ENSG00000138182/ENSG00000175928/ENSG00000163536/ENSG00000106462/ENSG00000184564/ENSG00000198121/ENSG00000078725/ENSG00000148677/ENSG00000088305/ENSG00000125848/ENSG00000156299/ENSG00000131711/ENSG00000173114/ENSG00000273706/ENSG00000121966/ENSG00000138623/ENSG00000186462/ENSG00000173376/ENSG00000196628…	CLSTN2/CDC20/LIN28A/L1CAM/ECT2/BCL2/KIF20B/LRRN1/SERPINI1/EZH2/SLITRK6/LPAR1/BRINP1/ANKRD1/DNMT3B/FLRT3/TIAM1/MAP1B/LRRN3/LHX1/CXCR4/SEMA7A/NAP1L2/NDNF/TCF4/CBLN2/DKK1/ADGRB1/CNTN1/VLDLR/NEURL1/NRP1/PAK3	33	16	ENSG00000198910/ENSG00000175928/ENSG00000163536/ENSG00000078725/ENSG00000148677/ENSG00000125848/ENSG00000131711/ENSG00000138623/ENSG00000186462/ENSG00000196628/ENSG00000141668/ENSG00000107984/ENSG00000181790/ENSG00000018236/ENSG00000099250/ENSG00000077264	17	ENSG00000158258/ENSG00000117399/ENSG00000131914/ENSG00000114346/ENSG00000171791/ENSG00000138182/ENSG00000106462/ENSG00000184564/ENSG00000198121/ENSG00000088305/ENSG00000156299/ENSG00000173114/ENSG00000273706/ENSG00000121966/ENSG00000173376/ENSG00000147852/ENSG00000107954
BP	GO:0001837	epithelial to mesenchymal transition	12/748	116/14327	0.0179419	0.15191	ENSG00000101447/ENSG00000130558/ENSG00000092969/ENSG00000106462/ENSG00000156299/ENSG00000164056/ENSG00000111846/ENSG00000115318/ENSG00000085741/ENSG00000153071/ENSG00000163513/ENSG00000168646	FAM83D/OLFM1/TGFB2/EZH2/TIAM1/SPRY1/GCNT2/LOXL3/WNT11/DAB2/TGFBR2/AXIN2	12	7	ENSG00000092969/ENSG00000164056/ENSG00000111846/ENSG00000085741/ENSG00000153071/ENSG00000163513/ENSG00000168646	5	ENSG00000101447/ENSG00000130558/ENSG00000106462/ENSG00000156299/ENSG00000115318
BP	GO:0002026	regulation of the force of heart contraction	4/748	20/14327	0.0182884	0.152344	ENSG00000148926/ENSG00000164867/ENSG00000198626/ENSG00000171388	ADM/NOS3/RYR2/APLN	4	3	ENSG00000148926/ENSG00000164867/ENSG00000198626	1	ENSG00000171388
BP	GO:0003181	atrioventricular valve morphogenesis	4/748	20/14327	0.0182884	0.152344	ENSG00000142871/ENSG00000130558/ENSG00000092969/ENSG00000163513	CYR61/OLFM1/TGFB2/TGFBR2	4	3	ENSG00000142871/ENSG00000092969/ENSG00000163513	1	ENSG00000130558
BP	GO:0031069	hair follicle morphogenesis	4/748	20/14327	0.0182884	0.152344	ENSG00000092969/ENSG00000171791/ENSG00000073282/ENSG00000128422	TGFB2/BCL2/TP63/KRT17	4	2	ENSG00000092969/ENSG00000128422	2	ENSG00000171791/ENSG00000073282
BP	GO:0042772	DNA damage response, signal transduction resulting in transcription	4/748	20/14327	0.0182884	0.152344	ENSG00000111206/ENSG00000012048/ENSG00000139618/ENSG00000073282	FOXM1/BRCA1/BRCA2/TP63	4	0		4	ENSG00000111206/ENSG00000012048/ENSG00000139618/ENSG00000073282
BP	GO:0050718	positive regulation of interleukin-1 beta secretion	4/748	20/14327	0.0182884	0.152344	ENSG00000137752/ENSG00000091592/ENSG00000168961/ENSG00000229314	CASP1/NLRP1/LGALS9/ORM1	4	4	ENSG00000137752/ENSG00000091592/ENSG00000168961/ENSG00000229314	0
BP	GO:0072012	glomerulus vasculature development	4/748	20/14327	0.0182884	0.152344	ENSG00000184937/ENSG00000154188/ENSG00000170962/ENSG00000120738	WT1/ANGPT1/PDGFD/EGR1	4	1	ENSG00000170962	3	ENSG00000184937/ENSG00000154188/ENSG00000120738
BP	GO:0086012	membrane depolarization during cardiac muscle cell action potential	4/748	20/14327	0.0182884	0.152344	ENSG00000153956/ENSG00000177098/ENSG00000145362/ENSG00000265107	CACNA2D1/SCN4B/ANK2/GJA5	4	3	ENSG00000153956/ENSG00000145362/ENSG00000265107	1	ENSG00000177098
BP	GO:2000516	positive regulation of CD4-positive, alpha-beta T cell activation	4/748	20/14327	0.0182884	0.152344	ENSG00000135046/ENSG00000150782/ENSG00000168961/ENSG00000163513	ANXA1/IL18/LGALS9/TGFBR2	4	4	ENSG00000135046/ENSG00000150782/ENSG00000168961/ENSG00000163513	0
BP	GO:0010639	negative regulation of organelle organization	26/748	322/14327	0.0183143	0.152344	ENSG00000164611/ENSG00000166851/ENSG00000134057/ENSG00000117650/ENSG00000167513/ENSG00000117724/ENSG00000162063/ENSG00000156802/ENSG00000169679/ENSG00000117632/ENSG00000131747/ENSG00000186480/ENSG00000080986/ENSG00000140451/ENSG00000012048/ENSG00000135476/ENSG00000213699/ENSG00000156970/ENSG00000112029/ENSG00000120129/ENSG00000164109/ENSG00000088305/ENSG00000152527/ENSG00000104833/ENSG00000134775…	PTTG1/PLK1/CCNB1/NEK2/CDT1/CENPF/CCNF/ATAD2/BUB1/STMN1/TOP2A/INSIG1/NDC80/PIF1/BRCA1/ESPL1/SLC35F6/BUB1B/FBXO5/DUSP1/MAD2L1/DNMT3B/PLEKHH2/TUBB4A/FHOD3/MET	26	6	ENSG00000213699/ENSG00000120129/ENSG00000152527/ENSG00000104833/ENSG00000134775/ENSG00000105976	20	ENSG00000164611/ENSG00000166851/ENSG00000134057/ENSG00000117650/ENSG00000167513/ENSG00000117724/ENSG00000162063/ENSG00000156802/ENSG00000169679/ENSG00000117632/ENSG00000131747/ENSG00000186480/ENSG00000080986/ENSG00000140451/ENSG00000012048/ENSG00000135476/ENSG00000156970/ENSG00000112029/ENSG00000164109/ENSG00000088305
BP	GO:0045736	negative regulation of cyclin-dependent protein serine/threonine kinase activity	5/748	30/14327	0.0184088	0.152344	ENSG00000166851/ENSG00000123080/ENSG00000147883/ENSG00000105810/ENSG00000129355	PLK1/CDKN2C/CDKN2B/CDK6/CDKN2D	5	2	ENSG00000147883/ENSG00000105810	3	ENSG00000166851/ENSG00000123080/ENSG00000129355
BP	GO:0048246	macrophage chemotaxis	5/748	30/14327	0.0184088	0.152344	ENSG00000108691/ENSG00000106804/ENSG00000173432/ENSG00000111199/ENSG00000136160	CCL2/C5/SAA1/TRPV4/EDNRB	5	3	ENSG00000108691/ENSG00000173432/ENSG00000136160	2	ENSG00000106804/ENSG00000111199
BP	GO:0050706	regulation of interleukin-1 beta secretion	5/748	30/14327	0.0184088	0.152344	ENSG00000137752/ENSG00000091592/ENSG00000204397/ENSG00000168961/ENSG00000229314	CASP1/NLRP1/CARD16/LGALS9/ORM1	5	5	ENSG00000137752/ENSG00000091592/ENSG00000204397/ENSG00000168961/ENSG00000229314	0
BP	GO:0003206	cardiac chamber morphogenesis	11/748	103/14327	0.0184579	0.152344	ENSG00000142871/ENSG00000109685/ENSG00000164442/ENSG00000092969/ENSG00000136574/ENSG00000198626/ENSG00000114854/ENSG00000085741/ENSG00000265107/ENSG00000099250/ENSG00000163513	CYR61/NSD2/CITED2/TGFB2/GATA4/RYR2/TNNC1/WNT11/GJA5/NRP1/TGFBR2	11	9	ENSG00000142871/ENSG00000164442/ENSG00000092969/ENSG00000198626/ENSG00000114854/ENSG00000085741/ENSG00000265107/ENSG00000099250/ENSG00000163513	2	ENSG00000109685/ENSG00000136574
BP	GO:0031398	positive regulation of protein ubiquitination	11/748	103/14327	0.0184579	0.152344	ENSG00000166851/ENSG00000175063/ENSG00000117399/ENSG00000108106/ENSG00000163362/ENSG00000140525/ENSG00000012048/ENSG00000112029/ENSG00000164287/ENSG00000154188/ENSG00000139174	PLK1/UBE2C/CDC20/UBE2S/INAVA/FANCI/BRCA1/FBXO5/CDC20B/ANGPT1/PRICKLE1	11	1	ENSG00000139174	10	ENSG00000166851/ENSG00000175063/ENSG00000117399/ENSG00000108106/ENSG00000163362/ENSG00000140525/ENSG00000012048/ENSG00000112029/ENSG00000164287/ENSG00000154188
BP	GO:0003279	cardiac septum development	10/748	90/14327	0.0187022	0.153258	ENSG00000142871/ENSG00000109685/ENSG00000164442/ENSG00000092969/ENSG00000136574/ENSG00000085741/ENSG00000145362/ENSG00000265107/ENSG00000099250/ENSG00000163513	CYR61/NSD2/CITED2/TGFB2/GATA4/WNT11/ANK2/GJA5/NRP1/TGFBR2	10	8	ENSG00000142871/ENSG00000164442/ENSG00000092969/ENSG00000085741/ENSG00000145362/ENSG00000265107/ENSG00000099250/ENSG00000163513	2	ENSG00000109685/ENSG00000136574
BP	GO:0007229	integrin-mediated signaling pathway	10/748	90/14327	0.0187022	0.153258	ENSG00000111859/ENSG00000159840/ENSG00000005961/ENSG00000084636/ENSG00000118523/ENSG00000138623/ENSG00000115318/ENSG00000079385/ENSG00000072163/ENSG00000099250	NEDD9/ZYX/ITGA2B/COL16A1/CTGF/SEMA7A/LOXL3/CEACAM1/LIMS2/NRP1	10	8	ENSG00000111859/ENSG00000159840/ENSG00000084636/ENSG00000118523/ENSG00000138623/ENSG00000079385/ENSG00000072163/ENSG00000099250	2	ENSG00000005961/ENSG00000115318
BP	GO:0030199	collagen fibril organization	6/748	41/14327	0.0187356	0.153258	ENSG00000130635/ENSG00000092969/ENSG00000139329/ENSG00000187955/ENSG00000113083/ENSG00000122176	COL5A1/TGFB2/LUM/COL14A1/LOX/FMOD	6	6	ENSG00000130635/ENSG00000092969/ENSG00000139329/ENSG00000187955/ENSG00000113083/ENSG00000122176	0
BP	GO:0050701	interleukin-1 secretion	6/748	41/14327	0.0187356	0.153258	ENSG00000173432/ENSG00000137752/ENSG00000091592/ENSG00000204397/ENSG00000168961/ENSG00000229314	SAA1/CASP1/NLRP1/CARD16/LGALS9/ORM1	6	6	ENSG00000173432/ENSG00000137752/ENSG00000091592/ENSG00000204397/ENSG00000168961/ENSG00000229314	0
BP	GO:1904837	beta-catenin-TCF complex assembly	6/748	41/14327	0.0187356	0.153258	ENSG00000152284/ENSG00000158406/ENSG00000270276/ENSG00000164362/ENSG00000276966/ENSG00000168646	TCF7L1/HIST1H4H/HIST2H4B/TERT/HIST1H4E/AXIN2	6	4	ENSG00000152284/ENSG00000158406/ENSG00000276966/ENSG00000168646	2	ENSG00000270276/ENSG00000164362
BP	GO:0070374	positive regulation of ERK1 and ERK2 cascade	16/748	173/14327	0.0189513	0.154747	ENSG00000136235/ENSG00000177606/ENSG00000108691/ENSG00000118523/ENSG00000111199/ENSG00000070886/ENSG00000154188/ENSG00000111846/ENSG00000102962/ENSG00000138623/ENSG00000147246/ENSG00000170962/ENSG00000167601/ENSG00000168961/ENSG00000099250/ENSG00000105976	GPNMB/JUN/CCL2/CTGF/TRPV4/EPHA8/ANGPT1/GCNT2/CCL22/SEMA7A/HTR2C/PDGFD/AXL/LGALS9/NRP1/MET	16	13	ENSG00000136235/ENSG00000177606/ENSG00000108691/ENSG00000118523/ENSG00000070886/ENSG00000111846/ENSG00000102962/ENSG00000138623/ENSG00000147246/ENSG00000170962/ENSG00000168961/ENSG00000099250/ENSG00000105976	3	ENSG00000111199/ENSG00000154188/ENSG00000167601
BP	GO:0001933	negative regulation of protein phosphorylation	30/748	386/14327	0.0192788	0.157141	ENSG00000166851/ENSG00000134057/ENSG00000111206/ENSG00000124225/ENSG00000123080/ENSG00000147883/ENSG00000177606/ENSG00000013364/ENSG00000168078/ENSG00000120875/ENSG00000135842/ENSG00000105810/ENSG00000138166/ENSG00000173404/ENSG00000120129/ENSG00000187678/ENSG00000125848/ENSG00000117228/ENSG00000077942/ENSG00000129355/ENSG00000186897/ENSG00000154188/ENSG00000164056/ENSG00000139318/ENSG00000175175…	PLK1/CCNB1/FOXM1/PMEPA1/CDKN2C/CDKN2B/JUN/MVP/PBK/DUSP4/FAM129A/CDK6/DUSP5/INSM1/DUSP1/SPRY4/FLRT3/GBP1/FBLN1/CDKN2D/C1QL4/ANGPT1/SPRY1/DUSP6/PPM1E/CD109/IRAK3/CEACAM1/DUSP9/DKK1	30	11	ENSG00000124225/ENSG00000147883/ENSG00000177606/ENSG00000013364/ENSG00000105810/ENSG00000120129/ENSG00000125848/ENSG00000117228/ENSG00000164056/ENSG00000079385/ENSG00000107984	19	ENSG00000166851/ENSG00000134057/ENSG00000111206/ENSG00000123080/ENSG00000168078/ENSG00000120875/ENSG00000135842/ENSG00000138166/ENSG00000173404/ENSG00000187678/ENSG00000077942/ENSG00000129355/ENSG00000186897/ENSG00000154188/ENSG00000139318/ENSG00000175175/ENSG00000156535/ENSG00000090376/ENSG00000130829
BP	GO:0055117	regulation of cardiac muscle contraction	8/748	65/14327	0.0193524	0.157325	ENSG00000213366/ENSG00000118523/ENSG00000136574/ENSG00000198626/ENSG00000145362/ENSG00000118729/ENSG00000170214/ENSG00000265107	GSTM2/CTGF/GATA4/RYR2/ANK2/CASQ2/ADRA1B/GJA5	8	7	ENSG00000213366/ENSG00000118523/ENSG00000198626/ENSG00000145362/ENSG00000118729/ENSG00000170214/ENSG00000265107	1	ENSG00000136574
BP	GO:0051017	actin filament bundle assembly	13/748	131/14327	0.01937	0.157325	ENSG00000128641/ENSG00000171992/ENSG00000117632/ENSG00000111859/ENSG00000159840/ENSG00000115963/ENSG00000198121/ENSG00000118523/ENSG00000128298/ENSG00000175175/ENSG00000085741/ENSG00000099250/ENSG00000105976	MYO1B/SYNPO/STMN1/NEDD9/ZYX/RND3/LPAR1/CTGF/BAIAP2L2/PPM1E/WNT11/NRP1/MET	13	10	ENSG00000128641/ENSG00000171992/ENSG00000111859/ENSG00000159840/ENSG00000115963/ENSG00000118523/ENSG00000128298/ENSG00000085741/ENSG00000099250/ENSG00000105976	3	ENSG00000117632/ENSG00000198121/ENSG00000175175
BP	GO:0051100	negative regulation of binding	14/748	145/14327	0.0194074	0.157351	ENSG00000178999/ENSG00000075218/ENSG00000117650/ENSG00000117318/ENSG00000087586/ENSG00000117632/ENSG00000101412/ENSG00000177606/ENSG00000119922/ENSG00000132688/ENSG00000107984/ENSG00000153071/ENSG00000204397/ENSG00000105976	AURKB/GTSE1/NEK2/ID3/AURKA/STMN1/E2F1/JUN/IFIT2/NES/DKK1/DAB2/CARD16/MET	14	7	ENSG00000117318/ENSG00000177606/ENSG00000119922/ENSG00000107984/ENSG00000153071/ENSG00000204397/ENSG00000105976	7	ENSG00000178999/ENSG00000075218/ENSG00000117650/ENSG00000087586/ENSG00000117632/ENSG00000101412/ENSG00000132688
BP	GO:0046686	response to cadmium ion	7/748	53/14327	0.0195791	0.158184	ENSG00000170312/ENSG00000132646/ENSG00000177606/ENSG00000125148/ENSG00000196139/ENSG00000113140/ENSG00000164362	CDK1/PCNA/JUN/MT2A/AKR1C3/SPARC/TERT	7	2	ENSG00000177606/ENSG00000196139	5	ENSG00000170312/ENSG00000132646/ENSG00000125148/ENSG00000113140/ENSG00000164362
BP	GO:1904888	cranial skeletal system development	7/748	53/14327	0.0195791	0.158184	ENSG00000138180/ENSG00000186480/ENSG00000092969/ENSG00000273706/ENSG00000073282/ENSG00000170577/ENSG00000163513	CEP55/INSIG1/TGFB2/LHX1/TP63/SIX2/TGFBR2	7	2	ENSG00000092969/ENSG00000163513	5	ENSG00000138180/ENSG00000186480/ENSG00000273706/ENSG00000073282/ENSG00000170577
BP	GO:0002791	regulation of peptide secretion	29/748	371/14327	0.0197451	0.159245	ENSG00000134258/ENSG00000096433/ENSG00000131620/ENSG00000092969/ENSG00000100889/ENSG00000109255/ENSG00000135046/ENSG00000148677/ENSG00000106804/ENSG00000117228/ENSG00000116729/ENSG00000056736/ENSG00000008196/ENSG00000173432/ENSG00000156299/ENSG00000158445/ENSG00000137752/ENSG00000147642/ENSG00000111199/ENSG00000154188/ENSG00000091592/ENSG00000171388/ENSG00000147246/ENSG00000204397/ENSG00000265107…	VTCN1/ITPR3/ANO1/TGFB2/PCK2/NMU/ANXA1/ANKRD1/C5/GBP1/WLS/IL17RB/TFAP2B/SAA1/TIAM1/KCNB1/CASP1/SYBU/TRPV4/ANGPT1/NLRP1/APLN/HTR2C/CARD16/GJA5/LGALS9/ANG/TRH/ORM1	29	17	ENSG00000134258/ENSG00000092969/ENSG00000135046/ENSG00000148677/ENSG00000117228/ENSG00000116729/ENSG00000008196/ENSG00000173432/ENSG00000158445/ENSG00000137752/ENSG00000147642/ENSG00000091592/ENSG00000147246/ENSG00000204397/ENSG00000265107/ENSG00000168961/ENSG00000229314	12	ENSG00000096433/ENSG00000131620/ENSG00000100889/ENSG00000109255/ENSG00000106804/ENSG00000056736/ENSG00000156299/ENSG00000111199/ENSG00000154188/ENSG00000171388/ENSG00000214274/ENSG00000170893
BP	GO:0017015	regulation of transforming growth factor beta receptor signaling pathway	10/748	91/14327	0.0200651	0.161542	ENSG00000124225/ENSG00000164442/ENSG00000147883/ENSG00000242265/ENSG00000156535/ENSG00000169856/ENSG00000128045/ENSG00000153071/ENSG00000125084/ENSG00000163513	PMEPA1/CITED2/CDKN2B/PEG10/CD109/ONECUT1/RASL11B/DAB2/WNT1/TGFBR2	10	6	ENSG00000124225/ENSG00000164442/ENSG00000147883/ENSG00000128045/ENSG00000153071/ENSG00000163513	4	ENSG00000242265/ENSG00000156535/ENSG00000169856/ENSG00000125084
BP	GO:0001667	ameboidal-type cell migration	26/748	325/14327	0.020337	0.163444	ENSG00000138772/ENSG00000177606/ENSG00000092969/ENSG00000179388/ENSG00000054654/ENSG00000160447/ENSG00000135046/ENSG00000011426/ENSG00000186832/ENSG00000125266/ENSG00000105137/ENSG00000113140/ENSG00000154188/ENSG00000164867/ENSG00000138623/ENSG00000085741/ENSG00000079385/ENSG00000181790/ENSG00000168874/ENSG00000173482/ENSG00000136160/ENSG00000165757/ENSG00000099250/ENSG00000163513/ENSG00000077264…	ANXA3/JUN/TGFB2/EGR3/SYNE2/PKN3/ANXA1/ANLN/KRT16/EFNB2/SYDE1/SPARC/ANGPT1/NOS3/SEMA7A/WNT11/CEACAM1/ADGRB1/ATOH8/PTPRM/EDNRB/JCAD/NRP1/TGFBR2/PAK3/MET	26	20	ENSG00000138772/ENSG00000177606/ENSG00000092969/ENSG00000135046/ENSG00000186832/ENSG00000125266/ENSG00000105137/ENSG00000164867/ENSG00000138623/ENSG00000085741/ENSG00000079385/ENSG00000181790/ENSG00000168874/ENSG00000173482/ENSG00000136160/ENSG00000165757/ENSG00000099250/ENSG00000163513/ENSG00000077264/ENSG00000105976	6	ENSG00000179388/ENSG00000054654/ENSG00000160447/ENSG00000011426/ENSG00000113140/ENSG00000154188
BP	GO:0035265	organ growth	13/748	132/14327	0.0204999	0.164465	ENSG00000170312/ENSG00000134057/ENSG00000092969/ENSG00000184937/ENSG00000171791/ENSG00000196739/ENSG00000137193/ENSG00000153094/ENSG00000136574/ENSG00000139318/ENSG00000108576/ENSG00000104432/ENSG00000163513	CDK1/CCNB1/TGFB2/WT1/BCL2/COL27A1/PIM1/BCL2L11/GATA4/DUSP6/SLC6A4/IL7/TGFBR2	13	5	ENSG00000092969/ENSG00000196739/ENSG00000108576/ENSG00000104432/ENSG00000163513	8	ENSG00000170312/ENSG00000134057/ENSG00000184937/ENSG00000171791/ENSG00000137193/ENSG00000153094/ENSG00000136574/ENSG00000139318
BP	GO:0006874	cellular calcium ion homeostasis	25/748	310/14327	0.0206937	0.16573	ENSG00000272398/ENSG00000096433/ENSG00000138193/ENSG00000198959/ENSG00000171791/ENSG00000109255/ENSG00000198121/ENSG00000153956/ENSG00000213366/ENSG00000173432/ENSG00000134817/ENSG00000148926/ENSG00000128285/ENSG00000111199/ENSG00000197561/ENSG00000121966/ENSG00000198626/ENSG00000145362/ENSG00000152154/ENSG00000118729/ENSG00000170214/ENSG00000147246/ENSG00000105464/ENSG00000169245/ENSG00000136160	CD24/ITPR3/PLCE1/TGM2/BCL2/NMU/LPAR1/CACNA2D1/GSTM2/SAA1/APLNR/ADM/MCHR1/TRPV4/ELANE/CXCR4/RYR2/ANK2/TMEM178A/CASQ2/ADRA1B/HTR2C/GRIN2D/CXCL10/EDNRB	25	15	ENSG00000272398/ENSG00000138193/ENSG00000198959/ENSG00000153956/ENSG00000213366/ENSG00000173432/ENSG00000148926/ENSG00000198626/ENSG00000145362/ENSG00000152154/ENSG00000118729/ENSG00000170214/ENSG00000147246/ENSG00000169245/ENSG00000136160	10	ENSG00000096433/ENSG00000171791/ENSG00000109255/ENSG00000198121/ENSG00000134817/ENSG00000128285/ENSG00000111199/ENSG00000197561/ENSG00000121966/ENSG00000105464
BP	GO:0098900	regulation of action potential	6/748	42/14327	0.0209237	0.166264	ENSG00000153956/ENSG00000158445/ENSG00000198626/ENSG00000145362/ENSG00000265107/ENSG00000160716	CACNA2D1/KCNB1/RYR2/ANK2/GJA5/CHRNB2	6	6	ENSG00000153956/ENSG00000158445/ENSG00000198626/ENSG00000145362/ENSG00000265107/ENSG00000160716	0
BP	GO:0007520	myoblast fusion	5/748	31/14327	0.0210329	0.166264	ENSG00000125735/ENSG00000181790/ENSG00000169245/ENSG00000249715/ENSG00000125084	TNFSF14/ADGRB1/CXCL10/FER1L5/WNT1	5	4	ENSG00000125735/ENSG00000181790/ENSG00000169245/ENSG00000249715	1	ENSG00000125084
BP	GO:0018149	peptide cross-linking	5/748	31/14327	0.0210329	0.166264	ENSG00000198959/ENSG00000135046/ENSG00000163207/ENSG00000173376/ENSG00000169474	TGM2/ANXA1/IVL/NDNF/SPRR1A	5	4	ENSG00000198959/ENSG00000135046/ENSG00000163207/ENSG00000169474	1	ENSG00000173376
BP	GO:0048536	spleen development	5/748	31/14327	0.0210329	0.166264	ENSG00000164442/ENSG00000147883/ENSG00000171791/ENSG00000153094/ENSG00000169856	CITED2/CDKN2B/BCL2/BCL2L11/ONECUT1	5	2	ENSG00000164442/ENSG00000147883	3	ENSG00000171791/ENSG00000153094/ENSG00000169856
BP	GO:0097421	liver regeneration	5/748	31/14327	0.0210329	0.166264	ENSG00000132646/ENSG00000087586/ENSG00000176890/ENSG00000106462/ENSG00000196562	PCNA/AURKA/TYMS/EZH2/SULF2	5	1	ENSG00000196562	4	ENSG00000132646/ENSG00000087586/ENSG00000176890/ENSG00000106462
BP	GO:1901021	positive regulation of calcium ion transmembrane transporter activity	5/748	31/14327	0.0210329	0.166264	ENSG00000126803/ENSG00000153956/ENSG00000213366/ENSG00000198626/ENSG00000145362	HSPA2/CACNA2D1/GSTM2/RYR2/ANK2	5	4	ENSG00000153956/ENSG00000213366/ENSG00000198626/ENSG00000145362	1	ENSG00000126803
BP	GO:0007422	peripheral nervous system development	8/748	66/14327	0.0210502	0.166264	ENSG00000170312/ENSG00000163536/ENSG00000184486/ENSG00000105227/ENSG00000104419/ENSG00000006468/ENSG00000181790/ENSG00000136160	CDK1/SERPINI1/POU3F2/PRX/NDRG1/ETV1/ADGRB1/EDNRB	8	3	ENSG00000163536/ENSG00000181790/ENSG00000136160	5	ENSG00000170312/ENSG00000184486/ENSG00000105227/ENSG00000104419/ENSG00000006468
BP	GO:0043407	negative regulation of MAP kinase activity	8/748	66/14327	0.0210502	0.166264	ENSG00000120875/ENSG00000138166/ENSG00000120129/ENSG00000187678/ENSG00000164056/ENSG00000139318/ENSG00000090376/ENSG00000130829	DUSP4/DUSP5/DUSP1/SPRY4/SPRY1/DUSP6/IRAK3/DUSP9	8	2	ENSG00000120129/ENSG00000164056	6	ENSG00000120875/ENSG00000138166/ENSG00000187678/ENSG00000139318/ENSG00000090376/ENSG00000130829
BP	GO:0032091	negative regulation of protein binding	10/748	92/14327	0.0214992	0.166298	ENSG00000178999/ENSG00000075218/ENSG00000087586/ENSG00000117632/ENSG00000119922/ENSG00000132688/ENSG00000107984/ENSG00000153071/ENSG00000204397/ENSG00000105976	AURKB/GTSE1/AURKA/STMN1/IFIT2/NES/DKK1/DAB2/CARD16/MET	10	5	ENSG00000119922/ENSG00000107984/ENSG00000153071/ENSG00000204397/ENSG00000105976	5	ENSG00000178999/ENSG00000075218/ENSG00000087586/ENSG00000117632/ENSG00000132688
BP	GO:0090101	negative regulation of transmembrane receptor protein serine/threonine kinase signaling pathway	10/748	92/14327	0.0214992	0.166298	ENSG00000124225/ENSG00000242265/ENSG00000070404/ENSG00000166831/ENSG00000156535/ENSG00000169856/ENSG00000107984/ENSG00000128045/ENSG00000125084/ENSG00000163513	PMEPA1/PEG10/FSTL3/RBPMS2/CD109/ONECUT1/DKK1/RASL11B/WNT1/TGFBR2	10	5	ENSG00000124225/ENSG00000070404/ENSG00000107984/ENSG00000128045/ENSG00000163513	5	ENSG00000242265/ENSG00000166831/ENSG00000156535/ENSG00000169856/ENSG00000125084
BP	GO:0010634	positive regulation of epithelial cell migration	12/748	119/14327	0.0215143	0.166298	ENSG00000138772/ENSG00000177606/ENSG00000092969/ENSG00000135046/ENSG00000113140/ENSG00000154188/ENSG00000164867/ENSG00000168874/ENSG00000165757/ENSG00000099250/ENSG00000163513/ENSG00000105976	ANXA3/JUN/TGFB2/ANXA1/SPARC/ANGPT1/NOS3/ATOH8/JCAD/NRP1/TGFBR2/MET	12	10	ENSG00000138772/ENSG00000177606/ENSG00000092969/ENSG00000135046/ENSG00000164867/ENSG00000168874/ENSG00000165757/ENSG00000099250/ENSG00000163513/ENSG00000105976	2	ENSG00000113140/ENSG00000154188
BP	GO:0044344	cellular response to fibroblast growth factor stimulus	12/748	119/14327	0.0215143	0.166298	ENSG00000179388/ENSG00000108691/ENSG00000171241/ENSG00000187678/ENSG00000125848/ENSG00000118523/ENSG00000164056/ENSG00000139318/ENSG00000273706/ENSG00000196562/ENSG00000171388/ENSG00000011201	EGR3/CCL2/SHCBP1/SPRY4/FLRT3/CTGF/SPRY1/DUSP6/LHX1/SULF2/APLN/ANOS1	12	6	ENSG00000108691/ENSG00000125848/ENSG00000118523/ENSG00000164056/ENSG00000196562/ENSG00000011201	6	ENSG00000179388/ENSG00000171241/ENSG00000187678/ENSG00000139318/ENSG00000273706/ENSG00000171388
BP	GO:0006027	glycosaminoglycan catabolic process	7/748	54/14327	0.0215166	0.166298	ENSG00000169439/ENSG00000072571/ENSG00000135048/ENSG00000161031/ENSG00000139329/ENSG00000173546/ENSG00000122176	SDC2/HMMR/CEMIP2/PGLYRP2/LUM/CSPG4/FMOD	7	4	ENSG00000169439/ENSG00000135048/ENSG00000139329/ENSG00000122176	3	ENSG00000072571/ENSG00000161031/ENSG00000173546
BP	GO:0060389	pathway-restricted SMAD protein phosphorylation	7/748	54/14327	0.0215166	0.166298	ENSG00000124225/ENSG00000092969/ENSG00000157110/ENSG00000139269/ENSG00000107984/ENSG00000153071/ENSG00000163513	PMEPA1/TGFB2/RBPMS/INHBE/DKK1/DAB2/TGFBR2	7	6	ENSG00000124225/ENSG00000092969/ENSG00000157110/ENSG00000107984/ENSG00000153071/ENSG00000163513	1	ENSG00000139269
BP	GO:0072080	nephron tubule development	9/748	79/14327	0.0215837	0.166298	ENSG00000272398/ENSG00000184937/ENSG00000171791/ENSG00000008196/ENSG00000273706/ENSG00000085741/ENSG00000170577/ENSG00000125084/ENSG00000119630	CD24/WT1/BCL2/TFAP2B/LHX1/WNT11/SIX2/WNT1/PGF	9	3	ENSG00000272398/ENSG00000008196/ENSG00000085741	6	ENSG00000184937/ENSG00000171791/ENSG00000273706/ENSG00000170577/ENSG00000125084/ENSG00000119630
BP	GO:0050707	regulation of cytokine secretion	13/748	133/14327	0.0216785	0.166298	ENSG00000134258/ENSG00000135046/ENSG00000106804/ENSG00000117228/ENSG00000056736/ENSG00000173432/ENSG00000137752/ENSG00000111199/ENSG00000154188/ENSG00000091592/ENSG00000204397/ENSG00000168961/ENSG00000229314	VTCN1/ANXA1/C5/GBP1/IL17RB/SAA1/CASP1/TRPV4/ANGPT1/NLRP1/CARD16/LGALS9/ORM1	13	9	ENSG00000134258/ENSG00000135046/ENSG00000117228/ENSG00000173432/ENSG00000137752/ENSG00000091592/ENSG00000204397/ENSG00000168961/ENSG00000229314	4	ENSG00000106804/ENSG00000056736/ENSG00000111199/ENSG00000154188
BP	GO:0010996	response to auditory stimulus	4/748	21/14327	0.021681	0.166298	ENSG00000184564/ENSG00000174469/ENSG00000079215/ENSG00000169245	SLITRK6/CNTNAP2/SLC1A3/CXCL10	4	2	ENSG00000079215/ENSG00000169245	2	ENSG00000184564/ENSG00000174469
BP	GO:0032892	positive regulation of organic acid transport	4/748	21/14327	0.021681	0.166298	ENSG00000170540/ENSG00000188338/ENSG00000178752/ENSG00000170893	ARL6IP1/SLC38A3/ERFE/TRH	4	0		4	ENSG00000170540/ENSG00000188338/ENSG00000178752/ENSG00000170893
BP	GO:0071295	cellular response to vitamin	4/748	21/14327	0.021681	0.166298	ENSG00000137193/ENSG00000041982/ENSG00000111012/ENSG00000136492	PIM1/TNC/CYP27B1/BRIP1	4	1	ENSG00000041982	3	ENSG00000137193/ENSG00000111012/ENSG00000136492
BP	GO:1902895	positive regulation of pri-miRNA transcription by RNA polymerase II	4/748	21/14327	0.021681	0.166298	ENSG00000177606/ENSG00000092969/ENSG00000164362/ENSG00000171388	JUN/TGFB2/TERT/APLN	4	2	ENSG00000177606/ENSG00000092969	2	ENSG00000164362/ENSG00000171388
BP	GO:0000212	meiotic spindle organization	3/748	12/14327	0.021888	0.166298	ENSG00000087586/ENSG00000135476/ENSG00000112029	AURKA/ESPL1/FBXO5	3	0		3	ENSG00000087586/ENSG00000135476/ENSG00000112029
BP	GO:0006563	L-serine metabolic process	3/748	12/14327	0.021888	0.166298	ENSG00000092621/ENSG00000274276/ENSG00000135069	PHGDH/CBSL/PSAT1	3	0		3	ENSG00000092621/ENSG00000274276/ENSG00000135069
BP	GO:0007501	mesodermal cell fate specification	3/748	12/14327	0.021888	0.166298	ENSG00000064655/ENSG00000107984/ENSG00000170577	EYA2/DKK1/SIX2	3	2	ENSG00000064655/ENSG00000107984	1	ENSG00000170577
BP	GO:0007620	copulation	3/748	12/14327	0.021888	0.166298	ENSG00000203797/ENSG00000108576/ENSG00000136160	DDO/SLC6A4/EDNRB	3	3	ENSG00000203797/ENSG00000108576/ENSG00000136160	0
BP	GO:0009162	deoxyribonucleoside monophosphate metabolic process	3/748	12/14327	0.021888	0.166298	ENSG00000167900/ENSG00000128951/ENSG00000176890	TK1/DUT/TYMS	3	0		3	ENSG00000167900/ENSG00000128951/ENSG00000176890
BP	GO:0010457	centriole-centriole cohesion	3/748	12/14327	0.021888	0.166298	ENSG00000117650/ENSG00000129810/ENSG00000044459	NEK2/SGO1/CNTLN	3	0		3	ENSG00000117650/ENSG00000129810/ENSG00000044459
BP	GO:0035404	histone-serine phosphorylation	3/748	12/14327	0.021888	0.166298	ENSG00000134057/ENSG00000178999/ENSG00000087586	CCNB1/AURKB/AURKA	3	0		3	ENSG00000134057/ENSG00000178999/ENSG00000087586
BP	GO:0044110	growth involved in symbiotic interaction	3/748	12/14327	0.021888	0.166298	ENSG00000129988/ENSG00000161031/ENSG00000197561	LBP/PGLYRP2/ELANE	3	1	ENSG00000129988	2	ENSG00000161031/ENSG00000197561
BP	GO:0044116	growth of symbiont involved in interaction with host	3/748	12/14327	0.021888	0.166298	ENSG00000129988/ENSG00000161031/ENSG00000197561	LBP/PGLYRP2/ELANE	3	1	ENSG00000129988	2	ENSG00000161031/ENSG00000197561
BP	GO:0090192	regulation of glomerulus development	3/748	12/14327	0.021888	0.166298	ENSG00000184937/ENSG00000170962/ENSG00000120738	WT1/PDGFD/EGR1	3	1	ENSG00000170962	2	ENSG00000184937/ENSG00000120738
BP	GO:1900025	negative regulation of substrate adhesion-dependent cell spreading	3/748	12/14327	0.021888	0.166298	ENSG00000163975/ENSG00000117228/ENSG00000077942	MELTF/GBP1/FBLN1	3	1	ENSG00000117228	2	ENSG00000163975/ENSG00000077942
BP	GO:0001818	negative regulation of cytokine production	18/748	206/14327	0.0225482	0.171031	ENSG00000136235/ENSG00000272398/ENSG00000129988/ENSG00000092969/ENSG00000161031/ENSG00000135046/ENSG00000117228/ENSG00000182179/ENSG00000154188/ENSG00000197561/ENSG00000085741/ENSG00000090376/ENSG00000079385/ENSG00000133135/ENSG00000204397/ENSG00000167601/ENSG00000168961/ENSG00000229314	GPNMB/CD24/LBP/TGFB2/PGLYRP2/ANXA1/GBP1/UBA7/ANGPT1/ELANE/WNT11/IRAK3/CEACAM1/RNF128/CARD16/AXL/LGALS9/ORM1	18	13	ENSG00000136235/ENSG00000272398/ENSG00000129988/ENSG00000092969/ENSG00000135046/ENSG00000117228/ENSG00000182179/ENSG00000085741/ENSG00000079385/ENSG00000133135/ENSG00000204397/ENSG00000168961/ENSG00000229314	5	ENSG00000161031/ENSG00000154188/ENSG00000197561/ENSG00000090376/ENSG00000167601
BP	GO:0061572	actin filament bundle organization	13/748	134/14327	0.0229068	0.173464	ENSG00000128641/ENSG00000171992/ENSG00000117632/ENSG00000111859/ENSG00000159840/ENSG00000115963/ENSG00000198121/ENSG00000118523/ENSG00000128298/ENSG00000175175/ENSG00000085741/ENSG00000099250/ENSG00000105976	MYO1B/SYNPO/STMN1/NEDD9/ZYX/RND3/LPAR1/CTGF/BAIAP2L2/PPM1E/WNT11/NRP1/MET	13	10	ENSG00000128641/ENSG00000171992/ENSG00000111859/ENSG00000159840/ENSG00000115963/ENSG00000118523/ENSG00000128298/ENSG00000085741/ENSG00000099250/ENSG00000105976	3	ENSG00000117632/ENSG00000198121/ENSG00000175175
BP	GO:1903844	regulation of cellular response to transforming growth factor beta stimulus	10/748	93/14327	0.0230064	0.173931	ENSG00000124225/ENSG00000164442/ENSG00000147883/ENSG00000242265/ENSG00000156535/ENSG00000169856/ENSG00000128045/ENSG00000153071/ENSG00000125084/ENSG00000163513	PMEPA1/CITED2/CDKN2B/PEG10/CD109/ONECUT1/RASL11B/DAB2/WNT1/TGFBR2	10	6	ENSG00000124225/ENSG00000164442/ENSG00000147883/ENSG00000128045/ENSG00000153071/ENSG00000163513	4	ENSG00000242265/ENSG00000156535/ENSG00000169856/ENSG00000125084
BP	GO:0006939	smooth muscle contraction	9/748	80/14327	0.0232362	0.175092	ENSG00000138193/ENSG00000109255/ENSG00000196562/ENSG00000134548/ENSG00000165895/ENSG00000185532/ENSG00000170214/ENSG00000136160/ENSG00000160716	PLCE1/NMU/SULF2/SPX/ARHGAP42/PRKG1/ADRA1B/EDNRB/CHRNB2	9	8	ENSG00000138193/ENSG00000196562/ENSG00000134548/ENSG00000165895/ENSG00000185532/ENSG00000170214/ENSG00000136160/ENSG00000160716	1	ENSG00000109255
BP	GO:0046620	regulation of organ growth	9/748	80/14327	0.0232362	0.175092	ENSG00000170312/ENSG00000134057/ENSG00000184937/ENSG00000137193/ENSG00000153094/ENSG00000139318/ENSG00000108576/ENSG00000104432/ENSG00000163513	CDK1/CCNB1/WT1/PIM1/BCL2L11/DUSP6/SLC6A4/IL7/TGFBR2	9	3	ENSG00000108576/ENSG00000104432/ENSG00000163513	6	ENSG00000170312/ENSG00000134057/ENSG00000184937/ENSG00000137193/ENSG00000153094/ENSG00000139318
BP	GO:0007568	aging	21/748	252/14327	0.0234208	0.176194	ENSG00000170312/ENSG00000111206/ENSG00000178999/ENSG00000177606/ENSG00000171791/ENSG00000176890/ENSG00000188486/ENSG00000198804/ENSG00000105810/ENSG00000139618/ENSG00000085999/ENSG00000140465/ENSG00000118523/ENSG00000186832/ENSG00000148926/ENSG00000073282/ENSG00000164362/ENSG00000107984/ENSG00000125084/ENSG00000136160/ENSG00000163513	CDK1/FOXM1/AURKB/JUN/BCL2/TYMS/H2AFX/MT-CO1/CDK6/BRCA2/RAD54L/CYP1A1/CTGF/KRT16/ADM/TP63/TERT/DKK1/WNT1/EDNRB/TGFBR2	21	10	ENSG00000177606/ENSG00000198804/ENSG00000105810/ENSG00000140465/ENSG00000118523/ENSG00000186832/ENSG00000148926/ENSG00000107984/ENSG00000136160/ENSG00000163513	11	ENSG00000170312/ENSG00000111206/ENSG00000178999/ENSG00000171791/ENSG00000176890/ENSG00000188486/ENSG00000139618/ENSG00000085999/ENSG00000073282/ENSG00000164362/ENSG00000125084
BP	GO:0007218	neuropeptide signaling pathway	7/748	55/14327	0.023583	0.176258	ENSG00000183971/ENSG00000116014/ENSG00000109255/ENSG00000128285/ENSG00000182575/ENSG00000169621/ENSG00000183150	NPW/KISS1R/NMU/MCHR1/NXPH3/APLF/GPR19	7	1	ENSG00000169621	6	ENSG00000183971/ENSG00000116014/ENSG00000109255/ENSG00000128285/ENSG00000182575/ENSG00000183150
BP	GO:0032611	interleukin-1 beta production	7/748	55/14327	0.023583	0.176258	ENSG00000163362/ENSG00000137752/ENSG00000091592/ENSG00000204397/ENSG00000168961/ENSG00000229314/ENSG00000120738	INAVA/CASP1/NLRP1/CARD16/LGALS9/ORM1/EGR1	7	5	ENSG00000137752/ENSG00000091592/ENSG00000204397/ENSG00000168961/ENSG00000229314	2	ENSG00000163362/ENSG00000120738
BP	GO:0048844	artery morphogenesis	7/748	55/14327	0.023583	0.176258	ENSG00000092969/ENSG00000008196/ENSG00000125266/ENSG00000085741/ENSG00000265107/ENSG00000164120/ENSG00000099250	TGFB2/TFAP2B/EFNB2/WNT11/GJA5/HPGD/NRP1	7	7	ENSG00000092969/ENSG00000008196/ENSG00000125266/ENSG00000085741/ENSG00000265107/ENSG00000164120/ENSG00000099250	0
BP	GO:1903670	regulation of sprouting angiogenesis	7/748	55/14327	0.023583	0.176258	ENSG00000007968/ENSG00000135048/ENSG00000135046/ENSG00000134817/ENSG00000079385/ENSG00000165757/ENSG00000099250	E2F2/CEMIP2/ANXA1/APLNR/CEACAM1/JCAD/NRP1	7	5	ENSG00000135048/ENSG00000135046/ENSG00000079385/ENSG00000165757/ENSG00000099250	2	ENSG00000007968/ENSG00000134817
BP	GO:0031589	cell-substrate adhesion	23/748	283/14327	0.0237631	0.177315	ENSG00000142871/ENSG00000118193/ENSG00000198910/ENSG00000171791/ENSG00000159840/ENSG00000005961/ENSG00000105810/ENSG00000153094/ENSG00000084636/ENSG00000163975/ENSG00000117228/ENSG00000077942/ENSG00000118523/ENSG00000156299/ENSG00000154188/ENSG00000111846/ENSG00000046653/ENSG00000173376/ENSG00000169856/ENSG00000159871/ENSG00000167601/ENSG00000125084/ENSG00000099250	CYR61/KIF14/L1CAM/BCL2/ZYX/ITGA2B/CDK6/BCL2L11/COL16A1/MELTF/GBP1/FBLN1/CTGF/TIAM1/ANGPT1/GCNT2/GPM6B/NDNF/ONECUT1/LYPD5/AXL/WNT1/NRP1	23	10	ENSG00000142871/ENSG00000198910/ENSG00000159840/ENSG00000105810/ENSG00000084636/ENSG00000117228/ENSG00000118523/ENSG00000111846/ENSG00000046653/ENSG00000099250	13	ENSG00000118193/ENSG00000171791/ENSG00000005961/ENSG00000153094/ENSG00000163975/ENSG00000077942/ENSG00000156299/ENSG00000154188/ENSG00000173376/ENSG00000169856/ENSG00000159871/ENSG00000167601/ENSG00000125084
BP	GO:0048483	autonomic nervous system development	5/748	32/14327	0.0238891	0.17739	ENSG00000173404/ENSG00000008196/ENSG00000073282/ENSG00000136160/ENSG00000099250	INSM1/TFAP2B/TP63/EDNRB/NRP1	5	3	ENSG00000008196/ENSG00000136160/ENSG00000099250	2	ENSG00000173404/ENSG00000073282
BP	GO:1902808	positive regulation of cell cycle G1/S phase transition	5/748	32/14327	0.0238891	0.17739	ENSG00000101447/ENSG00000093009/ENSG00000135046/ENSG00000140465/ENSG00000164362	FAM83D/CDC45/ANXA1/CYP1A1/TERT	5	2	ENSG00000135046/ENSG00000140465	3	ENSG00000101447/ENSG00000093009/ENSG00000164362
BP	GO:1904030	negative regulation of cyclin-dependent protein kinase activity	5/748	32/14327	0.0238891	0.17739	ENSG00000166851/ENSG00000123080/ENSG00000147883/ENSG00000105810/ENSG00000129355	PLK1/CDKN2C/CDKN2B/CDK6/CDKN2D	5	2	ENSG00000147883/ENSG00000105810	3	ENSG00000166851/ENSG00000123080/ENSG00000129355
BP	GO:1903322	positive regulation of protein modification by small protein conjugation or removal	12/748	121/14327	0.0241724	0.179203	ENSG00000166851/ENSG00000175063/ENSG00000117399/ENSG00000108106/ENSG00000163362/ENSG00000140525/ENSG00000012048/ENSG00000112029/ENSG00000100302/ENSG00000164287/ENSG00000154188/ENSG00000139174	PLK1/UBE2C/CDC20/UBE2S/INAVA/FANCI/BRCA1/FBXO5/RASD2/CDC20B/ANGPT1/PRICKLE1	12	1	ENSG00000139174	11	ENSG00000166851/ENSG00000175063/ENSG00000117399/ENSG00000108106/ENSG00000163362/ENSG00000140525/ENSG00000012048/ENSG00000112029/ENSG00000100302/ENSG00000164287/ENSG00000154188
BP	GO:0045165	cell fate commitment	17/748	193/14327	0.0243979	0.180584	ENSG00000184937/ENSG00000171791/ENSG00000184486/ENSG00000177103/ENSG00000136574/ENSG00000139318/ENSG00000115318/ENSG00000085741/ENSG00000169856/ENSG00000064655/ENSG00000107984/ENSG00000170577/ENSG00000125084/ENSG00000134532/ENSG00000104432/ENSG00000099250/ENSG00000003137	WT1/BCL2/POU3F2/DSCAML1/GATA4/DUSP6/LOXL3/WNT11/ONECUT1/EYA2/DKK1/SIX2/WNT1/SOX5/IL7/NRP1/CYP26B1	17	6	ENSG00000085741/ENSG00000064655/ENSG00000107984/ENSG00000104432/ENSG00000099250/ENSG00000003137	11	ENSG00000184937/ENSG00000171791/ENSG00000184486/ENSG00000177103/ENSG00000136574/ENSG00000139318/ENSG00000115318/ENSG00000169856/ENSG00000170577/ENSG00000125084/ENSG00000134532
BP	GO:0043547	positive regulation of GTPase activity	28/748	362/14327	0.0245128	0.180877	ENSG00000161800/ENSG00000198826/ENSG00000163171/ENSG00000177606/ENSG00000108691/ENSG00000114346/ENSG00000035499/ENSG00000024526/ENSG00000178038/ENSG00000196220/ENSG00000106462/ENSG00000135905/ENSG00000213390/ENSG00000196935/ENSG00000196415/ENSG00000187951/ENSG00000156299/ENSG00000158055/ENSG00000105137/ENSG00000146426/ENSG00000130052/ENSG00000075884/ENSG00000102962/ENSG00000085741/ENSG00000165895…	RACGAP1/ARHGAP11A/CDC42EP3/JUN/CCL2/ECT2/DEPDC1B/DEPDC1/ALS2CL/SRGAP3/EZH2/DOCK10/ARHGAP19/SRGAP1/PRTN3/AC091057.1/TIAM1/GRHL3/SYDE1/TIAM2/STARD8/ARHGAP15/CCL22/WNT11/ARHGAP42/ODAM/NRP1/AXIN2	28	15	ENSG00000163171/ENSG00000177606/ENSG00000108691/ENSG00000178038/ENSG00000196220/ENSG00000196935/ENSG00000158055/ENSG00000105137/ENSG00000146426/ENSG00000102962/ENSG00000085741/ENSG00000165895/ENSG00000109205/ENSG00000099250/ENSG00000168646	13	ENSG00000161800/ENSG00000198826/ENSG00000114346/ENSG00000035499/ENSG00000024526/ENSG00000106462/ENSG00000135905/ENSG00000213390/ENSG00000196415/ENSG00000187951/ENSG00000156299/ENSG00000130052/ENSG00000075884
BP	GO:0010631	epithelial cell migration	20/748	238/14327	0.0245163	0.180877	ENSG00000138772/ENSG00000177606/ENSG00000092969/ENSG00000179388/ENSG00000160447/ENSG00000135046/ENSG00000011426/ENSG00000186832/ENSG00000125266/ENSG00000113140/ENSG00000154188/ENSG00000164867/ENSG00000079385/ENSG00000181790/ENSG00000168874/ENSG00000173482/ENSG00000165757/ENSG00000099250/ENSG00000163513/ENSG00000105976	ANXA3/JUN/TGFB2/EGR3/PKN3/ANXA1/ANLN/KRT16/EFNB2/SPARC/ANGPT1/NOS3/CEACAM1/ADGRB1/ATOH8/PTPRM/JCAD/NRP1/TGFBR2/MET	20	15	ENSG00000138772/ENSG00000177606/ENSG00000092969/ENSG00000135046/ENSG00000186832/ENSG00000125266/ENSG00000164867/ENSG00000079385/ENSG00000181790/ENSG00000168874/ENSG00000173482/ENSG00000165757/ENSG00000099250/ENSG00000163513/ENSG00000105976	5	ENSG00000179388/ENSG00000160447/ENSG00000011426/ENSG00000113140/ENSG00000154188
BP	GO:0061448	connective tissue development	18/748	208/14327	0.0245679	0.180967	ENSG00000130635/ENSG00000142871/ENSG00000184937/ENSG00000176890/ENSG00000196739/ENSG00000139329/ENSG00000118523/ENSG00000111199/ENSG00000196562/ENSG00000085741/ENSG00000178573/ENSG00000170962/ENSG00000170577/ENSG00000120738/ENSG00000134532/ENSG00000163513/ENSG00000168646/ENSG00000105997	COL5A1/CYR61/WT1/TYMS/COL27A1/LUM/CTGF/TRPV4/SULF2/WNT11/MAF/PDGFD/SIX2/EGR1/SOX5/TGFBR2/AXIN2/HOXA3	18	11	ENSG00000130635/ENSG00000142871/ENSG00000196739/ENSG00000139329/ENSG00000118523/ENSG00000196562/ENSG00000085741/ENSG00000178573/ENSG00000170962/ENSG00000163513/ENSG00000168646	7	ENSG00000184937/ENSG00000176890/ENSG00000111199/ENSG00000170577/ENSG00000120738/ENSG00000134532/ENSG00000105997
BP	GO:0045445	myoblast differentiation	8/748	68/14327	0.0247573	0.18207	ENSG00000117318/ENSG00000148677/ENSG00000150782/ENSG00000165887/ENSG00000145824/ENSG00000125735/ENSG00000139174/ENSG00000169245	ID3/ANKRD1/IL18/ANKRD2/CXCL14/TNFSF14/PRICKLE1/CXCL10	8	8	ENSG00000117318/ENSG00000148677/ENSG00000150782/ENSG00000165887/ENSG00000145824/ENSG00000125735/ENSG00000139174/ENSG00000169245	0
BP	GO:0061326	renal tubule development	9/748	81/14327	0.024977	0.182907	ENSG00000272398/ENSG00000184937/ENSG00000171791/ENSG00000008196/ENSG00000273706/ENSG00000085741/ENSG00000170577/ENSG00000125084/ENSG00000119630	CD24/WT1/BCL2/TFAP2B/LHX1/WNT11/SIX2/WNT1/PGF	9	3	ENSG00000272398/ENSG00000008196/ENSG00000085741	6	ENSG00000184937/ENSG00000171791/ENSG00000273706/ENSG00000170577/ENSG00000125084/ENSG00000119630
BP	GO:0050804	modulation of chemical synaptic transmission	22/748	269/14327	0.0249907	0.182907	ENSG00000158258/ENSG00000171992/ENSG00000117399/ENSG00000096433/ENSG00000114200/ENSG00000075461/ENSG00000108852/ENSG00000168297/ENSG00000154146/ENSG00000109255/ENSG00000158445/ENSG00000147642/ENSG00000079215/ENSG00000108576/ENSG00000107984/ENSG00000181790/ENSG00000105464/ENSG00000152910/ENSG00000107954/ENSG00000165917/ENSG00000160716/ENSG00000115896	CLSTN2/SYNPO/CDC20/ITPR3/BCHE/CACNG4/MPP2/PXK/NRGN/NMU/KCNB1/SYBU/SLC1A3/SLC6A4/DKK1/ADGRB1/GRIN2D/CNTNAP4/NEURL1/RAPSN/CHRNB2/PLCL1	22	13	ENSG00000171992/ENSG00000075461/ENSG00000168297/ENSG00000158445/ENSG00000147642/ENSG00000079215/ENSG00000108576/ENSG00000107984/ENSG00000181790/ENSG00000152910/ENSG00000165917/ENSG00000160716/ENSG00000115896	9	ENSG00000158258/ENSG00000117399/ENSG00000096433/ENSG00000114200/ENSG00000108852/ENSG00000154146/ENSG00000109255/ENSG00000105464/ENSG00000107954
[truncated: 5,215 more rows]

## Sheet: Ranked gene list
NAME	DESCRIPTION	GENE_SYMBOL	GENE_TITLE	SCORE
[truncated: 26,582 more rows]
