# Supplementary material for: Investigation of ribociclib, abemaciclib and palbociclib resistance in ER+ breast cancer cells reveal potential therapeutic opportunities
Source: Sci Rep. 2025 Aug 5;15:28579. doi: 10.1038/s41598-025-11052-4 (PMC12325956; doi:10.1038/s41598-025-11052-4)
Supplement: Supplementary file 29 — Supplementary Material 29 [file 41598_2025_11052_MOESM29_ESM.xlsx]

## Sheet: Supplementary data 29.Supp-Fig9
ReactomeID	Description	GeneRatio	BgRatio	pvalue	padj	geneID	geneName	EntrezID	Count	Up	Up_Gene_id	Down	Down_Gene_id
R-HSA-2500257	Resolution of Sister Chromatid Cohesion	48/979	125/9020	4.78236e-16	5.2606e-13	ENSG00000122952/ENSG00000178999/ENSG00000170312/ENSG00000166851/ENSG00000151725/ENSG00000117399/ENSG00000161888/ENSG00000089685/ENSG00000117724/ENSG00000169679/ENSG00000134057/ENSG00000138778/ENSG00000100162/ENSG00000080986/ENSG00000143228/ENSG00000146670/ENSG00000167552/ENSG00000184445/ENSG00000121621/ENSG00000129810/ENSG00000149503/ENSG00000164109/ENSG00000134690/ENSG00000142945/ENSG00000149636…	ZWINT/AURKB/CDK1/PLK1/CENPU/CDC20/SPC24/BIRC5/CENPF/BUB1/CCNB1/CENPE/CENPM/NDC80/NUF2/CDCA5/TUBA1A/KNTC1/KIF18A/SGO1/INCENP/MAD2L1/CDCA8/KIF2C/DSN1/CENPA/CENPK/KNL1/CENPI/ERCC6L/CCNB2/SPC25/DYNC1I2/ZWILCH/BUB1B/SKA1/CENPH/SPDL1/CENPN/SGO2/CENPO/TUBA3E/ITGB3BP/TUBB8/CENPS/TUBA3D/CENPQ/TUBAL3	11130/9212/983/5347/79682/991/147841/332/1063/699/891/1062/79019/10403/83540/113130/7846/9735/81930/151648/3619/4085/55143/11004/79980/1058/64105/57082/2491/54821/9133/57405/1781/55055/701/220134/64946/54908/55839/151246/79172/112714/23421/347688/378708/113457/55166/79861	48	43	ENSG00000122952/ENSG00000178999/ENSG00000170312/ENSG00000166851/ENSG00000151725/ENSG00000117399/ENSG00000161888/ENSG00000089685/ENSG00000117724/ENSG00000169679/ENSG00000134057/ENSG00000138778/ENSG00000100162/ENSG00000080986/ENSG00000143228/ENSG00000146670/ENSG00000184445/ENSG00000121621/ENSG00000129810/ENSG00000149503/ENSG00000164109/ENSG00000134690/ENSG00000142945/ENSG00000149636/ENSG00000115163…	5	ENSG00000167552/ENSG00000077380/ENSG00000152086/ENSG00000075886/ENSG00000178462
R-HSA-141424	Amplification of signal from the kinetochores	39/979	95/9020	2.10217e-14	7.2383e-12	ENSG00000122952/ENSG00000178999/ENSG00000166851/ENSG00000151725/ENSG00000117399/ENSG00000161888/ENSG00000089685/ENSG00000117724/ENSG00000169679/ENSG00000138778/ENSG00000100162/ENSG00000080986/ENSG00000143228/ENSG00000184445/ENSG00000121621/ENSG00000129810/ENSG00000149503/ENSG00000164109/ENSG00000134690/ENSG00000142945/ENSG00000149636/ENSG00000115163/ENSG00000123219/ENSG00000137812/ENSG00000102384…	ZWINT/AURKB/PLK1/CENPU/CDC20/SPC24/BIRC5/CENPF/BUB1/CENPE/CENPM/NDC80/NUF2/KNTC1/KIF18A/SGO1/INCENP/MAD2L1/CDCA8/KIF2C/DSN1/CENPA/CENPK/KNL1/CENPI/ERCC6L/SPC25/DYNC1I2/ZWILCH/BUB1B/SKA1/CENPH/SPDL1/CENPN/SGO2/CENPO/ITGB3BP/CENPS/CENPQ	11130/9212/5347/79682/991/147841/332/1063/699/1062/79019/10403/83540/9735/81930/151648/3619/4085/55143/11004/79980/1058/64105/57082/2491/54821/57405/1781/55055/701/220134/64946/54908/55839/151246/79172/23421/378708/55166	39	38	ENSG00000122952/ENSG00000178999/ENSG00000166851/ENSG00000151725/ENSG00000117399/ENSG00000161888/ENSG00000089685/ENSG00000117724/ENSG00000169679/ENSG00000138778/ENSG00000100162/ENSG00000080986/ENSG00000143228/ENSG00000184445/ENSG00000121621/ENSG00000129810/ENSG00000149503/ENSG00000164109/ENSG00000134690/ENSG00000142945/ENSG00000149636/ENSG00000115163/ENSG00000123219/ENSG00000137812/ENSG00000102384…	1	ENSG00000077380
R-HSA-141444	Amplification of signal from unattached kinetochores via a MAD2 inhibitory signal	39/979	95/9020	2.10217e-14	7.2383e-12	ENSG00000122952/ENSG00000178999/ENSG00000166851/ENSG00000151725/ENSG00000117399/ENSG00000161888/ENSG00000089685/ENSG00000117724/ENSG00000169679/ENSG00000138778/ENSG00000100162/ENSG00000080986/ENSG00000143228/ENSG00000184445/ENSG00000121621/ENSG00000129810/ENSG00000149503/ENSG00000164109/ENSG00000134690/ENSG00000142945/ENSG00000149636/ENSG00000115163/ENSG00000123219/ENSG00000137812/ENSG00000102384…	ZWINT/AURKB/PLK1/CENPU/CDC20/SPC24/BIRC5/CENPF/BUB1/CENPE/CENPM/NDC80/NUF2/KNTC1/KIF18A/SGO1/INCENP/MAD2L1/CDCA8/KIF2C/DSN1/CENPA/CENPK/KNL1/CENPI/ERCC6L/SPC25/DYNC1I2/ZWILCH/BUB1B/SKA1/CENPH/SPDL1/CENPN/SGO2/CENPO/ITGB3BP/CENPS/CENPQ	11130/9212/5347/79682/991/147841/332/1063/699/1062/79019/10403/83540/9735/81930/151648/3619/4085/55143/11004/79980/1058/64105/57082/2491/54821/57405/1781/55055/701/220134/64946/54908/55839/151246/79172/23421/378708/55166	39	38	ENSG00000122952/ENSG00000178999/ENSG00000166851/ENSG00000151725/ENSG00000117399/ENSG00000161888/ENSG00000089685/ENSG00000117724/ENSG00000169679/ENSG00000138778/ENSG00000100162/ENSG00000080986/ENSG00000143228/ENSG00000184445/ENSG00000121621/ENSG00000129810/ENSG00000149503/ENSG00000164109/ENSG00000134690/ENSG00000142945/ENSG00000149636/ENSG00000115163/ENSG00000123219/ENSG00000137812/ENSG00000102384…	1	ENSG00000077380
R-HSA-68877	Mitotic Prometaphase	60/979	197/9020	2.73969e-14	7.2383e-12	ENSG00000122952/ENSG00000178999/ENSG00000170312/ENSG00000166851/ENSG00000151725/ENSG00000117399/ENSG00000161888/ENSG00000089685/ENSG00000117724/ENSG00000196230/ENSG00000169679/ENSG00000134057/ENSG00000138778/ENSG00000100162/ENSG00000080986/ENSG00000143228/ENSG00000146670/ENSG00000167552/ENSG00000184445/ENSG00000121621/ENSG00000129810/ENSG00000109805/ENSG00000149503/ENSG00000164109/ENSG00000134690…	ZWINT/AURKB/CDK1/PLK1/CENPU/CDC20/SPC24/BIRC5/CENPF/TUBB/BUB1/CCNB1/CENPE/CENPM/NDC80/NUF2/CDCA5/TUBA1A/KNTC1/KIF18A/SGO1/NCAPG/INCENP/MAD2L1/CDCA8/KIF2C/CENPJ/DSN1/PLK4/NEK2/CENPA/CENPK/HAUS5/KNL1/CENPI/HAUS8/ERCC6L/CCNB2/SPC25/NCAPH/DYNC1I2/ZWILCH/CEP131/BUB1B/SMC4/SKA1/CENPH/SPDL1/CENPN/CEP152/SGO2/CENPO/TUBA3E/ITGB3BP/TUBB8/CENPS/TUBA3D/CENPQ/TUBAL3/HAUS7	11130/9212/983/5347/79682/991/147841/332/1063/203068/699/891/1062/79019/10403/83540/113130/7846/9735/81930/151648/64151/3619/4085/55143/11004/55835/79980/10733/4751/1058/64105/23354/57082/2491/93323/54821/9133/57405/23397/1781/55055/22994/701/10051/220134/64946/54908/55839/22995/151246/79172/112714/23421/347688/378708/113457/55166/79861/55559	60	55	ENSG00000122952/ENSG00000178999/ENSG00000170312/ENSG00000166851/ENSG00000151725/ENSG00000117399/ENSG00000161888/ENSG00000089685/ENSG00000117724/ENSG00000196230/ENSG00000169679/ENSG00000134057/ENSG00000138778/ENSG00000100162/ENSG00000080986/ENSG00000143228/ENSG00000146670/ENSG00000184445/ENSG00000121621/ENSG00000129810/ENSG00000109805/ENSG00000149503/ENSG00000164109/ENSG00000134690/ENSG00000142945…	5	ENSG00000167552/ENSG00000077380/ENSG00000152086/ENSG00000075886/ENSG00000178462
R-HSA-69620	Cell Cycle Checkpoints	76/979	286/9020	3.29014e-14	7.2383e-12	ENSG00000175063/ENSG00000122952/ENSG00000178999/ENSG00000170312/ENSG00000166851/ENSG00000151725/ENSG00000127564/ENSG00000117399/ENSG00000161888/ENSG00000075218/ENSG00000089685/ENSG00000124762/ENSG00000117724/ENSG00000111276/ENSG00000169679/ENSG00000134057/ENSG00000161642/ENSG00000100297/ENSG00000138778/ENSG00000100162/ENSG00000080986/ENSG00000143228/ENSG00000145386/ENSG00000133119/ENSG00000133101…	UBE2C/ZWINT/AURKB/CDK1/PLK1/CENPU/PKMYT1/CDC20/SPC24/GTSE1/BIRC5/CDKN1A/CENPF/CDKN1B/BUB1/CCNB1/ZNF385A/MCM5/CENPE/CENPM/NDC80/NUF2/CCNA2/RFC3/CCNA1/RMI2/NSD2/CDC6/KNTC1/KIF18A/SGO1/ORC6/MCM10/BRIP1/INCENP/MAD2L1/BLM/CDCA8/KIF2C/DSN1/CDC7/CDC45/CENPA/CENPK/KNL1/CENPI/BARD1/ERCC6L/CCNB2/SPC25/DYNC1I2/ZWILCH/BUB1B/EXO1/SKA1/CENPH/SPDL1/PSMC1/CENPN/DNA2/BRCA1/CCNE1/SGO2/HIST3H2BB/CDC25A/ORC1/CDC25C/…	11065/11130/9212/983/5347/79682/9088/991/147841/51512/332/1026/1063/1027/699/891/25946/4174/1062/79019/10403/83540/890/5983/8900/116028/7468/990/9735/81930/151648/23594/55388/83990/3619/4085/641/55143/11004/79980/8317/8318/1058/64105/57082/2491/580/54821/9133/57405/1781/55055/701/9156/220134/64946/54908/5700/55839/1763/672/898/151246/128312/993/4998/995/79172/1111/23421/63967/84515/378708/55166/8…	76	72	ENSG00000175063/ENSG00000122952/ENSG00000178999/ENSG00000170312/ENSG00000166851/ENSG00000151725/ENSG00000127564/ENSG00000117399/ENSG00000161888/ENSG00000075218/ENSG00000089685/ENSG00000117724/ENSG00000169679/ENSG00000134057/ENSG00000161642/ENSG00000100297/ENSG00000138778/ENSG00000100162/ENSG00000080986/ENSG00000143228/ENSG00000145386/ENSG00000133119/ENSG00000133101/ENSG00000175643/ENSG00000109685…	4	ENSG00000124762/ENSG00000111276/ENSG00000077380/ENSG00000100764
R-HSA-69618	Mitotic Spindle Checkpoint	40/979	111/9020	1.56001e-12	2.86001e-10	ENSG00000175063/ENSG00000122952/ENSG00000178999/ENSG00000166851/ENSG00000151725/ENSG00000117399/ENSG00000161888/ENSG00000089685/ENSG00000117724/ENSG00000169679/ENSG00000138778/ENSG00000100162/ENSG00000080986/ENSG00000143228/ENSG00000184445/ENSG00000121621/ENSG00000129810/ENSG00000149503/ENSG00000164109/ENSG00000134690/ENSG00000142945/ENSG00000149636/ENSG00000115163/ENSG00000123219/ENSG00000137812…	UBE2C/ZWINT/AURKB/PLK1/CENPU/CDC20/SPC24/BIRC5/CENPF/BUB1/CENPE/CENPM/NDC80/NUF2/KNTC1/KIF18A/SGO1/INCENP/MAD2L1/CDCA8/KIF2C/DSN1/CENPA/CENPK/KNL1/CENPI/ERCC6L/SPC25/DYNC1I2/ZWILCH/BUB1B/SKA1/CENPH/SPDL1/CENPN/SGO2/CENPO/ITGB3BP/CENPS/CENPQ	11065/11130/9212/5347/79682/991/147841/332/1063/699/1062/79019/10403/83540/9735/81930/151648/3619/4085/55143/11004/79980/1058/64105/57082/2491/54821/57405/1781/55055/701/220134/64946/54908/55839/151246/79172/23421/378708/55166	40	39	ENSG00000175063/ENSG00000122952/ENSG00000178999/ENSG00000166851/ENSG00000151725/ENSG00000117399/ENSG00000161888/ENSG00000089685/ENSG00000117724/ENSG00000169679/ENSG00000138778/ENSG00000100162/ENSG00000080986/ENSG00000143228/ENSG00000184445/ENSG00000121621/ENSG00000129810/ENSG00000149503/ENSG00000164109/ENSG00000134690/ENSG00000142945/ENSG00000149636/ENSG00000115163/ENSG00000123219/ENSG00000137812…	1	ENSG00000077380
R-HSA-5663220	RHO GTPases Activate Formins	44/979	139/9020	1.94095e-11	3.05006e-09	ENSG00000122952/ENSG00000178999/ENSG00000166851/ENSG00000151725/ENSG00000117399/ENSG00000161888/ENSG00000089685/ENSG00000117724/ENSG00000169679/ENSG00000138778/ENSG00000100162/ENSG00000080986/ENSG00000143228/ENSG00000167552/ENSG00000184445/ENSG00000121621/ENSG00000129810/ENSG00000149503/ENSG00000164109/ENSG00000134690/ENSG00000142945/ENSG00000149636/ENSG00000115163/ENSG00000123219/ENSG00000137812…	ZWINT/AURKB/PLK1/CENPU/CDC20/SPC24/BIRC5/CENPF/BUB1/CENPE/CENPM/NDC80/NUF2/TUBA1A/KNTC1/KIF18A/SGO1/INCENP/MAD2L1/CDCA8/KIF2C/DSN1/CENPA/CENPK/KNL1/CENPI/ERCC6L/SPC25/DYNC1I2/ZWILCH/BUB1B/SKA1/CENPH/SPDL1/CENPN/SGO2/CENPO/TUBA3E/ITGB3BP/TUBB8/CENPS/TUBA3D/CENPQ/TUBAL3	11130/9212/5347/79682/991/147841/332/1063/699/1062/79019/10403/83540/7846/9735/81930/151648/3619/4085/55143/11004/79980/1058/64105/57082/2491/54821/57405/1781/55055/701/220134/64946/54908/55839/151246/79172/112714/23421/347688/378708/113457/55166/79861	44	39	ENSG00000122952/ENSG00000178999/ENSG00000166851/ENSG00000151725/ENSG00000117399/ENSG00000161888/ENSG00000089685/ENSG00000117724/ENSG00000169679/ENSG00000138778/ENSG00000100162/ENSG00000080986/ENSG00000143228/ENSG00000184445/ENSG00000121621/ENSG00000129810/ENSG00000149503/ENSG00000164109/ENSG00000134690/ENSG00000142945/ENSG00000149636/ENSG00000115163/ENSG00000123219/ENSG00000137812/ENSG00000102384…	5	ENSG00000167552/ENSG00000077380/ENSG00000152086/ENSG00000075886/ENSG00000178462
R-HSA-2467813	Separation of Sister Chromatids	49/979	187/9020	2.27515e-09	3.00236e-07	ENSG00000175063/ENSG00000135476/ENSG00000122952/ENSG00000178999/ENSG00000166851/ENSG00000151725/ENSG00000117399/ENSG00000164611/ENSG00000161888/ENSG00000089685/ENSG00000117724/ENSG00000169679/ENSG00000138778/ENSG00000100162/ENSG00000080986/ENSG00000143228/ENSG00000146670/ENSG00000167552/ENSG00000184445/ENSG00000121621/ENSG00000129810/ENSG00000149503/ENSG00000164109/ENSG00000134690/ENSG00000142945…	UBE2C/ESPL1/ZWINT/AURKB/PLK1/CENPU/CDC20/PTTG1/SPC24/BIRC5/CENPF/BUB1/CENPE/CENPM/NDC80/NUF2/CDCA5/TUBA1A/KNTC1/KIF18A/SGO1/INCENP/MAD2L1/CDCA8/KIF2C/DSN1/CENPA/CENPK/KNL1/CENPI/ERCC6L/SPC25/DYNC1I2/ZWILCH/BUB1B/SKA1/CENPH/SPDL1/PSMC1/CENPN/SGO2/CENPO/TUBA3E/ITGB3BP/TUBB8/CENPS/TUBA3D/CENPQ/TUBAL3	11065/9700/11130/9212/5347/79682/991/9232/147841/332/1063/699/1062/79019/10403/83540/113130/7846/9735/81930/151648/3619/4085/55143/11004/79980/1058/64105/57082/2491/54821/57405/1781/55055/701/220134/64946/54908/5700/55839/151246/79172/112714/23421/347688/378708/113457/55166/79861	49	43	ENSG00000175063/ENSG00000135476/ENSG00000122952/ENSG00000178999/ENSG00000166851/ENSG00000151725/ENSG00000117399/ENSG00000164611/ENSG00000161888/ENSG00000089685/ENSG00000117724/ENSG00000169679/ENSG00000138778/ENSG00000100162/ENSG00000080986/ENSG00000143228/ENSG00000146670/ENSG00000184445/ENSG00000121621/ENSG00000129810/ENSG00000149503/ENSG00000164109/ENSG00000134690/ENSG00000142945/ENSG00000149636…	6	ENSG00000167552/ENSG00000077380/ENSG00000100764/ENSG00000152086/ENSG00000075886/ENSG00000178462
R-HSA-2555396	Mitotic Metaphase and Anaphase	51/979	199/9020	2.45647e-09	3.00236e-07	ENSG00000175063/ENSG00000135476/ENSG00000122952/ENSG00000178999/ENSG00000166851/ENSG00000151725/ENSG00000117399/ENSG00000164611/ENSG00000161888/ENSG00000089685/ENSG00000117724/ENSG00000169679/ENSG00000138778/ENSG00000100162/ENSG00000080986/ENSG00000143228/ENSG00000146670/ENSG00000167552/ENSG00000184445/ENSG00000121621/ENSG00000129810/ENSG00000149503/ENSG00000164109/ENSG00000134690/ENSG00000142945…	UBE2C/ESPL1/ZWINT/AURKB/PLK1/CENPU/CDC20/PTTG1/SPC24/BIRC5/CENPF/BUB1/CENPE/CENPM/NDC80/NUF2/CDCA5/TUBA1A/KNTC1/KIF18A/SGO1/INCENP/MAD2L1/CDCA8/KIF2C/DSN1/LMNB1/CENPA/CENPK/KNL1/CENPI/ERCC6L/SPC25/DYNC1I2/ZWILCH/BUB1B/SKA1/CENPH/SPDL1/PSMC1/CENPN/SGO2/CENPO/TUBA3E/FBXO5/ITGB3BP/TUBB8/CENPS/TUBA3D/CENPQ/TUBAL3	11065/9700/11130/9212/5347/79682/991/9232/147841/332/1063/699/1062/79019/10403/83540/113130/7846/9735/81930/151648/3619/4085/55143/11004/79980/4001/1058/64105/57082/2491/54821/57405/1781/55055/701/220134/64946/54908/5700/55839/151246/79172/112714/26271/23421/347688/378708/113457/55166/79861	51	45	ENSG00000175063/ENSG00000135476/ENSG00000122952/ENSG00000178999/ENSG00000166851/ENSG00000151725/ENSG00000117399/ENSG00000164611/ENSG00000161888/ENSG00000089685/ENSG00000117724/ENSG00000169679/ENSG00000138778/ENSG00000100162/ENSG00000080986/ENSG00000143228/ENSG00000146670/ENSG00000184445/ENSG00000121621/ENSG00000129810/ENSG00000149503/ENSG00000164109/ENSG00000134690/ENSG00000142945/ENSG00000149636…	6	ENSG00000167552/ENSG00000077380/ENSG00000100764/ENSG00000152086/ENSG00000075886/ENSG00000178462
R-HSA-68882	Mitotic Anaphase	50/979	198/9020	6.03836e-09	6.64219e-07	ENSG00000175063/ENSG00000135476/ENSG00000122952/ENSG00000178999/ENSG00000166851/ENSG00000151725/ENSG00000117399/ENSG00000164611/ENSG00000161888/ENSG00000089685/ENSG00000117724/ENSG00000169679/ENSG00000138778/ENSG00000100162/ENSG00000080986/ENSG00000143228/ENSG00000146670/ENSG00000167552/ENSG00000184445/ENSG00000121621/ENSG00000129810/ENSG00000149503/ENSG00000164109/ENSG00000134690/ENSG00000142945…	UBE2C/ESPL1/ZWINT/AURKB/PLK1/CENPU/CDC20/PTTG1/SPC24/BIRC5/CENPF/BUB1/CENPE/CENPM/NDC80/NUF2/CDCA5/TUBA1A/KNTC1/KIF18A/SGO1/INCENP/MAD2L1/CDCA8/KIF2C/DSN1/LMNB1/CENPA/CENPK/KNL1/CENPI/ERCC6L/SPC25/DYNC1I2/ZWILCH/BUB1B/SKA1/CENPH/SPDL1/PSMC1/CENPN/SGO2/CENPO/TUBA3E/ITGB3BP/TUBB8/CENPS/TUBA3D/CENPQ/TUBAL3	11065/9700/11130/9212/5347/79682/991/9232/147841/332/1063/699/1062/79019/10403/83540/113130/7846/9735/81930/151648/3619/4085/55143/11004/79980/4001/1058/64105/57082/2491/54821/57405/1781/55055/701/220134/64946/54908/5700/55839/151246/79172/112714/23421/347688/378708/113457/55166/79861	50	44	ENSG00000175063/ENSG00000135476/ENSG00000122952/ENSG00000178999/ENSG00000166851/ENSG00000151725/ENSG00000117399/ENSG00000164611/ENSG00000161888/ENSG00000089685/ENSG00000117724/ENSG00000169679/ENSG00000138778/ENSG00000100162/ENSG00000080986/ENSG00000143228/ENSG00000146670/ENSG00000184445/ENSG00000121621/ENSG00000129810/ENSG00000149503/ENSG00000164109/ENSG00000134690/ENSG00000142945/ENSG00000149636…	6	ENSG00000167552/ENSG00000077380/ENSG00000100764/ENSG00000152086/ENSG00000075886/ENSG00000178462
R-HSA-6804116	TP53 Regulates Transcription of Genes Involved in G1 Cell Cycle Arrest	10/979	14/9020	1.44489e-07	1.35083e-05	ENSG00000124762/ENSG00000111276/ENSG00000161642/ENSG00000101412/ENSG00000145386/ENSG00000133101/ENSG00000129173/ENSG00000165891/ENSG00000105173/ENSG00000175305	CDKN1A/CDKN1B/ZNF385A/E2F1/CCNA2/CCNA1/E2F8/E2F7/CCNE1/CCNE2	1026/1027/25946/1869/890/8900/79733/144455/898/9134	10	8	ENSG00000161642/ENSG00000101412/ENSG00000145386/ENSG00000133101/ENSG00000129173/ENSG00000165891/ENSG00000105173/ENSG00000175305	2	ENSG00000124762/ENSG00000111276
R-HSA-2022090	Assembly of collagen fibrils and other multimeric structures	21/979	56/9020	1.47363e-07	1.35083e-05	ENSG00000142156/ENSG00000196739/ENSG00000053747/ENSG00000129038/ENSG00000108821/ENSG00000168542/ENSG00000130635/ENSG00000106333/ENSG00000178209/ENSG00000142173/ENSG00000136943/ENSG00000169031/ENSG00000196878/ENSG00000204262/ENSG00000139219/ENSG00000206384/ENSG00000081052/ENSG00000080573/ENSG00000197565/ENSG00000065618/ENSG00000115318	COL6A1/COL27A1/LAMA3/LOXL1/COL1A1/COL3A1/COL5A1/PCOLCE/PLEC/COL6A2/CTSV/COL4A3/LAMB3/COL5A2/COL2A1/COL6A6/COL4A4/COL5A3/COL4A6/COL17A1/LOXL3	1291/85301/3909/4016/1277/1281/1289/5118/5339/1292/1515/1285/3914/1290/1280/131873/1286/50509/1288/1308/84695	21	20	ENSG00000142156/ENSG00000196739/ENSG00000053747/ENSG00000129038/ENSG00000108821/ENSG00000168542/ENSG00000130635/ENSG00000106333/ENSG00000178209/ENSG00000142173/ENSG00000136943/ENSG00000169031/ENSG00000196878/ENSG00000204262/ENSG00000139219/ENSG00000206384/ENSG00000081052/ENSG00000080573/ENSG00000065618/ENSG00000115318	1	ENSG00000197565
R-HSA-216083	Integrin cell surface interactions	25/979	77/9020	2.57599e-07	1.95751e-05	ENSG00000142156/ENSG00000108821/ENSG00000115414/ENSG00000168542/ENSG00000130635/ENSG00000196776/ENSG00000090339/ENSG00000105855/ENSG00000142173/ENSG00000142798/ENSG00000164171/ENSG00000005961/ENSG00000169031/ENSG00000204262/ENSG00000139219/ENSG00000206384/ENSG00000166147/ENSG00000139626/ENSG00000105376/ENSG00000081052/ENSG00000080573/ENSG00000143127/ENSG00000197565/ENSG00000135424/ENSG00000005844	COL6A1/COL1A1/FN1/COL3A1/COL5A1/CD47/ICAM1/ITGB8/COL6A2/HSPG2/ITGA2/ITGA2B/COL4A3/COL5A2/COL2A1/COL6A6/FBN1/ITGB7/ICAM5/COL4A4/COL5A3/ITGA10/COL4A6/ITGA7/ITGAL	1291/1277/2335/1281/1289/961/3383/3696/1292/3339/3673/3674/1285/1290/1280/131873/2200/3695/7087/1286/50509/8515/1288/3679/3683	25	19	ENSG00000142156/ENSG00000108821/ENSG00000168542/ENSG00000130635/ENSG00000142173/ENSG00000142798/ENSG00000005961/ENSG00000169031/ENSG00000204262/ENSG00000139219/ENSG00000206384/ENSG00000166147/ENSG00000139626/ENSG00000105376/ENSG00000081052/ENSG00000080573/ENSG00000143127/ENSG00000135424/ENSG00000005844	6	ENSG00000115414/ENSG00000196776/ENSG00000090339/ENSG00000105855/ENSG00000164171/ENSG00000197565
R-HSA-539107	Activation of E2F1 target genes at G1/S	14/979	28/9020	2.66934e-07	1.95751e-05	ENSG00000170312/ENSG00000171848/ENSG00000167513/ENSG00000167900/ENSG00000132646/ENSG00000101412/ENSG00000133101/ENSG00000094804/ENSG00000228716/ENSG00000093009/ENSG00000105173/ENSG00000085840/ENSG00000112029/ENSG00000176890	CDK1/RRM2/CDT1/TK1/PCNA/E2F1/CCNA1/CDC6/DHFR/CDC45/CCNE1/ORC1/FBXO5/TYMS	983/6241/81620/7083/5111/1869/8900/990/1719/8318/898/4998/26271/7298	14	14	ENSG00000170312/ENSG00000171848/ENSG00000167513/ENSG00000167900/ENSG00000132646/ENSG00000101412/ENSG00000133101/ENSG00000094804/ENSG00000228716/ENSG00000093009/ENSG00000105173/ENSG00000085840/ENSG00000112029/ENSG00000176890	0
R-HSA-69205	G1/S-Specific Transcription	14/979	28/9020	2.66934e-07	1.95751e-05	ENSG00000170312/ENSG00000171848/ENSG00000167513/ENSG00000167900/ENSG00000132646/ENSG00000101412/ENSG00000133101/ENSG00000094804/ENSG00000228716/ENSG00000093009/ENSG00000105173/ENSG00000085840/ENSG00000112029/ENSG00000176890	CDK1/RRM2/CDT1/TK1/PCNA/E2F1/CCNA1/CDC6/DHFR/CDC45/CCNE1/ORC1/FBXO5/TYMS	983/6241/81620/7083/5111/1869/8900/990/1719/8318/898/4998/26271/7298	14	14	ENSG00000170312/ENSG00000171848/ENSG00000167513/ENSG00000167900/ENSG00000132646/ENSG00000101412/ENSG00000133101/ENSG00000094804/ENSG00000228716/ENSG00000093009/ENSG00000105173/ENSG00000085840/ENSG00000112029/ENSG00000176890	0
R-HSA-68886	M Phase	74/979	383/9020	3.90502e-07	2.6847e-05	ENSG00000175063/ENSG00000135476/ENSG00000122952/ENSG00000112984/ENSG00000178999/ENSG00000170312/ENSG00000166851/ENSG00000151725/ENSG00000117399/ENSG00000137807/ENSG00000164611/ENSG00000161888/ENSG00000089685/ENSG00000117724/ENSG00000196230/ENSG00000169679/ENSG00000134057/ENSG00000138778/ENSG00000100162/ENSG00000080986/ENSG00000143228/ENSG00000146670/ENSG00000167552/ENSG00000146918/ENSG00000184445…	UBE2C/ESPL1/ZWINT/KIF20A/AURKB/CDK1/PLK1/CENPU/CDC20/KIF23/PTTG1/SPC24/BIRC5/CENPF/TUBB/BUB1/CCNB1/CENPE/CENPM/NDC80/NUF2/CDCA5/TUBA1A/NCAPG2/KNTC1/HIST1H3G/KIF18A/SGO1/NCAPG/INCENP/MAD2L1/CDCA8/KIF2C/CENPJ/DSN1/PLK4/LMNB1/NEK2/CENPA/CENPK/HAUS5/KNL1/CENPI/HAUS8/ERCC6L/CCNB2/SPC25/NCAPH/DYNC1I2/ZWILCH/CEP131/BUB1B/MASTL/SMC4/SKA1/CENPH/SPDL1/PSMC1/CENPN/CEP152/SGO2/HIST3H2BB/CENPO/TUBA3E/FBXO5/IT…	11065/9700/11130/10112/9212/983/5347/79682/991/9493/9232/147841/332/1063/203068/699/891/1062/79019/10403/83540/113130/7846/54892/9735/8355/81930/151648/64151/3619/4085/55143/11004/55835/79980/10733/4001/4751/1058/64105/23354/57082/2491/93323/54821/9133/57405/23397/1781/55055/22994/701/84930/10051/220134/64946/54908/5700/55839/22995/151246/128312/79172/112714/26271/23421/347688/378708/113457/55166…	74	68	ENSG00000175063/ENSG00000135476/ENSG00000122952/ENSG00000112984/ENSG00000178999/ENSG00000170312/ENSG00000166851/ENSG00000151725/ENSG00000117399/ENSG00000137807/ENSG00000164611/ENSG00000161888/ENSG00000089685/ENSG00000117724/ENSG00000196230/ENSG00000169679/ENSG00000134057/ENSG00000138778/ENSG00000100162/ENSG00000080986/ENSG00000143228/ENSG00000146670/ENSG00000146918/ENSG00000184445/ENSG00000273983…	6	ENSG00000167552/ENSG00000077380/ENSG00000100764/ENSG00000152086/ENSG00000075886/ENSG00000178462
R-HSA-1474244	Extracellular matrix organization	57/979	272/9020	5.99449e-07	3.87879e-05	ENSG00000142156/ENSG00000196739/ENSG00000053747/ENSG00000129038/ENSG00000151651/ENSG00000130702/ENSG00000091136/ENSG00000108821/ENSG00000115414/ENSG00000168542/ENSG00000130635/ENSG00000169439/ENSG00000103326/ENSG00000106333/ENSG00000196776/ENSG00000090339/ENSG00000125378/ENSG00000178209/ENSG00000105855/ENSG00000142173/ENSG00000147044/ENSG00000166033/ENSG00000142798/ENSG00000164171/ENSG00000005961…	COL6A1/COL27A1/LAMA3/LOXL1/ADAM8/LAMA5/LAMB1/COL1A1/FN1/COL3A1/COL5A1/SDC2/CAPN15/PCOLCE/CD47/ICAM1/BMP4/PLEC/ITGB8/COL6A2/CASK/HTRA1/HSPG2/ITGA2/ITGA2B/CTSV/PTPRS/COL4A3/CAPN13/FBLN1/LAMB3/MMP16/COL5A2/COL2A1/EFEMP2/COL6A6/PRSS2/FBN1/ADAMTS14/CTRB2/ITGB7/ICAM5/MMP14/COL4A4/CTRB1/COL5A3/ITGA10/COL4A6/COL17A1/TNXB/ITGA7/FBLN5/ITGAL/LOXL3/SERPINE1/CAPN12/ADAM19	1291/85301/3909/4016/101/3911/3912/1277/2335/1281/1289/6383/6650/5118/961/3383/652/5339/3696/1292/8573/5654/3339/3673/3674/1515/5802/1285/92291/2192/3914/4325/1290/1280/30008/131873/5645/2200/140766/440387/3695/7087/4323/1286/1504/50509/8515/1288/1308/7148/3679/10516/3683/84695/5054/147968/8728	57	45	ENSG00000142156/ENSG00000196739/ENSG00000053747/ENSG00000129038/ENSG00000151651/ENSG00000130702/ENSG00000091136/ENSG00000108821/ENSG00000168542/ENSG00000130635/ENSG00000169439/ENSG00000103326/ENSG00000106333/ENSG00000178209/ENSG00000142173/ENSG00000142798/ENSG00000005961/ENSG00000136943/ENSG00000105426/ENSG00000169031/ENSG00000162949/ENSG00000077942/ENSG00000196878/ENSG00000156103/ENSG00000204262…	12	ENSG00000115414/ENSG00000196776/ENSG00000090339/ENSG00000125378/ENSG00000105855/ENSG00000147044/ENSG00000166033/ENSG00000164171/ENSG00000275896/ENSG00000197565/ENSG00000140092/ENSG00000106366
R-HSA-195258	RHO GTPase Effectors	62/979	306/9020	6.60359e-07	4.03553e-05	ENSG00000122952/ENSG00000178999/ENSG00000183856/ENSG00000166851/ENSG00000151725/ENSG00000117399/ENSG00000122966/ENSG00000161888/ENSG00000089685/ENSG00000117724/ENSG00000118193/ENSG00000119729/ENSG00000111276/ENSG00000169679/ENSG00000138778/ENSG00000160447/ENSG00000100162/ENSG00000080986/ENSG00000143228/ENSG00000167552/ENSG00000184445/ENSG00000273983/ENSG00000121621/ENSG00000129810/ENSG00000149503…	ZWINT/AURKB/IQGAP3/PLK1/CENPU/CDC20/CIT/SPC24/BIRC5/CENPF/KIF14/RHOQ/CDKN1B/BUB1/CENPE/PKN3/CENPM/NDC80/NUF2/TUBA1A/KNTC1/HIST1H3G/KIF18A/SGO1/INCENP/MAD2L1/RHPN1/CDCA8/AR/KIF2C/DSN1/CENPA/CENPK/KNL1/CENPI/ERCC6L/SPC25/DYNC1I2/ZWILCH/BUB1B/SKA1/CENPH/WASF1/SPDL1/CENPN/SGO2/CYFIP2/HIST3H2BB/CDC25C/CENPO/TUBA3E/ITGB3BP/TUBB8/CENPS/TUBA3D/CENPQ/HIST1H2BJ/KLC3/WAS/DLG4/HIST1H3B/TUBAL3	11130/9212/128239/5347/79682/991/11113/147841/332/1063/9928/23433/1027/699/1062/29941/79019/10403/83540/7846/9735/8355/81930/151648/3619/4085/114822/55143/367/11004/79980/1058/64105/57082/2491/54821/57405/1781/55055/701/220134/64946/8936/54908/55839/151246/26999/128312/995/79172/112714/23421/347688/378708/113457/55166/8970/147700/7454/1742/8358/79861	62	54	ENSG00000122952/ENSG00000178999/ENSG00000183856/ENSG00000166851/ENSG00000151725/ENSG00000117399/ENSG00000122966/ENSG00000161888/ENSG00000089685/ENSG00000117724/ENSG00000118193/ENSG00000169679/ENSG00000138778/ENSG00000160447/ENSG00000100162/ENSG00000080986/ENSG00000143228/ENSG00000184445/ENSG00000273983/ENSG00000121621/ENSG00000129810/ENSG00000149503/ENSG00000164109/ENSG00000158106/ENSG00000134690…	8	ENSG00000119729/ENSG00000111276/ENSG00000167552/ENSG00000077380/ENSG00000152086/ENSG00000075886/ENSG00000104892/ENSG00000178462
R-HSA-3000178	ECM proteoglycans	23/979	72/9020	1.07003e-06	6.19489e-05	ENSG00000142156/ENSG00000053747/ENSG00000130702/ENSG00000091136/ENSG00000108821/ENSG00000115414/ENSG00000168542/ENSG00000130635/ENSG00000142173/ENSG00000142798/ENSG00000164171/ENSG00000005961/ENSG00000105426/ENSG00000169031/ENSG00000204262/ENSG00000139219/ENSG00000206384/ENSG00000081052/ENSG00000080573/ENSG00000197565/ENSG00000168477/ENSG00000135424/ENSG00000106366	COL6A1/LAMA3/LAMA5/LAMB1/COL1A1/FN1/COL3A1/COL5A1/COL6A2/HSPG2/ITGA2/ITGA2B/PTPRS/COL4A3/COL5A2/COL2A1/COL6A6/COL4A4/COL5A3/COL4A6/TNXB/ITGA7/SERPINE1	1291/3909/3911/3912/1277/2335/1281/1289/1292/3339/3673/3674/5802/1285/1290/1280/131873/1286/50509/1288/7148/3679/5054	23	19	ENSG00000142156/ENSG00000053747/ENSG00000130702/ENSG00000091136/ENSG00000108821/ENSG00000168542/ENSG00000130635/ENSG00000142173/ENSG00000142798/ENSG00000005961/ENSG00000105426/ENSG00000169031/ENSG00000204262/ENSG00000139219/ENSG00000206384/ENSG00000081052/ENSG00000080573/ENSG00000168477/ENSG00000135424	4	ENSG00000115414/ENSG00000164171/ENSG00000197565/ENSG00000106366
R-HSA-8874081	MET activates PTK2 signaling	13/979	27/9020	1.25351e-06	6.89431e-05	ENSG00000196739/ENSG00000053747/ENSG00000130702/ENSG00000091136/ENSG00000108821/ENSG00000115414/ENSG00000168542/ENSG00000130635/ENSG00000164171/ENSG00000196878/ENSG00000204262/ENSG00000139219/ENSG00000080573	COL27A1/LAMA3/LAMA5/LAMB1/COL1A1/FN1/COL3A1/COL5A1/ITGA2/LAMB3/COL5A2/COL2A1/COL5A3	85301/3909/3911/3912/1277/2335/1281/1289/3673/3914/1290/1280/50509	13	11	ENSG00000196739/ENSG00000053747/ENSG00000130702/ENSG00000091136/ENSG00000108821/ENSG00000168542/ENSG00000130635/ENSG00000196878/ENSG00000204262/ENSG00000139219/ENSG00000080573	2	ENSG00000115414/ENSG00000164171
R-HSA-6809371	Formation of the cornified envelope	27/979	98/9020	3.28496e-06	0.00016933	ENSG00000128422/ENSG00000167767/ENSG00000108244/ENSG00000052344/ENSG00000170442/ENSG00000096696/ENSG00000186395/ENSG00000171346/ENSG00000169469/ENSG00000186474/ENSG00000124102/ENSG00000170523/ENSG00000205426/ENSG00000081277/ENSG00000205420/ENSG00000159450/ENSG00000169474/ENSG00000163216/ENSG00000167768/ENSG00000203785/ENSG00000105141/ENSG00000185640/ENSG00000170465/ENSG00000167754/ENSG00000133710…	KRT17/KRT80/KRT23/PRSS8/KRT86/DSP/KRT10/KRT15/SPRR1B/KLK12/PI3/KRT83/KRT81/PKP1/KRT6A/TCHH/SPRR1A/SPRR2D/KRT1/SPRR2E/CASP14/KRT79/KRT6C/KLK5/SPINK5/LIPK/SPRR3	3872/144501/25984/5652/3892/1832/3858/3866/6699/43849/5266/3889/3887/5317/3853/7062/6698/6703/3848/6704/23581/338785/286887/25818/11005/643414/6707	27	4	ENSG00000171346/ENSG00000159450/ENSG00000133710/ENSG00000163209	23	ENSG00000128422/ENSG00000167767/ENSG00000108244/ENSG00000052344/ENSG00000170442/ENSG00000096696/ENSG00000186395/ENSG00000169469/ENSG00000186474/ENSG00000124102/ENSG00000170523/ENSG00000205426/ENSG00000081277/ENSG00000205420/ENSG00000169474/ENSG00000163216/ENSG00000167768/ENSG00000203785/ENSG00000105141/ENSG00000185640/ENSG00000170465/ENSG00000167754/ENSG00000204021
R-HSA-69273	Cyclin A/B1/B2 associated events during G2/M transition	12/979	25/9020	3.38661e-06	0.00016933	ENSG00000170312/ENSG00000166851/ENSG00000127564/ENSG00000101224/ENSG00000111206/ENSG00000134057/ENSG00000145386/ENSG00000133101/ENSG00000205629/ENSG00000157456/ENSG00000164045/ENSG00000158402	CDK1/PLK1/PKMYT1/CDC25B/FOXM1/CCNB1/CCNA2/CCNA1/LCMT1/CCNB2/CDC25A/CDC25C	983/5347/9088/994/2305/891/890/8900/51451/9133/993/995	12	10	ENSG00000170312/ENSG00000166851/ENSG00000127564/ENSG00000111206/ENSG00000134057/ENSG00000145386/ENSG00000133101/ENSG00000157456/ENSG00000164045/ENSG00000158402	2	ENSG00000101224/ENSG00000205629
R-HSA-6805567	Keratinization	30/979	116/9020	3.96801e-06	0.000189774	ENSG00000128422/ENSG00000167767/ENSG00000108244/ENSG00000052344/ENSG00000170442/ENSG00000096696/ENSG00000186395/ENSG00000171346/ENSG00000169469/ENSG00000186474/ENSG00000124102/ENSG00000170523/ENSG00000205426/ENSG00000081277/ENSG00000205420/ENSG00000159450/ENSG00000169474/ENSG00000163216/ENSG00000167768/ENSG00000205869/ENSG00000203785/ENSG00000105141/ENSG00000185640/ENSG00000170465/ENSG00000167754…	KRT17/KRT80/KRT23/PRSS8/KRT86/DSP/KRT10/KRT15/SPRR1B/KLK12/PI3/KRT83/KRT81/PKP1/KRT6A/TCHH/SPRR1A/SPRR2D/KRT1/KRTAP5-1/SPRR2E/CASP14/KRT79/KRT6C/KLK5/SPINK5/LIPK/KRTAP5-2/SPRR3/KRTAP5-8	3872/144501/25984/5652/3892/1832/3858/3866/6699/43849/5266/3889/3887/5317/3853/7062/6698/6703/3848/387264/6704/23581/338785/286887/25818/11005/643414/440021/6707/57830	30	7	ENSG00000171346/ENSG00000159450/ENSG00000205869/ENSG00000133710/ENSG00000205867/ENSG00000163209/ENSG00000241233	23	ENSG00000128422/ENSG00000167767/ENSG00000108244/ENSG00000052344/ENSG00000170442/ENSG00000096696/ENSG00000186395/ENSG00000169469/ENSG00000186474/ENSG00000124102/ENSG00000170523/ENSG00000205426/ENSG00000081277/ENSG00000205420/ENSG00000169474/ENSG00000163216/ENSG00000167768/ENSG00000203785/ENSG00000105141/ENSG00000185640/ENSG00000170465/ENSG00000167754/ENSG00000204021
R-HSA-983189	Kinesins	19/979	57/9020	4.53295e-06	0.00020776	ENSG00000136883/ENSG00000112984/ENSG00000186185/ENSG00000137807/ENSG00000237649/ENSG00000138778/ENSG00000167552/ENSG00000121621/ENSG00000090889/ENSG00000138160/ENSG00000142945/ENSG00000167702/ENSG00000163808/ENSG00000138182/ENSG00000152086/ENSG00000261456/ENSG00000075886/ENSG00000104892/ENSG00000178462	KIF12/KIF20A/KIF18B/KIF23/KIFC1/CENPE/TUBA1A/KIF18A/KIF4A/KIF11/KIF2C/KIFC2/KIF15/KIF20B/TUBA3E/TUBB8/TUBA3D/KLC3/TUBAL3	113220/10112/146909/9493/3833/1062/7846/81930/24137/3832/11004/90990/56992/9585/112714/347688/113457/147700/79861	19	14	ENSG00000136883/ENSG00000112984/ENSG00000186185/ENSG00000137807/ENSG00000237649/ENSG00000138778/ENSG00000121621/ENSG00000090889/ENSG00000138160/ENSG00000142945/ENSG00000167702/ENSG00000163808/ENSG00000138182/ENSG00000261456	5	ENSG00000167552/ENSG00000152086/ENSG00000075886/ENSG00000104892/ENSG00000178462
R-HSA-5693537	Resolution of D-Loop Structures	14/979	34/9020	4.94622e-06	0.000217634	ENSG00000197774/ENSG00000178295/ENSG00000175643/ENSG00000136492/ENSG00000197299/ENSG00000111247/ENSG00000138376/ENSG00000139618/ENSG00000154920/ENSG00000188827/ENSG00000174371/ENSG00000138346/ENSG00000012048/ENSG00000258366	EME2/GEN1/RMI2/BRIP1/BLM/RAD51AP1/BARD1/BRCA2/EME1/SLX4/EXO1/DNA2/BRCA1/RTEL1	197342/348654/116028/83990/641/10635/580/675/146956/84464/9156/1763/672/51750	14	14	ENSG00000197774/ENSG00000178295/ENSG00000175643/ENSG00000136492/ENSG00000197299/ENSG00000111247/ENSG00000138376/ENSG00000139618/ENSG00000154920/ENSG00000188827/ENSG00000174371/ENSG00000138346/ENSG00000012048/ENSG00000258366	0
R-HSA-352230	Amino acid transport across the plasma membrane	13/979	30/9020	5.47764e-06	0.000231746	ENSG00000103257/ENSG00000168003/ENSG00000268104/ENSG00000151012/ENSG00000139514/ENSG00000149150/ENSG00000105281/ENSG00000092068/ENSG00000131389/ENSG00000115902/ENSG00000180773/ENSG00000174358/ENSG00000111181	SLC7A5/SLC3A2/SLC6A14/SLC7A11/SLC7A1/SLC43A1/SLC1A5/SLC7A8/SLC6A6/SLC1A4/SLC36A4/SLC6A19/SLC6A12	8140/6520/11254/23657/6541/8501/6510/23428/6533/6509/120103/340024/6539	13	4	ENSG00000131389/ENSG00000180773/ENSG00000174358/ENSG00000111181	9	ENSG00000103257/ENSG00000168003/ENSG00000268104/ENSG00000151012/ENSG00000139514/ENSG00000149150/ENSG00000105281/ENSG00000092068/ENSG00000115902
R-HSA-1474228	Degradation of the extracellular matrix	31/979	124/9020	5.898e-06	0.000240289	ENSG00000142156/ENSG00000053747/ENSG00000151651/ENSG00000130702/ENSG00000091136/ENSG00000108821/ENSG00000115414/ENSG00000168542/ENSG00000130635/ENSG00000103326/ENSG00000142173/ENSG00000166033/ENSG00000142798/ENSG00000136943/ENSG00000169031/ENSG00000162949/ENSG00000196878/ENSG00000156103/ENSG00000204262/ENSG00000139219/ENSG00000206384/ENSG00000275896/ENSG00000166147/ENSG00000168928/ENSG00000157227…	COL6A1/LAMA3/ADAM8/LAMA5/LAMB1/COL1A1/FN1/COL3A1/COL5A1/CAPN15/COL6A2/HTRA1/HSPG2/CTSV/COL4A3/CAPN13/LAMB3/MMP16/COL5A2/COL2A1/COL6A6/PRSS2/FBN1/CTRB2/MMP14/COL4A4/CTRB1/COL5A3/COL4A6/COL17A1/CAPN12	1291/3909/101/3911/3912/1277/2335/1281/1289/6650/1292/5654/3339/1515/1285/92291/3914/4325/1290/1280/131873/5645/2200/440387/4323/1286/1504/50509/1288/1308/147968	31	27	ENSG00000142156/ENSG00000053747/ENSG00000151651/ENSG00000130702/ENSG00000091136/ENSG00000108821/ENSG00000168542/ENSG00000130635/ENSG00000103326/ENSG00000142173/ENSG00000142798/ENSG00000136943/ENSG00000169031/ENSG00000162949/ENSG00000196878/ENSG00000156103/ENSG00000204262/ENSG00000139219/ENSG00000206384/ENSG00000166147/ENSG00000168928/ENSG00000157227/ENSG00000081052/ENSG00000168925/ENSG00000080573…	4	ENSG00000115414/ENSG00000166033/ENSG00000275896/ENSG00000197565
R-HSA-6791312	TP53 Regulates Transcription of Cell Cycle Genes	17/979	49/9020	7.79901e-06	0.00030639	ENSG00000170312/ENSG00000087586/ENSG00000124762/ENSG00000111276/ENSG00000134057/ENSG00000161642/ENSG00000132646/ENSG00000101412/ENSG00000145386/ENSG00000133101/ENSG00000151849/ENSG00000129173/ENSG00000165891/ENSG00000105173/ENSG00000158402/ENSG00000175305/ENSG00000118495	CDK1/AURKA/CDKN1A/CDKN1B/CCNB1/ZNF385A/PCNA/E2F1/CCNA2/CCNA1/CENPJ/E2F8/E2F7/CCNE1/CDC25C/CCNE2/PLAGL1	983/6790/1026/1027/891/25946/5111/1869/890/8900/55835/79733/144455/898/995/9134/5325	17	15	ENSG00000170312/ENSG00000087586/ENSG00000134057/ENSG00000161642/ENSG00000132646/ENSG00000101412/ENSG00000145386/ENSG00000133101/ENSG00000151849/ENSG00000129173/ENSG00000165891/ENSG00000105173/ENSG00000158402/ENSG00000175305/ENSG00000118495	2	ENSG00000124762/ENSG00000111276
R-HSA-194315	Signaling by Rho GTPases	76/979	431/9020	1.00145e-05	0.000379859	ENSG00000122952/ENSG00000178999/ENSG00000183856/ENSG00000166851/ENSG00000151725/ENSG00000117399/ENSG00000122966/ENSG00000161888/ENSG00000089685/ENSG00000117724/ENSG00000118193/ENSG00000119729/ENSG00000111276/ENSG00000169679/ENSG00000173848/ENSG00000138778/ENSG00000160447/ENSG00000100162/ENSG00000080986/ENSG00000143228/ENSG00000137135/ENSG00000167552/ENSG00000184445/ENSG00000273983/ENSG00000121621…	ZWINT/AURKB/IQGAP3/PLK1/CENPU/CDC20/CIT/SPC24/BIRC5/CENPF/KIF14/RHOQ/CDKN1B/BUB1/NET1/CENPE/PKN3/CENPM/NDC80/NUF2/ARHGEF39/TUBA1A/KNTC1/HIST1H3G/KIF18A/SGO1/INCENP/MAD2L1/RHPN1/CDCA8/AR/KIF2C/OBSCN/ARHGAP11A/DSN1/CENPA/CENPK/FGD3/KNL1/CENPI/ERCC6L/TIAM1/SPC25/DYNC1I2/ZWILCH/BUB1B/ARHGAP11B/SKA1/CENPH/WASF1/SPDL1/CENPN/ARHGAP33/DEPDC1B/SGO2/CYFIP2/HIST3H2BB/CDC25C/CENPO/TUBA3E/ITGB3BP/TUBB8/NGEF/C…	11130/9212/128239/5347/79682/991/11113/147841/332/1063/9928/23433/1027/699/10276/1062/29941/79019/10403/83540/84904/7846/9735/8355/81930/151648/3619/4085/114822/55143/367/11004/84033/9824/79980/1058/64105/89846/57082/2491/54821/7074/57405/1781/55055/701/89839/220134/64946/8936/54908/55839/115703/55789/151246/26999/128312/995/79172/112714/23421/347688/25791/378708/113457/55166/8970/23779/147700/74…	76	66	ENSG00000122952/ENSG00000178999/ENSG00000183856/ENSG00000166851/ENSG00000151725/ENSG00000117399/ENSG00000122966/ENSG00000161888/ENSG00000089685/ENSG00000117724/ENSG00000118193/ENSG00000169679/ENSG00000138778/ENSG00000160447/ENSG00000100162/ENSG00000080986/ENSG00000143228/ENSG00000137135/ENSG00000184445/ENSG00000273983/ENSG00000121621/ENSG00000129810/ENSG00000149503/ENSG00000164109/ENSG00000158106…	10	ENSG00000119729/ENSG00000111276/ENSG00000173848/ENSG00000167552/ENSG00000156299/ENSG00000077380/ENSG00000152086/ENSG00000075886/ENSG00000104892/ENSG00000178462
R-HSA-3000171	Non-integrin membrane-ECM interactions	18/979	55/9020	1.07878e-05	0.000395553	ENSG00000053747/ENSG00000130702/ENSG00000091136/ENSG00000108821/ENSG00000115414/ENSG00000168542/ENSG00000130635/ENSG00000169439/ENSG00000147044/ENSG00000142798/ENSG00000164171/ENSG00000169031/ENSG00000196878/ENSG00000204262/ENSG00000139219/ENSG00000081052/ENSG00000080573/ENSG00000197565	LAMA3/LAMA5/LAMB1/COL1A1/FN1/COL3A1/COL5A1/SDC2/CASK/HSPG2/ITGA2/COL4A3/LAMB3/COL5A2/COL2A1/COL4A4/COL5A3/COL4A6	3909/3911/3912/1277/2335/1281/1289/6383/8573/3339/3673/1285/3914/1290/1280/1286/50509/1288	18	14	ENSG00000053747/ENSG00000130702/ENSG00000091136/ENSG00000108821/ENSG00000168542/ENSG00000130635/ENSG00000169439/ENSG00000142798/ENSG00000169031/ENSG00000196878/ENSG00000204262/ENSG00000139219/ENSG00000081052/ENSG00000080573	4	ENSG00000115414/ENSG00000147044/ENSG00000164171/ENSG00000197565
R-HSA-156711	Polo-like kinase mediated events	9/979	16/9020	1.13641e-05	0.000403241	ENSG00000101057/ENSG00000166851/ENSG00000127564/ENSG00000117724/ENSG00000111206/ENSG00000134057/ENSG00000157456/ENSG00000164045/ENSG00000158402	MYBL2/PLK1/PKMYT1/CENPF/FOXM1/CCNB1/CCNB2/CDC25A/CDC25C	4605/5347/9088/1063/2305/891/9133/993/995	9	9	ENSG00000101057/ENSG00000166851/ENSG00000127564/ENSG00000117724/ENSG00000111206/ENSG00000134057/ENSG00000157456/ENSG00000164045/ENSG00000158402	0
R-HSA-419037	NCAM1 interactions	15/979	41/9020	1.27631e-05	0.000438731	ENSG00000142156/ENSG00000168542/ENSG00000130635/ENSG00000171867/ENSG00000142173/ENSG00000100346/ENSG00000169031/ENSG00000151067/ENSG00000168621/ENSG00000204262/ENSG00000139219/ENSG00000206384/ENSG00000067191/ENSG00000081052/ENSG00000080573	COL6A1/COL3A1/COL5A1/PRNP/COL6A2/CACNA1I/COL4A3/CACNA1C/GDNF/COL5A2/COL2A1/COL6A6/CACNB1/COL4A4/COL5A3	1291/1281/1289/5621/1292/8911/1285/775/2668/1290/1280/131873/782/1286/50509	15	13	ENSG00000142156/ENSG00000168542/ENSG00000130635/ENSG00000142173/ENSG00000100346/ENSG00000169031/ENSG00000151067/ENSG00000204262/ENSG00000139219/ENSG00000206384/ENSG00000067191/ENSG00000081052/ENSG00000080573	2	ENSG00000171867/ENSG00000168621
R-HSA-453279	Mitotic G1-G1/S phases	34/979	148/9020	1.53557e-05	0.000511857	ENSG00000101057/ENSG00000170312/ENSG00000131747/ENSG00000171848/ENSG00000167513/ENSG00000167900/ENSG00000124762/ENSG00000111276/ENSG00000134057/ENSG00000100297/ENSG00000177084/ENSG00000132646/ENSG00000101412/ENSG00000145386/ENSG00000133101/ENSG00000094804/ENSG00000091651/ENSG00000065328/ENSG00000228716/ENSG00000097046/ENSG00000093009/ENSG00000135446/ENSG00000007968/ENSG00000014138/ENSG00000100764…	MYBL2/CDK1/TOP2A/RRM2/CDT1/TK1/CDKN1A/CDKN1B/CCNB1/MCM5/POLE/PCNA/E2F1/CCNA2/CCNA1/CDC6/ORC6/MCM10/DHFR/CDC7/CDC45/CDK4/E2F2/POLA2/PSMC1/POLE2/GMNN/CCNE1/CDC25A/ORC1/FBXO5/MCM8/TYMS/CCNE2	4605/983/7153/6241/81620/7083/1026/1027/891/4174/5426/5111/1869/890/8900/990/23594/55388/1719/8317/8318/1019/1870/23649/5700/5427/51053/898/993/4998/26271/84515/7298/9134	34	30	ENSG00000101057/ENSG00000170312/ENSG00000131747/ENSG00000171848/ENSG00000167513/ENSG00000167900/ENSG00000134057/ENSG00000100297/ENSG00000177084/ENSG00000132646/ENSG00000101412/ENSG00000145386/ENSG00000133101/ENSG00000094804/ENSG00000091651/ENSG00000065328/ENSG00000228716/ENSG00000097046/ENSG00000093009/ENSG00000007968/ENSG00000014138/ENSG00000100479/ENSG00000112312/ENSG00000105173/ENSG00000164045…	4	ENSG00000124762/ENSG00000111276/ENSG00000135446/ENSG00000100764
R-HSA-69206	G1/S Transition	31/979	130/9020	1.65009e-05	0.000527751	ENSG00000170312/ENSG00000171848/ENSG00000167513/ENSG00000167900/ENSG00000124762/ENSG00000111276/ENSG00000134057/ENSG00000100297/ENSG00000177084/ENSG00000132646/ENSG00000101412/ENSG00000145386/ENSG00000133101/ENSG00000094804/ENSG00000091651/ENSG00000065328/ENSG00000228716/ENSG00000097046/ENSG00000093009/ENSG00000135446/ENSG00000014138/ENSG00000100764/ENSG00000100479/ENSG00000112312/ENSG00000105173…	CDK1/RRM2/CDT1/TK1/CDKN1A/CDKN1B/CCNB1/MCM5/POLE/PCNA/E2F1/CCNA2/CCNA1/CDC6/ORC6/MCM10/DHFR/CDC7/CDC45/CDK4/POLA2/PSMC1/POLE2/GMNN/CCNE1/CDC25A/ORC1/FBXO5/MCM8/TYMS/CCNE2	983/6241/81620/7083/1026/1027/891/4174/5426/5111/1869/890/8900/990/23594/55388/1719/8317/8318/1019/23649/5700/5427/51053/898/993/4998/26271/84515/7298/9134	31	27	ENSG00000170312/ENSG00000171848/ENSG00000167513/ENSG00000167900/ENSG00000134057/ENSG00000100297/ENSG00000177084/ENSG00000132646/ENSG00000101412/ENSG00000145386/ENSG00000133101/ENSG00000094804/ENSG00000091651/ENSG00000065328/ENSG00000228716/ENSG00000097046/ENSG00000093009/ENSG00000014138/ENSG00000100479/ENSG00000112312/ENSG00000105173/ENSG00000164045/ENSG00000085840/ENSG00000112029/ENSG00000125885…	4	ENSG00000124762/ENSG00000111276/ENSG00000135446/ENSG00000100764
R-HSA-5685942	HDR through Homologous Recombination (HRR)	20/979	67/9020	1.67921e-05	0.000527751	ENSG00000177084/ENSG00000062822/ENSG00000132646/ENSG00000133119/ENSG00000197774/ENSG00000178295/ENSG00000175643/ENSG00000136492/ENSG00000197299/ENSG00000111247/ENSG00000138376/ENSG00000139618/ENSG00000154920/ENSG00000188827/ENSG00000174371/ENSG00000100479/ENSG00000138346/ENSG00000012048/ENSG00000149554/ENSG00000258366	POLE/POLD1/PCNA/RFC3/EME2/GEN1/RMI2/BRIP1/BLM/RAD51AP1/BARD1/BRCA2/EME1/SLX4/EXO1/POLE2/DNA2/BRCA1/CHEK1/RTEL1	5426/5424/5111/5983/197342/348654/116028/83990/641/10635/580/675/146956/84464/9156/5427/1763/672/1111/51750	20	20	ENSG00000177084/ENSG00000062822/ENSG00000132646/ENSG00000133119/ENSG00000197774/ENSG00000178295/ENSG00000175643/ENSG00000136492/ENSG00000197299/ENSG00000111247/ENSG00000138376/ENSG00000139618/ENSG00000154920/ENSG00000188827/ENSG00000174371/ENSG00000100479/ENSG00000138346/ENSG00000012048/ENSG00000149554/ENSG00000258366	0
R-HSA-5693568	Resolution of D-loop Structures through Holliday Junction Intermediates	13/979	33/9020	1.91986e-05	0.00057077	ENSG00000197774/ENSG00000178295/ENSG00000175643/ENSG00000136492/ENSG00000197299/ENSG00000111247/ENSG00000138376/ENSG00000139618/ENSG00000154920/ENSG00000188827/ENSG00000174371/ENSG00000138346/ENSG00000012048	EME2/GEN1/RMI2/BRIP1/BLM/RAD51AP1/BARD1/BRCA2/EME1/SLX4/EXO1/DNA2/BRCA1	197342/348654/116028/83990/641/10635/580/675/146956/84464/9156/1763/672	13	13	ENSG00000197774/ENSG00000178295/ENSG00000175643/ENSG00000136492/ENSG00000197299/ENSG00000111247/ENSG00000138376/ENSG00000139618/ENSG00000154920/ENSG00000188827/ENSG00000174371/ENSG00000138346/ENSG00000012048	0
R-HSA-68962	Activation of the pre-replicative complex	13/979	33/9020	1.91986e-05	0.00057077	ENSG00000167513/ENSG00000100297/ENSG00000177084/ENSG00000094804/ENSG00000091651/ENSG00000065328/ENSG00000097046/ENSG00000093009/ENSG00000014138/ENSG00000100479/ENSG00000112312/ENSG00000085840/ENSG00000125885	CDT1/MCM5/POLE/CDC6/ORC6/MCM10/CDC7/CDC45/POLA2/POLE2/GMNN/ORC1/MCM8	81620/4174/5426/990/23594/55388/8317/8318/23649/5427/51053/4998/84515	13	13	ENSG00000167513/ENSG00000100297/ENSG00000177084/ENSG00000094804/ENSG00000091651/ENSG00000065328/ENSG00000097046/ENSG00000093009/ENSG00000014138/ENSG00000100479/ENSG00000112312/ENSG00000085840/ENSG00000125885	0
R-HSA-73886	Chromosome Maintenance	26/979	104/9020	3.27938e-05	0.000949294	ENSG00000123485/ENSG00000151725/ENSG00000105486/ENSG00000177084/ENSG00000062822/ENSG00000132646/ENSG00000100162/ENSG00000133119/ENSG00000203760/ENSG00000115163/ENSG00000123219/ENSG00000137812/ENSG00000102384/ENSG00000014138/ENSG00000153044/ENSG00000100479/ENSG00000166451/ENSG00000138346/ENSG00000196890/ENSG00000138092/ENSG00000142856/ENSG00000104147/ENSG00000175279/ENSG00000031691/ENSG00000124635…	HJURP/CENPU/LIG1/POLE/POLD1/PCNA/CENPM/RFC3/CENPW/CENPA/CENPK/KNL1/CENPI/POLA2/CENPH/POLE2/CENPN/DNA2/HIST3H2BB/CENPO/ITGB3BP/OIP5/CENPS/CENPQ/HIST1H2BJ/TERT	55355/79682/3978/5426/5424/5111/79019/5983/387103/1058/64105/57082/2491/23649/64946/5427/55839/1763/128312/79172/23421/11339/378708/55166/8970/7015	26	26	ENSG00000123485/ENSG00000151725/ENSG00000105486/ENSG00000177084/ENSG00000062822/ENSG00000132646/ENSG00000100162/ENSG00000133119/ENSG00000203760/ENSG00000115163/ENSG00000123219/ENSG00000137812/ENSG00000102384/ENSG00000014138/ENSG00000153044/ENSG00000100479/ENSG00000166451/ENSG00000138346/ENSG00000196890/ENSG00000138092/ENSG00000142856/ENSG00000104147/ENSG00000175279/ENSG00000031691/ENSG00000124635…	0
R-HSA-8948216	Collagen chain trimerization	14/979	40/9020	4.4131e-05	0.00124472	ENSG00000142156/ENSG00000196739/ENSG00000108821/ENSG00000168542/ENSG00000130635/ENSG00000142173/ENSG00000169031/ENSG00000204262/ENSG00000139219/ENSG00000206384/ENSG00000081052/ENSG00000080573/ENSG00000197565/ENSG00000065618	COL6A1/COL27A1/COL1A1/COL3A1/COL5A1/COL6A2/COL4A3/COL5A2/COL2A1/COL6A6/COL4A4/COL5A3/COL4A6/COL17A1	1291/85301/1277/1281/1289/1292/1285/1290/1280/131873/1286/50509/1288/1308	14	13	ENSG00000142156/ENSG00000196739/ENSG00000108821/ENSG00000168542/ENSG00000130635/ENSG00000142173/ENSG00000169031/ENSG00000204262/ENSG00000139219/ENSG00000206384/ENSG00000081052/ENSG00000080573/ENSG00000065618	1	ENSG00000197565
R-HSA-1474290	Collagen formation	22/979	83/9020	5.03637e-05	0.001385	ENSG00000142156/ENSG00000196739/ENSG00000053747/ENSG00000129038/ENSG00000108821/ENSG00000168542/ENSG00000130635/ENSG00000106333/ENSG00000178209/ENSG00000142173/ENSG00000136943/ENSG00000169031/ENSG00000196878/ENSG00000204262/ENSG00000139219/ENSG00000206384/ENSG00000138316/ENSG00000081052/ENSG00000080573/ENSG00000197565/ENSG00000065618/ENSG00000115318	COL6A1/COL27A1/LAMA3/LOXL1/COL1A1/COL3A1/COL5A1/PCOLCE/PLEC/COL6A2/CTSV/COL4A3/LAMB3/COL5A2/COL2A1/COL6A6/ADAMTS14/COL4A4/COL5A3/COL4A6/COL17A1/LOXL3	1291/85301/3909/4016/1277/1281/1289/5118/5339/1292/1515/1285/3914/1290/1280/131873/140766/1286/50509/1288/1308/84695	22	21	ENSG00000142156/ENSG00000196739/ENSG00000053747/ENSG00000129038/ENSG00000108821/ENSG00000168542/ENSG00000130635/ENSG00000106333/ENSG00000178209/ENSG00000142173/ENSG00000136943/ENSG00000169031/ENSG00000196878/ENSG00000204262/ENSG00000139219/ENSG00000206384/ENSG00000138316/ENSG00000081052/ENSG00000080573/ENSG00000065618/ENSG00000115318	1	ENSG00000197565
R-HSA-69306	DNA Replication	29/979	125/9020	5.27476e-05	0.00141518	ENSG00000175063/ENSG00000167513/ENSG00000105486/ENSG00000100297/ENSG00000177084/ENSG00000062822/ENSG00000132646/ENSG00000101412/ENSG00000145386/ENSG00000133119/ENSG00000133101/ENSG00000094804/ENSG00000091651/ENSG00000065328/ENSG00000101003/ENSG00000131153/ENSG00000097046/ENSG00000093009/ENSG00000007968/ENSG00000014138/ENSG00000100764/ENSG00000100479/ENSG00000112312/ENSG00000138346/ENSG00000105173…	UBE2C/CDT1/LIG1/MCM5/POLE/POLD1/PCNA/E2F1/CCNA2/RFC3/CCNA1/CDC6/ORC6/MCM10/GINS1/GINS2/CDC7/CDC45/E2F2/POLA2/PSMC1/POLE2/GMNN/DNA2/CCNE1/ORC1/MCM8/CCNE2/GINS4	11065/81620/3978/4174/5426/5424/5111/1869/890/5983/8900/990/23594/55388/9837/51659/8317/8318/1870/23649/5700/5427/51053/1763/898/4998/84515/9134/84296	29	28	ENSG00000175063/ENSG00000167513/ENSG00000105486/ENSG00000100297/ENSG00000177084/ENSG00000062822/ENSG00000132646/ENSG00000101412/ENSG00000145386/ENSG00000133119/ENSG00000133101/ENSG00000094804/ENSG00000091651/ENSG00000065328/ENSG00000101003/ENSG00000131153/ENSG00000097046/ENSG00000093009/ENSG00000007968/ENSG00000014138/ENSG00000100479/ENSG00000112312/ENSG00000138346/ENSG00000105173/ENSG00000085840…	1	ENSG00000100764
R-HSA-1538133	G0 and Early G1	11/979	27/9020	5.8653e-05	0.00153615	ENSG00000101057/ENSG00000170312/ENSG00000131747/ENSG00000132646/ENSG00000101412/ENSG00000145386/ENSG00000133101/ENSG00000094804/ENSG00000105173/ENSG00000164045/ENSG00000175305	MYBL2/CDK1/TOP2A/PCNA/E2F1/CCNA2/CCNA1/CDC6/CCNE1/CDC25A/CCNE2	4605/983/7153/5111/1869/890/8900/990/898/993/9134	11	11	ENSG00000101057/ENSG00000170312/ENSG00000131747/ENSG00000132646/ENSG00000101412/ENSG00000145386/ENSG00000133101/ENSG00000094804/ENSG00000105173/ENSG00000164045/ENSG00000175305	0
R-HSA-69190	DNA strand elongation	12/979	32/9020	7.13788e-05	0.00182597	ENSG00000105486/ENSG00000100297/ENSG00000062822/ENSG00000132646/ENSG00000133119/ENSG00000101003/ENSG00000131153/ENSG00000093009/ENSG00000014138/ENSG00000138346/ENSG00000125885/ENSG00000147536	LIG1/MCM5/POLD1/PCNA/RFC3/GINS1/GINS2/CDC45/POLA2/DNA2/MCM8/GINS4	3978/4174/5424/5111/5983/9837/51659/8318/23649/1763/84515/84296	12	12	ENSG00000105486/ENSG00000100297/ENSG00000062822/ENSG00000132646/ENSG00000133119/ENSG00000101003/ENSG00000131153/ENSG00000093009/ENSG00000014138/ENSG00000138346/ENSG00000125885/ENSG00000147536	0
R-HSA-176187	Activation of ATR in response to replication stress	13/979	37/9020	7.88452e-05	0.00197113	ENSG00000100297/ENSG00000133119/ENSG00000094804/ENSG00000091651/ENSG00000065328/ENSG00000097046/ENSG00000093009/ENSG00000164045/ENSG00000085840/ENSG00000158402/ENSG00000149554/ENSG00000092853/ENSG00000125885	MCM5/RFC3/CDC6/ORC6/MCM10/CDC7/CDC45/CDC25A/ORC1/CDC25C/CHEK1/CLSPN/MCM8	4174/5983/990/23594/55388/8317/8318/993/4998/995/1111/63967/84515	13	13	ENSG00000100297/ENSG00000133119/ENSG00000094804/ENSG00000091651/ENSG00000065328/ENSG00000097046/ENSG00000093009/ENSG00000164045/ENSG00000085840/ENSG00000158402/ENSG00000149554/ENSG00000092853/ENSG00000125885	0
R-HSA-453274	Mitotic G2-G2/M phases	39/979	194/9020	9.40598e-05	0.00229924	ENSG00000101057/ENSG00000170312/ENSG00000166851/ENSG00000127564/ENSG00000088325/ENSG00000101224/ENSG00000087586/ENSG00000075218/ENSG00000124762/ENSG00000117724/ENSG00000196230/ENSG00000111206/ENSG00000134057/ENSG00000129474/ENSG00000101412/ENSG00000145386/ENSG00000133101/ENSG00000167552/ENSG00000205629/ENSG00000151849/ENSG00000142731/ENSG00000117650/ENSG00000249115/ENSG00000131351/ENSG00000157456…	MYBL2/CDK1/PLK1/PKMYT1/TPX2/CDC25B/AURKA/GTSE1/CDKN1A/CENPF/TUBB/FOXM1/CCNB1/AJUBA/E2F1/CCNA2/CCNA1/TUBA1A/LCMT1/CENPJ/PLK4/NEK2/HAUS5/HAUS8/CCNB2/DYNC1I2/CEP131/PSMC1/CEP152/HMMR/CDC25A/CDC25C/TUBA3E/TUBB8/TUBA3D/FBXL7/CDK11A/TUBAL3/HAUS7	4605/983/5347/9088/22974/994/6790/51512/1026/1063/203068/2305/891/84962/1869/890/8900/7846/51451/55835/10733/4751/23354/93323/9133/1781/22994/5700/22995/3161/993/995/112714/347688/113457/23194/728642/79861/55559	39	29	ENSG00000101057/ENSG00000170312/ENSG00000166851/ENSG00000127564/ENSG00000088325/ENSG00000087586/ENSG00000075218/ENSG00000117724/ENSG00000196230/ENSG00000111206/ENSG00000134057/ENSG00000101412/ENSG00000145386/ENSG00000133101/ENSG00000151849/ENSG00000142731/ENSG00000117650/ENSG00000249115/ENSG00000131351/ENSG00000157456/ENSG00000141577/ENSG00000103995/ENSG00000072571/ENSG00000164045/ENSG00000158402…	10	ENSG00000101224/ENSG00000124762/ENSG00000129474/ENSG00000167552/ENSG00000205629/ENSG00000077380/ENSG00000100764/ENSG00000152086/ENSG00000075886/ENSG00000178462
R-HSA-8875878	MET promotes cell motility	13/979	38/9020	0.00010807	0.00258429	ENSG00000196739/ENSG00000053747/ENSG00000130702/ENSG00000091136/ENSG00000108821/ENSG00000115414/ENSG00000168542/ENSG00000130635/ENSG00000164171/ENSG00000196878/ENSG00000204262/ENSG00000139219/ENSG00000080573	COL27A1/LAMA3/LAMA5/LAMB1/COL1A1/FN1/COL3A1/COL5A1/ITGA2/LAMB3/COL5A2/COL2A1/COL5A3	85301/3909/3911/3912/1277/2335/1281/1289/3673/3914/1290/1280/50509	13	11	ENSG00000196739/ENSG00000053747/ENSG00000130702/ENSG00000091136/ENSG00000108821/ENSG00000168542/ENSG00000130635/ENSG00000196878/ENSG00000204262/ENSG00000139219/ENSG00000080573	2	ENSG00000115414/ENSG00000164171
R-HSA-69275	G2/M Transition	38/979	192/9020	0.000161929	0.00378982	ENSG00000101057/ENSG00000170312/ENSG00000166851/ENSG00000127564/ENSG00000088325/ENSG00000101224/ENSG00000087586/ENSG00000075218/ENSG00000124762/ENSG00000117724/ENSG00000196230/ENSG00000111206/ENSG00000134057/ENSG00000129474/ENSG00000145386/ENSG00000133101/ENSG00000167552/ENSG00000205629/ENSG00000151849/ENSG00000142731/ENSG00000117650/ENSG00000249115/ENSG00000131351/ENSG00000157456/ENSG00000077380…	MYBL2/CDK1/PLK1/PKMYT1/TPX2/CDC25B/AURKA/GTSE1/CDKN1A/CENPF/TUBB/FOXM1/CCNB1/AJUBA/CCNA2/CCNA1/TUBA1A/LCMT1/CENPJ/PLK4/NEK2/HAUS5/HAUS8/CCNB2/DYNC1I2/CEP131/PSMC1/CEP152/HMMR/CDC25A/CDC25C/TUBA3E/TUBB8/TUBA3D/FBXL7/CDK11A/TUBAL3/HAUS7	4605/983/5347/9088/22974/994/6790/51512/1026/1063/203068/2305/891/84962/890/8900/7846/51451/55835/10733/4751/23354/93323/9133/1781/22994/5700/22995/3161/993/995/112714/347688/113457/23194/728642/79861/55559	38	28	ENSG00000101057/ENSG00000170312/ENSG00000166851/ENSG00000127564/ENSG00000088325/ENSG00000087586/ENSG00000075218/ENSG00000117724/ENSG00000196230/ENSG00000111206/ENSG00000134057/ENSG00000145386/ENSG00000133101/ENSG00000151849/ENSG00000142731/ENSG00000117650/ENSG00000249115/ENSG00000131351/ENSG00000157456/ENSG00000141577/ENSG00000103995/ENSG00000072571/ENSG00000164045/ENSG00000158402/ENSG00000261456…	10	ENSG00000101224/ENSG00000124762/ENSG00000129474/ENSG00000167552/ENSG00000205629/ENSG00000077380/ENSG00000100764/ENSG00000152086/ENSG00000075886/ENSG00000178462
R-HSA-375165	NCAM signaling for neurite out-growth	17/979	61/9020	0.000182724	0.00418743	ENSG00000142156/ENSG00000168542/ENSG00000130635/ENSG00000171867/ENSG00000142173/ENSG00000077782/ENSG00000100346/ENSG00000169031/ENSG00000151067/ENSG00000168621/ENSG00000204262/ENSG00000139219/ENSG00000206384/ENSG00000137877/ENSG00000067191/ENSG00000081052/ENSG00000080573	COL6A1/COL3A1/COL5A1/PRNP/COL6A2/FGFR1/CACNA1I/COL4A3/CACNA1C/GDNF/COL5A2/COL2A1/COL6A6/SPTBN5/CACNB1/COL4A4/COL5A3	1291/1281/1289/5621/1292/2260/8911/1285/775/2668/1290/1280/131873/51332/782/1286/50509	17	15	ENSG00000142156/ENSG00000168542/ENSG00000130635/ENSG00000142173/ENSG00000077782/ENSG00000100346/ENSG00000169031/ENSG00000151067/ENSG00000204262/ENSG00000139219/ENSG00000206384/ENSG00000137877/ENSG00000067191/ENSG00000081052/ENSG00000080573	2	ENSG00000171867/ENSG00000168621
R-HSA-5693538	Homology Directed Repair	29/979	134/9020	0.0001959	0.00439776	ENSG00000111602/ENSG00000051341/ENSG00000177084/ENSG00000062822/ENSG00000132646/ENSG00000145386/ENSG00000133119/ENSG00000197774/ENSG00000133101/ENSG00000178295/ENSG00000175643/ENSG00000109685/ENSG00000136492/ENSG00000197299/ENSG00000143799/ENSG00000111247/ENSG00000138376/ENSG00000139618/ENSG00000154920/ENSG00000188827/ENSG00000174371/ENSG00000100479/ENSG00000138346/ENSG00000012048/ENSG00000196890…	TIMELESS/POLQ/POLE/POLD1/PCNA/CCNA2/RFC3/EME2/CCNA1/GEN1/RMI2/NSD2/BRIP1/BLM/PARP1/RAD51AP1/BARD1/BRCA2/EME1/SLX4/EXO1/POLE2/DNA2/BRCA1/HIST3H2BB/CHEK1/CLSPN/HIST1H2BJ/RTEL1	8914/10721/5426/5424/5111/890/5983/197342/8900/348654/116028/7468/83990/641/142/10635/580/675/146956/84464/9156/5427/1763/672/128312/1111/63967/8970/51750	29	29	ENSG00000111602/ENSG00000051341/ENSG00000177084/ENSG00000062822/ENSG00000132646/ENSG00000145386/ENSG00000133119/ENSG00000197774/ENSG00000133101/ENSG00000178295/ENSG00000175643/ENSG00000109685/ENSG00000136492/ENSG00000197299/ENSG00000143799/ENSG00000111247/ENSG00000138376/ENSG00000139618/ENSG00000154920/ENSG00000188827/ENSG00000174371/ENSG00000100479/ENSG00000138346/ENSG00000012048/ENSG00000196890…	0
R-HSA-5693554	Resolution of D-loop Structures through Synthesis-Dependent Strand Annealing (SDSA)	10/979	26/9020	0.000225492	0.00496082	ENSG00000175643/ENSG00000136492/ENSG00000197299/ENSG00000111247/ENSG00000138376/ENSG00000139618/ENSG00000174371/ENSG00000138346/ENSG00000012048/ENSG00000258366	RMI2/BRIP1/BLM/RAD51AP1/BARD1/BRCA2/EXO1/DNA2/BRCA1/RTEL1	116028/83990/641/10635/580/675/9156/1763/672/51750	10	10	ENSG00000175643/ENSG00000136492/ENSG00000197299/ENSG00000111247/ENSG00000138376/ENSG00000139618/ENSG00000174371/ENSG00000138346/ENSG00000012048/ENSG00000258366	0
R-HSA-6785807	Interleukin-4 and 13 signaling	22/979	93/9020	0.000305753	0.00659467	ENSG00000143365/ENSG00000089685/ENSG00000124762/ENSG00000130702/ENSG00000100644/ENSG00000115414/ENSG00000115415/ENSG00000128342/ENSG00000221869/ENSG00000090339/ENSG00000148346/ENSG00000112715/ENSG00000171791/ENSG00000012779/ENSG00000184557/ENSG00000150782/ENSG00000129988/ENSG00000026025/ENSG00000069667/ENSG00000173432/ENSG00000135218/ENSG00000148516	RORC/BIRC5/CDKN1A/LAMA5/HIF1A/FN1/STAT1/LIF/CEBPD/ICAM1/LCN2/VEGFA/BCL2/ALOX5/SOCS3/IL18/LBP/VIM/RORA/SAA1/CD36/ZEB1	6097/332/1026/3911/3091/2335/6772/3976/1052/3383/3934/7422/596/240/9021/3606/3929/7431/6095/6288/948/6935	22	6	ENSG00000089685/ENSG00000130702/ENSG00000012779/ENSG00000026025/ENSG00000173432/ENSG00000148516	16	ENSG00000143365/ENSG00000124762/ENSG00000100644/ENSG00000115414/ENSG00000115415/ENSG00000128342/ENSG00000221869/ENSG00000090339/ENSG00000148346/ENSG00000112715/ENSG00000171791/ENSG00000184557/ENSG00000150782/ENSG00000129988/ENSG00000069667/ENSG00000135218
R-HSA-69242	S Phase	32/979	158/9020	0.000338602	0.00716274	ENSG00000175063/ENSG00000167513/ENSG00000101224/ENSG00000124762/ENSG00000105486/ENSG00000111276/ENSG00000100297/ENSG00000177084/ENSG00000062822/ENSG00000132646/ENSG00000101412/ENSG00000145386/ENSG00000146670/ENSG00000133119/ENSG00000133101/ENSG00000094804/ENSG00000091651/ENSG00000101003/ENSG00000131153/ENSG00000093009/ENSG00000135446/ENSG00000014138/ENSG00000100764/ENSG00000100479/ENSG00000138346…	UBE2C/CDT1/CDC25B/CDKN1A/LIG1/CDKN1B/MCM5/POLE/POLD1/PCNA/E2F1/CCNA2/CDCA5/RFC3/CCNA1/CDC6/ORC6/GINS1/GINS2/CDC45/CDK4/POLA2/PSMC1/POLE2/DNA2/CCNE1/CDC25A/ORC1/MCM8/ESCO2/CCNE2/GINS4	11065/81620/994/1026/3978/1027/4174/5426/5424/5111/1869/890/113130/5983/8900/990/23594/9837/51659/8318/1019/23649/5700/5427/1763/898/993/4998/84515/157570/9134/84296	32	27	ENSG00000175063/ENSG00000167513/ENSG00000105486/ENSG00000100297/ENSG00000177084/ENSG00000062822/ENSG00000132646/ENSG00000101412/ENSG00000145386/ENSG00000146670/ENSG00000133119/ENSG00000133101/ENSG00000094804/ENSG00000091651/ENSG00000101003/ENSG00000131153/ENSG00000093009/ENSG00000014138/ENSG00000100479/ENSG00000138346/ENSG00000105173/ENSG00000164045/ENSG00000085840/ENSG00000125885/ENSG00000171320…	5	ENSG00000101224/ENSG00000124762/ENSG00000111276/ENSG00000135446/ENSG00000100764
R-HSA-2514853	Condensation of Prometaphase Chromosomes	6/979	9020-11-01	0.000459462	0.00935941	ENSG00000170312/ENSG00000134057/ENSG00000109805/ENSG00000157456/ENSG00000121152/ENSG00000113810	CDK1/CCNB1/NCAPG/CCNB2/NCAPH/SMC4	983/891/64151/9133/23397/10051	6	6	ENSG00000170312/ENSG00000134057/ENSG00000109805/ENSG00000157456/ENSG00000121152/ENSG00000113810	0
R-HSA-68689	CDC6 association with the ORC:origin complex	6/979	9020-11-01	0.000459462	0.00935941	ENSG00000101412/ENSG00000094804/ENSG00000091651/ENSG00000007968/ENSG00000085840/ENSG00000125885	E2F1/CDC6/ORC6/E2F2/ORC1/MCM8	1869/990/23594/1870/4998/84515	6	6	ENSG00000101412/ENSG00000094804/ENSG00000091651/ENSG00000007968/ENSG00000085840/ENSG00000125885	0
R-HSA-5693567	HDR through Homologous Recombination (HR) or Single Strand Annealing (SSA)	27/979	128/9020	0.000494588	0.00989177	ENSG00000111602/ENSG00000177084/ENSG00000062822/ENSG00000132646/ENSG00000145386/ENSG00000133119/ENSG00000197774/ENSG00000133101/ENSG00000178295/ENSG00000175643/ENSG00000109685/ENSG00000136492/ENSG00000197299/ENSG00000111247/ENSG00000138376/ENSG00000139618/ENSG00000154920/ENSG00000188827/ENSG00000174371/ENSG00000100479/ENSG00000138346/ENSG00000012048/ENSG00000196890/ENSG00000149554/ENSG00000092853…	TIMELESS/POLE/POLD1/PCNA/CCNA2/RFC3/EME2/CCNA1/GEN1/RMI2/NSD2/BRIP1/BLM/RAD51AP1/BARD1/BRCA2/EME1/SLX4/EXO1/POLE2/DNA2/BRCA1/HIST3H2BB/CHEK1/CLSPN/HIST1H2BJ/RTEL1	8914/5426/5424/5111/890/5983/197342/8900/348654/116028/7468/83990/641/10635/580/675/146956/84464/9156/5427/1763/672/128312/1111/63967/8970/51750	27	27	ENSG00000111602/ENSG00000177084/ENSG00000062822/ENSG00000132646/ENSG00000145386/ENSG00000133119/ENSG00000197774/ENSG00000133101/ENSG00000178295/ENSG00000175643/ENSG00000109685/ENSG00000136492/ENSG00000197299/ENSG00000111247/ENSG00000138376/ENSG00000139618/ENSG00000154920/ENSG00000188827/ENSG00000174371/ENSG00000100479/ENSG00000138346/ENSG00000012048/ENSG00000196890/ENSG00000149554/ENSG00000092853…	0
R-HSA-379716	Cytosolic tRNA aminoacylation	9/979	24/9020	0.000580391	0.0114005	ENSG00000031698/ENSG00000106105/ENSG00000140105/ENSG00000134684/ENSG00000090861/ENSG00000196305/ENSG00000166986/ENSG00000113407/ENSG00000110619	SARS/GARS/WARS/YARS/AARS/IARS/MARS/TARS/CARS	6301/2617/7453/8565/16/3376/4141/6897/833	9	0		9	ENSG00000031698/ENSG00000106105/ENSG00000140105/ENSG00000134684/ENSG00000090861/ENSG00000196305/ENSG00000166986/ENSG00000113407/ENSG00000110619
R-HSA-425393	Transport of inorganic cations/anions and amino acids/oligopeptides	22/979	98/9020	0.000662909	0.012793	ENSG00000103257/ENSG00000168003/ENSG00000268104/ENSG00000151012/ENSG00000139514/ENSG00000110436/ENSG00000149150/ENSG00000177542/ENSG00000105281/ENSG00000092068/ENSG00000124140/ENSG00000131389/ENSG00000225697/ENSG00000183048/ENSG00000115902/ENSG00000114923/ENSG00000050438/ENSG00000135740/ENSG00000198569/ENSG00000180773/ENSG00000174358/ENSG00000111181	SLC7A5/SLC3A2/SLC6A14/SLC7A11/SLC7A1/SLC1A2/SLC43A1/SLC25A22/SLC1A5/SLC7A8/SLC12A5/SLC6A6/SLC26A6/SLC25A10/SLC1A4/SLC4A3/SLC4A8/SLC9A5/SLC34A3/SLC36A4/SLC6A19/SLC6A12	8140/6520/11254/23657/6541/6506/8501/79751/6510/23428/57468/6533/65010/1468/6509/6508/9498/6553/142680/120103/340024/6539	22	12	ENSG00000177542/ENSG00000124140/ENSG00000131389/ENSG00000225697/ENSG00000183048/ENSG00000114923/ENSG00000050438/ENSG00000135740/ENSG00000198569/ENSG00000180773/ENSG00000174358/ENSG00000111181	10	ENSG00000103257/ENSG00000168003/ENSG00000268104/ENSG00000151012/ENSG00000139514/ENSG00000110436/ENSG00000149150/ENSG00000105281/ENSG00000092068/ENSG00000115902
R-HSA-1442490	Collagen degradation	15/979	56/9020	0.000685568	0.0130021	ENSG00000142156/ENSG00000108821/ENSG00000168542/ENSG00000130635/ENSG00000142173/ENSG00000169031/ENSG00000204262/ENSG00000139219/ENSG00000206384/ENSG00000275896/ENSG00000157227/ENSG00000081052/ENSG00000080573/ENSG00000197565/ENSG00000065618	COL6A1/COL1A1/COL3A1/COL5A1/COL6A2/COL4A3/COL5A2/COL2A1/COL6A6/PRSS2/MMP14/COL4A4/COL5A3/COL4A6/COL17A1	1291/1277/1281/1289/1292/1285/1290/1280/131873/5645/4323/1286/50509/1288/1308	15	13	ENSG00000142156/ENSG00000108821/ENSG00000168542/ENSG00000130635/ENSG00000142173/ENSG00000169031/ENSG00000204262/ENSG00000139219/ENSG00000206384/ENSG00000157227/ENSG00000081052/ENSG00000080573/ENSG00000065618	2	ENSG00000275896/ENSG00000197565
R-HSA-1650814	Collagen biosynthesis and modifying enzymes	16/979	62/9020	0.000719249	0.0134097	ENSG00000142156/ENSG00000196739/ENSG00000108821/ENSG00000168542/ENSG00000130635/ENSG00000106333/ENSG00000142173/ENSG00000169031/ENSG00000204262/ENSG00000139219/ENSG00000206384/ENSG00000138316/ENSG00000081052/ENSG00000080573/ENSG00000197565/ENSG00000065618	COL6A1/COL27A1/COL1A1/COL3A1/COL5A1/PCOLCE/COL6A2/COL4A3/COL5A2/COL2A1/COL6A6/ADAMTS14/COL4A4/COL5A3/COL4A6/COL17A1	1291/85301/1277/1281/1289/5118/1292/1285/1290/1280/131873/140766/1286/50509/1288/1308	16	15	ENSG00000142156/ENSG00000196739/ENSG00000108821/ENSG00000168542/ENSG00000130635/ENSG00000106333/ENSG00000142173/ENSG00000169031/ENSG00000204262/ENSG00000139219/ENSG00000206384/ENSG00000138316/ENSG00000081052/ENSG00000080573/ENSG00000065618	1	ENSG00000197565
R-HSA-3000170	Syndecan interactions	9/979	25/9020	0.000820474	0.015042	ENSG00000108821/ENSG00000115414/ENSG00000168542/ENSG00000130635/ENSG00000169439/ENSG00000147044/ENSG00000164171/ENSG00000204262/ENSG00000080573	COL1A1/FN1/COL3A1/COL5A1/SDC2/CASK/ITGA2/COL5A2/COL5A3	1277/2335/1281/1289/6383/8573/3673/1290/50509	9	6	ENSG00000108821/ENSG00000168542/ENSG00000130635/ENSG00000169439/ENSG00000204262/ENSG00000080573	3	ENSG00000115414/ENSG00000147044/ENSG00000164171
R-HSA-176974	Unwinding of DNA	6/979	9020-12-01	0.000834799	0.0150538	ENSG00000100297/ENSG00000101003/ENSG00000131153/ENSG00000093009/ENSG00000125885/ENSG00000147536	MCM5/GINS1/GINS2/CDC45/MCM8/GINS4	4174/9837/51659/8318/84515/84296	6	6	ENSG00000100297/ENSG00000101003/ENSG00000131153/ENSG00000093009/ENSG00000125885/ENSG00000147536	0
R-HSA-3000157	Laminin interactions	10/979	30/9020	0.000851124	0.0151006	ENSG00000053747/ENSG00000130702/ENSG00000091136/ENSG00000142798/ENSG00000164171/ENSG00000169031/ENSG00000196878/ENSG00000081052/ENSG00000197565/ENSG00000135424	LAMA3/LAMA5/LAMB1/HSPG2/ITGA2/COL4A3/LAMB3/COL4A4/COL4A6/ITGA7	3909/3911/3912/3339/3673/1285/3914/1286/1288/3679	10	8	ENSG00000053747/ENSG00000130702/ENSG00000091136/ENSG00000142798/ENSG00000169031/ENSG00000196878/ENSG00000081052/ENSG00000135424	2	ENSG00000164171/ENSG00000197565
R-HSA-606279	Deposition of new CENPA-containing nucleosomes at the centromere	17/979	69/9020	0.000880111	0.0151269	ENSG00000123485/ENSG00000151725/ENSG00000100162/ENSG00000203760/ENSG00000115163/ENSG00000123219/ENSG00000137812/ENSG00000102384/ENSG00000153044/ENSG00000166451/ENSG00000196890/ENSG00000138092/ENSG00000142856/ENSG00000104147/ENSG00000175279/ENSG00000031691/ENSG00000124635	HJURP/CENPU/CENPM/CENPW/CENPA/CENPK/KNL1/CENPI/CENPH/CENPN/HIST3H2BB/CENPO/ITGB3BP/OIP5/CENPS/CENPQ/HIST1H2BJ	55355/79682/79019/387103/1058/64105/57082/2491/64946/55839/128312/79172/23421/11339/378708/55166/8970	17	17	ENSG00000123485/ENSG00000151725/ENSG00000100162/ENSG00000203760/ENSG00000115163/ENSG00000123219/ENSG00000137812/ENSG00000102384/ENSG00000153044/ENSG00000166451/ENSG00000196890/ENSG00000138092/ENSG00000142856/ENSG00000104147/ENSG00000175279/ENSG00000031691/ENSG00000124635	0
R-HSA-774815	Nucleosome assembly	17/979	69/9020	0.000880111	0.0151269	ENSG00000123485/ENSG00000151725/ENSG00000100162/ENSG00000203760/ENSG00000115163/ENSG00000123219/ENSG00000137812/ENSG00000102384/ENSG00000153044/ENSG00000166451/ENSG00000196890/ENSG00000138092/ENSG00000142856/ENSG00000104147/ENSG00000175279/ENSG00000031691/ENSG00000124635	HJURP/CENPU/CENPM/CENPW/CENPA/CENPK/KNL1/CENPI/CENPH/CENPN/HIST3H2BB/CENPO/ITGB3BP/OIP5/CENPS/CENPQ/HIST1H2BJ	55355/79682/79019/387103/1058/64105/57082/2491/64946/55839/128312/79172/23421/11339/378708/55166/8970	17	17	ENSG00000123485/ENSG00000151725/ENSG00000100162/ENSG00000203760/ENSG00000115163/ENSG00000123219/ENSG00000137812/ENSG00000102384/ENSG00000153044/ENSG00000166451/ENSG00000196890/ENSG00000138092/ENSG00000142856/ENSG00000104147/ENSG00000175279/ENSG00000031691/ENSG00000124635	0
R-HSA-6803157	Antimicrobial peptides	12/979	41/9020	0.000991921	0.0167864	ENSG00000188257/ENSG00000148346/ENSG00000124102/ENSG00000163220/ENSG00000143556/ENSG00000012223/ENSG00000184330/ENSG00000125999/ENSG00000143546/ENSG00000275896/ENSG00000100604/ENSG00000198183	PLA2G2A/LCN2/PI3/S100A9/S100A7/LTF/S100A7A/BPIFB1/S100A8/PRSS2/CHGA/BPIFA1	5320/3934/5266/6280/6278/4057/338324/92747/6279/5645/1113/51297	12	3	ENSG00000188257/ENSG00000125999/ENSG00000198183	9	ENSG00000148346/ENSG00000124102/ENSG00000163220/ENSG00000143556/ENSG00000012223/ENSG00000184330/ENSG00000143546/ENSG00000275896/ENSG00000100604
R-HSA-2243919	Crosslinking of collagen fibrils	7/979	17/9020	0.00126607	0.0211011	ENSG00000129038/ENSG00000108821/ENSG00000106333/ENSG00000169031/ENSG00000081052/ENSG00000197565/ENSG00000115318	LOXL1/COL1A1/PCOLCE/COL4A3/COL4A4/COL4A6/LOXL3	4016/1277/5118/1285/1286/1288/84695	7	6	ENSG00000129038/ENSG00000108821/ENSG00000106333/ENSG00000169031/ENSG00000081052/ENSG00000115318	1	ENSG00000197565
R-HSA-6798695	Neutrophil degranulation	67/979	431/9020	0.00139018	0.0228239	ENSG00000197249/ENSG00000108828/ENSG00000153395/ENSG00000151651/ENSG00000110719/ENSG00000171236/ENSG00000075651/ENSG00000196230/ENSG00000204388/ENSG00000173110/ENSG00000131981/ENSG00000167996/ENSG00000087086/ENSG00000038002/ENSG00000149357/ENSG00000163993/ENSG00000204386/ENSG00000156508/ENSG00000069424/ENSG00000096696/ENSG00000119655/ENSG00000092929/ENSG00000196352/ENSG00000196776/ENSG00000005893…	SERPINA1/VAT1/LPCAT1/ADAM8/TCIRG1/LRG1/PLD1/TUBB/HSPA1B/HSPA6/LGALS3/FTH1/FTL/AGA/LAMTOR1/S100P/NEU1/EEF1A1/KCNAB2/DSP/NPC2/UNC13D/CD55/CD47/LAMP2/BRI3/LCN2/NAPRT/DSN1/SLC27A2/NBEAL2/CAT/PKP1/S100A9/S100A7/ATP6V1D/GGH/GSDMD/DOK3/CXCL1/LTF/FRK/CAP1/ALOX5/BST2/S100A12/CTSC/S100A8/C5AR1/ATP8A1/SELL/KRT1/SLCO4C1/METTL7A/PRSS2/ALDH3B1/CRISPLD2/BIN2/SLPI/ITGAL/TRPM2/ACPP/SLC2A5/PTPRB/CD36/TBC1D10C/MGAM	5265/10493/79888/101/10312/116844/5337/203068/3304/3310/3958/2495/2512/175/55004/6286/4758/1915/8514/1832/10577/201294/1604/961/3920/25798/3934/93100/79980/11001/23218/847/5317/6280/6278/51382/8836/79792/79930/2919/4057/2444/10487/240/684/6283/1075/6279/728/10396/6402/3848/353189/25840/5645/221/83716/51411/6590/3683/7226/55/6518/5787/948/374403/8972	67	27	ENSG00000151651/ENSG00000110719/ENSG00000196230/ENSG00000069424/ENSG00000092929/ENSG00000147813/ENSG00000149636/ENSG00000160796/ENSG00000137563/ENSG00000104518/ENSG00000146094/ENSG00000163739/ENSG00000012779/ENSG00000109861/ENSG00000197405/ENSG00000124406/ENSG00000188404/ENSG00000185432/ENSG00000006534/ENSG00000103196/ENSG00000110934/ENSG00000005844/ENSG00000142185/ENSG00000142583/ENSG00000127329…	40	ENSG00000197249/ENSG00000108828/ENSG00000153395/ENSG00000171236/ENSG00000075651/ENSG00000204388/ENSG00000173110/ENSG00000131981/ENSG00000167996/ENSG00000087086/ENSG00000038002/ENSG00000149357/ENSG00000163993/ENSG00000204386/ENSG00000156508/ENSG00000096696/ENSG00000119655/ENSG00000196352/ENSG00000196776/ENSG00000005893/ENSG00000164713/ENSG00000148346/ENSG00000140284/ENSG00000121691/ENSG00000081277…
R-HSA-69239	Synthesis of DNA	24/979	117/9020	0.00149419	0.0241707	ENSG00000175063/ENSG00000167513/ENSG00000105486/ENSG00000100297/ENSG00000177084/ENSG00000062822/ENSG00000132646/ENSG00000145386/ENSG00000133119/ENSG00000133101/ENSG00000094804/ENSG00000091651/ENSG00000101003/ENSG00000131153/ENSG00000093009/ENSG00000014138/ENSG00000100764/ENSG00000100479/ENSG00000138346/ENSG00000105173/ENSG00000085840/ENSG00000125885/ENSG00000175305/ENSG00000147536	UBE2C/CDT1/LIG1/MCM5/POLE/POLD1/PCNA/CCNA2/RFC3/CCNA1/CDC6/ORC6/GINS1/GINS2/CDC45/POLA2/PSMC1/POLE2/DNA2/CCNE1/ORC1/MCM8/CCNE2/GINS4	11065/81620/3978/4174/5426/5424/5111/890/5983/8900/990/23594/9837/51659/8318/23649/5700/5427/1763/898/4998/84515/9134/84296	24	23	ENSG00000175063/ENSG00000167513/ENSG00000105486/ENSG00000100297/ENSG00000177084/ENSG00000062822/ENSG00000132646/ENSG00000145386/ENSG00000133119/ENSG00000133101/ENSG00000094804/ENSG00000091651/ENSG00000101003/ENSG00000131153/ENSG00000093009/ENSG00000014138/ENSG00000100479/ENSG00000138346/ENSG00000105173/ENSG00000085840/ENSG00000125885/ENSG00000175305/ENSG00000147536	1	ENSG00000100764
R-HSA-983231	Factors involved in megakaryocyte development and platelet production	28/979	147/9020	0.00206444	0.0329114	ENSG00000136883/ENSG00000112984/ENSG00000186185/ENSG00000185022/ENSG00000137807/ENSG00000094916/ENSG00000237649/ENSG00000138778/ENSG00000167552/ENSG00000118513/ENSG00000273983/ENSG00000121621/ENSG00000090889/ENSG00000138160/ENSG00000142945/ENSG00000167702/ENSG00000135596/ENSG00000163808/ENSG00000138182/ENSG00000088538/ENSG00000135905/ENSG00000152086/ENSG00000261456/ENSG00000075886/ENSG00000104892…	KIF12/KIF20A/KIF18B/MAFF/KIF23/CBX5/KIFC1/CENPE/TUBA1A/MYB/HIST1H3G/KIF18A/KIF4A/KIF11/KIF2C/KIFC2/MICAL1/KIF15/KIF20B/DOCK3/DOCK10/TUBA3E/TUBB8/TUBA3D/KLC3/HIST1H3B/TUBAL3/NFE2	113220/10112/146909/23764/9493/23468/3833/1062/7846/4602/8355/81930/24137/3832/11004/90990/64780/56992/9585/1795/55619/112714/347688/113457/147700/8358/79861/4778	28	20	ENSG00000136883/ENSG00000112984/ENSG00000186185/ENSG00000137807/ENSG00000094916/ENSG00000237649/ENSG00000138778/ENSG00000273983/ENSG00000121621/ENSG00000090889/ENSG00000138160/ENSG00000142945/ENSG00000167702/ENSG00000135596/ENSG00000163808/ENSG00000138182/ENSG00000088538/ENSG00000135905/ENSG00000261456/ENSG00000274267	8	ENSG00000185022/ENSG00000167552/ENSG00000118513/ENSG00000152086/ENSG00000075886/ENSG00000104892/ENSG00000178462/ENSG00000123405
R-HSA-2214320	Anchoring fibril formation	6/979	14/9020	0.00224063	0.034714	ENSG00000053747/ENSG00000108821/ENSG00000169031/ENSG00000196878/ENSG00000081052/ENSG00000197565	LAMA3/COL1A1/COL4A3/LAMB3/COL4A4/COL4A6	3909/1277/1285/3914/1286/1288	6	5	ENSG00000053747/ENSG00000108821/ENSG00000169031/ENSG00000196878/ENSG00000081052	1	ENSG00000197565
R-HSA-442660	Na+/Cl- dependent neurotransmitter transporters	6/979	14/9020	0.00224063	0.034714	ENSG00000268104/ENSG00000196517/ENSG00000131389/ENSG00000142319/ENSG00000174358/ENSG00000111181	SLC6A14/SLC6A9/SLC6A6/SLC6A3/SLC6A19/SLC6A12	11254/6536/6533/6531/340024/6539	6	4	ENSG00000131389/ENSG00000142319/ENSG00000174358/ENSG00000111181	2	ENSG00000268104/ENSG00000196517
R-HSA-5693532	DNA Double-Strand Break Repair	30/979	162/9020	0.00229547	0.0350697	ENSG00000111602/ENSG00000051341/ENSG00000177084/ENSG00000062822/ENSG00000132646/ENSG00000145386/ENSG00000133119/ENSG00000197774/ENSG00000133101/ENSG00000178295/ENSG00000175643/ENSG00000109685/ENSG00000136492/ENSG00000197299/ENSG00000143799/ENSG00000111247/ENSG00000138376/ENSG00000139618/ENSG00000154920/ENSG00000188827/ENSG00000174371/ENSG00000100479/ENSG00000138346/ENSG00000012048/ENSG00000196890…	TIMELESS/POLQ/POLE/POLD1/PCNA/CCNA2/RFC3/EME2/CCNA1/GEN1/RMI2/NSD2/BRIP1/BLM/PARP1/RAD51AP1/BARD1/BRCA2/EME1/SLX4/EXO1/POLE2/DNA2/BRCA1/HIST3H2BB/CHEK1/CLSPN/HIST1H2BJ/EYA2/RTEL1	8914/10721/5426/5424/5111/890/5983/197342/8900/348654/116028/7468/83990/641/142/10635/580/675/146956/84464/9156/5427/1763/672/128312/1111/63967/8970/2139/51750	30	30	ENSG00000111602/ENSG00000051341/ENSG00000177084/ENSG00000062822/ENSG00000132646/ENSG00000145386/ENSG00000133119/ENSG00000197774/ENSG00000133101/ENSG00000178295/ENSG00000175643/ENSG00000109685/ENSG00000136492/ENSG00000197299/ENSG00000143799/ENSG00000111247/ENSG00000138376/ENSG00000139618/ENSG00000154920/ENSG00000188827/ENSG00000174371/ENSG00000100479/ENSG00000138346/ENSG00000012048/ENSG00000196890…	0
R-HSA-174417	Telomere C-strand (Lagging Strand) Synthesis	8/979	24/9020	0.00280469	0.0422625	ENSG00000105486/ENSG00000177084/ENSG00000062822/ENSG00000132646/ENSG00000133119/ENSG00000014138/ENSG00000100479/ENSG00000138346	LIG1/POLE/POLD1/PCNA/RFC3/POLA2/POLE2/DNA2	3978/5426/5424/5111/5983/23649/5427/1763	8	8	ENSG00000105486/ENSG00000177084/ENSG00000062822/ENSG00000132646/ENSG00000133119/ENSG00000014138/ENSG00000100479/ENSG00000138346	0
R-HSA-3000480	Scavenging by Class A Receptors	6/979	15/9020	0.00339488	0.0504644	ENSG00000108821/ENSG00000167996/ENSG00000087086/ENSG00000168542/ENSG00000164265/ENSG00000118137	COL1A1/FTH1/FTL/COL3A1/SCGB3A2/APOA1	1277/2495/2512/1281/117156/335	6	4	ENSG00000108821/ENSG00000168542/ENSG00000164265/ENSG00000118137	2	ENSG00000167996/ENSG00000087086
R-HSA-180786	Extension of Telomeres	9/979	30/9020	0.00349056	0.0511949	ENSG00000105486/ENSG00000177084/ENSG00000062822/ENSG00000132646/ENSG00000133119/ENSG00000014138/ENSG00000100479/ENSG00000138346/ENSG00000164362	LIG1/POLE/POLD1/PCNA/RFC3/POLA2/POLE2/DNA2/TERT	3978/5426/5424/5111/5983/23649/5427/1763/7015	9	9	ENSG00000105486/ENSG00000177084/ENSG00000062822/ENSG00000132646/ENSG00000133119/ENSG00000014138/ENSG00000100479/ENSG00000138346/ENSG00000164362	0
R-HSA-8854518	AURKA Activation by TPX2	16/979	72/9020	0.00384081	0.0555907	ENSG00000170312/ENSG00000166851/ENSG00000088325/ENSG00000087586/ENSG00000196230/ENSG00000167552/ENSG00000151849/ENSG00000142731/ENSG00000117650/ENSG00000249115/ENSG00000131351/ENSG00000077380/ENSG00000141577/ENSG00000103995/ENSG00000072571/ENSG00000213397	CDK1/PLK1/TPX2/AURKA/TUBB/TUBA1A/CENPJ/PLK4/NEK2/HAUS5/HAUS8/DYNC1I2/CEP131/CEP152/HMMR/HAUS7	983/5347/22974/6790/203068/7846/55835/10733/4751/23354/93323/1781/22994/22995/3161/55559	16	14	ENSG00000170312/ENSG00000166851/ENSG00000088325/ENSG00000087586/ENSG00000196230/ENSG00000151849/ENSG00000142731/ENSG00000117650/ENSG00000249115/ENSG00000131351/ENSG00000141577/ENSG00000103995/ENSG00000072571/ENSG00000213397	2	ENSG00000167552/ENSG00000077380
R-HSA-5693579	Homologous DNA Pairing and Strand Exchange	11/979	42/9020	0.00419108	0.0598726	ENSG00000133119/ENSG00000175643/ENSG00000136492/ENSG00000197299/ENSG00000111247/ENSG00000138376/ENSG00000139618/ENSG00000174371/ENSG00000138346/ENSG00000012048/ENSG00000149554	RFC3/RMI2/BRIP1/BLM/RAD51AP1/BARD1/BRCA2/EXO1/DNA2/BRCA1/CHEK1	5983/116028/83990/641/10635/580/675/9156/1763/672/1111	11	11	ENSG00000133119/ENSG00000175643/ENSG00000136492/ENSG00000197299/ENSG00000111247/ENSG00000138376/ENSG00000139618/ENSG00000174371/ENSG00000138346/ENSG00000012048/ENSG00000149554	0
R-HSA-69481	G2/M Checkpoints	29/979	162/9020	0.00448031	0.0631839	ENSG00000170312/ENSG00000127564/ENSG00000075218/ENSG00000134057/ENSG00000100297/ENSG00000133119/ENSG00000175643/ENSG00000109685/ENSG00000094804/ENSG00000091651/ENSG00000065328/ENSG00000136492/ENSG00000197299/ENSG00000097046/ENSG00000093009/ENSG00000138376/ENSG00000157456/ENSG00000174371/ENSG00000100764/ENSG00000138346/ENSG00000012048/ENSG00000196890/ENSG00000164045/ENSG00000085840/ENSG00000158402…	CDK1/PKMYT1/GTSE1/CCNB1/MCM5/RFC3/RMI2/NSD2/CDC6/ORC6/MCM10/BRIP1/BLM/CDC7/CDC45/BARD1/CCNB2/EXO1/PSMC1/DNA2/BRCA1/HIST3H2BB/CDC25A/ORC1/CDC25C/CHEK1/CLSPN/MCM8/HIST1H2BJ	983/9088/51512/891/4174/5983/116028/7468/990/23594/55388/83990/641/8317/8318/580/9133/9156/5700/1763/672/128312/993/4998/995/1111/63967/84515/8970	29	28	ENSG00000170312/ENSG00000127564/ENSG00000075218/ENSG00000134057/ENSG00000100297/ENSG00000133119/ENSG00000175643/ENSG00000109685/ENSG00000094804/ENSG00000091651/ENSG00000065328/ENSG00000136492/ENSG00000197299/ENSG00000097046/ENSG00000093009/ENSG00000138376/ENSG00000157456/ENSG00000174371/ENSG00000138346/ENSG00000012048/ENSG00000196890/ENSG00000164045/ENSG00000085840/ENSG00000158402/ENSG00000149554…	1	ENSG00000100764
R-HSA-5682910	LGI-ADAM interactions	5/979	9020-12-01	0.00614282	0.0855329	ENSG00000073670/ENSG00000008277/ENSG00000132535/ENSG00000153902/ENSG00000114948	ADAM11/ADAM22/DLG4/LGI4/ADAM23	4185/53616/1742/163175/8745	5	5	ENSG00000073670/ENSG00000008277/ENSG00000132535/ENSG00000153902/ENSG00000114948	0
R-HSA-113510	E2F mediated regulation of DNA replication	7/979	22/9020	0.0068374	0.0940143	ENSG00000170312/ENSG00000134057/ENSG00000101412/ENSG00000091651/ENSG00000014138/ENSG00000085840/ENSG00000125885	CDK1/CCNB1/E2F1/ORC6/POLA2/ORC1/MCM8	983/891/1869/23594/23649/4998/84515	7	7	ENSG00000170312/ENSG00000134057/ENSG00000101412/ENSG00000091651/ENSG00000014138/ENSG00000085840/ENSG00000125885	0
R-HSA-5693616	Presynaptic phase of homologous DNA pairing and strand exchange	10/979	39/9020	0.00730106	0.0967611	ENSG00000133119/ENSG00000175643/ENSG00000136492/ENSG00000197299/ENSG00000138376/ENSG00000139618/ENSG00000174371/ENSG00000138346/ENSG00000012048/ENSG00000149554	RFC3/RMI2/BRIP1/BLM/BARD1/BRCA2/EXO1/DNA2/BRCA1/CHEK1	5983/116028/83990/641/580/675/9156/1763/672/1111	10	10	ENSG00000133119/ENSG00000175643/ENSG00000136492/ENSG00000197299/ENSG00000138376/ENSG00000139618/ENSG00000174371/ENSG00000138346/ENSG00000012048/ENSG00000149554	0
R-HSA-73884	Base Excision Repair	10/979	39/9020	0.00730106	0.0967611	ENSG00000105486/ENSG00000177084/ENSG00000062822/ENSG00000132646/ENSG00000133119/ENSG00000076248/ENSG00000143799/ENSG00000140398/ENSG00000132781/ENSG00000100479	LIG1/POLE/POLD1/PCNA/RFC3/UNG/PARP1/NEIL1/MUTYH/POLE2	3978/5426/5424/5111/5983/7374/142/79661/4595/5427	10	10	ENSG00000105486/ENSG00000177084/ENSG00000062822/ENSG00000132646/ENSG00000133119/ENSG00000076248/ENSG00000143799/ENSG00000140398/ENSG00000132781/ENSG00000100479	0
R-HSA-73933	Resolution of Abasic Sites (AP sites)	10/979	39/9020	0.00730106	0.0967611	ENSG00000105486/ENSG00000177084/ENSG00000062822/ENSG00000132646/ENSG00000133119/ENSG00000076248/ENSG00000143799/ENSG00000140398/ENSG00000132781/ENSG00000100479	LIG1/POLE/POLD1/PCNA/RFC3/UNG/PARP1/NEIL1/MUTYH/POLE2	3978/5426/5424/5111/5983/7374/142/79661/4595/5427	10	10	ENSG00000105486/ENSG00000177084/ENSG00000062822/ENSG00000132646/ENSG00000133119/ENSG00000076248/ENSG00000143799/ENSG00000140398/ENSG00000132781/ENSG00000100479	0
R-HSA-6811434	COPI-dependent Golgi-to-ER retrograde traffic	19/979	97/9020	0.00746874	0.0978049	ENSG00000136883/ENSG00000112984/ENSG00000186185/ENSG00000137807/ENSG00000237649/ENSG00000138778/ENSG00000167552/ENSG00000121621/ENSG00000090889/ENSG00000138160/ENSG00000142945/ENSG00000167702/ENSG00000163808/ENSG00000138182/ENSG00000152086/ENSG00000261456/ENSG00000075886/ENSG00000104892/ENSG00000178462	KIF12/KIF20A/KIF18B/KIF23/KIFC1/CENPE/TUBA1A/KIF18A/KIF4A/KIF11/KIF2C/KIFC2/KIF15/KIF20B/TUBA3E/TUBB8/TUBA3D/KLC3/TUBAL3	113220/10112/146909/9493/3833/1062/7846/81930/24137/3832/11004/90990/56992/9585/112714/347688/113457/147700/79861	19	14	ENSG00000136883/ENSG00000112984/ENSG00000186185/ENSG00000137807/ENSG00000237649/ENSG00000138778/ENSG00000121621/ENSG00000090889/ENSG00000138160/ENSG00000142945/ENSG00000167702/ENSG00000163808/ENSG00000138182/ENSG00000261456	5	ENSG00000167552/ENSG00000152086/ENSG00000075886/ENSG00000104892/ENSG00000178462
R-HSA-373760	L1CAM interactions	20/979	104/9020	0.0075863	0.0981756	ENSG00000272398/ENSG00000091136/ENSG00000167552/ENSG00000090889/ENSG00000077782/ENSG00000164171/ENSG00000005961/ENSG00000029534/ENSG00000106976/ENSG00000145362/ENSG00000152086/ENSG00000137877/ENSG00000261456/ENSG00000108797/ENSG00000075886/ENSG00000133216/ENSG00000143127/ENSG00000132535/ENSG00000118257/ENSG00000178462	CD24/LAMB1/TUBA1A/KIF4A/FGFR1/ITGA2/ITGA2B/ANK1/DNM1/ANK2/TUBA3E/SPTBN5/TUBB8/CNTNAP1/TUBA3D/EPHB2/ITGA10/DLG4/NRP2/TUBAL3	100133941/3912/7846/24137/2260/3673/3674/286/1759/287/112714/51332/347688/8506/113457/2048/8515/1742/8828/79861	20	12	ENSG00000091136/ENSG00000090889/ENSG00000077782/ENSG00000005961/ENSG00000029534/ENSG00000106976/ENSG00000137877/ENSG00000261456/ENSG00000108797/ENSG00000143127/ENSG00000132535/ENSG00000118257	8	ENSG00000272398/ENSG00000167552/ENSG00000164171/ENSG00000145362/ENSG00000152086/ENSG00000075886/ENSG00000133216/ENSG00000178462
R-HSA-76005	Response to elevated platelet cytosolic Ca2+	22/979	119/9020	0.00846756	0.108306	ENSG00000197249/ENSG00000115414/ENSG00000149218/ENSG00000005893/ENSG00000143653/ENSG00000183087/ENSG00000112715/ENSG00000159348/ENSG00000041353/ENSG00000005961/ENSG00000156535/ENSG00000131236/ENSG00000143369/ENSG00000169851/ENSG00000125257/ENSG00000106538/ENSG00000126583/ENSG00000118137/ENSG00000198734/ENSG00000138798/ENSG00000106366/ENSG00000135218	SERPINA1/FN1/ENDOD1/LAMP2/SCCPDH/GAS6/VEGFA/CYB5R1/RAB27B/ITGA2B/CD109/CAP1/ECM1/PCDH7/ABCC4/RARRES2/PRKCG/APOA1/F5/EGF/SERPINE1/CD36	5265/2335/23052/3920/51097/2621/7422/51706/5874/3674/135228/10487/1893/5099/10257/5919/5582/335/2153/1950/5054/948	22	8	ENSG00000183087/ENSG00000005961/ENSG00000143369/ENSG00000169851/ENSG00000125257/ENSG00000126583/ENSG00000118137/ENSG00000138798	14	ENSG00000197249/ENSG00000115414/ENSG00000149218/ENSG00000005893/ENSG00000143653/ENSG00000112715/ENSG00000159348/ENSG00000041353/ENSG00000156535/ENSG00000131236/ENSG00000106538/ENSG00000198734/ENSG00000106366/ENSG00000135218
R-HSA-6783310	Fanconi Anemia Pathway	10/979	40/9020	0.00881145	0.111409	ENSG00000140525/ENSG00000197774/ENSG00000221829/ENSG00000077152/ENSG00000187741/ENSG00000144554/ENSG00000154920/ENSG00000188827/ENSG00000181544/ENSG00000175279	FANCI/EME2/FANCG/UBE2T/FANCA/FANCD2/EME1/SLX4/FANCB/CENPS	55215/197342/2189/29089/2175/2177/146956/84464/2187/378708	10	10	ENSG00000140525/ENSG00000197774/ENSG00000221829/ENSG00000077152/ENSG00000187741/ENSG00000144554/ENSG00000154920/ENSG00000188827/ENSG00000181544/ENSG00000175279	0
R-HSA-420029	Tight junction interactions	7/979	23/9020	0.00892609	0.111576	ENSG00000189143/ENSG00000181885/ENSG00000106404/ENSG00000253958/ENSG00000163347/ENSG00000184113/ENSG00000102981	CLDN4/CLDN7/CLDN15/CLDN23/CLDN1/CLDN5/PARD6A	1364/1366/24146/137075/9076/7122/50855	7	3	ENSG00000106404/ENSG00000184113/ENSG00000102981	4	ENSG00000189143/ENSG00000181885/ENSG00000253958/ENSG00000163347
R-HSA-6804114	TP53 Regulates Transcription of Genes Involved in G2 Cell Cycle Arrest	6/979	18/9020	0.00947424	0.117097	ENSG00000170312/ENSG00000087586/ENSG00000134057/ENSG00000161642/ENSG00000132646/ENSG00000158402	CDK1/AURKA/CCNB1/ZNF385A/PCNA/CDC25C	983/6790/891/25946/5111/995	6	6	ENSG00000170312/ENSG00000087586/ENSG00000134057/ENSG00000161642/ENSG00000132646/ENSG00000158402	0
R-HSA-114608	Platelet degranulation	21/979	114/9020	0.0103659	0.126695	ENSG00000197249/ENSG00000115414/ENSG00000149218/ENSG00000005893/ENSG00000143653/ENSG00000183087/ENSG00000112715/ENSG00000159348/ENSG00000041353/ENSG00000005961/ENSG00000156535/ENSG00000131236/ENSG00000143369/ENSG00000169851/ENSG00000125257/ENSG00000106538/ENSG00000118137/ENSG00000198734/ENSG00000138798/ENSG00000106366/ENSG00000135218	SERPINA1/FN1/ENDOD1/LAMP2/SCCPDH/GAS6/VEGFA/CYB5R1/RAB27B/ITGA2B/CD109/CAP1/ECM1/PCDH7/ABCC4/RARRES2/APOA1/F5/EGF/SERPINE1/CD36	5265/2335/23052/3920/51097/2621/7422/51706/5874/3674/135228/10487/1893/5099/10257/5919/335/2153/1950/5054/948	21	7	ENSG00000183087/ENSG00000005961/ENSG00000143369/ENSG00000169851/ENSG00000125257/ENSG00000118137/ENSG00000138798	14	ENSG00000197249/ENSG00000115414/ENSG00000149218/ENSG00000005893/ENSG00000143653/ENSG00000112715/ENSG00000159348/ENSG00000041353/ENSG00000156535/ENSG00000131236/ENSG00000106538/ENSG00000198734/ENSG00000106366/ENSG00000135218
R-HSA-2565942	Regulation of PLK1 Activity at G2/M Transition	17/979	87/9020	0.0112952	0.136536	ENSG00000170312/ENSG00000166851/ENSG00000087586/ENSG00000196230/ENSG00000134057/ENSG00000129474/ENSG00000167552/ENSG00000151849/ENSG00000142731/ENSG00000117650/ENSG00000249115/ENSG00000131351/ENSG00000157456/ENSG00000077380/ENSG00000141577/ENSG00000103995/ENSG00000213397	CDK1/PLK1/AURKA/TUBB/CCNB1/AJUBA/TUBA1A/CENPJ/PLK4/NEK2/HAUS5/HAUS8/CCNB2/DYNC1I2/CEP131/CEP152/HAUS7	983/5347/6790/203068/891/84962/7846/55835/10733/4751/23354/93323/9133/1781/22994/22995/55559	17	14	ENSG00000170312/ENSG00000166851/ENSG00000087586/ENSG00000196230/ENSG00000134057/ENSG00000151849/ENSG00000142731/ENSG00000117650/ENSG00000249115/ENSG00000131351/ENSG00000157456/ENSG00000141577/ENSG00000103995/ENSG00000213397	3	ENSG00000129474/ENSG00000167552/ENSG00000077380
R-HSA-186797	Signaling by PDGF	12/979	54/9020	0.0115134	0.13766	ENSG00000142156/ENSG00000168542/ENSG00000130635/ENSG00000115415/ENSG00000142173/ENSG00000104368/ENSG00000169031/ENSG00000204262/ENSG00000139219/ENSG00000206384/ENSG00000081052/ENSG00000080573	COL6A1/COL3A1/COL5A1/STAT1/COL6A2/PLAT/COL4A3/COL5A2/COL2A1/COL6A6/COL4A4/COL5A3	1291/1281/1289/6772/1292/5327/1285/1290/1280/131873/1286/50509	12	10	ENSG00000142156/ENSG00000168542/ENSG00000130635/ENSG00000142173/ENSG00000169031/ENSG00000204262/ENSG00000139219/ENSG00000206384/ENSG00000081052/ENSG00000080573	2	ENSG00000115415/ENSG00000104368
R-HSA-379724	tRNA Aminoacylation	10/979	42/9020	0.0125372	0.147454	ENSG00000031698/ENSG00000106105/ENSG00000140105/ENSG00000134684/ENSG00000090861/ENSG00000196305/ENSG00000166986/ENSG00000113407/ENSG00000110619/ENSG00000104835	SARS/GARS/WARS/YARS/AARS/IARS/MARS/TARS/CARS/SARS2	6301/2617/7453/8565/16/3376/4141/6897/833/54938	10	1	ENSG00000104835	9	ENSG00000031698/ENSG00000106105/ENSG00000140105/ENSG00000134684/ENSG00000090861/ENSG00000196305/ENSG00000166986/ENSG00000113407/ENSG00000110619
R-HSA-977068	Termination of O-glycan biosynthesis	6/979	19/9020	0.0126006	0.147454	ENSG00000117983/ENSG00000008513/ENSG00000070731/ENSG00000157350/ENSG00000184956/ENSG00000126091	MUC5B/ST3GAL1/ST6GALNAC2/ST3GAL2/MUC6/ST3GAL3	727897/6482/10610/6483/4588/6487	6	4	ENSG00000008513/ENSG00000157350/ENSG00000184956/ENSG00000126091	2	ENSG00000117983/ENSG00000070731
R-HSA-425407	SLC-mediated transmembrane transport	34/979	213/9020	0.0133856	0.154991	ENSG00000189058/ENSG00000103257/ENSG00000168003/ENSG00000268104/ENSG00000151012/ENSG00000139514/ENSG00000167114/ENSG00000110436/ENSG00000149150/ENSG00000177542/ENSG00000170385/ENSG00000105281/ENSG00000092068/ENSG00000141424/ENSG00000196517/ENSG00000147100/ENSG00000124140/ENSG00000131389/ENSG00000225697/ENSG00000132677/ENSG00000142319/ENSG00000140519/ENSG00000183048/ENSG00000115902/ENSG00000114923…	APOD/SLC7A5/SLC3A2/SLC6A14/SLC7A11/SLC7A1/SLC27A4/SLC1A2/SLC43A1/SLC25A22/SLC30A1/SLC1A5/SLC7A8/SLC39A6/SLC6A9/SLC16A2/SLC12A5/SLC6A6/SLC26A6/RHBG/SLC6A3/RHCG/SLC25A10/SLC1A4/SLC4A3/SLC35D2/SLC4A8/SLCO4C1/SLC9A5/SLC16A8/SLC34A3/SLC36A4/SLC6A19/SLC6A12	347/8140/6520/11254/23657/6541/10999/6506/8501/79751/7779/6510/23428/25800/6536/6567/57468/6533/65010/57127/6531/51458/1468/6509/6508/11046/9498/353189/6553/23539/142680/120103/340024/6539	34	17	ENSG00000189058/ENSG00000177542/ENSG00000147100/ENSG00000124140/ENSG00000131389/ENSG00000225697/ENSG00000132677/ENSG00000142319/ENSG00000183048/ENSG00000114923/ENSG00000050438/ENSG00000135740/ENSG00000100156/ENSG00000198569/ENSG00000180773/ENSG00000174358/ENSG00000111181	17	ENSG00000103257/ENSG00000168003/ENSG00000268104/ENSG00000151012/ENSG00000139514/ENSG00000167114/ENSG00000110436/ENSG00000149150/ENSG00000170385/ENSG00000105281/ENSG00000092068/ENSG00000141424/ENSG00000196517/ENSG00000140519/ENSG00000115902/ENSG00000130958/ENSG00000173930
R-HSA-1482788	Acyl chain remodelling of PC	7/979	25/9020	0.0144443	0.165508	ENSG00000153395/ENSG00000188257/ENSG00000176454/ENSG00000069764/ENSG00000121316/ENSG00000180089/ENSG00000153246	LPCAT1/PLA2G2A/LPCAT4/PLA2G10/PLBD1/TMEM86B/PLA2R1	79888/5320/254531/8399/79887/255043/22925	7	6	ENSG00000188257/ENSG00000176454/ENSG00000069764/ENSG00000121316/ENSG00000180089/ENSG00000153246	1	ENSG00000153395
R-HSA-2132295	MHC class II antigen presentation	21/979	118/9020	0.0151416	0.171709	ENSG00000112984/ENSG00000137807/ENSG00000138778/ENSG00000167552/ENSG00000121621/ENSG00000090889/ENSG00000138160/ENSG00000142945/ENSG00000174080/ENSG00000077380/ENSG00000136943/ENSG00000163808/ENSG00000106976/ENSG00000089692/ENSG00000019582/ENSG00000109861/ENSG00000152086/ENSG00000261456/ENSG00000075886/ENSG00000104892/ENSG00000178462	KIF20A/KIF23/CENPE/TUBA1A/KIF18A/KIF4A/KIF11/KIF2C/CTSF/DYNC1I2/CTSV/KIF15/DNM1/LAG3/CD74/CTSC/TUBA3E/TUBB8/TUBA3D/KLC3/TUBAL3	10112/9493/1062/7846/81930/24137/3832/11004/8722/1781/1515/56992/1759/3902/972/1075/112714/347688/113457/147700/79861	21	14	ENSG00000112984/ENSG00000137807/ENSG00000138778/ENSG00000121621/ENSG00000090889/ENSG00000138160/ENSG00000142945/ENSG00000136943/ENSG00000163808/ENSG00000106976/ENSG00000089692/ENSG00000019582/ENSG00000109861/ENSG00000261456	7	ENSG00000167552/ENSG00000174080/ENSG00000077380/ENSG00000152086/ENSG00000075886/ENSG00000104892/ENSG00000178462
R-HSA-68874	M/G1 Transition	16/979	83/9020	0.0155565	0.17285	ENSG00000167513/ENSG00000100297/ENSG00000177084/ENSG00000101412/ENSG00000094804/ENSG00000091651/ENSG00000065328/ENSG00000097046/ENSG00000093009/ENSG00000007968/ENSG00000014138/ENSG00000100764/ENSG00000100479/ENSG00000112312/ENSG00000085840/ENSG00000125885	CDT1/MCM5/POLE/E2F1/CDC6/ORC6/MCM10/CDC7/CDC45/E2F2/POLA2/PSMC1/POLE2/GMNN/ORC1/MCM8	81620/4174/5426/1869/990/23594/55388/8317/8318/1870/23649/5700/5427/51053/4998/84515	16	15	ENSG00000167513/ENSG00000100297/ENSG00000177084/ENSG00000101412/ENSG00000094804/ENSG00000091651/ENSG00000065328/ENSG00000097046/ENSG00000093009/ENSG00000007968/ENSG00000014138/ENSG00000100479/ENSG00000112312/ENSG00000085840/ENSG00000125885	1	ENSG00000100764
R-HSA-69002	DNA Replication Pre-Initiation	16/979	83/9020	0.0155565	0.17285	ENSG00000167513/ENSG00000100297/ENSG00000177084/ENSG00000101412/ENSG00000094804/ENSG00000091651/ENSG00000065328/ENSG00000097046/ENSG00000093009/ENSG00000007968/ENSG00000014138/ENSG00000100764/ENSG00000100479/ENSG00000112312/ENSG00000085840/ENSG00000125885	CDT1/MCM5/POLE/E2F1/CDC6/ORC6/MCM10/CDC7/CDC45/E2F2/POLA2/PSMC1/POLE2/GMNN/ORC1/MCM8	81620/4174/5426/1869/990/23594/55388/8317/8318/1870/23649/5700/5427/51053/4998/84515	16	15	ENSG00000167513/ENSG00000100297/ENSG00000177084/ENSG00000101412/ENSG00000094804/ENSG00000091651/ENSG00000065328/ENSG00000097046/ENSG00000093009/ENSG00000007968/ENSG00000014138/ENSG00000100479/ENSG00000112312/ENSG00000085840/ENSG00000125885	1	ENSG00000100764
R-HSA-69186	Lagging Strand Synthesis	6/979	20/9020	0.0163849	0.180234	ENSG00000105486/ENSG00000062822/ENSG00000132646/ENSG00000133119/ENSG00000014138/ENSG00000138346	LIG1/POLD1/PCNA/RFC3/POLA2/DNA2	3978/5424/5111/5983/23649/1763	6	6	ENSG00000105486/ENSG00000062822/ENSG00000132646/ENSG00000133119/ENSG00000014138/ENSG00000138346	0
R-HSA-73894	DNA Repair	46/979	310/9020	0.0166567	0.180868	ENSG00000140525/ENSG00000166803/ENSG00000111602/ENSG00000105486/ENSG00000051341/ENSG00000177084/ENSG00000062822/ENSG00000132646/ENSG00000145386/ENSG00000133119/ENSG00000197774/ENSG00000133101/ENSG00000178295/ENSG00000175643/ENSG00000109685/ENSG00000136492/ENSG00000221829/ENSG00000197299/ENSG00000077152/ENSG00000076248/ENSG00000143799/ENSG00000187741/ENSG00000134574/ENSG00000156587/ENSG00000111247…	FANCI/PCLAF/TIMELESS/LIG1/POLQ/POLE/POLD1/PCNA/CCNA2/RFC3/EME2/CCNA1/GEN1/RMI2/NSD2/BRIP1/FANCG/BLM/UBE2T/UNG/PARP1/FANCA/DDB2/UBE2L6/RAD51AP1/FANCD2/NEIL1/MUTYH/BARD1/BRCA2/DTL/EME1/SLX4/EXO1/POLE2/ALKBH3/DNA2/BRCA1/HIST3H2BB/CHEK1/FANCB/CLSPN/CENPS/HIST1H2BJ/EYA2/RTEL1	55215/9768/8914/3978/10721/5426/5424/5111/890/5983/197342/8900/348654/116028/7468/83990/2189/641/29089/7374/142/2175/1643/9246/10635/2177/79661/4595/580/675/51514/146956/84464/9156/5427/221120/1763/672/128312/1111/2187/63967/378708/8970/2139/51750	46	44	ENSG00000140525/ENSG00000166803/ENSG00000111602/ENSG00000105486/ENSG00000051341/ENSG00000177084/ENSG00000062822/ENSG00000132646/ENSG00000145386/ENSG00000133119/ENSG00000197774/ENSG00000133101/ENSG00000178295/ENSG00000175643/ENSG00000109685/ENSG00000136492/ENSG00000221829/ENSG00000197299/ENSG00000077152/ENSG00000076248/ENSG00000143799/ENSG00000187741/ENSG00000134574/ENSG00000111247/ENSG00000144554…	2	ENSG00000156587/ENSG00000166199
R-HSA-428542	Regulation of commissural axon pathfinding by SLIT and ROBO	4/979	9020-10-01	0.0169358	0.180868	ENSG00000169855/ENSG00000187122/ENSG00000184613/ENSG00000145147	ROBO1/SLIT1/NELL2/SLIT2	6091/6585/4753/9353	4	4	ENSG00000169855/ENSG00000187122/ENSG00000184613/ENSG00000145147	0
R-HSA-75205	Dissolution of Fibrin Clot	4/979	9020-10-01	0.0169358	0.180868	ENSG00000104368/ENSG00000166401/ENSG00000106366/ENSG00000135919	PLAT/SERPINB8/SERPINE1/SERPINE2	5327/5271/5054/5270	4	1	ENSG00000135919	3	ENSG00000104368/ENSG00000166401/ENSG00000106366
R-HSA-69183	Processive synthesis on the lagging strand	5/979	15/9020	0.0176725	0.18692	ENSG00000105486/ENSG00000062822/ENSG00000132646/ENSG00000014138/ENSG00000138346	LIG1/POLD1/PCNA/POLA2/DNA2	3978/5424/5111/23649/1763	5	5	ENSG00000105486/ENSG00000062822/ENSG00000132646/ENSG00000014138/ENSG00000138346	0
R-HSA-110373	Resolution of AP sites via the multiple-nucleotide patch replacement pathway	7/979	26/9020	0.0179624	0.188177	ENSG00000105486/ENSG00000177084/ENSG00000062822/ENSG00000132646/ENSG00000133119/ENSG00000143799/ENSG00000100479	LIG1/POLE/POLD1/PCNA/RFC3/PARP1/POLE2	3978/5426/5424/5111/5983/142/5427	7	7	ENSG00000105486/ENSG00000177084/ENSG00000062822/ENSG00000132646/ENSG00000133119/ENSG00000143799/ENSG00000100479	0
R-HSA-380320	Recruitment of NuMA to mitotic centrosomes	17/979	92/9020	0.0192464	0.199727	ENSG00000170312/ENSG00000166851/ENSG00000196230/ENSG00000167552/ENSG00000151849/ENSG00000142731/ENSG00000117650/ENSG00000249115/ENSG00000131351/ENSG00000077380/ENSG00000141577/ENSG00000103995/ENSG00000152086/ENSG00000261456/ENSG00000075886/ENSG00000178462/ENSG00000213397	CDK1/PLK1/TUBB/TUBA1A/CENPJ/PLK4/NEK2/HAUS5/HAUS8/DYNC1I2/CEP131/CEP152/TUBA3E/TUBB8/TUBA3D/TUBAL3/HAUS7	983/5347/203068/7846/55835/10733/4751/23354/93323/1781/22994/22995/112714/347688/113457/79861/55559	17	12	ENSG00000170312/ENSG00000166851/ENSG00000196230/ENSG00000151849/ENSG00000142731/ENSG00000117650/ENSG00000249115/ENSG00000131351/ENSG00000141577/ENSG00000103995/ENSG00000261456/ENSG00000213397	5	ENSG00000167552/ENSG00000077380/ENSG00000152086/ENSG00000075886/ENSG00000178462
R-HSA-5651801	PCNA-Dependent Long Patch Base Excision Repair	6/979	21/9020	0.0208851	0.214706	ENSG00000105486/ENSG00000177084/ENSG00000062822/ENSG00000132646/ENSG00000133119/ENSG00000100479	LIG1/POLE/POLD1/PCNA/RFC3/POLE2	3978/5426/5424/5111/5983/5427	6	6	ENSG00000105486/ENSG00000177084/ENSG00000062822/ENSG00000132646/ENSG00000133119/ENSG00000100479	0
R-HSA-1614635	Sulfur amino acid metabolism	7/979	27/9020	0.0220416	0.224497	ENSG00000128311/ENSG00000124275/ENSG00000139631/ENSG00000183048/ENSG00000137767/ENSG00000160200/ENSG00000160200	TST/MTRR/CSAD/SLC25A10/SQOR/CBS/CBSL	7263/4552/51380/1468/58472/875/102724560	7	2	ENSG00000139631/ENSG00000183048	4	ENSG00000128311/ENSG00000124275/ENSG00000137767/ENSG00000160200
R-HSA-1482925	Acyl chain remodelling of PG	5/979	16/9020	0.0234603	0.236756	ENSG00000153395/ENSG00000188257/ENSG00000176454/ENSG00000069764/ENSG00000153246	LPCAT1/PLA2G2A/LPCAT4/PLA2G10/PLA2R1	79888/5320/254531/8399/22925	5	4	ENSG00000188257/ENSG00000176454/ENSG00000069764/ENSG00000153246	1	ENSG00000153395
R-HSA-446728	Cell junction organization	15/979	80/9020	0.0237803	0.237803	ENSG00000053747/ENSG00000189143/ENSG00000073712/ENSG00000178209/ENSG00000181885/ENSG00000106404/ENSG00000145526/ENSG00000196878/ENSG00000253958/ENSG00000163347/ENSG00000184113/ENSG00000065618/ENSG00000179242/ENSG00000102981/ENSG00000170558	LAMA3/CLDN4/FERMT2/PLEC/CLDN7/CLDN15/CDH18/LAMB3/CLDN23/CLDN1/CLDN5/COL17A1/CDH4/PARD6A/CDH2	3909/1364/10979/5339/1366/24146/1016/3914/137075/9076/7122/1308/1002/50855/1000	15	10	ENSG00000053747/ENSG00000178209/ENSG00000106404/ENSG00000145526/ENSG00000196878/ENSG00000184113/ENSG00000065618/ENSG00000179242/ENSG00000102981/ENSG00000170558	5	ENSG00000189143/ENSG00000073712/ENSG00000181885/ENSG00000253958/ENSG00000163347
R-HSA-174414	Processive synthesis on the C-strand of the telomere	4/979	9020-11-01	0.024367	0.239319	ENSG00000105486/ENSG00000062822/ENSG00000132646/ENSG00000138346	LIG1/POLD1/PCNA/DNA2	3978/5424/5111/1763	4	4	ENSG00000105486/ENSG00000062822/ENSG00000132646/ENSG00000138346	0
R-HSA-446107	Type I hemidesmosome assembly	4/979	9020-11-01	0.024367	0.239319	ENSG00000053747/ENSG00000178209/ENSG00000196878/ENSG00000065618	LAMA3/PLEC/LAMB3/COL17A1	3909/5339/3914/1308	4	4	ENSG00000053747/ENSG00000178209/ENSG00000196878/ENSG00000065618	0
R-HSA-8862803	Deregulated CDK5 triggers multiple neurodegenerative pathways in Alzheimer's disease models	6/979	22/9020	0.0261529	0.252353	ENSG00000112096/ENSG00000101224/ENSG00000153094/ENSG00000113368/ENSG00000164045/ENSG00000158402	SOD2/CDC25B/BCL2L11/LMNB1/CDC25A/CDC25C	6648/994/10018/4001/993/995	6	3	ENSG00000113368/ENSG00000164045/ENSG00000158402	3	ENSG00000112096/ENSG00000101224/ENSG00000153094
R-HSA-8863678	Neurodegenerative Diseases	6/979	22/9020	0.0261529	0.252353	ENSG00000112096/ENSG00000101224/ENSG00000153094/ENSG00000113368/ENSG00000164045/ENSG00000158402	SOD2/CDC25B/BCL2L11/LMNB1/CDC25A/CDC25C	6648/994/10018/4001/993/995	6	3	ENSG00000113368/ENSG00000164045/ENSG00000158402	3	ENSG00000112096/ENSG00000101224/ENSG00000153094
R-HSA-983712	Ion channel transport	26/979	163/9020	0.0282302	0.270028	ENSG00000058404/ENSG00000110719/ENSG00000143153/ENSG00000131100/ENSG00000118515/ENSG00000159720/ENSG00000100554/ENSG00000137975/ENSG00000167995/ENSG00000162572/ENSG00000089356/ENSG00000196296/ENSG00000114859/ENSG00000073464/ENSG00000250565/ENSG00000124406/ENSG00000130270/ENSG00000132932/ENSG00000127249/ENSG00000074855/ENSG00000110881/ENSG00000142185/ENSG00000118729/ENSG00000187527/ENSG00000072182…	CAMK2B/TCIRG1/ATP1B1/ATP6V1E1/SGK1/ATP6V0D1/ATP6V1D/CLCA2/BEST1/SCNN1D/FXYD3/ATP2A1/CLCN2/CLCN4/ATP6V1E2/ATP8A1/ATP8B3/ATP8A2/ATP13A4/ANO8/ASIC1/TRPM2/CASQ2/ATP13A5/ASIC4/ANO5	816/10312/481/529/6446/9114/51382/9635/7439/6339/5349/487/1181/1183/90423/10396/148229/51761/84239/57719/41/7226/845/344905/55515/203859	26	15	ENSG00000110719/ENSG00000162572/ENSG00000089356/ENSG00000196296/ENSG00000114859/ENSG00000124406/ENSG00000130270/ENSG00000127249/ENSG00000074855/ENSG00000110881/ENSG00000142185/ENSG00000118729/ENSG00000187527/ENSG00000072182/ENSG00000171714	11	ENSG00000058404/ENSG00000143153/ENSG00000131100/ENSG00000118515/ENSG00000159720/ENSG00000100554/ENSG00000137975/ENSG00000167995/ENSG00000073464/ENSG00000250565/ENSG00000132932
R-HSA-1566948	Elastic fibre formation	9/979	41/9020	0.0289447	0.274476	ENSG00000129038/ENSG00000115414/ENSG00000125378/ENSG00000105855/ENSG00000077942/ENSG00000172638/ENSG00000166147/ENSG00000140092/ENSG00000115318	LOXL1/FN1/BMP4/ITGB8/FBLN1/EFEMP2/FBN1/FBLN5/LOXL3	4016/2335/652/3696/2192/30008/2200/10516/84695	9	5	ENSG00000129038/ENSG00000077942/ENSG00000172638/ENSG00000166147/ENSG00000115318	4	ENSG00000115414/ENSG00000125378/ENSG00000105855/ENSG00000140092
R-HSA-3700989	Transcriptional Regulation by TP53	50/979	354/9020	0.0299649	0.281722	ENSG00000168209/ENSG00000025039/ENSG00000178999/ENSG00000170312/ENSG00000140525/ENSG00000088325/ENSG00000087586/ENSG00000089685/ENSG00000124762/ENSG00000111276/ENSG00000134057/ENSG00000161642/ENSG00000149357/ENSG00000132646/ENSG00000101412/ENSG00000145386/ENSG00000177595/ENSG00000133119/ENSG00000133101/ENSG00000175643/ENSG00000165782/ENSG00000136492/ENSG00000197299/ENSG00000118515/ENSG00000073282…	DDIT4/RRAGD/AURKB/CDK1/FANCI/TPX2/AURKA/BIRC5/CDKN1A/CDKN1B/CCNB1/ZNF385A/LAMTOR1/PCNA/E2F1/CCNA2/PIDD1/RFC3/CCNA1/RMI2/PIP4P1/BRIP1/BLM/SGK1/TP63/CENPJ/DDB2/TAF7/FANCD2/RRAGA/USP2/BARD1/PRKAG2/MAP2K6/E2F8/PMAIP1/E2F7/EXO1/RRAGC/DNA2/BRCA1/CCNE1/GPX2/CDC25C/TP73/CHEK1/FAS/TP53I3/CCNE2/PLAGL1	54541/58528/9212/983/55215/22974/6790/332/1026/1027/891/25946/55004/5111/1869/890/55367/5983/8900/116028/90809/83990/641/6446/8626/55835/1643/6879/2177/10670/9099/580/51422/5608/79733/5366/144455/9156/64121/1763/672/898/2877/995/7161/1111/355/9540/9134/5325	50	36	ENSG00000178999/ENSG00000170312/ENSG00000140525/ENSG00000088325/ENSG00000087586/ENSG00000089685/ENSG00000134057/ENSG00000161642/ENSG00000132646/ENSG00000101412/ENSG00000145386/ENSG00000177595/ENSG00000133119/ENSG00000133101/ENSG00000175643/ENSG00000136492/ENSG00000197299/ENSG00000151849/ENSG00000134574/ENSG00000144554/ENSG00000138376/ENSG00000108984/ENSG00000129173/ENSG00000165891/ENSG00000174371…	14	ENSG00000168209/ENSG00000025039/ENSG00000124762/ENSG00000111276/ENSG00000149357/ENSG00000165782/ENSG00000118515/ENSG00000073282/ENSG00000178913/ENSG00000155876/ENSG00000036672/ENSG00000106617/ENSG00000141682/ENSG00000116954
R-HSA-1369062	ABC transporters in lipid homeostasis	5/979	17/9020	0.0303427	0.282856	ENSG00000144452/ENSG00000064687/ENSG00000101986/ENSG00000118137/ENSG00000154258	ABCA12/ABCA7/ABCD1/APOA1/ABCA9	26154/10347/215/335/10350	5	4	ENSG00000064687/ENSG00000101986/ENSG00000118137/ENSG00000154258	1	ENSG00000144452
R-HSA-2173782	Binding and Uptake of Ligands by Scavenger Receptors	8/979	35/9020	0.0307524	0.283433	ENSG00000108821/ENSG00000167996/ENSG00000087086/ENSG00000168542/ENSG00000164265/ENSG00000173432/ENSG00000118137/ENSG00000135218	COL1A1/FTH1/FTL/COL3A1/SCGB3A2/SAA1/APOA1/CD36	1277/2495/2512/1281/117156/6288/335/948	8	5	ENSG00000108821/ENSG00000168542/ENSG00000164265/ENSG00000173432/ENSG00000118137	3	ENSG00000167996/ENSG00000087086/ENSG00000135218
R-HSA-5620912	Anchoring of the basal body to the plasma membrane	17/979	97/9020	0.03092	0.283433	ENSG00000170312/ENSG00000166851/ENSG00000196230/ENSG00000167552/ENSG00000151849/ENSG00000142731/ENSG00000117650/ENSG00000249115/ENSG00000131351/ENSG00000077380/ENSG00000141577/ENSG00000186638/ENSG00000103995/ENSG00000188878/ENSG00000151466/ENSG00000168778/ENSG00000213397	CDK1/PLK1/TUBB/TUBA1A/CENPJ/PLK4/NEK2/HAUS5/HAUS8/DYNC1I2/CEP131/KIF24/CEP152/FBF1/SCLT1/TCTN2/HAUS7	983/5347/203068/7846/55835/10733/4751/23354/93323/1781/22994/347240/22995/85302/132320/79867/55559	17	15	ENSG00000170312/ENSG00000166851/ENSG00000196230/ENSG00000151849/ENSG00000142731/ENSG00000117650/ENSG00000249115/ENSG00000131351/ENSG00000141577/ENSG00000186638/ENSG00000103995/ENSG00000188878/ENSG00000151466/ENSG00000168778/ENSG00000213397	2	ENSG00000167552/ENSG00000077380
R-HSA-6804756	Regulation of TP53 Activity through Phosphorylation	16/979	90/9020	0.0316004	0.285481	ENSG00000178999/ENSG00000088325/ENSG00000087586/ENSG00000145386/ENSG00000133119/ENSG00000133101/ENSG00000175643/ENSG00000136492/ENSG00000197299/ENSG00000178913/ENSG00000138376/ENSG00000106617/ENSG00000174371/ENSG00000138346/ENSG00000012048/ENSG00000149554	AURKB/TPX2/AURKA/CCNA2/RFC3/CCNA1/RMI2/BRIP1/BLM/TAF7/BARD1/PRKAG2/EXO1/DNA2/BRCA1/CHEK1	9212/22974/6790/890/5983/8900/116028/83990/641/6879/580/51422/9156/1763/672/1111	16	14	ENSG00000178999/ENSG00000088325/ENSG00000087586/ENSG00000145386/ENSG00000133119/ENSG00000133101/ENSG00000175643/ENSG00000136492/ENSG00000197299/ENSG00000138376/ENSG00000174371/ENSG00000138346/ENSG00000012048/ENSG00000149554	2	ENSG00000178913/ENSG00000106617
R-HSA-4085001	Sialic acid metabolism	7/979	29/9020	0.0320294	0.285481	ENSG00000204386/ENSG00000008513/ENSG00000070731/ENSG00000157350/ENSG00000070526/ENSG00000126091/ENSG00000117069	NEU1/ST3GAL1/ST6GALNAC2/ST3GAL2/ST6GALNAC1/ST3GAL3/ST6GALNAC5	4758/6482/10610/6483/55808/6487/81849	7	4	ENSG00000008513/ENSG00000157350/ENSG00000126091/ENSG00000117069	3	ENSG00000204386/ENSG00000070731/ENSG00000070526
R-HSA-392154	Nitric oxide stimulates guanylate cyclase	6/979	23/9020	0.032233	0.285481	ENSG00000164116/ENSG00000061918/ENSG00000164867/ENSG00000185532/ENSG00000186642/ENSG00000150995	GUCY1A1/GUCY1B1/NOS3/PRKG1/PDE2A/ITPR1	2982/2983/4846/5592/5138/3708	6	5	ENSG00000164116/ENSG00000061918/ENSG00000185532/ENSG00000186642/ENSG00000150995	1	ENSG00000164867
R-HSA-380259	Loss of Nlp from mitotic centrosomes	13/979	69/9020	0.032673	0.285481	ENSG00000170312/ENSG00000166851/ENSG00000196230/ENSG00000167552/ENSG00000151849/ENSG00000142731/ENSG00000117650/ENSG00000249115/ENSG00000131351/ENSG00000077380/ENSG00000141577/ENSG00000103995/ENSG00000213397	CDK1/PLK1/TUBB/TUBA1A/CENPJ/PLK4/NEK2/HAUS5/HAUS8/DYNC1I2/CEP131/CEP152/HAUS7	983/5347/203068/7846/55835/10733/4751/23354/93323/1781/22994/22995/55559	13	11	ENSG00000170312/ENSG00000166851/ENSG00000196230/ENSG00000151849/ENSG00000142731/ENSG00000117650/ENSG00000249115/ENSG00000131351/ENSG00000141577/ENSG00000103995/ENSG00000213397	2	ENSG00000167552/ENSG00000077380
R-HSA-380284	Loss of proteins required for interphase microtubule organization from the centrosome	13/979	69/9020	0.032673	0.285481	ENSG00000170312/ENSG00000166851/ENSG00000196230/ENSG00000167552/ENSG00000151849/ENSG00000142731/ENSG00000117650/ENSG00000249115/ENSG00000131351/ENSG00000077380/ENSG00000141577/ENSG00000103995/ENSG00000213397	CDK1/PLK1/TUBB/TUBA1A/CENPJ/PLK4/NEK2/HAUS5/HAUS8/DYNC1I2/CEP131/CEP152/HAUS7	983/5347/203068/7846/55835/10733/4751/23354/93323/1781/22994/22995/55559	13	11	ENSG00000170312/ENSG00000166851/ENSG00000196230/ENSG00000151849/ENSG00000142731/ENSG00000117650/ENSG00000249115/ENSG00000131351/ENSG00000141577/ENSG00000103995/ENSG00000213397	2	ENSG00000167552/ENSG00000077380
R-HSA-451306	Ionotropic activity of kainate receptors	4/979	9020-12-01	0.0334791	0.285481	ENSG00000149403/ENSG00000163873/ENSG00000164418/ENSG00000132535	GRIK4/GRIK3/GRIK2/DLG4	2900/2899/2898/1742	4	4	ENSG00000149403/ENSG00000163873/ENSG00000164418/ENSG00000132535	0
R-HSA-451308	Activation of Ca-permeable Kainate Receptor	4/979	9020-12-01	0.0334791	0.285481	ENSG00000149403/ENSG00000163873/ENSG00000164418/ENSG00000132535	GRIK4/GRIK3/GRIK2/DLG4	2900/2899/2898/1742	4	4	ENSG00000149403/ENSG00000163873/ENSG00000164418/ENSG00000132535	0
R-HSA-71240	Tryptophan catabolism	4/979	9020-12-01	0.0334791	0.285481	ENSG00000103257/ENSG00000168003/ENSG00000115919/ENSG00000180773	SLC7A5/SLC3A2/KYNU/SLC36A4	8140/6520/8942/120103	4	1	ENSG00000180773	3	ENSG00000103257/ENSG00000168003/ENSG00000115919
R-HSA-879415	Advanced glycosylation endproduct receptor signaling	4/979	9020-12-01	0.0334791	0.285481	ENSG00000131981/ENSG00000204305/ENSG00000163221/ENSG00000173432	LGALS3/AGER/S100A12/SAA1	3958/177/6283/6288	4	2	ENSG00000204305/ENSG00000173432	2	ENSG00000131981/ENSG00000163221
R-HSA-174143	APC/C-mediated degradation of cell cycle proteins	15/979	84/9020	0.0353704	0.297004	ENSG00000175063/ENSG00000178999/ENSG00000170312/ENSG00000166851/ENSG00000117399/ENSG00000087586/ENSG00000164611/ENSG00000134057/ENSG00000145386/ENSG00000133101/ENSG00000164109/ENSG00000117650/ENSG00000156970/ENSG00000100764/ENSG00000112029	UBE2C/AURKB/CDK1/PLK1/CDC20/AURKA/PTTG1/CCNB1/CCNA2/CCNA1/MAD2L1/NEK2/BUB1B/PSMC1/FBXO5	11065/9212/983/5347/991/6790/9232/891/890/8900/4085/4751/701/5700/26271	15	14	ENSG00000175063/ENSG00000178999/ENSG00000170312/ENSG00000166851/ENSG00000117399/ENSG00000087586/ENSG00000164611/ENSG00000134057/ENSG00000145386/ENSG00000133101/ENSG00000164109/ENSG00000117650/ENSG00000156970/ENSG00000112029	1	ENSG00000100764
R-HSA-453276	Regulation of mitotic cell cycle	15/979	84/9020	0.0353704	0.297004	ENSG00000175063/ENSG00000178999/ENSG00000170312/ENSG00000166851/ENSG00000117399/ENSG00000087586/ENSG00000164611/ENSG00000134057/ENSG00000145386/ENSG00000133101/ENSG00000164109/ENSG00000117650/ENSG00000156970/ENSG00000100764/ENSG00000112029	UBE2C/AURKB/CDK1/PLK1/CDC20/AURKA/PTTG1/CCNB1/CCNA2/CCNA1/MAD2L1/NEK2/BUB1B/PSMC1/FBXO5	11065/9212/983/5347/991/6790/9232/891/890/8900/4085/4751/701/5700/26271	15	14	ENSG00000175063/ENSG00000178999/ENSG00000170312/ENSG00000166851/ENSG00000117399/ENSG00000087586/ENSG00000164611/ENSG00000134057/ENSG00000145386/ENSG00000133101/ENSG00000164109/ENSG00000117650/ENSG00000156970/ENSG00000112029	1	ENSG00000100764
R-HSA-190840	Microtubule-dependent trafficking of connexons from Golgi to the plasma membrane	5/979	18/9020	0.038369	0.317338	ENSG00000167552/ENSG00000152086/ENSG00000261456/ENSG00000075886/ENSG00000178462	TUBA1A/TUBA3E/TUBB8/TUBA3D/TUBAL3	7846/112714/347688/113457/79861	5	1	ENSG00000261456	4	ENSG00000167552/ENSG00000152086/ENSG00000075886/ENSG00000178462
R-HSA-196741	Cobalamin (Cbl, vitamin B12) transport and metabolism	5/979	18/9020	0.038369	0.317338	ENSG00000124275/ENSG00000168216/ENSG00000168928/ENSG00000168925/ENSG00000166126	MTRR/LMBRD1/CTRB2/CTRB1/AMN	4552/55788/440387/1504/81693	5	3	ENSG00000168928/ENSG00000168925/ENSG00000166126	2	ENSG00000124275/ENSG00000168216
R-HSA-210991	Basigin interactions	6/979	24/9020	0.0391618	0.321477	ENSG00000103257/ENSG00000168003/ENSG00000151012/ENSG00000143153/ENSG00000092068/ENSG00000100156	SLC7A5/SLC3A2/SLC7A11/ATP1B1/SLC7A8/SLC16A8	8140/6520/23657/481/23428/23539	6	1	ENSG00000100156	5	ENSG00000103257/ENSG00000168003/ENSG00000151012/ENSG00000143153/ENSG00000092068
R-HSA-5685938	HDR through Single Strand Annealing (SSA)	8/979	37/9020	0.0416256	0.339172	ENSG00000133119/ENSG00000175643/ENSG00000136492/ENSG00000197299/ENSG00000138376/ENSG00000174371/ENSG00000138346/ENSG00000012048	RFC3/RMI2/BRIP1/BLM/BARD1/EXO1/DNA2/BRCA1	5983/116028/83990/641/580/9156/1763/672	8	8	ENSG00000133119/ENSG00000175643/ENSG00000136492/ENSG00000197299/ENSG00000138376/ENSG00000174371/ENSG00000138346/ENSG00000012048	0
R-HSA-1614558	Degradation of cysteine and homocysteine	4/979	13/9020	0.0443135	0.355802	ENSG00000128311/ENSG00000139631/ENSG00000183048/ENSG00000137767	TST/CSAD/SLC25A10/SQOR	7263/51380/1468/58472	4	2	ENSG00000139631/ENSG00000183048	2	ENSG00000128311/ENSG00000137767
R-HSA-75035	Chk1/Chk2(Cds1) mediated inactivation of Cyclin B:Cdk1 complex	4/979	13/9020	0.0443135	0.355802	ENSG00000170312/ENSG00000134057/ENSG00000158402/ENSG00000149554	CDK1/CCNB1/CDC25C/CHEK1	983/891/995/1111	4	4	ENSG00000170312/ENSG00000134057/ENSG00000158402/ENSG00000149554	0
R-HSA-5693607	Processing of DNA double-strand break ends	16/979	94/9020	0.0449975	0.356095	ENSG00000111602/ENSG00000145386/ENSG00000133119/ENSG00000133101/ENSG00000175643/ENSG00000109685/ENSG00000136492/ENSG00000197299/ENSG00000138376/ENSG00000174371/ENSG00000138346/ENSG00000012048/ENSG00000196890/ENSG00000149554/ENSG00000092853/ENSG00000124635	TIMELESS/CCNA2/RFC3/CCNA1/RMI2/NSD2/BRIP1/BLM/BARD1/EXO1/DNA2/BRCA1/HIST3H2BB/CHEK1/CLSPN/HIST1H2BJ	8914/890/5983/8900/116028/7468/83990/641/580/9156/1763/672/128312/1111/63967/8970	16	16	ENSG00000111602/ENSG00000145386/ENSG00000133119/ENSG00000133101/ENSG00000175643/ENSG00000109685/ENSG00000136492/ENSG00000197299/ENSG00000138376/ENSG00000174371/ENSG00000138346/ENSG00000012048/ENSG00000196890/ENSG00000149554/ENSG00000092853/ENSG00000124635	0
R-HSA-8957275	Post-translational protein phosphorylation	16/979	94/9020	0.0449975	0.356095	ENSG00000197249/ENSG00000100097/ENSG00000091136/ENSG00000115414/ENSG00000128564/ENSG00000169439/ENSG00000125378/ENSG00000183087/ENSG00000162576/ENSG00000163975/ENSG00000166147/ENSG00000074855/ENSG00000118137/ENSG00000198734/ENSG00000102854/ENSG00000170558	SERPINA1/LGALS1/LAMB1/FN1/VGF/SDC2/BMP4/GAS6/MXRA8/MELTF/FBN1/ANO8/APOA1/F5/MSLN/CDH2	5265/3956/3912/2335/7425/6383/652/2621/54587/4241/2200/57719/335/2153/10232/1000	16	12	ENSG00000100097/ENSG00000091136/ENSG00000128564/ENSG00000169439/ENSG00000183087/ENSG00000162576/ENSG00000163975/ENSG00000166147/ENSG00000074855/ENSG00000118137/ENSG00000102854/ENSG00000170558	4	ENSG00000197249/ENSG00000115414/ENSG00000125378/ENSG00000198734
R-HSA-2022854	Keratan sulfate biosynthesis	6/979	25/9020	0.0469673	0.359575	ENSG00000158470/ENSG00000008513/ENSG00000157350/ENSG00000130958/ENSG00000175264/ENSG00000126091	B4GALT5/ST3GAL1/ST3GAL2/SLC35D2/CHST1/ST3GAL3	9334/6482/6483/11046/8534/6487	6	4	ENSG00000008513/ENSG00000157350/ENSG00000175264/ENSG00000126091	2	ENSG00000158470/ENSG00000130958
R-HSA-5696397	Gap-filling DNA repair synthesis and ligation in GG-NER	6/979	25/9020	0.0469673	0.359575	ENSG00000105486/ENSG00000177084/ENSG00000062822/ENSG00000132646/ENSG00000133119/ENSG00000100479	LIG1/POLE/POLD1/PCNA/RFC3/POLE2	3978/5426/5424/5111/5983/5427	6	6	ENSG00000105486/ENSG00000177084/ENSG00000062822/ENSG00000132646/ENSG00000133119/ENSG00000100479	0
R-HSA-1362277	Transcription of E2F targets under negative control by DREAM complex	5/979	19/9020	0.047572	0.359575	ENSG00000131747/ENSG00000132646/ENSG00000101412/ENSG00000094804/ENSG00000164045	TOP2A/PCNA/E2F1/CDC6/CDC25A	7153/5111/1869/990/993	5	5	ENSG00000131747/ENSG00000132646/ENSG00000101412/ENSG00000094804/ENSG00000164045	0
R-HSA-190872	Transport of connexons to the plasma membrane	5/979	19/9020	0.047572	0.359575	ENSG00000167552/ENSG00000152086/ENSG00000261456/ENSG00000075886/ENSG00000178462	TUBA1A/TUBA3E/TUBB8/TUBA3D/TUBAL3	7846/112714/347688/113457/79861	5	1	ENSG00000261456	4	ENSG00000167552/ENSG00000152086/ENSG00000075886/ENSG00000178462
R-HSA-8849932	Synaptic adhesion-like molecules	5/979	19/9020	0.047572	0.359575	ENSG00000105426/ENSG00000161509/ENSG00000105464/ENSG00000132535/ENSG00000153707	PTPRS/GRIN2C/GRIN2D/DLG4/PTPRD	5802/2905/2906/1742/5789	5	5	ENSG00000105426/ENSG00000161509/ENSG00000105464/ENSG00000132535/ENSG00000153707	0
R-HSA-380270	Recruitment of mitotic centrosome proteins and complexes	14/979	80/9020	0.0477254	0.359575	ENSG00000170312/ENSG00000166851/ENSG00000196230/ENSG00000167552/ENSG00000151849/ENSG00000142731/ENSG00000117650/ENSG00000249115/ENSG00000131351/ENSG00000077380/ENSG00000141577/ENSG00000103995/ENSG00000008128/ENSG00000213397	CDK1/PLK1/TUBB/TUBA1A/CENPJ/PLK4/NEK2/HAUS5/HAUS8/DYNC1I2/CEP131/CEP152/CDK11A/HAUS7	983/5347/203068/7846/55835/10733/4751/23354/93323/1781/22994/22995/728642/55559	14	12	ENSG00000170312/ENSG00000166851/ENSG00000196230/ENSG00000151849/ENSG00000142731/ENSG00000117650/ENSG00000249115/ENSG00000131351/ENSG00000141577/ENSG00000103995/ENSG00000008128/ENSG00000213397	2	ENSG00000167552/ENSG00000077380
R-HSA-380287	Centrosome maturation	14/979	80/9020	0.0477254	0.359575	ENSG00000170312/ENSG00000166851/ENSG00000196230/ENSG00000167552/ENSG00000151849/ENSG00000142731/ENSG00000117650/ENSG00000249115/ENSG00000131351/ENSG00000077380/ENSG00000141577/ENSG00000103995/ENSG00000008128/ENSG00000213397	CDK1/PLK1/TUBB/TUBA1A/CENPJ/PLK4/NEK2/HAUS5/HAUS8/DYNC1I2/CEP131/CEP152/CDK11A/HAUS7	983/5347/203068/7846/55835/10733/4751/23354/93323/1781/22994/22995/728642/55559	14	12	ENSG00000170312/ENSG00000166851/ENSG00000196230/ENSG00000151849/ENSG00000142731/ENSG00000117650/ENSG00000249115/ENSG00000131351/ENSG00000141577/ENSG00000103995/ENSG00000008128/ENSG00000213397	2	ENSG00000167552/ENSG00000077380
R-HSA-5633007	Regulation of TP53 Activity	24/979	156/9020	0.0490556	0.367083	ENSG00000178999/ENSG00000170312/ENSG00000088325/ENSG00000087586/ENSG00000161642/ENSG00000145386/ENSG00000133119/ENSG00000133101/ENSG00000175643/ENSG00000165782/ENSG00000136492/ENSG00000197299/ENSG00000118515/ENSG00000073282/ENSG00000178913/ENSG00000036672/ENSG00000138376/ENSG00000106617/ENSG00000108984/ENSG00000174371/ENSG00000138346/ENSG00000012048/ENSG00000078900/ENSG00000149554	AURKB/CDK1/TPX2/AURKA/ZNF385A/CCNA2/RFC3/CCNA1/RMI2/PIP4P1/BRIP1/BLM/SGK1/TP63/TAF7/USP2/BARD1/PRKAG2/MAP2K6/EXO1/DNA2/BRCA1/TP73/CHEK1	9212/983/22974/6790/25946/890/5983/8900/116028/90809/83990/641/6446/8626/6879/9099/580/51422/5608/9156/1763/672/7161/1111	24	18	ENSG00000178999/ENSG00000170312/ENSG00000088325/ENSG00000087586/ENSG00000161642/ENSG00000145386/ENSG00000133119/ENSG00000133101/ENSG00000175643/ENSG00000136492/ENSG00000197299/ENSG00000138376/ENSG00000108984/ENSG00000174371/ENSG00000138346/ENSG00000012048/ENSG00000078900/ENSG00000149554	6	ENSG00000165782/ENSG00000118515/ENSG00000073282/ENSG00000178913/ENSG00000036672/ENSG00000106617
R-HSA-5656169	Termination of translesion DNA synthesis	7/979	32/9020	0.0520205	0.384044	ENSG00000166803/ENSG00000177084/ENSG00000062822/ENSG00000132646/ENSG00000133119/ENSG00000156587/ENSG00000100479	PCLAF/POLE/POLD1/PCNA/RFC3/UBE2L6/POLE2	9768/5426/5424/5111/5983/9246/5427	7	6	ENSG00000166803/ENSG00000177084/ENSG00000062822/ENSG00000132646/ENSG00000133119/ENSG00000100479	1	ENSG00000156587
R-HSA-5694530	Cargo concentration in the ER	7/979	32/9020	0.0520205	0.384044	ENSG00000197249/ENSG00000174871/ENSG00000162236/ENSG00000109321/ENSG00000110195/ENSG00000109861/ENSG00000198734	SERPINA1/CNIH2/STX5/AREG/FOLR1/CTSC/F5	5265/254263/6811/374/2348/1075/2153	7	2	ENSG00000174871/ENSG00000109861	5	ENSG00000197249/ENSG00000162236/ENSG00000109321/ENSG00000110195/ENSG00000198734
R-HSA-381426	Regulation of Insulin-like Growth Factor (IGF) transport and uptake by Insulin-like Growth Factor Binding Proteins (IGFBPs)	17/979	104/9020	0.0550988	0.386179	ENSG00000197249/ENSG00000100097/ENSG00000091136/ENSG00000115414/ENSG00000128564/ENSG00000169439/ENSG00000125378/ENSG00000183087/ENSG00000162576/ENSG00000163975/ENSG00000166147/ENSG00000074855/ENSG00000118137/ENSG00000198734/ENSG00000167779/ENSG00000102854/ENSG00000170558	SERPINA1/LGALS1/LAMB1/FN1/VGF/SDC2/BMP4/GAS6/MXRA8/MELTF/FBN1/ANO8/APOA1/F5/IGFBP6/MSLN/CDH2	5265/3956/3912/2335/7425/6383/652/2621/54587/4241/2200/57719/335/2153/3489/10232/1000	17	13	ENSG00000100097/ENSG00000091136/ENSG00000128564/ENSG00000169439/ENSG00000183087/ENSG00000162576/ENSG00000163975/ENSG00000166147/ENSG00000074855/ENSG00000118137/ENSG00000167779/ENSG00000102854/ENSG00000170558	4	ENSG00000197249/ENSG00000115414/ENSG00000125378/ENSG00000198734
R-HSA-1592389	Activation of Matrix Metalloproteinases	6/979	26/9020	0.0556688	0.386179	ENSG00000136943/ENSG00000156103/ENSG00000275896/ENSG00000168928/ENSG00000157227/ENSG00000168925	CTSV/MMP16/PRSS2/CTRB2/MMP14/CTRB1	1515/4325/5645/440387/4323/1504	6	5	ENSG00000136943/ENSG00000156103/ENSG00000168928/ENSG00000157227/ENSG00000168925	1	ENSG00000275896
R-HSA-421270	Cell-cell junction organization	10/979	53/9020	0.0562693	0.386179	ENSG00000189143/ENSG00000181885/ENSG00000106404/ENSG00000145526/ENSG00000253958/ENSG00000163347/ENSG00000184113/ENSG00000179242/ENSG00000102981/ENSG00000170558	CLDN4/CLDN7/CLDN15/CDH18/CLDN23/CLDN1/CLDN5/CDH4/PARD6A/CDH2	1364/1366/24146/1016/137075/9076/7122/1002/50855/1000	10	6	ENSG00000106404/ENSG00000145526/ENSG00000184113/ENSG00000179242/ENSG00000102981/ENSG00000170558	4	ENSG00000189143/ENSG00000181885/ENSG00000253958/ENSG00000163347
R-HSA-1482922	Acyl chain remodelling of PI	4/979	14/9020	0.0568736	0.386179	ENSG00000188257/ENSG00000069764/ENSG00000121316/ENSG00000153246	PLA2G2A/PLA2G10/PLBD1/PLA2R1	5320/8399/79887/22925	4	4	ENSG00000188257/ENSG00000069764/ENSG00000121316/ENSG00000153246	0
R-HSA-162658	Golgi Cisternae Pericentriolar Stack Reorganization	4/979	14/9020	0.0568736	0.386179	ENSG00000170312/ENSG00000166851/ENSG00000134057/ENSG00000157456	CDK1/PLK1/CCNB1/CCNB2	983/5347/891/9133	4	4	ENSG00000170312/ENSG00000166851/ENSG00000134057/ENSG00000157456	0
R-HSA-174411	Polymerase switching on the C-strand of the telomere	4/979	14/9020	0.0568736	0.386179	ENSG00000062822/ENSG00000132646/ENSG00000133119/ENSG00000014138	POLD1/PCNA/RFC3/POLA2	5424/5111/5983/23649	4	4	ENSG00000062822/ENSG00000132646/ENSG00000133119/ENSG00000014138	0
R-HSA-438066	Unblocking of NMDA receptor, glutamate binding and activation	4/979	14/9020	0.0568736	0.386179	ENSG00000058404/ENSG00000161509/ENSG00000105464/ENSG00000132535	CAMK2B/GRIN2C/GRIN2D/DLG4	816/2905/2906/1742	4	3	ENSG00000161509/ENSG00000105464/ENSG00000132535	1	ENSG00000058404
R-HSA-5358565	Mismatch repair (MMR) directed by MSH2:MSH6 (MutSalpha)	4/979	14/9020	0.0568736	0.386179	ENSG00000105486/ENSG00000062822/ENSG00000132646/ENSG00000174371	LIG1/POLD1/PCNA/EXO1	3978/5424/5111/9156	4	4	ENSG00000105486/ENSG00000062822/ENSG00000132646/ENSG00000174371	0
R-HSA-5358606	Mismatch repair (MMR) directed by MSH2:MSH3 (MutSbeta)	4/979	14/9020	0.0568736	0.386179	ENSG00000105486/ENSG00000062822/ENSG00000132646/ENSG00000174371	LIG1/POLD1/PCNA/EXO1	3978/5424/5111/9156	4	4	ENSG00000105486/ENSG00000062822/ENSG00000132646/ENSG00000174371	0
R-HSA-6803205	TP53 regulates transcription of several additional cell death genes whose specific roles in p53-dependent apoptosis remain uncertain	4/979	14/9020	0.0568736	0.386179	ENSG00000089685/ENSG00000073282/ENSG00000078900/ENSG00000115129	BIRC5/TP63/TP73/TP53I3	332/8626/7161/9540	4	3	ENSG00000089685/ENSG00000078900/ENSG00000115129	1	ENSG00000073282
R-HSA-69091	Polymerase switching	4/979	14/9020	0.0568736	0.386179	ENSG00000062822/ENSG00000132646/ENSG00000133119/ENSG00000014138	POLD1/PCNA/RFC3/POLA2	5424/5111/5983/23649	4	4	ENSG00000062822/ENSG00000132646/ENSG00000133119/ENSG00000014138	0
R-HSA-69109	Leading Strand Synthesis	4/979	14/9020	0.0568736	0.386179	ENSG00000062822/ENSG00000132646/ENSG00000133119/ENSG00000014138	POLD1/PCNA/RFC3/POLA2	5424/5111/5983/23649	4	4	ENSG00000062822/ENSG00000132646/ENSG00000133119/ENSG00000014138	0
R-HSA-69166	Removal of the Flap Intermediate	4/979	14/9020	0.0568736	0.386179	ENSG00000062822/ENSG00000132646/ENSG00000014138/ENSG00000138346	POLD1/PCNA/POLA2/DNA2	5424/5111/23649/1763	4	4	ENSG00000062822/ENSG00000132646/ENSG00000014138/ENSG00000138346	0
R-HSA-6806834	Signaling by MET	13/979	75/9020	0.0587439	0.396431	ENSG00000196739/ENSG00000053747/ENSG00000130702/ENSG00000091136/ENSG00000108821/ENSG00000115414/ENSG00000168542/ENSG00000130635/ENSG00000164171/ENSG00000196878/ENSG00000204262/ENSG00000139219/ENSG00000080573	COL27A1/LAMA3/LAMA5/LAMB1/COL1A1/FN1/COL3A1/COL5A1/ITGA2/LAMB3/COL5A2/COL2A1/COL5A3	85301/3909/3911/3912/1277/2335/1281/1289/3673/3914/1290/1280/50509	13	11	ENSG00000196739/ENSG00000053747/ENSG00000130702/ENSG00000091136/ENSG00000108821/ENSG00000168542/ENSG00000130635/ENSG00000196878/ENSG00000204262/ENSG00000139219/ENSG00000080573	2	ENSG00000115414/ENSG00000164171
R-HSA-8856688	Golgi-to-ER retrograde transport	20/979	129/9020	0.0636191	0.426714	ENSG00000136883/ENSG00000112984/ENSG00000186185/ENSG00000137807/ENSG00000237649/ENSG00000138778/ENSG00000167552/ENSG00000121621/ENSG00000090889/ENSG00000138160/ENSG00000142945/ENSG00000167702/ENSG00000077380/ENSG00000163808/ENSG00000138182/ENSG00000152086/ENSG00000261456/ENSG00000075886/ENSG00000104892/ENSG00000178462	KIF12/KIF20A/KIF18B/KIF23/KIFC1/CENPE/TUBA1A/KIF18A/KIF4A/KIF11/KIF2C/KIFC2/DYNC1I2/KIF15/KIF20B/TUBA3E/TUBB8/TUBA3D/KLC3/TUBAL3	113220/10112/146909/9493/3833/1062/7846/81930/24137/3832/11004/90990/1781/56992/9585/112714/347688/113457/147700/79861	20	14	ENSG00000136883/ENSG00000112984/ENSG00000186185/ENSG00000137807/ENSG00000237649/ENSG00000138778/ENSG00000121621/ENSG00000090889/ENSG00000138160/ENSG00000142945/ENSG00000167702/ENSG00000163808/ENSG00000138182/ENSG00000261456	6	ENSG00000167552/ENSG00000077380/ENSG00000152086/ENSG00000075886/ENSG00000104892/ENSG00000178462
R-HSA-69473	G2/M DNA damage checkpoint	15/979	91/9020	0.064636	0.430907	ENSG00000170312/ENSG00000134057/ENSG00000133119/ENSG00000175643/ENSG00000109685/ENSG00000136492/ENSG00000197299/ENSG00000138376/ENSG00000174371/ENSG00000138346/ENSG00000012048/ENSG00000196890/ENSG00000158402/ENSG00000149554/ENSG00000124635	CDK1/CCNB1/RFC3/RMI2/NSD2/BRIP1/BLM/BARD1/EXO1/DNA2/BRCA1/HIST3H2BB/CDC25C/CHEK1/HIST1H2BJ	983/891/5983/116028/7468/83990/641/580/9156/1763/672/128312/995/1111/8970	15	15	ENSG00000170312/ENSG00000134057/ENSG00000133119/ENSG00000175643/ENSG00000109685/ENSG00000136492/ENSG00000197299/ENSG00000138376/ENSG00000174371/ENSG00000138346/ENSG00000012048/ENSG00000196890/ENSG00000158402/ENSG00000149554/ENSG00000124635	0
R-HSA-5173105	O-linked glycosylation	16/979	99/9020	0.0668541	0.443009	ENSG00000117983/ENSG00000158470/ENSG00000008513/ENSG00000136378/ENSG00000145808/ENSG00000144278/ENSG00000070731/ENSG00000197558/ENSG00000165905/ENSG00000157350/ENSG00000112902/ENSG00000138316/ENSG00000184956/ENSG00000126091/ENSG00000176597/ENSG00000174473	MUC5B/B4GALT5/ST3GAL1/ADAMTS7/ADAMTS19/GALNT13/ST6GALNAC2/SSPO/LARGE2/ST3GAL2/SEMA5A/ADAMTS14/MUC6/ST3GAL3/B3GNT5/GALNTL6	727897/9334/6482/11173/171019/114805/10610/23145/120071/6483/9037/140766/4588/6487/84002/442117	16	12	ENSG00000008513/ENSG00000136378/ENSG00000145808/ENSG00000144278/ENSG00000197558/ENSG00000165905/ENSG00000157350/ENSG00000112902/ENSG00000138316/ENSG00000184956/ENSG00000126091/ENSG00000174473	4	ENSG00000117983/ENSG00000158470/ENSG00000070731/ENSG00000176597
R-HSA-2129379	Molecules associated with elastic fibres	7/979	34/9020	0.068911	0.452732	ENSG00000115414/ENSG00000125378/ENSG00000105855/ENSG00000077942/ENSG00000172638/ENSG00000166147/ENSG00000140092	FN1/BMP4/ITGB8/FBLN1/EFEMP2/FBN1/FBLN5	2335/652/3696/2192/30008/2200/10516	7	3	ENSG00000077942/ENSG00000172638/ENSG00000166147	4	ENSG00000115414/ENSG00000125378/ENSG00000105855/ENSG00000140092
R-HSA-909733	Interferon alpha/beta signaling	10/979	55/9020	0.0694742	0.452732	ENSG00000115415/ENSG00000117595/ENSG00000162645/ENSG00000172183/ENSG00000185885/ENSG00000068079/ENSG00000184557/ENSG00000130303/ENSG00000165949/ENSG00000089127	STAT1/IRF6/GBP2/ISG20/IFITM1/IFI35/SOCS3/BST2/IFI27/OAS1	6772/3664/2634/3669/8519/3430/9021/684/3429/4938	10	0		10	ENSG00000115415/ENSG00000117595/ENSG00000162645/ENSG00000172183/ENSG00000185885/ENSG00000068079/ENSG00000184557/ENSG00000130303/ENSG00000165949/ENSG00000089127
R-HSA-982772	Growth hormone receptor signaling	5/979	21/9020	0.0695561	0.452732	ENSG00000113494/ENSG00000115415/ENSG00000185950/ENSG00000184557/ENSG00000112964	PRLR/STAT1/IRS2/SOCS3/GHR	5618/6772/8660/9021/2690	5	1	ENSG00000112964	4	ENSG00000113494/ENSG00000115415/ENSG00000185950/ENSG00000184557
R-HSA-5358508	Mismatch Repair	4/979	15/9020	0.0711286	0.457553	ENSG00000105486/ENSG00000062822/ENSG00000132646/ENSG00000174371	LIG1/POLD1/PCNA/EXO1	3978/5424/5111/9156	4	4	ENSG00000105486/ENSG00000062822/ENSG00000132646/ENSG00000174371	0
R-HSA-5686938	Regulation of TLR by endogenous ligand	4/979	15/9020	0.0711286	0.457553	ENSG00000163220/ENSG00000143546/ENSG00000129988/ENSG00000135218	S100A9/S100A8/LBP/CD36	6280/6279/3929/948	4	0		4	ENSG00000163220/ENSG00000143546/ENSG00000129988/ENSG00000135218
R-HSA-74752	Signaling by Insulin receptor	11/979	63/9020	0.0747285	0.477915	ENSG00000101255/ENSG00000110719/ENSG00000185950/ENSG00000131100/ENSG00000156427/ENSG00000068078/ENSG00000159720/ENSG00000066468/ENSG00000077782/ENSG00000100554/ENSG00000250565	TRIB3/TCIRG1/IRS2/ATP6V1E1/FGF18/FGFR3/ATP6V0D1/FGFR2/FGFR1/ATP6V1D/ATP6V1E2	57761/10312/8660/529/8817/2261/9114/2263/2260/51382/90423	11	5	ENSG00000110719/ENSG00000156427/ENSG00000068078/ENSG00000066468/ENSG00000077782	6	ENSG00000101255/ENSG00000185950/ENSG00000131100/ENSG00000159720/ENSG00000100554/ENSG00000250565
R-HSA-8955332	Carboxyterminal post-translational modifications of tubulin	7/979	35/9020	0.0784506	0.498819	ENSG00000167552/ENSG00000141933/ENSG00000152086/ENSG00000261456/ENSG00000075886/ENSG00000165923/ENSG00000178462	TUBA1A/TPGS1/TUBA3E/TUBB8/TUBA3D/AGBL2/TUBAL3	7846/91978/112714/347688/113457/79841/79861	7	3	ENSG00000141933/ENSG00000261456/ENSG00000165923	4	ENSG00000167552/ENSG00000152086/ENSG00000075886/ENSG00000178462
R-HSA-389977	Post-chaperonin tubulin folding pathway	5/979	22/9020	0.0823218	0.512991	ENSG00000167552/ENSG00000152086/ENSG00000075886/ENSG00000285053/ENSG00000178462	TUBA1A/TUBA3E/TUBA3D/TBCE/TUBAL3	7846/112714/113457/6905/79861	5	1	ENSG00000285053	4	ENSG00000167552/ENSG00000152086/ENSG00000075886/ENSG00000178462
R-HSA-913709	O-linked glycosylation of mucins	10/979	57/9020	0.0844909	0.512991	ENSG00000117983/ENSG00000158470/ENSG00000008513/ENSG00000144278/ENSG00000070731/ENSG00000157350/ENSG00000184956/ENSG00000126091/ENSG00000176597/ENSG00000174473	MUC5B/B4GALT5/ST3GAL1/GALNT13/ST6GALNAC2/ST3GAL2/MUC6/ST3GAL3/B3GNT5/GALNTL6	727897/9334/6482/114805/10610/6483/4588/6487/84002/442117	10	6	ENSG00000008513/ENSG00000144278/ENSG00000157350/ENSG00000184956/ENSG00000126091/ENSG00000174473	4	ENSG00000117983/ENSG00000158470/ENSG00000070731/ENSG00000176597
R-HSA-1234158	Regulation of gene expression by Hypoxia-inducible Factor	3/979	9020-10-01	0.0855376	0.512991	ENSG00000164442/ENSG00000100644/ENSG00000112715	CITED2/HIF1A/VEGFA	10370/3091/7422	3	0		3	ENSG00000164442/ENSG00000100644/ENSG00000112715
R-HSA-174437	Removal of the Flap Intermediate from the C-strand	3/979	9020-10-01	0.0855376	0.512991	ENSG00000062822/ENSG00000132646/ENSG00000138346	POLD1/PCNA/DNA2	5424/5111/1763	3	3	ENSG00000062822/ENSG00000132646/ENSG00000138346	0
R-HSA-2465910	MASTL Facilitates Mitotic Progression	3/979	9020-10-01	0.0855376	0.512991	ENSG00000170312/ENSG00000134057/ENSG00000120539	CDK1/CCNB1/MASTL	983/891/84930	3	3	ENSG00000170312/ENSG00000134057/ENSG00000120539	0
R-HSA-2586552	Signaling by Leptin	3/979	9020-10-01	0.0855376	0.512991	ENSG00000185950/ENSG00000184557/ENSG00000116678	IRS2/SOCS3/LEPR	8660/9021/3953	3	0		3	ENSG00000185950/ENSG00000184557/ENSG00000116678
R-HSA-381183	ATF6 (ATF6-alpha) activates chaperone genes	3/979	9020-10-01	0.0855376	0.512991	ENSG00000175197/ENSG00000100219/ENSG00000118217	DDIT3/XBP1/ATF6	1649/7494/22926	3	0		3	ENSG00000175197/ENSG00000100219/ENSG00000118217
R-HSA-73929	Base-Excision Repair, AP Site Formation	3/979	9020-10-01	0.0855376	0.512991	ENSG00000076248/ENSG00000140398/ENSG00000132781	UNG/NEIL1/MUTYH	7374/79661/4595	3	3	ENSG00000076248/ENSG00000140398/ENSG00000132781	0
R-HSA-2219530	Constitutive Signaling by Aberrant PI3K in Cancer	9/979	50/9020	0.086739	0.512991	ENSG00000185950/ENSG00000156427/ENSG00000068078/ENSG00000178568/ENSG00000066468/ENSG00000077782/ENSG00000174808/ENSG00000138798/ENSG00000141968	IRS2/FGF18/FGFR3/ERBB4/FGFR2/FGFR1/BTC/EGF/VAV1	8660/8817/2261/2066/2263/2260/685/1950/7409	9	7	ENSG00000156427/ENSG00000068078/ENSG00000178568/ENSG00000066468/ENSG00000077782/ENSG00000138798/ENSG00000141968	2	ENSG00000185950/ENSG00000174808
R-HSA-936837	Ion transport by P-type ATPases	9/979	50/9020	0.086739	0.512991	ENSG00000058404/ENSG00000143153/ENSG00000089356/ENSG00000196296/ENSG00000124406/ENSG00000130270/ENSG00000132932/ENSG00000127249/ENSG00000187527	CAMK2B/ATP1B1/FXYD3/ATP2A1/ATP8A1/ATP8B3/ATP8A2/ATP13A4/ATP13A5	816/481/5349/487/10396/148229/51761/84239/344905	9	6	ENSG00000089356/ENSG00000196296/ENSG00000124406/ENSG00000130270/ENSG00000127249/ENSG00000187527	3	ENSG00000058404/ENSG00000143153/ENSG00000132932
R-HSA-1362300	Transcription of E2F targets under negative control by p107 (RBL1) and p130 (RBL2) in complex with HDAC1	4/979	16/9020	0.087018	0.512991	ENSG00000101057/ENSG00000170312/ENSG00000101412/ENSG00000145386	MYBL2/CDK1/E2F1/CCNA2	4605/983/1869/890	4	4	ENSG00000101057/ENSG00000170312/ENSG00000101412/ENSG00000145386	0
R-HSA-442729	CREB phosphorylation through the activation of CaMKII	4/979	16/9020	0.087018	0.512991	ENSG00000058404/ENSG00000161509/ENSG00000105464/ENSG00000132535	CAMK2B/GRIN2C/GRIN2D/DLG4	816/2905/2906/1742	4	3	ENSG00000161509/ENSG00000105464/ENSG00000132535	1	ENSG00000058404
R-HSA-5423646	Aflatoxin activation and detoxification	4/979	16/9020	0.087018	0.512991	ENSG00000106258/ENSG00000099998/ENSG00000100031/ENSG00000162482	CYP3A5/GGT5/GGT1/AKR7A3	1577/2687/2678/22977	4	3	ENSG00000106258/ENSG00000100031/ENSG00000162482	1	ENSG00000099998
R-HSA-190861	Gap junction assembly	6/979	29/9020	0.0872085	0.512991	ENSG00000167552/ENSG00000152086/ENSG00000189280/ENSG00000261456/ENSG00000075886/ENSG00000178462	TUBA1A/TUBA3E/GJB5/TUBB8/TUBA3D/TUBAL3	7846/112714/2709/347688/113457/79861	6	2	ENSG00000189280/ENSG00000261456	4	ENSG00000167552/ENSG00000152086/ENSG00000075886/ENSG00000178462
R-HSA-166208	mTORC1-mediated signalling	5/979	23/9020	0.0962353	0.5601	ENSG00000025039/ENSG00000149357/ENSG00000155876/ENSG00000187840/ENSG00000116954	RRAGD/LAMTOR1/RRAGA/EIF4EBP1/RRAGC	58528/55004/10670/1978/64121	5	0		5	ENSG00000025039/ENSG00000149357/ENSG00000155876/ENSG00000187840/ENSG00000116954
R-HSA-8854691	Interleukin-20 family signaling	5/979	23/9020	0.0962353	0.5601	ENSG00000115415/ENSG00000016402/ENSG00000142224/ENSG00000142677/ENSG00000174564	STAT1/IL20RA/IL19/IL22RA1/IL20RB	6772/53832/29949/58985/53833	5	3	ENSG00000142224/ENSG00000142677/ENSG00000174564	2	ENSG00000115415/ENSG00000016402
R-HSA-109704	PI3K Cascade	6/979	30/9020	0.0995104	0.570112	ENSG00000101255/ENSG00000185950/ENSG00000156427/ENSG00000068078/ENSG00000066468/ENSG00000077782	TRIB3/IRS2/FGF18/FGFR3/FGFR2/FGFR1	57761/8660/8817/2261/2263/2260	6	4	ENSG00000156427/ENSG00000068078/ENSG00000066468/ENSG00000077782	2	ENSG00000101255/ENSG00000185950
R-HSA-114452	Activation of BH3-only proteins	6/979	30/9020	0.0995104	0.570112	ENSG00000101412/ENSG00000073282/ENSG00000153094/ENSG00000171791/ENSG00000141682/ENSG00000078900	E2F1/TP63/BCL2L11/BCL2/PMAIP1/TP73	1869/8626/10018/596/5366/7161	6	2	ENSG00000101412/ENSG00000078900	4	ENSG00000073282/ENSG00000153094/ENSG00000171791/ENSG00000141682
R-HSA-451326	Activation of kainate receptors upon glutamate binding	6/979	30/9020	0.0995104	0.570112	ENSG00000149403/ENSG00000163873/ENSG00000127588/ENSG00000164418/ENSG00000132535/ENSG00000114450	GRIK4/GRIK3/GNG13/GRIK2/DLG4/GNB4	2900/2899/51764/2898/1742/59345	6	5	ENSG00000149403/ENSG00000163873/ENSG00000127588/ENSG00000164418/ENSG00000132535	1	ENSG00000114450
R-HSA-176814	Activation of APC/C and APC/C:Cdc20 mediated degradation of mitotic proteins	12/979	74/9020	0.100776	0.574372	ENSG00000175063/ENSG00000170312/ENSG00000166851/ENSG00000117399/ENSG00000164611/ENSG00000134057/ENSG00000145386/ENSG00000133101/ENSG00000164109/ENSG00000117650/ENSG00000156970/ENSG00000100764	UBE2C/CDK1/PLK1/CDC20/PTTG1/CCNB1/CCNA2/CCNA1/MAD2L1/NEK2/BUB1B/PSMC1	11065/983/5347/991/9232/891/890/8900/4085/4751/701/5700	12	11	ENSG00000175063/ENSG00000170312/ENSG00000166851/ENSG00000117399/ENSG00000164611/ENSG00000134057/ENSG00000145386/ENSG00000133101/ENSG00000164109/ENSG00000117650/ENSG00000156970	1	ENSG00000100764
R-HSA-446219	Synthesis of substrates in N-glycan biosythesis	10/979	59/9020	0.101335	0.57458	ENSG00000102032/ENSG00000204386/ENSG00000167508/ENSG00000008513/ENSG00000070731/ENSG00000117143/ENSG00000157350/ENSG00000070526/ENSG00000126091/ENSG00000117069	RENBP/NEU1/MVD/ST3GAL1/ST6GALNAC2/UAP1/ST3GAL2/ST6GALNAC1/ST3GAL3/ST6GALNAC5	5973/4758/4597/6482/10610/6675/6483/55808/6487/81849	10	4	ENSG00000008513/ENSG00000157350/ENSG00000126091/ENSG00000117069	6	ENSG00000102032/ENSG00000204386/ENSG00000167508/ENSG00000070731/ENSG00000117143/ENSG00000070526
R-HSA-196757	Metabolism of folate and pterines	4/979	17/9020	0.104457	0.589242	ENSG00000182199/ENSG00000065911/ENSG00000136010/ENSG00000228716	SHMT2/MTHFD2/ALDH1L2/DHFR	6472/10797/160428/1719	4	1	ENSG00000228716	3	ENSG00000182199/ENSG00000065911/ENSG00000136010
R-HSA-2142753	Arachidonic acid metabolism	9/979	52/9020	0.105219	0.590517	ENSG00000012779/ENSG00000165591/ENSG00000176153/ENSG00000213316/ENSG00000138115/ENSG00000099998/ENSG00000100031/ENSG00000059377/ENSG00000105852	ALOX5/FAAH2/GPX2/LTC4S/CYP2C8/GGT5/GGT1/TBXAS1/PON3	240/158584/2877/4056/1558/2687/2678/6916/5446	9	6	ENSG00000012779/ENSG00000176153/ENSG00000213316/ENSG00000138115/ENSG00000100031/ENSG00000059377	3	ENSG00000165591/ENSG00000099998/ENSG00000105852
R-HSA-6803207	TP53 Regulates Transcription of Caspase Activators and Caspases	3/979	9020-11-01	0.108477	0.595327	ENSG00000177595/ENSG00000073282/ENSG00000078900	PIDD1/TP63/TP73	55367/8626/7161	3	2	ENSG00000177595/ENSG00000078900	1	ENSG00000073282
R-HSA-6803211	TP53 Regulates Transcription of Death Receptors and Ligands	3/979	9020-11-01	0.108477	0.595327	ENSG00000073282/ENSG00000078900/ENSG00000026103	TP63/TP73/FAS	8626/7161/355	3	2	ENSG00000078900/ENSG00000026103	1	ENSG00000073282
R-HSA-1500931	Cell-Cell communication	17/979	114/9020	0.108604	0.595327	ENSG00000053747/ENSG00000189143/ENSG00000196776/ENSG00000073712/ENSG00000178209/ENSG00000147044/ENSG00000181885/ENSG00000106404/ENSG00000145526/ENSG00000196878/ENSG00000253958/ENSG00000163347/ENSG00000184113/ENSG00000065618/ENSG00000179242/ENSG00000102981/ENSG00000170558	LAMA3/CLDN4/CD47/FERMT2/PLEC/CASK/CLDN7/CLDN15/CDH18/LAMB3/CLDN23/CLDN1/CLDN5/COL17A1/CDH4/PARD6A/CDH2	3909/1364/961/10979/5339/8573/1366/24146/1016/3914/137075/9076/7122/1308/1002/50855/1000	17	10	ENSG00000053747/ENSG00000178209/ENSG00000106404/ENSG00000145526/ENSG00000196878/ENSG00000184113/ENSG00000065618/ENSG00000179242/ENSG00000102981/ENSG00000170558	7	ENSG00000189143/ENSG00000196776/ENSG00000073712/ENSG00000147044/ENSG00000181885/ENSG00000253958/ENSG00000163347
R-HSA-373080	Class B/2 (Secretin family receptors)	12/979	75/9020	0.108782	0.595327	ENSG00000164690/ENSG00000128165/ENSG00000155760/ENSG00000196352/ENSG00000174804/ENSG00000185920/ENSG00000127588/ENSG00000169884/ENSG00000106018/ENSG00000065325/ENSG00000114450/ENSG00000117425	SHH/ADM2/FZD7/CD55/FZD4/PTCH1/GNG13/WNT10B/VIPR2/GLP2R/GNB4/PTCH2	6469/79924/8324/1604/8322/5727/51764/7480/7434/9340/59345/8643	12	6	ENSG00000164690/ENSG00000127588/ENSG00000169884/ENSG00000106018/ENSG00000065325/ENSG00000117425	6	ENSG00000128165/ENSG00000155760/ENSG00000196352/ENSG00000174804/ENSG00000185920/ENSG00000114450
R-HSA-8852276	The role of GTSE1 in G2/M progression after G2 checkpoint	12/979	75/9020	0.108782	0.595327	ENSG00000170312/ENSG00000166851/ENSG00000075218/ENSG00000124762/ENSG00000134057/ENSG00000167552/ENSG00000157456/ENSG00000100764/ENSG00000152086/ENSG00000261456/ENSG00000075886/ENSG00000178462	CDK1/PLK1/GTSE1/CDKN1A/CCNB1/TUBA1A/CCNB2/PSMC1/TUBA3E/TUBB8/TUBA3D/TUBAL3	983/5347/51512/1026/891/7846/9133/5700/112714/347688/113457/79861	12	6	ENSG00000170312/ENSG00000166851/ENSG00000075218/ENSG00000134057/ENSG00000157456/ENSG00000261456	6	ENSG00000124762/ENSG00000167552/ENSG00000100764/ENSG00000152086/ENSG00000075886/ENSG00000178462
R-HSA-191273	Cholesterol biosynthesis	5/979	24/9020	0.111255	0.601663	ENSG00000052802/ENSG00000112972/ENSG00000079459/ENSG00000113161/ENSG00000167508	MSMO1/HMGCS1/FDFT1/HMGCR/MVD	6307/3157/2222/3156/4597	5	0		5	ENSG00000052802/ENSG00000112972/ENSG00000079459/ENSG00000113161/ENSG00000167508
R-HSA-6783589	Interleukin-6 family signaling	5/979	24/9020	0.111255	0.601663	ENSG00000115415/ENSG00000128342/ENSG00000006016/ENSG00000184557/ENSG00000095752	STAT1/LIF/CRLF1/SOCS3/IL11	6772/3976/9244/9021/3589	5	2	ENSG00000006016/ENSG00000095752	3	ENSG00000115415/ENSG00000128342/ENSG00000184557
R-HSA-110314	Recognition of DNA damage by PCNA-containing replication complex	6/979	31/9020	0.112675	0.601663	ENSG00000177084/ENSG00000062822/ENSG00000132646/ENSG00000133119/ENSG00000143476/ENSG00000100479	POLE/POLD1/PCNA/RFC3/DTL/POLE2	5426/5424/5111/5983/51514/5427	6	6	ENSG00000177084/ENSG00000062822/ENSG00000132646/ENSG00000133119/ENSG00000143476/ENSG00000100479	0
R-HSA-1222556	ROS, RNS production in phagocytes	6/979	31/9020	0.112675	0.601663	ENSG00000110719/ENSG00000131100/ENSG00000159720/ENSG00000100554/ENSG00000250565/ENSG00000164867	TCIRG1/ATP6V1E1/ATP6V0D1/ATP6V1D/ATP6V1E2/NOS3	10312/529/9114/51382/90423/4846	6	1	ENSG00000110719	5	ENSG00000131100/ENSG00000159720/ENSG00000100554/ENSG00000250565/ENSG00000164867
R-HSA-1638074	Keratan sulfate/keratin metabolism	6/979	31/9020	0.112675	0.601663	ENSG00000158470/ENSG00000008513/ENSG00000157350/ENSG00000130958/ENSG00000175264/ENSG00000126091	B4GALT5/ST3GAL1/ST3GAL2/SLC35D2/CHST1/ST3GAL3	9334/6482/6483/11046/8534/6487	6	4	ENSG00000008513/ENSG00000157350/ENSG00000175264/ENSG00000126091	2	ENSG00000158470/ENSG00000130958
R-HSA-157118	Signaling by NOTCH	18/979	123/9020	0.115408	0.613281	ENSG00000013810/ENSG00000135547/ENSG00000100644/ENSG00000101412/ENSG00000115415/ENSG00000108773/ENSG00000214357/ENSG00000094631/ENSG00000101384/ENSG00000126787/ENSG00000196296/ENSG00000100429/ENSG00000106829/ENSG00000187957/ENSG00000110042/ENSG00000126091/ENSG00000048052/ENSG00000138798	TACC3/HEY2/HIF1A/E2F1/STAT1/KAT2A/NEURL1B/HDAC6/JAG1/DLGAP5/ATP2A1/HDAC10/TLE4/DNER/DTX4/ST3GAL3/HDAC9/EGF	10460/23493/3091/1869/6772/2648/54492/10013/182/9787/487/83933/7091/92737/23220/6487/9734/1950	18	16	ENSG00000013810/ENSG00000135547/ENSG00000101412/ENSG00000108773/ENSG00000214357/ENSG00000094631/ENSG00000101384/ENSG00000126787/ENSG00000196296/ENSG00000100429/ENSG00000106829/ENSG00000187957/ENSG00000110042/ENSG00000126091/ENSG00000048052/ENSG00000138798	2	ENSG00000100644/ENSG00000115415
R-HSA-198933	Immunoregulatory interactions between a Lymphoid and a non-Lymphoid cell	12/979	76/9020	0.11715	0.619545	ENSG00000108821/ENSG00000168542/ENSG00000111981/ENSG00000090339/ENSG00000185885/ENSG00000139219/ENSG00000121716/ENSG00000188404/ENSG00000139626/ENSG00000105376/ENSG00000065618/ENSG00000005844	COL1A1/COL3A1/ULBP1/ICAM1/IFITM1/COL2A1/PILRB/SELL/ITGB7/ICAM5/COL17A1/ITGAL	1277/1281/80329/3383/8519/1280/29990/6402/3695/7087/1308/3683	12	9	ENSG00000108821/ENSG00000168542/ENSG00000139219/ENSG00000121716/ENSG00000188404/ENSG00000139626/ENSG00000105376/ENSG00000065618/ENSG00000005844	3	ENSG00000111981/ENSG00000090339/ENSG00000185885
R-HSA-442982	Ras activation upon Ca2+ influx through NMDA receptor	4/979	18/9020	0.123339	0.648417	ENSG00000058404/ENSG00000161509/ENSG00000105464/ENSG00000132535	CAMK2B/GRIN2C/GRIN2D/DLG4	816/2905/2906/1742	4	3	ENSG00000161509/ENSG00000105464/ENSG00000132535	1	ENSG00000058404
R-HSA-110313	Translesion synthesis by Y family DNA polymerases bypasses lesions on DNA template	7/979	39/9020	0.123789	0.648417	ENSG00000166803/ENSG00000177084/ENSG00000062822/ENSG00000132646/ENSG00000133119/ENSG00000156587/ENSG00000100479	PCLAF/POLE/POLD1/PCNA/RFC3/UBE2L6/POLE2	9768/5426/5424/5111/5983/9246/5427	7	6	ENSG00000166803/ENSG00000177084/ENSG00000062822/ENSG00000132646/ENSG00000133119/ENSG00000100479	1	ENSG00000156587
R-HSA-5626467	RHO GTPases activate IQGAPs	6/979	32/9020	0.126672	0.651438	ENSG00000183856/ENSG00000167552/ENSG00000152086/ENSG00000261456/ENSG00000075886/ENSG00000178462	IQGAP3/TUBA1A/TUBA3E/TUBB8/TUBA3D/TUBAL3	128239/7846/112714/347688/113457/79861	6	2	ENSG00000183856/ENSG00000261456	4	ENSG00000167552/ENSG00000152086/ENSG00000075886/ENSG00000178462
R-HSA-1482839	Acyl chain remodelling of PE	5/979	25/9020	0.127326	0.651438	ENSG00000188257/ENSG00000176454/ENSG00000069764/ENSG00000121316/ENSG00000153246	PLA2G2A/LPCAT4/PLA2G10/PLBD1/PLA2R1	5320/254531/8399/79887/22925	5	5	ENSG00000188257/ENSG00000176454/ENSG00000069764/ENSG00000121316/ENSG00000153246	0
R-HSA-179409	APC-Cdc20 mediated degradation of Nek2A	5/979	25/9020	0.127326	0.651438	ENSG00000175063/ENSG00000117399/ENSG00000164109/ENSG00000117650/ENSG00000156970	UBE2C/CDC20/MAD2L1/NEK2/BUB1B	11065/991/4085/4751/701	5	5	ENSG00000175063/ENSG00000117399/ENSG00000164109/ENSG00000117650/ENSG00000156970	0
R-HSA-380994	ATF4 activates genes	5/979	25/9020	0.127326	0.651438	ENSG00000051108/ENSG00000175197/ENSG00000118217/ENSG00000162772/ENSG00000070669	HERPUD1/DDIT3/ATF6/ATF3/ASNS	9709/1649/22926/467/440	5	0		5	ENSG00000051108/ENSG00000175197/ENSG00000118217/ENSG00000162772/ENSG00000070669
R-HSA-77387	Insulin receptor recycling	5/979	25/9020	0.127326	0.651438	ENSG00000110719/ENSG00000131100/ENSG00000159720/ENSG00000100554/ENSG00000250565	TCIRG1/ATP6V1E1/ATP6V0D1/ATP6V1D/ATP6V1E2	10312/529/9114/51382/90423	5	1	ENSG00000110719	4	ENSG00000131100/ENSG00000159720/ENSG00000100554/ENSG00000250565
R-HSA-425366	Transport of bile salts and organic acids, metal ions and amine compounds	11/979	70/9020	0.132947	0.6584	ENSG00000268104/ENSG00000170385/ENSG00000141424/ENSG00000196517/ENSG00000131389/ENSG00000132677/ENSG00000142319/ENSG00000140519/ENSG00000100156/ENSG00000174358/ENSG00000111181	SLC6A14/SLC30A1/SLC39A6/SLC6A9/SLC6A6/RHBG/SLC6A3/RHCG/SLC16A8/SLC6A19/SLC6A12	11254/7779/25800/6536/6533/57127/6531/51458/23539/340024/6539	11	6	ENSG00000131389/ENSG00000132677/ENSG00000142319/ENSG00000100156/ENSG00000174358/ENSG00000111181	5	ENSG00000268104/ENSG00000170385/ENSG00000141424/ENSG00000196517/ENSG00000140519
R-HSA-174403	Glutathione synthesis and recycling	3/979	9020-12-01	0.133476	0.6584	ENSG00000128965/ENSG00000099998/ENSG00000100031	CHAC1/GGT5/GGT1	79094/2687/2678	3	1	ENSG00000100031	2	ENSG00000128965/ENSG00000099998
R-HSA-3134963	DEx/H-box helicases activate type I IFN and inflammatory cytokines production	3/979	9020-12-01	0.133476	0.6584	ENSG00000204305/ENSG00000163221/ENSG00000173432	AGER/S100A12/SAA1	177/6283/6288	3	2	ENSG00000204305/ENSG00000173432	1	ENSG00000163221
R-HSA-3296469	Defects in cobalamin (B12) metabolism	3/979	9020-12-01	0.133476	0.6584	ENSG00000124275/ENSG00000168216/ENSG00000166126	MTRR/LMBRD1/AMN	4552/55788/81693	3	1	ENSG00000166126	2	ENSG00000124275/ENSG00000168216
R-HSA-381033	ATF6 (ATF6-alpha) activates chaperones	3/979	9020-12-01	0.133476	0.6584	ENSG00000175197/ENSG00000100219/ENSG00000118217	DDIT3/XBP1/ATF6	1649/7494/22926	3	0		3	ENSG00000175197/ENSG00000100219/ENSG00000118217
R-HSA-6804759	Regulation of TP53 Activity through Association with Co-factors	3/979	9020-12-01	0.133476	0.6584	ENSG00000161642/ENSG00000073282/ENSG00000078900	ZNF385A/TP63/TP73	25946/8626/7161	3	2	ENSG00000161642/ENSG00000078900	1	ENSG00000073282
R-HSA-75892	Platelet Adhesion to exposed collagen	3/979	9020-12-01	0.133476	0.6584	ENSG00000108821/ENSG00000164171/ENSG00000143127	COL1A1/ITGA2/ITGA10	1277/3673/8515	3	2	ENSG00000108821/ENSG00000143127	1	ENSG00000164171
R-HSA-8847993	ERBB2 Activates PTK6 Signaling	3/979	9020-12-01	0.133476	0.6584	ENSG00000178568/ENSG00000174808/ENSG00000138798	ERBB4/BTC/EGF	2066/685/1950	3	2	ENSG00000178568/ENSG00000138798	1	ENSG00000174808
R-HSA-190828	Gap junction trafficking	7/979	40/9020	0.136842	0.671994	ENSG00000167552/ENSG00000106976/ENSG00000152086/ENSG00000189280/ENSG00000261456/ENSG00000075886/ENSG00000178462	TUBA1A/DNM1/TUBA3E/GJB5/TUBB8/TUBA3D/TUBAL3	7846/1759/112714/2709/347688/113457/79861	7	3	ENSG00000106976/ENSG00000189280/ENSG00000261456	4	ENSG00000167552/ENSG00000152086/ENSG00000075886/ENSG00000178462
R-HSA-176412	Phosphorylation of the APC/C	4/979	19/9020	0.143543	0.695584	ENSG00000175063/ENSG00000170312/ENSG00000166851/ENSG00000134057	UBE2C/CDK1/PLK1/CCNB1	11065/983/5347/891	4	4	ENSG00000175063/ENSG00000170312/ENSG00000166851/ENSG00000134057	0
R-HSA-2142691	Synthesis of Leukotrienes (LT) and Eoxins (EX)	4/979	19/9020	0.143543	0.695584	ENSG00000012779/ENSG00000213316/ENSG00000099998/ENSG00000100031	ALOX5/LTC4S/GGT5/GGT1	240/4056/2687/2678	4	3	ENSG00000012779/ENSG00000213316/ENSG00000100031	1	ENSG00000099998
R-HSA-5625900	RHO GTPases activate CIT	4/979	19/9020	0.143543	0.695584	ENSG00000122966/ENSG00000118193/ENSG00000111276/ENSG00000132535	CIT/KIF14/CDKN1B/DLG4	11113/9928/1027/1742	4	3	ENSG00000122966/ENSG00000118193/ENSG00000132535	1	ENSG00000111276
R-HSA-917937	Iron uptake and transport	9/979	56/9020	0.148249	0.715238	ENSG00000110719/ENSG00000167996/ENSG00000087086/ENSG00000131100/ENSG00000148346/ENSG00000159720/ENSG00000100554/ENSG00000092096/ENSG00000250565	TCIRG1/FTH1/FTL/ATP6V1E1/LCN2/ATP6V0D1/ATP6V1D/SLC22A17/ATP6V1E2	10312/2495/2512/529/3934/9114/51382/51310/90423	9	2	ENSG00000110719/ENSG00000092096	7	ENSG00000167996/ENSG00000087086/ENSG00000131100/ENSG00000148346/ENSG00000159720/ENSG00000100554/ENSG00000250565
R-HSA-5696400	Dual Incision in GG-NER	7/979	41/9020	0.150538	0.723106	ENSG00000177084/ENSG00000062822/ENSG00000132646/ENSG00000133119/ENSG00000143799/ENSG00000134574/ENSG00000100479	POLE/POLD1/PCNA/RFC3/PARP1/DDB2/POLE2	5426/5424/5111/5983/142/1643/5427	7	7	ENSG00000177084/ENSG00000062822/ENSG00000132646/ENSG00000133119/ENSG00000143799/ENSG00000134574/ENSG00000100479	0
R-HSA-1980143	Signaling by NOTCH1	11/979	72/9020	0.153125	0.732336	ENSG00000135547/ENSG00000100644/ENSG00000108773/ENSG00000214357/ENSG00000094631/ENSG00000101384/ENSG00000100429/ENSG00000106829/ENSG00000187957/ENSG00000110042/ENSG00000048052	HEY2/HIF1A/KAT2A/NEURL1B/HDAC6/JAG1/HDAC10/TLE4/DNER/DTX4/HDAC9	23493/3091/2648/54492/10013/182/83933/7091/92737/23220/9734	11	10	ENSG00000135547/ENSG00000108773/ENSG00000214357/ENSG00000094631/ENSG00000101384/ENSG00000100429/ENSG00000106829/ENSG00000187957/ENSG00000110042/ENSG00000048052	1	ENSG00000100644
R-HSA-73893	DNA Damage Bypass	8/979	49/9020	0.156428	0.738095	ENSG00000166803/ENSG00000177084/ENSG00000062822/ENSG00000132646/ENSG00000133119/ENSG00000156587/ENSG00000143476/ENSG00000100479	PCLAF/POLE/POLD1/PCNA/RFC3/UBE2L6/DTL/POLE2	9768/5426/5424/5111/5983/9246/51514/5427	8	7	ENSG00000166803/ENSG00000177084/ENSG00000062822/ENSG00000132646/ENSG00000133119/ENSG00000143476/ENSG00000100479	1	ENSG00000156587
R-HSA-9012852	Signaling by NOTCH3	8/979	49/9020	0.156428	0.738095	ENSG00000013810/ENSG00000135547/ENSG00000115415/ENSG00000108773/ENSG00000214357/ENSG00000101384/ENSG00000126787/ENSG00000138798	TACC3/HEY2/STAT1/KAT2A/NEURL1B/JAG1/DLGAP5/EGF	10460/23493/6772/2648/54492/182/9787/1950	8	7	ENSG00000013810/ENSG00000135547/ENSG00000108773/ENSG00000214357/ENSG00000101384/ENSG00000126787/ENSG00000138798	1	ENSG00000115415
R-HSA-112399	IRS-mediated signalling	6/979	34/9020	0.157013	0.738095	ENSG00000101255/ENSG00000185950/ENSG00000156427/ENSG00000068078/ENSG00000066468/ENSG00000077782	TRIB3/IRS2/FGF18/FGFR3/FGFR2/FGFR1	57761/8660/8817/2261/2263/2260	6	4	ENSG00000156427/ENSG00000068078/ENSG00000066468/ENSG00000077782	2	ENSG00000101255/ENSG00000185950
R-HSA-8953750	Transcriptional Regulation by E2F6	6/979	34/9020	0.157013	0.738095	ENSG00000171848/ENSG00000094916/ENSG00000101412/ENSG00000097046/ENSG00000012048/ENSG00000149554	RRM2/CBX5/E2F1/CDC7/BRCA1/CHEK1	6241/23468/1869/8317/672/1111	6	6	ENSG00000171848/ENSG00000094916/ENSG00000101412/ENSG00000097046/ENSG00000012048/ENSG00000149554	0
R-HSA-76002	Platelet activation, signaling and aggregation	30/979	229/9020	0.158494	0.740534	ENSG00000197249/ENSG00000065357/ENSG00000108821/ENSG00000115414/ENSG00000149218/ENSG00000005893/ENSG00000143653/ENSG00000183087/ENSG00000112715/ENSG00000159348/ENSG00000041353/ENSG00000005961/ENSG00000172575/ENSG00000156535/ENSG00000131236/ENSG00000134780/ENSG00000143369/ENSG00000169851/ENSG00000125257/ENSG00000106538/ENSG00000127588/ENSG00000126583/ENSG00000118137/ENSG00000198734/ENSG00000138798…	SERPINA1/DGKA/COL1A1/FN1/ENDOD1/LAMP2/SCCPDH/GAS6/VEGFA/CYB5R1/RAB27B/ITGA2B/RASGRP1/CD109/CAP1/DAGLA/ECM1/PCDH7/ABCC4/RARRES2/GNG13/PRKCG/APOA1/F5/EGF/GNB4/SERPINE1/ITPR1/VAV1/CD36	5265/1606/1277/2335/23052/3920/51097/2621/7422/51706/5874/3674/10125/135228/10487/747/1893/5099/10257/5919/51764/5582/335/2153/1950/59345/5054/3708/7409/948	30	14	ENSG00000065357/ENSG00000108821/ENSG00000183087/ENSG00000005961/ENSG00000134780/ENSG00000143369/ENSG00000169851/ENSG00000125257/ENSG00000127588/ENSG00000126583/ENSG00000118137/ENSG00000138798/ENSG00000150995/ENSG00000141968	16	ENSG00000197249/ENSG00000115414/ENSG00000149218/ENSG00000005893/ENSG00000143653/ENSG00000112715/ENSG00000159348/ENSG00000041353/ENSG00000172575/ENSG00000156535/ENSG00000131236/ENSG00000106538/ENSG00000198734/ENSG00000114450/ENSG00000106366/ENSG00000135218
R-HSA-193775	Synthesis of bile acids and bile salts via 24-hydroxycholesterol	3/979	13/9020	0.160224	0.740534	ENSG00000151632/ENSG00000140284/ENSG00000036530	AKR1C2/SLC27A2/CYP46A1	1646/11001/10858	3	1	ENSG00000036530	2	ENSG00000151632/ENSG00000140284
R-HSA-2564830	Cytosolic iron-sulfur cluster assembly	3/979	13/9020	0.160224	0.740534	ENSG00000062822/ENSG00000136492/ENSG00000258366	POLD1/BRIP1/RTEL1	5424/83990/51750	3	3	ENSG00000062822/ENSG00000136492/ENSG00000258366	0
R-HSA-176409	APC/C:Cdc20 mediated degradation of mitotic proteins	11/979	73/9020	0.163768	0.740534	ENSG00000175063/ENSG00000170312/ENSG00000117399/ENSG00000164611/ENSG00000134057/ENSG00000145386/ENSG00000133101/ENSG00000164109/ENSG00000117650/ENSG00000156970/ENSG00000100764	UBE2C/CDK1/CDC20/PTTG1/CCNB1/CCNA2/CCNA1/MAD2L1/NEK2/BUB1B/PSMC1	11065/983/991/9232/891/890/8900/4085/4751/701/5700	11	10	ENSG00000175063/ENSG00000170312/ENSG00000117399/ENSG00000164611/ENSG00000134057/ENSG00000145386/ENSG00000133101/ENSG00000164109/ENSG00000117650/ENSG00000156970	1	ENSG00000100764
R-HSA-157858	Gap junction trafficking and regulation	7/979	42/9020	0.164844	0.740534	ENSG00000167552/ENSG00000106976/ENSG00000152086/ENSG00000189280/ENSG00000261456/ENSG00000075886/ENSG00000178462	TUBA1A/DNM1/TUBA3E/GJB5/TUBB8/TUBA3D/TUBAL3	7846/1759/112714/2709/347688/113457/79861	7	3	ENSG00000106976/ENSG00000189280/ENSG00000261456	4	ENSG00000167552/ENSG00000152086/ENSG00000075886/ENSG00000178462
R-HSA-5633008	TP53 Regulates Transcription of Cell Death Genes	7/979	42/9020	0.164844	0.740534	ENSG00000089685/ENSG00000177595/ENSG00000073282/ENSG00000141682/ENSG00000078900/ENSG00000026103/ENSG00000115129	BIRC5/PIDD1/TP63/PMAIP1/TP73/FAS/TP53I3	332/55367/8626/5366/7161/355/9540	7	5	ENSG00000089685/ENSG00000177595/ENSG00000078900/ENSG00000026103/ENSG00000115129	2	ENSG00000073282/ENSG00000141682
R-HSA-141405	Inhibition of the proteolytic activity of APC/C required for the onset of anaphase by mitotic spindle checkpoint components	4/979	20/9020	0.164937	0.740534	ENSG00000175063/ENSG00000117399/ENSG00000164109/ENSG00000156970	UBE2C/CDC20/MAD2L1/BUB1B	11065/991/4085/701	4	4	ENSG00000175063/ENSG00000117399/ENSG00000164109/ENSG00000156970	0
R-HSA-141430	Inactivation of APC/C via direct inhibition of the APC/C complex	4/979	20/9020	0.164937	0.740534	ENSG00000175063/ENSG00000117399/ENSG00000164109/ENSG00000156970	UBE2C/CDC20/MAD2L1/BUB1B	11065/991/4085/701	4	4	ENSG00000175063/ENSG00000117399/ENSG00000164109/ENSG00000156970	0
R-HSA-1482801	Acyl chain remodelling of PS	4/979	20/9020	0.164937	0.740534	ENSG00000188257/ENSG00000176454/ENSG00000069764/ENSG00000153246	PLA2G2A/LPCAT4/PLA2G10/PLA2R1	5320/254531/8399/22925	4	4	ENSG00000188257/ENSG00000176454/ENSG00000069764/ENSG00000153246	0
R-HSA-3296482	Defects in vitamin and cofactor metabolism	4/979	20/9020	0.164937	0.740534	ENSG00000124275/ENSG00000168216/ENSG00000169814/ENSG00000166126	MTRR/LMBRD1/BTD/AMN	4552/55788/686/81693	4	1	ENSG00000166126	3	ENSG00000124275/ENSG00000168216/ENSG00000169814
R-HSA-5365859	RA biosynthesis pathway	4/979	20/9020	0.164937	0.740534	ENSG00000184254/ENSG00000170786/ENSG00000139547/ENSG00000128918	ALDH1A3/SDR16C5/RDH16/ALDH1A2	220/195814/8608/8854	4	2	ENSG00000184254/ENSG00000128918	2	ENSG00000170786/ENSG00000139547
R-HSA-68867	Assembly of the pre-replicative complex	10/979	66/9020	0.174164	0.775629	ENSG00000167513/ENSG00000100297/ENSG00000101412/ENSG00000094804/ENSG00000091651/ENSG00000007968/ENSG00000100764/ENSG00000112312/ENSG00000085840/ENSG00000125885	CDT1/MCM5/E2F1/CDC6/ORC6/E2F2/PSMC1/GMNN/ORC1/MCM8	81620/4174/1869/990/23594/1870/5700/51053/4998/84515	10	9	ENSG00000167513/ENSG00000100297/ENSG00000101412/ENSG00000094804/ENSG00000091651/ENSG00000007968/ENSG00000112312/ENSG00000085840/ENSG00000125885	1	ENSG00000100764
R-HSA-69615	G1/S DNA Damage Checkpoints	10/979	66/9020	0.174164	0.775629	ENSG00000124762/ENSG00000111276/ENSG00000161642/ENSG00000145386/ENSG00000133101/ENSG00000100764/ENSG00000105173/ENSG00000164045/ENSG00000149554/ENSG00000175305	CDKN1A/CDKN1B/ZNF385A/CCNA2/CCNA1/PSMC1/CCNE1/CDC25A/CHEK1/CCNE2	1026/1027/25946/890/8900/5700/898/993/1111/9134	10	7	ENSG00000161642/ENSG00000145386/ENSG00000133101/ENSG00000105173/ENSG00000164045/ENSG00000149554/ENSG00000175305	3	ENSG00000124762/ENSG00000111276/ENSG00000100764
R-HSA-380972	Energy dependent regulation of mTOR by LKB1-AMPK	5/979	28/9020	0.181188	0.797229	ENSG00000025039/ENSG00000149357/ENSG00000155876/ENSG00000106617/ENSG00000116954	RRAGD/LAMTOR1/RRAGA/PRKAG2/RRAGC	58528/55004/10670/51422/64121	5	0		5	ENSG00000025039/ENSG00000149357/ENSG00000155876/ENSG00000106617/ENSG00000116954
R-HSA-381042	PERK regulates gene expression	5/979	28/9020	0.181188	0.797229	ENSG00000051108/ENSG00000175197/ENSG00000118217/ENSG00000162772/ENSG00000070669	HERPUD1/DDIT3/ATF6/ATF3/ASNS	9709/1649/22926/467/440	5	0		5	ENSG00000051108/ENSG00000175197/ENSG00000118217/ENSG00000162772/ENSG00000070669
R-HSA-390522	Striated Muscle Contraction	5/979	28/9020	0.181188	0.797229	ENSG00000140416/ENSG00000198467/ENSG00000026025/ENSG00000109063/ENSG00000143632	TPM1/TPM2/VIM/MYH3/ACTA1	7168/7169/7431/4621/58	5	4	ENSG00000198467/ENSG00000026025/ENSG00000109063/ENSG00000143632	1	ENSG00000140416
R-HSA-199418	Negative regulation of the PI3K/AKT network	12/979	83/9020	0.18541	0.812554	ENSG00000101255/ENSG00000137331/ENSG00000185950/ENSG00000156427/ENSG00000068078/ENSG00000178568/ENSG00000066468/ENSG00000077782/ENSG00000174808/ENSG00000107242/ENSG00000138798/ENSG00000141968	TRIB3/IER3/IRS2/FGF18/FGFR3/ERBB4/FGFR2/FGFR1/BTC/PIP5K1B/EGF/VAV1	57761/8870/8660/8817/2261/2066/2263/2260/685/8395/1950/7409	12	7	ENSG00000156427/ENSG00000068078/ENSG00000178568/ENSG00000066468/ENSG00000077782/ENSG00000138798/ENSG00000141968	5	ENSG00000101255/ENSG00000137331/ENSG00000185950/ENSG00000174808/ENSG00000107242
R-HSA-622312	Inflammasomes	3/979	14/9020	0.188411	0.812753	ENSG00000265972/ENSG00000171791/ENSG00000089041	TXNIP/BCL2/P2RX7	10628/596/5027	3	1	ENSG00000089041	2	ENSG00000265972/ENSG00000171791
R-HSA-6785631	ERBB2 Regulates Cell Motility	3/979	14/9020	0.188411	0.812753	ENSG00000178568/ENSG00000174808/ENSG00000138798	ERBB4/BTC/EGF	2066/685/1950	3	2	ENSG00000178568/ENSG00000138798	1	ENSG00000174808
R-HSA-68884	Mitotic Telophase/Cytokinesis	3/979	14/9020	0.188411	0.812753	ENSG00000112984/ENSG00000166851/ENSG00000137807	KIF20A/PLK1/KIF23	10112/5347/9493	3	3	ENSG00000112984/ENSG00000166851/ENSG00000137807	0
R-HSA-8963743	Digestion and absorption	3/979	14/9020	0.188411	0.812753	ENSG00000240038/ENSG00000142583/ENSG00000257335	AMY2B/SLC2A5/MGAM	280/6518/8972	3	3	ENSG00000240038/ENSG00000142583/ENSG00000257335	0
R-HSA-111465	Apoptotic cleavage of cellular proteins	6/979	36/9020	0.190177	0.813987	ENSG00000096696/ENSG00000178209/ENSG00000113368/ENSG00000081277/ENSG00000092853/ENSG00000026025	DSP/PLEC/LMNB1/PKP1/CLSPN/VIM	1832/5339/4001/5317/63967/7431	6	4	ENSG00000178209/ENSG00000113368/ENSG00000092853/ENSG00000026025	2	ENSG00000096696/ENSG00000081277
R-HSA-1483166	Synthesis of PA	6/979	36/9020	0.190177	0.813987	ENSG00000153395/ENSG00000075651/ENSG00000188257/ENSG00000176454/ENSG00000069764/ENSG00000153246	LPCAT1/PLD1/PLA2G2A/LPCAT4/PLA2G10/PLA2R1	79888/5337/5320/254531/8399/22925	6	4	ENSG00000188257/ENSG00000176454/ENSG00000069764/ENSG00000153246	2	ENSG00000153395/ENSG00000075651
R-HSA-4615885	SUMOylation of DNA replication proteins	7/979	44/9020	0.195151	0.827208	ENSG00000178999/ENSG00000131747/ENSG00000087586/ENSG00000089685/ENSG00000132646/ENSG00000149503/ENSG00000134690	AURKB/TOP2A/AURKA/BIRC5/PCNA/INCENP/CDCA8	9212/7153/6790/332/5111/3619/55143	7	7	ENSG00000178999/ENSG00000131747/ENSG00000087586/ENSG00000089685/ENSG00000132646/ENSG00000149503/ENSG00000134690	0
R-HSA-8848021	Signaling by PTK6	8/979	52/9020	0.197694	0.827208	ENSG00000111276/ENSG00000100644/ENSG00000178568/ENSG00000135446/ENSG00000184557/ENSG00000105173/ENSG00000174808/ENSG00000138798	CDKN1B/HIF1A/ERBB4/CDK4/SOCS3/CCNE1/BTC/EGF	1027/3091/2066/1019/9021/898/685/1950	8	3	ENSG00000178568/ENSG00000105173/ENSG00000138798	5	ENSG00000111276/ENSG00000100644/ENSG00000135446/ENSG00000184557/ENSG00000174808
R-HSA-9006927	Signaling by Non-Receptor Tyrosine Kinases	8/979	52/9020	0.197694	0.827208	ENSG00000111276/ENSG00000100644/ENSG00000178568/ENSG00000135446/ENSG00000184557/ENSG00000105173/ENSG00000174808/ENSG00000138798	CDKN1B/HIF1A/ERBB4/CDK4/SOCS3/CCNE1/BTC/EGF	1027/3091/2066/1019/9021/898/685/1950	8	3	ENSG00000178568/ENSG00000105173/ENSG00000138798	5	ENSG00000111276/ENSG00000100644/ENSG00000135446/ENSG00000184557/ENSG00000174808
R-HSA-157579	Telomere Maintenance	11/979	76/9020	0.197778	0.827208	ENSG00000105486/ENSG00000177084/ENSG00000062822/ENSG00000132646/ENSG00000133119/ENSG00000014138/ENSG00000100479/ENSG00000138346/ENSG00000196890/ENSG00000124635/ENSG00000164362	LIG1/POLE/POLD1/PCNA/RFC3/POLA2/POLE2/DNA2/HIST3H2BB/HIST1H2BJ/TERT	3978/5426/5424/5111/5983/23649/5427/1763/128312/8970/7015	11	11	ENSG00000105486/ENSG00000177084/ENSG00000062822/ENSG00000132646/ENSG00000133119/ENSG00000014138/ENSG00000100479/ENSG00000138346/ENSG00000196890/ENSG00000124635/ENSG00000164362	0
R-HSA-2219528	PI3K/AKT Signaling in Cancer	11/979	76/9020	0.197778	0.827208	ENSG00000124762/ENSG00000111276/ENSG00000185950/ENSG00000156427/ENSG00000068078/ENSG00000178568/ENSG00000066468/ENSG00000077782/ENSG00000174808/ENSG00000138798/ENSG00000141968	CDKN1A/CDKN1B/IRS2/FGF18/FGFR3/ERBB4/FGFR2/FGFR1/BTC/EGF/VAV1	1026/1027/8660/8817/2261/2066/2263/2260/685/1950/7409	11	7	ENSG00000156427/ENSG00000068078/ENSG00000178568/ENSG00000066468/ENSG00000077782/ENSG00000138798/ENSG00000141968	4	ENSG00000124762/ENSG00000111276/ENSG00000185950/ENSG00000174808
R-HSA-6811558	PI5P, PP2A and IER3 Regulate PI3K/AKT Signaling	11/979	76/9020	0.197778	0.827208	ENSG00000137331/ENSG00000185950/ENSG00000156427/ENSG00000068078/ENSG00000178568/ENSG00000066468/ENSG00000077782/ENSG00000174808/ENSG00000107242/ENSG00000138798/ENSG00000141968	IER3/IRS2/FGF18/FGFR3/ERBB4/FGFR2/FGFR1/BTC/PIP5K1B/EGF/VAV1	8870/8660/8817/2261/2066/2263/2260/685/8395/1950/7409	11	7	ENSG00000156427/ENSG00000068078/ENSG00000178568/ENSG00000066468/ENSG00000077782/ENSG00000138798/ENSG00000141968	4	ENSG00000137331/ENSG00000185950/ENSG00000174808/ENSG00000107242
R-HSA-192105	Synthesis of bile acids and bile salts	5/979	29/9020	0.200768	0.833375	ENSG00000151632/ENSG00000006025/ENSG00000140284/ENSG00000079156/ENSG00000036530	AKR1C2/OSBPL7/SLC27A2/OSBPL6/CYP46A1	1646/114881/11001/114880/10858	5	2	ENSG00000006025/ENSG00000036530	3	ENSG00000151632/ENSG00000140284/ENSG00000079156
R-HSA-2022928	HS-GAG biosynthesis	5/979	29/9020	0.200768	0.833375	ENSG00000169439/ENSG00000171004/ENSG00000249853/ENSG00000142798/ENSG00000130958	SDC2/HS6ST2/HS3ST5/HSPG2/SLC35D2	6383/90161/222537/3339/11046	5	4	ENSG00000169439/ENSG00000171004/ENSG00000249853/ENSG00000142798	1	ENSG00000130958
R-HSA-2428928	IRS-related events triggered by IGF1R	6/979	37/9020	0.207687	0.858857	ENSG00000101255/ENSG00000185950/ENSG00000156427/ENSG00000068078/ENSG00000066468/ENSG00000077782	TRIB3/IRS2/FGF18/FGFR3/FGFR2/FGFR1	57761/8660/8817/2261/2263/2260	6	4	ENSG00000156427/ENSG00000068078/ENSG00000066468/ENSG00000077782	2	ENSG00000101255/ENSG00000185950
R-HSA-202733	Cell surface interactions at the vascular wall	15/979	110/9020	0.21033	0.863139	ENSG00000103257/ENSG00000168003/ENSG00000151012/ENSG00000108821/ENSG00000143153/ENSG00000115414/ENSG00000092068/ENSG00000169439/ENSG00000196776/ENSG00000183087/ENSG00000019582/ENSG00000188404/ENSG00000100156/ENSG00000005844/ENSG00000153208	SLC7A5/SLC3A2/SLC7A11/COL1A1/ATP1B1/FN1/SLC7A8/SDC2/CD47/GAS6/CD74/SELL/SLC16A8/ITGAL/MERTK	8140/6520/23657/1277/481/2335/23428/6383/961/2621/972/6402/23539/3683/10461	15	8	ENSG00000108821/ENSG00000169439/ENSG00000183087/ENSG00000019582/ENSG00000188404/ENSG00000100156/ENSG00000005844/ENSG00000153208	7	ENSG00000103257/ENSG00000168003/ENSG00000151012/ENSG00000143153/ENSG00000115414/ENSG00000092068/ENSG00000196776
R-HSA-383280	Nuclear Receptor transcription pathway	7/979	45/9020	0.211077	0.863139	ENSG00000143365/ENSG00000169083/ENSG00000119508/ENSG00000132170/ENSG00000069667/ENSG00000175745/ENSG00000116833	RORC/AR/NR4A3/PPARG/RORA/NR2F1/NR5A2	6097/367/8013/5468/6095/7025/2494	7	5	ENSG00000169083/ENSG00000119508/ENSG00000132170/ENSG00000175745/ENSG00000116833	2	ENSG00000143365/ENSG00000069667
R-HSA-437239	Recycling pathway of L1	7/979	45/9020	0.211077	0.863139	ENSG00000167552/ENSG00000090889/ENSG00000106976/ENSG00000152086/ENSG00000261456/ENSG00000075886/ENSG00000178462	TUBA1A/KIF4A/DNM1/TUBA3E/TUBB8/TUBA3D/TUBAL3	7846/24137/1759/112714/347688/113457/79861	7	3	ENSG00000090889/ENSG00000106976/ENSG00000261456	4	ENSG00000167552/ENSG00000152086/ENSG00000075886/ENSG00000178462
R-HSA-1963640	GRB2 events in ERBB2 signaling	3/979	15/9020	0.217731	0.877306	ENSG00000178568/ENSG00000174808/ENSG00000138798	ERBB4/BTC/EGF	2066/685/1950	3	2	ENSG00000178568/ENSG00000138798	1	ENSG00000174808
R-HSA-1963642	PI3K events in ERBB2 signaling	3/979	15/9020	0.217731	0.877306	ENSG00000178568/ENSG00000174808/ENSG00000138798	ERBB4/BTC/EGF	2066/685/1950	3	2	ENSG00000178568/ENSG00000138798	1	ENSG00000174808
R-HSA-392517	Rap1 signalling	3/979	15/9020	0.217731	0.877306	ENSG00000172575/ENSG00000213445/ENSG00000185532	RASGRP1/SIPA1/PRKG1	10125/6494/5592	3	2	ENSG00000213445/ENSG00000185532	1	ENSG00000172575
R-HSA-4419969	Depolymerisation of the Nuclear Lamina	3/979	15/9020	0.217731	0.877306	ENSG00000170312/ENSG00000134057/ENSG00000113368	CDK1/CCNB1/LMNB1	983/891/4001	3	3	ENSG00000170312/ENSG00000134057/ENSG00000113368	0
R-HSA-917977	Transferrin endocytosis and recycling	5/979	30/9020	0.221019	0.887303	ENSG00000110719/ENSG00000131100/ENSG00000159720/ENSG00000100554/ENSG00000250565	TCIRG1/ATP6V1E1/ATP6V0D1/ATP6V1D/ATP6V1E2	10312/529/9114/51382/90423	5	1	ENSG00000110719	4	ENSG00000131100/ENSG00000159720/ENSG00000100554/ENSG00000250565
R-HSA-176408	Regulation of APC/C activators between G1/S and early anaphase	11/979	78/9020	0.222043	0.888172	ENSG00000175063/ENSG00000170312/ENSG00000166851/ENSG00000117399/ENSG00000134057/ENSG00000145386/ENSG00000133101/ENSG00000164109/ENSG00000156970/ENSG00000100764/ENSG00000112029	UBE2C/CDK1/PLK1/CDC20/CCNB1/CCNA2/CCNA1/MAD2L1/BUB1B/PSMC1/FBXO5	11065/983/5347/991/891/890/8900/4085/701/5700/26271	11	10	ENSG00000175063/ENSG00000170312/ENSG00000166851/ENSG00000117399/ENSG00000134057/ENSG00000145386/ENSG00000133101/ENSG00000164109/ENSG00000156970/ENSG00000112029	1	ENSG00000100764
R-HSA-2428924	IGF1R signaling cascade	6/979	38/9020	0.225741	0.899691	ENSG00000101255/ENSG00000185950/ENSG00000156427/ENSG00000068078/ENSG00000066468/ENSG00000077782	TRIB3/IRS2/FGF18/FGFR3/FGFR2/FGFR1	57761/8660/8817/2261/2263/2260	6	4	ENSG00000156427/ENSG00000068078/ENSG00000066468/ENSG00000077782	2	ENSG00000101255/ENSG00000185950
R-HSA-3371497	HSP90 chaperone cycle for steroid hormone receptors (SHR)	8/979	54/9020	0.227415	0.90003	ENSG00000204388/ENSG00000167552/ENSG00000169083/ENSG00000077380/ENSG00000152086/ENSG00000261456/ENSG00000075886/ENSG00000178462	HSPA1B/TUBA1A/AR/DYNC1I2/TUBA3E/TUBB8/TUBA3D/TUBAL3	3304/7846/367/1781/112714/347688/113457/79861	8	2	ENSG00000169083/ENSG00000261456	6	ENSG00000204388/ENSG00000167552/ENSG00000077380/ENSG00000152086/ENSG00000075886/ENSG00000178462
R-HSA-373752	Netrin-1 signaling	7/979	46/9020	0.227462	0.90003	ENSG00000099204/ENSG00000169855/ENSG00000113763/ENSG00000187122/ENSG00000135439/ENSG00000173210/ENSG00000145147	ABLIM1/ROBO1/UNC5A/SLIT1/AGAP2/ABLIM3/SLIT2	3983/6091/90249/6585/116986/22885/9353	7	5	ENSG00000169855/ENSG00000113763/ENSG00000187122/ENSG00000135439/ENSG00000145147	2	ENSG00000099204/ENSG00000173210
R-HSA-112409	RAF-independent MAPK1/3 activation	4/979	23/9020	0.234829	0.916	ENSG00000170312/ENSG00000138166/ENSG00000158050/ENSG00000130829	CDK1/DUSP5/DUSP2/DUSP9	983/1847/1844/1852	4	2	ENSG00000170312/ENSG00000130829	2	ENSG00000138166/ENSG00000158050
R-HSA-114508	Effects of PIP2 hydrolysis	4/979	23/9020	0.234829	0.916	ENSG00000065357/ENSG00000172575/ENSG00000134780/ENSG00000150995	DGKA/RASGRP1/DAGLA/ITPR1	1606/10125/747/3708	4	3	ENSG00000065357/ENSG00000134780/ENSG00000150995	1	ENSG00000172575
R-HSA-174048	APC/C:Cdc20 mediated degradation of Cyclin B	4/979	23/9020	0.234829	0.916	ENSG00000175063/ENSG00000170312/ENSG00000117399/ENSG00000134057	UBE2C/CDK1/CDC20/CCNB1	11065/983/991/891	4	4	ENSG00000175063/ENSG00000170312/ENSG00000117399/ENSG00000134057	0
R-HSA-8940973	RUNX2 regulates osteoblast differentiation	4/979	23/9020	0.234829	0.916	ENSG00000108821/ENSG00000135547/ENSG00000169083/ENSG00000094631	COL1A1/HEY2/AR/HDAC6	1277/23493/367/10013	4	4	ENSG00000108821/ENSG00000135547/ENSG00000169083/ENSG00000094631	0
R-HSA-499943	Interconversion of nucleotide di- and triphosphates	5/979	31/9020	0.241854	0.92657	ENSG00000171848/ENSG00000162433/ENSG00000173221/ENSG00000171793/ENSG00000176890	RRM2/AK4/GLRX/CTPS1/TYMS	6241/205/2745/1503/7298	5	3	ENSG00000171848/ENSG00000171793/ENSG00000176890	2	ENSG00000162433/ENSG00000173221
R-HSA-5083635	Defective B3GALTL causes Peters-plus syndrome (PpS)	5/979	31/9020	0.241854	0.92657	ENSG00000136378/ENSG00000145808/ENSG00000197558/ENSG00000112902/ENSG00000138316	ADAMTS7/ADAMTS19/SSPO/SEMA5A/ADAMTS14	11173/171019/23145/9037/140766	5	5	ENSG00000136378/ENSG00000145808/ENSG00000197558/ENSG00000112902/ENSG00000138316	0
R-HSA-977606	Regulation of Complement cascade	5/979	31/9020	0.241854	0.92657	ENSG00000196352/ENSG00000243649/ENSG00000159403/ENSG00000197405/ENSG00000176919	CD55/CFB/C1R/C5AR1/C8G	1604/629/715/728/733	5	2	ENSG00000197405/ENSG00000176919	3	ENSG00000196352/ENSG00000243649/ENSG00000159403
R-HSA-69052	Switching of origins to a post-replicative state	12/979	88/9020	0.243345	0.92657	ENSG00000175063/ENSG00000167513/ENSG00000100297/ENSG00000145386/ENSG00000133101/ENSG00000094804/ENSG00000091651/ENSG00000100764/ENSG00000105173/ENSG00000085840/ENSG00000125885/ENSG00000175305	UBE2C/CDT1/MCM5/CCNA2/CCNA1/CDC6/ORC6/PSMC1/CCNE1/ORC1/MCM8/CCNE2	11065/81620/4174/890/8900/990/23594/5700/898/4998/84515/9134	12	11	ENSG00000175063/ENSG00000167513/ENSG00000100297/ENSG00000145386/ENSG00000133101/ENSG00000094804/ENSG00000091651/ENSG00000105173/ENSG00000085840/ENSG00000125885/ENSG00000175305	1	ENSG00000100764
R-HSA-2122947	NOTCH1 Intracellular Domain Regulates Transcription	7/979	47/9020	0.244265	0.92657	ENSG00000135547/ENSG00000100644/ENSG00000108773/ENSG00000094631/ENSG00000100429/ENSG00000106829/ENSG00000048052	HEY2/HIF1A/KAT2A/HDAC6/HDAC10/TLE4/HDAC9	23493/3091/2648/10013/83933/7091/9734	7	6	ENSG00000135547/ENSG00000108773/ENSG00000094631/ENSG00000100429/ENSG00000106829/ENSG00000048052	1	ENSG00000100644
R-HSA-165159	mTOR signalling	6/979	39/9020	0.244277	0.92657	ENSG00000025039/ENSG00000149357/ENSG00000155876/ENSG00000187840/ENSG00000106617/ENSG00000116954	RRAGD/LAMTOR1/RRAGA/EIF4EBP1/PRKAG2/RRAGC	58528/55004/10670/1978/51422/64121	6	0		6	ENSG00000025039/ENSG00000149357/ENSG00000155876/ENSG00000187840/ENSG00000106617/ENSG00000116954
R-HSA-2404192	Signaling by Type 1 Insulin-like Growth Factor 1 Receptor (IGF1R)	6/979	39/9020	0.244277	0.92657	ENSG00000101255/ENSG00000185950/ENSG00000156427/ENSG00000068078/ENSG00000066468/ENSG00000077782	TRIB3/IRS2/FGF18/FGFR3/FGFR2/FGFR1	57761/8660/8817/2261/2263/2260	6	4	ENSG00000156427/ENSG00000068078/ENSG00000066468/ENSG00000077782	2	ENSG00000101255/ENSG00000185950
R-HSA-5362517	Signaling by Retinoic Acid	6/979	39/9020	0.244277	0.92657	ENSG00000143320/ENSG00000184254/ENSG00000170786/ENSG00000139547/ENSG00000004799/ENSG00000128918	CRABP2/ALDH1A3/SDR16C5/RDH16/PDK4/ALDH1A2	1382/220/195814/8608/5166/8854	6	3	ENSG00000143320/ENSG00000184254/ENSG00000128918	3	ENSG00000170786/ENSG00000139547/ENSG00000004799
R-HSA-9018677	Biosynthesis of DHA-derived SPMs	3/979	16/9020	0.247896	0.937064	ENSG00000012779/ENSG00000213316/ENSG00000138115	ALOX5/LTC4S/CYP2C8	240/4056/1558	3	3	ENSG00000012779/ENSG00000213316/ENSG00000138115	0
R-HSA-418346	Platelet homeostasis	11/979	81/9020	0.260502	0.97495	ENSG00000164116/ENSG00000196296/ENSG00000061918/ENSG00000157193/ENSG00000164867/ENSG00000127588/ENSG00000185532/ENSG00000186642/ENSG00000114450/ENSG00000089041/ENSG00000150995	GUCY1A1/ATP2A1/GUCY1B1/LRP8/NOS3/GNG13/PRKG1/PDE2A/GNB4/P2RX7/ITPR1	2982/487/2983/7804/4846/51764/5592/5138/59345/5027/3708	11	9	ENSG00000164116/ENSG00000196296/ENSG00000061918/ENSG00000157193/ENSG00000127588/ENSG00000185532/ENSG00000186642/ENSG00000089041/ENSG00000150995	2	ENSG00000164867/ENSG00000114450
R-HSA-6807878	COPI-mediated anterograde transport	13/979	98/9020	0.262814	0.97495	ENSG00000106636/ENSG00000167552/ENSG00000196352/ENSG00000162236/ENSG00000077380/ENSG00000029534/ENSG00000110195/ENSG00000145362/ENSG00000152086/ENSG00000137877/ENSG00000261456/ENSG00000075886/ENSG00000178462	YKT6/TUBA1A/CD55/STX5/DYNC1I2/ANK1/FOLR1/ANK2/TUBA3E/SPTBN5/TUBB8/TUBA3D/TUBAL3	10652/7846/1604/6811/1781/286/2348/287/112714/51332/347688/113457/79861	13	3	ENSG00000029534/ENSG00000137877/ENSG00000261456	10	ENSG00000106636/ENSG00000167552/ENSG00000196352/ENSG00000162236/ENSG00000077380/ENSG00000110195/ENSG00000145362/ENSG00000152086/ENSG00000075886/ENSG00000178462
R-HSA-1296072	Voltage gated Potassium channels	5/979	32/9020	0.263184	0.97495	ENSG00000069424/ENSG00000135519/ENSG00000170049/ENSG00000184611/ENSG00000164794	KCNAB2/KCNH3/KCNAB3/KCNH7/KCNV1	8514/23416/9196/90134/27012	5	5	ENSG00000069424/ENSG00000135519/ENSG00000170049/ENSG00000184611/ENSG00000164794	0
R-HSA-425397	Transport of vitamins, nucleosides, and related molecules	5/979	32/9020	0.263184	0.97495	ENSG00000189058/ENSG00000167114/ENSG00000147100/ENSG00000130958/ENSG00000173930	APOD/SLC27A4/SLC16A2/SLC35D2/SLCO4C1	347/10999/6567/11046/353189	5	2	ENSG00000189058/ENSG00000147100	3	ENSG00000167114/ENSG00000130958/ENSG00000173930
R-HSA-5173214	O-glycosylation of TSR domain-containing proteins	5/979	32/9020	0.263184	0.97495	ENSG00000136378/ENSG00000145808/ENSG00000197558/ENSG00000112902/ENSG00000138316	ADAMTS7/ADAMTS19/SSPO/SEMA5A/ADAMTS14	11173/171019/23145/9037/140766	5	5	ENSG00000136378/ENSG00000145808/ENSG00000197558/ENSG00000112902/ENSG00000138316	0
R-HSA-74751	Insulin receptor signalling cascade	6/979	40/9020	0.263237	0.97495	ENSG00000101255/ENSG00000185950/ENSG00000156427/ENSG00000068078/ENSG00000066468/ENSG00000077782	TRIB3/IRS2/FGF18/FGFR3/FGFR2/FGFR1	57761/8660/8817/2261/2263/2260	6	4	ENSG00000156427/ENSG00000068078/ENSG00000066468/ENSG00000077782	2	ENSG00000101255/ENSG00000185950
R-HSA-422356	Regulation of insulin secretion	10/979	73/9020	0.265321	0.979374	ENSG00000277443/ENSG00000169100/ENSG00000173175/ENSG00000151729/ENSG00000151067/ENSG00000127588/ENSG00000006071/ENSG00000133019/ENSG00000114450/ENSG00000150995	MARCKS/SLC25A6/ADCY5/SLC25A4/CACNA1C/GNG13/ABCC8/CHRM3/GNB4/ITPR1	4082/293/111/291/775/51764/6833/1131/59345/3708	10	6	ENSG00000173175/ENSG00000151067/ENSG00000127588/ENSG00000006071/ENSG00000133019/ENSG00000150995	4	ENSG00000277443/ENSG00000169100/ENSG00000151729/ENSG00000114450
R-HSA-418457	cGMP effects	3/979	17/9020	0.278633	1	ENSG00000185532/ENSG00000186642/ENSG00000150995	PRKG1/PDE2A/ITPR1	5592/5138/3708	3	3	ENSG00000185532/ENSG00000186642/ENSG00000150995	0
R-HSA-6788467	IL-6-type cytokine receptor ligand interactions	3/979	17/9020	0.278633	1	ENSG00000128342/ENSG00000006016/ENSG00000095752	LIF/CRLF1/IL11	3976/9244/3589	3	2	ENSG00000006016/ENSG00000095752	1	ENSG00000128342
R-HSA-9018678	Biosynthesis of specialized proresolving mediators (SPMs)	3/979	17/9020	0.278633	1	ENSG00000012779/ENSG00000213316/ENSG00000138115	ALOX5/LTC4S/CYP2C8	240/4056/1558	3	3	ENSG00000012779/ENSG00000213316/ENSG00000138115	0
R-HSA-75153	Apoptotic execution phase	7/979	49/9020	0.278941	1	ENSG00000164104/ENSG00000096696/ENSG00000178209/ENSG00000113368/ENSG00000081277/ENSG00000092853/ENSG00000026025	HMGB2/DSP/PLEC/LMNB1/PKP1/CLSPN/VIM	3148/1832/5339/4001/5317/63967/7431	7	5	ENSG00000164104/ENSG00000178209/ENSG00000113368/ENSG00000092853/ENSG00000026025	2	ENSG00000096696/ENSG00000081277
R-HSA-446193	Biosynthesis of the N-glycan precursor (dolichol lipid-linked oligosaccharide, LLO) and transfer to a nascent protein	10/979	74/9020	0.27947	1	ENSG00000102032/ENSG00000204386/ENSG00000167508/ENSG00000008513/ENSG00000070731/ENSG00000117143/ENSG00000157350/ENSG00000070526/ENSG00000126091/ENSG00000117069	RENBP/NEU1/MVD/ST3GAL1/ST6GALNAC2/UAP1/ST3GAL2/ST6GALNAC1/ST3GAL3/ST6GALNAC5	5973/4758/4597/6482/10610/6675/6483/55808/6487/81849	10	4	ENSG00000008513/ENSG00000157350/ENSG00000126091/ENSG00000117069	6	ENSG00000102032/ENSG00000204386/ENSG00000167508/ENSG00000070731/ENSG00000117143/ENSG00000070526
R-HSA-1606322	ZBP1(DAI) mediated induction of type I IFNs	4/979	25/9020	0.284728	1	ENSG00000204305/ENSG00000163221/ENSG00000110042/ENSG00000173432	AGER/S100A12/DTX4/SAA1	177/6283/23220/6288	4	3	ENSG00000204305/ENSG00000110042/ENSG00000173432	1	ENSG00000163221
R-HSA-389960	Formation of tubulin folding intermediates by CCT/TriC	4/979	25/9020	0.284728	1	ENSG00000167552/ENSG00000152086/ENSG00000075886/ENSG00000178462	TUBA1A/TUBA3E/TUBA3D/TUBAL3	7846/112714/113457/79861	4	0		4	ENSG00000167552/ENSG00000152086/ENSG00000075886/ENSG00000178462
R-HSA-420092	Glucagon-type ligand receptors	4/979	25/9020	0.284728	1	ENSG00000127588/ENSG00000106018/ENSG00000065325/ENSG00000114450	GNG13/VIPR2/GLP2R/GNB4	51764/7434/9340/59345	4	3	ENSG00000127588/ENSG00000106018/ENSG00000065325	1	ENSG00000114450
R-HSA-9013507	NOTCH3 Activation and Transmission of Signal to the Nucleus	4/979	25/9020	0.284728	1	ENSG00000013810/ENSG00000214357/ENSG00000101384/ENSG00000138798	TACC3/NEURL1B/JAG1/EGF	10460/54492/182/1950	4	4	ENSG00000013810/ENSG00000214357/ENSG00000101384/ENSG00000138798	0
R-HSA-9013508	NOTCH3 Intracellular Domain Regulates Transcription	4/979	25/9020	0.284728	1	ENSG00000135547/ENSG00000115415/ENSG00000108773/ENSG00000126787	HEY2/STAT1/KAT2A/DLGAP5	23493/6772/2648/9787	4	3	ENSG00000135547/ENSG00000108773/ENSG00000126787	1	ENSG00000115415
R-HSA-933542	TRAF6 mediated NF-kB activation	4/979	25/9020	0.284728	1	ENSG00000095015/ENSG00000204305/ENSG00000163221/ENSG00000173432	MAP3K1/AGER/S100A12/SAA1	4214/177/6283/6288	4	2	ENSG00000204305/ENSG00000173432	2	ENSG00000095015/ENSG00000163221
R-HSA-3299685	Detoxification of Reactive Oxygen Species	5/979	33/9020	0.28492	1	ENSG00000112096/ENSG00000211445/ENSG00000121691/ENSG00000109610/ENSG00000176153	SOD2/GPX3/CAT/SOD3/GPX2	6648/2878/847/6649/2877	5	3	ENSG00000211445/ENSG00000109610/ENSG00000176153	2	ENSG00000112096/ENSG00000121691
R-HSA-196849	Metabolism of water-soluble vitamins and cofactors	15/979	117/9020	0.285808	1	ENSG00000182199/ENSG00000065911/ENSG00000105835/ENSG00000197594/ENSG00000136010/ENSG00000228716/ENSG00000147813/ENSG00000124275/ENSG00000168216/ENSG00000102575/ENSG00000169814/ENSG00000075643/ENSG00000168928/ENSG00000168925/ENSG00000166126	SHMT2/MTHFD2/NAMPT/ENPP1/ALDH1L2/DHFR/NAPRT/MTRR/LMBRD1/ACP5/BTD/MOCOS/CTRB2/CTRB1/AMN	6472/10797/10135/5167/160428/1719/93100/4552/55788/54/686/55034/440387/1504/81693	15	5	ENSG00000228716/ENSG00000147813/ENSG00000168928/ENSG00000168925/ENSG00000166126	10	ENSG00000182199/ENSG00000065911/ENSG00000105835/ENSG00000197594/ENSG00000136010/ENSG00000124275/ENSG00000168216/ENSG00000102575/ENSG00000169814/ENSG00000075643
R-HSA-193648	NRAGE signals death through JNK	8/979	58/9020	0.29101	1	ENSG00000173848/ENSG00000137135/ENSG00000154358/ENSG00000153094/ENSG00000127084/ENSG00000156299/ENSG00000066248/ENSG00000141968	NET1/ARHGEF39/OBSCN/BCL2L11/FGD3/TIAM1/NGEF/VAV1	10276/84904/84033/10018/89846/7074/25791/7409	8	5	ENSG00000137135/ENSG00000154358/ENSG00000127084/ENSG00000066248/ENSG00000141968	3	ENSG00000173848/ENSG00000153094/ENSG00000156299
R-HSA-6794361	Neurexins and neuroligins	7/979	50/9020	0.296724	1	ENSG00000169992/ENSG00000147044/ENSG00000161509/ENSG00000116544/ENSG00000105464/ENSG00000034053/ENSG00000132535	NLGN2/CASK/GRIN2C/DLGAP3/GRIN2D/APBA2/DLG4	57555/8573/2905/58512/2906/321/1742	7	6	ENSG00000169992/ENSG00000161509/ENSG00000116544/ENSG00000105464/ENSG00000034053/ENSG00000132535	1	ENSG00000147044
R-HSA-159854	Gamma-carboxylation, transport, and amino-terminal cleavage of proteins	2/979	9020-10-01	0.297083	1	ENSG00000183087/ENSG00000057593	GAS6/F7	2621/2155	2	2	ENSG00000183087/ENSG00000057593	0
R-HSA-170660	Adenylate cyclase activating pathway	2/979	9020-10-01	0.297083	1	ENSG00000173175/ENSG00000138031	ADCY5/ADCY3	111/109	2	2	ENSG00000173175/ENSG00000138031	0
R-HSA-2453864	Retinoid cycle disease events	2/979	9020-10-01	0.297083	1	ENSG00000137868/ENSG00000139988	STRA6/RDH12	64220/145226	2	1	ENSG00000137868	1	ENSG00000139988
R-HSA-2474795	Diseases associated with visual transduction	2/979	9020-10-01	0.297083	1	ENSG00000137868/ENSG00000139988	STRA6/RDH12	64220/145226	2	1	ENSG00000137868	1	ENSG00000139988
R-HSA-351906	Apoptotic cleavage of cell adhesion proteins	2/979	9020-10-01	0.297083	1	ENSG00000096696/ENSG00000081277	DSP/PKP1	1832/5317	2	0		2	ENSG00000096696/ENSG00000081277
R-HSA-399997	Acetylcholine regulates insulin secretion	2/979	9020-10-01	0.297083	1	ENSG00000277443/ENSG00000133019	MARCKS/CHRM3	4082/1131	2	1	ENSG00000133019	1	ENSG00000277443
R-HSA-425381	Bicarbonate transporters	2/979	9020-10-01	0.297083	1	ENSG00000114923/ENSG00000050438	SLC4A3/SLC4A8	6508/9498	2	2	ENSG00000114923/ENSG00000050438	0
R-HSA-5685939	HDR through MMEJ (alt-NHEJ)	2/979	9020-10-01	0.297083	1	ENSG00000051341/ENSG00000143799	POLQ/PARP1	10721/142	2	2	ENSG00000051341/ENSG00000143799	0
R-HSA-74182	Ketone body metabolism	2/979	9020-10-01	0.297083	1	ENSG00000117305/ENSG00000134240	HMGCL/HMGCS2	3155/3158	2	1	ENSG00000134240	1	ENSG00000117305
R-HSA-75109	Triglyceride biosynthesis	2/979	9020-10-01	0.297083	1	ENSG00000062282/ENSG00000198814	DGAT2/GK	84649/2710	2	1	ENSG00000198814	1	ENSG00000062282
R-HSA-844456	The NLRP3 inflammasome	2/979	9020-10-01	0.297083	1	ENSG00000265972/ENSG00000089041	TXNIP/P2RX7	10628/5027	2	1	ENSG00000089041	1	ENSG00000265972
R-HSA-2299718	Condensation of Prophase Chromosomes	9/979	67/9020	0.300592	1	ENSG00000170312/ENSG00000166851/ENSG00000134057/ENSG00000146918/ENSG00000273983/ENSG00000113810/ENSG00000196890/ENSG00000124635/ENSG00000274267	CDK1/PLK1/CCNB1/NCAPG2/HIST1H3G/SMC4/HIST3H2BB/HIST1H2BJ/HIST1H3B	983/5347/891/54892/8355/10051/128312/8970/8358	9	9	ENSG00000170312/ENSG00000166851/ENSG00000134057/ENSG00000146918/ENSG00000273983/ENSG00000113810/ENSG00000196890/ENSG00000124635/ENSG00000274267	0
R-HSA-69656	Cyclin A:Cdk2-associated events at S phase entry	11/979	84/9020	0.300995	1	ENSG00000101224/ENSG00000124762/ENSG00000111276/ENSG00000101412/ENSG00000145386/ENSG00000133101/ENSG00000135446/ENSG00000100764/ENSG00000105173/ENSG00000164045/ENSG00000175305	CDC25B/CDKN1A/CDKN1B/E2F1/CCNA2/CCNA1/CDK4/PSMC1/CCNE1/CDC25A/CCNE2	994/1026/1027/1869/890/8900/1019/5700/898/993/9134	11	6	ENSG00000101412/ENSG00000145386/ENSG00000133101/ENSG00000105173/ENSG00000164045/ENSG00000175305	5	ENSG00000101224/ENSG00000124762/ENSG00000111276/ENSG00000135446/ENSG00000100764
R-HSA-449147	Signaling by Interleukins	48/979	409/9020	0.301529	1	ENSG00000112096/ENSG00000143365/ENSG00000089685/ENSG00000124762/ENSG00000130702/ENSG00000100644/ENSG00000115414/ENSG00000115415/ENSG00000185950/ENSG00000273983/ENSG00000128342/ENSG00000166900/ENSG00000221869/ENSG00000090339/ENSG00000148346/ENSG00000112715/ENSG00000136167/ENSG00000095585/ENSG00000113368/ENSG00000006016/ENSG00000108984/ENSG00000163739/ENSG00000016402/ENSG00000171791/ENSG00000204305…	SOD2/RORC/BIRC5/CDKN1A/LAMA5/HIF1A/FN1/STAT1/IRS2/HIST1H3G/LIF/STX3/CEBPD/ICAM1/LCN2/VEGFA/LCP1/BLNK/LMNB1/CRLF1/MAP2K6/CXCL1/IL20RA/BCL2/AGER/PSMC1/ALOX5/SOCS3/S100A12/IL18/FLT3/IL19/HCK/IRAK2/LBP/VIM/RORA/SAA1/IL11/HIST1H3B/BOLA2B/LOC107984053/IL1RN/VAV1/IL22RA1/CD36/IL20RB/ZEB1	6648/6097/332/1026/3911/3091/2335/6772/8660/8355/3976/6809/1052/3383/3934/7422/3936/29760/4001/9244/5608/2919/53832/596/177/5700/240/9021/6283/3606/2322/29949/3055/3656/3929/7431/6095/6288/3589/8358/654483/107984053/3557/7409/58985/948/53833/6935	48	19	ENSG00000089685/ENSG00000130702/ENSG00000273983/ENSG00000113368/ENSG00000006016/ENSG00000108984/ENSG00000163739/ENSG00000204305/ENSG00000012779/ENSG00000122025/ENSG00000142224/ENSG00000026025/ENSG00000173432/ENSG00000095752/ENSG00000274267/ENSG00000141968/ENSG00000142677/ENSG00000174564/ENSG00000148516	28	ENSG00000112096/ENSG00000143365/ENSG00000124762/ENSG00000100644/ENSG00000115414/ENSG00000115415/ENSG00000185950/ENSG00000128342/ENSG00000166900/ENSG00000221869/ENSG00000090339/ENSG00000148346/ENSG00000112715/ENSG00000136167/ENSG00000095585/ENSG00000016402/ENSG00000171791/ENSG00000100764/ENSG00000184557/ENSG00000163221/ENSG00000150782/ENSG00000101336/ENSG00000134070/ENSG00000129988/ENSG00000069667…
R-HSA-1660661	Sphingolipid de novo biosynthesis	6/979	42/9020	0.302175	1	ENSG00000196542/ENSG00000198964/ENSG00000163082/ENSG00000165389/ENSG00000162407/ENSG00000006534	SPTSSB/SGMS1/SGPP2/SPTSSA/PLPP3/ALDH3B1	165679/259230/130367/171546/8613/221	6	1	ENSG00000006534	5	ENSG00000196542/ENSG00000198964/ENSG00000163082/ENSG00000165389/ENSG00000162407
R-HSA-6811442	Intra-Golgi and retrograde Golgi-to-ER traffic	24/979	197/9020	0.304202	1	ENSG00000136883/ENSG00000112984/ENSG00000186185/ENSG00000137807/ENSG00000237649/ENSG00000164292/ENSG00000138778/ENSG00000106636/ENSG00000167552/ENSG00000121621/ENSG00000090889/ENSG00000138160/ENSG00000142945/ENSG00000162236/ENSG00000167702/ENSG00000077380/ENSG00000163808/ENSG00000138182/ENSG00000152086/ENSG00000261456/ENSG00000075886/ENSG00000104892/ENSG00000100228/ENSG00000178462	KIF12/KIF20A/KIF18B/KIF23/KIFC1/RHOBTB3/CENPE/YKT6/TUBA1A/KIF18A/KIF4A/KIF11/KIF2C/STX5/KIFC2/DYNC1I2/KIF15/KIF20B/TUBA3E/TUBB8/TUBA3D/KLC3/RAB36/TUBAL3	113220/10112/146909/9493/3833/22836/1062/10652/7846/81930/24137/3832/11004/6811/90990/1781/56992/9585/112714/347688/113457/147700/9609/79861	24	15	ENSG00000136883/ENSG00000112984/ENSG00000186185/ENSG00000137807/ENSG00000237649/ENSG00000138778/ENSG00000121621/ENSG00000090889/ENSG00000138160/ENSG00000142945/ENSG00000167702/ENSG00000163808/ENSG00000138182/ENSG00000261456/ENSG00000100228	9	ENSG00000164292/ENSG00000106636/ENSG00000167552/ENSG00000162236/ENSG00000077380/ENSG00000152086/ENSG00000075886/ENSG00000104892/ENSG00000178462
R-HSA-8864260	Transcriptional regulation by the AP-2 (TFAP2) family of transcription factors	5/979	34/9020	0.306973	1	ENSG00000101057/ENSG00000156802/ENSG00000164442/ENSG00000124762/ENSG00000112715	MYBL2/ATAD2/CITED2/CDKN1A/VEGFA	4605/29028/10370/1026/7422	5	2	ENSG00000101057/ENSG00000156802	3	ENSG00000164442/ENSG00000124762/ENSG00000112715
R-HSA-140875	Common Pathway of Fibrin Clot Formation	3/979	18/9020	0.309692	1	ENSG00000188488/ENSG00000198734/ENSG00000135919	SERPINA5/F5/SERPINE2	5104/2153/5270	3	1	ENSG00000135919	2	ENSG00000188488/ENSG00000198734
R-HSA-400042	Adrenaline,noradrenaline inhibits insulin secretion	4/979	26/9020	0.310245	1	ENSG00000173175/ENSG00000151067/ENSG00000127588/ENSG00000114450	ADCY5/CACNA1C/GNG13/GNB4	111/775/51764/59345	4	3	ENSG00000173175/ENSG00000151067/ENSG00000127588	1	ENSG00000114450
R-HSA-2672351	Stimuli-sensing channels	12/979	94/9020	0.320294	1	ENSG00000118515/ENSG00000137975/ENSG00000167995/ENSG00000162572/ENSG00000114859/ENSG00000073464/ENSG00000074855/ENSG00000110881/ENSG00000142185/ENSG00000118729/ENSG00000072182/ENSG00000171714	SGK1/CLCA2/BEST1/SCNN1D/CLCN2/CLCN4/ANO8/ASIC1/TRPM2/CASQ2/ASIC4/ANO5	6446/9635/7439/6339/1181/1183/57719/41/7226/845/55515/203859	12	8	ENSG00000162572/ENSG00000114859/ENSG00000074855/ENSG00000110881/ENSG00000142185/ENSG00000118729/ENSG00000072182/ENSG00000171714	4	ENSG00000118515/ENSG00000137975/ENSG00000167995/ENSG00000073464
R-HSA-109606	Intrinsic Pathway for Apoptosis	6/979	43/9020	0.322032	1	ENSG00000101412/ENSG00000073282/ENSG00000153094/ENSG00000171791/ENSG00000141682/ENSG00000078900	E2F1/TP63/BCL2L11/BCL2/PMAIP1/TP73	1869/8626/10018/596/5366/7161	6	2	ENSG00000101412/ENSG00000078900	4	ENSG00000073282/ENSG00000153094/ENSG00000171791/ENSG00000141682
R-HSA-6788656	Histidine, lysine, phenylalanine, tyrosine, proline and tryptophan catabolism	6/979	43/9020	0.322032	1	ENSG00000103257/ENSG00000168003/ENSG00000115919/ENSG00000150540/ENSG00000180773/ENSG00000160282	SLC7A5/SLC3A2/KYNU/HNMT/SLC36A4/FTCD	8140/6520/8942/3176/120103/10841	6	2	ENSG00000180773/ENSG00000160282	4	ENSG00000103257/ENSG00000168003/ENSG00000115919/ENSG00000150540
R-HSA-187577	SCF(Skp2)-mediated degradation of p27/p21	8/979	60/9020	0.324325	1	ENSG00000124762/ENSG00000111276/ENSG00000145386/ENSG00000133101/ENSG00000135446/ENSG00000100764/ENSG00000105173/ENSG00000175305	CDKN1A/CDKN1B/CCNA2/CCNA1/CDK4/PSMC1/CCNE1/CCNE2	1026/1027/890/8900/1019/5700/898/9134	8	4	ENSG00000145386/ENSG00000133101/ENSG00000105173/ENSG00000175305	4	ENSG00000124762/ENSG00000111276/ENSG00000135446/ENSG00000100764
R-HSA-194068	Bile acid and bile salt metabolism	5/979	35/9020	0.329257	1	ENSG00000151632/ENSG00000006025/ENSG00000140284/ENSG00000079156/ENSG00000036530	AKR1C2/OSBPL7/SLC27A2/OSBPL6/CYP46A1	1646/114881/11001/114880/10858	5	2	ENSG00000006025/ENSG00000036530	3	ENSG00000151632/ENSG00000140284/ENSG00000079156
R-HSA-438064	Post NMDA receptor activation events	5/979	35/9020	0.329257	1	ENSG00000058404/ENSG00000161509/ENSG00000138031/ENSG00000105464/ENSG00000132535	CAMK2B/GRIN2C/ADCY3/GRIN2D/DLG4	816/2905/109/2906/1742	5	4	ENSG00000161509/ENSG00000138031/ENSG00000105464/ENSG00000132535	1	ENSG00000058404
R-HSA-68949	Orc1 removal from chromatin	9/979	69/9020	0.331875	1	ENSG00000167513/ENSG00000100297/ENSG00000145386/ENSG00000133101/ENSG00000094804/ENSG00000091651/ENSG00000100764/ENSG00000085840/ENSG00000125885	CDT1/MCM5/CCNA2/CCNA1/CDC6/ORC6/PSMC1/ORC1/MCM8	81620/4174/890/8900/990/23594/5700/4998/84515	9	8	ENSG00000167513/ENSG00000100297/ENSG00000145386/ENSG00000133101/ENSG00000094804/ENSG00000091651/ENSG00000085840/ENSG00000125885	1	ENSG00000100764
R-HSA-1368108	BMAL1:CLOCK,NPAS2 activates circadian gene expression	4/979	27/9020	0.335963	1	ENSG00000134107/ENSG00000105835/ENSG00000057593/ENSG00000106366	BHLHE40/NAMPT/F7/SERPINE1	8553/10135/2155/5054	4	1	ENSG00000057593	3	ENSG00000134107/ENSG00000105835/ENSG00000106366
R-HSA-6794362	Protein-protein interactions at synapses	10/979	78/9020	0.337971	1	ENSG00000169992/ENSG00000147044/ENSG00000105426/ENSG00000161509/ENSG00000184564/ENSG00000116544/ENSG00000105464/ENSG00000034053/ENSG00000132535/ENSG00000153707	NLGN2/CASK/PTPRS/GRIN2C/SLITRK6/DLGAP3/GRIN2D/APBA2/DLG4/PTPRD	57555/8573/5802/2905/84189/58512/2906/321/1742/5789	10	9	ENSG00000169992/ENSG00000105426/ENSG00000161509/ENSG00000184564/ENSG00000116544/ENSG00000105464/ENSG00000034053/ENSG00000132535/ENSG00000153707	1	ENSG00000147044
R-HSA-1059683	Interleukin-6 signaling	2/979	9020-11-01	0.338996	1	ENSG00000115415/ENSG00000184557	STAT1/SOCS3	6772/9021	2	0		2	ENSG00000115415/ENSG00000184557
R-HSA-2408517	SeMet incorporation into proteins	2/979	9020-11-01	0.338996	1	ENSG00000196305/ENSG00000166986	IARS/MARS	3376/4141	2	0		2	ENSG00000196305/ENSG00000166986
R-HSA-2468052	Establishment of Sister Chromatid Cohesion	2/979	9020-11-01	0.338996	1	ENSG00000146670/ENSG00000171320	CDCA5/ESCO2	113130/157570	2	2	ENSG00000146670/ENSG00000171320	0
R-HSA-8935690	Digestion	2/979	9020-11-01	0.338996	1	ENSG00000240038/ENSG00000257335	AMY2B/MGAM	280/8972	2	2	ENSG00000240038/ENSG00000257335	0
R-HSA-9020956	Interleukin-27 signaling	2/979	9020-11-01	0.338996	1	ENSG00000115415/ENSG00000006016	STAT1/CRLF1	6772/9244	2	1	ENSG00000006016	1	ENSG00000115415
R-HSA-388844	Receptor-type tyrosine-protein phosphatases	3/979	19/9020	0.340845	1	ENSG00000105426/ENSG00000184564/ENSG00000153707	PTPRS/SLITRK6/PTPRD	5802/84189/5789	3	3	ENSG00000105426/ENSG00000184564/ENSG00000153707	0
R-HSA-3928664	Ephrin signaling	3/979	19/9020	0.340845	1	ENSG00000133216/ENSG00000106123/ENSG00000154928	EPHB2/EPHB6/EPHB1	2048/2051/2047	3	2	ENSG00000106123/ENSG00000154928	1	ENSG00000133216
R-HSA-500657	Presynaptic function of Kainate receptors	3/979	19/9020	0.340845	1	ENSG00000163873/ENSG00000127588/ENSG00000114450	GRIK3/GNG13/GNB4	2899/51764/59345	3	2	ENSG00000163873/ENSG00000127588	1	ENSG00000114450
R-HSA-447115	Interleukin-12 family signaling	7/979	53/9020	0.351302	1	ENSG00000112096/ENSG00000115415/ENSG00000136167/ENSG00000113368/ENSG00000006016/ENSG00000169627/ENSG00000169627	SOD2/STAT1/LCP1/LMNB1/CRLF1/BOLA2B/LOC107984053	6648/6772/3936/4001/9244/654483/107984053	7	2	ENSG00000113368/ENSG00000006016	4	ENSG00000112096/ENSG00000115415/ENSG00000136167/ENSG00000169627
R-HSA-6804757	Regulation of TP53 Degradation	5/979	36/9020	0.351689	1	ENSG00000170312/ENSG00000145386/ENSG00000133101/ENSG00000118515/ENSG00000036672	CDK1/CCNA2/CCNA1/SGK1/USP2	983/890/8900/6446/9099	5	3	ENSG00000170312/ENSG00000145386/ENSG00000133101	2	ENSG00000118515/ENSG00000036672
R-HSA-8950505	Gene and protein expression by JAK-STAT signaling after Interleukin-12 stimulation	5/979	36/9020	0.351689	1	ENSG00000112096/ENSG00000136167/ENSG00000113368/ENSG00000169627/ENSG00000169627	SOD2/LCP1/LMNB1/BOLA2B/LOC107984053	6648/3936/4001/654483/107984053	5	1	ENSG00000113368	3	ENSG00000112096/ENSG00000136167/ENSG00000169627
R-HSA-912446	Meiotic recombination	10/979	79/9020	0.352951	1	ENSG00000273983/ENSG00000197299/ENSG00000135446/ENSG00000139618/ENSG00000121211/ENSG00000012048/ENSG00000196890/ENSG00000124635/ENSG00000204410/ENSG00000274267	HIST1H3G/BLM/CDK4/BRCA2/MND1/BRCA1/HIST3H2BB/HIST1H2BJ/MSH5/HIST1H3B	8355/641/1019/675/84057/672/128312/8970/4439/8358	10	9	ENSG00000273983/ENSG00000197299/ENSG00000139618/ENSG00000121211/ENSG00000012048/ENSG00000196890/ENSG00000124635/ENSG00000204410/ENSG00000274267	1	ENSG00000135446
R-HSA-442742	CREB phosphorylation through the activation of Ras	4/979	28/9020	0.361758	1	ENSG00000058404/ENSG00000161509/ENSG00000105464/ENSG00000132535	CAMK2B/GRIN2C/GRIN2D/DLG4	816/2905/2906/1742	4	3	ENSG00000161509/ENSG00000105464/ENSG00000132535	1	ENSG00000058404
R-HSA-199977	ER to Golgi Anterograde Transport	18/979	150/9020	0.362219	1	ENSG00000197249/ENSG00000174871/ENSG00000106636/ENSG00000167552/ENSG00000196352/ENSG00000162236/ENSG00000077380/ENSG00000109321/ENSG00000029534/ENSG00000110195/ENSG00000145362/ENSG00000109861/ENSG00000152086/ENSG00000137877/ENSG00000261456/ENSG00000075886/ENSG00000198734/ENSG00000178462	SERPINA1/CNIH2/YKT6/TUBA1A/CD55/STX5/DYNC1I2/AREG/ANK1/FOLR1/ANK2/CTSC/TUBA3E/SPTBN5/TUBB8/TUBA3D/F5/TUBAL3	5265/254263/10652/7846/1604/6811/1781/374/286/2348/287/1075/112714/51332/347688/113457/2153/79861	18	5	ENSG00000174871/ENSG00000029534/ENSG00000109861/ENSG00000137877/ENSG00000261456	13	ENSG00000197249/ENSG00000106636/ENSG00000167552/ENSG00000196352/ENSG00000162236/ENSG00000077380/ENSG00000109321/ENSG00000110195/ENSG00000145362/ENSG00000152086/ENSG00000075886/ENSG00000198734/ENSG00000178462
R-HSA-179419	APC:Cdc20 mediated degradation of cell cycle proteins prior to satisfation of the cell cycle checkpoint	9/979	71/9020	0.363698	1	ENSG00000175063/ENSG00000170312/ENSG00000117399/ENSG00000145386/ENSG00000133101/ENSG00000164109/ENSG00000117650/ENSG00000156970/ENSG00000100764	UBE2C/CDK1/CDC20/CCNA2/CCNA1/MAD2L1/NEK2/BUB1B/PSMC1	11065/983/991/890/8900/4085/4751/701/5700	9	8	ENSG00000175063/ENSG00000170312/ENSG00000117399/ENSG00000145386/ENSG00000133101/ENSG00000164109/ENSG00000117650/ENSG00000156970	1	ENSG00000100764
R-HSA-1630316	Glycosaminoglycan metabolism	14/979	115/9020	0.366252	1	ENSG00000158470/ENSG00000033100/ENSG00000169439/ENSG00000008513/ENSG00000171004/ENSG00000249853/ENSG00000142798/ENSG00000157350/ENSG00000072571/ENSG00000130958/ENSG00000175264/ENSG00000126091/ENSG00000114646/ENSG00000103044	B4GALT5/CHPF2/SDC2/ST3GAL1/HS6ST2/HS3ST5/HSPG2/ST3GAL2/HMMR/SLC35D2/CHST1/ST3GAL3/CSPG5/HAS3	9334/54480/6383/6482/90161/222537/3339/6483/3161/11046/8534/6487/10675/3038	14	11	ENSG00000169439/ENSG00000008513/ENSG00000171004/ENSG00000249853/ENSG00000142798/ENSG00000157350/ENSG00000072571/ENSG00000175264/ENSG00000126091/ENSG00000114646/ENSG00000103044	3	ENSG00000158470/ENSG00000033100/ENSG00000130958
R-HSA-2453902	The canonical retinoid cycle in rods (twilight vision)	3/979	20/9020	0.371887	1	ENSG00000137868/ENSG00000139547/ENSG00000139988	STRA6/RDH16/RDH12	64220/8608/145226	3	1	ENSG00000137868	2	ENSG00000139547/ENSG00000139988
R-HSA-3560783	Defective B4GALT7 causes EDS, progeroid type	3/979	20/9020	0.371887	1	ENSG00000169439/ENSG00000142798/ENSG00000114646	SDC2/HSPG2/CSPG5	6383/3339/10675	3	3	ENSG00000169439/ENSG00000142798/ENSG00000114646	0
R-HSA-3560801	Defective B3GAT3 causes JDSSDHD	3/979	20/9020	0.371887	1	ENSG00000169439/ENSG00000142798/ENSG00000114646	SDC2/HSPG2/CSPG5	6383/3339/10675	3	3	ENSG00000169439/ENSG00000142798/ENSG00000114646	0
R-HSA-4420332	Defective B3GALT6 causes EDSP2 and SEMDJL1	3/979	20/9020	0.371887	1	ENSG00000169439/ENSG00000142798/ENSG00000114646	SDC2/HSPG2/CSPG5	6383/3339/10675	3	3	ENSG00000169439/ENSG00000142798/ENSG00000114646	0
R-HSA-6803204	TP53 Regulates Transcription of Genes Involved in Cytochrome C Release	3/979	20/9020	0.371887	1	ENSG00000073282/ENSG00000141682/ENSG00000078900	TP63/PMAIP1/TP73	8626/5366/7161	3	1	ENSG00000078900	2	ENSG00000073282/ENSG00000141682
R-HSA-112316	Neuronal System	35/979	303/9020	0.373059	1	ENSG00000058404/ENSG00000110436/ENSG00000069424/ENSG00000160325/ENSG00000104783/ENSG00000173175/ENSG00000169992/ENSG00000087085/ENSG00000147044/ENSG00000142319/ENSG00000143630/ENSG00000105426/ENSG00000161509/ENSG00000169684/ENSG00000184564/ENSG00000149403/ENSG00000135519/ENSG00000116544/ENSG00000138031/ENSG00000163873/ENSG00000105464/ENSG00000067191/ENSG00000127588/ENSG00000164418/ENSG00000126583…	CAMK2B/SLC1A2/KCNAB2/CACFD1/KCNN4/ADCY5/NLGN2/ACHE/CASK/SLC6A3/HCN3/PTPRS/GRIN2C/CHRNA5/SLITRK6/GRIK4/KCNH3/DLGAP3/ADCY3/GRIK3/GRIN2D/CACNB1/GNG13/GRIK2/PRKCG/ABCC8/KCNAB3/APBA2/DLG4/GABBR2/GNB4/PTPRD/KCNH7/KCNV1/SLC6A12	816/6506/8514/11094/3783/111/57555/43/8573/6531/57657/5802/2905/1138/84189/2900/23416/58512/109/2899/2906/782/51764/2898/5582/6833/9196/321/1742/9568/59345/5789/90134/27012/6539	35	30	ENSG00000069424/ENSG00000104783/ENSG00000173175/ENSG00000169992/ENSG00000087085/ENSG00000142319/ENSG00000143630/ENSG00000105426/ENSG00000161509/ENSG00000169684/ENSG00000184564/ENSG00000149403/ENSG00000135519/ENSG00000116544/ENSG00000138031/ENSG00000163873/ENSG00000105464/ENSG00000067191/ENSG00000127588/ENSG00000164418/ENSG00000126583/ENSG00000006071/ENSG00000170049/ENSG00000034053/ENSG00000132535…	5	ENSG00000058404/ENSG00000110436/ENSG00000160325/ENSG00000147044/ENSG00000114450
R-HSA-442755	Activation of NMDA receptor and postsynaptic events	5/979	37/9020	0.37419	1	ENSG00000058404/ENSG00000161509/ENSG00000138031/ENSG00000105464/ENSG00000132535	CAMK2B/GRIN2C/ADCY3/GRIN2D/DLG4	816/2905/109/2906/1742	5	4	ENSG00000161509/ENSG00000138031/ENSG00000105464/ENSG00000132535	1	ENSG00000058404
R-HSA-6806003	Regulation of TP53 Expression and Degradation	5/979	37/9020	0.37419	1	ENSG00000170312/ENSG00000145386/ENSG00000133101/ENSG00000118515/ENSG00000036672	CDK1/CCNA2/CCNA1/SGK1/USP2	983/890/8900/6446/9099	5	3	ENSG00000170312/ENSG00000145386/ENSG00000133101	2	ENSG00000118515/ENSG00000036672
R-HSA-948021	Transport to the Golgi and subsequent modification	21/979	178/9020	0.376327	1	ENSG00000197249/ENSG00000174871/ENSG00000158470/ENSG00000106636/ENSG00000167552/ENSG00000196352/ENSG00000162236/ENSG00000077380/ENSG00000109321/ENSG00000029534/ENSG00000110195/ENSG00000145362/ENSG00000109861/ENSG00000152086/ENSG00000128268/ENSG00000137877/ENSG00000261456/ENSG00000075886/ENSG00000171124/ENSG00000198734/ENSG00000178462	SERPINA1/CNIH2/B4GALT5/YKT6/TUBA1A/CD55/STX5/DYNC1I2/AREG/ANK1/FOLR1/ANK2/CTSC/TUBA3E/MGAT3/SPTBN5/TUBB8/TUBA3D/FUT3/F5/TUBAL3	5265/254263/9334/10652/7846/1604/6811/1781/374/286/2348/287/1075/112714/4248/51332/347688/113457/2525/2153/79861	21	6	ENSG00000174871/ENSG00000029534/ENSG00000109861/ENSG00000128268/ENSG00000137877/ENSG00000261456	15	ENSG00000197249/ENSG00000158470/ENSG00000106636/ENSG00000167552/ENSG00000196352/ENSG00000162236/ENSG00000077380/ENSG00000109321/ENSG00000110195/ENSG00000145362/ENSG00000152086/ENSG00000075886/ENSG00000171124/ENSG00000198734/ENSG00000178462
R-HSA-5617833	Cilium Assembly	23/979	196/9020	0.377779	1	ENSG00000170312/ENSG00000166851/ENSG00000196230/ENSG00000167552/ENSG00000151849/ENSG00000142731/ENSG00000117650/ENSG00000249115/ENSG00000131351/ENSG00000077380/ENSG00000094631/ENSG00000141577/ENSG00000186638/ENSG00000103995/ENSG00000188878/ENSG00000152086/ENSG00000151466/ENSG00000261456/ENSG00000075886/ENSG00000168778/ENSG00000168589/ENSG00000178462/ENSG00000213397	CDK1/PLK1/TUBB/TUBA1A/CENPJ/PLK4/NEK2/HAUS5/HAUS8/DYNC1I2/HDAC6/CEP131/KIF24/CEP152/FBF1/TUBA3E/SCLT1/TUBB8/TUBA3D/TCTN2/DYNLRB2/TUBAL3/HAUS7	983/5347/203068/7846/55835/10733/4751/23354/93323/1781/10013/22994/347240/22995/85302/112714/132320/347688/113457/79867/83657/79861/55559	23	17	ENSG00000170312/ENSG00000166851/ENSG00000196230/ENSG00000151849/ENSG00000142731/ENSG00000117650/ENSG00000249115/ENSG00000131351/ENSG00000094631/ENSG00000141577/ENSG00000186638/ENSG00000103995/ENSG00000188878/ENSG00000151466/ENSG00000261456/ENSG00000168778/ENSG00000213397	6	ENSG00000167552/ENSG00000077380/ENSG00000152086/ENSG00000075886/ENSG00000168589/ENSG00000178462
R-HSA-112308	Presynaptic depolarization and calcium channel opening	2/979	9020-12-01	0.3801	1	ENSG00000160325/ENSG00000067191	CACFD1/CACNB1	11094/782	2	1	ENSG00000067191	1	ENSG00000160325
R-HSA-1170546	Prolactin receptor signaling	2/979	9020-12-01	0.3801	1	ENSG00000113494/ENSG00000112964	PRLR/GHR	5618/2690	2	1	ENSG00000112964	1	ENSG00000113494
R-HSA-1474151	Tetrahydrobiopterin (BH4) synthesis, recycling, salvage and regulation	2/979	9020-12-01	0.3801	1	ENSG00000228716/ENSG00000164867	DHFR/NOS3	1719/4846	2	1	ENSG00000228716	1	ENSG00000164867
R-HSA-264870	Caspase-mediated cleavage of cytoskeletal proteins	2/979	9020-12-01	0.3801	1	ENSG00000178209/ENSG00000026025	PLEC/VIM	5339/7431	2	2	ENSG00000178209/ENSG00000026025	0
R-HSA-3371511	HSF1 activation	2/979	9020-12-01	0.3801	1	ENSG00000156508/ENSG00000094631	EEF1A1/HDAC6	1915/10013	2	1	ENSG00000094631	1	ENSG00000156508
R-HSA-391903	Eicosanoid ligand-binding receptors	2/979	9020-12-01	0.3801	1	ENSG00000213903/ENSG00000160951	LTB4R/PTGER1	1241/5731	2	2	ENSG00000213903/ENSG00000160951	0
R-HSA-4641265	Repression of WNT target genes	2/979	9020-12-01	0.3801	1	ENSG00000138795/ENSG00000106829	LEF1/TLE4	51176/7091	2	2	ENSG00000138795/ENSG00000106829	0
R-HSA-5654704	SHC-mediated cascade:FGFR3	2/979	9020-12-01	0.3801	1	ENSG00000156427/ENSG00000068078	FGF18/FGFR3	8817/2261	2	2	ENSG00000156427/ENSG00000068078	0
R-HSA-5654710	PI-3K cascade:FGFR3	2/979	9020-12-01	0.3801	1	ENSG00000156427/ENSG00000068078	FGF18/FGFR3	8817/2261	2	2	ENSG00000156427/ENSG00000068078	0
R-HSA-8866910	TFAP2 (AP-2) family regulates transcription of growth factors and their receptors	2/979	9020-12-01	0.3801	1	ENSG00000156802/ENSG00000112715	ATAD2/VEGFA	29028/7422	2	1	ENSG00000156802	1	ENSG00000112715
R-HSA-69563	p53-Dependent G1 DNA Damage Response	8/979	64/9020	0.392562	1	ENSG00000124762/ENSG00000111276/ENSG00000161642/ENSG00000145386/ENSG00000133101/ENSG00000100764/ENSG00000105173/ENSG00000175305	CDKN1A/CDKN1B/ZNF385A/CCNA2/CCNA1/PSMC1/CCNE1/CCNE2	1026/1027/25946/890/8900/5700/898/9134	8	5	ENSG00000161642/ENSG00000145386/ENSG00000133101/ENSG00000105173/ENSG00000175305	3	ENSG00000124762/ENSG00000111276/ENSG00000100764
R-HSA-69580	p53-Dependent G1/S DNA damage checkpoint	8/979	64/9020	0.392562	1	ENSG00000124762/ENSG00000111276/ENSG00000161642/ENSG00000145386/ENSG00000133101/ENSG00000100764/ENSG00000105173/ENSG00000175305	CDKN1A/CDKN1B/ZNF385A/CCNA2/CCNA1/PSMC1/CCNE1/CCNE2	1026/1027/25946/890/8900/5700/898/9134	8	5	ENSG00000161642/ENSG00000145386/ENSG00000133101/ENSG00000105173/ENSG00000175305	3	ENSG00000124762/ENSG00000111276/ENSG00000100764
R-HSA-2559586	DNA Damage/Telomere Stress Induced Senescence	9/979	73/9020	0.395829	1	ENSG00000124762/ENSG00000111276/ENSG00000145386/ENSG00000133101/ENSG00000113368/ENSG00000105173/ENSG00000196890/ENSG00000124635/ENSG00000175305	CDKN1A/CDKN1B/CCNA2/CCNA1/LMNB1/CCNE1/HIST3H2BB/HIST1H2BJ/CCNE2	1026/1027/890/8900/4001/898/128312/8970/9134	9	7	ENSG00000145386/ENSG00000133101/ENSG00000113368/ENSG00000105173/ENSG00000196890/ENSG00000124635/ENSG00000175305	2	ENSG00000124762/ENSG00000111276
R-HSA-166658	Complement cascade	5/979	38/9020	0.396682	1	ENSG00000196352/ENSG00000243649/ENSG00000159403/ENSG00000197405/ENSG00000176919	CD55/CFB/C1R/C5AR1/C8G	1604/629/715/728/733	5	2	ENSG00000197405/ENSG00000176919	3	ENSG00000196352/ENSG00000243649/ENSG00000159403
R-HSA-69202	Cyclin E associated events during G1/S transition	10/979	82/9020	0.39836	1	ENSG00000124762/ENSG00000111276/ENSG00000101412/ENSG00000145386/ENSG00000133101/ENSG00000135446/ENSG00000100764/ENSG00000105173/ENSG00000164045/ENSG00000175305	CDKN1A/CDKN1B/E2F1/CCNA2/CCNA1/CDK4/PSMC1/CCNE1/CDC25A/CCNE2	1026/1027/1869/890/8900/1019/5700/898/993/9134	10	6	ENSG00000101412/ENSG00000145386/ENSG00000133101/ENSG00000105173/ENSG00000164045/ENSG00000175305	4	ENSG00000124762/ENSG00000111276/ENSG00000135446/ENSG00000100764
R-HSA-1250196	SHC1 events in ERBB2 signaling	3/979	21/9020	0.402638	1	ENSG00000178568/ENSG00000174808/ENSG00000138798	ERBB4/BTC/EGF	2066/685/1950	3	2	ENSG00000178568/ENSG00000138798	1	ENSG00000174808
R-HSA-5205685	Pink/Parkin Mediated Mitophagy	3/979	21/9020	0.402638	1	ENSG00000158828/ENSG00000196683/ENSG00000101460	PINK1/TOMM7/MAP1LC3A	65018/54543/84557	3	1	ENSG00000101460	2	ENSG00000158828/ENSG00000196683
R-HSA-6804115	TP53 regulates transcription of additional cell cycle genes whose exact role in the p53 pathway remain uncertain	3/979	21/9020	0.402638	1	ENSG00000151849/ENSG00000158402/ENSG00000118495	CENPJ/CDC25C/PLAGL1	55835/995/5325	3	3	ENSG00000151849/ENSG00000158402/ENSG00000118495	0
R-HSA-3906995	Diseases associated with O-glycosylation of proteins	7/979	56/9020	0.406781	1	ENSG00000117983/ENSG00000136378/ENSG00000145808/ENSG00000197558/ENSG00000112902/ENSG00000138316/ENSG00000184956	MUC5B/ADAMTS7/ADAMTS19/SSPO/SEMA5A/ADAMTS14/MUC6	727897/11173/171019/23145/9037/140766/4588	7	6	ENSG00000136378/ENSG00000145808/ENSG00000197558/ENSG00000112902/ENSG00000138316/ENSG00000184956	1	ENSG00000117983
R-HSA-163359	Glucagon signaling in metabolic regulation	4/979	30/9020	0.413132	1	ENSG00000173175/ENSG00000138031/ENSG00000127588/ENSG00000114450	ADCY5/ADCY3/GNG13/GNB4	111/109/51764/59345	4	3	ENSG00000173175/ENSG00000138031/ENSG00000127588	1	ENSG00000114450
R-HSA-2122948	Activated NOTCH1 Transmits Signal to the Nucleus	4/979	30/9020	0.413132	1	ENSG00000214357/ENSG00000101384/ENSG00000187957/ENSG00000110042	NEURL1B/JAG1/DNER/DTX4	54492/182/92737/23220	4	4	ENSG00000214357/ENSG00000101384/ENSG00000187957/ENSG00000110042	0
R-HSA-70263	Gluconeogenesis	4/979	30/9020	0.413132	1	ENSG00000100889/ENSG00000183048/ENSG00000108515/ENSG00000134955	PCK2/SLC25A10/ENO3/SLC37A2	5106/1468/2027/219855	4	3	ENSG00000183048/ENSG00000108515/ENSG00000134955	1	ENSG00000100889
R-HSA-70614	Amino acid synthesis and interconversion (transamination)	4/979	30/9020	0.413132	1	ENSG00000092621/ENSG00000168528/ENSG00000070669/ENSG00000086205	PHGDH/SERINC2/ASNS/FOLH1	26227/347735/440/2346	4	2	ENSG00000168528/ENSG00000086205	2	ENSG00000092621/ENSG00000070669
R-HSA-1500620	Meiosis	13/979	110/9020	0.416395	1	ENSG00000273983/ENSG00000197299/ENSG00000113368/ENSG00000135446/ENSG00000139618/ENSG00000100918/ENSG00000121211/ENSG00000012048/ENSG00000196890/ENSG00000124635/ENSG00000161860/ENSG00000204410/ENSG00000274267	HIST1H3G/BLM/LMNB1/CDK4/BRCA2/REC8/MND1/BRCA1/HIST3H2BB/HIST1H2BJ/SYCE2/MSH5/HIST1H3B	8355/641/4001/1019/675/9985/84057/672/128312/8970/256126/4439/8358	13	12	ENSG00000273983/ENSG00000197299/ENSG00000113368/ENSG00000139618/ENSG00000100918/ENSG00000121211/ENSG00000012048/ENSG00000196890/ENSG00000124635/ENSG00000161860/ENSG00000204410/ENSG00000274267	1	ENSG00000135446
R-HSA-432040	Vasopressin regulates renal water homeostasis via Aquaporins	5/979	39/9020	0.419094	1	ENSG00000173175/ENSG00000138031/ENSG00000127588/ENSG00000167580/ENSG00000114450	ADCY5/ADCY3/GNG13/AQP2/GNB4	111/109/51764/359/59345	5	4	ENSG00000173175/ENSG00000138031/ENSG00000127588/ENSG00000167580	1	ENSG00000114450
R-HSA-6783783	Interleukin-10 signaling	5/979	39/9020	0.419094	1	ENSG00000128342/ENSG00000090339/ENSG00000163739/ENSG00000150782/ENSG00000136689	LIF/ICAM1/CXCL1/IL18/IL1RN	3976/3383/2919/3606/3557	5	1	ENSG00000163739	4	ENSG00000128342/ENSG00000090339/ENSG00000150782/ENSG00000136689
R-HSA-113501	Inhibition of replication initiation of damaged DNA by RB1/E2F1	2/979	13/9020	0.420077	1	ENSG00000101412/ENSG00000014138	E2F1/POLA2	1869/23649	2	2	ENSG00000101412/ENSG00000014138	0
R-HSA-1250347	SHC1 events in ERBB4 signaling	2/979	13/9020	0.420077	1	ENSG00000178568/ENSG00000174808	ERBB4/BTC	2066/685	2	1	ENSG00000178568	1	ENSG00000174808
R-HSA-139853	Elevation of cytosolic Ca2+ levels	2/979	13/9020	0.420077	1	ENSG00000089041/ENSG00000150995	P2RX7/ITPR1	5027/3708	2	2	ENSG00000089041/ENSG00000150995	0
R-HSA-170670	Adenylate cyclase inhibitory pathway	2/979	13/9020	0.420077	1	ENSG00000173175/ENSG00000138031	ADCY5/ADCY3	111/109	2	2	ENSG00000173175/ENSG00000138031	0
R-HSA-2046104	alpha-linolenic (omega3) and linoleic (omega6) acid metabolism	2/979	13/9020	0.420077	1	ENSG00000101986/ENSG00000197977	ABCD1/ELOVL2	215/54898	2	1	ENSG00000101986	1	ENSG00000197977
R-HSA-2046106	alpha-linolenic acid (ALA) metabolism	2/979	13/9020	0.420077	1	ENSG00000101986/ENSG00000197977	ABCD1/ELOVL2	215/54898	2	1	ENSG00000101986	1	ENSG00000197977
R-HSA-354194	GRB2:SOS provides linkage to MAPK signaling for Integrins	2/979	13/9020	0.420077	1	ENSG00000115414/ENSG00000005961	FN1/ITGA2B	2335/3674	2	1	ENSG00000005961	1	ENSG00000115414
R-HSA-372708	p130Cas linkage to MAPK signaling for integrins	2/979	13/9020	0.420077	1	ENSG00000115414/ENSG00000005961	FN1/ITGA2B	2335/3674	2	1	ENSG00000005961	1	ENSG00000115414
R-HSA-5083625	Defective GALNT3 causes familial hyperphosphatemic tumoral calcinosis (HFTC)	2/979	13/9020	0.420077	1	ENSG00000117983/ENSG00000184956	MUC5B/MUC6	727897/4588	2	1	ENSG00000184956	1	ENSG00000117983
R-HSA-5083632	Defective C1GALT1C1 causes Tn polyagglutination syndrome (TNPS)	2/979	13/9020	0.420077	1	ENSG00000117983/ENSG00000184956	MUC5B/MUC6	727897/4588	2	1	ENSG00000184956	1	ENSG00000117983
R-HSA-5083636	Defective GALNT12 causes colorectal cancer 1 (CRCS1)	2/979	13/9020	0.420077	1	ENSG00000117983/ENSG00000184956	MUC5B/MUC6	727897/4588	2	1	ENSG00000184956	1	ENSG00000117983
R-HSA-5210891	Uptake and function of anthrax toxins	2/979	13/9020	0.420077	1	ENSG00000108984/ENSG00000169604	MAP2K6/ANTXR1	5608/84168	2	1	ENSG00000108984	1	ENSG00000169604
R-HSA-5654695	PI-3K cascade:FGFR2	2/979	13/9020	0.420077	1	ENSG00000156427/ENSG00000066468	FGF18/FGFR2	8817/2263	2	2	ENSG00000156427/ENSG00000066468	0
R-HSA-5654699	SHC-mediated cascade:FGFR2	2/979	13/9020	0.420077	1	ENSG00000156427/ENSG00000066468	FGF18/FGFR2	8817/2263	2	2	ENSG00000156427/ENSG00000066468	0
R-HSA-877312	Regulation of IFNG signaling	2/979	13/9020	0.420077	1	ENSG00000115415/ENSG00000184557	STAT1/SOCS3	6772/9021	2	0		2	ENSG00000115415/ENSG00000184557
R-HSA-8963898	Plasma lipoprotein assembly	2/979	13/9020	0.420077	1	ENSG00000099904/ENSG00000118137	ZDHHC8/APOA1	29801/335	2	2	ENSG00000099904/ENSG00000118137	0
R-HSA-912694	Regulation of IFNA signaling	2/979	13/9020	0.420077	1	ENSG00000115415/ENSG00000184557	STAT1/SOCS3	6772/9021	2	0		2	ENSG00000115415/ENSG00000184557
R-HSA-997269	Inhibition of adenylate cyclase pathway	2/979	13/9020	0.420077	1	ENSG00000173175/ENSG00000138031	ADCY5/ADCY3	111/109	2	2	ENSG00000173175/ENSG00000138031	0
R-HSA-168643	Nucleotide-binding domain, leucine rich repeat containing receptor (NLR) signaling pathways	6/979	48/9020	0.422823	1	ENSG00000265972/ENSG00000108984/ENSG00000171791/ENSG00000023445/ENSG00000134070/ENSG00000089041	TXNIP/MAP2K6/BCL2/BIRC3/IRAK2/P2RX7	10628/5608/596/330/3656/5027	6	2	ENSG00000108984/ENSG00000089041	4	ENSG00000265972/ENSG00000171791/ENSG00000023445/ENSG00000134070
R-HSA-68827	CDT1 association with the CDC6:ORC:origin complex	7/979	57/9020	0.425276	1	ENSG00000167513/ENSG00000094804/ENSG00000091651/ENSG00000100764/ENSG00000112312/ENSG00000085840/ENSG00000125885	CDT1/CDC6/ORC6/PSMC1/GMNN/ORC1/MCM8	81620/990/23594/5700/51053/4998/84515	7	6	ENSG00000167513/ENSG00000094804/ENSG00000091651/ENSG00000112312/ENSG00000085840/ENSG00000125885	1	ENSG00000100764
R-HSA-204998	Cell death signalling via NRAGE, NRIF and NADE	9/979	75/9020	0.428045	1	ENSG00000173848/ENSG00000137135/ENSG00000154358/ENSG00000153094/ENSG00000127084/ENSG00000156299/ENSG00000142856/ENSG00000066248/ENSG00000141968	NET1/ARHGEF39/OBSCN/BCL2L11/FGD3/TIAM1/ITGB3BP/NGEF/VAV1	10276/84904/84033/10018/89846/7074/23421/25791/7409	9	6	ENSG00000137135/ENSG00000154358/ENSG00000127084/ENSG00000142856/ENSG00000066248/ENSG00000141968	3	ENSG00000173848/ENSG00000153094/ENSG00000156299
R-HSA-163685	Integration of energy metabolism	12/979	102/9020	0.429517	1	ENSG00000277443/ENSG00000169100/ENSG00000173175/ENSG00000106617/ENSG00000151729/ENSG00000151067/ENSG00000138031/ENSG00000127588/ENSG00000006071/ENSG00000133019/ENSG00000114450/ENSG00000150995	MARCKS/SLC25A6/ADCY5/PRKAG2/SLC25A4/CACNA1C/ADCY3/GNG13/ABCC8/CHRM3/GNB4/ITPR1	4082/293/111/51422/291/775/109/51764/6833/1131/59345/3708	12	7	ENSG00000173175/ENSG00000151067/ENSG00000138031/ENSG00000127588/ENSG00000006071/ENSG00000133019/ENSG00000150995	5	ENSG00000277443/ENSG00000169100/ENSG00000106617/ENSG00000151729/ENSG00000114450
R-HSA-1810476	RIP-mediated NFkB activation via ZBP1	3/979	22/9020	0.43294	1	ENSG00000204305/ENSG00000163221/ENSG00000173432	AGER/S100A12/SAA1	177/6283/6288	3	2	ENSG00000204305/ENSG00000173432	1	ENSG00000163221
R-HSA-912631	Regulation of signaling by CBL	3/979	22/9020	0.43294	1	ENSG00000095585/ENSG00000101336/ENSG00000141968	BLNK/HCK/VAV1	29760/3055/7409	3	1	ENSG00000141968	2	ENSG00000095585/ENSG00000101336
R-HSA-140877	Formation of Fibrin Clot (Clotting Cascade)	4/979	31/9020	0.438506	1	ENSG00000057593/ENSG00000188488/ENSG00000198734/ENSG00000135919	F7/SERPINA5/F5/SERPINE2	2155/5104/2153/5270	4	2	ENSG00000057593/ENSG00000135919	2	ENSG00000188488/ENSG00000198734
R-HSA-8941326	RUNX2 regulates bone development	4/979	31/9020	0.438506	1	ENSG00000108821/ENSG00000135547/ENSG00000169083/ENSG00000094631	COL1A1/HEY2/AR/HDAC6	1277/23493/367/10013	4	4	ENSG00000108821/ENSG00000135547/ENSG00000169083/ENSG00000094631	0
R-HSA-8964043	Plasma lipoprotein clearance	4/979	31/9020	0.438506	1	ENSG00000119655/ENSG00000147852/ENSG00000166126/ENSG00000118137	NPC2/VLDLR/AMN/APOA1	10577/7436/81693/335	4	2	ENSG00000166126/ENSG00000118137	2	ENSG00000119655/ENSG00000147852
R-HSA-112314	Neurotransmitter receptors and postsynaptic signal transmission	14/979	121/9020	0.442328	1	ENSG00000058404/ENSG00000173175/ENSG00000161509/ENSG00000169684/ENSG00000149403/ENSG00000138031/ENSG00000163873/ENSG00000105464/ENSG00000127588/ENSG00000164418/ENSG00000126583/ENSG00000132535/ENSG00000136928/ENSG00000114450	CAMK2B/ADCY5/GRIN2C/CHRNA5/GRIK4/ADCY3/GRIK3/GRIN2D/GNG13/GRIK2/PRKCG/DLG4/GABBR2/GNB4	816/111/2905/1138/2900/109/2899/2906/51764/2898/5582/1742/9568/59345	14	12	ENSG00000173175/ENSG00000161509/ENSG00000169684/ENSG00000149403/ENSG00000138031/ENSG00000163873/ENSG00000105464/ENSG00000127588/ENSG00000164418/ENSG00000126583/ENSG00000132535/ENSG00000136928	2	ENSG00000058404/ENSG00000114450
R-HSA-1483249	Inositol phosphate metabolism	6/979	49/9020	0.4429	1	ENSG00000105655/ENSG00000149527/ENSG00000114805/ENSG00000137825/ENSG00000196368/ENSG00000151689	ISYNA1/PLCH2/PLCH1/ITPKA/NUDT11/INPP1	51477/9651/23007/3706/55190/3628	6	5	ENSG00000105655/ENSG00000149527/ENSG00000114805/ENSG00000137825/ENSG00000196368	1	ENSG00000151689
R-HSA-3928665	EPH-ephrin mediated repulsion of cells	6/979	49/9020	0.4429	1	ENSG00000156299/ENSG00000135333/ENSG00000106976/ENSG00000133216/ENSG00000106123/ENSG00000154928	TIAM1/EPHA7/DNM1/EPHB2/EPHB6/EPHB1	7074/2045/1759/2048/2051/2047	6	4	ENSG00000135333/ENSG00000106976/ENSG00000106123/ENSG00000154928	2	ENSG00000156299/ENSG00000133216
R-HSA-6811436	COPI-independent Golgi-to-ER retrograde traffic	6/979	49/9020	0.4429	1	ENSG00000167552/ENSG00000077380/ENSG00000152086/ENSG00000261456/ENSG00000075886/ENSG00000178462	TUBA1A/DYNC1I2/TUBA3E/TUBB8/TUBA3D/TUBAL3	7846/1781/112714/347688/113457/79861	6	1	ENSG00000261456	5	ENSG00000167552/ENSG00000077380/ENSG00000152086/ENSG00000075886/ENSG00000178462
R-HSA-2644602	Signaling by NOTCH1 PEST Domain Mutants in Cancer	7/979	58/9020	0.443705	1	ENSG00000135547/ENSG00000108773/ENSG00000214357/ENSG00000094631/ENSG00000101384/ENSG00000100429/ENSG00000048052	HEY2/KAT2A/NEURL1B/HDAC6/JAG1/HDAC10/HDAC9	23493/2648/54492/10013/182/83933/9734	7	7	ENSG00000135547/ENSG00000108773/ENSG00000214357/ENSG00000094631/ENSG00000101384/ENSG00000100429/ENSG00000048052	0
R-HSA-2644603	Signaling by NOTCH1 in Cancer	7/979	58/9020	0.443705	1	ENSG00000135547/ENSG00000108773/ENSG00000214357/ENSG00000094631/ENSG00000101384/ENSG00000100429/ENSG00000048052	HEY2/KAT2A/NEURL1B/HDAC6/JAG1/HDAC10/HDAC9	23493/2648/54492/10013/182/83933/9734	7	7	ENSG00000135547/ENSG00000108773/ENSG00000214357/ENSG00000094631/ENSG00000101384/ENSG00000100429/ENSG00000048052	0
R-HSA-2644606	Constitutive Signaling by NOTCH1 PEST Domain Mutants	7/979	58/9020	0.443705	1	ENSG00000135547/ENSG00000108773/ENSG00000214357/ENSG00000094631/ENSG00000101384/ENSG00000100429/ENSG00000048052	HEY2/KAT2A/NEURL1B/HDAC6/JAG1/HDAC10/HDAC9	23493/2648/54492/10013/182/83933/9734	7	7	ENSG00000135547/ENSG00000108773/ENSG00000214357/ENSG00000094631/ENSG00000101384/ENSG00000100429/ENSG00000048052	0
R-HSA-2894858	Signaling by NOTCH1 HD+PEST Domain Mutants in Cancer	7/979	58/9020	0.443705	1	ENSG00000135547/ENSG00000108773/ENSG00000214357/ENSG00000094631/ENSG00000101384/ENSG00000100429/ENSG00000048052	HEY2/KAT2A/NEURL1B/HDAC6/JAG1/HDAC10/HDAC9	23493/2648/54492/10013/182/83933/9734	7	7	ENSG00000135547/ENSG00000108773/ENSG00000214357/ENSG00000094631/ENSG00000101384/ENSG00000100429/ENSG00000048052	0
R-HSA-2894862	Constitutive Signaling by NOTCH1 HD+PEST Domain Mutants	7/979	58/9020	0.443705	1	ENSG00000135547/ENSG00000108773/ENSG00000214357/ENSG00000094631/ENSG00000101384/ENSG00000100429/ENSG00000048052	HEY2/KAT2A/NEURL1B/HDAC6/JAG1/HDAC10/HDAC9	23493/2648/54492/10013/182/83933/9734	7	7	ENSG00000135547/ENSG00000108773/ENSG00000214357/ENSG00000094631/ENSG00000101384/ENSG00000100429/ENSG00000048052	0
R-HSA-877300	Interferon gamma signaling	10/979	85/9020	0.443977	1	ENSG00000058404/ENSG00000115415/ENSG00000090339/ENSG00000117595/ENSG00000162645/ENSG00000184557/ENSG00000117226/ENSG00000117228/ENSG00000101871/ENSG00000089127	CAMK2B/STAT1/ICAM1/IRF6/GBP2/SOCS3/GBP3/GBP1/MID1/OAS1	816/6772/3383/3664/2634/9021/2635/2633/4281/4938	10	1	ENSG00000101871	9	ENSG00000058404/ENSG00000115415/ENSG00000090339/ENSG00000117595/ENSG00000162645/ENSG00000184557/ENSG00000117226/ENSG00000117228/ENSG00000089127
R-HSA-1632852	Macroautophagy	8/979	67/9020	0.444059	1	ENSG00000025039/ENSG00000149357/ENSG00000155876/ENSG00000106617/ENSG00000116954/ENSG00000164695/ENSG00000170296/ENSG00000101460	RRAGD/LAMTOR1/RRAGA/PRKAG2/RRAGC/CHMP4C/GABARAP/MAP1LC3A	58528/55004/10670/51422/64121/92421/11337/84557	8	1	ENSG00000101460	7	ENSG00000025039/ENSG00000149357/ENSG00000155876/ENSG00000106617/ENSG00000116954/ENSG00000164695/ENSG00000170296
R-HSA-204005	COPII-mediated vesicle transport	8/979	67/9020	0.444059	1	ENSG00000197249/ENSG00000174871/ENSG00000106636/ENSG00000162236/ENSG00000109321/ENSG00000110195/ENSG00000109861/ENSG00000198734	SERPINA1/CNIH2/YKT6/STX5/AREG/FOLR1/CTSC/F5	5265/254263/10652/6811/374/2348/1075/2153	8	2	ENSG00000174871/ENSG00000109861	6	ENSG00000197249/ENSG00000106636/ENSG00000162236/ENSG00000109321/ENSG00000110195/ENSG00000198734
R-HSA-446203	Asparagine N-linked glycosylation	33/979	294/9020	0.446118	1	ENSG00000197249/ENSG00000102032/ENSG00000174871/ENSG00000158470/ENSG00000106636/ENSG00000204386/ENSG00000167552/ENSG00000167508/ENSG00000196352/ENSG00000008513/ENSG00000162236/ENSG00000070731/ENSG00000117143/ENSG00000077380/ENSG00000109321/ENSG00000157350/ENSG00000029534/ENSG00000100764/ENSG00000110195/ENSG00000145362/ENSG00000070526/ENSG00000109861/ENSG00000152086/ENSG00000128268/ENSG00000137877…	SERPINA1/RENBP/CNIH2/B4GALT5/YKT6/NEU1/TUBA1A/MVD/CD55/ST3GAL1/STX5/ST6GALNAC2/UAP1/DYNC1I2/AREG/ST3GAL2/ANK1/PSMC1/FOLR1/ANK2/ST6GALNAC1/CTSC/TUBA3E/MGAT3/SPTBN5/TUBB8/TUBA3D/FUT3/ST3GAL3/F5/TUBAL3/ST6GALNAC5/ASGR1	5265/5973/254263/9334/10652/4758/7846/4597/1604/6482/6811/10610/6675/1781/374/6483/286/5700/2348/287/55808/1075/112714/4248/51332/347688/113457/2525/6487/2153/79861/81849/432	33	11	ENSG00000174871/ENSG00000008513/ENSG00000157350/ENSG00000029534/ENSG00000109861/ENSG00000128268/ENSG00000137877/ENSG00000261456/ENSG00000126091/ENSG00000117069/ENSG00000141505	22	ENSG00000197249/ENSG00000102032/ENSG00000158470/ENSG00000106636/ENSG00000204386/ENSG00000167552/ENSG00000167508/ENSG00000196352/ENSG00000162236/ENSG00000070731/ENSG00000117143/ENSG00000077380/ENSG00000109321/ENSG00000100764/ENSG00000110195/ENSG00000145362/ENSG00000070526/ENSG00000152086/ENSG00000075886/ENSG00000171124/ENSG00000198734/ENSG00000178462
R-HSA-112315	Transmission across Chemical Synapses	21/979	185/9020	0.448237	1	ENSG00000058404/ENSG00000110436/ENSG00000160325/ENSG00000173175/ENSG00000087085/ENSG00000147044/ENSG00000142319/ENSG00000161509/ENSG00000169684/ENSG00000149403/ENSG00000138031/ENSG00000163873/ENSG00000105464/ENSG00000067191/ENSG00000127588/ENSG00000164418/ENSG00000126583/ENSG00000132535/ENSG00000136928/ENSG00000114450/ENSG00000111181	CAMK2B/SLC1A2/CACFD1/ADCY5/ACHE/CASK/SLC6A3/GRIN2C/CHRNA5/GRIK4/ADCY3/GRIK3/GRIN2D/CACNB1/GNG13/GRIK2/PRKCG/DLG4/GABBR2/GNB4/SLC6A12	816/6506/11094/111/43/8573/6531/2905/1138/2900/109/2899/2906/782/51764/2898/5582/1742/9568/59345/6539	21	16	ENSG00000173175/ENSG00000087085/ENSG00000142319/ENSG00000161509/ENSG00000169684/ENSG00000149403/ENSG00000138031/ENSG00000163873/ENSG00000105464/ENSG00000067191/ENSG00000127588/ENSG00000164418/ENSG00000126583/ENSG00000132535/ENSG00000136928/ENSG00000111181	5	ENSG00000058404/ENSG00000110436/ENSG00000160325/ENSG00000147044/ENSG00000114450
R-HSA-9006934	Signaling by Receptor Tyrosine Kinases	46/979	413/9020	0.449006	1	ENSG00000142156/ENSG00000196739/ENSG00000053747/ENSG00000101255/ENSG00000110719/ENSG00000130702/ENSG00000091136/ENSG00000108821/ENSG00000115414/ENSG00000168542/ENSG00000130635/ENSG00000115415/ENSG00000185950/ENSG00000131100/ENSG00000156427/ENSG00000068078/ENSG00000178568/ENSG00000142173/ENSG00000104368/ENSG00000112715/ENSG00000159720/ENSG00000066468/ENSG00000077782/ENSG00000100554/ENSG00000156299…	COL6A1/COL27A1/LAMA3/TRIB3/TCIRG1/LAMA5/LAMB1/COL1A1/FN1/COL3A1/COL5A1/STAT1/IRS2/ATP6V1E1/FGF18/FGFR3/ERBB4/COL6A2/PLAT/VEGFA/ATP6V0D1/FGFR2/FGFR1/ATP6V1D/TIAM1/ITGA2/WASF1/COL4A3/DOCK3/CYFIP2/LAMB3/DNM1/COL5A2/CHEK1/COL2A1/ATP6V1E2/COL6A6/BTC/NOS3/COL4A4/COL5A3/NRP2/EGF/SPRY1/ITPR1/VAV1	1291/85301/3909/57761/10312/3911/3912/1277/2335/1281/1289/6772/8660/529/8817/2261/2066/1292/5327/7422/9114/2263/2260/51382/7074/3673/8936/1285/1795/26999/3914/1759/1290/1111/1280/90423/131873/685/4846/1286/50509/8828/1950/10252/3708/7409	46	31	ENSG00000142156/ENSG00000196739/ENSG00000053747/ENSG00000110719/ENSG00000130702/ENSG00000091136/ENSG00000108821/ENSG00000168542/ENSG00000130635/ENSG00000156427/ENSG00000068078/ENSG00000178568/ENSG00000142173/ENSG00000066468/ENSG00000077782/ENSG00000112290/ENSG00000169031/ENSG00000088538/ENSG00000055163/ENSG00000196878/ENSG00000106976/ENSG00000204262/ENSG00000149554/ENSG00000139219/ENSG00000206384…	15	ENSG00000101255/ENSG00000115414/ENSG00000115415/ENSG00000185950/ENSG00000131100/ENSG00000104368/ENSG00000112715/ENSG00000159720/ENSG00000100554/ENSG00000156299/ENSG00000164171/ENSG00000250565/ENSG00000174808/ENSG00000164867/ENSG00000164056
R-HSA-1855183	Synthesis of IP2, IP, and Ins in the cytosol	2/979	14/9020	0.458688	1	ENSG00000105655/ENSG00000151689	ISYNA1/INPP1	51477/3628	2	1	ENSG00000105655	1	ENSG00000151689
R-HSA-198323	AKT phosphorylates targets in the cytosol	2/979	14/9020	0.458688	1	ENSG00000124762/ENSG00000111276	CDKN1A/CDKN1B	1026/1027	2	0		2	ENSG00000124762/ENSG00000111276
R-HSA-200425	Import of palmitoyl-CoA into the mitochondrial matrix	2/979	14/9020	0.458688	1	ENSG00000165175/ENSG00000106617	MID1IP1/PRKAG2	58526/51422	2	0		2	ENSG00000165175/ENSG00000106617
R-HSA-3656237	Defective EXT2 causes exostoses 2	2/979	14/9020	0.458688	1	ENSG00000169439/ENSG00000142798	SDC2/HSPG2	6383/3339	2	2	ENSG00000169439/ENSG00000142798	0
R-HSA-3656253	Defective EXT1 causes exostoses 1, TRPS2 and CHDS	2/979	14/9020	0.458688	1	ENSG00000169439/ENSG00000142798	SDC2/HSPG2	6383/3339	2	2	ENSG00000169439/ENSG00000142798	0
R-HSA-418885	DCC mediated attractive signaling	2/979	14/9020	0.458688	1	ENSG00000099204/ENSG00000173210	ABLIM1/ABLIM3	3983/22885	2	0		2	ENSG00000099204/ENSG00000173210
R-HSA-428540	Activation of RAC1	2/979	14/9020	0.458688	1	ENSG00000169855/ENSG00000145147	ROBO1/SLIT2	6091/9353	2	2	ENSG00000169855/ENSG00000145147	0
R-HSA-5654706	FRS-mediated FGFR3 signaling	2/979	14/9020	0.458688	1	ENSG00000156427/ENSG00000068078	FGF18/FGFR3	8817/2261	2	2	ENSG00000156427/ENSG00000068078	0
R-HSA-8941856	RUNX3 regulates NOTCH signaling	2/979	14/9020	0.458688	1	ENSG00000108773/ENSG00000101384	KAT2A/JAG1	2648/182	2	2	ENSG00000108773/ENSG00000101384	0
R-HSA-975576	N-glycan antennae elongation in the medial/trans-Golgi	3/979	23/9020	0.462657	1	ENSG00000158470/ENSG00000128268/ENSG00000171124	B4GALT5/MGAT3/FUT3	9334/4248/2525	3	1	ENSG00000128268	2	ENSG00000158470/ENSG00000171124
R-HSA-418597	G alpha (z) signalling events	5/979	41/9020	0.463416	1	ENSG00000173175/ENSG00000138031/ENSG00000127588/ENSG00000126583/ENSG00000114450	ADCY5/ADCY3/GNG13/PRKCG/GNB4	111/109/51764/5582/59345	5	4	ENSG00000173175/ENSG00000138031/ENSG00000127588/ENSG00000126583	1	ENSG00000114450
R-HSA-1489509	DAG and IP3 signaling	4/979	32/9020	0.463552	1	ENSG00000173175/ENSG00000138031/ENSG00000126583/ENSG00000150995	ADCY5/ADCY3/PRKCG/ITPR1	111/109/5582/3708	4	4	ENSG00000173175/ENSG00000138031/ENSG00000126583/ENSG00000150995	0
R-HSA-2559585	Oncogene Induced Senescence	4/979	32/9020	0.463552	1	ENSG00000157557/ENSG00000101412/ENSG00000135446/ENSG00000007968	ETS2/E2F1/CDK4/E2F2	2114/1869/1019/1870	4	2	ENSG00000101412/ENSG00000007968	2	ENSG00000157557/ENSG00000135446
R-HSA-389958	Cooperation of Prefoldin and TriC/CCT in actin and tubulin folding	4/979	32/9020	0.463552	1	ENSG00000167552/ENSG00000152086/ENSG00000075886/ENSG00000178462	TUBA1A/TUBA3E/TUBA3D/TUBAL3	7846/112714/113457/79861	4	0		4	ENSG00000167552/ENSG00000152086/ENSG00000075886/ENSG00000178462
R-HSA-1989781	PPARA activates gene expression	13/979	114/9020	0.469221	1	ENSG00000101255/ENSG00000112972/ENSG00000079459/ENSG00000113161/ENSG00000146072/ENSG00000156603/ENSG00000147872/ENSG00000132170/ENSG00000063438/ENSG00000069667/ENSG00000118137/ENSG00000135218/ENSG00000134240	TRIB3/HMGCS1/FDFT1/HMGCR/TNFRSF21/MED19/PLIN2/PPARG/AHRR/RORA/APOA1/CD36/HMGCS2	57761/3157/2222/3156/27242/219541/123/5468/57491/6095/335/948/3158	13	4	ENSG00000132170/ENSG00000063438/ENSG00000118137/ENSG00000134240	9	ENSG00000101255/ENSG00000112972/ENSG00000079459/ENSG00000113161/ENSG00000146072/ENSG00000156603/ENSG00000147872/ENSG00000069667/ENSG00000135218
R-HSA-5684996	MAPK1/MAPK3 signaling	25/979	224/9020	0.472941	1	ENSG00000170312/ENSG00000058404/ENSG00000138166/ENSG00000115414/ENSG00000158050/ENSG00000185950/ENSG00000156427/ENSG00000068078/ENSG00000178568/ENSG00000066468/ENSG00000077782/ENSG00000005961/ENSG00000100764/ENSG00000172575/ENSG00000161509/ENSG00000168621/ENSG00000137877/ENSG00000174808/ENSG00000197283/ENSG00000171435/ENSG00000105464/ENSG00000132535/ENSG00000198915/ENSG00000138798/ENSG00000130829	CDK1/CAMK2B/DUSP5/FN1/DUSP2/IRS2/FGF18/FGFR3/ERBB4/FGFR2/FGFR1/ITGA2B/PSMC1/RASGRP1/GRIN2C/GDNF/SPTBN5/BTC/SYNGAP1/KSR2/GRIN2D/DLG4/RASGEF1A/EGF/DUSP9	983/816/1847/2335/1844/8660/8817/2261/2066/2263/2260/3674/5700/10125/2905/2668/51332/685/8831/283455/2906/1742/221002/1950/1852	25	15	ENSG00000170312/ENSG00000156427/ENSG00000068078/ENSG00000178568/ENSG00000066468/ENSG00000077782/ENSG00000005961/ENSG00000161509/ENSG00000137877/ENSG00000197283/ENSG00000171435/ENSG00000105464/ENSG00000132535/ENSG00000138798/ENSG00000130829	10	ENSG00000058404/ENSG00000138166/ENSG00000115414/ENSG00000158050/ENSG00000185950/ENSG00000100764/ENSG00000172575/ENSG00000168621/ENSG00000174808/ENSG00000198915
R-HSA-1474165	Reproduction	15/979	133/9020	0.478472	1	ENSG00000273983/ENSG00000197299/ENSG00000113368/ENSG00000135446/ENSG00000139618/ENSG00000100918/ENSG00000121211/ENSG00000012048/ENSG00000196890/ENSG00000099840/ENSG00000104755/ENSG00000124635/ENSG00000161860/ENSG00000204410/ENSG00000274267	HIST1H3G/BLM/LMNB1/CDK4/BRCA2/REC8/MND1/BRCA1/HIST3H2BB/IZUMO4/ADAM2/HIST1H2BJ/SYCE2/MSH5/HIST1H3B	8355/641/4001/1019/675/9985/84057/672/128312/113177/2515/8970/256126/4439/8358	15	14	ENSG00000273983/ENSG00000197299/ENSG00000113368/ENSG00000139618/ENSG00000100918/ENSG00000121211/ENSG00000012048/ENSG00000196890/ENSG00000099840/ENSG00000104755/ENSG00000124635/ENSG00000161860/ENSG00000204410/ENSG00000274267	1	ENSG00000135446
R-HSA-196854	Metabolism of vitamins and cofactors	20/979	179/9020	0.480839	1	ENSG00000182199/ENSG00000065911/ENSG00000105835/ENSG00000197594/ENSG00000169439/ENSG00000136010/ENSG00000228716/ENSG00000147813/ENSG00000124275/ENSG00000168216/ENSG00000142798/ENSG00000102575/ENSG00000169814/ENSG00000075643/ENSG00000157193/ENSG00000168928/ENSG00000164867/ENSG00000168925/ENSG00000166126/ENSG00000118137	SHMT2/MTHFD2/NAMPT/ENPP1/SDC2/ALDH1L2/DHFR/NAPRT/MTRR/LMBRD1/HSPG2/ACP5/BTD/MOCOS/LRP8/CTRB2/NOS3/CTRB1/AMN/APOA1	6472/10797/10135/5167/6383/160428/1719/93100/4552/55788/3339/54/686/55034/7804/440387/4846/1504/81693/335	20	9	ENSG00000169439/ENSG00000228716/ENSG00000147813/ENSG00000142798/ENSG00000157193/ENSG00000168928/ENSG00000168925/ENSG00000166126/ENSG00000118137	11	ENSG00000182199/ENSG00000065911/ENSG00000105835/ENSG00000197594/ENSG00000136010/ENSG00000124275/ENSG00000168216/ENSG00000102575/ENSG00000169814/ENSG00000075643/ENSG00000164867
R-HSA-3928662	EPHB-mediated forward signaling	5/979	42/9020	0.485205	1	ENSG00000169439/ENSG00000156299/ENSG00000133216/ENSG00000106123/ENSG00000154928	SDC2/TIAM1/EPHB2/EPHB6/EPHB1	6383/7074/2048/2051/2047	5	3	ENSG00000169439/ENSG00000106123/ENSG00000154928	2	ENSG00000156299/ENSG00000133216
R-HSA-445989	TAK1 activates NFkB by phosphorylation and activation of IKKs complex	4/979	33/9020	0.488191	1	ENSG00000204305/ENSG00000163221/ENSG00000134070/ENSG00000173432	AGER/S100A12/IRAK2/SAA1	177/6283/3656/6288	4	2	ENSG00000204305/ENSG00000173432	2	ENSG00000163221/ENSG00000134070
R-HSA-3371571	HSF1-dependent transactivation	3/979	24/9020	0.491673	1	ENSG00000058404/ENSG00000204388/ENSG00000152137	CAMK2B/HSPA1B/HSPB8	816/3304/26353	3	0		3	ENSG00000058404/ENSG00000204388/ENSG00000152137
R-HSA-445095	Interaction between L1 and Ankyrins	3/979	24/9020	0.491673	1	ENSG00000029534/ENSG00000145362/ENSG00000137877	ANK1/ANK2/SPTBN5	286/287/51332	3	2	ENSG00000029534/ENSG00000137877	1	ENSG00000145362
R-HSA-163125	Post-translational modification: synthesis of GPI-anchored proteins	9/979	79/9020	0.491898	1	ENSG00000093134/ENSG00000176956/ENSG00000112139/ENSG00000156535/ENSG00000163975/ENSG00000204421/ENSG00000111339/ENSG00000167656/ENSG00000102854	VNN3/LY6H/MDGA1/CD109/MELTF/LY6G6C/ART4/LY6D/MSLN	55350/4062/266727/135228/4241/80740/420/8581/10232	9	5	ENSG00000176956/ENSG00000112139/ENSG00000163975/ENSG00000167656/ENSG00000102854	4	ENSG00000093134/ENSG00000156535/ENSG00000204421/ENSG00000111339
R-HSA-174184	Cdc20:Phospho-APC/C mediated degradation of Cyclin A	8/979	70/9020	0.494879	1	ENSG00000175063/ENSG00000170312/ENSG00000117399/ENSG00000145386/ENSG00000133101/ENSG00000164109/ENSG00000156970/ENSG00000100764	UBE2C/CDK1/CDC20/CCNA2/CCNA1/MAD2L1/BUB1B/PSMC1	11065/983/991/890/8900/4085/701/5700	8	7	ENSG00000175063/ENSG00000170312/ENSG00000117399/ENSG00000145386/ENSG00000133101/ENSG00000164109/ENSG00000156970	1	ENSG00000100764
R-HSA-400206	Regulation of lipid metabolism by Peroxisome proliferator-activated receptor alpha (PPARalpha)	13/979	116/9020	0.495408	1	ENSG00000101255/ENSG00000112972/ENSG00000079459/ENSG00000113161/ENSG00000146072/ENSG00000156603/ENSG00000147872/ENSG00000132170/ENSG00000063438/ENSG00000069667/ENSG00000118137/ENSG00000135218/ENSG00000134240	TRIB3/HMGCS1/FDFT1/HMGCR/TNFRSF21/MED19/PLIN2/PPARG/AHRR/RORA/APOA1/CD36/HMGCS2	57761/3157/2222/3156/27242/219541/123/5468/57491/6095/335/948/3158	13	4	ENSG00000132170/ENSG00000063438/ENSG00000118137/ENSG00000134240	9	ENSG00000101255/ENSG00000112972/ENSG00000079459/ENSG00000113161/ENSG00000146072/ENSG00000156603/ENSG00000147872/ENSG00000069667/ENSG00000135218
R-HSA-166663	Initial triggering of complement	2/979	15/9020	0.495758	1	ENSG00000243649/ENSG00000159403	CFB/C1R	629/715	2	0		2	ENSG00000243649/ENSG00000159403
R-HSA-2691230	Signaling by NOTCH1 HD Domain Mutants in Cancer	2/979	15/9020	0.495758	1	ENSG00000214357/ENSG00000101384	NEURL1B/JAG1	54492/182	2	2	ENSG00000214357/ENSG00000101384	0
R-HSA-2691232	Constitutive Signaling by NOTCH1 HD Domain Mutants	2/979	15/9020	0.495758	1	ENSG00000214357/ENSG00000101384	NEURL1B/JAG1	54492/182	2	2	ENSG00000214357/ENSG00000101384	0
R-HSA-416700	Other semaphorin interactions	2/979	15/9020	0.495758	1	ENSG00000112902/ENSG00000198753	SEMA5A/PLXNB3	9037/5365	2	2	ENSG00000112902/ENSG00000198753	0
R-HSA-435354	Zinc transporters	2/979	15/9020	0.495758	1	ENSG00000170385/ENSG00000141424	SLC30A1/SLC39A6	7779/25800	2	0		2	ENSG00000170385/ENSG00000141424
R-HSA-5099900	WNT5A-dependent internalization of FZD4	2/979	15/9020	0.495758	1	ENSG00000174804/ENSG00000126583	FZD4/PRKCG	8322/5582	2	1	ENSG00000126583	1	ENSG00000174804
R-HSA-5654700	FRS-mediated FGFR2 signaling	2/979	15/9020	0.495758	1	ENSG00000156427/ENSG00000066468	FGF18/FGFR2	8817/2263	2	2	ENSG00000156427/ENSG00000066468	0
R-HSA-5676594	TNF receptor superfamily (TNFSF) members mediating non-canonical NF-kB pathway	2/979	15/9020	0.495758	1	ENSG00000227507/ENSG00000023445	LTB/BIRC3	4050/330	2	1	ENSG00000227507	1	ENSG00000023445
R-HSA-1638091	Heparan sulfate/heparin (HS-GAG) metabolism	6/979	52/9020	0.502095	1	ENSG00000169439/ENSG00000171004/ENSG00000249853/ENSG00000142798/ENSG00000130958/ENSG00000114646	SDC2/HS6ST2/HS3ST5/HSPG2/SLC35D2/CSPG5	6383/90161/222537/3339/11046/10675	6	5	ENSG00000169439/ENSG00000171004/ENSG00000249853/ENSG00000142798/ENSG00000114646	1	ENSG00000130958
R-HSA-5578775	Ion homeostasis	6/979	52/9020	0.502095	1	ENSG00000058404/ENSG00000143153/ENSG00000089356/ENSG00000196296/ENSG00000118729/ENSG00000150995	CAMK2B/ATP1B1/FXYD3/ATP2A1/CASQ2/ITPR1	816/481/5349/487/845/3708	6	4	ENSG00000089356/ENSG00000196296/ENSG00000118729/ENSG00000150995	2	ENSG00000058404/ENSG00000143153
R-HSA-194840	Rho GTPase cycle	15/979	135/9020	0.502742	1	ENSG00000119729/ENSG00000173848/ENSG00000137135/ENSG00000154358/ENSG00000198826/ENSG00000127084/ENSG00000156299/ENSG00000187951/ENSG00000004777/ENSG00000035499/ENSG00000066248/ENSG00000241484/ENSG00000128805/ENSG00000141968/ENSG00000111348	RHOQ/NET1/ARHGEF39/OBSCN/ARHGAP11A/FGD3/TIAM1/ARHGAP11B/ARHGAP33/DEPDC1B/NGEF/ARHGAP8/ARHGAP22/VAV1/ARHGDIB	23433/10276/84904/84033/9824/89846/7074/89839/115703/55789/25791/23779/58504/7409/397	15	12	ENSG00000137135/ENSG00000154358/ENSG00000198826/ENSG00000127084/ENSG00000187951/ENSG00000004777/ENSG00000035499/ENSG00000066248/ENSG00000241484/ENSG00000128805/ENSG00000141968/ENSG00000111348	3	ENSG00000119729/ENSG00000173848/ENSG00000156299
R-HSA-5673001	RAF/MAP kinase cascade	24/979	218/9020	0.503171	1	ENSG00000058404/ENSG00000138166/ENSG00000115414/ENSG00000158050/ENSG00000185950/ENSG00000156427/ENSG00000068078/ENSG00000178568/ENSG00000066468/ENSG00000077782/ENSG00000005961/ENSG00000100764/ENSG00000172575/ENSG00000161509/ENSG00000168621/ENSG00000137877/ENSG00000174808/ENSG00000197283/ENSG00000171435/ENSG00000105464/ENSG00000132535/ENSG00000198915/ENSG00000138798/ENSG00000130829	CAMK2B/DUSP5/FN1/DUSP2/IRS2/FGF18/FGFR3/ERBB4/FGFR2/FGFR1/ITGA2B/PSMC1/RASGRP1/GRIN2C/GDNF/SPTBN5/BTC/SYNGAP1/KSR2/GRIN2D/DLG4/RASGEF1A/EGF/DUSP9	816/1847/2335/1844/8660/8817/2261/2066/2263/2260/3674/5700/10125/2905/2668/51332/685/8831/283455/2906/1742/221002/1950/1852	24	14	ENSG00000156427/ENSG00000068078/ENSG00000178568/ENSG00000066468/ENSG00000077782/ENSG00000005961/ENSG00000161509/ENSG00000137877/ENSG00000197283/ENSG00000171435/ENSG00000105464/ENSG00000132535/ENSG00000138798/ENSG00000130829	10	ENSG00000058404/ENSG00000138166/ENSG00000115414/ENSG00000158050/ENSG00000185950/ENSG00000100764/ENSG00000172575/ENSG00000168621/ENSG00000174808/ENSG00000198915
R-HSA-76009	Platelet Aggregation (Plug Formation)	4/979	34/9020	0.512354	1	ENSG00000108821/ENSG00000115414/ENSG00000005961/ENSG00000172575	COL1A1/FN1/ITGA2B/RASGRP1	1277/2335/3674/10125	4	2	ENSG00000108821/ENSG00000005961	2	ENSG00000115414/ENSG00000172575
R-HSA-382556	ABC-family proteins mediated transport	11/979	99/9020	0.515043	1	ENSG00000144452/ENSG00000064687/ENSG00000101986/ENSG00000125977/ENSG00000023839/ENSG00000150967/ENSG00000100764/ENSG00000125257/ENSG00000115657/ENSG00000118137/ENSG00000154258	ABCA12/ABCA7/ABCD1/EIF2S2/ABCC2/ABCB9/PSMC1/ABCC4/ABCB6/APOA1/ABCA9	26154/10347/215/8894/1244/23457/5700/10257/10058/335/10350	11	8	ENSG00000064687/ENSG00000101986/ENSG00000023839/ENSG00000150967/ENSG00000125257/ENSG00000115657/ENSG00000118137/ENSG00000154258	3	ENSG00000144452/ENSG00000125977/ENSG00000100764
R-HSA-8953897	Cellular responses to external stimuli	52/979	478/9020	0.515892	1	ENSG00000175063/ENSG00000025039/ENSG00000164442/ENSG00000058404/ENSG00000157557/ENSG00000112096/ENSG00000124762/ENSG00000159176/ENSG00000204388/ENSG00000107262/ENSG00000111276/ENSG00000173110/ENSG00000152137/ENSG00000100644/ENSG00000129474/ENSG00000149357/ENSG00000172216/ENSG00000101412/ENSG00000145386/ENSG00000156508/ENSG00000133101/ENSG00000167552/ENSG00000273983/ENSG00000169083/ENSG00000112715…	UBE2C/RRAGD/CITED2/CAMK2B/ETS2/SOD2/CDKN1A/CSRP1/HSPA1B/BAG1/CDKN1B/HSPA6/HSPB8/HIF1A/AJUBA/LAMTOR1/CEBPB/E2F1/CCNA2/EEF1A1/CCNA1/TUBA1A/HIST1H3G/AR/VEGFA/LMNB1/GPX3/CAT/RRAGA/PRKAG2/MAP2K6/CDK4/E2F2/DYNC1I2/HDAC6/MAP3K5/PSMC1/RRAGC/CHMP4C/SOD3/CCNE1/HIST3H2BB/GPX2/TUBA3E/TUBB8/TUBA3D/HIST1H2BJ/CCNE2/HIST1H3B/TUBAL3/GABARAP/MAP1LC3A	11065/58528/10370/816/2114/6648/1026/1465/3304/573/1027/3310/26353/3091/84962/55004/1051/1869/890/1915/8900/7846/8355/367/7422/4001/2878/847/10670/51422/5608/1019/1870/1781/10013/4217/5700/64121/92421/6649/898/128312/2877/112714/347688/113457/8970/9134/8358/79861/11337/84557	52	20	ENSG00000175063/ENSG00000101412/ENSG00000145386/ENSG00000133101/ENSG00000273983/ENSG00000169083/ENSG00000113368/ENSG00000211445/ENSG00000108984/ENSG00000007968/ENSG00000094631/ENSG00000109610/ENSG00000105173/ENSG00000196890/ENSG00000176153/ENSG00000261456/ENSG00000124635/ENSG00000175305/ENSG00000274267/ENSG00000101460	32	ENSG00000025039/ENSG00000164442/ENSG00000058404/ENSG00000157557/ENSG00000112096/ENSG00000124762/ENSG00000159176/ENSG00000204388/ENSG00000107262/ENSG00000111276/ENSG00000173110/ENSG00000152137/ENSG00000100644/ENSG00000129474/ENSG00000149357/ENSG00000172216/ENSG00000156508/ENSG00000167552/ENSG00000112715/ENSG00000121691/ENSG00000155876/ENSG00000106617/ENSG00000135446/ENSG00000077380/ENSG00000197442…
R-HSA-8873719	RAB geranylgeranylation	7/979	62/9020	0.516047	1	ENSG00000118508/ENSG00000167964/ENSG00000041353/ENSG00000117280/ENSG00000155961/ENSG00000169213/ENSG00000100228	RAB32/RAB26/RAB27B/RAB29/RAB39B/RAB3B/RAB36	10981/25837/5874/8934/116442/5865/9609	7	3	ENSG00000167964/ENSG00000169213/ENSG00000100228	4	ENSG00000118508/ENSG00000041353/ENSG00000117280/ENSG00000155961
R-HSA-354192	Integrin alphaIIb beta3 signaling	3/979	25/9020	0.519893	1	ENSG00000115414/ENSG00000005961/ENSG00000172575	FN1/ITGA2B/RASGRP1	2335/3674/10125	3	1	ENSG00000005961	2	ENSG00000115414/ENSG00000172575
R-HSA-375280	Amine ligand-binding receptors	3/979	25/9020	0.519893	1	ENSG00000043591/ENSG00000184845/ENSG00000133019	ADRB1/DRD1/CHRM3	153/1812/1131	3	2	ENSG00000184845/ENSG00000133019	1	ENSG00000043591
R-HSA-5669034	TNFs bind their physiological receptors	3/979	25/9020	0.519893	1	ENSG00000186891/ENSG00000164761/ENSG00000158813	TNFRSF18/TNFRSF11B/EDA	8784/4982/1896	3	2	ENSG00000186891/ENSG00000158813	1	ENSG00000164761
R-HSA-9006921	Integrin signaling	3/979	25/9020	0.519893	1	ENSG00000115414/ENSG00000005961/ENSG00000172575	FN1/ITGA2B/RASGRP1	2335/3674/10125	3	1	ENSG00000005961	2	ENSG00000115414/ENSG00000172575
R-HSA-416476	G alpha (q) signalling events	17/979	155/9020	0.520412	1	ENSG00000065357/ENSG00000213903/ENSG00000126262/ENSG00000119714/ENSG00000172575/ENSG00000134780/ENSG00000171631/ENSG00000116014/ENSG00000197696/ENSG00000127588/ENSG00000173432/ENSG00000160951/ENSG00000133019/ENSG00000114450/ENSG00000198873/ENSG00000166863/ENSG00000150995	DGKA/LTB4R/FFAR2/GPR68/RASGRP1/DAGLA/P2RY6/KISS1R/NMB/GNG13/SAA1/PTGER1/CHRM3/GNB4/GRK5/TAC3/ITPR1	1606/1241/2867/8111/10125/747/5031/84634/4828/51764/6288/5731/1131/59345/2869/6866/3708	17	13	ENSG00000065357/ENSG00000213903/ENSG00000119714/ENSG00000134780/ENSG00000171631/ENSG00000197696/ENSG00000127588/ENSG00000173432/ENSG00000160951/ENSG00000133019/ENSG00000198873/ENSG00000166863/ENSG00000150995	4	ENSG00000126262/ENSG00000172575/ENSG00000116014/ENSG00000114450
R-HSA-1296071	Potassium Channels	9/979	81/9020	0.523154	1	ENSG00000069424/ENSG00000104783/ENSG00000143630/ENSG00000135519/ENSG00000006071/ENSG00000170049/ENSG00000136928/ENSG00000184611/ENSG00000164794	KCNAB2/KCNN4/HCN3/KCNH3/ABCC8/KCNAB3/GABBR2/KCNH7/KCNV1	8514/3783/57657/23416/6833/9196/9568/90134/27012	9	9	ENSG00000069424/ENSG00000104783/ENSG00000143630/ENSG00000135519/ENSG00000006071/ENSG00000170049/ENSG00000136928/ENSG00000184611/ENSG00000164794	0
R-HSA-69231	Cyclin D associated events in G1	5/979	44/9020	0.527779	1	ENSG00000124762/ENSG00000111276/ENSG00000101412/ENSG00000135446/ENSG00000007968	CDKN1A/CDKN1B/E2F1/CDK4/E2F2	1026/1027/1869/1019/1870	5	2	ENSG00000101412/ENSG00000007968	3	ENSG00000124762/ENSG00000111276/ENSG00000135446
R-HSA-69236	G1 Phase	5/979	44/9020	0.527779	1	ENSG00000124762/ENSG00000111276/ENSG00000101412/ENSG00000135446/ENSG00000007968	CDKN1A/CDKN1B/E2F1/CDK4/E2F2	1026/1027/1869/1019/1870	5	2	ENSG00000101412/ENSG00000007968	3	ENSG00000124762/ENSG00000111276/ENSG00000135446
R-HSA-9020591	Interleukin-12 signaling	5/979	44/9020	0.527779	1	ENSG00000112096/ENSG00000136167/ENSG00000113368/ENSG00000169627/ENSG00000169627	SOD2/LCP1/LMNB1/BOLA2B/LOC107984053	6648/3936/4001/654483/107984053	5	1	ENSG00000113368	3	ENSG00000112096/ENSG00000136167/ENSG00000169627
R-HSA-110312	Translesion synthesis by REV1	2/979	16/9020	0.531167	1	ENSG00000132646/ENSG00000133119	PCNA/RFC3	5111/5983	2	2	ENSG00000132646/ENSG00000133119	0
R-HSA-164378	PKA activation in glucagon signalling	2/979	16/9020	0.531167	1	ENSG00000173175/ENSG00000138031	ADCY5/ADCY3	111/109	2	2	ENSG00000173175/ENSG00000138031	0
R-HSA-209776	Amine-derived hormones	2/979	16/9020	0.531167	1	ENSG00000211452/ENSG00000140279	DIO1/DUOX2	1733/50506	2	2	ENSG00000211452/ENSG00000140279	0
R-HSA-2142845	Hyaluronan metabolism	2/979	16/9020	0.531167	1	ENSG00000072571/ENSG00000103044	HMMR/HAS3	3161/3038	2	2	ENSG00000072571/ENSG00000103044	0
R-HSA-392851	Prostacyclin signalling through prostacyclin receptor	2/979	16/9020	0.531167	1	ENSG00000127588/ENSG00000114450	GNG13/GNB4	51764/59345	2	1	ENSG00000127588	1	ENSG00000114450
R-HSA-5635838	Activation of SMO	2/979	16/9020	0.531167	1	ENSG00000164690/ENSG00000185920	SHH/PTCH1	6469/5727	2	1	ENSG00000164690	1	ENSG00000185920
R-HSA-5655332	Signaling by FGFR3 in disease	2/979	16/9020	0.531167	1	ENSG00000156427/ENSG00000068078	FGF18/FGFR3	8817/2261	2	2	ENSG00000156427/ENSG00000068078	0
R-HSA-8853338	Signaling by FGFR3 point mutants in cancer	2/979	16/9020	0.531167	1	ENSG00000156427/ENSG00000068078	FGF18/FGFR3	8817/2261	2	2	ENSG00000156427/ENSG00000068078	0
R-HSA-445355	Smooth Muscle Contraction	4/979	35/9020	0.535979	1	ENSG00000140416/ENSG00000198467/ENSG00000197043/ENSG00000215375	TPM1/TPM2/ANXA6/MYL5	7168/7169/309/4636	4	2	ENSG00000198467/ENSG00000215375	2	ENSG00000140416/ENSG00000197043
R-HSA-983695	Antigen activates B Cell Receptor (BCR) leading to generation of second messengers	4/979	35/9020	0.535979	1	ENSG00000095585/ENSG00000070190/ENSG00000150995/ENSG00000141968	BLNK/DAPP1/ITPR1/VAV1	29760/27071/3708/7409	4	2	ENSG00000150995/ENSG00000141968	2	ENSG00000095585/ENSG00000070190
R-HSA-397014	Muscle contraction	19/979	175/9020	0.53605	1	ENSG00000058404/ENSG00000143153/ENSG00000140416/ENSG00000198467/ENSG00000197043/ENSG00000089356/ENSG00000151067/ENSG00000215375/ENSG00000196296/ENSG00000169418/ENSG00000184261/ENSG00000067191/ENSG00000026025/ENSG00000109063/ENSG00000115041/ENSG00000120049/ENSG00000118729/ENSG00000150995/ENSG00000143632	CAMK2B/ATP1B1/TPM1/TPM2/ANXA6/FXYD3/CACNA1C/MYL5/ATP2A1/NPR1/KCNK12/CACNB1/VIM/MYH3/KCNIP3/KCNIP2/CASQ2/ITPR1/ACTA1	816/481/7168/7169/309/5349/775/4636/487/4881/56660/782/7431/4621/30818/30819/845/3708/58	19	15	ENSG00000198467/ENSG00000089356/ENSG00000151067/ENSG00000215375/ENSG00000196296/ENSG00000169418/ENSG00000184261/ENSG00000067191/ENSG00000026025/ENSG00000109063/ENSG00000115041/ENSG00000120049/ENSG00000118729/ENSG00000150995/ENSG00000143632	4	ENSG00000058404/ENSG00000143153/ENSG00000140416/ENSG00000197043
R-HSA-111933	Calmodulin induced events	3/979	26/9020	0.547238	1	ENSG00000173175/ENSG00000138031/ENSG00000126583	ADCY5/ADCY3/PRKCG	111/109/5582	3	3	ENSG00000173175/ENSG00000138031/ENSG00000126583	0
R-HSA-111997	CaM pathway	3/979	26/9020	0.547238	1	ENSG00000173175/ENSG00000138031/ENSG00000126583	ADCY5/ADCY3/PRKCG	111/109/5582	3	3	ENSG00000173175/ENSG00000138031/ENSG00000126583	0
R-HSA-1971475	A tetrasaccharide linker sequence is required for GAG synthesis	3/979	26/9020	0.547238	1	ENSG00000169439/ENSG00000142798/ENSG00000114646	SDC2/HSPG2/CSPG5	6383/3339/10675	3	3	ENSG00000169439/ENSG00000142798/ENSG00000114646	0
R-HSA-375170	CDO in myogenesis	3/979	26/9020	0.547238	1	ENSG00000108984/ENSG00000179242/ENSG00000170558	MAP2K6/CDH4/CDH2	5608/1002/1000	3	3	ENSG00000108984/ENSG00000179242/ENSG00000170558	0
R-HSA-525793	Myogenesis	3/979	26/9020	0.547238	1	ENSG00000108984/ENSG00000179242/ENSG00000170558	MAP2K6/CDH4/CDH2	5608/1002/1000	3	3	ENSG00000108984/ENSG00000179242/ENSG00000170558	0
R-HSA-445717	Aquaporin-mediated transport	5/979	45/9020	0.548474	1	ENSG00000173175/ENSG00000138031/ENSG00000127588/ENSG00000167580/ENSG00000114450	ADCY5/ADCY3/GNG13/AQP2/GNB4	111/109/51764/359/59345	5	4	ENSG00000173175/ENSG00000138031/ENSG00000127588/ENSG00000167580	1	ENSG00000114450
R-HSA-416482	G alpha (12/13) signalling events	9/979	83/9020	0.553739	1	ENSG00000173848/ENSG00000137135/ENSG00000154358/ENSG00000127084/ENSG00000156299/ENSG00000066248/ENSG00000127588/ENSG00000114450/ENSG00000141968	NET1/ARHGEF39/OBSCN/FGD3/TIAM1/NGEF/GNG13/GNB4/VAV1	10276/84904/84033/89846/7074/25791/51764/59345/7409	9	6	ENSG00000137135/ENSG00000154358/ENSG00000127084/ENSG00000066248/ENSG00000127588/ENSG00000141968	3	ENSG00000173848/ENSG00000156299/ENSG00000114450
R-HSA-381676	Glucagon-like Peptide-1 (GLP1) regulates insulin secretion	4/979	36/9020	0.559015	1	ENSG00000173175/ENSG00000127588/ENSG00000114450/ENSG00000150995	ADCY5/GNG13/GNB4/ITPR1	111/51764/59345/3708	4	3	ENSG00000173175/ENSG00000127588/ENSG00000150995	1	ENSG00000114450
R-HSA-197264	Nicotinamide salvaging	2/979	17/9020	0.564838	1	ENSG00000105835/ENSG00000147813	NAMPT/NAPRT	10135/93100	2	1	ENSG00000147813	1	ENSG00000105835
R-HSA-5655862	Translesion synthesis by POLK	2/979	17/9020	0.564838	1	ENSG00000132646/ENSG00000133119	PCNA/RFC3	5111/5983	2	2	ENSG00000132646/ENSG00000133119	0
R-HSA-5656121	Translesion synthesis by POLI	2/979	17/9020	0.564838	1	ENSG00000132646/ENSG00000133119	PCNA/RFC3	5111/5983	2	2	ENSG00000132646/ENSG00000133119	0
R-HSA-5675482	Regulation of necroptotic cell death	2/979	17/9020	0.564838	1	ENSG00000023445/ENSG00000026103	BIRC3/FAS	330/355	2	1	ENSG00000026103	1	ENSG00000023445
R-HSA-2426168	Activation of gene expression by SREBF (SREBP)	5/979	46/9020	0.568724	1	ENSG00000099194/ENSG00000112972/ENSG00000079459/ENSG00000113161/ENSG00000167508	SCD/HMGCS1/FDFT1/HMGCR/MVD	6319/3157/2222/3156/4597	5	0		5	ENSG00000099194/ENSG00000112972/ENSG00000079459/ENSG00000113161/ENSG00000167508
R-HSA-8978868	Fatty acid metabolism	18/979	169/9020	0.571373	1	ENSG00000099194/ENSG00000165175/ENSG00000101986/ENSG00000095321/ENSG00000140284/ENSG00000097021/ENSG00000197977/ENSG00000106617/ENSG00000012779/ENSG00000165591/ENSG00000176153/ENSG00000213316/ENSG00000138115/ENSG00000099998/ENSG00000100031/ENSG00000059377/ENSG00000105852/ENSG00000188921	SCD/MID1IP1/ABCD1/CRAT/SLC27A2/ACOT7/ELOVL2/PRKAG2/ALOX5/FAAH2/GPX2/LTC4S/CYP2C8/GGT5/GGT1/TBXAS1/PON3/HACD4	6319/58526/215/1384/11001/11332/54898/51422/240/158584/2877/4056/1558/2687/2678/6916/5446/401494	18	9	ENSG00000101986/ENSG00000095321/ENSG00000012779/ENSG00000176153/ENSG00000213316/ENSG00000138115/ENSG00000100031/ENSG00000059377/ENSG00000188921	9	ENSG00000099194/ENSG00000165175/ENSG00000140284/ENSG00000097021/ENSG00000197977/ENSG00000106617/ENSG00000165591/ENSG00000099998/ENSG00000105852
R-HSA-111996	Ca-dependent events	3/979	27/9020	0.573648	1	ENSG00000173175/ENSG00000138031/ENSG00000126583	ADCY5/ADCY3/PRKCG	111/109/5582	3	3	ENSG00000173175/ENSG00000138031/ENSG00000126583	0
R-HSA-1855204	Synthesis of IP3 and IP4 in the cytosol	3/979	27/9020	0.573648	1	ENSG00000149527/ENSG00000114805/ENSG00000137825	PLCH2/PLCH1/ITPKA	9651/23007/3706	3	3	ENSG00000149527/ENSG00000114805/ENSG00000137825	0
R-HSA-399719	Trafficking of AMPA receptors	3/979	27/9020	0.573648	1	ENSG00000058404/ENSG00000126583/ENSG00000132535	CAMK2B/PRKCG/DLG4	816/5582/1742	3	2	ENSG00000126583/ENSG00000132535	1	ENSG00000058404
R-HSA-399721	Glutamate binding, activation of AMPA receptors and synaptic plasticity	3/979	27/9020	0.573648	1	ENSG00000058404/ENSG00000126583/ENSG00000132535	CAMK2B/PRKCG/DLG4	816/5582/1742	3	2	ENSG00000126583/ENSG00000132535	1	ENSG00000058404
R-HSA-418360	Platelet calcium homeostasis	3/979	27/9020	0.573648	1	ENSG00000196296/ENSG00000089041/ENSG00000150995	ATP2A1/P2RX7/ITPR1	487/5027/3708	3	3	ENSG00000196296/ENSG00000089041/ENSG00000150995	0
R-HSA-8979227	Triglyceride metabolism	3/979	27/9020	0.573648	1	ENSG00000062282/ENSG00000006757/ENSG00000198814	DGAT2/PNPLA4/GK	84649/8228/2710	3	1	ENSG00000198814	2	ENSG00000062282/ENSG00000006757
R-HSA-2559582	Senescence-Associated Secretory Phenotype (SASP)	11/979	104/9020	0.583489	1	ENSG00000175063/ENSG00000124762/ENSG00000111276/ENSG00000172216/ENSG00000145386/ENSG00000133101/ENSG00000273983/ENSG00000135446/ENSG00000196890/ENSG00000124635/ENSG00000274267	UBE2C/CDKN1A/CDKN1B/CEBPB/CCNA2/CCNA1/HIST1H3G/CDK4/HIST3H2BB/HIST1H2BJ/HIST1H3B	11065/1026/1027/1051/890/8900/8355/1019/128312/8970/8358	11	7	ENSG00000175063/ENSG00000145386/ENSG00000133101/ENSG00000273983/ENSG00000196890/ENSG00000124635/ENSG00000274267	4	ENSG00000124762/ENSG00000111276/ENSG00000172216/ENSG00000135446
R-HSA-140837	Intrinsic Pathway of Fibrin Clot Formation	2/979	18/9020	0.596732	1	ENSG00000188488/ENSG00000135919	SERPINA5/SERPINE2	5104/5270	2	1	ENSG00000135919	1	ENSG00000188488
R-HSA-156588	Glucuronidation	2/979	18/9020	0.596732	1	ENSG00000196620/ENSG00000197888	UGT2B15/UGT2B17	7366/7367	2	2	ENSG00000196620/ENSG00000197888	0
R-HSA-163615	PKA activation	2/979	18/9020	0.596732	1	ENSG00000173175/ENSG00000138031	ADCY5/ADCY3	111/109	2	2	ENSG00000173175/ENSG00000138031	0
R-HSA-1912420	Pre-NOTCH Processing in Golgi	2/979	18/9020	0.596732	1	ENSG00000196296/ENSG00000126091	ATP2A1/ST3GAL3	487/6487	2	2	ENSG00000196296/ENSG00000126091	0
R-HSA-2022870	Chondroitin sulfate biosynthesis	2/979	18/9020	0.596732	1	ENSG00000033100/ENSG00000114646	CHPF2/CSPG5	54480/10675	2	1	ENSG00000114646	1	ENSG00000033100
R-HSA-392170	ADP signalling through P2Y purinoceptor 12	2/979	18/9020	0.596732	1	ENSG00000127588/ENSG00000114450	GNG13/GNB4	51764/59345	2	1	ENSG00000127588	1	ENSG00000114450
R-HSA-418217	G beta:gamma signalling through PLC beta	2/979	18/9020	0.596732	1	ENSG00000127588/ENSG00000114450	GNG13/GNB4	51764/59345	2	1	ENSG00000127588	1	ENSG00000114450
R-HSA-5621480	Dectin-2 family	2/979	18/9020	0.596732	1	ENSG00000117983/ENSG00000184956	MUC5B/MUC6	727897/4588	2	1	ENSG00000184956	1	ENSG00000117983
R-HSA-390918	Peroxisomal lipid metabolism	3/979	28/9020	0.599075	1	ENSG00000101986/ENSG00000095321/ENSG00000140284	ABCD1/CRAT/SLC27A2	215/1384/11001	3	2	ENSG00000101986/ENSG00000095321	1	ENSG00000140284
R-HSA-418990	Adherens junctions interactions	3/979	28/9020	0.599075	1	ENSG00000145526/ENSG00000179242/ENSG00000170558	CDH18/CDH4/CDH2	1016/1002/1000	3	3	ENSG00000145526/ENSG00000179242/ENSG00000170558	0
R-HSA-5205647	Mitophagy	3/979	28/9020	0.599075	1	ENSG00000158828/ENSG00000196683/ENSG00000101460	PINK1/TOMM7/MAP1LC3A	65018/54543/84557	3	1	ENSG00000101460	2	ENSG00000158828/ENSG00000196683
R-HSA-8863795	Downregulation of ERBB2 signaling	3/979	28/9020	0.599075	1	ENSG00000178568/ENSG00000174808/ENSG00000138798	ERBB4/BTC/EGF	2066/685/1950	3	2	ENSG00000178568/ENSG00000138798	1	ENSG00000174808
R-HSA-8878166	Transcriptional regulation by RUNX2	12/979	115/9020	0.60264	1	ENSG00000170312/ENSG00000124762/ENSG00000108821/ENSG00000131981/ENSG00000134057/ENSG00000135547/ENSG00000115415/ENSG00000169083/ENSG00000135446/ENSG00000094631/ENSG00000100764/ENSG00000109705	CDK1/CDKN1A/COL1A1/LGALS3/CCNB1/HEY2/STAT1/AR/CDK4/HDAC6/PSMC1/NKX3-2	983/1026/1277/3958/891/23493/6772/367/1019/10013/5700/579	12	7	ENSG00000170312/ENSG00000108821/ENSG00000134057/ENSG00000135547/ENSG00000169083/ENSG00000094631/ENSG00000109705	5	ENSG00000124762/ENSG00000131981/ENSG00000115415/ENSG00000135446/ENSG00000100764
R-HSA-975634	Retinoid metabolism and transport	4/979	38/9020	0.603152	1	ENSG00000169439/ENSG00000142798/ENSG00000157193/ENSG00000118137	SDC2/HSPG2/LRP8/APOA1	6383/3339/7804/335	4	4	ENSG00000169439/ENSG00000142798/ENSG00000157193/ENSG00000118137	0
R-HSA-193704	p75 NTR receptor-mediated signalling	10/979	96/9020	0.60403	1	ENSG00000173848/ENSG00000137135/ENSG00000154358/ENSG00000153094/ENSG00000169783/ENSG00000127084/ENSG00000156299/ENSG00000142856/ENSG00000066248/ENSG00000141968	NET1/ARHGEF39/OBSCN/BCL2L11/LINGO1/FGD3/TIAM1/ITGB3BP/NGEF/VAV1	10276/84904/84033/10018/84894/89846/7074/23421/25791/7409	10	7	ENSG00000137135/ENSG00000154358/ENSG00000169783/ENSG00000127084/ENSG00000142856/ENSG00000066248/ENSG00000141968	3	ENSG00000173848/ENSG00000153094/ENSG00000156299
R-HSA-977225	Amyloid fiber formation	9/979	87/9020	0.612334	1	ENSG00000273983/ENSG00000156587/ENSG00000142798/ENSG00000012223/ENSG00000196890/ENSG00000124635/ENSG00000173432/ENSG00000118137/ENSG00000274267	HIST1H3G/UBE2L6/HSPG2/LTF/HIST3H2BB/HIST1H2BJ/SAA1/APOA1/HIST1H3B	8355/9246/3339/4057/128312/8970/6288/335/8358	9	7	ENSG00000273983/ENSG00000142798/ENSG00000196890/ENSG00000124635/ENSG00000173432/ENSG00000118137/ENSG00000274267	2	ENSG00000156587/ENSG00000012223
R-HSA-4086398	Ca2+ pathway	6/979	58/9020	0.612497	1	ENSG00000174804/ENSG00000138795/ENSG00000127588/ENSG00000185532/ENSG00000114450/ENSG00000150995	FZD4/LEF1/GNG13/PRKG1/GNB4/ITPR1	8322/51176/51764/5592/59345/3708	6	4	ENSG00000138795/ENSG00000127588/ENSG00000185532/ENSG00000150995	2	ENSG00000174804/ENSG00000114450
R-HSA-381119	Unfolded Protein Response (UPR)	10/979	97/9020	0.617511	1	ENSG00000051108/ENSG00000175197/ENSG00000157613/ENSG00000100219/ENSG00000118217/ENSG00000159720/ENSG00000013573/ENSG00000162772/ENSG00000070669/ENSG00000158008	HERPUD1/DDIT3/CREB3L1/XBP1/ATF6/ATP6V0D1/DDX11/ATF3/ASNS/EXTL1	9709/1649/90993/7494/22926/9114/1663/467/440/2134	10	2	ENSG00000013573/ENSG00000158008	8	ENSG00000051108/ENSG00000175197/ENSG00000157613/ENSG00000100219/ENSG00000118217/ENSG00000159720/ENSG00000162772/ENSG00000070669
R-HSA-391251	Protein folding	10/979	97/9020	0.617511	1	ENSG00000167552/ENSG00000076344/ENSG00000105173/ENSG00000152086/ENSG00000075886/ENSG00000127588/ENSG00000285053/ENSG00000175305/ENSG00000114450/ENSG00000178462	TUBA1A/RGS11/CCNE1/TUBA3E/TUBA3D/GNG13/TBCE/CCNE2/GNB4/TUBAL3	7846/8786/898/112714/113457/51764/6905/9134/59345/79861	10	5	ENSG00000076344/ENSG00000105173/ENSG00000127588/ENSG00000285053/ENSG00000175305	5	ENSG00000167552/ENSG00000152086/ENSG00000075886/ENSG00000114450/ENSG00000178462
R-HSA-5357801	Programmed Cell Death	17/979	164/9020	0.618018	1	ENSG00000164104/ENSG00000101412/ENSG00000096696/ENSG00000178209/ENSG00000073282/ENSG00000153094/ENSG00000113368/ENSG00000081277/ENSG00000113763/ENSG00000171791/ENSG00000141682/ENSG00000100764/ENSG00000023445/ENSG00000078900/ENSG00000026103/ENSG00000092853/ENSG00000026025	HMGB2/E2F1/DSP/PLEC/TP63/BCL2L11/LMNB1/PKP1/UNC5A/BCL2/PMAIP1/PSMC1/BIRC3/TP73/FAS/CLSPN/VIM	3148/1869/1832/5339/8626/10018/4001/5317/90249/596/5366/5700/330/7161/355/63967/7431	17	9	ENSG00000164104/ENSG00000101412/ENSG00000178209/ENSG00000113368/ENSG00000113763/ENSG00000078900/ENSG00000026103/ENSG00000092853/ENSG00000026025	8	ENSG00000096696/ENSG00000073282/ENSG00000153094/ENSG00000081277/ENSG00000171791/ENSG00000141682/ENSG00000100764/ENSG00000023445
R-HSA-2262752	Cellular responses to stress	43/979	410/9020	0.620786	1	ENSG00000175063/ENSG00000164442/ENSG00000058404/ENSG00000157557/ENSG00000112096/ENSG00000124762/ENSG00000204388/ENSG00000107262/ENSG00000111276/ENSG00000173110/ENSG00000152137/ENSG00000100644/ENSG00000129474/ENSG00000172216/ENSG00000101412/ENSG00000145386/ENSG00000156508/ENSG00000133101/ENSG00000167552/ENSG00000273983/ENSG00000169083/ENSG00000112715/ENSG00000113368/ENSG00000211445/ENSG00000121691…	UBE2C/CITED2/CAMK2B/ETS2/SOD2/CDKN1A/HSPA1B/BAG1/CDKN1B/HSPA6/HSPB8/HIF1A/AJUBA/CEBPB/E2F1/CCNA2/EEF1A1/CCNA1/TUBA1A/HIST1H3G/AR/VEGFA/LMNB1/GPX3/CAT/MAP2K6/CDK4/E2F2/DYNC1I2/HDAC6/MAP3K5/PSMC1/SOD3/CCNE1/HIST3H2BB/GPX2/TUBA3E/TUBB8/TUBA3D/HIST1H2BJ/CCNE2/HIST1H3B/TUBAL3	11065/10370/816/2114/6648/1026/3304/573/1027/3310/26353/3091/84962/1051/1869/890/1915/8900/7846/8355/367/7422/4001/2878/847/5608/1019/1870/1781/10013/4217/5700/6649/898/128312/2877/112714/347688/113457/8970/9134/8358/79861	43	19	ENSG00000175063/ENSG00000101412/ENSG00000145386/ENSG00000133101/ENSG00000273983/ENSG00000169083/ENSG00000113368/ENSG00000211445/ENSG00000108984/ENSG00000007968/ENSG00000094631/ENSG00000109610/ENSG00000105173/ENSG00000196890/ENSG00000176153/ENSG00000261456/ENSG00000124635/ENSG00000175305/ENSG00000274267	24	ENSG00000164442/ENSG00000058404/ENSG00000157557/ENSG00000112096/ENSG00000124762/ENSG00000204388/ENSG00000107262/ENSG00000111276/ENSG00000173110/ENSG00000152137/ENSG00000100644/ENSG00000129474/ENSG00000172216/ENSG00000156508/ENSG00000167552/ENSG00000112715/ENSG00000121691/ENSG00000135446/ENSG00000077380/ENSG00000197442/ENSG00000100764/ENSG00000152086/ENSG00000075886/ENSG00000178462
R-HSA-5218920	VEGFR2 mediated vascular permeability	3/979	29/9020	0.623485	1	ENSG00000101255/ENSG00000164867/ENSG00000141968	TRIB3/NOS3/VAV1	57761/4846/7409	3	1	ENSG00000141968	2	ENSG00000101255/ENSG00000164867
R-HSA-3560782	Diseases associated with glycosaminoglycan metabolism	4/979	39/9020	0.624187	1	ENSG00000169439/ENSG00000142798/ENSG00000126091/ENSG00000114646	SDC2/HSPG2/ST3GAL3/CSPG5	6383/3339/6487/10675	4	4	ENSG00000169439/ENSG00000142798/ENSG00000126091/ENSG00000114646	0
R-HSA-110320	Translesion Synthesis by POLH	2/979	19/9020	0.626836	1	ENSG00000132646/ENSG00000133119	PCNA/RFC3	5111/5983	2	2	ENSG00000132646/ENSG00000133119	0
R-HSA-111931	PKA-mediated phosphorylation of CREB	2/979	19/9020	0.626836	1	ENSG00000173175/ENSG00000138031	ADCY5/ADCY3	111/109	2	2	ENSG00000173175/ENSG00000138031	0
R-HSA-176407	Conversion from APC/C:Cdc20 to APC/C:Cdh1 in late anaphase	2/979	19/9020	0.626836	1	ENSG00000175063/ENSG00000117399	UBE2C/CDC20	11065/991	2	2	ENSG00000175063/ENSG00000117399	0
R-HSA-211981	Xenobiotics	2/979	19/9020	0.626836	1	ENSG00000138115/ENSG00000106258	CYP2C8/CYP3A5	1558/1577	2	2	ENSG00000138115/ENSG00000106258	0
R-HSA-5213460	RIPK1-mediated regulated necrosis	2/979	19/9020	0.626836	1	ENSG00000023445/ENSG00000026103	BIRC3/FAS	330/355	2	1	ENSG00000026103	1	ENSG00000023445
R-HSA-5218859	Regulated Necrosis	2/979	19/9020	0.626836	1	ENSG00000023445/ENSG00000026103	BIRC3/FAS	330/355	2	1	ENSG00000026103	1	ENSG00000023445
R-HSA-5654708	Downstream signaling of activated FGFR3	2/979	19/9020	0.626836	1	ENSG00000156427/ENSG00000068078	FGF18/FGFR3	8817/2261	2	2	ENSG00000156427/ENSG00000068078	0
R-HSA-1655829	Regulation of cholesterol biosynthesis by SREBP (SREBF)	6/979	59/9020	0.62953	1	ENSG00000186480/ENSG00000099194/ENSG00000112972/ENSG00000079459/ENSG00000113161/ENSG00000167508	INSIG1/SCD/HMGCS1/FDFT1/HMGCR/MVD	3638/6319/3157/2222/3156/4597	6	0		6	ENSG00000186480/ENSG00000099194/ENSG00000112972/ENSG00000079459/ENSG00000113161/ENSG00000167508
R-HSA-5334118	DNA methylation	6/979	59/9020	0.62953	1	ENSG00000276043/ENSG00000273983/ENSG00000088305/ENSG00000196890/ENSG00000124635/ENSG00000274267	UHRF1/HIST1H3G/DNMT3B/HIST3H2BB/HIST1H2BJ/HIST1H3B	29128/8355/1789/128312/8970/8358	6	6	ENSG00000276043/ENSG00000273983/ENSG00000088305/ENSG00000196890/ENSG00000124635/ENSG00000274267	0
R-HSA-8957322	Metabolism of steroids	14/979	137/9020	0.636148	1	ENSG00000186480/ENSG00000099194/ENSG00000052802/ENSG00000112972/ENSG00000079459/ENSG00000151632/ENSG00000113161/ENSG00000167508/ENSG00000164211/ENSG00000006025/ENSG00000140284/ENSG00000079156/ENSG00000036530/ENSG00000227471	INSIG1/SCD/MSMO1/HMGCS1/FDFT1/AKR1C2/HMGCR/MVD/STARD4/OSBPL7/SLC27A2/OSBPL6/CYP46A1/AKR1B15	3638/6319/6307/3157/2222/1646/3156/4597/134429/114881/11001/114880/10858/441282	14	2	ENSG00000006025/ENSG00000036530	12	ENSG00000186480/ENSG00000099194/ENSG00000052802/ENSG00000112972/ENSG00000079459/ENSG00000151632/ENSG00000113161/ENSG00000167508/ENSG00000164211/ENSG00000140284/ENSG00000079156/ENSG00000227471
R-HSA-2559583	Cellular Senescence	19/979	185/9020	0.637178	1	ENSG00000175063/ENSG00000157557/ENSG00000124762/ENSG00000111276/ENSG00000172216/ENSG00000101412/ENSG00000145386/ENSG00000133101/ENSG00000273983/ENSG00000113368/ENSG00000108984/ENSG00000135446/ENSG00000007968/ENSG00000197442/ENSG00000105173/ENSG00000196890/ENSG00000124635/ENSG00000175305/ENSG00000274267	UBE2C/ETS2/CDKN1A/CDKN1B/CEBPB/E2F1/CCNA2/CCNA1/HIST1H3G/LMNB1/MAP2K6/CDK4/E2F2/MAP3K5/CCNE1/HIST3H2BB/HIST1H2BJ/CCNE2/HIST1H3B	11065/2114/1026/1027/1051/1869/890/8900/8355/4001/5608/1019/1870/4217/898/128312/8970/9134/8358	19	13	ENSG00000175063/ENSG00000101412/ENSG00000145386/ENSG00000133101/ENSG00000273983/ENSG00000113368/ENSG00000108984/ENSG00000007968/ENSG00000105173/ENSG00000196890/ENSG00000124635/ENSG00000175305/ENSG00000274267	6	ENSG00000157557/ENSG00000124762/ENSG00000111276/ENSG00000172216/ENSG00000135446/ENSG00000197442
R-HSA-156590	Glutathione conjugation	3/979	30/9020	0.646858	1	ENSG00000128965/ENSG00000099998/ENSG00000100031	CHAC1/GGT5/GGT1	79094/2687/2678	3	1	ENSG00000100031	2	ENSG00000128965/ENSG00000099998
R-HSA-5339562	Uptake and actions of bacterial toxins	3/979	30/9020	0.646858	1	ENSG00000108984/ENSG00000169604/ENSG00000139190	MAP2K6/ANTXR1/VAMP1	5608/84168/6843	3	2	ENSG00000108984/ENSG00000139190	1	ENSG00000169604
R-HSA-174178	APC/C:Cdh1 mediated degradation of Cdc20 and other APC/C:Cdh1 targeted proteins in late mitosis/early G1	7/979	70/9020	0.648262	1	ENSG00000175063/ENSG00000178999/ENSG00000166851/ENSG00000117399/ENSG00000087586/ENSG00000164611/ENSG00000100764	UBE2C/AURKB/PLK1/CDC20/AURKA/PTTG1/PSMC1	11065/9212/5347/991/6790/9232/5700	7	6	ENSG00000175063/ENSG00000178999/ENSG00000166851/ENSG00000117399/ENSG00000087586/ENSG00000164611	1	ENSG00000100764
R-HSA-69017	CDK-mediated phosphorylation and removal of Cdc6	7/979	70/9020	0.648262	1	ENSG00000175063/ENSG00000145386/ENSG00000133101/ENSG00000094804/ENSG00000100764/ENSG00000105173/ENSG00000175305	UBE2C/CCNA2/CCNA1/CDC6/PSMC1/CCNE1/CCNE2	11065/890/8900/990/5700/898/9134	7	6	ENSG00000175063/ENSG00000145386/ENSG00000133101/ENSG00000094804/ENSG00000105173/ENSG00000175305	1	ENSG00000100764
R-HSA-381340	Transcriptional regulation of white adipocyte differentiation	8/979	80/9020	0.650805	1	ENSG00000172216/ENSG00000221869/ENSG00000135446/ENSG00000156603/ENSG00000132170/ENSG00000169884/ENSG00000135218/ENSG00000122877	CEBPB/CEBPD/CDK4/MED19/PPARG/WNT10B/CD36/EGR2	1051/1052/1019/219541/5468/7480/948/1959	8	2	ENSG00000132170/ENSG00000169884	6	ENSG00000172216/ENSG00000221869/ENSG00000135446/ENSG00000156603/ENSG00000135218/ENSG00000122877
R-HSA-193368	Synthesis of bile acids and bile salts via 7alpha-hydroxycholesterol	2/979	20/9020	0.655164	1	ENSG00000151632/ENSG00000140284	AKR1C2/SLC27A2	1646/11001	2	0		2	ENSG00000151632/ENSG00000140284
R-HSA-445144	Signal transduction by L1	2/979	20/9020	0.655164	1	ENSG00000077782/ENSG00000005961	FGFR1/ITGA2B	2260/3674	2	2	ENSG00000077782/ENSG00000005961	0
R-HSA-5654696	Downstream signaling of activated FGFR2	2/979	20/9020	0.655164	1	ENSG00000156427/ENSG00000066468	FGF18/FGFR2	8817/2263	2	2	ENSG00000156427/ENSG00000066468	0
R-HSA-2980766	Nuclear Envelope Breakdown	5/979	51/9020	0.662296	1	ENSG00000170312/ENSG00000166851/ENSG00000134057/ENSG00000113368/ENSG00000157456	CDK1/PLK1/CCNB1/LMNB1/CCNB2	983/5347/891/4001/9133	5	5	ENSG00000170312/ENSG00000166851/ENSG00000134057/ENSG00000113368/ENSG00000157456	0
R-HSA-5576891	Cardiac conduction	12/979	120/9020	0.662545	1	ENSG00000058404/ENSG00000143153/ENSG00000089356/ENSG00000151067/ENSG00000196296/ENSG00000169418/ENSG00000184261/ENSG00000067191/ENSG00000115041/ENSG00000120049/ENSG00000118729/ENSG00000150995	CAMK2B/ATP1B1/FXYD3/CACNA1C/ATP2A1/NPR1/KCNK12/CACNB1/KCNIP3/KCNIP2/CASQ2/ITPR1	816/481/5349/775/487/4881/56660/782/30818/30819/845/3708	12	10	ENSG00000089356/ENSG00000151067/ENSG00000196296/ENSG00000169418/ENSG00000184261/ENSG00000067191/ENSG00000115041/ENSG00000120049/ENSG00000118729/ENSG00000150995	2	ENSG00000058404/ENSG00000143153
R-HSA-1445148	Translocation of GLUT4 to the plasma membrane	7/979	71/9020	0.663216	1	ENSG00000119729/ENSG00000167552/ENSG00000106617/ENSG00000152086/ENSG00000261456/ENSG00000075886/ENSG00000178462	RHOQ/TUBA1A/PRKAG2/TUBA3E/TUBB8/TUBA3D/TUBAL3	23433/7846/51422/112714/347688/113457/79861	7	1	ENSG00000261456	6	ENSG00000119729/ENSG00000167552/ENSG00000106617/ENSG00000152086/ENSG00000075886/ENSG00000178462
R-HSA-112043	PLC beta mediated events	4/979	41/9020	0.664078	1	ENSG00000173175/ENSG00000138031/ENSG00000126583/ENSG00000150995	ADCY5/ADCY3/PRKCG/ITPR1	111/109/5582/3708	4	4	ENSG00000173175/ENSG00000138031/ENSG00000126583/ENSG00000150995	0
R-HSA-390466	Chaperonin-mediated protein folding	9/979	91/9020	0.666766	1	ENSG00000167552/ENSG00000076344/ENSG00000105173/ENSG00000152086/ENSG00000075886/ENSG00000127588/ENSG00000175305/ENSG00000114450/ENSG00000178462	TUBA1A/RGS11/CCNE1/TUBA3E/TUBA3D/GNG13/CCNE2/GNB4/TUBAL3	7846/8786/898/112714/113457/51764/9134/59345/79861	9	4	ENSG00000076344/ENSG00000105173/ENSG00000127588/ENSG00000175305	5	ENSG00000167552/ENSG00000152086/ENSG00000075886/ENSG00000114450/ENSG00000178462
R-HSA-1266695	Interleukin-7 signaling	3/979	31/9020	0.669181	1	ENSG00000185950/ENSG00000273983/ENSG00000274267	IRS2/HIST1H3G/HIST1H3B	8660/8355/8358	3	2	ENSG00000273983/ENSG00000274267	1	ENSG00000185950
R-HSA-111885	Opioid Signalling	7/979	72/9020	0.677776	1	ENSG00000173175/ENSG00000138031/ENSG00000065989/ENSG00000127588/ENSG00000126583/ENSG00000114450/ENSG00000150995	ADCY5/ADCY3/PDE4A/GNG13/PRKCG/GNB4/ITPR1	111/109/5141/51764/5582/59345/3708	7	6	ENSG00000173175/ENSG00000138031/ENSG00000065989/ENSG00000127588/ENSG00000126583/ENSG00000150995	1	ENSG00000114450
R-HSA-400253	Circadian Clock	7/979	72/9020	0.677776	1	ENSG00000134107/ENSG00000105835/ENSG00000100644/ENSG00000165030/ENSG00000057593/ENSG00000069667/ENSG00000106366	BHLHE40/NAMPT/HIF1A/NFIL3/F7/RORA/SERPINE1	8553/10135/3091/4783/2155/6095/5054	7	1	ENSG00000057593	6	ENSG00000134107/ENSG00000105835/ENSG00000100644/ENSG00000165030/ENSG00000069667/ENSG00000106366
R-HSA-1226099	Signaling by FGFR in disease	5/979	52/9020	0.679339	1	ENSG00000115415/ENSG00000156427/ENSG00000068078/ENSG00000066468/ENSG00000077782	STAT1/FGF18/FGFR3/FGFR2/FGFR1	6772/8817/2261/2263/2260	5	4	ENSG00000156427/ENSG00000068078/ENSG00000066468/ENSG00000077782	1	ENSG00000115415
R-HSA-202040	G-protein activation	2/979	21/9020	0.681745	1	ENSG00000127588/ENSG00000114450	GNG13/GNB4	51764/59345	2	1	ENSG00000127588	1	ENSG00000114450
R-HSA-2024096	HS-GAG degradation	2/979	21/9020	0.681745	1	ENSG00000169439/ENSG00000142798	SDC2/HSPG2	6383/3339	2	2	ENSG00000169439/ENSG00000142798	0
R-HSA-2979096	NOTCH2 Activation and Transmission of Signal to the Nucleus	2/979	21/9020	0.681745	1	ENSG00000214357/ENSG00000101384	NEURL1B/JAG1	54492/182	2	2	ENSG00000214357/ENSG00000101384	0
R-HSA-379726	Mitochondrial tRNA aminoacylation	2/979	21/9020	0.681745	1	ENSG00000106105/ENSG00000104835	GARS/SARS2	2617/54938	2	1	ENSG00000104835	1	ENSG00000106105
R-HSA-428930	Thromboxane signalling through TP receptor	2/979	21/9020	0.681745	1	ENSG00000127588/ENSG00000114450	GNG13/GNB4	51764/59345	2	1	ENSG00000127588	1	ENSG00000114450
R-HSA-5218921	VEGFR2 mediated cell proliferation	2/979	21/9020	0.681745	1	ENSG00000112715/ENSG00000150995	VEGFA/ITPR1	7422/3708	2	1	ENSG00000150995	1	ENSG00000112715
R-HSA-75876	Synthesis of very long-chain fatty acyl-CoAs	2/979	21/9020	0.681745	1	ENSG00000197977/ENSG00000188921	ELOVL2/HACD4	54898/401494	2	1	ENSG00000188921	1	ENSG00000197977
R-HSA-8978934	Metabolism of cofactors	2/979	21/9020	0.681745	1	ENSG00000228716/ENSG00000164867	DHFR/NOS3	1719/4846	2	1	ENSG00000228716	1	ENSG00000164867
R-HSA-112040	G-protein mediated events	4/979	42/9020	0.682907	1	ENSG00000173175/ENSG00000138031/ENSG00000126583/ENSG00000150995	ADCY5/ADCY3/PRKCG/ITPR1	111/109/5582/3708	4	4	ENSG00000173175/ENSG00000138031/ENSG00000126583/ENSG00000150995	0
R-HSA-6806667	Metabolism of fat-soluble vitamins	4/979	42/9020	0.682907	1	ENSG00000169439/ENSG00000142798/ENSG00000157193/ENSG00000118137	SDC2/HSPG2/LRP8/APOA1	6383/3339/7804/335	4	4	ENSG00000169439/ENSG00000142798/ENSG00000157193/ENSG00000118137	0
R-HSA-110056	MAPK3 (ERK1) activation	1/979	9020-10-01	0.68321	1	ENSG00000170312	CDK1	983	1	1	ENSG00000170312	0
R-HSA-1236977	Endosomal/Vacuolar pathway	1/979	9020-10-01	0.68321	1	ENSG00000136943	CTSV	1515	1	1	ENSG00000136943	0
R-HSA-1461973	Defensins	1/979	9020-10-01	0.68321	1	ENSG00000275896	PRSS2	5645	1	0		1	ENSG00000275896
R-HSA-1679131	Trafficking and processing of endosomal TLR	1/979	9020-10-01	0.68321	1	ENSG00000136943	CTSV	1515	1	1	ENSG00000136943	0
R-HSA-1855167	Synthesis of pyrophosphates in the cytosol	1/979	9020-10-01	0.68321	1	ENSG00000196368	NUDT11	55190	1	1	ENSG00000196368	0
R-HSA-211979	Eicosanoids	1/979	9020-10-01	0.68321	1	ENSG00000059377	TBXAS1	6916	1	1	ENSG00000059377	0
R-HSA-2168880	Scavenging of heme from plasma	1/979	9020-10-01	0.68321	1	ENSG00000118137	APOA1	335	1	1	ENSG00000118137	0
R-HSA-3371378	Regulation by c-FLIP	1/979	9020-10-01	0.68321	1	ENSG00000026103	FAS	355	1	1	ENSG00000026103	0
R-HSA-389359	CD28 dependent Vav1 pathway	1/979	9020-10-01	0.68321	1	ENSG00000141968	VAV1	7409	1	1	ENSG00000141968	0
R-HSA-418886	Netrin mediated repulsion signals	1/979	9020-10-01	0.68321	1	ENSG00000113763	UNC5A	90249	1	1	ENSG00000113763	0
R-HSA-418889	Ligand-independent caspase activation via DCC	1/979	9020-10-01	0.68321	1	ENSG00000113763	UNC5A	90249	1	1	ENSG00000113763	0
R-HSA-442380	Zinc influx into cells by the SLC39 gene family	1/979	9020-10-01	0.68321	1	ENSG00000141424	SLC39A6	25800	1	0		1	ENSG00000141424
R-HSA-5218900	CASP8 activity is inhibited	1/979	9020-10-01	0.68321	1	ENSG00000026103	FAS	355	1	1	ENSG00000026103	0
R-HSA-69416	Dimerization of procaspase-8	1/979	9020-10-01	0.68321	1	ENSG00000026103	FAS	355	1	1	ENSG00000026103	0
R-HSA-71288	Creatine metabolism	1/979	9020-10-01	0.68321	1	ENSG00000111181	SLC6A12	6539	1	1	ENSG00000111181	0
R-HSA-74749	Signal attenuation	1/979	9020-10-01	0.68321	1	ENSG00000185950	IRS2	8660	1	0		1	ENSG00000185950
R-HSA-8851680	Butyrophilin (BTN) family interactions	1/979	9020-10-01	0.68321	1	ENSG00000165810	BTNL9	153579	1	1	ENSG00000165810	0
R-HSA-8853334	Signaling by FGFR3 fusions in cancer	1/979	9020-10-01	0.68321	1	ENSG00000068078	FGFR3	2261	1	1	ENSG00000068078	0
R-HSA-937042	IRAK2 mediated activation of TAK1 complex	1/979	9020-10-01	0.68321	1	ENSG00000134070	IRAK2	3656	1	0		1	ENSG00000134070
R-HSA-975578	Reactions specific to the complex N-glycan synthesis pathway	1/979	9020-10-01	0.68321	1	ENSG00000171124	FUT3	2525	1	0		1	ENSG00000171124
R-HSA-109581	Apoptosis	16/979	161/9020	0.684422	1	ENSG00000164104/ENSG00000101412/ENSG00000096696/ENSG00000178209/ENSG00000073282/ENSG00000153094/ENSG00000113368/ENSG00000081277/ENSG00000113763/ENSG00000171791/ENSG00000141682/ENSG00000100764/ENSG00000078900/ENSG00000026103/ENSG00000092853/ENSG00000026025	HMGB2/E2F1/DSP/PLEC/TP63/BCL2L11/LMNB1/PKP1/UNC5A/BCL2/PMAIP1/PSMC1/TP73/FAS/CLSPN/VIM	3148/1869/1832/5339/8626/10018/4001/5317/90249/596/5366/5700/7161/355/63967/7431	16	9	ENSG00000164104/ENSG00000101412/ENSG00000178209/ENSG00000113368/ENSG00000113763/ENSG00000078900/ENSG00000026103/ENSG00000092853/ENSG00000026025	7	ENSG00000096696/ENSG00000073282/ENSG00000153094/ENSG00000081277/ENSG00000171791/ENSG00000141682/ENSG00000100764
R-HSA-6782210	Gap-filling DNA repair synthesis and ligation in TC-NER	6/979	63/9020	0.693107	1	ENSG00000105486/ENSG00000177084/ENSG00000062822/ENSG00000132646/ENSG00000133119/ENSG00000100479	LIG1/POLE/POLD1/PCNA/RFC3/POLE2	3978/5426/5424/5111/5983/5427	6	6	ENSG00000105486/ENSG00000177084/ENSG00000062822/ENSG00000132646/ENSG00000133119/ENSG00000100479	0
R-HSA-3108232	SUMO E3 ligases SUMOylate target proteins	12/979	123/9020	0.695949	1	ENSG00000178999/ENSG00000131747/ENSG00000087586/ENSG00000094916/ENSG00000089685/ENSG00000132646/ENSG00000149503/ENSG00000197299/ENSG00000143799/ENSG00000134690/ENSG00000012048/ENSG00000187098	AURKB/TOP2A/AURKA/CBX5/BIRC5/PCNA/INCENP/BLM/PARP1/CDCA8/BRCA1/MITF	9212/7153/6790/23468/332/5111/3619/641/142/55143/672/4286	12	12	ENSG00000178999/ENSG00000131747/ENSG00000087586/ENSG00000094916/ENSG00000089685/ENSG00000132646/ENSG00000149503/ENSG00000197299/ENSG00000143799/ENSG00000134690/ENSG00000012048/ENSG00000187098	0
R-HSA-5683057	MAPK family signaling cascades	26/979	260/9020	0.702806	1	ENSG00000170312/ENSG00000058404/ENSG00000138166/ENSG00000115414/ENSG00000158050/ENSG00000185950/ENSG00000156427/ENSG00000068078/ENSG00000178568/ENSG00000066468/ENSG00000077782/ENSG00000005961/ENSG00000100764/ENSG00000172575/ENSG00000161509/ENSG00000167617/ENSG00000168621/ENSG00000137877/ENSG00000174808/ENSG00000197283/ENSG00000171435/ENSG00000105464/ENSG00000132535/ENSG00000198915/ENSG00000138798…	CDK1/CAMK2B/DUSP5/FN1/DUSP2/IRS2/FGF18/FGFR3/ERBB4/FGFR2/FGFR1/ITGA2B/PSMC1/RASGRP1/GRIN2C/CDC42EP5/GDNF/SPTBN5/BTC/SYNGAP1/KSR2/GRIN2D/DLG4/RASGEF1A/EGF/DUSP9	983/816/1847/2335/1844/8660/8817/2261/2066/2263/2260/3674/5700/10125/2905/148170/2668/51332/685/8831/283455/2906/1742/221002/1950/1852	26	15	ENSG00000170312/ENSG00000156427/ENSG00000068078/ENSG00000178568/ENSG00000066468/ENSG00000077782/ENSG00000005961/ENSG00000161509/ENSG00000137877/ENSG00000197283/ENSG00000171435/ENSG00000105464/ENSG00000132535/ENSG00000138798/ENSG00000130829	11	ENSG00000058404/ENSG00000138166/ENSG00000115414/ENSG00000158050/ENSG00000185950/ENSG00000100764/ENSG00000172575/ENSG00000167617/ENSG00000168621/ENSG00000174808/ENSG00000198915
R-HSA-201722	Formation of the beta-catenin:TCF transactivating complex	8/979	84/9020	0.704694	1	ENSG00000273983/ENSG00000196890/ENSG00000138795/ENSG00000106829/ENSG00000124635/ENSG00000164362/ENSG00000274267/ENSG00000168646	HIST1H3G/HIST3H2BB/LEF1/TLE4/HIST1H2BJ/TERT/HIST1H3B/AXIN2	8355/128312/51176/7091/8970/7015/8358/8313	8	8	ENSG00000273983/ENSG00000196890/ENSG00000138795/ENSG00000106829/ENSG00000124635/ENSG00000164362/ENSG00000274267/ENSG00000168646	0
R-HSA-428157	Sphingolipid metabolism	8/979	84/9020	0.704694	1	ENSG00000204386/ENSG00000196542/ENSG00000198964/ENSG00000163082/ENSG00000165389/ENSG00000135454/ENSG00000162407/ENSG00000006534	NEU1/SPTSSB/SGMS1/SGPP2/SPTSSA/B4GALNT1/PLPP3/ALDH3B1	4758/165679/259230/130367/171546/2583/8613/221	8	2	ENSG00000135454/ENSG00000006534	6	ENSG00000204386/ENSG00000196542/ENSG00000198964/ENSG00000163082/ENSG00000165389/ENSG00000162407
R-HSA-5696399	Global Genome Nucleotide Excision Repair (GG-NER)	8/979	84/9020	0.704694	1	ENSG00000105486/ENSG00000177084/ENSG00000062822/ENSG00000132646/ENSG00000133119/ENSG00000143799/ENSG00000134574/ENSG00000100479	LIG1/POLE/POLD1/PCNA/RFC3/PARP1/DDB2/POLE2	3978/5426/5424/5111/5983/142/1643/5427	8	8	ENSG00000105486/ENSG00000177084/ENSG00000062822/ENSG00000132646/ENSG00000133119/ENSG00000143799/ENSG00000134574/ENSG00000100479	0
R-HSA-500792	GPCR ligand binding	30/979	299/9020	0.706122	1	ENSG00000164690/ENSG00000128165/ENSG00000155760/ENSG00000043591/ENSG00000213903/ENSG00000196352/ENSG00000174804/ENSG00000126262/ENSG00000119714/ENSG00000163739/ENSG00000185920/ENSG00000171631/ENSG00000197405/ENSG00000258839/ENSG00000116014/ENSG00000197696/ENSG00000127588/ENSG00000169884/ENSG00000173432/ENSG00000184845/ENSG00000160951/ENSG00000106018/ENSG00000133019/ENSG00000136928/ENSG00000162009…	SHH/ADM2/FZD7/ADRB1/LTB4R/CD55/FZD4/FFAR2/GPR68/CXCL1/PTCH1/P2RY6/C5AR1/MC1R/KISS1R/NMB/GNG13/WNT10B/SAA1/DRD1/PTGER1/VIPR2/CHRM3/GABBR2/SSTR5/GLP2R/GNB4/TAC3/PTCH2/OPRL1	6469/79924/8324/153/1241/1604/8322/2867/8111/2919/5727/5031/728/4157/84634/4828/51764/7480/6288/1812/5731/7434/1131/9568/6755/9340/59345/6866/8643/4987	30	20	ENSG00000164690/ENSG00000213903/ENSG00000119714/ENSG00000163739/ENSG00000171631/ENSG00000197405/ENSG00000258839/ENSG00000197696/ENSG00000127588/ENSG00000169884/ENSG00000173432/ENSG00000184845/ENSG00000160951/ENSG00000106018/ENSG00000133019/ENSG00000136928/ENSG00000065325/ENSG00000166863/ENSG00000117425/ENSG00000125510	10	ENSG00000128165/ENSG00000155760/ENSG00000043591/ENSG00000196352/ENSG00000174804/ENSG00000126262/ENSG00000185920/ENSG00000116014/ENSG00000162009/ENSG00000114450
R-HSA-1839126	FGFR2 mutant receptor activation	2/979	22/9020	0.706626	1	ENSG00000156427/ENSG00000066468	FGF18/FGFR2	8817/2263	2	2	ENSG00000156427/ENSG00000066468	0
R-HSA-418592	ADP signalling through P2Y purinoceptor 1	2/979	22/9020	0.706626	1	ENSG00000127588/ENSG00000114450	GNG13/GNB4	51764/59345	2	1	ENSG00000127588	1	ENSG00000114450
R-HSA-5576893	Phase 2 - plateau phase	2/979	22/9020	0.706626	1	ENSG00000151067/ENSG00000067191	CACNA1C/CACNB1	775/782	2	2	ENSG00000151067/ENSG00000067191	0
R-HSA-5689901	Metalloprotease DUBs	3/979	33/9020	0.710679	1	ENSG00000138376/ENSG00000012048/ENSG00000276903	BARD1/BRCA1/HIST1H2AL	580/672/8332	3	3	ENSG00000138376/ENSG00000012048/ENSG00000276903	0
R-HSA-6802948	Signaling by high-kinase activity BRAF mutants	3/979	33/9020	0.710679	1	ENSG00000115414/ENSG00000005961/ENSG00000171435	FN1/ITGA2B/KSR2	2335/3674/283455	3	2	ENSG00000005961/ENSG00000171435	1	ENSG00000115414
R-HSA-75105	Fatty acyl-CoA biosynthesis	3/979	33/9020	0.710679	1	ENSG00000099194/ENSG00000197977/ENSG00000188921	SCD/ELOVL2/HACD4	6319/54898/401494	3	1	ENSG00000188921	2	ENSG00000099194/ENSG00000197977
R-HSA-5628897	TP53 Regulates Metabolic Genes	8/979	85/9020	0.717285	1	ENSG00000168209/ENSG00000025039/ENSG00000149357/ENSG00000073282/ENSG00000155876/ENSG00000106617/ENSG00000116954/ENSG00000176153	DDIT4/RRAGD/LAMTOR1/TP63/RRAGA/PRKAG2/RRAGC/GPX2	54541/58528/55004/8626/10670/51422/64121/2877	8	1	ENSG00000176153	7	ENSG00000168209/ENSG00000025039/ENSG00000149357/ENSG00000073282/ENSG00000155876/ENSG00000106617/ENSG00000116954
R-HSA-180292	GAB1 signalosome	1/979	9020-11-01	0.717632	1	ENSG00000138798	EGF	1950	1	1	ENSG00000138798	0
R-HSA-181431	Acetylcholine binding and downstream events	1/979	9020-11-01	0.717632	1	ENSG00000169684	CHRNA5	1138	1	1	ENSG00000169684	0
R-HSA-196025	Formation of annular gap junctions	1/979	9020-11-01	0.717632	1	ENSG00000106976	DNM1	1759	1	1	ENSG00000106976	0
R-HSA-196108	Pregnenolone biosynthesis	1/979	9020-11-01	0.717632	1	ENSG00000164211	STARD4	134429	1	0		1	ENSG00000164211
R-HSA-196780	Biotin transport and metabolism	1/979	9020-11-01	0.717632	1	ENSG00000169814	BTD	686	1	0		1	ENSG00000169814
R-HSA-2022923	Dermatan sulfate biosynthesis	1/979	9020-11-01	0.717632	1	ENSG00000114646	CSPG5	10675	1	1	ENSG00000114646	0
R-HSA-2029481	FCGR activation	1/979	9020-11-01	0.717632	1	ENSG00000101336	HCK	3055	1	0		1	ENSG00000101336
R-HSA-2160916	Hyaluronan uptake and degradation	1/979	9020-11-01	0.717632	1	ENSG00000072571	HMMR	3161	1	1	ENSG00000072571	0
R-HSA-3270619	IRF3-mediated induction of type I IFN	1/979	9020-11-01	0.717632	1	ENSG00000110042	DTX4	23220	1	1	ENSG00000110042	0
R-HSA-390247	Beta-oxidation of very long chain fatty acids	1/979	9020-11-01	0.717632	1	ENSG00000101986	ABCD1	215	1	1	ENSG00000101986	0
R-HSA-417957	P2Y receptors	1/979	9020-11-01	0.717632	1	ENSG00000171631	P2RY6	5031	1	1	ENSG00000171631	0
R-HSA-5578768	Physiological factors	1/979	9020-11-01	0.717632	1	ENSG00000169418	NPR1	4881	1	1	ENSG00000169418	0
R-HSA-5625970	RHO GTPases activate KTN1	1/979	9020-11-01	0.717632	1	ENSG00000104892	KLC3	147700	1	0		1	ENSG00000104892
R-HSA-622327	Postsynaptic nicotinic acetylcholine receptors	1/979	9020-11-01	0.717632	1	ENSG00000169684	CHRNA5	1138	1	1	ENSG00000169684	0
R-HSA-629602	Activation of Nicotinic Acetylcholine Receptors	1/979	9020-11-01	0.717632	1	ENSG00000169684	CHRNA5	1138	1	1	ENSG00000169684	0
R-HSA-73614	Pyrimidine salvage	1/979	9020-11-01	0.717632	1	ENSG00000167900	TK1	7083	1	1	ENSG00000167900	0
R-HSA-8866907	Activation of the TFAP2 (AP-2) family of transcription factors	1/979	9020-11-01	0.717632	1	ENSG00000164442	CITED2	10370	1	0		1	ENSG00000164442
R-HSA-8934903	Receptor Mediated Mitophagy	1/979	9020-11-01	0.717632	1	ENSG00000101460	MAP1LC3A	84557	1	1	ENSG00000101460	0
R-HSA-6799198	Complex I biogenesis	5/979	55/9020	0.726939	1	ENSG00000198695/ENSG00000198888/ENSG00000198886/ENSG00000198786/ENSG00000178127	ND6/ND1/ND4/ND5/NDUFV2	4541/4535/4538/4540/4729	5	5	ENSG00000198695/ENSG00000198888/ENSG00000198886/ENSG00000198786/ENSG00000178127	0
R-HSA-3781865	Diseases of glycosylation	12/979	126/9020	0.727279	1	ENSG00000117983/ENSG00000204386/ENSG00000169439/ENSG00000136378/ENSG00000145808/ENSG00000142798/ENSG00000197558/ENSG00000112902/ENSG00000138316/ENSG00000184956/ENSG00000126091/ENSG00000114646	MUC5B/NEU1/SDC2/ADAMTS7/ADAMTS19/HSPG2/SSPO/SEMA5A/ADAMTS14/MUC6/ST3GAL3/CSPG5	727897/4758/6383/11173/171019/3339/23145/9037/140766/4588/6487/10675	12	10	ENSG00000169439/ENSG00000136378/ENSG00000145808/ENSG00000142798/ENSG00000197558/ENSG00000112902/ENSG00000138316/ENSG00000184956/ENSG00000126091/ENSG00000114646	2	ENSG00000117983/ENSG00000204386
R-HSA-1187000	Fertilization	2/979	23/9020	0.729861	1	ENSG00000099840/ENSG00000104755	IZUMO4/ADAM2	113177/2515	2	2	ENSG00000099840/ENSG00000104755	0
R-HSA-201451	Signaling by BMP	2/979	23/9020	0.729861	1	ENSG00000104899/ENSG00000120693	AMH/SMAD9	268/4093	2	1	ENSG00000104899	1	ENSG00000120693
R-HSA-2029485	Role of phospholipids in phagocytosis	2/979	23/9020	0.729861	1	ENSG00000075651/ENSG00000150995	PLD1/ITPR1	5337/3708	2	1	ENSG00000150995	1	ENSG00000075651
R-HSA-425410	Metal ion SLC transporters	2/979	23/9020	0.729861	1	ENSG00000170385/ENSG00000141424	SLC30A1/SLC39A6	7779/25800	2	0		2	ENSG00000170385/ENSG00000141424
R-HSA-450302	activated TAK1 mediates p38 MAPK activation	2/979	23/9020	0.729861	1	ENSG00000108984/ENSG00000134070	MAP2K6/IRAK2	5608/3656	2	1	ENSG00000108984	1	ENSG00000134070
R-HSA-5654732	Negative regulation of FGFR3 signaling	2/979	23/9020	0.729861	1	ENSG00000156427/ENSG00000068078	FGF18/FGFR3	8817/2261	2	2	ENSG00000156427/ENSG00000068078	0
R-HSA-8956321	Nucleotide salvage	2/979	23/9020	0.729861	1	ENSG00000167900/ENSG00000196839	TK1/ADA	7083/100	2	2	ENSG00000167900/ENSG00000196839	0
R-HSA-168638	NOD1/2 Signaling Pathway	3/979	34/9020	0.729872	1	ENSG00000108984/ENSG00000023445/ENSG00000134070	MAP2K6/BIRC3/IRAK2	5608/330/3656	3	1	ENSG00000108984	2	ENSG00000023445/ENSG00000134070
R-HSA-3301854	Nuclear Pore Complex (NPC) Disassembly	3/979	34/9020	0.729872	1	ENSG00000170312/ENSG00000134057/ENSG00000157456	CDK1/CCNB1/CCNB2	983/891/9133	3	3	ENSG00000170312/ENSG00000134057/ENSG00000157456	0
R-HSA-73887	Death Receptor Signalling	13/979	138/9020	0.746769	1	ENSG00000173848/ENSG00000137135/ENSG00000154358/ENSG00000153094/ENSG00000169783/ENSG00000036672/ENSG00000127084/ENSG00000156299/ENSG00000023445/ENSG00000026103/ENSG00000142856/ENSG00000066248/ENSG00000141968	NET1/ARHGEF39/OBSCN/BCL2L11/LINGO1/USP2/FGD3/TIAM1/BIRC3/FAS/ITGB3BP/NGEF/VAV1	10276/84904/84033/10018/84894/9099/89846/7074/330/355/23421/25791/7409	13	8	ENSG00000137135/ENSG00000154358/ENSG00000169783/ENSG00000127084/ENSG00000026103/ENSG00000142856/ENSG00000066248/ENSG00000141968	5	ENSG00000173848/ENSG00000153094/ENSG00000036672/ENSG00000156299/ENSG00000023445
R-HSA-1483206	Glycerophospholipid biosynthesis	11/979	118/9020	0.747561	1	ENSG00000153395/ENSG00000075651/ENSG00000188257/ENSG00000062282/ENSG00000087085/ENSG00000176454/ENSG00000090975/ENSG00000069764/ENSG00000121316/ENSG00000180089/ENSG00000153246	LPCAT1/PLD1/PLA2G2A/DGAT2/ACHE/LPCAT4/PITPNM2/PLA2G10/PLBD1/TMEM86B/PLA2R1	79888/5337/5320/84649/43/254531/57605/8399/79887/255043/22925	11	8	ENSG00000188257/ENSG00000087085/ENSG00000176454/ENSG00000090975/ENSG00000069764/ENSG00000121316/ENSG00000180089/ENSG00000153246	3	ENSG00000153395/ENSG00000075651/ENSG00000062282
R-HSA-5576892	Phase 0 - rapid depolarisation	3/979	35/9020	0.748049	1	ENSG00000058404/ENSG00000151067/ENSG00000067191	CAMK2B/CACNA1C/CACNB1	816/775/782	3	2	ENSG00000151067/ENSG00000067191	1	ENSG00000058404
R-HSA-5663213	RHO GTPases Activate WASPs and WAVEs	3/979	35/9020	0.748049	1	ENSG00000112290/ENSG00000055163/ENSG00000015285	WASF1/CYFIP2/WAS	8936/26999/7454	3	3	ENSG00000112290/ENSG00000055163/ENSG00000015285	0
R-HSA-977444	GABA B receptor activation	3/979	35/9020	0.748049	1	ENSG00000173175/ENSG00000138031/ENSG00000136928	ADCY5/ADCY3/GABBR2	111/109/9568	3	3	ENSG00000173175/ENSG00000138031/ENSG00000136928	0
R-HSA-991365	Activation of GABAB receptors	3/979	35/9020	0.748049	1	ENSG00000173175/ENSG00000138031/ENSG00000136928	ADCY5/ADCY3/GABBR2	111/109/9568	3	3	ENSG00000173175/ENSG00000138031/ENSG00000136928	0
R-HSA-1237044	Erythrocytes take up carbon dioxide and release oxygen	1/979	9020-12-01	0.748316	1	ENSG00000159348	CYB5R1	51706	1	0		1	ENSG00000159348
R-HSA-140342	Apoptosis induced DNA fragmentation	1/979	9020-12-01	0.748316	1	ENSG00000164104	HMGB2	3148	1	1	ENSG00000164104	0
R-HSA-1480926	O2/CO2 exchange in erythrocytes	1/979	9020-12-01	0.748316	1	ENSG00000159348	CYB5R1	51706	1	0		1	ENSG00000159348
R-HSA-156581	Methylation	1/979	9020-12-01	0.748316	1	ENSG00000124275	MTRR	4552	1	0		1	ENSG00000124275
R-HSA-177504	Retrograde neurotrophin signalling	1/979	9020-12-01	0.748316	1	ENSG00000106976	DNM1	1759	1	1	ENSG00000106976	0
R-HSA-190873	Gap junction degradation	1/979	9020-12-01	0.748316	1	ENSG00000106976	DNM1	1759	1	1	ENSG00000106976	0
R-HSA-193807	Synthesis of bile acids and bile salts via 27-hydroxycholesterol	1/979	9020-12-01	0.748316	1	ENSG00000151632	AKR1C2	1646	1	0		1	ENSG00000151632
R-HSA-1980150	Signaling by NOTCH4	1/979	9020-12-01	0.748316	1	ENSG00000101384	JAG1	182	1	1	ENSG00000101384	0
R-HSA-2022377	Metabolism of Angiotensinogen to Angiotensins	1/979	9020-12-01	0.748316	1	ENSG00000159640	ACE	1636	1	1	ENSG00000159640	0
R-HSA-211227	Activation of DNA fragmentation factor	1/979	9020-12-01	0.748316	1	ENSG00000164104	HMGB2	3148	1	1	ENSG00000164104	0
R-HSA-3772470	Negative regulation of TCF-dependent signaling by WNT ligand antagonists	1/979	9020-12-01	0.748316	1	ENSG00000107984	DKK1	22943	1	1	ENSG00000107984	0
R-HSA-73817	Purine ribonucleoside monophosphate biosynthesis	1/979	9020-12-01	0.748316	1	ENSG00000138363	ATIC	471	1	0		1	ENSG00000138363
R-HSA-8866427	VLDLR internalisation and degradation	1/979	9020-12-01	0.748316	1	ENSG00000147852	VLDLR	7436	1	0		1	ENSG00000147852
R-HSA-8984722	Interleukin-35 Signalling	1/979	9020-12-01	0.748316	1	ENSG00000115415	STAT1	6772	1	0		1	ENSG00000115415
R-HSA-975577	N-Glycan antennae elongation	1/979	9020-12-01	0.748316	1	ENSG00000158470	B4GALT5	9334	1	0		1	ENSG00000158470
R-HSA-212300	PRC2 methylates histones and DNA	6/979	67/9020	0.749003	1	ENSG00000119403/ENSG00000273983/ENSG00000088305/ENSG00000196890/ENSG00000124635/ENSG00000274267	PHF19/HIST1H3G/DNMT3B/HIST3H2BB/HIST1H2BJ/HIST1H3B	26147/8355/1789/128312/8970/8358	6	6	ENSG00000119403/ENSG00000273983/ENSG00000088305/ENSG00000196890/ENSG00000124635/ENSG00000274267	0
R-HSA-5689880	Ub-specific processing proteases	18/979	188/9020	0.749346	1	ENSG00000117399/ENSG00000100644/ENSG00000145386/ENSG00000133101/ENSG00000169083/ENSG00000108773/ENSG00000134574/ENSG00000036672/ENSG00000152484/ENSG00000100764/ENSG00000090432/ENSG00000023445/ENSG00000196890/ENSG00000164045/ENSG00000092853/ENSG00000124635/ENSG00000168646/ENSG00000276903	CDC20/HIF1A/CCNA2/CCNA1/AR/KAT2A/DDB2/USP2/USP12/PSMC1/MUL1/BIRC3/HIST3H2BB/CDC25A/CLSPN/HIST1H2BJ/AXIN2/HIST1H2AL	991/3091/890/8900/367/2648/1643/9099/219333/5700/79594/330/128312/993/63967/8970/8313/8332	18	12	ENSG00000117399/ENSG00000145386/ENSG00000133101/ENSG00000169083/ENSG00000108773/ENSG00000134574/ENSG00000196890/ENSG00000164045/ENSG00000092853/ENSG00000124635/ENSG00000168646/ENSG00000276903	6	ENSG00000100644/ENSG00000036672/ENSG00000152484/ENSG00000100764/ENSG00000090432/ENSG00000023445
R-HSA-1251985	Nuclear signaling by ERBB4	2/979	24/9020	0.751514	1	ENSG00000178568/ENSG00000174808	ERBB4/BTC	2066/685	2	1	ENSG00000178568	1	ENSG00000174808
R-HSA-182971	EGFR downregulation	2/979	24/9020	0.751514	1	ENSG00000138798/ENSG00000164056	EGF/SPRY1	1950/10252	2	1	ENSG00000138798	1	ENSG00000164056
R-HSA-449836	Other interleukin signaling	2/979	24/9020	0.751514	1	ENSG00000166900/ENSG00000122025	STX3/FLT3	6809/2322	2	1	ENSG00000122025	1	ENSG00000166900
R-HSA-5654727	Negative regulation of FGFR2 signaling	2/979	24/9020	0.751514	1	ENSG00000156427/ENSG00000066468	FGF18/FGFR2	8817/2263	2	2	ENSG00000156427/ENSG00000066468	0
R-HSA-9006115	Signaling by NTRK2 (TRKB)	2/979	24/9020	0.751514	1	ENSG00000156299/ENSG00000088538	TIAM1/DOCK3	7074/1795	2	1	ENSG00000088538	1	ENSG00000156299
R-HSA-5619102	SLC transporter disorders	5/979	57/9020	0.755718	1	ENSG00000268104/ENSG00000167114/ENSG00000142319/ENSG00000198569/ENSG00000174358	SLC6A14/SLC27A4/SLC6A3/SLC34A3/SLC6A19	11254/10999/6531/142680/340024	5	3	ENSG00000142319/ENSG00000198569/ENSG00000174358	2	ENSG00000268104/ENSG00000167114
R-HSA-2990846	SUMOylation	12/979	129/9020	0.756456	1	ENSG00000178999/ENSG00000131747/ENSG00000087586/ENSG00000094916/ENSG00000089685/ENSG00000132646/ENSG00000149503/ENSG00000197299/ENSG00000143799/ENSG00000134690/ENSG00000012048/ENSG00000187098	AURKB/TOP2A/AURKA/CBX5/BIRC5/PCNA/INCENP/BLM/PARP1/CDCA8/BRCA1/MITF	9212/7153/6790/23468/332/5111/3619/641/142/55143/672/4286	12	12	ENSG00000178999/ENSG00000131747/ENSG00000087586/ENSG00000094916/ENSG00000089685/ENSG00000132646/ENSG00000149503/ENSG00000197299/ENSG00000143799/ENSG00000134690/ENSG00000012048/ENSG00000187098	0
R-HSA-15869	Metabolism of nucleotides	9/979	99/9020	0.761004	1	ENSG00000171848/ENSG00000167900/ENSG00000138363/ENSG00000162433/ENSG00000173221/ENSG00000106268/ENSG00000171793/ENSG00000176890/ENSG00000196839	RRM2/TK1/ATIC/AK4/GLRX/NUDT1/CTPS1/TYMS/ADA	6241/7083/471/205/2745/4521/1503/7298/100	9	6	ENSG00000171848/ENSG00000167900/ENSG00000106268/ENSG00000171793/ENSG00000176890/ENSG00000196839	3	ENSG00000138363/ENSG00000162433/ENSG00000173221
R-HSA-2682334	EPH-Ephrin signaling	8/979	89/9020	0.76402	1	ENSG00000169439/ENSG00000156299/ENSG00000135333/ENSG00000106976/ENSG00000066248/ENSG00000133216/ENSG00000106123/ENSG00000154928	SDC2/TIAM1/EPHA7/DNM1/NGEF/EPHB2/EPHB6/EPHB1	6383/7074/2045/1759/25791/2048/2051/2047	8	6	ENSG00000169439/ENSG00000135333/ENSG00000106976/ENSG00000066248/ENSG00000106123/ENSG00000154928	2	ENSG00000156299/ENSG00000133216
R-HSA-1912422	Pre-NOTCH Expression and Processing	4/979	47/9020	0.765783	1	ENSG00000101412/ENSG00000108773/ENSG00000196296/ENSG00000126091	E2F1/KAT2A/ATP2A1/ST3GAL3	1869/2648/487/6487	4	4	ENSG00000101412/ENSG00000108773/ENSG00000196296/ENSG00000126091	0
R-HSA-1483191	Synthesis of PC	2/979	25/9020	0.771655	1	ENSG00000153395/ENSG00000087085	LPCAT1/ACHE	79888/43	2	1	ENSG00000087085	1	ENSG00000153395
R-HSA-1839124	FGFR1 mutant receptor activation	2/979	25/9020	0.771655	1	ENSG00000115415/ENSG00000077782	STAT1/FGFR1	6772/2260	2	1	ENSG00000077782	1	ENSG00000115415
R-HSA-5357769	Caspase activation via extrinsic apoptotic signalling pathway	2/979	25/9020	0.771655	1	ENSG00000113763/ENSG00000026103	UNC5A/FAS	90249/355	2	2	ENSG00000113763/ENSG00000026103	0
R-HSA-5674400	Constitutive Signaling by AKT1 E17K in Cancer	2/979	25/9020	0.771655	1	ENSG00000124762/ENSG00000111276	CDKN1A/CDKN1B	1026/1027	2	0		2	ENSG00000124762/ENSG00000111276
R-HSA-168928	DDX58/IFIH1-mediated induction of interferon-alpha/beta	6/979	69/9020	0.774026	1	ENSG00000095015/ENSG00000156587/ENSG00000204305/ENSG00000163221/ENSG00000173432/ENSG00000101695	MAP3K1/UBE2L6/AGER/S100A12/SAA1/RNF125	4214/9246/177/6283/6288/54941	6	2	ENSG00000204305/ENSG00000173432	4	ENSG00000095015/ENSG00000156587/ENSG00000163221/ENSG00000101695
R-HSA-1502540	Signaling by Activin	1/979	13/9020	0.77567	1	ENSG00000163083	INHBB	3625	1	1	ENSG00000163083	0
R-HSA-162594	Early Phase of HIV Life Cycle	1/979	13/9020	0.77567	1	ENSG00000105486	LIG1	3978	1	1	ENSG00000105486	0
R-HSA-203615	eNOS activation	1/979	13/9020	0.77567	1	ENSG00000164867	NOS3	4846	1	0		1	ENSG00000164867
R-HSA-2162123	Synthesis of Prostaglandins (PG) and Thromboxanes (TX)	1/979	13/9020	0.77567	1	ENSG00000059377	TBXAS1	6916	1	1	ENSG00000059377	0
R-HSA-2995383	Initiation of Nuclear Envelope Reformation	1/979	13/9020	0.77567	1	ENSG00000113368	LMNB1	4001	1	1	ENSG00000113368	0
R-HSA-2995410	Nuclear Envelope Reassembly	1/979	13/9020	0.77567	1	ENSG00000113368	LMNB1	4001	1	1	ENSG00000113368	0
R-HSA-3134975	Regulation of innate immune responses to cytosolic DNA	1/979	13/9020	0.77567	1	ENSG00000110042	DTX4	23220	1	1	ENSG00000110042	0
R-HSA-350054	Notch-HLH transcription pathway	1/979	13/9020	0.77567	1	ENSG00000108773	KAT2A	2648	1	1	ENSG00000108773	0
R-HSA-381771	Synthesis, secretion, and inactivation of Glucagon-like Peptide-1 (GLP-1)	1/979	13/9020	0.77567	1	ENSG00000127588	GNG13	51764	1	1	ENSG00000127588	0
R-HSA-391160	Signal regulatory protein family interactions	1/979	13/9020	0.77567	1	ENSG00000196776	CD47	961	1	0		1	ENSG00000196776
R-HSA-422085	Synthesis, secretion, and deacylation of Ghrelin	1/979	13/9020	0.77567	1	ENSG00000087085	ACHE	43	1	1	ENSG00000087085	0
R-HSA-5357786	TNFR1-induced proapoptotic signaling	1/979	13/9020	0.77567	1	ENSG00000036672	USP2	9099	1	0		1	ENSG00000036672
R-HSA-5607763	CLEC7A (Dectin-1) induces NFAT activation	1/979	13/9020	0.77567	1	ENSG00000150995	ITPR1	3708	1	1	ENSG00000150995	0
R-HSA-5654688	SHC-mediated cascade:FGFR1	1/979	13/9020	0.77567	1	ENSG00000077782	FGFR1	2260	1	1	ENSG00000077782	0
R-HSA-5654689	PI-3K cascade:FGFR1	1/979	13/9020	0.77567	1	ENSG00000077782	FGFR1	2260	1	1	ENSG00000077782	0
R-HSA-74217	Purine salvage	1/979	13/9020	0.77567	1	ENSG00000196839	ADA	100	1	1	ENSG00000196839	0
R-HSA-1793185	Chondroitin sulfate/dermatan sulfate metabolism	4/979	48/9020	0.780149	1	ENSG00000033100/ENSG00000169439/ENSG00000142798/ENSG00000114646	CHPF2/SDC2/HSPG2/CSPG5	54480/6383/3339/10675	4	3	ENSG00000169439/ENSG00000142798/ENSG00000114646	1	ENSG00000033100
R-HSA-5674135	MAP2K and MAPK activation	3/979	37/9020	0.781453	1	ENSG00000115414/ENSG00000005961/ENSG00000171435	FN1/ITGA2B/KSR2	2335/3674/283455	3	2	ENSG00000005961/ENSG00000171435	1	ENSG00000115414
R-HSA-6802946	Signaling by moderate kinase activity BRAF mutants	3/979	37/9020	0.781453	1	ENSG00000115414/ENSG00000005961/ENSG00000171435	FN1/ITGA2B/KSR2	2335/3674/283455	3	2	ENSG00000005961/ENSG00000171435	1	ENSG00000115414
R-HSA-6802955	Paradoxical activation of RAF signaling by kinase inactive BRAF	3/979	37/9020	0.781453	1	ENSG00000115414/ENSG00000005961/ENSG00000171435	FN1/ITGA2B/KSR2	2335/3674/283455	3	2	ENSG00000005961/ENSG00000171435	1	ENSG00000115414
R-HSA-5625886	Activated PKN1 stimulates transcription of AR (androgen receptor) regulated genes KLK2 and KLK3	5/979	59/9020	0.782165	1	ENSG00000273983/ENSG00000169083/ENSG00000196890/ENSG00000124635/ENSG00000274267	HIST1H3G/AR/HIST3H2BB/HIST1H2BJ/HIST1H3B	8355/367/128312/8970/8358	5	5	ENSG00000273983/ENSG00000169083/ENSG00000196890/ENSG00000124635/ENSG00000274267	0
R-HSA-8943724	Regulation of PTEN gene transcription	5/979	59/9020	0.782165	1	ENSG00000025039/ENSG00000149357/ENSG00000155876/ENSG00000116954/ENSG00000132170	RRAGD/LAMTOR1/RRAGA/RRAGC/PPARG	58528/55004/10670/64121/5468	5	1	ENSG00000132170	4	ENSG00000025039/ENSG00000149357/ENSG00000155876/ENSG00000116954
R-HSA-5617472	Activation of anterior HOX genes in hindbrain development during early embryogenesis	10/979	112/9020	0.7878	1	ENSG00000129474/ENSG00000273983/ENSG00000204103/ENSG00000196890/ENSG00000143995/ENSG00000124635/ENSG00000120093/ENSG00000274267/ENSG00000122877/ENSG00000173917	AJUBA/HIST1H3G/MAFB/HIST3H2BB/MEIS1/HIST1H2BJ/HOXB3/HIST1H3B/EGR2/HOXB2	84962/8355/9935/128312/4211/8970/3213/8358/1959/3212	10	7	ENSG00000273983/ENSG00000196890/ENSG00000143995/ENSG00000124635/ENSG00000120093/ENSG00000274267/ENSG00000173917	3	ENSG00000129474/ENSG00000204103/ENSG00000122877
R-HSA-5619507	Activation of HOX genes during differentiation	10/979	112/9020	0.7878	1	ENSG00000129474/ENSG00000273983/ENSG00000204103/ENSG00000196890/ENSG00000143995/ENSG00000124635/ENSG00000120093/ENSG00000274267/ENSG00000122877/ENSG00000173917	AJUBA/HIST1H3G/MAFB/HIST3H2BB/MEIS1/HIST1H2BJ/HOXB3/HIST1H3B/EGR2/HOXB2	84962/8355/9935/128312/4211/8970/3213/8358/1959/3212	10	7	ENSG00000273983/ENSG00000196890/ENSG00000143995/ENSG00000124635/ENSG00000120093/ENSG00000274267/ENSG00000173917	3	ENSG00000129474/ENSG00000204103/ENSG00000122877
R-HSA-9006925	Intracellular signaling by second messengers	25/979	263/9020	0.789768	1	ENSG00000025039/ENSG00000101255/ENSG00000124762/ENSG00000111276/ENSG00000137331/ENSG00000149357/ENSG00000185950/ENSG00000156427/ENSG00000173175/ENSG00000068078/ENSG00000178568/ENSG00000066468/ENSG00000155876/ENSG00000077782/ENSG00000111816/ENSG00000100764/ENSG00000116954/ENSG00000132170/ENSG00000138031/ENSG00000174808/ENSG00000107242/ENSG00000126583/ENSG00000138798/ENSG00000150995/ENSG00000141968	RRAGD/TRIB3/CDKN1A/CDKN1B/IER3/LAMTOR1/IRS2/FGF18/ADCY5/FGFR3/ERBB4/FGFR2/RRAGA/FGFR1/FRK/PSMC1/RRAGC/PPARG/ADCY3/BTC/PIP5K1B/PRKCG/EGF/ITPR1/VAV1	58528/57761/1026/1027/8870/55004/8660/8817/111/2261/2066/2263/10670/2260/2444/5700/64121/5468/109/685/8395/5582/1950/3708/7409	25	12	ENSG00000156427/ENSG00000173175/ENSG00000068078/ENSG00000178568/ENSG00000066468/ENSG00000077782/ENSG00000132170/ENSG00000138031/ENSG00000126583/ENSG00000138798/ENSG00000150995/ENSG00000141968	13	ENSG00000025039/ENSG00000101255/ENSG00000124762/ENSG00000111276/ENSG00000137331/ENSG00000149357/ENSG00000185950/ENSG00000155876/ENSG00000111816/ENSG00000100764/ENSG00000116954/ENSG00000174808/ENSG00000107242
R-HSA-168898	Toll-Like Receptors Cascades	13/979	143/9020	0.790315	1	ENSG00000095015/ENSG00000163220/ENSG00000108984/ENSG00000136943/ENSG00000204305/ENSG00000023445/ENSG00000106976/ENSG00000163221/ENSG00000143546/ENSG00000134070/ENSG00000129988/ENSG00000173432/ENSG00000135218	MAP3K1/S100A9/MAP2K6/CTSV/AGER/BIRC3/DNM1/S100A12/S100A8/IRAK2/LBP/SAA1/CD36	4214/6280/5608/1515/177/330/1759/6283/6279/3656/3929/6288/948	13	5	ENSG00000108984/ENSG00000136943/ENSG00000204305/ENSG00000106976/ENSG00000173432	8	ENSG00000095015/ENSG00000163220/ENSG00000023445/ENSG00000163221/ENSG00000143546/ENSG00000134070/ENSG00000129988/ENSG00000135218
R-HSA-174824	Plasma lipoprotein assembly, remodeling, and clearance	5/979	60/9020	0.794532	1	ENSG00000119655/ENSG00000147852/ENSG00000099904/ENSG00000166126/ENSG00000118137	NPC2/VLDLR/ZDHHC8/AMN/APOA1	10577/7436/29801/81693/335	5	3	ENSG00000099904/ENSG00000166126/ENSG00000118137	2	ENSG00000119655/ENSG00000147852
R-HSA-6796648	TP53 Regulates Transcription of DNA Repair Genes	5/979	60/9020	0.794532	1	ENSG00000140525/ENSG00000134574/ENSG00000144554/ENSG00000012048/ENSG00000149554	FANCI/DDB2/FANCD2/BRCA1/CHEK1	55215/1643/2177/672/1111	5	5	ENSG00000140525/ENSG00000134574/ENSG00000144554/ENSG00000012048/ENSG00000149554	0
R-HSA-6814122	Cooperation of PDCL (PhLP1) and TRiC/CCT in G-protein beta folding	3/979	38/9020	0.796736	1	ENSG00000076344/ENSG00000127588/ENSG00000114450	RGS11/GNG13/GNB4	8786/51764/59345	3	2	ENSG00000076344/ENSG00000127588	1	ENSG00000114450
R-HSA-1834941	STING mediated induction of host immune responses	1/979	14/9020	0.800053	1	ENSG00000110042	DTX4	23220	1	1	ENSG00000110042	0
R-HSA-2024101	CS/DS degradation	1/979	14/9020	0.800053	1	ENSG00000114646	CSPG5	10675	1	1	ENSG00000114646	0
R-HSA-3371568	Attenuation phase	1/979	14/9020	0.800053	1	ENSG00000204388	HSPA1B	3304	1	0		1	ENSG00000204388
R-HSA-418038	Nucleotide-like (purinergic) receptors	1/979	14/9020	0.800053	1	ENSG00000171631	P2RY6	5031	1	1	ENSG00000171631	0
R-HSA-418359	Reduction of cytosolic Ca++ levels	1/979	14/9020	0.800053	1	ENSG00000196296	ATP2A1	487	1	1	ENSG00000196296	0
R-HSA-5654719	SHC-mediated cascade:FGFR4	1/979	14/9020	0.800053	1	ENSG00000156427	FGF18	8817	1	1	ENSG00000156427	0
R-HSA-5654720	PI-3K cascade:FGFR4	1/979	14/9020	0.800053	1	ENSG00000156427	FGF18	8817	1	1	ENSG00000156427	0
R-HSA-68875	Mitotic Prophase	12/979	134/9020	0.800221	1	ENSG00000170312/ENSG00000166851/ENSG00000134057/ENSG00000146918/ENSG00000273983/ENSG00000113368/ENSG00000157456/ENSG00000120539/ENSG00000113810/ENSG00000196890/ENSG00000124635/ENSG00000274267	CDK1/PLK1/CCNB1/NCAPG2/HIST1H3G/LMNB1/CCNB2/MASTL/SMC4/HIST3H2BB/HIST1H2BJ/HIST1H3B	983/5347/891/54892/8355/4001/9133/84930/10051/128312/8970/8358	12	12	ENSG00000170312/ENSG00000166851/ENSG00000134057/ENSG00000146918/ENSG00000273983/ENSG00000113368/ENSG00000157456/ENSG00000120539/ENSG00000113810/ENSG00000196890/ENSG00000124635/ENSG00000274267	0
R-HSA-2029480	Fcgamma receptor (FCGR) dependent phagocytosis	7/979	82/9020	0.80076	1	ENSG00000075651/ENSG00000112290/ENSG00000055163/ENSG00000101336/ENSG00000015285/ENSG00000150995/ENSG00000141968	PLD1/WASF1/CYFIP2/HCK/WAS/ITPR1/VAV1	5337/8936/26999/3055/7454/3708/7409	7	5	ENSG00000112290/ENSG00000055163/ENSG00000015285/ENSG00000150995/ENSG00000141968	2	ENSG00000075651/ENSG00000101336
R-HSA-6802949	Signaling by RAS mutants	4/979	50/9020	0.806775	1	ENSG00000115414/ENSG00000005961/ENSG00000197283/ENSG00000171435	FN1/ITGA2B/SYNGAP1/KSR2	2335/3674/8831/283455	4	3	ENSG00000005961/ENSG00000197283/ENSG00000171435	1	ENSG00000115414
R-HSA-1296065	Inwardly rectifying K+ channels	2/979	27/9020	0.807694	1	ENSG00000006071/ENSG00000136928	ABCC8/GABBR2	6833/9568	2	2	ENSG00000006071/ENSG00000136928	0
R-HSA-196071	Metabolism of steroid hormones	2/979	27/9020	0.807694	1	ENSG00000164211/ENSG00000227471	STARD4/AKR1B15	134429/441282	2	0		2	ENSG00000164211/ENSG00000227471
R-HSA-2871809	FCERI mediated Ca+2 mobilization	2/979	27/9020	0.807694	1	ENSG00000150995/ENSG00000141968	ITPR1/VAV1	3708/7409	2	2	ENSG00000150995/ENSG00000141968	0
R-HSA-392518	Signal amplification	2/979	27/9020	0.807694	1	ENSG00000127588/ENSG00000114450	GNG13/GNB4	51764/59345	2	1	ENSG00000127588	1	ENSG00000114450
R-HSA-70268	Pyruvate metabolism	2/979	27/9020	0.807694	1	ENSG00000004799/ENSG00000100156	PDK4/SLC16A8	5166/23539	2	1	ENSG00000100156	1	ENSG00000004799
R-HSA-1221632	Meiotic synapsis	6/979	72/9020	0.807984	1	ENSG00000113368/ENSG00000100918/ENSG00000012048/ENSG00000196890/ENSG00000124635/ENSG00000161860	LMNB1/REC8/BRCA1/HIST3H2BB/HIST1H2BJ/SYCE2	4001/9985/672/128312/8970/256126	6	6	ENSG00000113368/ENSG00000100918/ENSG00000012048/ENSG00000196890/ENSG00000124635/ENSG00000161860	0
R-HSA-5693565	Recruitment and ATM-mediated phosphorylation of repair and signaling proteins at DNA double strand breaks	6/979	72/9020	0.807984	1	ENSG00000109685/ENSG00000138376/ENSG00000012048/ENSG00000196890/ENSG00000124635/ENSG00000064655	NSD2/BARD1/BRCA1/HIST3H2BB/HIST1H2BJ/EYA2	7468/580/672/128312/8970/2139	6	6	ENSG00000109685/ENSG00000138376/ENSG00000012048/ENSG00000196890/ENSG00000124635/ENSG00000064655	0
R-HSA-913531	Interferon Signaling	16/979	176/9020	0.809296	1	ENSG00000058404/ENSG00000115415/ENSG00000090339/ENSG00000117595/ENSG00000162645/ENSG00000156587/ENSG00000172183/ENSG00000185885/ENSG00000068079/ENSG00000184557/ENSG00000117226/ENSG00000130303/ENSG00000117228/ENSG00000165949/ENSG00000101871/ENSG00000089127	CAMK2B/STAT1/ICAM1/IRF6/GBP2/UBE2L6/ISG20/IFITM1/IFI35/SOCS3/GBP3/BST2/GBP1/IFI27/MID1/OAS1	816/6772/3383/3664/2634/9246/3669/8519/3430/9021/2635/684/2633/3429/4281/4938	16	1	ENSG00000101871	15	ENSG00000058404/ENSG00000115415/ENSG00000090339/ENSG00000117595/ENSG00000162645/ENSG00000156587/ENSG00000172183/ENSG00000185885/ENSG00000068079/ENSG00000184557/ENSG00000117226/ENSG00000130303/ENSG00000117228/ENSG00000165949/ENSG00000089127
R-HSA-977443	GABA receptor activation	3/979	39/9020	0.811115	1	ENSG00000173175/ENSG00000138031/ENSG00000136928	ADCY5/ADCY3/GABBR2	111/109/9568	3	3	ENSG00000173175/ENSG00000138031/ENSG00000136928	0
R-HSA-1268020	Mitochondrial protein import	5/979	62/9020	0.817608	1	ENSG00000169100/ENSG00000166816/ENSG00000151729/ENSG00000196683/ENSG00000217930	SLC25A6/LDHD/SLC25A4/TOMM7/PAM16	293/197257/291/54543/51025	5	2	ENSG00000166816/ENSG00000217930	3	ENSG00000169100/ENSG00000151729/ENSG00000196683
R-HSA-427359	SIRT1 negatively regulates rRNA expression	5/979	62/9020	0.817608	1	ENSG00000273983/ENSG00000101945/ENSG00000196890/ENSG00000124635/ENSG00000274267	HIST1H3G/SUV39H1/HIST3H2BB/HIST1H2BJ/HIST1H3B	8355/6839/128312/8970/8358	5	5	ENSG00000273983/ENSG00000101945/ENSG00000196890/ENSG00000124635/ENSG00000274267	0
R-HSA-5619084	ABC transporter disorders	6/979	73/9020	0.818377	1	ENSG00000144452/ENSG00000101986/ENSG00000023839/ENSG00000100764/ENSG00000006071/ENSG00000115657	ABCA12/ABCD1/ABCC2/PSMC1/ABCC8/ABCB6	26154/215/1244/5700/6833/10058	6	4	ENSG00000101986/ENSG00000023839/ENSG00000006071/ENSG00000115657	2	ENSG00000144452/ENSG00000100764
R-HSA-5693606	DNA Double Strand Break Response	6/979	73/9020	0.818377	1	ENSG00000109685/ENSG00000138376/ENSG00000012048/ENSG00000196890/ENSG00000124635/ENSG00000064655	NSD2/BARD1/BRCA1/HIST3H2BB/HIST1H2BJ/EYA2	7468/580/672/128312/8970/2139	6	6	ENSG00000109685/ENSG00000138376/ENSG00000012048/ENSG00000196890/ENSG00000124635/ENSG00000064655	0
R-HSA-111447	Activation of BAD and translocation to mitochondria	1/979	15/9020	0.821788	1	ENSG00000171791	BCL2	596	1	0		1	ENSG00000171791
R-HSA-140534	Ligand-dependent caspase activation	1/979	15/9020	0.821788	1	ENSG00000026103	FAS	355	1	1	ENSG00000026103	0
R-HSA-204174	Regulation of pyruvate dehydrogenase (PDH) complex	1/979	15/9020	0.821788	1	ENSG00000004799	PDK4	5166	1	0		1	ENSG00000004799
R-HSA-205043	NRIF signals cell death from the nucleus	1/979	15/9020	0.821788	1	ENSG00000142856	ITGB3BP	23421	1	1	ENSG00000142856	0
R-HSA-2559584	Formation of Senescence-Associated Heterochromatin Foci (SAHF)	1/979	15/9020	0.821788	1	ENSG00000113368	LMNB1	4001	1	1	ENSG00000113368	0
R-HSA-416993	Trafficking of GluR2-containing AMPA receptors	1/979	15/9020	0.821788	1	ENSG00000126583	PRKCG	5582	1	1	ENSG00000126583	0
R-HSA-432142	Platelet sensitization by LDL	1/979	15/9020	0.821788	1	ENSG00000157193	LRP8	7804	1	1	ENSG00000157193	0
R-HSA-5609975	Diseases associated with glycosylation precursor biosynthesis	1/979	15/9020	0.821788	1	ENSG00000204386	NEU1	4758	1	0		1	ENSG00000204386
R-HSA-5637810	Constitutive Signaling by EGFRvIII	1/979	15/9020	0.821788	1	ENSG00000138798	EGF	1950	1	1	ENSG00000138798	0
R-HSA-5637812	Signaling by EGFRvIII in Cancer	1/979	15/9020	0.821788	1	ENSG00000138798	EGF	1950	1	1	ENSG00000138798	0
R-HSA-5654693	FRS-mediated FGFR1 signaling	1/979	15/9020	0.821788	1	ENSG00000077782	FGFR1	2260	1	1	ENSG00000077782	0
R-HSA-8956320	Nucleobase biosynthesis	1/979	15/9020	0.821788	1	ENSG00000138363	ATIC	471	1	0		1	ENSG00000138363
R-HSA-8878159	Transcriptional regulation by RUNX3	8/979	95/9020	0.823305	1	ENSG00000143365/ENSG00000124762/ENSG00000108773/ENSG00000153094/ENSG00000101384/ENSG00000100764/ENSG00000138795/ENSG00000005844	RORC/CDKN1A/KAT2A/BCL2L11/JAG1/PSMC1/LEF1/ITGAL	6097/1026/2648/10018/182/5700/51176/3683	8	4	ENSG00000108773/ENSG00000101384/ENSG00000138795/ENSG00000005844	4	ENSG00000143365/ENSG00000124762/ENSG00000153094/ENSG00000100764
R-HSA-2871796	FCERI mediated MAPK activation	2/979	28/9020	0.823741	1	ENSG00000095015/ENSG00000141968	MAP3K1/VAV1	4214/7409	2	1	ENSG00000141968	1	ENSG00000095015
R-HSA-389661	Glyoxylate metabolism and glycine degradation	2/979	28/9020	0.823741	1	ENSG00000181192/ENSG00000124713	DHTKD1/GNMT	55526/27232	2	2	ENSG00000181192/ENSG00000124713	0
R-HSA-389957	Prefoldin mediated transfer of substrate to CCT/TriC	2/979	28/9020	0.823741	1	ENSG00000167552/ENSG00000075886	TUBA1A/TUBA3D	7846/113457	2	0		2	ENSG00000167552/ENSG00000075886
R-HSA-3928663	EPHA-mediated growth cone collapse	2/979	28/9020	0.823741	1	ENSG00000135333/ENSG00000066248	EPHA7/NGEF	2045/25791	2	2	ENSG00000135333/ENSG00000066248	0
R-HSA-456926	Thrombin signalling through proteinase activated receptors (PARs)	2/979	28/9020	0.823741	1	ENSG00000127588/ENSG00000114450	GNG13/GNB4	51764/59345	2	1	ENSG00000127588	1	ENSG00000114450
R-HSA-5579029	Metabolic disorders of biological oxidation enzymes	2/979	28/9020	0.823741	1	ENSG00000100031/ENSG00000059377	GGT1/TBXAS1	2678/6916	2	2	ENSG00000100031/ENSG00000059377	0
R-HSA-3769402	Deactivation of the beta-catenin transactivating complex	3/979	40/9020	0.824624	1	ENSG00000124766/ENSG00000138795/ENSG00000106829	SOX4/LEF1/TLE4	6659/51176/7091	3	2	ENSG00000138795/ENSG00000106829	1	ENSG00000124766
R-HSA-5675221	Negative regulation of MAPK pathway	3/979	40/9020	0.824624	1	ENSG00000138166/ENSG00000158050/ENSG00000130829	DUSP5/DUSP2/DUSP9	1847/1844/1852	3	1	ENSG00000130829	2	ENSG00000138166/ENSG00000158050
R-HSA-1852241	Organelle biogenesis and maintenance	27/979	290/9020	0.829784	1	ENSG00000170312/ENSG00000166851/ENSG00000112096/ENSG00000196230/ENSG00000167552/ENSG00000151849/ENSG00000142731/ENSG00000117650/ENSG00000198899/ENSG00000249115/ENSG00000131351/ENSG00000106617/ENSG00000077380/ENSG00000094631/ENSG00000141577/ENSG00000186638/ENSG00000103995/ENSG00000188878/ENSG00000152086/ENSG00000151466/ENSG00000261456/ENSG00000075886/ENSG00000168778/ENSG00000162851/ENSG00000168589…	CDK1/PLK1/SOD2/TUBB/TUBA1A/CENPJ/PLK4/NEK2/ATP6/HAUS5/HAUS8/PRKAG2/DYNC1I2/HDAC6/CEP131/KIF24/CEP152/FBF1/TUBA3E/SCLT1/TUBB8/TUBA3D/TCTN2/TFB2M/DYNLRB2/TUBAL3/HAUS7	983/5347/6648/203068/7846/55835/10733/4751/4508/23354/93323/51422/1781/10013/22994/347240/22995/85302/112714/132320/347688/113457/79867/64216/83657/79861/55559	27	18	ENSG00000170312/ENSG00000166851/ENSG00000196230/ENSG00000151849/ENSG00000142731/ENSG00000117650/ENSG00000198899/ENSG00000249115/ENSG00000131351/ENSG00000094631/ENSG00000141577/ENSG00000186638/ENSG00000103995/ENSG00000188878/ENSG00000151466/ENSG00000261456/ENSG00000168778/ENSG00000213397	9	ENSG00000112096/ENSG00000167552/ENSG00000106617/ENSG00000077380/ENSG00000152086/ENSG00000075886/ENSG00000162851/ENSG00000168589/ENSG00000178462
R-HSA-1433557	Signaling by SCF-KIT	3/979	41/9020	0.837299	1	ENSG00000115415/ENSG00000149554/ENSG00000141968	STAT1/CHEK1/VAV1	6772/1111/7409	3	2	ENSG00000149554/ENSG00000141968	1	ENSG00000115415
R-HSA-6782135	Dual incision in TC-NER	5/979	64/9020	0.838555	1	ENSG00000177084/ENSG00000062822/ENSG00000132646/ENSG00000133119/ENSG00000100479	POLE/POLD1/PCNA/RFC3/POLE2	5426/5424/5111/5983/5427	5	5	ENSG00000177084/ENSG00000062822/ENSG00000132646/ENSG00000133119/ENSG00000100479	0
R-HSA-196807	Nicotinate metabolism	2/979	29/9020	0.838575	1	ENSG00000105835/ENSG00000147813	NAMPT/NAPRT	10135/93100	2	1	ENSG00000147813	1	ENSG00000105835
R-HSA-156580	Phase II - Conjugation of compounds	7/979	86/9020	0.838583	1	ENSG00000128965/ENSG00000196620/ENSG00000124275/ENSG00000099998/ENSG00000128294/ENSG00000100031/ENSG00000197888	CHAC1/UGT2B15/MTRR/GGT5/TPST2/GGT1/UGT2B17	79094/7366/4552/2687/8459/2678/7367	7	3	ENSG00000196620/ENSG00000100031/ENSG00000197888	4	ENSG00000128965/ENSG00000124275/ENSG00000099998/ENSG00000128294
R-HSA-2187338	Visual phototransduction	7/979	86/9020	0.838583	1	ENSG00000137868/ENSG00000169439/ENSG00000142798/ENSG00000139547/ENSG00000157193/ENSG00000139988/ENSG00000118137	STRA6/SDC2/HSPG2/RDH16/LRP8/RDH12/APOA1	64220/6383/3339/8608/7804/145226/335	7	5	ENSG00000137868/ENSG00000169439/ENSG00000142798/ENSG00000157193/ENSG00000118137	2	ENSG00000139547/ENSG00000139988
R-HSA-5625740	RHO GTPases activate PKNs	7/979	86/9020	0.838583	1	ENSG00000160447/ENSG00000273983/ENSG00000169083/ENSG00000196890/ENSG00000158402/ENSG00000124635/ENSG00000274267	PKN3/HIST1H3G/AR/HIST3H2BB/CDC25C/HIST1H2BJ/HIST1H3B	29941/8355/367/128312/995/8970/8358	7	7	ENSG00000160447/ENSG00000273983/ENSG00000169083/ENSG00000196890/ENSG00000158402/ENSG00000124635/ENSG00000274267	0
R-HSA-199220	Vitamin B5 (pantothenate) metabolism	1/979	16/9020	0.841163	1	ENSG00000197594	ENPP1	5167	1	0		1	ENSG00000197594
R-HSA-2173791	TGF-beta receptor signaling in EMT (epithelial to mesenchymal transition)	1/979	16/9020	0.841163	1	ENSG00000102981	PARD6A	50855	1	1	ENSG00000102981	0
R-HSA-400508	Incretin synthesis, secretion, and inactivation	1/979	16/9020	0.841163	1	ENSG00000127588	GNG13	51764	1	1	ENSG00000127588	0
R-HSA-5576886	Phase 4 - resting membrane potential	1/979	16/9020	0.841163	1	ENSG00000184261	KCNK12	56660	1	1	ENSG00000184261	0
R-HSA-5654712	FRS-mediated FGFR4 signaling	1/979	16/9020	0.841163	1	ENSG00000156427	FGF18	8817	1	1	ENSG00000156427	0
R-HSA-74259	Purine catabolism	1/979	16/9020	0.841163	1	ENSG00000106268	NUDT1	4521	1	1	ENSG00000106268	0
R-HSA-888590	GABA synthesis, release, reuptake and degradation	1/979	16/9020	0.841163	1	ENSG00000111181	SLC6A12	6539	1	1	ENSG00000111181	0
R-HSA-9014325	TICAM1,TRAF6-dependent induction of TAK1 complex	1/979	16/9020	0.841163	1	ENSG00000134070	IRAK2	3656	1	0		1	ENSG00000134070
R-HSA-975163	IRAK2 mediated activation of TAK1 complex upon TLR7/8 or 9 stimulation	1/979	16/9020	0.841163	1	ENSG00000134070	IRAK2	3656	1	0		1	ENSG00000134070
R-HSA-211897	Cytochrome P450 - arranged by substrate type	4/979	53/9020	0.84173	1	ENSG00000138115/ENSG00000106258/ENSG00000036530/ENSG00000059377	CYP2C8/CYP3A5/CYP46A1/TBXAS1	1558/1577/10858/6916	4	4	ENSG00000138115/ENSG00000106258/ENSG00000036530/ENSG00000059377	0
R-HSA-1257604	PIP3 activates AKT signaling	21/979	232/9020	0.841808	1	ENSG00000025039/ENSG00000101255/ENSG00000124762/ENSG00000111276/ENSG00000137331/ENSG00000149357/ENSG00000185950/ENSG00000156427/ENSG00000068078/ENSG00000178568/ENSG00000066468/ENSG00000155876/ENSG00000077782/ENSG00000111816/ENSG00000100764/ENSG00000116954/ENSG00000132170/ENSG00000174808/ENSG00000107242/ENSG00000138798/ENSG00000141968	RRAGD/TRIB3/CDKN1A/CDKN1B/IER3/LAMTOR1/IRS2/FGF18/FGFR3/ERBB4/FGFR2/RRAGA/FGFR1/FRK/PSMC1/RRAGC/PPARG/BTC/PIP5K1B/EGF/VAV1	58528/57761/1026/1027/8870/55004/8660/8817/2261/2066/2263/10670/2260/2444/5700/64121/5468/685/8395/1950/7409	21	8	ENSG00000156427/ENSG00000068078/ENSG00000178568/ENSG00000066468/ENSG00000077782/ENSG00000132170/ENSG00000138798/ENSG00000141968	13	ENSG00000025039/ENSG00000101255/ENSG00000124762/ENSG00000111276/ENSG00000137331/ENSG00000149357/ENSG00000185950/ENSG00000155876/ENSG00000111816/ENSG00000100764/ENSG00000116954/ENSG00000174808/ENSG00000107242
R-HSA-8936459	RUNX1 regulates genes involved in megakaryocyte differentiation and platelet function	7/979	87/9020	0.847088	1	ENSG00000273983/ENSG00000005961/ENSG00000119508/ENSG00000196890/ENSG00000124635/ENSG00000274267/ENSG00000123405	HIST1H3G/ITGA2B/NR4A3/HIST3H2BB/HIST1H2BJ/HIST1H3B/NFE2	8355/3674/8013/128312/8970/8358/4778	7	6	ENSG00000273983/ENSG00000005961/ENSG00000119508/ENSG00000196890/ENSG00000124635/ENSG00000274267	1	ENSG00000123405
R-HSA-5693571	Nonhomologous End-Joining (NHEJ)	5/979	65/9020	0.848266	1	ENSG00000109685/ENSG00000138376/ENSG00000012048/ENSG00000196890/ENSG00000124635	NSD2/BARD1/BRCA1/HIST3H2BB/HIST1H2BJ	7468/580/672/128312/8970	5	5	ENSG00000109685/ENSG00000138376/ENSG00000012048/ENSG00000196890/ENSG00000124635	0
R-HSA-5619115	Disorders of transmembrane transporters	11/979	130/9020	0.848316	1	ENSG00000144452/ENSG00000268104/ENSG00000167114/ENSG00000101986/ENSG00000023839/ENSG00000142319/ENSG00000100764/ENSG00000198569/ENSG00000006071/ENSG00000115657/ENSG00000174358	ABCA12/SLC6A14/SLC27A4/ABCD1/ABCC2/SLC6A3/PSMC1/SLC34A3/ABCC8/ABCB6/SLC6A19	26154/11254/10999/215/1244/6531/5700/142680/6833/10058/340024	11	7	ENSG00000101986/ENSG00000023839/ENSG00000142319/ENSG00000198569/ENSG00000006071/ENSG00000115657/ENSG00000174358	4	ENSG00000144452/ENSG00000268104/ENSG00000167114/ENSG00000100764
R-HSA-418555	G alpha (s) signalling events	13/979	151/9020	0.848425	1	ENSG00000128165/ENSG00000043591/ENSG00000173175/ENSG00000138031/ENSG00000258839/ENSG00000065989/ENSG00000127588/ENSG00000184845/ENSG00000106018/ENSG00000186642/ENSG00000065325/ENSG00000114450/ENSG00000198873	ADM2/ADRB1/ADCY5/ADCY3/MC1R/PDE4A/GNG13/DRD1/VIPR2/PDE2A/GLP2R/GNB4/GRK5	79924/153/111/109/4157/5141/51764/1812/7434/5138/9340/59345/2869	13	10	ENSG00000173175/ENSG00000138031/ENSG00000258839/ENSG00000065989/ENSG00000127588/ENSG00000184845/ENSG00000106018/ENSG00000186642/ENSG00000065325/ENSG00000198873	3	ENSG00000128165/ENSG00000043591/ENSG00000114450
R-HSA-1236394	Signaling by ERBB4	3/979	42/9020	0.849175	1	ENSG00000178568/ENSG00000174808/ENSG00000138798	ERBB4/BTC/EGF	2066/685/1950	3	2	ENSG00000178568/ENSG00000138798	1	ENSG00000174808
R-HSA-114604	GPVI-mediated activation cascade	2/979	30/9020	0.852269	1	ENSG00000108821/ENSG00000141968	COL1A1/VAV1	1277/7409	2	2	ENSG00000108821/ENSG00000141968	0
R-HSA-1980145	Signaling by NOTCH2	2/979	30/9020	0.852269	1	ENSG00000214357/ENSG00000101384	NEURL1B/JAG1	54492/182	2	2	ENSG00000214357/ENSG00000101384	0
R-HSA-389356	CD28 co-stimulation	2/979	30/9020	0.852269	1	ENSG00000101255/ENSG00000141968	TRIB3/VAV1	57761/7409	2	1	ENSG00000141968	1	ENSG00000101255
R-HSA-5357956	TNFR1-induced NFkappaB signaling pathway	2/979	30/9020	0.852269	1	ENSG00000036672/ENSG00000023445	USP2/BIRC3	9099/330	2	0		2	ENSG00000036672/ENSG00000023445
R-HSA-6804758	Regulation of TP53 Activity through Acetylation	2/979	30/9020	0.852269	1	ENSG00000165782/ENSG00000108984	PIP4P1/MAP2K6	90809/5608	2	1	ENSG00000108984	1	ENSG00000165782
R-HSA-8866652	Synthesis of active ubiquitin: roles of E1 and E2 enzymes	2/979	30/9020	0.852269	1	ENSG00000175063/ENSG00000077152	UBE2C/UBE2T	11065/29089	2	2	ENSG00000175063/ENSG00000077152	0
R-HSA-3371556	Cellular response to heat stress	7/979	88/9020	0.855229	1	ENSG00000058404/ENSG00000204388/ENSG00000107262/ENSG00000173110/ENSG00000152137/ENSG00000156508/ENSG00000094631	CAMK2B/HSPA1B/BAG1/HSPA6/HSPB8/EEF1A1/HDAC6	816/3304/573/3310/26353/1915/10013	7	1	ENSG00000094631	6	ENSG00000058404/ENSG00000204388/ENSG00000107262/ENSG00000173110/ENSG00000152137/ENSG00000156508
R-HSA-6781827	Transcription-Coupled Nucleotide Excision Repair (TC-NER)	6/979	77/9020	0.855557	1	ENSG00000105486/ENSG00000177084/ENSG00000062822/ENSG00000132646/ENSG00000133119/ENSG00000100479	LIG1/POLE/POLD1/PCNA/RFC3/POLE2	3978/5426/5424/5111/5983/5427	6	6	ENSG00000105486/ENSG00000177084/ENSG00000062822/ENSG00000132646/ENSG00000133119/ENSG00000100479	0
R-HSA-8852135	Protein ubiquitination	6/979	77/9020	0.855557	1	ENSG00000175063/ENSG00000132646/ENSG00000077152/ENSG00000155876/ENSG00000142867/ENSG00000124635	UBE2C/PCNA/UBE2T/RRAGA/BCL10/HIST1H2BJ	11065/5111/29089/10670/8915/8970	6	4	ENSG00000175063/ENSG00000132646/ENSG00000077152/ENSG00000124635	2	ENSG00000155876/ENSG00000142867
R-HSA-163560	Triglyceride catabolism	1/979	17/9020	0.858433	1	ENSG00000006757	PNPLA4	8228	1	0		1	ENSG00000006757
R-HSA-202131	Metabolism of nitric oxide	1/979	17/9020	0.858433	1	ENSG00000164867	NOS3	4846	1	0		1	ENSG00000164867
R-HSA-203765	eNOS activation and regulation	1/979	17/9020	0.858433	1	ENSG00000164867	NOS3	4846	1	0		1	ENSG00000164867
R-HSA-937072	TRAF6-mediated induction of TAK1 complex within TLR4 complex	1/979	17/9020	0.858433	1	ENSG00000134070	IRAK2	3656	1	0		1	ENSG00000134070
R-HSA-6811438	Intra-Golgi traffic	3/979	43/9020	0.86029	1	ENSG00000106636/ENSG00000162236/ENSG00000100228	YKT6/STX5/RAB36	10652/6811/9609	3	1	ENSG00000100228	2	ENSG00000106636/ENSG00000162236
R-HSA-375276	Peptide ligand-binding receptors	9/979	111/9020	0.864357	1	ENSG00000163739/ENSG00000197405/ENSG00000258839/ENSG00000116014/ENSG00000197696/ENSG00000173432/ENSG00000162009/ENSG00000166863/ENSG00000125510	CXCL1/C5AR1/MC1R/KISS1R/NMB/SAA1/SSTR5/TAC3/OPRL1	2919/728/4157/84634/4828/6288/6755/6866/4987	9	7	ENSG00000163739/ENSG00000197405/ENSG00000258839/ENSG00000197696/ENSG00000173432/ENSG00000166863/ENSG00000125510	2	ENSG00000116014/ENSG00000162009
R-HSA-1912408	Pre-NOTCH Transcription and Translation	2/979	31/9020	0.864896	1	ENSG00000101412/ENSG00000108773	E2F1/KAT2A	1869/2648	2	2	ENSG00000101412/ENSG00000108773	0
R-HSA-71387	Metabolism of carbohydrates	23/979	257/9020	0.865216	1	ENSG00000100889/ENSG00000158470/ENSG00000033100/ENSG00000113552/ENSG00000169439/ENSG00000008513/ENSG00000171004/ENSG00000249853/ENSG00000142798/ENSG00000183048/ENSG00000044446/ENSG00000172331/ENSG00000157350/ENSG00000108515/ENSG00000072571/ENSG00000130958/ENSG00000175264/ENSG00000138030/ENSG00000126091/ENSG00000114646/ENSG00000103044/ENSG00000134955/ENSG00000168237	PCK2/B4GALT5/CHPF2/GNPDA1/SDC2/ST3GAL1/HS6ST2/HS3ST5/HSPG2/SLC25A10/PHKA2/BPGM/ST3GAL2/ENO3/HMMR/SLC35D2/CHST1/KHK/ST3GAL3/CSPG5/HAS3/SLC37A2/GLYCTK	5106/9334/54480/10007/6383/6482/90161/222537/3339/1468/5256/669/6483/2027/3161/11046/8534/3795/6487/10675/3038/219855/132158	23	18	ENSG00000169439/ENSG00000008513/ENSG00000171004/ENSG00000249853/ENSG00000142798/ENSG00000183048/ENSG00000044446/ENSG00000172331/ENSG00000157350/ENSG00000108515/ENSG00000072571/ENSG00000175264/ENSG00000138030/ENSG00000126091/ENSG00000114646/ENSG00000103044/ENSG00000134955/ENSG00000168237	5	ENSG00000100889/ENSG00000158470/ENSG00000033100/ENSG00000113552/ENSG00000130958
R-HSA-2980736	Peptide hormone metabolism	5/979	67/9020	0.866236	1	ENSG00000163083/ENSG00000087085/ENSG00000159640/ENSG00000127588/ENSG00000139269	INHBB/ACHE/ACE/GNG13/INHBE	3625/43/1636/51764/83729	5	4	ENSG00000163083/ENSG00000087085/ENSG00000159640/ENSG00000127588	1	ENSG00000139269
R-HSA-166058	MyD88:Mal cascade initiated on plasma membrane	7/979	90/9020	0.870456	1	ENSG00000095015/ENSG00000108984/ENSG00000204305/ENSG00000163221/ENSG00000134070/ENSG00000173432/ENSG00000135218	MAP3K1/MAP2K6/AGER/S100A12/IRAK2/SAA1/CD36	4214/5608/177/6283/3656/6288/948	7	3	ENSG00000108984/ENSG00000204305/ENSG00000173432	4	ENSG00000095015/ENSG00000163221/ENSG00000134070/ENSG00000135218
R-HSA-168188	Toll Like Receptor TLR6:TLR2 Cascade	7/979	90/9020	0.870456	1	ENSG00000095015/ENSG00000108984/ENSG00000204305/ENSG00000163221/ENSG00000134070/ENSG00000173432/ENSG00000135218	MAP3K1/MAP2K6/AGER/S100A12/IRAK2/SAA1/CD36	4214/5608/177/6283/3656/6288/948	7	3	ENSG00000108984/ENSG00000204305/ENSG00000173432	4	ENSG00000095015/ENSG00000163221/ENSG00000134070/ENSG00000135218
R-HSA-512988	Interleukin-3, 5 and GM-CSF signaling	3/979	44/9020	0.870679	1	ENSG00000095585/ENSG00000101336/ENSG00000141968	BLNK/HCK/VAV1	29760/3055/7409	3	1	ENSG00000141968	2	ENSG00000095585/ENSG00000101336
R-HSA-166016	Toll Like Receptor 4 (TLR4) Cascade	10/979	123/9020	0.872278	1	ENSG00000095015/ENSG00000108984/ENSG00000204305/ENSG00000023445/ENSG00000106976/ENSG00000163221/ENSG00000134070/ENSG00000129988/ENSG00000173432/ENSG00000135218	MAP3K1/MAP2K6/AGER/BIRC3/DNM1/S100A12/IRAK2/LBP/SAA1/CD36	4214/5608/177/330/1759/6283/3656/3929/6288/948	10	4	ENSG00000108984/ENSG00000204305/ENSG00000106976/ENSG00000173432	6	ENSG00000095015/ENSG00000023445/ENSG00000163221/ENSG00000134070/ENSG00000129988/ENSG00000135218
R-HSA-163210	Formation of ATP by chemiosmotic coupling	1/979	18/9020	0.873827	1	ENSG00000198899	ATP6	4508	1	1	ENSG00000198899	0
R-HSA-1839117	Signaling by cytosolic FGFR1 fusion mutants	1/979	18/9020	0.873827	1	ENSG00000115415	STAT1	6772	1	0		1	ENSG00000115415
R-HSA-446353	Cell-extracellular matrix interactions	1/979	18/9020	0.873827	1	ENSG00000073712	FERMT2	10979	1	0		1	ENSG00000073712
R-HSA-70221	Glycogen breakdown (glycogenolysis)	1/979	18/9020	0.873827	1	ENSG00000044446	PHKA2	5256	1	1	ENSG00000044446	0
R-HSA-8851708	Signaling by FGFR2 IIIa TM	1/979	18/9020	0.873827	1	ENSG00000066468	FGFR2	2263	1	1	ENSG00000066468	0
R-HSA-8964038	LDL clearance	1/979	18/9020	0.873827	1	ENSG00000119655	NPC2	10577	1	0		1	ENSG00000119655
R-HSA-5655253	Signaling by FGFR2 in disease	2/979	32/9020	0.876525	1	ENSG00000156427/ENSG00000066468	FGF18/FGFR2	8817/2263	2	2	ENSG00000156427/ENSG00000066468	0
R-HSA-5655302	Signaling by FGFR1 in disease	2/979	32/9020	0.876525	1	ENSG00000115415/ENSG00000077782	STAT1/FGFR1	6772/2260	2	1	ENSG00000077782	1	ENSG00000115415
R-HSA-5668914	Diseases of metabolism	7/979	91/9020	0.87756	1	ENSG00000124275/ENSG00000168216/ENSG00000169814/ENSG00000100031/ENSG00000138030/ENSG00000166126/ENSG00000059377	MTRR/LMBRD1/BTD/GGT1/KHK/AMN/TBXAS1	4552/55788/686/2678/3795/81693/6916	7	4	ENSG00000100031/ENSG00000138030/ENSG00000166126/ENSG00000059377	3	ENSG00000124275/ENSG00000168216/ENSG00000169814
R-HSA-6802952	Signaling by BRAF and RAF fusions	4/979	57/9020	0.879927	1	ENSG00000115414/ENSG00000153094/ENSG00000005961/ENSG00000171435	FN1/BCL2L11/ITGA2B/KSR2	2335/10018/3674/283455	4	2	ENSG00000005961/ENSG00000171435	2	ENSG00000115414/ENSG00000153094
R-HSA-73728	RNA Polymerase I Promoter Opening	4/979	57/9020	0.879927	1	ENSG00000273983/ENSG00000196890/ENSG00000124635/ENSG00000274267	HIST1H3G/HIST3H2BB/HIST1H2BJ/HIST1H3B	8355/128312/8970/8358	4	4	ENSG00000273983/ENSG00000196890/ENSG00000124635/ENSG00000274267	0
R-HSA-8866654	E3 ubiquitin ligases ubiquitinate target proteins	4/979	57/9020	0.879927	1	ENSG00000132646/ENSG00000155876/ENSG00000142867/ENSG00000124635	PCNA/RRAGA/BCL10/HIST1H2BJ	5111/10670/8915/8970	4	2	ENSG00000132646/ENSG00000124635	2	ENSG00000155876/ENSG00000142867
R-HSA-112310	Neurotransmitter release cycle	3/979	45/9020	0.88038	1	ENSG00000110436/ENSG00000147044/ENSG00000111181	SLC1A2/CASK/SLC6A12	6506/8573/6539	3	1	ENSG00000111181	2	ENSG00000110436/ENSG00000147044
R-HSA-168179	Toll Like Receptor TLR1:TLR2 Cascade	7/979	92/9020	0.884337	1	ENSG00000095015/ENSG00000108984/ENSG00000204305/ENSG00000163221/ENSG00000134070/ENSG00000173432/ENSG00000135218	MAP3K1/MAP2K6/AGER/S100A12/IRAK2/SAA1/CD36	4214/5608/177/6283/3656/6288/948	7	3	ENSG00000108984/ENSG00000204305/ENSG00000173432	4	ENSG00000095015/ENSG00000163221/ENSG00000134070/ENSG00000135218
R-HSA-181438	Toll Like Receptor 2 (TLR2) Cascade	7/979	92/9020	0.884337	1	ENSG00000095015/ENSG00000108984/ENSG00000204305/ENSG00000163221/ENSG00000134070/ENSG00000173432/ENSG00000135218	MAP3K1/MAP2K6/AGER/S100A12/IRAK2/SAA1/CD36	4214/5608/177/6283/3656/6288/948	7	3	ENSG00000108984/ENSG00000204305/ENSG00000173432	4	ENSG00000095015/ENSG00000163221/ENSG00000134070/ENSG00000135218
R-HSA-4791275	Signaling by WNT in cancer	2/979	33/9020	0.887225	1	ENSG00000107984/ENSG00000174804	DKK1/FZD4	22943/8322	2	1	ENSG00000107984	1	ENSG00000174804
R-HSA-5357905	Regulation of TNFR1 signaling	2/979	33/9020	0.887225	1	ENSG00000036672/ENSG00000023445	USP2/BIRC3	9099/330	2	0		2	ENSG00000036672/ENSG00000023445
R-HSA-1236382	Constitutive Signaling by Ligand-Responsive EGFR Cancer Variants	1/979	19/9020	0.887549	1	ENSG00000138798	EGF	1950	1	1	ENSG00000138798	0
R-HSA-1643713	Signaling by EGFR in Cancer	1/979	19/9020	0.887549	1	ENSG00000138798	EGF	1950	1	1	ENSG00000138798	0
R-HSA-168927	TICAM1, RIP1-mediated IKK complex recruitment	1/979	19/9020	0.887549	1	ENSG00000023445	BIRC3	330	1	0		1	ENSG00000023445
R-HSA-3232118	SUMOylation of transcription factors	1/979	19/9020	0.887549	1	ENSG00000187098	MITF	4286	1	1	ENSG00000187098	0
R-HSA-4641263	Regulation of FZD by ubiquitination	1/979	19/9020	0.887549	1	ENSG00000174804	FZD4	8322	1	0		1	ENSG00000174804
R-HSA-5637815	Signaling by Ligand-Responsive EGFR Variants in Cancer	1/979	19/9020	0.887549	1	ENSG00000138798	EGF	1950	1	1	ENSG00000138798	0
R-HSA-8876725	Protein methylation	1/979	19/9020	0.887549	1	ENSG00000156508	EEF1A1	1915	1	0		1	ENSG00000156508
R-HSA-2029482	Regulation of actin dynamics for phagocytic cup formation	4/979	58/9020	0.888126	1	ENSG00000112290/ENSG00000055163/ENSG00000015285/ENSG00000141968	WASF1/CYFIP2/WAS/VAV1	8936/26999/7454/7409	4	4	ENSG00000112290/ENSG00000055163/ENSG00000015285/ENSG00000141968	0
R-HSA-381038	XBP1(S) activates chaperone genes	4/979	58/9020	0.888126	1	ENSG00000100219/ENSG00000159720/ENSG00000013573/ENSG00000158008	XBP1/ATP6V0D1/DDX11/EXTL1	7494/9114/1663/2134	4	2	ENSG00000013573/ENSG00000158008	2	ENSG00000100219/ENSG00000159720
R-HSA-8854214	TBC/RABGAPs	3/979	46/9020	0.889428	1	ENSG00000274512/ENSG00000170296/ENSG00000175463	TBC1D3/GABARAP/TBC1D10C	729873/11337/374403	3	2	ENSG00000274512/ENSG00000175463	1	ENSG00000170296
R-HSA-2408522	Selenoamino acid metabolism	9/979	115/9020	0.889522	1	ENSG00000031698/ENSG00000196305/ENSG00000166986/ENSG00000198755/ENSG00000147604/ENSG00000150540/ENSG00000160200/ENSG00000160200/ENSG00000124713	SARS/IARS/MARS/RPL10A/RPL7/HNMT/CBS/CBSL/GNMT	6301/3376/4141/4736/6129/3176/875/102724560/27232	9	1	ENSG00000124713	7	ENSG00000031698/ENSG00000196305/ENSG00000166986/ENSG00000198755/ENSG00000147604/ENSG00000150540/ENSG00000160200
R-HSA-168142	Toll Like Receptor 10 (TLR10) Cascade	6/979	82/9020	0.892995	1	ENSG00000095015/ENSG00000108984/ENSG00000204305/ENSG00000163221/ENSG00000134070/ENSG00000173432	MAP3K1/MAP2K6/AGER/S100A12/IRAK2/SAA1	4214/5608/177/6283/3656/6288	6	3	ENSG00000108984/ENSG00000204305/ENSG00000173432	3	ENSG00000095015/ENSG00000163221/ENSG00000134070
R-HSA-168176	Toll Like Receptor 5 (TLR5) Cascade	6/979	82/9020	0.892995	1	ENSG00000095015/ENSG00000108984/ENSG00000204305/ENSG00000163221/ENSG00000134070/ENSG00000173432	MAP3K1/MAP2K6/AGER/S100A12/IRAK2/SAA1	4214/5608/177/6283/3656/6288	6	3	ENSG00000108984/ENSG00000204305/ENSG00000173432	3	ENSG00000095015/ENSG00000163221/ENSG00000134070
R-HSA-975871	MyD88 cascade initiated on plasma membrane	6/979	82/9020	0.892995	1	ENSG00000095015/ENSG00000108984/ENSG00000204305/ENSG00000163221/ENSG00000134070/ENSG00000173432	MAP3K1/MAP2K6/AGER/S100A12/IRAK2/SAA1	4214/5608/177/6283/3656/6288	6	3	ENSG00000108984/ENSG00000204305/ENSG00000173432	3	ENSG00000095015/ENSG00000163221/ENSG00000134070
R-HSA-194138	Signaling by VEGF	8/979	105/9020	0.895648	1	ENSG00000101255/ENSG00000112715/ENSG00000112290/ENSG00000055163/ENSG00000164867/ENSG00000118257/ENSG00000150995/ENSG00000141968	TRIB3/VEGFA/WASF1/CYFIP2/NOS3/NRP2/ITPR1/VAV1	57761/7422/8936/26999/4846/8828/3708/7409	8	5	ENSG00000112290/ENSG00000055163/ENSG00000118257/ENSG00000150995/ENSG00000141968	3	ENSG00000101255/ENSG00000112715/ENSG00000164867
R-HSA-5654741	Signaling by FGFR3	2/979	34/9020	0.89706	1	ENSG00000156427/ENSG00000068078	FGF18/FGFR3	8817/2261	2	2	ENSG00000156427/ENSG00000068078	0
R-HSA-936440	Negative regulators of DDX58/IFIH1 signaling	2/979	34/9020	0.89706	1	ENSG00000156587/ENSG00000101695	UBE2L6/RNF125	9246/54941	2	0		2	ENSG00000156587/ENSG00000101695
R-HSA-156584	Cytosolic sulfonation of small molecules	1/979	20/9020	0.89978	1	ENSG00000128294	TPST2	8459	1	0		1	ENSG00000128294
R-HSA-211976	Endogenous sterols	1/979	20/9020	0.89978	1	ENSG00000036530	CYP46A1	10858	1	1	ENSG00000036530	0
R-HSA-389357	CD28 dependent PI3K/Akt signaling	1/979	20/9020	0.89978	1	ENSG00000101255	TRIB3	57761	1	0		1	ENSG00000101255
R-HSA-373076	Class A/1 (Rhodopsin-like receptors)	17/979	203/9020	0.900325	1	ENSG00000043591/ENSG00000213903/ENSG00000126262/ENSG00000119714/ENSG00000163739/ENSG00000171631/ENSG00000197405/ENSG00000258839/ENSG00000116014/ENSG00000197696/ENSG00000173432/ENSG00000184845/ENSG00000160951/ENSG00000133019/ENSG00000162009/ENSG00000166863/ENSG00000125510	ADRB1/LTB4R/FFAR2/GPR68/CXCL1/P2RY6/C5AR1/MC1R/KISS1R/NMB/SAA1/DRD1/PTGER1/CHRM3/SSTR5/TAC3/OPRL1	153/1241/2867/8111/2919/5031/728/4157/84634/4828/6288/1812/5731/1131/6755/6866/4987	17	13	ENSG00000213903/ENSG00000119714/ENSG00000163739/ENSG00000171631/ENSG00000197405/ENSG00000258839/ENSG00000197696/ENSG00000173432/ENSG00000184845/ENSG00000160951/ENSG00000133019/ENSG00000166863/ENSG00000125510	4	ENSG00000043591/ENSG00000126262/ENSG00000116014/ENSG00000162009
R-HSA-381070	IRE1alpha activates chaperones	4/979	60/9020	0.903068	1	ENSG00000100219/ENSG00000159720/ENSG00000013573/ENSG00000158008	XBP1/ATP6V0D1/DDX11/EXTL1	7494/9114/1663/2134	4	2	ENSG00000013573/ENSG00000158008	2	ENSG00000100219/ENSG00000159720
R-HSA-9033241	Peroxisomal protein import	4/979	60/9020	0.903068	1	ENSG00000095321/ENSG00000140284/ENSG00000121691/ENSG00000117305	CRAT/SLC27A2/CAT/HMGCL	1384/11001/847/3155	4	1	ENSG00000095321	3	ENSG00000140284/ENSG00000121691/ENSG00000117305
R-HSA-1234174	Regulation of Hypoxia-inducible Factor (HIF) by oxygen	5/979	72/9020	0.903459	1	ENSG00000164442/ENSG00000100644/ENSG00000129474/ENSG00000112715/ENSG00000100764	CITED2/HIF1A/AJUBA/VEGFA/PSMC1	10370/3091/84962/7422/5700	5	0		5	ENSG00000164442/ENSG00000100644/ENSG00000129474/ENSG00000112715/ENSG00000100764
R-HSA-2262749	Cellular response to hypoxia	5/979	72/9020	0.903459	1	ENSG00000164442/ENSG00000100644/ENSG00000129474/ENSG00000112715/ENSG00000100764	CITED2/HIF1A/AJUBA/VEGFA/PSMC1	10370/3091/84962/7422/5700	5	0		5	ENSG00000164442/ENSG00000100644/ENSG00000129474/ENSG00000112715/ENSG00000100764
R-HSA-71291	Metabolism of amino acids and derivatives	31/979	349/9020	0.905202	1	ENSG00000092621/ENSG00000103257/ENSG00000031698/ENSG00000168003/ENSG00000130707/ENSG00000168528/ENSG00000196305/ENSG00000166986/ENSG00000115919/ENSG00000128311/ENSG00000198755/ENSG00000147604/ENSG00000124275/ENSG00000181192/ENSG00000139631/ENSG00000183048/ENSG00000100764/ENSG00000137767/ENSG00000150540/ENSG00000070669/ENSG00000160200/ENSG00000160200/ENSG00000148090/ENSG00000180773/ENSG00000124713…	PHGDH/SLC7A5/SARS/SLC3A2/ASS1/SERINC2/IARS/MARS/KYNU/TST/RPL10A/RPL7/MTRR/DHTKD1/CSAD/SLC25A10/PSMC1/SQOR/HNMT/ASNS/CBS/CBSL/AUH/SLC36A4/GNMT/DMGDH/FOLH1/DIO1/DUOX2/FTCD/SLC6A12	26227/8140/6301/6520/445/347735/3376/4141/8942/7263/4736/6129/4552/55526/51380/1468/5700/58472/3176/440/875/102724560/549/120103/27232/29958/2346/1733/50506/10841/6539	31	11	ENSG00000168528/ENSG00000181192/ENSG00000139631/ENSG00000183048/ENSG00000180773/ENSG00000124713/ENSG00000086205/ENSG00000211452/ENSG00000140279/ENSG00000160282/ENSG00000111181	19	ENSG00000092621/ENSG00000103257/ENSG00000031698/ENSG00000168003/ENSG00000130707/ENSG00000196305/ENSG00000166986/ENSG00000115919/ENSG00000128311/ENSG00000198755/ENSG00000147604/ENSG00000124275/ENSG00000100764/ENSG00000137767/ENSG00000150540/ENSG00000070669/ENSG00000160200/ENSG00000148090/ENSG00000132837
R-HSA-70326	Glucose metabolism	6/979	84/9020	0.905474	1	ENSG00000100889/ENSG00000113552/ENSG00000183048/ENSG00000172331/ENSG00000108515/ENSG00000134955	PCK2/GNPDA1/SLC25A10/BPGM/ENO3/SLC37A2	5106/10007/1468/669/2027/219855	6	4	ENSG00000183048/ENSG00000172331/ENSG00000108515/ENSG00000134955	2	ENSG00000100889/ENSG00000113552
R-HSA-2559580	Oxidative Stress Induced Senescence	9/979	118/9020	0.905752	1	ENSG00000101412/ENSG00000273983/ENSG00000108984/ENSG00000135446/ENSG00000007968/ENSG00000197442/ENSG00000196890/ENSG00000124635/ENSG00000274267	E2F1/HIST1H3G/MAP2K6/CDK4/E2F2/MAP3K5/HIST3H2BB/HIST1H2BJ/HIST1H3B	1869/8355/5608/1019/1870/4217/128312/8970/8358	9	7	ENSG00000101412/ENSG00000273983/ENSG00000108984/ENSG00000007968/ENSG00000196890/ENSG00000124635/ENSG00000274267	2	ENSG00000135446/ENSG00000197442
R-HSA-176033	Interactions of Vpr with host cellular proteins	2/979	35/9020	0.906091	1	ENSG00000169100/ENSG00000151729	SLC25A6/SLC25A4	293/291	2	0		2	ENSG00000169100/ENSG00000151729
R-HSA-9006936	Signaling by TGF-beta family members	7/979	96/9020	0.908384	1	ENSG00000095739/ENSG00000163083/ENSG00000104899/ENSG00000143799/ENSG00000120693/ENSG00000102981/ENSG00000106366	BAMBI/INHBB/AMH/PARP1/SMAD9/PARD6A/SERPINE1	25805/3625/268/142/4093/50855/5054	7	5	ENSG00000095739/ENSG00000163083/ENSG00000104899/ENSG00000143799/ENSG00000102981	2	ENSG00000120693/ENSG00000106366
R-HSA-6802957	Oncogenic MAPK signaling	5/979	73/9020	0.909715	1	ENSG00000115414/ENSG00000153094/ENSG00000005961/ENSG00000197283/ENSG00000171435	FN1/BCL2L11/ITGA2B/SYNGAP1/KSR2	2335/10018/3674/8831/283455	5	3	ENSG00000005961/ENSG00000197283/ENSG00000171435	2	ENSG00000115414/ENSG00000153094
R-HSA-420499	Class C/3 (Metabotropic glutamate/pheromone receptors)	1/979	21/9020	0.910682	1	ENSG00000136928	GABBR2	9568	1	1	ENSG00000136928	0
R-HSA-5260271	Diseases of Immune System	1/979	21/9020	0.910682	1	ENSG00000135218	CD36	948	1	0		1	ENSG00000135218
R-HSA-5602358	Diseases associated with the TLR signaling cascade	1/979	21/9020	0.910682	1	ENSG00000135218	CD36	948	1	0		1	ENSG00000135218
R-HSA-5654716	Downstream signaling of activated FGFR4	1/979	21/9020	0.910682	1	ENSG00000156427	FGF18	8817	1	1	ENSG00000156427	0
R-HSA-1227986	Signaling by ERBB2	3/979	49/9020	0.913003	1	ENSG00000178568/ENSG00000174808/ENSG00000138798	ERBB4/BTC/EGF	2066/685/1950	3	2	ENSG00000178568/ENSG00000138798	1	ENSG00000174808
R-HSA-4420097	VEGFA-VEGFR2 Pathway	7/979	97/9020	0.91368	1	ENSG00000101255/ENSG00000112715/ENSG00000112290/ENSG00000055163/ENSG00000164867/ENSG00000150995/ENSG00000141968	TRIB3/VEGFA/WASF1/CYFIP2/NOS3/ITPR1/VAV1	57761/7422/8936/26999/4846/3708/7409	7	4	ENSG00000112290/ENSG00000055163/ENSG00000150995/ENSG00000141968	3	ENSG00000101255/ENSG00000112715/ENSG00000164867
R-HSA-163841	Gamma carboxylation, hypusine formation and arylsulfatase activation	2/979	36/9020	0.914376	1	ENSG00000183087/ENSG00000057593	GAS6/F7	2621/2155	2	2	ENSG00000183087/ENSG00000057593	0
R-HSA-4608870	Asymmetric localization of PCP proteins	4/979	62/9020	0.916218	1	ENSG00000155760/ENSG00000174804/ENSG00000100764/ENSG00000102981	FZD7/FZD4/PSMC1/PARD6A	8324/8322/5700/50855	4	1	ENSG00000102981	3	ENSG00000155760/ENSG00000174804/ENSG00000100764
R-HSA-5696398	Nucleotide Excision Repair	8/979	109/9020	0.916661	1	ENSG00000105486/ENSG00000177084/ENSG00000062822/ENSG00000132646/ENSG00000133119/ENSG00000143799/ENSG00000134574/ENSG00000100479	LIG1/POLE/POLD1/PCNA/RFC3/PARP1/DDB2/POLE2	3978/5426/5424/5111/5983/142/1643/5427	8	8	ENSG00000105486/ENSG00000177084/ENSG00000062822/ENSG00000132646/ENSG00000133119/ENSG00000143799/ENSG00000134574/ENSG00000100479	0
R-HSA-9020702	Interleukin-1 signaling	7/979	98/9020	0.918711	1	ENSG00000108984/ENSG00000204305/ENSG00000100764/ENSG00000163221/ENSG00000134070/ENSG00000173432/ENSG00000136689	MAP2K6/AGER/PSMC1/S100A12/IRAK2/SAA1/IL1RN	5608/177/5700/6283/3656/6288/3557	7	3	ENSG00000108984/ENSG00000204305/ENSG00000173432	4	ENSG00000100764/ENSG00000163221/ENSG00000134070/ENSG00000136689
R-HSA-1296041	Activation of G protein gated Potassium channels	1/979	22/9020	0.920399	1	ENSG00000136928	GABBR2	9568	1	1	ENSG00000136928	0
R-HSA-1296059	G protein gated Potassium channels	1/979	22/9020	0.920399	1	ENSG00000136928	GABBR2	9568	1	1	ENSG00000136928	0
R-HSA-1368082	RORA activates gene expression	1/979	22/9020	0.920399	1	ENSG00000069667	RORA	6095	1	0		1	ENSG00000069667
R-HSA-3238698	WNT ligand biogenesis and trafficking	1/979	22/9020	0.920399	1	ENSG00000169884	WNT10B	7480	1	1	ENSG00000169884	0
R-HSA-373753	Nephrin family interactions	1/979	22/9020	0.920399	1	ENSG00000147044	CASK	8573	1	0		1	ENSG00000147044
R-HSA-450321	JNK (c-Jun kinases) phosphorylation and activation mediated by activated human TAK1	1/979	22/9020	0.920399	1	ENSG00000134070	IRAK2	3656	1	0		1	ENSG00000134070
R-HSA-5223345	Miscellaneous transport and binding events	1/979	22/9020	0.920399	1	ENSG00000160862	AZGP1	563	1	0		1	ENSG00000160862
R-HSA-997272	Inhibition of voltage gated Ca2+ channels via Gbeta/gamma subunits	1/979	22/9020	0.920399	1	ENSG00000136928	GABBR2	9568	1	1	ENSG00000136928	0
R-HSA-3214815	HDACs deacetylate histones	6/979	87/9020	0.921831	1	ENSG00000273983/ENSG00000196890/ENSG00000100429/ENSG00000124635/ENSG00000274267/ENSG00000276903	HIST1H3G/HIST3H2BB/HDAC10/HIST1H2BJ/HIST1H3B/HIST1H2AL	8355/128312/83933/8970/8358/8332	6	6	ENSG00000273983/ENSG00000196890/ENSG00000100429/ENSG00000124635/ENSG00000274267/ENSG00000276903	0
R-HSA-975138	TRAF6 mediated induction of NFkB and MAP kinases upon TLR7/8 or 9 activation	6/979	87/9020	0.921831	1	ENSG00000095015/ENSG00000108984/ENSG00000204305/ENSG00000163221/ENSG00000134070/ENSG00000173432	MAP3K1/MAP2K6/AGER/S100A12/IRAK2/SAA1	4214/5608/177/6283/3656/6288	6	3	ENSG00000108984/ENSG00000204305/ENSG00000173432	3	ENSG00000095015/ENSG00000163221/ENSG00000134070
R-HSA-1483257	Phospholipid metabolism	16/979	199/9020	0.924999	1	ENSG00000153395/ENSG00000075651/ENSG00000188257/ENSG00000105559/ENSG00000062282/ENSG00000165782/ENSG00000087085/ENSG00000176454/ENSG00000090975/ENSG00000153982/ENSG00000069764/ENSG00000121316/ENSG00000158555/ENSG00000107242/ENSG00000180089/ENSG00000153246	LPCAT1/PLD1/PLA2G2A/PLEKHA4/DGAT2/PIP4P1/ACHE/LPCAT4/PITPNM2/GDPD1/PLA2G10/PLBD1/GDPD5/PIP5K1B/TMEM86B/PLA2R1	79888/5337/5320/57664/84649/90809/43/254531/57605/284161/8399/79887/81544/8395/255043/22925	16	9	ENSG00000188257/ENSG00000087085/ENSG00000176454/ENSG00000090975/ENSG00000069764/ENSG00000121316/ENSG00000158555/ENSG00000180089/ENSG00000153246	7	ENSG00000153395/ENSG00000075651/ENSG00000105559/ENSG00000062282/ENSG00000165782/ENSG00000153982/ENSG00000107242
R-HSA-5663202	Diseases of signal transduction	30/979	346/9020	0.925672	1	ENSG00000164690/ENSG00000107984/ENSG00000124762/ENSG00000111276/ENSG00000137868/ENSG00000135547/ENSG00000115414/ENSG00000115415/ENSG00000185950/ENSG00000156427/ENSG00000068078/ENSG00000178568/ENSG00000108773/ENSG00000214357/ENSG00000174804/ENSG00000153094/ENSG00000066468/ENSG00000077782/ENSG00000005961/ENSG00000094631/ENSG00000101384/ENSG00000100764/ENSG00000100429/ENSG00000139988/ENSG00000174808…	SHH/DKK1/CDKN1A/CDKN1B/STRA6/HEY2/FN1/STAT1/IRS2/FGF18/FGFR3/ERBB4/KAT2A/NEURL1B/FZD4/BCL2L11/FGFR2/FGFR1/ITGA2B/HDAC6/JAG1/PSMC1/HDAC10/RDH12/BTC/SYNGAP1/KSR2/HDAC9/EGF/VAV1	6469/22943/1026/1027/64220/23493/2335/6772/8660/8817/2261/2066/2648/54492/8322/10018/2263/2260/3674/10013/182/5700/83933/145226/685/8831/283455/9734/1950/7409	30	20	ENSG00000164690/ENSG00000107984/ENSG00000137868/ENSG00000135547/ENSG00000156427/ENSG00000068078/ENSG00000178568/ENSG00000108773/ENSG00000214357/ENSG00000066468/ENSG00000077782/ENSG00000005961/ENSG00000094631/ENSG00000101384/ENSG00000100429/ENSG00000197283/ENSG00000171435/ENSG00000048052/ENSG00000138798/ENSG00000141968	10	ENSG00000124762/ENSG00000111276/ENSG00000115414/ENSG00000115415/ENSG00000185950/ENSG00000174804/ENSG00000153094/ENSG00000100764/ENSG00000139988/ENSG00000174808
R-HSA-69601	Ubiquitin Mediated Degradation of Phosphorylated Cdc25A	3/979	51/9020	0.926078	1	ENSG00000100764/ENSG00000164045/ENSG00000149554	PSMC1/CDC25A/CHEK1	5700/993/1111	3	2	ENSG00000164045/ENSG00000149554	1	ENSG00000100764
R-HSA-69610	p53-Independent DNA Damage Response	3/979	51/9020	0.926078	1	ENSG00000100764/ENSG00000164045/ENSG00000149554	PSMC1/CDC25A/CHEK1	5700/993/1111	3	2	ENSG00000164045/ENSG00000149554	1	ENSG00000100764
R-HSA-69613	p53-Independent G1/S DNA damage checkpoint	3/979	51/9020	0.926078	1	ENSG00000100764/ENSG00000164045/ENSG00000149554	PSMC1/CDC25A/CHEK1	5700/993/1111	3	2	ENSG00000164045/ENSG00000149554	1	ENSG00000100764
R-HSA-5696394	DNA Damage Recognition in GG-NER	2/979	38/9020	0.928929	1	ENSG00000143799/ENSG00000134574	PARP1/DDB2	142/1643	2	2	ENSG00000143799/ENSG00000134574	0
R-HSA-164952	The role of Nef in HIV-1 replication and disease pathogenesis	1/979	23/9020	0.929059	1	ENSG00000101336	HCK	3055	1	0		1	ENSG00000101336
R-HSA-186712	Regulation of beta-cell development	1/979	23/9020	0.929059	1	ENSG00000116833	NR5A2	2494	1	1	ENSG00000116833	0
R-HSA-210500	Glutamate Neurotransmitter Release Cycle	1/979	23/9020	0.929059	1	ENSG00000110436	SLC1A2	6506	1	0		1	ENSG00000110436
R-HSA-212676	Dopamine Neurotransmitter Release Cycle	1/979	23/9020	0.929059	1	ENSG00000147044	CASK	8573	1	0		1	ENSG00000147044
R-HSA-2173795	Downregulation of SMAD2/3:SMAD4 transcriptional activity	1/979	23/9020	0.929059	1	ENSG00000143799	PARP1	142	1	1	ENSG00000143799	0
R-HSA-3295583	TRP channels	1/979	23/9020	0.929059	1	ENSG00000142185	TRPM2	7226	1	1	ENSG00000142185	0
R-HSA-5654687	Downstream signaling of activated FGFR1	1/979	23/9020	0.929059	1	ENSG00000077782	FGFR1	2260	1	1	ENSG00000077782	0
R-HSA-70895	Branched-chain amino acid catabolism	1/979	23/9020	0.929059	1	ENSG00000148090	AUH	549	1	0		1	ENSG00000148090
R-HSA-937041	IKK complex recruitment mediated by RIP1	1/979	23/9020	0.929059	1	ENSG00000023445	BIRC3	330	1	0		1	ENSG00000023445
R-HSA-168181	Toll Like Receptor 7/8 (TLR7/8) Cascade	6/979	89/9020	0.931309	1	ENSG00000095015/ENSG00000108984/ENSG00000204305/ENSG00000163221/ENSG00000134070/ENSG00000173432	MAP3K1/MAP2K6/AGER/S100A12/IRAK2/SAA1	4214/5608/177/6283/3656/6288	6	3	ENSG00000108984/ENSG00000204305/ENSG00000173432	3	ENSG00000095015/ENSG00000163221/ENSG00000134070
R-HSA-975155	MyD88 dependent cascade initiated on endosome	6/979	89/9020	0.931309	1	ENSG00000095015/ENSG00000108984/ENSG00000204305/ENSG00000163221/ENSG00000134070/ENSG00000173432	MAP3K1/MAP2K6/AGER/S100A12/IRAK2/SAA1	4214/5608/177/6283/3656/6288	6	3	ENSG00000108984/ENSG00000204305/ENSG00000173432	3	ENSG00000095015/ENSG00000163221/ENSG00000134070
R-HSA-8854050	FBXL7 down-regulates AURKA during mitotic entry and in early mitosis	3/979	52/9020	0.931916	1	ENSG00000087586/ENSG00000100764/ENSG00000183580	AURKA/PSMC1/FBXL7	6790/5700/23194	3	2	ENSG00000087586/ENSG00000183580	1	ENSG00000100764
R-HSA-174154	APC/C:Cdc20 mediated degradation of Securin	4/979	65/9020	0.932963	1	ENSG00000175063/ENSG00000117399/ENSG00000164611/ENSG00000100764	UBE2C/CDC20/PTTG1/PSMC1	11065/991/9232/5700	4	3	ENSG00000175063/ENSG00000117399/ENSG00000164611	1	ENSG00000100764
R-HSA-983705	Signaling by the B Cell Receptor (BCR)	8/979	113/9020	0.933938	1	ENSG00000146232/ENSG00000095585/ENSG00000070190/ENSG00000142867/ENSG00000100764/ENSG00000172575/ENSG00000150995/ENSG00000141968	NFKBIE/BLNK/DAPP1/BCL10/PSMC1/RASGRP1/ITPR1/VAV1	4794/29760/27071/8915/5700/10125/3708/7409	8	2	ENSG00000150995/ENSG00000141968	6	ENSG00000146232/ENSG00000095585/ENSG00000070190/ENSG00000142867/ENSG00000100764/ENSG00000172575
R-HSA-390471	Association of TriC/CCT with target proteins during biosynthesis	2/979	39/9020	0.935298	1	ENSG00000105173/ENSG00000175305	CCNE1/CCNE2	898/9134	2	2	ENSG00000105173/ENSG00000175305	0
R-HSA-8853659	RET signaling	2/979	39/9020	0.935298	1	ENSG00000185950/ENSG00000168621	IRS2/GDNF	8660/2668	2	0		2	ENSG00000185950/ENSG00000168621
R-HSA-446652	Interleukin-1 family signaling	9/979	125/9020	0.93596	1	ENSG00000108984/ENSG00000204305/ENSG00000100764/ENSG00000012779/ENSG00000163221/ENSG00000150782/ENSG00000134070/ENSG00000173432/ENSG00000136689	MAP2K6/AGER/PSMC1/ALOX5/S100A12/IL18/IRAK2/SAA1/IL1RN	5608/177/5700/240/6283/3606/3656/6288/3557	9	4	ENSG00000108984/ENSG00000204305/ENSG00000012779/ENSG00000173432	5	ENSG00000100764/ENSG00000163221/ENSG00000150782/ENSG00000134070/ENSG00000136689
R-HSA-180024	DARPP-32 events	1/979	24/9020	0.936779	1	ENSG00000065989	PDE4A	5141	1	1	ENSG00000065989	0
R-HSA-8963899	Plasma lipoprotein remodeling	1/979	24/9020	0.936779	1	ENSG00000118137	APOA1	335	1	1	ENSG00000118137	0
R-HSA-174113	SCF-beta-TrCP mediated degradation of Emi1	3/979	53/9020	0.937328	1	ENSG00000117399/ENSG00000100764/ENSG00000112029	CDC20/PSMC1/FBXO5	991/5700/26271	3	2	ENSG00000117399/ENSG00000112029	1	ENSG00000100764
R-HSA-5620924	Intraflagellar transport	3/979	53/9020	0.937328	1	ENSG00000167552/ENSG00000075886/ENSG00000168589	TUBA1A/TUBA3D/DYNLRB2	7846/113457/83657	3	0		3	ENSG00000167552/ENSG00000075886/ENSG00000168589
R-HSA-392451	G beta:gamma signalling through PI3Kgamma	2/979	40/9020	0.941123	1	ENSG00000127588/ENSG00000114450	GNG13/GNB4	51764/59345	2	1	ENSG00000127588	1	ENSG00000114450
R-HSA-1834949	Cytosolic sensors of pathogen-associated DNA	4/979	67/9020	0.942378	1	ENSG00000204305/ENSG00000163221/ENSG00000110042/ENSG00000173432	AGER/S100A12/DTX4/SAA1	177/6283/23220/6288	4	3	ENSG00000204305/ENSG00000110042/ENSG00000173432	1	ENSG00000163221
R-HSA-211945	Phase I - Functionalization of compounds	6/979	92/9020	0.943623	1	ENSG00000108602/ENSG00000063438/ENSG00000138115/ENSG00000106258/ENSG00000036530/ENSG00000059377	ALDH3A1/AHRR/CYP2C8/CYP3A5/CYP46A1/TBXAS1	218/57491/1558/1577/10858/6916	6	6	ENSG00000108602/ENSG00000063438/ENSG00000138115/ENSG00000106258/ENSG00000036530/ENSG00000059377	0
R-HSA-5654726	Negative regulation of FGFR1 signaling	1/979	25/9020	0.943659	1	ENSG00000077782	FGFR1	2260	1	1	ENSG00000077782	0
R-HSA-5654733	Negative regulation of FGFR4 signaling	1/979	25/9020	0.943659	1	ENSG00000156427	FGF18	8817	1	1	ENSG00000156427	0
R-HSA-3858494	Beta-catenin independent WNT signaling	10/979	139/9020	0.944674	1	ENSG00000155760/ENSG00000174804/ENSG00000100764/ENSG00000138795/ENSG00000127588/ENSG00000126583/ENSG00000185532/ENSG00000102981/ENSG00000114450/ENSG00000150995	FZD7/FZD4/PSMC1/LEF1/GNG13/PRKCG/PRKG1/PARD6A/GNB4/ITPR1	8324/8322/5700/51176/51764/5582/5592/50855/59345/3708	10	6	ENSG00000138795/ENSG00000127588/ENSG00000126583/ENSG00000185532/ENSG00000102981/ENSG00000150995	4	ENSG00000155760/ENSG00000174804/ENSG00000100764/ENSG00000114450
R-HSA-168138	Toll Like Receptor 9 (TLR9) Cascade	6/979	93/9020	0.947266	1	ENSG00000095015/ENSG00000108984/ENSG00000204305/ENSG00000163221/ENSG00000134070/ENSG00000173432	MAP3K1/MAP2K6/AGER/S100A12/IRAK2/SAA1	4214/5608/177/6283/3656/6288	6	3	ENSG00000108984/ENSG00000204305/ENSG00000173432	3	ENSG00000095015/ENSG00000163221/ENSG00000134070
R-HSA-5668541	TNFR2 non-canonical NF-kB pathway	6/979	93/9020	0.947266	1	ENSG00000186891/ENSG00000164761/ENSG00000227507/ENSG00000100764/ENSG00000023445/ENSG00000158813	TNFRSF18/TNFRSF11B/LTB/PSMC1/BIRC3/EDA	8784/4982/4050/5700/330/1896	6	3	ENSG00000186891/ENSG00000227507/ENSG00000158813	3	ENSG00000164761/ENSG00000100764/ENSG00000023445
R-HSA-211859	Biological oxidations	14/979	185/9020	0.947952	1	ENSG00000128965/ENSG00000196620/ENSG00000124275/ENSG00000108602/ENSG00000063438/ENSG00000138115/ENSG00000106258/ENSG00000036530/ENSG00000099998/ENSG00000128294/ENSG00000100031/ENSG00000197888/ENSG00000162482/ENSG00000059377	CHAC1/UGT2B15/MTRR/ALDH3A1/AHRR/CYP2C8/CYP3A5/CYP46A1/GGT5/TPST2/GGT1/UGT2B17/AKR7A3/TBXAS1	79094/7366/4552/218/57491/1558/1577/10858/2687/8459/2678/7367/22977/6916	14	10	ENSG00000196620/ENSG00000108602/ENSG00000063438/ENSG00000138115/ENSG00000106258/ENSG00000036530/ENSG00000100031/ENSG00000197888/ENSG00000162482/ENSG00000059377	4	ENSG00000128965/ENSG00000124275/ENSG00000099998/ENSG00000128294
R-HSA-202433	Generation of second messenger molecules	1/979	26/9020	0.949791	1	ENSG00000015285	WAS	7454	1	1	ENSG00000015285	0
R-HSA-2173788	Downregulation of TGF-beta receptor signaling	1/979	26/9020	0.949791	1	ENSG00000095739	BAMBI	25805	1	1	ENSG00000095739	0
R-HSA-5688426	Deubiquitination	21/979	262/9020	0.950078	1	ENSG00000170312/ENSG00000117399/ENSG00000100644/ENSG00000145386/ENSG00000133101/ENSG00000169083/ENSG00000108773/ENSG00000134574/ENSG00000036672/ENSG00000152484/ENSG00000138376/ENSG00000100764/ENSG00000090432/ENSG00000012048/ENSG00000023445/ENSG00000196890/ENSG00000164045/ENSG00000092853/ENSG00000124635/ENSG00000168646/ENSG00000276903	CDK1/CDC20/HIF1A/CCNA2/CCNA1/AR/KAT2A/DDB2/USP2/USP12/BARD1/PSMC1/MUL1/BRCA1/BIRC3/HIST3H2BB/CDC25A/CLSPN/HIST1H2BJ/AXIN2/HIST1H2AL	983/991/3091/890/8900/367/2648/1643/9099/219333/580/5700/79594/672/330/128312/993/63967/8970/8313/8332	21	15	ENSG00000170312/ENSG00000117399/ENSG00000145386/ENSG00000133101/ENSG00000169083/ENSG00000108773/ENSG00000134574/ENSG00000138376/ENSG00000012048/ENSG00000196890/ENSG00000164045/ENSG00000092853/ENSG00000124635/ENSG00000168646/ENSG00000276903	6	ENSG00000100644/ENSG00000036672/ENSG00000152484/ENSG00000100764/ENSG00000090432/ENSG00000023445
R-HSA-3214841	PKMTs methylate histone lysines	4/979	69/9020	0.950572	1	ENSG00000109685/ENSG00000273983/ENSG00000101945/ENSG00000274267	NSD2/HIST1H3G/SUV39H1/HIST1H3B	7468/8355/6839/8358	4	4	ENSG00000109685/ENSG00000273983/ENSG00000101945/ENSG00000274267	0
R-HSA-1660662	Glycosphingolipid metabolism	2/979	42/9020	0.951311	1	ENSG00000204386/ENSG00000135454	NEU1/B4GALNT1	4758/2583	2	1	ENSG00000135454	1	ENSG00000204386
R-HSA-177929	Signaling by EGFR	2/979	42/9020	0.951311	1	ENSG00000138798/ENSG00000164056	EGF/SPRY1	1950/10252	2	1	ENSG00000138798	1	ENSG00000164056
R-HSA-5654736	Signaling by FGFR1	2/979	42/9020	0.951311	1	ENSG00000156427/ENSG00000077782	FGF18/FGFR1	8817/2260	2	2	ENSG00000156427/ENSG00000077782	0
R-HSA-1483255	PI Metabolism	5/979	82/9020	0.951769	1	ENSG00000105559/ENSG00000165782/ENSG00000153982/ENSG00000158555/ENSG00000107242	PLEKHA4/PIP4P1/GDPD1/GDPD5/PIP5K1B	57664/90809/284161/81544/8395	5	1	ENSG00000158555	4	ENSG00000105559/ENSG00000165782/ENSG00000153982/ENSG00000107242
R-HSA-427389	ERCC6 (CSB) and EHMT2 (G9a) positively regulate rRNA expression	4/979	70/9020	0.954254	1	ENSG00000273983/ENSG00000196890/ENSG00000124635/ENSG00000274267	HIST1H3G/HIST3H2BB/HIST1H2BJ/HIST1H3B	8355/128312/8970/8358	4	4	ENSG00000273983/ENSG00000196890/ENSG00000124635/ENSG00000274267	0
R-HSA-9006931	Signaling by Nuclear Receptors	14/979	188/9020	0.955189	1	ENSG00000143320/ENSG00000118513/ENSG00000273983/ENSG00000178568/ENSG00000184254/ENSG00000170786/ENSG00000171791/ENSG00000139547/ENSG00000196890/ENSG00000004799/ENSG00000124635/ENSG00000116833/ENSG00000274267/ENSG00000128918	CRABP2/MYB/HIST1H3G/ERBB4/ALDH1A3/SDR16C5/BCL2/RDH16/HIST3H2BB/PDK4/HIST1H2BJ/NR5A2/HIST1H3B/ALDH1A2	1382/4602/8355/2066/220/195814/596/8608/128312/5166/8970/2494/8358/8854	14	9	ENSG00000143320/ENSG00000273983/ENSG00000178568/ENSG00000184254/ENSG00000196890/ENSG00000124635/ENSG00000116833/ENSG00000274267/ENSG00000128918	5	ENSG00000118513/ENSG00000170786/ENSG00000171791/ENSG00000139547/ENSG00000004799
R-HSA-2173793	Transcriptional activity of SMAD2/SMAD3:SMAD4 heterotrimer	2/979	43/9020	0.955751	1	ENSG00000143799/ENSG00000106366	PARP1/SERPINE1	142/5054	2	1	ENSG00000143799	1	ENSG00000106366
R-HSA-397795	G-protein beta:gamma signalling	2/979	43/9020	0.955751	1	ENSG00000127588/ENSG00000114450	GNG13/GNB4	51764/59345	2	1	ENSG00000127588	1	ENSG00000114450
R-HSA-5696395	Formation of Incision Complex in GG-NER	2/979	43/9020	0.955751	1	ENSG00000143799/ENSG00000134574	PARP1/DDB2	142/1643	2	2	ENSG00000143799/ENSG00000134574	0
R-HSA-75893	TNF signaling	2/979	43/9020	0.955751	1	ENSG00000036672/ENSG00000023445	USP2/BIRC3	9099/330	2	0		2	ENSG00000036672/ENSG00000023445
R-HSA-186763	Downstream signal transduction	1/979	28/9020	0.960127	1	ENSG00000115415	STAT1	6772	1	0		1	ENSG00000115415
R-HSA-8982491	Glycogen metabolism	1/979	28/9020	0.960127	1	ENSG00000044446	PHKA2	5256	1	1	ENSG00000044446	0
R-HSA-170834	Signaling by TGF-beta Receptor Complex	4/979	72/9020	0.960873	1	ENSG00000095739/ENSG00000143799/ENSG00000102981/ENSG00000106366	BAMBI/PARP1/PARD6A/SERPINE1	25805/142/50855/5054	4	3	ENSG00000095739/ENSG00000143799/ENSG00000102981	1	ENSG00000106366
R-HSA-5250924	B-WICH complex positively regulates rRNA expression	5/979	85/9020	0.961209	1	ENSG00000273983/ENSG00000108773/ENSG00000196890/ENSG00000124635/ENSG00000274267	HIST1H3G/KAT2A/HIST3H2BB/HIST1H2BJ/HIST1H3B	8355/2648/128312/8970/8358	5	5	ENSG00000273983/ENSG00000108773/ENSG00000196890/ENSG00000124635/ENSG00000274267	0
R-HSA-5610787	Hedgehog 'off' state	7/979	110/9020	0.961859	1	ENSG00000167552/ENSG00000173175/ENSG00000185920/ENSG00000100764/ENSG00000138031/ENSG00000075886/ENSG00000164066	TUBA1A/ADCY5/PTCH1/PSMC1/ADCY3/TUBA3D/INTU	7846/111/5727/5700/109/113457/27152	7	3	ENSG00000173175/ENSG00000138031/ENSG00000164066	4	ENSG00000167552/ENSG00000185920/ENSG00000100764/ENSG00000075886
R-HSA-72662	Activation of the mRNA upon binding of the cap-binding complex and eIFs, and subsequent binding to 43S	3/979	59/9020	0.962267	1	ENSG00000125977/ENSG00000175390/ENSG00000187840	EIF2S2/EIF3F/EIF4EBP1	8894/8665/1978	3	0		3	ENSG00000125977/ENSG00000175390/ENSG00000187840
R-HSA-168164	Toll Like Receptor 3 (TLR3) Cascade	6/979	98/9020	0.962494	1	ENSG00000108984/ENSG00000204305/ENSG00000023445/ENSG00000163221/ENSG00000134070/ENSG00000173432	MAP2K6/AGER/BIRC3/S100A12/IRAK2/SAA1	5608/177/330/6283/3656/6288	6	3	ENSG00000108984/ENSG00000204305/ENSG00000173432	3	ENSG00000023445/ENSG00000163221/ENSG00000134070
R-HSA-3214858	RMTs methylate histone arginines	4/979	73/9020	0.963838	1	ENSG00000273983/ENSG00000135446/ENSG00000274267/ENSG00000276903	HIST1H3G/CDK4/HIST1H3B/HIST1H2AL	8355/1019/8358/8332	4	3	ENSG00000273983/ENSG00000274267/ENSG00000276903	1	ENSG00000135446
R-HSA-9007101	Rab regulation of trafficking	8/979	123/9020	0.96414	1	ENSG00000118508/ENSG00000041353/ENSG00000167994/ENSG00000105339/ENSG00000155961/ENSG00000274512/ENSG00000170296/ENSG00000175463	RAB32/RAB27B/RAB3IL1/DENND3/RAB39B/TBC1D3/GABARAP/TBC1D10C	10981/5874/5866/22898/116442/729873/11337/374403	8	3	ENSG00000105339/ENSG00000274512/ENSG00000175463	5	ENSG00000118508/ENSG00000041353/ENSG00000167994/ENSG00000155961/ENSG00000170296
R-HSA-162588	Budding and maturation of HIV virion	1/979	29/9020	0.964468	1	ENSG00000164695	CHMP4C	92421	1	0		1	ENSG00000164695
R-HSA-166166	MyD88-independent TLR4 cascade	6/979	99/9020	0.965011	1	ENSG00000108984/ENSG00000204305/ENSG00000023445/ENSG00000163221/ENSG00000134070/ENSG00000173432	MAP2K6/AGER/BIRC3/S100A12/IRAK2/SAA1	5608/177/330/6283/3656/6288	6	3	ENSG00000108984/ENSG00000204305/ENSG00000173432	3	ENSG00000023445/ENSG00000163221/ENSG00000134070
R-HSA-937061	TRIF(TICAM1)-mediated TLR4 signaling	6/979	99/9020	0.965011	1	ENSG00000108984/ENSG00000204305/ENSG00000023445/ENSG00000163221/ENSG00000134070/ENSG00000173432	MAP2K6/AGER/BIRC3/S100A12/IRAK2/SAA1	5608/177/330/6283/3656/6288	6	3	ENSG00000108984/ENSG00000204305/ENSG00000173432	3	ENSG00000023445/ENSG00000163221/ENSG00000134070
R-HSA-418594	G alpha (i) signalling events	23/979	292/9020	0.965318	1	ENSG00000137868/ENSG00000169439/ENSG00000076344/ENSG00000173175/ENSG00000142798/ENSG00000163739/ENSG00000132554/ENSG00000139547/ENSG00000143333/ENSG00000157193/ENSG00000138031/ENSG00000197405/ENSG00000139988/ENSG00000065989/ENSG00000127588/ENSG00000173432/ENSG00000126583/ENSG00000118137/ENSG00000136928/ENSG00000162009/ENSG00000114450/ENSG00000150995/ENSG00000125510	STRA6/SDC2/RGS11/ADCY5/HSPG2/CXCL1/RGS22/RDH16/RGS16/LRP8/ADCY3/C5AR1/RDH12/PDE4A/GNG13/SAA1/PRKCG/APOA1/GABBR2/SSTR5/GNB4/ITPR1/OPRL1	64220/6383/8786/111/3339/2919/26166/8608/6004/7804/109/728/145226/5141/51764/6288/5582/335/9568/6755/59345/3708/4987	23	18	ENSG00000137868/ENSG00000169439/ENSG00000076344/ENSG00000173175/ENSG00000142798/ENSG00000163739/ENSG00000143333/ENSG00000157193/ENSG00000138031/ENSG00000197405/ENSG00000065989/ENSG00000127588/ENSG00000173432/ENSG00000126583/ENSG00000118137/ENSG00000136928/ENSG00000150995/ENSG00000125510	5	ENSG00000132554/ENSG00000139547/ENSG00000139988/ENSG00000162009/ENSG00000114450
R-HSA-388841	Costimulation by the CD28 family	3/979	60/9020	0.965382	1	ENSG00000101255/ENSG00000277117/ENSG00000141968	TRIB3/LOC102723996/VAV1	57761/102723996/7409	3	1	ENSG00000141968	2	ENSG00000101255/ENSG00000277117
R-HSA-171306	Packaging Of Telomere Ends	2/979	46/9020	0.966862	1	ENSG00000196890/ENSG00000124635	HIST3H2BB/HIST1H2BJ	128312/8970	2	2	ENSG00000196890/ENSG00000124635	0
R-HSA-611105	Respiratory electron transport	6/979	100/9020	0.967373	1	ENSG00000198695/ENSG00000198888/ENSG00000198727/ENSG00000198886/ENSG00000198786/ENSG00000178127	ND6/ND1/CYTB/ND4/ND5/NDUFV2	4541/4535/4519/4538/4540/4729	6	6	ENSG00000198695/ENSG00000198888/ENSG00000198727/ENSG00000198886/ENSG00000198786/ENSG00000178127	0
R-HSA-190236	Signaling by FGFR	4/979	75/9020	0.969153	1	ENSG00000156427/ENSG00000068078/ENSG00000066468/ENSG00000077782	FGF18/FGFR3/FGFR2/FGFR1	8817/2261/2263/2260	4	4	ENSG00000156427/ENSG00000068078/ENSG00000066468/ENSG00000077782	0
R-HSA-3214842	HDMs demethylate histones	2/979	47/9020	0.969929	1	ENSG00000273983/ENSG00000274267	HIST1H3G/HIST1H3B	8355/8358	2	2	ENSG00000273983/ENSG00000274267	0
R-HSA-8878171	Transcriptional regulation by RUNX1	16/979	219/9020	0.971026	1	ENSG00000131981/ENSG00000186891/ENSG00000118513/ENSG00000273983/ENSG00000158321/ENSG00000005961/ENSG00000136943/ENSG00000100764/ENSG00000184557/ENSG00000119508/ENSG00000196890/ENSG00000078900/ENSG00000184113/ENSG00000124635/ENSG00000274267/ENSG00000123405	LGALS3/TNFRSF18/MYB/HIST1H3G/AUTS2/ITGA2B/CTSV/PSMC1/SOCS3/NR4A3/HIST3H2BB/TP73/CLDN5/HIST1H2BJ/HIST1H3B/NFE2	3958/8784/4602/8355/26053/3674/1515/5700/9021/8013/128312/7161/7122/8970/8358/4778	16	11	ENSG00000186891/ENSG00000273983/ENSG00000158321/ENSG00000005961/ENSG00000136943/ENSG00000119508/ENSG00000196890/ENSG00000078900/ENSG00000184113/ENSG00000124635/ENSG00000274267	5	ENSG00000131981/ENSG00000118513/ENSG00000100764/ENSG00000184557/ENSG00000123405
R-HSA-4086400	PCP/CE pathway	5/979	89/9020	0.971165	1	ENSG00000155760/ENSG00000174804/ENSG00000100764/ENSG00000126583/ENSG00000102981	FZD7/FZD4/PSMC1/PRKCG/PARD6A	8324/8322/5700/5582/50855	5	2	ENSG00000126583/ENSG00000102981	3	ENSG00000155760/ENSG00000174804/ENSG00000100764
R-HSA-8876198	RAB GEFs exchange GTP for GDP on RABs	5/979	89/9020	0.971165	1	ENSG00000118508/ENSG00000041353/ENSG00000167994/ENSG00000105339/ENSG00000155961	RAB32/RAB27B/RAB3IL1/DENND3/RAB39B	10981/5874/5866/22898/116442	5	1	ENSG00000105339	4	ENSG00000118508/ENSG00000041353/ENSG00000167994/ENSG00000155961
R-HSA-2173796	SMAD2/SMAD3:SMAD4 heterotrimer regulates transcription	1/979	31/9020	0.971785	1	ENSG00000106366	SERPINE1	5054	1	0		1	ENSG00000106366
R-HSA-380108	Chemokine receptors bind chemokines	1/979	31/9020	0.971785	1	ENSG00000163739	CXCL1	2919	1	1	ENSG00000163739	0
R-HSA-73863	RNA Polymerase I Transcription Termination	1/979	31/9020	0.971785	1	ENSG00000177469	CAVIN1	284119	1	1	ENSG00000177469	0
R-HSA-8949613	Cristae formation	1/979	31/9020	0.971785	1	ENSG00000198899	ATP6	4508	1	1	ENSG00000198899	0
R-HSA-1236978	Cross-presentation of soluble exogenous antigens (endosomes)	2/979	48/9020	0.972722	1	ENSG00000100764/ENSG00000011028	PSMC1/MRC2	5700/9902	2	1	ENSG00000011028	1	ENSG00000100764
R-HSA-1234176	Oxygen-dependent proline hydroxylation of Hypoxia-inducible Factor Alpha	3/979	63/9020	0.973337	1	ENSG00000100644/ENSG00000129474/ENSG00000100764	HIF1A/AJUBA/PSMC1	3091/84962/5700	3	0		3	ENSG00000100644/ENSG00000129474/ENSG00000100764
R-HSA-5250941	Negative epigenetic regulation of rRNA expression	6/979	103/9020	0.973608	1	ENSG00000273983/ENSG00000088305/ENSG00000101945/ENSG00000196890/ENSG00000124635/ENSG00000274267	HIST1H3G/DNMT3B/SUV39H1/HIST3H2BB/HIST1H2BJ/HIST1H3B	8355/1789/6839/128312/8970/8358	6	6	ENSG00000273983/ENSG00000088305/ENSG00000101945/ENSG00000196890/ENSG00000124635/ENSG00000274267	0
R-HSA-168274	Export of Viral Ribonucleoproteins from Nucleus	1/979	32/9020	0.974858	1	ENSG00000204388	HSPA1B	3304	1	0		1	ENSG00000204388
R-HSA-2173789	TGF-beta receptor signaling activates SMADs	1/979	32/9020	0.974858	1	ENSG00000095739	BAMBI	25805	1	1	ENSG00000095739	0
R-HSA-432720	Lysosome Vesicle Biogenesis	1/979	32/9020	0.974858	1	ENSG00000105612	DNASE2	1777	1	0		1	ENSG00000105612
R-HSA-5663084	Diseases of carbohydrate metabolism	1/979	32/9020	0.974858	1	ENSG00000138030	KHK	3795	1	1	ENSG00000138030	0
R-HSA-917729	Endosomal Sorting Complex Required For Transport (ESCRT)	1/979	32/9020	0.974858	1	ENSG00000164695	CHMP4C	92421	1	0		1	ENSG00000164695
R-HSA-212165	Epigenetic regulation of gene expression	9/979	142/9020	0.976923	1	ENSG00000276043/ENSG00000119403/ENSG00000273983/ENSG00000108773/ENSG00000088305/ENSG00000101945/ENSG00000196890/ENSG00000124635/ENSG00000274267	UHRF1/PHF19/HIST1H3G/KAT2A/DNMT3B/SUV39H1/HIST3H2BB/HIST1H2BJ/HIST1H3B	29128/26147/8355/2648/1789/6839/128312/8970/8358	9	9	ENSG00000276043/ENSG00000119403/ENSG00000273983/ENSG00000108773/ENSG00000088305/ENSG00000101945/ENSG00000196890/ENSG00000124635/ENSG00000274267	0
R-HSA-73864	RNA Polymerase I Transcription	6/979	105/9020	0.977133	1	ENSG00000273983/ENSG00000108773/ENSG00000196890/ENSG00000177469/ENSG00000124635/ENSG00000274267	HIST1H3G/KAT2A/HIST3H2BB/CAVIN1/HIST1H2BJ/HIST1H3B	8355/2648/128312/284119/8970/8358	6	6	ENSG00000273983/ENSG00000108773/ENSG00000196890/ENSG00000177469/ENSG00000124635/ENSG00000274267	0
R-HSA-69229	Ubiquitin-dependent degradation of Cyclin D1	2/979	50/9020	0.977574	1	ENSG00000135446/ENSG00000100764	CDK4/PSMC1	1019/5700	2	0		2	ENSG00000135446/ENSG00000100764
R-HSA-75815	Ubiquitin-dependent degradation of Cyclin D	2/979	50/9020	0.977574	1	ENSG00000135446/ENSG00000100764	CDK4/PSMC1	1019/5700	2	0		2	ENSG00000135446/ENSG00000100764
R-HSA-1169091	Activation of NF-kappaB in B cells	3/979	65/9020	0.97764	1	ENSG00000146232/ENSG00000142867/ENSG00000100764	NFKBIE/BCL10/PSMC1	4794/8915/5700	3	0		3	ENSG00000146232/ENSG00000142867/ENSG00000100764
R-HSA-1660499	Synthesis of PIPs at the plasma membrane	2/979	51/9020	0.979676	1	ENSG00000105559/ENSG00000107242	PLEKHA4/PIP5K1B	57664/8395	2	0		2	ENSG00000105559/ENSG00000107242
R-HSA-71406	Pyruvate metabolism and Citric Acid (TCA) cycle	2/979	51/9020	0.979676	1	ENSG00000004799/ENSG00000100156	PDK4/SLC16A8	5166/23539	2	1	ENSG00000100156	1	ENSG00000004799
R-HSA-72695	Formation of the ternary complex, and subsequently, the 43S complex	2/979	51/9020	0.979676	1	ENSG00000125977/ENSG00000175390	EIF2S2/EIF3F	8894/8665	2	0		2	ENSG00000125977/ENSG00000175390
R-HSA-8856828	Clathrin-mediated endocytosis	8/979	132/9020	0.979988	1	ENSG00000174804/ENSG00000188021/ENSG00000124507/ENSG00000106976/ENSG00000078053/ENSG00000136717/ENSG00000138798/ENSG00000243244	FZD4/UBQLN2/PACSIN1/DNM1/AMPH/BIN1/EGF/STON1	8322/29978/29993/1759/273/274/1950/11037	8	6	ENSG00000124507/ENSG00000106976/ENSG00000078053/ENSG00000136717/ENSG00000138798/ENSG00000243244	2	ENSG00000174804/ENSG00000188021
R-HSA-8956319	Nucleobase catabolism	1/979	34/9020	0.980037	1	ENSG00000106268	NUDT1	4521	1	1	ENSG00000106268	0
R-HSA-8939236	RUNX1 regulates transcription of genes involved in differentiation of HSCs	7/979	120/9020	0.980605	1	ENSG00000118513/ENSG00000273983/ENSG00000100764/ENSG00000196890/ENSG00000078900/ENSG00000124635/ENSG00000274267	MYB/HIST1H3G/PSMC1/HIST3H2BB/TP73/HIST1H2BJ/HIST1H3B	4602/8355/5700/128312/7161/8970/8358	7	5	ENSG00000273983/ENSG00000196890/ENSG00000078900/ENSG00000124635/ENSG00000274267	2	ENSG00000118513/ENSG00000100764
R-HSA-1168372	Downstream signaling events of B Cell Receptor (BCR)	4/979	81/9020	0.981042	1	ENSG00000146232/ENSG00000142867/ENSG00000100764/ENSG00000172575	NFKBIE/BCL10/PSMC1/RASGRP1	4794/8915/5700/10125	4	0		4	ENSG00000146232/ENSG00000142867/ENSG00000100764/ENSG00000172575
R-HSA-70171	Glycolysis	3/979	67/9020	0.981278	1	ENSG00000113552/ENSG00000172331/ENSG00000108515	GNPDA1/BPGM/ENO3	10007/669/2027	3	2	ENSG00000172331/ENSG00000108515	1	ENSG00000113552
R-HSA-532668	N-glycan trimming in the ER and Calnexin/Calreticulin cycle	1/979	35/9020	0.982212	1	ENSG00000100764	PSMC1	5700	1	0		1	ENSG00000100764
R-HSA-5654743	Signaling by FGFR4	1/979	35/9020	0.982212	1	ENSG00000156427	FGF18	8817	1	1	ENSG00000156427	0
R-HSA-3371453	Regulation of HSF1-mediated heat shock response	3/979	68/9020	0.982878	1	ENSG00000204388/ENSG00000107262/ENSG00000173110	HSPA1B/BAG1/HSPA6	3304/573/3310	3	0		3	ENSG00000204388/ENSG00000107262/ENSG00000173110
R-HSA-4641257	Degradation of AXIN	2/979	53/9020	0.983322	1	ENSG00000100764/ENSG00000168646	PSMC1/AXIN2	5700/8313	2	1	ENSG00000168646	1	ENSG00000100764
R-HSA-163200	Respiratory electron transport, ATP synthesis by chemiosmotic coupling, and heat production by uncoupling proteins.	7/979	123/9020	0.984279	1	ENSG00000198695/ENSG00000198888/ENSG00000198899/ENSG00000198727/ENSG00000198886/ENSG00000198786/ENSG00000178127	ND6/ND1/ATP6/CYTB/ND4/ND5/NDUFV2	4541/4535/4508/4519/4538/4540/4729	7	7	ENSG00000198695/ENSG00000198888/ENSG00000198899/ENSG00000198727/ENSG00000198886/ENSG00000198786/ENSG00000178127	0
R-HSA-199992	trans-Golgi Network Vesicle Budding	3/979	69/9020	0.984346	1	ENSG00000167996/ENSG00000087086/ENSG00000105612	FTH1/FTL/DNASE2	2495/2512/1777	3	0		3	ENSG00000167996/ENSG00000087086/ENSG00000105612
R-HSA-421837	Clathrin derived vesicle budding	3/979	69/9020	0.984346	1	ENSG00000167996/ENSG00000087086/ENSG00000105612	FTH1/FTL/DNASE2	2495/2512/1777	3	0		3	ENSG00000167996/ENSG00000087086/ENSG00000105612
R-HSA-450408	AUF1 (hnRNP D0) binds and destabilizes mRNA	2/979	54/9020	0.984899	1	ENSG00000204388/ENSG00000100764	HSPA1B/PSMC1	3304/5700	2	0		2	ENSG00000204388/ENSG00000100764
R-HSA-5362768	Hh mutants that don't undergo autocatalytic processing are degraded by ERAD	2/979	54/9020	0.984899	1	ENSG00000164690/ENSG00000100764	SHH/PSMC1	6469/5700	2	1	ENSG00000164690	1	ENSG00000100764
R-HSA-73777	RNA Polymerase I Chain Elongation	4/979	84/9020	0.985215	1	ENSG00000273983/ENSG00000196890/ENSG00000124635/ENSG00000274267	HIST1H3G/HIST3H2BB/HIST1H2BJ/HIST1H3B	8355/128312/8970/8358	4	4	ENSG00000273983/ENSG00000196890/ENSG00000124635/ENSG00000274267	0
R-HSA-8939902	Regulation of RUNX2 expression and activity	3/979	70/9020	0.985693	1	ENSG00000115415/ENSG00000100764/ENSG00000109705	STAT1/PSMC1/NKX3-2	6772/5700/579	3	1	ENSG00000109705	2	ENSG00000115415/ENSG00000100764
R-HSA-451927	Interleukin-2 family signaling	1/979	37/9020	0.985877	1	ENSG00000115415	STAT1	6772	1	0		1	ENSG00000115415
R-HSA-5689896	Ovarian tumor domain proteases	1/979	37/9020	0.985877	1	ENSG00000170312	CDK1	983	1	1	ENSG00000170312	0
R-HSA-77289	Mitochondrial Fatty Acid Beta-Oxidation	1/979	37/9020	0.985877	1	ENSG00000097021	ACOT7	11332	1	0		1	ENSG00000097021
R-HSA-8939243	RUNX1 interacts with co-factors whose precise effect on RUNX1 targets is not known	1/979	37/9020	0.985877	1	ENSG00000158321	AUTS2	26053	1	1	ENSG00000158321	0
R-HSA-432722	Golgi Associated Vesicle Biogenesis	2/979	55/9020	0.98633	1	ENSG00000167996/ENSG00000087086	FTH1/FTL	2495/2512	2	0		2	ENSG00000167996/ENSG00000087086
R-HSA-2151201	Transcriptional activation of mitochondrial biogenesis	2/979	56/9020	0.987628	1	ENSG00000112096/ENSG00000162851	SOD2/TFB2M	6648/64216	2	0		2	ENSG00000112096/ENSG00000162851
R-HSA-6784531	tRNA processing in the nucleus	2/979	56/9020	0.987628	1	ENSG00000184575/ENSG00000241370	XPOT/RPP21	11260/79897	2	1	ENSG00000241370	1	ENSG00000184575
R-HSA-427413	NoRC negatively regulates rRNA expression	5/979	100/9020	0.987654	1	ENSG00000273983/ENSG00000088305/ENSG00000196890/ENSG00000124635/ENSG00000274267	HIST1H3G/DNMT3B/HIST3H2BB/HIST1H2BJ/HIST1H3B	8355/1789/128312/8970/8358	5	5	ENSG00000273983/ENSG00000088305/ENSG00000196890/ENSG00000124635/ENSG00000274267	0
R-HSA-5250913	Positive epigenetic regulation of rRNA expression	5/979	100/9020	0.987654	1	ENSG00000273983/ENSG00000108773/ENSG00000196890/ENSG00000124635/ENSG00000274267	HIST1H3G/KAT2A/HIST3H2BB/HIST1H2BJ/HIST1H3B	8355/2648/128312/8970/8358	5	5	ENSG00000273983/ENSG00000108773/ENSG00000196890/ENSG00000124635/ENSG00000274267	0
R-HSA-166520	Signaling by NTRKs	4/979	87/9020	0.988506	1	ENSG00000185950/ENSG00000156299/ENSG00000088538/ENSG00000106976	IRS2/TIAM1/DOCK3/DNM1	8660/7074/1795/1759	4	2	ENSG00000088538/ENSG00000106976	2	ENSG00000185950/ENSG00000156299
R-HSA-5387390	Hh mutants abrogate ligand secretion	2/979	57/9020	0.988806	1	ENSG00000164690/ENSG00000100764	SHH/PSMC1	6469/5700	2	1	ENSG00000164690	1	ENSG00000100764
R-HSA-72649	Translation initiation complex formation	2/979	58/9020	0.989875	1	ENSG00000125977/ENSG00000175390	EIF2S2/EIF3F	8894/8665	2	0		2	ENSG00000125977/ENSG00000175390
R-HSA-72702	Ribosomal scanning and start codon recognition	2/979	58/9020	0.989875	1	ENSG00000125977/ENSG00000175390	EIF2S2/EIF3F	8894/8665	2	0		2	ENSG00000125977/ENSG00000175390
R-HSA-73854	RNA Polymerase I Promoter Clearance	5/979	103/9020	0.990277	1	ENSG00000273983/ENSG00000108773/ENSG00000196890/ENSG00000124635/ENSG00000274267	HIST1H3G/KAT2A/HIST3H2BB/HIST1H2BJ/HIST1H3B	8355/2648/128312/8970/8358	5	5	ENSG00000273983/ENSG00000108773/ENSG00000196890/ENSG00000124635/ENSG00000274267	0
R-HSA-9018519	Estrogen-dependent gene expression	8/979	143/9020	0.990555	1	ENSG00000118513/ENSG00000273983/ENSG00000178568/ENSG00000171791/ENSG00000196890/ENSG00000124635/ENSG00000116833/ENSG00000274267	MYB/HIST1H3G/ERBB4/BCL2/HIST3H2BB/HIST1H2BJ/NR5A2/HIST1H3B	4602/8355/2066/596/128312/8970/2494/8358	8	6	ENSG00000273983/ENSG00000178568/ENSG00000196890/ENSG00000124635/ENSG00000116833/ENSG00000274267	2	ENSG00000118513/ENSG00000171791
R-HSA-3108214	SUMOylation of DNA damage response and repair proteins	3/979	75/9020	0.990922	1	ENSG00000197299/ENSG00000143799/ENSG00000012048	BLM/PARP1/BRCA1	641/142/672	3	3	ENSG00000197299/ENSG00000143799/ENSG00000012048	0
R-HSA-168253	Host Interactions with Influenza Factors	1/979	41/9020	0.991099	1	ENSG00000169100	SLC25A6	293	1	0		1	ENSG00000169100
R-HSA-5358351	Signaling by Hedgehog	8/979	144/9020	0.991195	1	ENSG00000164690/ENSG00000167552/ENSG00000173175/ENSG00000185920/ENSG00000100764/ENSG00000138031/ENSG00000075886/ENSG00000164066	SHH/TUBA1A/ADCY5/PTCH1/PSMC1/ADCY3/TUBA3D/INTU	6469/7846/111/5727/5700/109/113457/27152	8	4	ENSG00000164690/ENSG00000173175/ENSG00000138031/ENSG00000164066	4	ENSG00000167552/ENSG00000185920/ENSG00000100764/ENSG00000075886
R-HSA-2871837	FCERI mediated NF-kB activation	3/979	76/9020	0.991719	1	ENSG00000142867/ENSG00000100764/ENSG00000172575	BCL10/PSMC1/RASGRP1	8915/5700/10125	3	0		3	ENSG00000142867/ENSG00000100764/ENSG00000172575
R-HSA-373755	Semaphorin interactions	2/979	60/9020	0.991722	1	ENSG00000112902/ENSG00000198753	SEMA5A/PLXNB3	9037/5365	2	2	ENSG00000112902/ENSG00000198753	0
R-HSA-8856825	Cargo recognition for clathrin-mediated endocytosis	4/979	92/9020	0.992494	1	ENSG00000174804/ENSG00000188021/ENSG00000138798/ENSG00000243244	FZD4/UBQLN2/EGF/STON1	8322/29978/1950/11037	4	2	ENSG00000138798/ENSG00000243244	2	ENSG00000174804/ENSG00000188021
R-HSA-5654738	Signaling by FGFR2	2/979	61/9020	0.992517	1	ENSG00000156427/ENSG00000066468	FGF18/FGFR2	8817/2263	2	2	ENSG00000156427/ENSG00000066468	0
R-HSA-3214847	HATs acetylate histones	7/979	135/9020	0.993413	1	ENSG00000273983/ENSG00000108773/ENSG00000077684/ENSG00000196890/ENSG00000124635/ENSG00000274267/ENSG00000276903	HIST1H3G/KAT2A/JADE1/HIST3H2BB/HIST1H2BJ/HIST1H3B/HIST1H2AL	8355/2648/79960/128312/8970/8358/8332	7	7	ENSG00000273983/ENSG00000108773/ENSG00000077684/ENSG00000196890/ENSG00000124635/ENSG00000274267/ENSG00000276903	0
R-HSA-6807070	PTEN Regulation	7/979	135/9020	0.993413	1	ENSG00000025039/ENSG00000149357/ENSG00000155876/ENSG00000111816/ENSG00000100764/ENSG00000116954/ENSG00000132170	RRAGD/LAMTOR1/RRAGA/FRK/PSMC1/RRAGC/PPARG	58528/55004/10670/2444/5700/64121/5468	7	1	ENSG00000132170	6	ENSG00000025039/ENSG00000149357/ENSG00000155876/ENSG00000111816/ENSG00000100764/ENSG00000116954
R-HSA-1236975	Antigen processing-Cross presentation	4/979	94/9020	0.993684	1	ENSG00000136943/ENSG00000100764/ENSG00000011028/ENSG00000135218	CTSV/PSMC1/MRC2/CD36	1515/5700/9902/948	4	2	ENSG00000136943/ENSG00000011028	2	ENSG00000100764/ENSG00000135218
R-HSA-1592230	Mitochondrial biogenesis	4/979	94/9020	0.993684	1	ENSG00000112096/ENSG00000198899/ENSG00000106617/ENSG00000162851	SOD2/ATP6/PRKAG2/TFB2M	6648/4508/51422/64216	4	1	ENSG00000198899	3	ENSG00000112096/ENSG00000106617/ENSG00000162851
R-HSA-8939211	ESR-mediated signaling	8/979	149/9020	0.993828	1	ENSG00000118513/ENSG00000273983/ENSG00000178568/ENSG00000171791/ENSG00000196890/ENSG00000124635/ENSG00000116833/ENSG00000274267	MYB/HIST1H3G/ERBB4/BCL2/HIST3H2BB/HIST1H2BJ/NR5A2/HIST1H3B	4602/8355/2066/596/128312/8970/2494/8358	8	6	ENSG00000273983/ENSG00000178568/ENSG00000196890/ENSG00000124635/ENSG00000116833/ENSG00000274267	2	ENSG00000118513/ENSG00000171791
R-HSA-174084	Autodegradation of Cdh1 by Cdh1:APC/C	2/979	63/9020	0.99389	1	ENSG00000175063/ENSG00000100764	UBE2C/PSMC1	11065/5700	2	1	ENSG00000175063	1	ENSG00000100764
R-HSA-450294	MAP kinase activation	2/979	63/9020	0.99389	1	ENSG00000108984/ENSG00000134070	MAP2K6/IRAK2	5608/3656	2	1	ENSG00000108984	1	ENSG00000134070
R-HSA-5358346	Hedgehog ligand biogenesis	2/979	63/9020	0.99389	1	ENSG00000164690/ENSG00000100764	SHH/PSMC1	6469/5700	2	1	ENSG00000164690	1	ENSG00000100764
R-HSA-195721	Signaling by WNT	21/979	306/9020	0.993926	1	ENSG00000124766/ENSG00000107984/ENSG00000155760/ENSG00000273983/ENSG00000174804/ENSG00000100764/ENSG00000196890/ENSG00000138795/ENSG00000106829/ENSG00000107242/ENSG00000127588/ENSG00000124635/ENSG00000169884/ENSG00000164362/ENSG00000126583/ENSG00000185532/ENSG00000102981/ENSG00000274267/ENSG00000114450/ENSG00000168646/ENSG00000150995	SOX4/DKK1/FZD7/HIST1H3G/FZD4/PSMC1/HIST3H2BB/LEF1/TLE4/PIP5K1B/GNG13/HIST1H2BJ/WNT10B/TERT/PRKCG/PRKG1/PARD6A/HIST1H3B/GNB4/AXIN2/ITPR1	6659/22943/8324/8355/8322/5700/128312/51176/7091/8395/51764/8970/7480/7015/5582/5592/50855/8358/59345/8313/3708	21	15	ENSG00000107984/ENSG00000273983/ENSG00000196890/ENSG00000138795/ENSG00000106829/ENSG00000127588/ENSG00000124635/ENSG00000169884/ENSG00000164362/ENSG00000126583/ENSG00000185532/ENSG00000102981/ENSG00000274267/ENSG00000168646/ENSG00000150995	6	ENSG00000124766/ENSG00000155760/ENSG00000174804/ENSG00000100764/ENSG00000107242/ENSG00000114450
R-HSA-195253	Degradation of beta-catenin by the destruction complex	3/979	80/9020	0.994282	1	ENSG00000100764/ENSG00000138795/ENSG00000106829	PSMC1/LEF1/TLE4	5700/51176/7091	3	2	ENSG00000138795/ENSG00000106829	1	ENSG00000100764
R-HSA-167161	HIV Transcription Initiation	1/979	45/9020	0.994392	1	ENSG00000178913	TAF7	6879	1	0		1	ENSG00000178913
R-HSA-167162	RNA Polymerase II HIV Promoter Escape	1/979	45/9020	0.994392	1	ENSG00000178913	TAF7	6879	1	0		1	ENSG00000178913
R-HSA-73776	RNA Polymerase II Promoter Escape	1/979	45/9020	0.994392	1	ENSG00000178913	TAF7	6879	1	0		1	ENSG00000178913
R-HSA-73779	RNA Polymerase II Transcription Pre-Initiation And Promoter Opening	1/979	45/9020	0.994392	1	ENSG00000178913	TAF7	6879	1	0		1	ENSG00000178913
R-HSA-75953	RNA Polymerase II Transcription Initiation	1/979	45/9020	0.994392	1	ENSG00000178913	TAF7	6879	1	0		1	ENSG00000178913
R-HSA-76042	RNA Polymerase II Transcription Initiation And Promoter Clearance	1/979	45/9020	0.994392	1	ENSG00000178913	TAF7	6879	1	0		1	ENSG00000178913
R-HSA-2454202	Fc epsilon receptor (FCERI) signaling	6/979	124/9020	0.994538	1	ENSG00000095015/ENSG00000142867/ENSG00000100764/ENSG00000172575/ENSG00000150995/ENSG00000141968	MAP3K1/BCL10/PSMC1/RASGRP1/ITPR1/VAV1	4214/8915/5700/10125/3708/7409	6	2	ENSG00000150995/ENSG00000141968	4	ENSG00000095015/ENSG00000142867/ENSG00000100764/ENSG00000172575
R-HSA-201681	TCF dependent signaling in response to WNT	13/979	214/9020	0.994692	1	ENSG00000124766/ENSG00000107984/ENSG00000273983/ENSG00000174804/ENSG00000100764/ENSG00000196890/ENSG00000138795/ENSG00000106829/ENSG00000107242/ENSG00000124635/ENSG00000164362/ENSG00000274267/ENSG00000168646	SOX4/DKK1/HIST1H3G/FZD4/PSMC1/HIST3H2BB/LEF1/TLE4/PIP5K1B/HIST1H2BJ/TERT/HIST1H3B/AXIN2	6659/22943/8355/8322/5700/128312/51176/7091/8395/8970/7015/8358/8313	13	9	ENSG00000107984/ENSG00000273983/ENSG00000196890/ENSG00000138795/ENSG00000106829/ENSG00000124635/ENSG00000164362/ENSG00000274267/ENSG00000168646	4	ENSG00000124766/ENSG00000174804/ENSG00000100764/ENSG00000107242
R-HSA-5632684	Hedgehog 'on' state	3/979	81/9020	0.994791	1	ENSG00000164690/ENSG00000185920/ENSG00000100764	SHH/PTCH1/PSMC1	6469/5727/5700	3	1	ENSG00000164690	2	ENSG00000185920/ENSG00000100764
R-HSA-351202	Metabolism of polyamines	3/979	82/9020	0.995257	1	ENSG00000130707/ENSG00000100764/ENSG00000111181	ASS1/PSMC1/SLC6A12	445/5700/6539	3	1	ENSG00000111181	2	ENSG00000130707/ENSG00000100764
R-HSA-5658442	Regulation of RAS by GAPs	2/979	66/9020	0.995499	1	ENSG00000100764/ENSG00000197283	PSMC1/SYNGAP1	5700/8831	2	1	ENSG00000197283	1	ENSG00000100764
R-HSA-8948751	Regulation of PTEN stability and activity	2/979	66/9020	0.995499	1	ENSG00000111816/ENSG00000100764	FRK/PSMC1	2444/5700	2	0		2	ENSG00000111816/ENSG00000100764
R-HSA-5578749	Transcriptional regulation by small RNAs	4/979	98/9020	0.995544	1	ENSG00000273983/ENSG00000196890/ENSG00000124635/ENSG00000274267	HIST1H3G/HIST3H2BB/HIST1H2BJ/HIST1H3B	8355/128312/8970/8358	4	4	ENSG00000273983/ENSG00000196890/ENSG00000124635/ENSG00000274267	0
R-HSA-5607764	CLEC7A (Dectin-1) signaling	4/979	98/9020	0.995544	1	ENSG00000142867/ENSG00000100764/ENSG00000172243/ENSG00000150995	BCL10/PSMC1/CLEC7A/ITPR1	8915/5700/64581/3708	4	2	ENSG00000172243/ENSG00000150995	2	ENSG00000142867/ENSG00000100764
R-HSA-73762	RNA Polymerase I Transcription Initiation	1/979	47/9020	0.995549	1	ENSG00000108773	KAT2A	2648	1	1	ENSG00000108773	0
R-HSA-5621481	C-type lectin receptors (CLRs)	6/979	128/9020	0.996017	1	ENSG00000117983/ENSG00000142867/ENSG00000100764/ENSG00000184956/ENSG00000172243/ENSG00000150995	MUC5B/BCL10/PSMC1/MUC6/CLEC7A/ITPR1	727897/8915/5700/4588/64581/3708	6	3	ENSG00000184956/ENSG00000172243/ENSG00000150995	3	ENSG00000117983/ENSG00000142867/ENSG00000100764
R-HSA-211733	Regulation of activated PAK-2p34 by proteasome mediated degradation	1/979	48/9020	0.996034	1	ENSG00000100764	PSMC1	5700	1	0		1	ENSG00000100764
R-HSA-6811440	Retrograde transport at the Trans-Golgi-Network	1/979	48/9020	0.996034	1	ENSG00000164292	RHOBTB3	22836	1	0		1	ENSG00000164292
R-HSA-5687128	MAPK6/MAPK4 signaling	3/979	84/9020	0.996069	1	ENSG00000170312/ENSG00000100764/ENSG00000167617	CDK1/PSMC1/CDC42EP5	983/5700/148170	3	1	ENSG00000170312	2	ENSG00000100764/ENSG00000167617
R-HSA-448424	Interleukin-17 signaling	2/979	68/9020	0.996333	1	ENSG00000108984/ENSG00000134070	MAP2K6/IRAK2	5608/3656	2	1	ENSG00000108984	1	ENSG00000134070
R-HSA-180534	Vpu mediated degradation of CD4	1/979	49/9020	0.996467	1	ENSG00000100764	PSMC1	5700	1	0		1	ENSG00000100764
R-HSA-350562	Regulation of ornithine decarboxylase (ODC)	1/979	49/9020	0.996467	1	ENSG00000100764	PSMC1	5700	1	0		1	ENSG00000100764
R-HSA-1428517	The citric acid (TCA) cycle and respiratory electron transport	9/979	170/9020	0.996516	1	ENSG00000198695/ENSG00000198888/ENSG00000198899/ENSG00000198727/ENSG00000004799/ENSG00000198886/ENSG00000198786/ENSG00000100156/ENSG00000178127	ND6/ND1/ATP6/CYTB/PDK4/ND4/ND5/SLC16A8/NDUFV2	4541/4535/4508/4519/5166/4538/4540/23539/4729	9	8	ENSG00000198695/ENSG00000198888/ENSG00000198899/ENSG00000198727/ENSG00000198886/ENSG00000198786/ENSG00000100156/ENSG00000178127	1	ENSG00000004799
R-HSA-349425	Autodegradation of the E3 ubiquitin ligase COP1	1/979	50/9020	0.996852	1	ENSG00000100764	PSMC1	5700	1	0		1	ENSG00000100764
R-HSA-156902	Peptide chain elongation	3/979	87/9020	0.99704	1	ENSG00000156508/ENSG00000198755/ENSG00000147604	EEF1A1/RPL10A/RPL7	1915/4736/6129	3	0		3	ENSG00000156508/ENSG00000198755/ENSG00000147604
R-HSA-72613	Eukaryotic Translation Initiation	5/979	118/9020	0.997173	1	ENSG00000125977/ENSG00000198755/ENSG00000147604/ENSG00000175390/ENSG00000187840	EIF2S2/RPL10A/RPL7/EIF3F/EIF4EBP1	8894/4736/6129/8665/1978	5	0		5	ENSG00000125977/ENSG00000198755/ENSG00000147604/ENSG00000175390/ENSG00000187840
R-HSA-72737	Cap-dependent Translation Initiation	5/979	118/9020	0.997173	1	ENSG00000125977/ENSG00000198755/ENSG00000147604/ENSG00000175390/ENSG00000187840	EIF2S2/RPL10A/RPL7/EIF3F/EIF4EBP1	8894/4736/6129/8665/1978	5	0		5	ENSG00000125977/ENSG00000198755/ENSG00000147604/ENSG00000175390/ENSG00000187840
R-HSA-169911	Regulation of Apoptosis	1/979	51/9020	0.997196	1	ENSG00000100764	PSMC1	5700	1	0		1	ENSG00000100764
R-HSA-180585	Vif-mediated degradation of APOBEC3G	1/979	51/9020	0.997196	1	ENSG00000100764	PSMC1	5700	1	0		1	ENSG00000100764
R-HSA-72165	mRNA Splicing - Minor Pathway	1/979	51/9020	0.997196	1	ENSG00000161981	SNRNP25	79622	1	1	ENSG00000161981	0
R-HSA-1169408	ISG15 antiviral mechanism	2/979	71/9020	0.997306	1	ENSG00000115415/ENSG00000156587	STAT1/UBE2L6	6772/9246	2	0		2	ENSG00000115415/ENSG00000156587
R-HSA-1169410	Antiviral mechanism by IFN-stimulated genes	2/979	71/9020	0.997306	1	ENSG00000115415/ENSG00000156587	STAT1/UBE2L6	6772/9246	2	0		2	ENSG00000115415/ENSG00000156587
R-HSA-187037	Signaling by NTRK1 (TRKA)	2/979	72/9020	0.99757	1	ENSG00000185950/ENSG00000106976	IRS2/DNM1	8660/1759	2	1	ENSG00000106976	1	ENSG00000185950
R-HSA-72766	Translation	18/979	288/9020	0.997674	1	ENSG00000031698/ENSG00000106105/ENSG00000140105/ENSG00000134684/ENSG00000090861/ENSG00000196305/ENSG00000166986/ENSG00000113407/ENSG00000156508/ENSG00000125977/ENSG00000110619/ENSG00000198755/ENSG00000147604/ENSG00000175390/ENSG00000187840/ENSG00000096080/ENSG00000104835/ENSG00000204822	SARS/GARS/WARS/YARS/AARS/IARS/MARS/TARS/EEF1A1/EIF2S2/CARS/RPL10A/RPL7/EIF3F/EIF4EBP1/MRPS18A/SARS2/MRPL53	6301/2617/7453/8565/16/3376/4141/6897/1915/8894/833/4736/6129/8665/1978/55168/54938/116540	18	2	ENSG00000104835/ENSG00000204822	16	ENSG00000031698/ENSG00000106105/ENSG00000140105/ENSG00000134684/ENSG00000090861/ENSG00000196305/ENSG00000166986/ENSG00000113407/ENSG00000156508/ENSG00000125977/ENSG00000110619/ENSG00000198755/ENSG00000147604/ENSG00000175390/ENSG00000187840/ENSG00000096080
R-HSA-156842	Eukaryotic Translation Elongation	3/979	90/9020	0.997775	1	ENSG00000156508/ENSG00000198755/ENSG00000147604	EEF1A1/RPL10A/RPL7	1915/4736/6129	3	0		3	ENSG00000156508/ENSG00000198755/ENSG00000147604
R-HSA-2408557	Selenocysteine synthesis	3/979	91/9020	0.997978	1	ENSG00000031698/ENSG00000198755/ENSG00000147604	SARS/RPL10A/RPL7	6301/4736/6129	3	0		3	ENSG00000031698/ENSG00000198755/ENSG00000147604
R-HSA-4641258	Degradation of DVL	1/979	55/9020	0.998234	1	ENSG00000100764	PSMC1	5700	1	0		1	ENSG00000100764
R-HSA-69541	Stabilization of p53	1/979	55/9020	0.998234	1	ENSG00000100764	PSMC1	5700	1	0		1	ENSG00000100764
R-HSA-8941858	Regulation of RUNX3 expression and activity	1/979	55/9020	0.998234	1	ENSG00000100764	PSMC1	5700	1	0		1	ENSG00000100764
R-HSA-9010553	Regulation of expression of SLITs and ROBOs	8/979	166/9020	0.998247	1	ENSG00000198755/ENSG00000147604/ENSG00000169855/ENSG00000100764/ENSG00000187122/ENSG00000106689/ENSG00000107187/ENSG00000145147	RPL10A/RPL7/ROBO1/PSMC1/SLIT1/LHX2/LHX3/SLIT2	4736/6129/6091/5700/6585/9355/8022/9353	8	5	ENSG00000169855/ENSG00000187122/ENSG00000106689/ENSG00000107187/ENSG00000145147	3	ENSG00000198755/ENSG00000147604/ENSG00000100764
R-HSA-156827	L13a-mediated translational silencing of Ceruloplasmin expression	4/979	110/9020	0.998474	1	ENSG00000125977/ENSG00000198755/ENSG00000147604/ENSG00000175390	EIF2S2/RPL10A/RPL7/EIF3F	8894/4736/6129/8665	4	0		4	ENSG00000125977/ENSG00000198755/ENSG00000147604/ENSG00000175390
R-HSA-5610780	Degradation of GLI1 by the proteasome	1/979	57/9020	0.998599	1	ENSG00000100764	PSMC1	5700	1	0		1	ENSG00000100764
R-HSA-5610783	Degradation of GLI2 by the proteasome	1/979	57/9020	0.998599	1	ENSG00000100764	PSMC1	5700	1	0		1	ENSG00000100764
R-HSA-5610785	GLI3 is processed to GLI3R by the proteasome	1/979	57/9020	0.998599	1	ENSG00000100764	PSMC1	5700	1	0		1	ENSG00000100764
R-HSA-5676590	NIK-->noncanonical NF-kB signaling	1/979	57/9020	0.998599	1	ENSG00000100764	PSMC1	5700	1	0		1	ENSG00000100764
R-HSA-72187	mRNA 3'-end processing	1/979	57/9020	0.998599	1	ENSG00000160201	U2AF1	7307	1	1	ENSG00000160201	0
R-HSA-72706	GTP hydrolysis and joining of the 60S ribosomal subunit	4/979	111/9020	0.998606	1	ENSG00000125977/ENSG00000198755/ENSG00000147604/ENSG00000175390	EIF2S2/RPL10A/RPL7/EIF3F	8894/4736/6129/8665	4	0		4	ENSG00000125977/ENSG00000198755/ENSG00000147604/ENSG00000175390
R-HSA-8951664	Neddylation	12/979	222/9020	0.998619	1	ENSG00000089685/ENSG00000162063/ENSG00000100644/ENSG00000134574/ENSG00000116661/ENSG00000143476/ENSG00000137692/ENSG00000100764/ENSG00000184557/ENSG00000163013/ENSG00000171823/ENSG00000183580	BIRC5/CCNF/HIF1A/DDB2/FBXO2/DTL/DCUN1D5/PSMC1/SOCS3/FBXO41/FBXL14/FBXL7	332/899/3091/1643/26232/51514/84259/5700/9021/150726/144699/23194	12	7	ENSG00000089685/ENSG00000162063/ENSG00000134574/ENSG00000116661/ENSG00000143476/ENSG00000163013/ENSG00000183580	5	ENSG00000100644/ENSG00000137692/ENSG00000100764/ENSG00000184557/ENSG00000171823
R-HSA-1236974	ER-Phagosome pathway	2/979	78/9020	0.998696	1	ENSG00000100764/ENSG00000135218	PSMC1/CD36	5700/948	2	0		2	ENSG00000100764/ENSG00000135218
R-HSA-5607761	Dectin-1 mediated noncanonical NF-kB signaling	1/979	58/9020	0.998752	1	ENSG00000100764	PSMC1	5700	1	0		1	ENSG00000100764
R-HSA-5689603	UCH proteinases	3/979	97/9020	0.998866	1	ENSG00000138376/ENSG00000100764/ENSG00000276903	BARD1/PSMC1/HIST1H2AL	580/5700/8332	3	2	ENSG00000138376/ENSG00000276903	1	ENSG00000100764
R-HSA-5678895	Defective CFTR causes cystic fibrosis	1/979	59/9020	0.998888	1	ENSG00000100764	PSMC1	5700	1	0		1	ENSG00000100764
R-HSA-72689	Formation of a pool of free 40S subunits	3/979	100/9020	0.999153	1	ENSG00000198755/ENSG00000147604/ENSG00000175390	RPL10A/RPL7/EIF3F	4736/6129/8665	3	0		3	ENSG00000198755/ENSG00000147604/ENSG00000175390
R-HSA-450531	Regulation of mRNA stability by proteins that bind AU-rich elements	2/979	86/9020	0.999436	1	ENSG00000204388/ENSG00000100764	HSPA1B/PSMC1	3304/5700	2	0		2	ENSG00000204388/ENSG00000100764
R-HSA-162909	Host Interactions of HIV factors	4/979	121/9020	0.999444	1	ENSG00000169100/ENSG00000100764/ENSG00000151729/ENSG00000101336	SLC25A6/PSMC1/SLC25A4/HCK	293/5700/291/3055	4	0		4	ENSG00000169100/ENSG00000100764/ENSG00000151729/ENSG00000101336
R-HSA-192823	Viral mRNA Translation	2/979	87/9020	0.999493	1	ENSG00000198755/ENSG00000147604	RPL10A/RPL7	4736/6129	2	0		2	ENSG00000198755/ENSG00000147604
R-HSA-5368286	Mitochondrial translation initiation	2/979	87/9020	0.999493	1	ENSG00000096080/ENSG00000204822	MRPS18A/MRPL53	55168/116540	2	1	ENSG00000204822	1	ENSG00000096080
R-HSA-5389840	Mitochondrial translation elongation	2/979	87/9020	0.999493	1	ENSG00000096080/ENSG00000204822	MRPS18A/MRPL53	55168/116540	2	1	ENSG00000204822	1	ENSG00000096080
R-HSA-5419276	Mitochondrial translation termination	2/979	87/9020	0.999493	1	ENSG00000096080/ENSG00000204822	MRPS18A/MRPL53	55168/116540	2	1	ENSG00000204822	1	ENSG00000096080
R-HSA-109688	Cleavage of Growing Transcript in the Termination Region	1/979	66/9020	0.999505	1	ENSG00000160201	U2AF1	7307	1	1	ENSG00000160201	0
R-HSA-73856	RNA Polymerase II Transcription Termination	1/979	66/9020	0.999505	1	ENSG00000160201	U2AF1	7307	1	1	ENSG00000160201	0
R-HSA-202403	TCR signaling	3/979	106/9020	0.99953	1	ENSG00000142867/ENSG00000100764/ENSG00000015285	BCL10/PSMC1/WAS	8915/5700/7454	3	1	ENSG00000015285	2	ENSG00000142867/ENSG00000100764
R-HSA-167172	Transcription of the HIV genome	1/979	67/9020	0.99956	1	ENSG00000178913	TAF7	6879	1	0		1	ENSG00000178913
R-HSA-376176	Signaling by ROBO receptors	10/979	212/9020	0.999579	1	ENSG00000198755/ENSG00000147604/ENSG00000169855/ENSG00000100764/ENSG00000131236/ENSG00000187122/ENSG00000184613/ENSG00000106689/ENSG00000107187/ENSG00000145147	RPL10A/RPL7/ROBO1/PSMC1/CAP1/SLIT1/NELL2/LHX2/LHX3/SLIT2	4736/6129/6091/5700/10487/6585/4753/9355/8022/9353	10	6	ENSG00000169855/ENSG00000187122/ENSG00000184613/ENSG00000106689/ENSG00000107187/ENSG00000145147	4	ENSG00000198755/ENSG00000147604/ENSG00000100764/ENSG00000131236
R-HSA-202424	Downstream TCR signaling	2/979	89/9020	0.999589	1	ENSG00000142867/ENSG00000100764	BCL10/PSMC1	8915/5700	2	0		2	ENSG00000142867/ENSG00000100764
R-HSA-4551638	SUMOylation of chromatin organization proteins	1/979	68/9020	0.999608	1	ENSG00000094916	CBX5	23468	1	1	ENSG00000094916	0
R-HSA-211000	Gene Silencing by RNA	4/979	125/9020	0.999618	1	ENSG00000273983/ENSG00000196890/ENSG00000124635/ENSG00000274267	HIST1H3G/HIST3H2BB/HIST1H2BJ/HIST1H3B	8355/128312/8970/8358	4	4	ENSG00000273983/ENSG00000196890/ENSG00000124635/ENSG00000274267	0
R-HSA-72764	Eukaryotic Translation Termination	2/979	90/9020	0.99963	1	ENSG00000198755/ENSG00000147604	RPL10A/RPL7	4736/6129	2	0		2	ENSG00000198755/ENSG00000147604
R-HSA-975956	Nonsense Mediated Decay (NMD) independent of the Exon Junction Complex (EJC)	2/979	92/9020	0.999701	1	ENSG00000198755/ENSG00000147604	RPL10A/RPL7	4736/6129	2	0		2	ENSG00000198755/ENSG00000147604
R-HSA-159236	Transport of Mature mRNA derived from an Intron-Containing Transcript	1/979	71/9020	0.999723	1	ENSG00000160201	U2AF1	7307	1	1	ENSG00000160201	0
R-HSA-5368287	Mitochondrial translation	2/979	93/9020	0.999731	1	ENSG00000096080/ENSG00000204822	MRPS18A/MRPL53	55168/116540	2	1	ENSG00000204822	1	ENSG00000096080
R-HSA-6807505	RNA polymerase II transcribes snRNA genes	1/979	72/9020	0.999753	1	ENSG00000028277	POU2F2	5452	1	1	ENSG00000028277	0
R-HSA-674695	RNA Polymerase II Pre-transcription Events	1/979	78/9020	0.999877	1	ENSG00000178913	TAF7	6879	1	0		1	ENSG00000178913
R-HSA-72202	Transport of Mature Transcript to Cytoplasm	1/979	80/9020	0.999902	1	ENSG00000160201	U2AF1	7307	1	1	ENSG00000160201	0
R-HSA-72306	tRNA processing	2/979	106/9020	0.999933	1	ENSG00000184575/ENSG00000241370	XPOT/RPP21	11260/79897	2	1	ENSG00000241370	1	ENSG00000184575
R-HSA-1799339	SRP-dependent cotranslational protein targeting to membrane	2/979	110/9020	0.999956	1	ENSG00000198755/ENSG00000147604	RPL10A/RPL7	4736/6129	2	0		2	ENSG00000198755/ENSG00000147604
R-HSA-927802	Nonsense-Mediated Decay (NMD)	2/979	112/9020	0.999965	1	ENSG00000198755/ENSG00000147604	RPL10A/RPL7	4736/6129	2	0		2	ENSG00000198755/ENSG00000147604
R-HSA-975957	Nonsense Mediated Decay (NMD) enhanced by the Exon Junction Complex (EJC)	2/979	112/9020	0.999965	1	ENSG00000198755/ENSG00000147604	RPL10A/RPL7	4736/6129	2	0		2	ENSG00000198755/ENSG00000147604
R-HSA-168254	Influenza Infection	4/979	151/9020	0.999968	1	ENSG00000204388/ENSG00000198755/ENSG00000147604/ENSG00000169100	HSPA1B/RPL10A/RPL7/SLC25A6	3304/4736/6129/293	4	0		4	ENSG00000204388/ENSG00000198755/ENSG00000147604/ENSG00000169100
R-HSA-3247509	Chromatin modifying enzymes	11/979	265/9020	0.99998	1	ENSG00000109685/ENSG00000273983/ENSG00000108773/ENSG00000077684/ENSG00000135446/ENSG00000101945/ENSG00000196890/ENSG00000100429/ENSG00000124635/ENSG00000274267/ENSG00000276903	NSD2/HIST1H3G/KAT2A/JADE1/CDK4/SUV39H1/HIST3H2BB/HDAC10/HIST1H2BJ/HIST1H3B/HIST1H2AL	7468/8355/2648/79960/1019/6839/128312/83933/8970/8358/8332	11	10	ENSG00000109685/ENSG00000273983/ENSG00000108773/ENSG00000077684/ENSG00000101945/ENSG00000196890/ENSG00000100429/ENSG00000124635/ENSG00000274267/ENSG00000276903	1	ENSG00000135446
R-HSA-4839726	Chromatin organization	11/979	265/9020	0.99998	1	ENSG00000109685/ENSG00000273983/ENSG00000108773/ENSG00000077684/ENSG00000135446/ENSG00000101945/ENSG00000196890/ENSG00000100429/ENSG00000124635/ENSG00000274267/ENSG00000276903	NSD2/HIST1H3G/KAT2A/JADE1/CDK4/SUV39H1/HIST3H2BB/HDAC10/HIST1H2BJ/HIST1H3B/HIST1H2AL	7468/8355/2648/79960/1019/6839/128312/83933/8970/8358/8332	11	10	ENSG00000109685/ENSG00000273983/ENSG00000108773/ENSG00000077684/ENSG00000101945/ENSG00000196890/ENSG00000100429/ENSG00000124635/ENSG00000274267/ENSG00000276903	1	ENSG00000135446
R-HSA-168255	Influenza Life Cycle	3/979	140/9020	0.999985	1	ENSG00000204388/ENSG00000198755/ENSG00000147604	HSPA1B/RPL10A/RPL7	3304/4736/6129	3	0		3	ENSG00000204388/ENSG00000198755/ENSG00000147604
R-HSA-162587	HIV Life Cycle	3/979	144/9020	0.99999	1	ENSG00000105486/ENSG00000178913/ENSG00000164695	LIG1/TAF7/CHMP4C	3978/6879/92421	3	1	ENSG00000105486	2	ENSG00000178913/ENSG00000164695
R-HSA-162906	HIV Infection	7/979	219/9020	0.999994	1	ENSG00000105486/ENSG00000169100/ENSG00000178913/ENSG00000100764/ENSG00000151729/ENSG00000164695/ENSG00000101336	LIG1/SLC25A6/TAF7/PSMC1/SLC25A4/CHMP4C/HCK	3978/293/6879/5700/291/92421/3055	7	1	ENSG00000105486	6	ENSG00000169100/ENSG00000178913/ENSG00000100764/ENSG00000151729/ENSG00000164695/ENSG00000101336
R-HSA-168273	Influenza Viral RNA Transcription and Replication	2/979	130/9020	0.999995	1	ENSG00000198755/ENSG00000147604	RPL10A/RPL7	4736/6129	2	0		2	ENSG00000198755/ENSG00000147604
R-HSA-162599	Late Phase of HIV Life Cycle	2/979	132/9020	0.999996	1	ENSG00000178913/ENSG00000164695	TAF7/CHMP4C	6879/92421	2	0		2	ENSG00000178913/ENSG00000164695
R-HSA-983168	Antigen processing: Ubiquitination & Proteasome degradation	11/979	297/9020	0.999999	1	ENSG00000175063/ENSG00000117399/ENSG00000162063/ENSG00000156587/ENSG00000116661/ENSG00000100764/ENSG00000184557/ENSG00000163013/ENSG00000183763/ENSG00000171823/ENSG00000183580	UBE2C/CDC20/CCNF/UBE2L6/FBXO2/PSMC1/SOCS3/FBXO41/TRAIP/FBXL14/FBXL7	11065/991/899/9246/26232/5700/9021/150726/10293/144699/23194	11	7	ENSG00000175063/ENSG00000117399/ENSG00000162063/ENSG00000116661/ENSG00000163013/ENSG00000183763/ENSG00000183580	4	ENSG00000156587/ENSG00000100764/ENSG00000184557/ENSG00000171823
R-HSA-983169	Class I MHC mediated antigen processing & presentation	14/979	356/9020	1	1	ENSG00000175063/ENSG00000117399/ENSG00000162063/ENSG00000156587/ENSG00000116661/ENSG00000136943/ENSG00000100764/ENSG00000184557/ENSG00000163013/ENSG00000011028/ENSG00000183763/ENSG00000171823/ENSG00000183580/ENSG00000135218	UBE2C/CDC20/CCNF/UBE2L6/FBXO2/CTSV/PSMC1/SOCS3/FBXO41/MRC2/TRAIP/FBXL14/FBXL7/CD36	11065/991/899/9246/26232/1515/5700/9021/150726/9902/10293/144699/23194/948	14	9	ENSG00000175063/ENSG00000117399/ENSG00000162063/ENSG00000116661/ENSG00000136943/ENSG00000163013/ENSG00000011028/ENSG00000183763/ENSG00000183580	5	ENSG00000156587/ENSG00000100764/ENSG00000184557/ENSG00000171823/ENSG00000135218
R-HSA-6791226	Major pathway of rRNA processing in the nucleolus and cytosol	3/979	181/9020	1	1	ENSG00000198755/ENSG00000147604/ENSG00000241370	RPL10A/RPL7/RPP21	4736/6129/79897	3	1	ENSG00000241370	2	ENSG00000198755/ENSG00000147604
R-HSA-5663205	Infectious disease	14/979	365/9020	1	1	ENSG00000105486/ENSG00000204388/ENSG00000198755/ENSG00000147604/ENSG00000169100/ENSG00000178913/ENSG00000108984/ENSG00000012223/ENSG00000100764/ENSG00000151729/ENSG00000164695/ENSG00000169604/ENSG00000101336/ENSG00000139190	LIG1/HSPA1B/RPL10A/RPL7/SLC25A6/TAF7/MAP2K6/LTF/PSMC1/SLC25A4/CHMP4C/ANTXR1/HCK/VAMP1	3978/3304/4736/6129/293/6879/5608/4057/5700/291/92421/84168/3055/6843	14	3	ENSG00000105486/ENSG00000108984/ENSG00000139190	11	ENSG00000204388/ENSG00000198755/ENSG00000147604/ENSG00000169100/ENSG00000178913/ENSG00000012223/ENSG00000100764/ENSG00000151729/ENSG00000164695/ENSG00000169604/ENSG00000101336
[truncated: 5 more rows]

## Sheet: Ranked gene list
NAME	DESCRIPTION	GENE_SYMBOL	GENE_TITLE	SCORE
MYH7(ENSG00000092054)	ENSG00000092054	null	null	4.74461
SNORA71A(ENSG00000225091)	ENSG00000225091	null	null	4.36374
[truncated: 28,083 more rows]
