# Supplementary material for: Investigation of ribociclib, abemaciclib and palbociclib resistance in ER+ breast cancer cells reveal potential therapeutic opportunities
Source: Sci Rep. 2025 Aug 5;15:28579. doi: 10.1038/s41598-025-11052-4 (PMC12325956; doi:10.1038/s41598-025-11052-4)
Supplement: Supplementary file 31 — Supplementary Material 31 [file 41598_2025_11052_MOESM31_ESM.xlsx]

## Sheet: Supplementary data 31.Supp-Fig9
ReactomeID	Description	GeneRatio	BgRatio	pvalue	padj	geneID	geneName	EntrezID	Count	Up	Up_Gene_id	Down	Down_Gene_id
R-HSA-69620	Cell Cycle Checkpoints	38/321	287/8813	2.84234e-12	2.08912e-09	ENSG00000188486/ENSG00000166851/ENSG00000175063/ENSG00000145386/ENSG00000134057/ENSG00000089685/ENSG00000117399/ENSG00000142945/ENSG00000178999/ENSG00000124762/ENSG00000157456/ENSG00000075218/ENSG00000127564/ENSG00000109685/ENSG00000170312/ENSG00000143228/ENSG00000149503/ENSG00000169679/ENSG00000065328/ENSG00000115163/ENSG00000080986/ENSG00000137812/ENSG00000175793/ENSG00000161888/ENSG00000134690…	H2AFX/PLK1/UBE2C/CCNA2/CCNB1/BIRC5/CDC20/KIF2C/AURKB/CDKN1A/CCNB2/GTSE1/PKMYT1/NSD2/CDK1/NUF2/INCENP/BUB1/MCM10/CENPA/NDC80/KNL1/SFN/SPC24/CDCA8/EXO1/SPC25/CENPU/CENPE/CDC45/CDC25C/SKA1/CDC25A/CENPM/CENPK/CCNE2/CLSPN/HIST2H4B	3014/5347/11065/890/891/332/991/11004/9212/1026/9133/51512/9088/7468/983/83540/3619/699/55388/1058/10403/57082/2810/147841/55143/9156/57405/79682/1062/8318/995/220134/993/79019/64105/9134/63967/554313	38	0		38	ENSG00000188486/ENSG00000166851/ENSG00000175063/ENSG00000145386/ENSG00000134057/ENSG00000089685/ENSG00000117399/ENSG00000142945/ENSG00000178999/ENSG00000124762/ENSG00000157456/ENSG00000075218/ENSG00000127564/ENSG00000109685/ENSG00000170312/ENSG00000143228/ENSG00000149503/ENSG00000169679/ENSG00000065328/ENSG00000115163/ENSG00000080986/ENSG00000137812/ENSG00000175793/ENSG00000161888/ENSG00000134690…
R-HSA-2500257	Resolution of Sister Chromatid Cohesion	24/321	124/8813	1.21108e-11	4.45072e-09	ENSG00000166851/ENSG00000123416/ENSG00000134057/ENSG00000089685/ENSG00000117399/ENSG00000142945/ENSG00000178999/ENSG00000157456/ENSG00000146670/ENSG00000170312/ENSG00000143228/ENSG00000149503/ENSG00000169679/ENSG00000115163/ENSG00000080986/ENSG00000137812/ENSG00000161888/ENSG00000134690/ENSG00000152253/ENSG00000151725/ENSG00000138778/ENSG00000154839/ENSG00000100162/ENSG00000123219	PLK1/TUBA1B/CCNB1/BIRC5/CDC20/KIF2C/AURKB/CCNB2/CDCA5/CDK1/NUF2/INCENP/BUB1/CENPA/NDC80/KNL1/SPC24/CDCA8/SPC25/CENPU/CENPE/SKA1/CENPM/CENPK	5347/10376/891/332/991/11004/9212/9133/113130/983/83540/3619/699/1058/10403/57082/147841/55143/57405/79682/1062/220134/79019/64105	24	0		24	ENSG00000166851/ENSG00000123416/ENSG00000134057/ENSG00000089685/ENSG00000117399/ENSG00000142945/ENSG00000178999/ENSG00000157456/ENSG00000146670/ENSG00000170312/ENSG00000143228/ENSG00000149503/ENSG00000169679/ENSG00000115163/ENSG00000080986/ENSG00000137812/ENSG00000161888/ENSG00000134690/ENSG00000152253/ENSG00000151725/ENSG00000138778/ENSG00000154839/ENSG00000100162/ENSG00000123219
R-HSA-68877	Mitotic Prometaphase	28/321	196/8813	4.25226e-10	9.14754e-08	ENSG00000166851/ENSG00000123416/ENSG00000134057/ENSG00000089685/ENSG00000117399/ENSG00000142945/ENSG00000178999/ENSG00000117650/ENSG00000157456/ENSG00000146670/ENSG00000109805/ENSG00000010292/ENSG00000170312/ENSG00000143228/ENSG00000149503/ENSG00000169679/ENSG00000115163/ENSG00000080986/ENSG00000137812/ENSG00000161888/ENSG00000134690/ENSG00000121152/ENSG00000152253/ENSG00000151725/ENSG00000138778…	PLK1/TUBA1B/CCNB1/BIRC5/CDC20/KIF2C/AURKB/NEK2/CCNB2/CDCA5/NCAPG/NCAPD2/CDK1/NUF2/INCENP/BUB1/CENPA/NDC80/KNL1/SPC24/CDCA8/NCAPH/SPC25/CENPU/CENPE/SKA1/CENPM/CENPK	5347/10376/891/332/991/11004/9212/4751/9133/113130/64151/9918/983/83540/3619/699/1058/10403/57082/147841/55143/23397/57405/79682/1062/220134/79019/64105	28	0		28	ENSG00000166851/ENSG00000123416/ENSG00000134057/ENSG00000089685/ENSG00000117399/ENSG00000142945/ENSG00000178999/ENSG00000117650/ENSG00000157456/ENSG00000146670/ENSG00000109805/ENSG00000010292/ENSG00000170312/ENSG00000143228/ENSG00000149503/ENSG00000169679/ENSG00000115163/ENSG00000080986/ENSG00000137812/ENSG00000161888/ENSG00000134690/ENSG00000121152/ENSG00000152253/ENSG00000151725/ENSG00000138778…
R-HSA-453279	Mitotic G1-G1/S phases	24/321	147/8813	4.97825e-10	9.14754e-08	ENSG00000131747/ENSG00000101057/ENSG00000167900/ENSG00000145386/ENSG00000134057/ENSG00000124762/ENSG00000132646/ENSG00000123080/ENSG00000167513/ENSG00000170312/ENSG00000171848/ENSG00000101412/ENSG00000228716/ENSG00000065328/ENSG00000007968/ENSG00000176890/ENSG00000112312/ENSG00000093009/ENSG00000112029/ENSG00000147883/ENSG00000198056/ENSG00000164045/ENSG00000129355/ENSG00000175305	TOP2A/MYBL2/TK1/CCNA2/CCNB1/CDKN1A/PCNA/CDKN2C/CDT1/CDK1/RRM2/E2F1/DHFR/MCM10/E2F2/TYMS/GMNN/CDC45/FBXO5/CDKN2B/PRIM1/CDC25A/CDKN2D/CCNE2	7153/4605/7083/890/891/1026/5111/1031/81620/983/6241/1869/1719/55388/1870/7298/51053/8318/26271/1030/5557/993/1032/9134	24	1	ENSG00000147883	23	ENSG00000131747/ENSG00000101057/ENSG00000167900/ENSG00000145386/ENSG00000134057/ENSG00000124762/ENSG00000132646/ENSG00000123080/ENSG00000167513/ENSG00000170312/ENSG00000171848/ENSG00000101412/ENSG00000228716/ENSG00000065328/ENSG00000007968/ENSG00000176890/ENSG00000112312/ENSG00000093009/ENSG00000112029/ENSG00000198056/ENSG00000164045/ENSG00000129355/ENSG00000175305
R-HSA-141424	Amplification of signal from the kinetochores	19/321	96/8813	1.1974e-09	1.46681e-07	ENSG00000166851/ENSG00000089685/ENSG00000117399/ENSG00000142945/ENSG00000178999/ENSG00000143228/ENSG00000149503/ENSG00000169679/ENSG00000115163/ENSG00000080986/ENSG00000137812/ENSG00000161888/ENSG00000134690/ENSG00000152253/ENSG00000151725/ENSG00000138778/ENSG00000154839/ENSG00000100162/ENSG00000123219	PLK1/BIRC5/CDC20/KIF2C/AURKB/NUF2/INCENP/BUB1/CENPA/NDC80/KNL1/SPC24/CDCA8/SPC25/CENPU/CENPE/SKA1/CENPM/CENPK	5347/332/991/11004/9212/83540/3619/699/1058/10403/57082/147841/55143/57405/79682/1062/220134/79019/64105	19	0		19	ENSG00000166851/ENSG00000089685/ENSG00000117399/ENSG00000142945/ENSG00000178999/ENSG00000143228/ENSG00000149503/ENSG00000169679/ENSG00000115163/ENSG00000080986/ENSG00000137812/ENSG00000161888/ENSG00000134690/ENSG00000152253/ENSG00000151725/ENSG00000138778/ENSG00000154839/ENSG00000100162/ENSG00000123219
R-HSA-141444	Amplification of signal from unattached kinetochores via a MAD2 inhibitory signal	19/321	96/8813	1.1974e-09	1.46681e-07	ENSG00000166851/ENSG00000089685/ENSG00000117399/ENSG00000142945/ENSG00000178999/ENSG00000143228/ENSG00000149503/ENSG00000169679/ENSG00000115163/ENSG00000080986/ENSG00000137812/ENSG00000161888/ENSG00000134690/ENSG00000152253/ENSG00000151725/ENSG00000138778/ENSG00000154839/ENSG00000100162/ENSG00000123219	PLK1/BIRC5/CDC20/KIF2C/AURKB/NUF2/INCENP/BUB1/CENPA/NDC80/KNL1/SPC24/CDCA8/SPC25/CENPU/CENPE/SKA1/CENPM/CENPK	5347/332/991/11004/9212/83540/3619/699/1058/10403/57082/147841/55143/57405/79682/1062/220134/79019/64105	19	0		19	ENSG00000166851/ENSG00000089685/ENSG00000117399/ENSG00000142945/ENSG00000178999/ENSG00000143228/ENSG00000149503/ENSG00000169679/ENSG00000115163/ENSG00000080986/ENSG00000137812/ENSG00000161888/ENSG00000134690/ENSG00000152253/ENSG00000151725/ENSG00000138778/ENSG00000154839/ENSG00000100162/ENSG00000123219
R-HSA-2555396	Mitotic Metaphase and Anaphase	27/321	198/8813	2.53352e-09	2.66019e-07	ENSG00000166851/ENSG00000123416/ENSG00000113368/ENSG00000175063/ENSG00000164611/ENSG00000089685/ENSG00000117399/ENSG00000135476/ENSG00000142945/ENSG00000178999/ENSG00000146670/ENSG00000143228/ENSG00000149503/ENSG00000169679/ENSG00000120802/ENSG00000115163/ENSG00000080986/ENSG00000137812/ENSG00000161888/ENSG00000134690/ENSG00000152253/ENSG00000151725/ENSG00000138778/ENSG00000154839/ENSG00000112029…	PLK1/TUBA1B/LMNB1/UBE2C/PTTG1/BIRC5/CDC20/ESPL1/KIF2C/AURKB/CDCA5/NUF2/INCENP/BUB1/TMPO/CENPA/NDC80/KNL1/SPC24/CDCA8/SPC25/CENPU/CENPE/SKA1/FBXO5/CENPM/CENPK	5347/10376/4001/11065/9232/332/991/9700/11004/9212/113130/83540/3619/699/7112/1058/10403/57082/147841/55143/57405/79682/1062/220134/26271/79019/64105	27	0		27	ENSG00000166851/ENSG00000123416/ENSG00000113368/ENSG00000175063/ENSG00000164611/ENSG00000089685/ENSG00000117399/ENSG00000135476/ENSG00000142945/ENSG00000178999/ENSG00000146670/ENSG00000143228/ENSG00000149503/ENSG00000169679/ENSG00000120802/ENSG00000115163/ENSG00000080986/ENSG00000137812/ENSG00000161888/ENSG00000134690/ENSG00000152253/ENSG00000151725/ENSG00000138778/ENSG00000154839/ENSG00000112029…
R-HSA-69618	Mitotic Spindle Checkpoint	20/321	112/8813	2.90646e-09	2.67031e-07	ENSG00000166851/ENSG00000175063/ENSG00000089685/ENSG00000117399/ENSG00000142945/ENSG00000178999/ENSG00000143228/ENSG00000149503/ENSG00000169679/ENSG00000115163/ENSG00000080986/ENSG00000137812/ENSG00000161888/ENSG00000134690/ENSG00000152253/ENSG00000151725/ENSG00000138778/ENSG00000154839/ENSG00000100162/ENSG00000123219	PLK1/UBE2C/BIRC5/CDC20/KIF2C/AURKB/NUF2/INCENP/BUB1/CENPA/NDC80/KNL1/SPC24/CDCA8/SPC25/CENPU/CENPE/SKA1/CENPM/CENPK	5347/11065/332/991/11004/9212/83540/3619/699/1058/10403/57082/147841/55143/57405/79682/1062/220134/79019/64105	20	0		20	ENSG00000166851/ENSG00000175063/ENSG00000089685/ENSG00000117399/ENSG00000142945/ENSG00000178999/ENSG00000143228/ENSG00000149503/ENSG00000169679/ENSG00000115163/ENSG00000080986/ENSG00000137812/ENSG00000161888/ENSG00000134690/ENSG00000152253/ENSG00000151725/ENSG00000138778/ENSG00000154839/ENSG00000100162/ENSG00000123219
R-HSA-68886	M Phase	39/321	383/8813	4.18289e-09	3.41603e-07	ENSG00000188486/ENSG00000166851/ENSG00000123416/ENSG00000112984/ENSG00000113368/ENSG00000175063/ENSG00000164611/ENSG00000134057/ENSG00000089685/ENSG00000117399/ENSG00000135476/ENSG00000142945/ENSG00000178999/ENSG00000117650/ENSG00000157456/ENSG00000146670/ENSG00000109805/ENSG00000010292/ENSG00000170312/ENSG00000143228/ENSG00000149503/ENSG00000169679/ENSG00000137807/ENSG00000120802/ENSG00000115163…	H2AFX/PLK1/TUBA1B/KIF20A/LMNB1/UBE2C/PTTG1/CCNB1/BIRC5/CDC20/ESPL1/KIF2C/AURKB/NEK2/CCNB2/CDCA5/NCAPG/NCAPD2/CDK1/NUF2/INCENP/BUB1/KIF23/TMPO/CENPA/NDC80/KNL1/SPC24/CDCA8/NCAPH/SPC25/CENPU/CENPE/SKA1/FBXO5/CENPM/CENPK/HIST2H4B/HIST2H2AC	3014/5347/10376/10112/4001/11065/9232/891/332/991/9700/11004/9212/4751/9133/113130/64151/9918/983/83540/3619/699/9493/7112/1058/10403/57082/147841/55143/23397/57405/79682/1062/220134/26271/79019/64105/554313/8338	39	0		39	ENSG00000188486/ENSG00000166851/ENSG00000123416/ENSG00000112984/ENSG00000113368/ENSG00000175063/ENSG00000164611/ENSG00000134057/ENSG00000089685/ENSG00000117399/ENSG00000135476/ENSG00000142945/ENSG00000178999/ENSG00000117650/ENSG00000157456/ENSG00000146670/ENSG00000109805/ENSG00000010292/ENSG00000170312/ENSG00000143228/ENSG00000149503/ENSG00000169679/ENSG00000137807/ENSG00000120802/ENSG00000115163…
R-HSA-6791312	TP53 Regulates Transcription of Cell Cycle Genes	13/321	48/8813	9.52153e-09	6.81542e-07	ENSG00000145386/ENSG00000134057/ENSG00000124762/ENSG00000087586/ENSG00000132646/ENSG00000170312/ENSG00000101412/ENSG00000175793/ENSG00000158402/ENSG00000129173/ENSG00000175305/ENSG00000173846/ENSG00000102760	CCNA2/CCNB1/CDKN1A/AURKA/PCNA/CDK1/E2F1/SFN/CDC25C/E2F8/CCNE2/PLK3/RGCC	890/891/1026/6790/5111/983/1869/2810/995/79733/9134/1263/28984	13	0		13	ENSG00000145386/ENSG00000134057/ENSG00000124762/ENSG00000087586/ENSG00000132646/ENSG00000170312/ENSG00000101412/ENSG00000175793/ENSG00000158402/ENSG00000129173/ENSG00000175305/ENSG00000173846/ENSG00000102760
R-HSA-68882	Mitotic Anaphase	26/321	197/8813	1.01999e-08	6.81542e-07	ENSG00000166851/ENSG00000123416/ENSG00000113368/ENSG00000175063/ENSG00000164611/ENSG00000089685/ENSG00000117399/ENSG00000135476/ENSG00000142945/ENSG00000178999/ENSG00000146670/ENSG00000143228/ENSG00000149503/ENSG00000169679/ENSG00000120802/ENSG00000115163/ENSG00000080986/ENSG00000137812/ENSG00000161888/ENSG00000134690/ENSG00000152253/ENSG00000151725/ENSG00000138778/ENSG00000154839/ENSG00000100162…	PLK1/TUBA1B/LMNB1/UBE2C/PTTG1/BIRC5/CDC20/ESPL1/KIF2C/AURKB/CDCA5/NUF2/INCENP/BUB1/TMPO/CENPA/NDC80/KNL1/SPC24/CDCA8/SPC25/CENPU/CENPE/SKA1/CENPM/CENPK	5347/10376/4001/11065/9232/332/991/9700/11004/9212/113130/83540/3619/699/7112/1058/10403/57082/147841/55143/57405/79682/1062/220134/79019/64105	26	0		26	ENSG00000166851/ENSG00000123416/ENSG00000113368/ENSG00000175063/ENSG00000164611/ENSG00000089685/ENSG00000117399/ENSG00000135476/ENSG00000142945/ENSG00000178999/ENSG00000146670/ENSG00000143228/ENSG00000149503/ENSG00000169679/ENSG00000120802/ENSG00000115163/ENSG00000080986/ENSG00000137812/ENSG00000161888/ENSG00000134690/ENSG00000152253/ENSG00000151725/ENSG00000138778/ENSG00000154839/ENSG00000100162…
R-HSA-539107	Activation of E2F1 target genes at G1/S	10/321	27/8813	1.73792e-08	9.82594e-07	ENSG00000167900/ENSG00000132646/ENSG00000167513/ENSG00000170312/ENSG00000171848/ENSG00000101412/ENSG00000228716/ENSG00000176890/ENSG00000093009/ENSG00000112029	TK1/PCNA/CDT1/CDK1/RRM2/E2F1/DHFR/TYMS/CDC45/FBXO5	7083/5111/81620/983/6241/1869/1719/7298/8318/26271	10	0		10	ENSG00000167900/ENSG00000132646/ENSG00000167513/ENSG00000170312/ENSG00000171848/ENSG00000101412/ENSG00000228716/ENSG00000176890/ENSG00000093009/ENSG00000112029
R-HSA-69205	G1/S-Specific Transcription	10/321	27/8813	1.73792e-08	9.82594e-07	ENSG00000167900/ENSG00000132646/ENSG00000167513/ENSG00000170312/ENSG00000171848/ENSG00000101412/ENSG00000228716/ENSG00000176890/ENSG00000093009/ENSG00000112029	TK1/PCNA/CDT1/CDK1/RRM2/E2F1/DHFR/TYMS/CDC45/FBXO5	7083/5111/81620/983/6241/1869/1719/7298/8318/26271	10	0		10	ENSG00000167900/ENSG00000132646/ENSG00000167513/ENSG00000170312/ENSG00000171848/ENSG00000101412/ENSG00000228716/ENSG00000176890/ENSG00000093009/ENSG00000112029
R-HSA-156711	Polo-like kinase mediated events	8/321	16/8813	2.83397e-08	1.48784e-06	ENSG00000101057/ENSG00000166851/ENSG00000134057/ENSG00000111206/ENSG00000157456/ENSG00000127564/ENSG00000158402/ENSG00000164045	MYBL2/PLK1/CCNB1/FOXM1/CCNB2/PKMYT1/CDC25C/CDC25A	4605/5347/891/2305/9133/9088/995/993	8	0		8	ENSG00000101057/ENSG00000166851/ENSG00000134057/ENSG00000111206/ENSG00000157456/ENSG00000127564/ENSG00000158402/ENSG00000164045
R-HSA-2467813	Separation of Sister Chromatids	24/321	186/8813	5.9838e-08	2.93206e-06	ENSG00000166851/ENSG00000123416/ENSG00000175063/ENSG00000164611/ENSG00000089685/ENSG00000117399/ENSG00000135476/ENSG00000142945/ENSG00000178999/ENSG00000146670/ENSG00000143228/ENSG00000149503/ENSG00000169679/ENSG00000115163/ENSG00000080986/ENSG00000137812/ENSG00000161888/ENSG00000134690/ENSG00000152253/ENSG00000151725/ENSG00000138778/ENSG00000154839/ENSG00000100162/ENSG00000123219	PLK1/TUBA1B/UBE2C/PTTG1/BIRC5/CDC20/ESPL1/KIF2C/AURKB/CDCA5/NUF2/INCENP/BUB1/CENPA/NDC80/KNL1/SPC24/CDCA8/SPC25/CENPU/CENPE/SKA1/CENPM/CENPK	5347/10376/11065/9232/332/991/9700/11004/9212/113130/83540/3619/699/1058/10403/57082/147841/55143/57405/79682/1062/220134/79019/64105	24	0		24	ENSG00000166851/ENSG00000123416/ENSG00000175063/ENSG00000164611/ENSG00000089685/ENSG00000117399/ENSG00000135476/ENSG00000142945/ENSG00000178999/ENSG00000146670/ENSG00000143228/ENSG00000149503/ENSG00000169679/ENSG00000115163/ENSG00000080986/ENSG00000137812/ENSG00000161888/ENSG00000134690/ENSG00000152253/ENSG00000151725/ENSG00000138778/ENSG00000154839/ENSG00000100162/ENSG00000123219
R-HSA-69273	Cyclin A/B1/B2 associated events during G2/M transition	9/321	24/8813	8.1415e-08	3.74e-06	ENSG00000166851/ENSG00000145386/ENSG00000134057/ENSG00000111206/ENSG00000157456/ENSG00000127564/ENSG00000170312/ENSG00000158402/ENSG00000164045	PLK1/CCNA2/CCNB1/FOXM1/CCNB2/PKMYT1/CDK1/CDC25C/CDC25A	5347/890/891/2305/9133/9088/983/995/993	9	0		9	ENSG00000166851/ENSG00000145386/ENSG00000134057/ENSG00000111206/ENSG00000157456/ENSG00000127564/ENSG00000170312/ENSG00000158402/ENSG00000164045
R-HSA-5663220	RHO GTPases Activate Formins	20/321	138/8813	1.14032e-07	4.9302e-06	ENSG00000166851/ENSG00000123416/ENSG00000089685/ENSG00000117399/ENSG00000142945/ENSG00000178999/ENSG00000143228/ENSG00000149503/ENSG00000169679/ENSG00000115163/ENSG00000080986/ENSG00000137812/ENSG00000161888/ENSG00000134690/ENSG00000152253/ENSG00000151725/ENSG00000138778/ENSG00000154839/ENSG00000100162/ENSG00000123219	PLK1/TUBA1B/BIRC5/CDC20/KIF2C/AURKB/NUF2/INCENP/BUB1/CENPA/NDC80/KNL1/SPC24/CDCA8/SPC25/CENPU/CENPE/SKA1/CENPM/CENPK	5347/10376/332/991/11004/9212/83540/3619/699/1058/10403/57082/147841/55143/57405/79682/1062/220134/79019/64105	20	0		20	ENSG00000166851/ENSG00000123416/ENSG00000089685/ENSG00000117399/ENSG00000142945/ENSG00000178999/ENSG00000143228/ENSG00000149503/ENSG00000169679/ENSG00000115163/ENSG00000080986/ENSG00000137812/ENSG00000161888/ENSG00000134690/ENSG00000152253/ENSG00000151725/ENSG00000138778/ENSG00000154839/ENSG00000100162/ENSG00000123219
R-HSA-983189	Kinesins	12/321	56/8813	5.8655e-07	2.39508e-05	ENSG00000123416/ENSG00000112984/ENSG00000237649/ENSG00000142945/ENSG00000138160/ENSG00000186185/ENSG00000090889/ENSG00000137807/ENSG00000163808/ENSG00000138778/ENSG00000116852/ENSG00000066735	TUBA1B/KIF20A/KIFC1/KIF2C/KIF11/KIF18B/KIF4A/KIF23/KIF15/CENPE/KIF21B/KIF26A	10376/10112/3833/11004/3832/146909/24137/9493/56992/1062/23046/26153	12	0		12	ENSG00000123416/ENSG00000112984/ENSG00000237649/ENSG00000142945/ENSG00000138160/ENSG00000186185/ENSG00000090889/ENSG00000137807/ENSG00000163808/ENSG00000138778/ENSG00000116852/ENSG00000066735
R-HSA-195258	RHO GTPase Effectors	30/321	306/8813	6.63841e-07	2.56802e-05	ENSG00000188486/ENSG00000166851/ENSG00000123416/ENSG00000089685/ENSG00000183856/ENSG00000117399/ENSG00000142945/ENSG00000178999/ENSG00000122966/ENSG00000118193/ENSG00000143228/ENSG00000149503/ENSG00000169679/ENSG00000115163/ENSG00000080986/ENSG00000137812/ENSG00000175793/ENSG00000161888/ENSG00000134690/ENSG00000152253/ENSG00000151725/ENSG00000138778/ENSG00000158402/ENSG00000154839/ENSG00000100162…	H2AFX/PLK1/TUBA1B/BIRC5/IQGAP3/CDC20/KIF2C/AURKB/CIT/KIF14/NUF2/INCENP/BUB1/CENPA/NDC80/KNL1/SFN/SPC24/CDCA8/SPC25/CENPU/CENPE/CDC25C/SKA1/CENPM/CENPK/HIST2H4B/PRC1/HIST2H2AC/NCF2	3014/5347/10376/332/128239/991/11004/9212/11113/9928/83540/3619/699/1058/10403/57082/2810/147841/55143/57405/79682/1062/995/220134/79019/64105/554313/9055/8338/4688	30	1	ENSG00000116701	29	ENSG00000188486/ENSG00000166851/ENSG00000123416/ENSG00000089685/ENSG00000183856/ENSG00000117399/ENSG00000142945/ENSG00000178999/ENSG00000122966/ENSG00000118193/ENSG00000143228/ENSG00000149503/ENSG00000169679/ENSG00000115163/ENSG00000080986/ENSG00000137812/ENSG00000175793/ENSG00000161888/ENSG00000134690/ENSG00000152253/ENSG00000151725/ENSG00000138778/ENSG00000158402/ENSG00000154839/ENSG00000100162…
R-HSA-194315	Signaling by Rho GTPases	37/321	429/8813	7.84085e-07	2.88151e-05	ENSG00000188486/ENSG00000166851/ENSG00000123416/ENSG00000089685/ENSG00000183856/ENSG00000117399/ENSG00000142945/ENSG00000178999/ENSG00000122966/ENSG00000118193/ENSG00000143228/ENSG00000149503/ENSG00000198826/ENSG00000169679/ENSG00000137135/ENSG00000115163/ENSG00000080986/ENSG00000137812/ENSG00000175793/ENSG00000035499/ENSG00000161888/ENSG00000134690/ENSG00000152253/ENSG00000151725/ENSG00000138778…	H2AFX/PLK1/TUBA1B/BIRC5/IQGAP3/CDC20/KIF2C/AURKB/CIT/KIF14/NUF2/INCENP/ARHGAP11A/BUB1/ARHGEF39/CENPA/NDC80/KNL1/SFN/DEPDC1B/SPC24/CDCA8/SPC25/CENPU/CENPE/CDC25C/SKA1/CENPM/CENPK/TIAM1/ARHGAP11B/HIST2H4B/PRC1/HIST2H2AC/NCF2/ARHGAP42/ARAP3	3014/5347/10376/332/128239/991/11004/9212/11113/9928/83540/3619/9824/699/84904/1058/10403/57082/2810/55789/147841/55143/57405/79682/1062/995/220134/79019/64105/7074/89839/554313/9055/8338/4688/143872/64411	37	2	ENSG00000116701/ENSG00000165895	35	ENSG00000188486/ENSG00000166851/ENSG00000123416/ENSG00000089685/ENSG00000183856/ENSG00000117399/ENSG00000142945/ENSG00000178999/ENSG00000122966/ENSG00000118193/ENSG00000143228/ENSG00000149503/ENSG00000198826/ENSG00000169679/ENSG00000137135/ENSG00000115163/ENSG00000080986/ENSG00000137812/ENSG00000175793/ENSG00000035499/ENSG00000161888/ENSG00000134690/ENSG00000152253/ENSG00000151725/ENSG00000138778…
R-HSA-2514853	Condensation of Prometaphase Chromosomes	6/321	8813-11-01	8.82514e-07	2.95034e-05	ENSG00000134057/ENSG00000157456/ENSG00000109805/ENSG00000010292/ENSG00000170312/ENSG00000121152	CCNB1/CCNB2/NCAPG/NCAPD2/CDK1/NCAPH	891/9133/64151/9918/983/23397	6	0		6	ENSG00000134057/ENSG00000157456/ENSG00000109805/ENSG00000010292/ENSG00000170312/ENSG00000121152
R-HSA-69206	G1/S Transition	18/321	129/8813	8.83096e-07	2.95034e-05	ENSG00000167900/ENSG00000145386/ENSG00000134057/ENSG00000124762/ENSG00000132646/ENSG00000167513/ENSG00000170312/ENSG00000171848/ENSG00000101412/ENSG00000228716/ENSG00000065328/ENSG00000176890/ENSG00000112312/ENSG00000093009/ENSG00000112029/ENSG00000198056/ENSG00000164045/ENSG00000175305	TK1/CCNA2/CCNB1/CDKN1A/PCNA/CDT1/CDK1/RRM2/E2F1/DHFR/MCM10/TYMS/GMNN/CDC45/FBXO5/PRIM1/CDC25A/CCNE2	7083/890/891/1026/5111/81620/983/6241/1869/1719/55388/7298/51053/8318/26271/5557/993/9134	18	0		18	ENSG00000167900/ENSG00000145386/ENSG00000134057/ENSG00000124762/ENSG00000132646/ENSG00000167513/ENSG00000170312/ENSG00000171848/ENSG00000101412/ENSG00000228716/ENSG00000065328/ENSG00000176890/ENSG00000112312/ENSG00000093009/ENSG00000112029/ENSG00000198056/ENSG00000164045/ENSG00000175305
R-HSA-909733	Interferon alpha/beta signaling	11/321	53/8813	2.44326e-06	7.65199e-05	ENSG00000111331/ENSG00000126709/ENSG00000157601/ENSG00000185885/ENSG00000142089/ENSG00000089127/ENSG00000185507/ENSG00000165949/ENSG00000187608/ENSG00000185745/ENSG00000119917	OAS3/IFI6/MX1/IFITM1/IFITM3/OAS1/IRF7/IFI27/ISG15/IFIT1/IFIT3	4940/2537/4599/8519/10410/4938/3665/3429/9636/3434/3437	11	0		11	ENSG00000111331/ENSG00000126709/ENSG00000157601/ENSG00000185885/ENSG00000142089/ENSG00000089127/ENSG00000185507/ENSG00000165949/ENSG00000187608/ENSG00000185745/ENSG00000119917
R-HSA-1538133	G0 and Early G1	8/321	26/8813	2.49861e-06	7.65199e-05	ENSG00000131747/ENSG00000101057/ENSG00000145386/ENSG00000132646/ENSG00000170312/ENSG00000101412/ENSG00000164045/ENSG00000175305	TOP2A/MYBL2/CCNA2/PCNA/CDK1/E2F1/CDC25A/CCNE2	7153/4605/890/5111/983/1869/993/9134	8	0		8	ENSG00000131747/ENSG00000101057/ENSG00000145386/ENSG00000132646/ENSG00000170312/ENSG00000101412/ENSG00000164045/ENSG00000175305
R-HSA-6804114	TP53 Regulates Transcription of Genes Involved in G2 Cell Cycle Arrest	6/321	18/8813	2.85453e-05	0.000839233	ENSG00000134057/ENSG00000087586/ENSG00000132646/ENSG00000170312/ENSG00000175793/ENSG00000158402	CCNB1/AURKA/PCNA/CDK1/SFN/CDC25C	891/6790/5111/983/2810/995	6	0		6	ENSG00000134057/ENSG00000087586/ENSG00000132646/ENSG00000170312/ENSG00000175793/ENSG00000158402
R-HSA-6804116	TP53 Regulates Transcription of Genes Involved in G1 Cell Cycle Arrest	5/321	13/8813	6.28384e-05	0.00177639	ENSG00000145386/ENSG00000124762/ENSG00000101412/ENSG00000129173/ENSG00000175305	CCNA2/CDKN1A/E2F1/E2F8/CCNE2	890/1026/1869/79733/9134	5	0		5	ENSG00000145386/ENSG00000124762/ENSG00000101412/ENSG00000129173/ENSG00000175305
R-HSA-6811434	COPI-dependent Golgi-to-ER retrograde traffic	12/321	96/8813	0.000177587	0.0048343	ENSG00000123416/ENSG00000112984/ENSG00000237649/ENSG00000142945/ENSG00000138160/ENSG00000186185/ENSG00000090889/ENSG00000137807/ENSG00000163808/ENSG00000138778/ENSG00000116852/ENSG00000066735	TUBA1B/KIF20A/KIFC1/KIF2C/KIF11/KIF18B/KIF4A/KIF23/KIF15/CENPE/KIF21B/KIF26A	10376/10112/3833/11004/3832/146909/24137/9493/56992/1062/23046/26153	12	0		12	ENSG00000123416/ENSG00000112984/ENSG00000237649/ENSG00000142945/ENSG00000138160/ENSG00000186185/ENSG00000090889/ENSG00000137807/ENSG00000163808/ENSG00000138778/ENSG00000116852/ENSG00000066735
R-HSA-174143	APC/C-mediated degradation of cell cycle proteins	11/321	83/8813	0.000195121	0.0049282	ENSG00000166851/ENSG00000175063/ENSG00000145386/ENSG00000164611/ENSG00000134057/ENSG00000117399/ENSG00000178999/ENSG00000117650/ENSG00000087586/ENSG00000170312/ENSG00000112029	PLK1/UBE2C/CCNA2/PTTG1/CCNB1/CDC20/AURKB/NEK2/AURKA/CDK1/FBXO5	5347/11065/890/9232/891/991/9212/4751/6790/983/26271	11	0		11	ENSG00000166851/ENSG00000175063/ENSG00000145386/ENSG00000164611/ENSG00000134057/ENSG00000117399/ENSG00000178999/ENSG00000117650/ENSG00000087586/ENSG00000170312/ENSG00000112029
R-HSA-453276	Regulation of mitotic cell cycle	11/321	83/8813	0.000195121	0.0049282	ENSG00000166851/ENSG00000175063/ENSG00000145386/ENSG00000164611/ENSG00000134057/ENSG00000117399/ENSG00000178999/ENSG00000117650/ENSG00000087586/ENSG00000170312/ENSG00000112029	PLK1/UBE2C/CCNA2/PTTG1/CCNB1/CDC20/AURKB/NEK2/AURKA/CDK1/FBXO5	5347/11065/890/9232/891/991/9212/4751/6790/983/26271	11	0		11	ENSG00000166851/ENSG00000175063/ENSG00000145386/ENSG00000164611/ENSG00000134057/ENSG00000117399/ENSG00000178999/ENSG00000117650/ENSG00000087586/ENSG00000170312/ENSG00000112029
R-HSA-453274	Mitotic G2-G2/M phases	18/321	191/8813	0.000201151	0.0049282	ENSG00000101057/ENSG00000166851/ENSG00000123416/ENSG00000145386/ENSG00000134057/ENSG00000088325/ENSG00000072571/ENSG00000111206/ENSG00000117650/ENSG00000124762/ENSG00000157456/ENSG00000087586/ENSG00000075218/ENSG00000127564/ENSG00000170312/ENSG00000101412/ENSG00000158402/ENSG00000164045	MYBL2/PLK1/TUBA1B/CCNA2/CCNB1/TPX2/HMMR/FOXM1/NEK2/CDKN1A/CCNB2/AURKA/GTSE1/PKMYT1/CDK1/E2F1/CDC25C/CDC25A	4605/5347/10376/890/891/22974/3161/2305/4751/1026/9133/6790/51512/9088/983/1869/995/993	18	0		18	ENSG00000101057/ENSG00000166851/ENSG00000123416/ENSG00000145386/ENSG00000134057/ENSG00000088325/ENSG00000072571/ENSG00000111206/ENSG00000117650/ENSG00000124762/ENSG00000157456/ENSG00000087586/ENSG00000075218/ENSG00000127564/ENSG00000170312/ENSG00000101412/ENSG00000158402/ENSG00000164045
R-HSA-983231	Factors involved in megakaryocyte development and platelet production	15/321	149/8813	0.000334307	0.0079263	ENSG00000123416/ENSG00000112984/ENSG00000237649/ENSG00000142945/ENSG00000138160/ENSG00000186185/ENSG00000090889/ENSG00000137807/ENSG00000163808/ENSG00000138778/ENSG00000185507/ENSG00000135905/ENSG00000136574/ENSG00000116852/ENSG00000066735	TUBA1B/KIF20A/KIFC1/KIF2C/KIF11/KIF18B/KIF4A/KIF23/KIF15/CENPE/IRF7/DOCK10/GATA4/KIF21B/KIF26A	10376/10112/3833/11004/3832/146909/24137/9493/56992/1062/3665/55619/2626/23046/26153	15	0		15	ENSG00000123416/ENSG00000112984/ENSG00000237649/ENSG00000142945/ENSG00000138160/ENSG00000186185/ENSG00000090889/ENSG00000137807/ENSG00000163808/ENSG00000138778/ENSG00000185507/ENSG00000135905/ENSG00000136574/ENSG00000116852/ENSG00000066735
R-HSA-73886	Chromosome Maintenance	12/321	106/8813	0.000451937	0.0103804	ENSG00000188486/ENSG00000132646/ENSG00000123485/ENSG00000115163/ENSG00000137812/ENSG00000151725/ENSG00000198056/ENSG00000100162/ENSG00000123219/ENSG00000270276/ENSG00000184260/ENSG00000164362	H2AFX/PCNA/HJURP/CENPA/KNL1/CENPU/PRIM1/CENPM/CENPK/HIST2H4B/HIST2H2AC/TERT	3014/5111/55355/1058/57082/79682/5557/79019/64105/554313/8338/7015	12	0		12	ENSG00000188486/ENSG00000132646/ENSG00000123485/ENSG00000115163/ENSG00000137812/ENSG00000151725/ENSG00000198056/ENSG00000100162/ENSG00000123219/ENSG00000270276/ENSG00000184260/ENSG00000164362
R-HSA-69275	G2/M Transition	17/321	189/8813	0.000519787	0.0115771	ENSG00000101057/ENSG00000166851/ENSG00000123416/ENSG00000145386/ENSG00000134057/ENSG00000088325/ENSG00000072571/ENSG00000111206/ENSG00000117650/ENSG00000124762/ENSG00000157456/ENSG00000087586/ENSG00000075218/ENSG00000127564/ENSG00000170312/ENSG00000158402/ENSG00000164045	MYBL2/PLK1/TUBA1B/CCNA2/CCNB1/TPX2/HMMR/FOXM1/NEK2/CDKN1A/CCNB2/AURKA/GTSE1/PKMYT1/CDK1/CDC25C/CDC25A	4605/5347/10376/890/891/22974/3161/2305/4751/1026/9133/6790/51512/9088/983/995/993	17	0		17	ENSG00000101057/ENSG00000166851/ENSG00000123416/ENSG00000145386/ENSG00000134057/ENSG00000088325/ENSG00000072571/ENSG00000111206/ENSG00000117650/ENSG00000124762/ENSG00000157456/ENSG00000087586/ENSG00000075218/ENSG00000127564/ENSG00000170312/ENSG00000158402/ENSG00000164045
R-HSA-8856688	Golgi-to-ER retrograde transport	13/321	129/8813	0.000816545	0.0176518	ENSG00000123416/ENSG00000112984/ENSG00000237649/ENSG00000142945/ENSG00000138160/ENSG00000186185/ENSG00000090889/ENSG00000137807/ENSG00000163808/ENSG00000138778/ENSG00000116711/ENSG00000116852/ENSG00000066735	TUBA1B/KIF20A/KIFC1/KIF2C/KIF11/KIF18B/KIF4A/KIF23/KIF15/CENPE/PLA2G4A/KIF21B/KIF26A	10376/10112/3833/11004/3832/146909/24137/9493/56992/1062/5321/23046/26153	13	1	ENSG00000116711	12	ENSG00000123416/ENSG00000112984/ENSG00000237649/ENSG00000142945/ENSG00000138160/ENSG00000186185/ENSG00000090889/ENSG00000137807/ENSG00000163808/ENSG00000138778/ENSG00000116852/ENSG00000066735
R-HSA-69481	G2/M Checkpoints	15/321	163/8813	0.000866422	0.0180131	ENSG00000188486/ENSG00000134057/ENSG00000157456/ENSG00000075218/ENSG00000127564/ENSG00000109685/ENSG00000170312/ENSG00000065328/ENSG00000175793/ENSG00000174371/ENSG00000093009/ENSG00000158402/ENSG00000164045/ENSG00000092853/ENSG00000270276	H2AFX/CCNB1/CCNB2/GTSE1/PKMYT1/NSD2/CDK1/MCM10/SFN/EXO1/CDC45/CDC25C/CDC25A/CLSPN/HIST2H4B	3014/891/9133/51512/9088/7468/983/55388/2810/9156/8318/995/993/63967/554313	15	0		15	ENSG00000188486/ENSG00000134057/ENSG00000157456/ENSG00000075218/ENSG00000127564/ENSG00000109685/ENSG00000170312/ENSG00000065328/ENSG00000175793/ENSG00000174371/ENSG00000093009/ENSG00000158402/ENSG00000164045/ENSG00000092853/ENSG00000270276
R-HSA-606279	Deposition of new CENPA-containing nucleosomes at the centromere	9/321	70/8813	0.000925782	0.0180131	ENSG00000188486/ENSG00000123485/ENSG00000115163/ENSG00000137812/ENSG00000151725/ENSG00000100162/ENSG00000123219/ENSG00000270276/ENSG00000184260	H2AFX/HJURP/CENPA/KNL1/CENPU/CENPM/CENPK/HIST2H4B/HIST2H2AC	3014/55355/1058/57082/79682/79019/64105/554313/8338	9	0		9	ENSG00000188486/ENSG00000123485/ENSG00000115163/ENSG00000137812/ENSG00000151725/ENSG00000100162/ENSG00000123219/ENSG00000270276/ENSG00000184260
R-HSA-774815	Nucleosome assembly	9/321	70/8813	0.000925782	0.0180131	ENSG00000188486/ENSG00000123485/ENSG00000115163/ENSG00000137812/ENSG00000151725/ENSG00000100162/ENSG00000123219/ENSG00000270276/ENSG00000184260	H2AFX/HJURP/CENPA/KNL1/CENPU/CENPM/CENPK/HIST2H4B/HIST2H2AC	3014/55355/1058/57082/79682/79019/64105/554313/8338	9	0		9	ENSG00000188486/ENSG00000123485/ENSG00000115163/ENSG00000137812/ENSG00000151725/ENSG00000100162/ENSG00000123219/ENSG00000270276/ENSG00000184260
R-HSA-75035	Chk1/Chk2(Cds1) mediated inactivation of Cyclin B:Cdk1 complex	4/321	13/8813	0.000951351	0.0180131	ENSG00000134057/ENSG00000170312/ENSG00000175793/ENSG00000158402	CCNB1/CDK1/SFN/CDC25C	891/983/2810/995	4	0		4	ENSG00000134057/ENSG00000170312/ENSG00000175793/ENSG00000158402
R-HSA-4615885	SUMOylation of DNA replication proteins	7/321	44/8813	0.000955795	0.0180131	ENSG00000131747/ENSG00000089685/ENSG00000178999/ENSG00000087586/ENSG00000132646/ENSG00000149503/ENSG00000134690	TOP2A/BIRC5/AURKB/AURKA/PCNA/INCENP/CDCA8	7153/332/9212/6790/5111/3619/55143	7	0		7	ENSG00000131747/ENSG00000089685/ENSG00000178999/ENSG00000087586/ENSG00000132646/ENSG00000149503/ENSG00000134690
R-HSA-162658	Golgi Cisternae Pericentriolar Stack Reorganization	4/321	14/8813	0.00129395	0.0231965	ENSG00000166851/ENSG00000134057/ENSG00000157456/ENSG00000170312	PLK1/CCNB1/CCNB2/CDK1	5347/891/9133/983	4	0		4	ENSG00000166851/ENSG00000134057/ENSG00000157456/ENSG00000170312
R-HSA-4419969	Depolymerisation of the Nuclear Lamina	4/321	14/8813	0.00129395	0.0231965	ENSG00000113368/ENSG00000134057/ENSG00000170312/ENSG00000120802	LMNB1/CCNB1/CDK1/TMPO	4001/891/983/7112	4	0		4	ENSG00000113368/ENSG00000134057/ENSG00000170312/ENSG00000120802
R-HSA-69306	DNA Replication	12/321	124/8813	0.00182418	0.0319231	ENSG00000175063/ENSG00000145386/ENSG00000132646/ENSG00000167513/ENSG00000131153/ENSG00000101412/ENSG00000065328/ENSG00000007968/ENSG00000112312/ENSG00000093009/ENSG00000198056/ENSG00000175305	UBE2C/CCNA2/PCNA/CDT1/GINS2/E2F1/MCM10/E2F2/GMNN/CDC45/PRIM1/CCNE2	11065/890/5111/81620/51659/1869/55388/1870/51053/8318/5557/9134	12	0		12	ENSG00000175063/ENSG00000145386/ENSG00000132646/ENSG00000167513/ENSG00000131153/ENSG00000101412/ENSG00000065328/ENSG00000007968/ENSG00000112312/ENSG00000093009/ENSG00000198056/ENSG00000175305
R-HSA-1362300	Transcription of E2F targets under negative control by p107 (RBL1) and p130 (RBL2) in complex with HDAC1	4/321	16/8813	0.00222077	0.0379596	ENSG00000101057/ENSG00000145386/ENSG00000170312/ENSG00000101412	MYBL2/CCNA2/CDK1/E2F1	4605/890/983/1869	4	0		4	ENSG00000101057/ENSG00000145386/ENSG00000170312/ENSG00000101412
R-HSA-373076	Class A/1 (Rhodopsin-like receptors)	15/321	189/8813	0.00374316	0.0625277	ENSG00000129951/ENSG00000151882/ENSG00000150594/ENSG00000183971/ENSG00000180739/ENSG00000116014/ENSG00000109255/ENSG00000106804/ENSG00000128285/ENSG00000169621/ENSG00000170893/ENSG00000169245/ENSG00000147246/ENSG00000121966/ENSG00000186188	PLPPR3/CCL28/ADRA2A/NPW/S1PR5/KISS1R/NMU/C5/MCHR1/PROKR1/TRH/CXCL10/HTR2C/CXCR4/FFAR4	79948/56477/150/283869/53637/84634/10874/727/2847/10887/7200/3627/3358/7852/338557	15	4	ENSG00000151882/ENSG00000169621/ENSG00000169245/ENSG00000147246	11	ENSG00000129951/ENSG00000150594/ENSG00000183971/ENSG00000180739/ENSG00000116014/ENSG00000109255/ENSG00000106804/ENSG00000128285/ENSG00000170893/ENSG00000121966/ENSG00000186188
R-HSA-1362277	Transcription of E2F targets under negative control by DREAM complex	4/321	19/8813	0.00433865	0.0693241	ENSG00000131747/ENSG00000132646/ENSG00000101412/ENSG00000164045	TOP2A/PCNA/E2F1/CDC25A	7153/5111/1869/993	4	0		4	ENSG00000131747/ENSG00000132646/ENSG00000101412/ENSG00000164045
R-HSA-176412	Phosphorylation of the APC/C	4/321	19/8813	0.00433865	0.0693241	ENSG00000166851/ENSG00000175063/ENSG00000134057/ENSG00000170312	PLK1/UBE2C/CCNB1/CDK1	5347/11065/891/983	4	0		4	ENSG00000166851/ENSG00000175063/ENSG00000134057/ENSG00000170312
R-HSA-69242	S Phase	13/321	157/8813	0.00474035	0.0704907	ENSG00000175063/ENSG00000145386/ENSG00000124762/ENSG00000146670/ENSG00000132646/ENSG00000167513/ENSG00000131153/ENSG00000101412/ENSG00000093009/ENSG00000198056/ENSG00000164045/ENSG00000171320/ENSG00000175305	UBE2C/CCNA2/CDKN1A/CDCA5/PCNA/CDT1/GINS2/E2F1/CDC45/PRIM1/CDC25A/ESCO2/CCNE2	11065/890/1026/113130/5111/81620/51659/1869/8318/5557/993/157570/9134	13	0		13	ENSG00000175063/ENSG00000145386/ENSG00000124762/ENSG00000146670/ENSG00000132646/ENSG00000167513/ENSG00000131153/ENSG00000101412/ENSG00000093009/ENSG00000198056/ENSG00000164045/ENSG00000171320/ENSG00000175305
R-HSA-375276	Peptide ligand-binding receptors	10/321	105/8813	0.00481028	0.0704907	ENSG00000151882/ENSG00000183971/ENSG00000116014/ENSG00000109255/ENSG00000106804/ENSG00000128285/ENSG00000169621/ENSG00000170893/ENSG00000169245/ENSG00000121966	CCL28/NPW/KISS1R/NMU/C5/MCHR1/PROKR1/TRH/CXCL10/CXCR4	56477/283869/84634/10874/727/2847/10887/7200/3627/7852	10	3	ENSG00000151882/ENSG00000169621/ENSG00000169245	7	ENSG00000183971/ENSG00000116014/ENSG00000109255/ENSG00000106804/ENSG00000128285/ENSG00000170893/ENSG00000121966
R-HSA-176814	Activation of APC/C and APC/C:Cdc20 mediated degradation of mitotic proteins	8/321	73/8813	0.00486328	0.0704907	ENSG00000166851/ENSG00000175063/ENSG00000145386/ENSG00000164611/ENSG00000134057/ENSG00000117399/ENSG00000117650/ENSG00000170312	PLK1/UBE2C/CCNA2/PTTG1/CCNB1/CDC20/NEK2/CDK1	5347/11065/890/9232/891/991/4751/983	8	0		8	ENSG00000166851/ENSG00000175063/ENSG00000145386/ENSG00000164611/ENSG00000134057/ENSG00000117399/ENSG00000117650/ENSG00000170312
R-HSA-69231	Cyclin D associated events in G1	6/321	44/8813	0.00489119	0.0704907	ENSG00000124762/ENSG00000123080/ENSG00000101412/ENSG00000007968/ENSG00000147883/ENSG00000129355	CDKN1A/CDKN2C/E2F1/E2F2/CDKN2B/CDKN2D	1026/1031/1869/1870/1030/1032	6	1	ENSG00000147883	5	ENSG00000124762/ENSG00000123080/ENSG00000101412/ENSG00000007968/ENSG00000129355
R-HSA-69236	G1 Phase	6/321	44/8813	0.00489119	0.0704907	ENSG00000124762/ENSG00000123080/ENSG00000101412/ENSG00000007968/ENSG00000147883/ENSG00000129355	CDKN1A/CDKN2C/E2F1/E2F2/CDKN2B/CDKN2D	1026/1031/1869/1870/1030/1032	6	1	ENSG00000147883	5	ENSG00000124762/ENSG00000123080/ENSG00000101412/ENSG00000007968/ENSG00000129355
R-HSA-1296072	Voltage gated Potassium channels	5/321	32/8813	0.00556944	0.0787219	ENSG00000135519/ENSG00000158445/ENSG00000173826/ENSG00000055118/ENSG00000164794	KCNH3/KCNB1/KCNH6/KCNH2/KCNV1	23416/3745/81033/3757/27012	5	2	ENSG00000158445/ENSG00000164794	3	ENSG00000135519/ENSG00000173826/ENSG00000055118
R-HSA-2559585	Oncogene Induced Senescence	5/321	33/8813	0.00637231	0.0867342	ENSG00000123080/ENSG00000101412/ENSG00000007968/ENSG00000147883/ENSG00000129355	CDKN2C/E2F1/E2F2/CDKN2B/CDKN2D	1031/1869/1870/1030/1032	5	1	ENSG00000147883	4	ENSG00000123080/ENSG00000101412/ENSG00000007968/ENSG00000129355
R-HSA-68962	Activation of the pre-replicative complex	5/321	33/8813	0.00637231	0.0867342	ENSG00000167513/ENSG00000065328/ENSG00000112312/ENSG00000093009/ENSG00000198056	CDT1/MCM10/GMNN/CDC45/PRIM1	81620/55388/51053/8318/5557	5	0		5	ENSG00000167513/ENSG00000065328/ENSG00000112312/ENSG00000093009/ENSG00000198056
R-HSA-113510	E2F mediated regulation of DNA replication	4/321	22/8813	0.00751399	0.100414	ENSG00000134057/ENSG00000170312/ENSG00000101412/ENSG00000198056	CCNB1/CDK1/E2F1/PRIM1	891/983/1869/5557	4	0		4	ENSG00000134057/ENSG00000170312/ENSG00000101412/ENSG00000198056
R-HSA-174048	APC/C:Cdc20 mediated degradation of Cyclin B	4/321	23/8813	0.00883975	0.116022	ENSG00000175063/ENSG00000134057/ENSG00000117399/ENSG00000170312	UBE2C/CCNB1/CDC20/CDK1	11065/891/991/983	4	0		4	ENSG00000175063/ENSG00000134057/ENSG00000117399/ENSG00000170312
R-HSA-2980766	Nuclear Envelope Breakdown	6/321	50/8813	0.00917995	0.118373	ENSG00000166851/ENSG00000113368/ENSG00000134057/ENSG00000157456/ENSG00000170312/ENSG00000120802	PLK1/LMNB1/CCNB1/CCNB2/CDK1/TMPO	5347/4001/891/9133/983/7112	6	0		6	ENSG00000166851/ENSG00000113368/ENSG00000134057/ENSG00000157456/ENSG00000170312/ENSG00000120802
R-HSA-913531	Interferon Signaling	13/321	171/8813	0.00955296	0.121059	ENSG00000111331/ENSG00000126709/ENSG00000157601/ENSG00000125148/ENSG00000185885/ENSG00000142089/ENSG00000089127/ENSG00000185507/ENSG00000165949/ENSG00000187608/ENSG00000185745/ENSG00000119917/ENSG00000070808	OAS3/IFI6/MX1/MT2A/IFITM1/IFITM3/OAS1/IRF7/IFI27/ISG15/IFIT1/IFIT3/CAMK2A	4940/2537/4599/4502/8519/10410/4938/3665/3429/9636/3434/3437/815	13	0		13	ENSG00000111331/ENSG00000126709/ENSG00000157601/ENSG00000125148/ENSG00000185885/ENSG00000142089/ENSG00000089127/ENSG00000185507/ENSG00000165949/ENSG00000187608/ENSG00000185745/ENSG00000119917/ENSG00000070808
R-HSA-176187	Activation of ATR in response to replication stress	5/321	37/8813	0.0103983	0.129538	ENSG00000065328/ENSG00000093009/ENSG00000158402/ENSG00000164045/ENSG00000092853	MCM10/CDC45/CDC25C/CDC25A/CLSPN	55388/8318/995/993/63967	5	0		5	ENSG00000065328/ENSG00000093009/ENSG00000158402/ENSG00000164045/ENSG00000092853
R-HSA-2559582	Senescence-Associated Secretory Phenotype (SASP)	9/321	102/8813	0.0118488	0.145147	ENSG00000188486/ENSG00000175063/ENSG00000145386/ENSG00000124762/ENSG00000123080/ENSG00000147883/ENSG00000129355/ENSG00000270276/ENSG00000184260	H2AFX/UBE2C/CCNA2/CDKN1A/CDKN2C/CDKN2B/CDKN2D/HIST2H4B/HIST2H2AC	3014/11065/890/1026/1031/1030/1032/554313/8338	9	1	ENSG00000147883	8	ENSG00000188486/ENSG00000175063/ENSG00000145386/ENSG00000124762/ENSG00000123080/ENSG00000129355/ENSG00000270276/ENSG00000184260
R-HSA-2142753	Arachidonic acid metabolism	6/321	53/8813	0.0121137	0.14596	ENSG00000099998/ENSG00000140465/ENSG00000171954/ENSG00000116711/ENSG00000196139/ENSG00000142973	GGT5/CYP1A1/CYP4F22/PLA2G4A/AKR1C3/CYP4B1	2687/1543/126410/5321/8644/1580	6	4	ENSG00000140465/ENSG00000116711/ENSG00000196139/ENSG00000142973	2	ENSG00000099998/ENSG00000171954
R-HSA-68884	Mitotic Telophase/Cytokinesis	3/321	14/8813	0.0129244	0.153217	ENSG00000166851/ENSG00000112984/ENSG00000137807	PLK1/KIF20A/KIF23	5347/10112/9493	3	0		3	ENSG00000166851/ENSG00000112984/ENSG00000137807
R-HSA-176409	APC/C:Cdc20 mediated degradation of mitotic proteins	7/321	72/8813	0.0154721	0.180508	ENSG00000175063/ENSG00000145386/ENSG00000164611/ENSG00000134057/ENSG00000117399/ENSG00000117650/ENSG00000170312	UBE2C/CCNA2/PTTG1/CCNB1/CDC20/NEK2/CDK1	11065/890/9232/891/991/4751/983	7	0		7	ENSG00000175063/ENSG00000145386/ENSG00000164611/ENSG00000134057/ENSG00000117399/ENSG00000117650/ENSG00000170312
R-HSA-8852276	The role of GTSE1 in G2/M progression after G2 checkpoint	7/321	73/8813	0.0165973	0.190556	ENSG00000166851/ENSG00000123416/ENSG00000134057/ENSG00000124762/ENSG00000157456/ENSG00000075218/ENSG00000170312	PLK1/TUBA1B/CCNB1/CDKN1A/CCNB2/GTSE1/CDK1	5347/10376/891/1026/9133/51512/983	7	0		7	ENSG00000166851/ENSG00000123416/ENSG00000134057/ENSG00000124762/ENSG00000157456/ENSG00000075218/ENSG00000170312
R-HSA-2559583	Cellular Senescence	13/321	184/8813	0.0168519	0.190556	ENSG00000188486/ENSG00000113368/ENSG00000175063/ENSG00000145386/ENSG00000124762/ENSG00000123080/ENSG00000101412/ENSG00000007968/ENSG00000147883/ENSG00000129355/ENSG00000175305/ENSG00000270276/ENSG00000184260	H2AFX/LMNB1/UBE2C/CCNA2/CDKN1A/CDKN2C/E2F1/E2F2/CDKN2B/CDKN2D/CCNE2/HIST2H4B/HIST2H2AC	3014/4001/11065/890/1026/1031/1869/1870/1030/1032/9134/554313/8338	13	1	ENSG00000147883	12	ENSG00000188486/ENSG00000113368/ENSG00000175063/ENSG00000145386/ENSG00000124762/ENSG00000123080/ENSG00000101412/ENSG00000007968/ENSG00000129355/ENSG00000175305/ENSG00000270276/ENSG00000184260
R-HSA-2559586	DNA Damage/Telomere Stress Induced Senescence	7/321	74/8813	0.0177792	0.197996	ENSG00000188486/ENSG00000113368/ENSG00000145386/ENSG00000124762/ENSG00000175305/ENSG00000270276/ENSG00000184260	H2AFX/LMNB1/CCNA2/CDKN1A/CCNE2/HIST2H4B/HIST2H2AC	3014/4001/890/1026/9134/554313/8338	7	0		7	ENSG00000188486/ENSG00000113368/ENSG00000145386/ENSG00000124762/ENSG00000175305/ENSG00000270276/ENSG00000184260
R-HSA-69473	G2/M DNA damage checkpoint	8/321	92/8813	0.0186399	0.200255	ENSG00000188486/ENSG00000134057/ENSG00000109685/ENSG00000170312/ENSG00000175793/ENSG00000174371/ENSG00000158402/ENSG00000270276	H2AFX/CCNB1/NSD2/CDK1/SFN/EXO1/CDC25C/HIST2H4B	3014/891/7468/983/2810/9156/995/554313	8	0		8	ENSG00000188486/ENSG00000134057/ENSG00000109685/ENSG00000170312/ENSG00000175793/ENSG00000174371/ENSG00000158402/ENSG00000270276
R-HSA-442982	Ras activation upon Ca2+ influx through NMDA receptor	3/321	16/8813	0.0188438	0.200255	ENSG00000058335/ENSG00000070808/ENSG00000105464	RASGRF1/CAMK2A/GRIN2D	5923/815/2906	3	1	ENSG00000058335	2	ENSG00000070808/ENSG00000105464
R-HSA-1296071	Potassium Channels	7/321	75/8813	0.0190192	0.200255	ENSG00000135519/ENSG00000156113/ENSG00000158445/ENSG00000173826/ENSG00000055118/ENSG00000162989/ENSG00000164794	KCNH3/KCNMA1/KCNB1/KCNH6/KCNH2/KCNJ3/KCNV1	23416/3778/3745/81033/3757/3760/27012	7	4	ENSG00000156113/ENSG00000158445/ENSG00000162989/ENSG00000164794	3	ENSG00000135519/ENSG00000173826/ENSG00000055118
R-HSA-500792	GPCR ligand binding	17/321	269/8813	0.0190719	0.200255	ENSG00000129951/ENSG00000151882/ENSG00000150594/ENSG00000183971/ENSG00000180739/ENSG00000116014/ENSG00000109255/ENSG00000106804/ENSG00000128285/ENSG00000169621/ENSG00000170893/ENSG00000177283/ENSG00000169245/ENSG00000147246/ENSG00000121966/ENSG00000132329/ENSG00000186188	PLPPR3/CCL28/ADRA2A/NPW/S1PR5/KISS1R/NMU/C5/MCHR1/PROKR1/TRH/FZD8/CXCL10/HTR2C/CXCR4/RAMP1/FFAR4	79948/56477/150/283869/53637/84634/10874/727/2847/10887/7200/8325/3627/3358/7852/10267/338557	17	4	ENSG00000151882/ENSG00000169621/ENSG00000169245/ENSG00000147246	13	ENSG00000129951/ENSG00000150594/ENSG00000183971/ENSG00000180739/ENSG00000116014/ENSG00000109255/ENSG00000106804/ENSG00000128285/ENSG00000170893/ENSG00000177283/ENSG00000121966/ENSG00000132329/ENSG00000186188
R-HSA-176408	Regulation of APC/C activators between G1/S and early anaphase	7/321	77/8813	0.0216786	0.224419	ENSG00000166851/ENSG00000175063/ENSG00000145386/ENSG00000134057/ENSG00000117399/ENSG00000170312/ENSG00000112029	PLK1/UBE2C/CCNA2/CCNB1/CDC20/CDK1/FBXO5	5347/11065/890/891/991/983/26271	7	0		7	ENSG00000166851/ENSG00000175063/ENSG00000145386/ENSG00000134057/ENSG00000117399/ENSG00000170312/ENSG00000112029
R-HSA-114452	Activation of BH3-only proteins	4/321	30/8813	0.0224243	0.225779	ENSG00000101412/ENSG00000175793/ENSG00000171791/ENSG00000141682	E2F1/SFN/BCL2/PMAIP1	1869/2810/596/5366	4	0		4	ENSG00000101412/ENSG00000175793/ENSG00000171791/ENSG00000141682
R-HSA-8866652	Synthesis of active ubiquitin: roles of E1 and E2 enzymes	4/321	30/8813	0.0224243	0.225779	ENSG00000175063/ENSG00000108106/ENSG00000077152/ENSG00000118939	UBE2C/UBE2S/UBE2T/UCHL3	11065/27338/29089/7347	4	1	ENSG00000118939	3	ENSG00000175063/ENSG00000108106/ENSG00000077152
R-HSA-5576891	Cardiac conduction	9/321	115/8813	0.0242129	0.240493	ENSG00000096433/ENSG00000105711/ENSG00000136574/ENSG00000055118/ENSG00000177098/ENSG00000152049/ENSG00000198626/ENSG00000070808/ENSG00000118729	ITPR3/SCN1B/GATA4/KCNH2/SCN4B/KCNE4/RYR2/CAMK2A/CASQ2	3710/6324/2626/3757/6330/23704/6262/815/845	9	2	ENSG00000198626/ENSG00000118729	7	ENSG00000096433/ENSG00000105711/ENSG00000136574/ENSG00000055118/ENSG00000177098/ENSG00000152049/ENSG00000070808
R-HSA-2132295	MHC class II antigen presentation	9/321	117/8813	0.0267169	0.261826	ENSG00000123416/ENSG00000112984/ENSG00000142945/ENSG00000138160/ENSG00000090889/ENSG00000137807/ENSG00000163808/ENSG00000138778/ENSG00000066735	TUBA1B/KIF20A/KIF2C/KIF11/KIF4A/KIF23/KIF15/CENPE/KIF26A	10376/10112/11004/3832/24137/9493/56992/1062/26153	9	0		9	ENSG00000123416/ENSG00000112984/ENSG00000142945/ENSG00000138160/ENSG00000090889/ENSG00000137807/ENSG00000163808/ENSG00000138778/ENSG00000066735
R-HSA-6811442	Intra-Golgi and retrograde Golgi-to-ER traffic	13/321	197/8813	0.0277716	0.262048	ENSG00000123416/ENSG00000112984/ENSG00000237649/ENSG00000142945/ENSG00000138160/ENSG00000186185/ENSG00000090889/ENSG00000137807/ENSG00000163808/ENSG00000138778/ENSG00000116711/ENSG00000116852/ENSG00000066735	TUBA1B/KIF20A/KIFC1/KIF2C/KIF11/KIF18B/KIF4A/KIF23/KIF15/CENPE/PLA2G4A/KIF21B/KIF26A	10376/10112/3833/11004/3832/146909/24137/9493/56992/1062/5321/23046/26153	13	1	ENSG00000116711	12	ENSG00000123416/ENSG00000112984/ENSG00000237649/ENSG00000142945/ENSG00000138160/ENSG00000186185/ENSG00000090889/ENSG00000137807/ENSG00000163808/ENSG00000138778/ENSG00000116852/ENSG00000066735
R-HSA-438064	Post NMDA receptor activation events	4/321	32/8813	0.0278092	0.262048	ENSG00000138031/ENSG00000058335/ENSG00000070808/ENSG00000105464	ADCY3/RASGRF1/CAMK2A/GRIN2D	109/5923/815/2906	4	1	ENSG00000058335	3	ENSG00000138031/ENSG00000070808/ENSG00000105464
R-HSA-69190	DNA strand elongation	4/321	32/8813	0.0278092	0.262048	ENSG00000132646/ENSG00000131153/ENSG00000093009/ENSG00000198056	PCNA/GINS2/CDC45/PRIM1	5111/51659/8318/5557	4	0		4	ENSG00000132646/ENSG00000131153/ENSG00000093009/ENSG00000198056
R-HSA-442755	Activation of NMDA receptor and postsynaptic events	4/321	33/8813	0.030766	0.276109	ENSG00000138031/ENSG00000058335/ENSG00000070808/ENSG00000105464	ADCY3/RASGRF1/CAMK2A/GRIN2D	109/5923/815/2906	4	1	ENSG00000058335	3	ENSG00000138031/ENSG00000070808/ENSG00000105464
R-HSA-6803157	Antimicrobial peptides	4/321	33/8813	0.030766	0.276109	ENSG00000161031/ENSG00000196415/ENSG00000197561/ENSG00000143556	PGLYRP2/PRTN3/ELANE/S100A7	114770/5657/1991/6278	4	0		4	ENSG00000161031/ENSG00000196415/ENSG00000197561/ENSG00000143556
R-HSA-6785807	Interleukin-4 and 13 signaling	7/321	83/8813	0.0311796	0.276109	ENSG00000089685/ENSG00000129988/ENSG00000124762/ENSG00000171791/ENSG00000137193/ENSG00000102962/ENSG00000135218	BIRC5/LBP/CDKN1A/BCL2/PIM1/CCL22/CD36	332/3929/1026/596/5292/6367/948	7	3	ENSG00000129988/ENSG00000102962/ENSG00000135218	4	ENSG00000089685/ENSG00000124762/ENSG00000171791/ENSG00000137193
R-HSA-68874	M/G1 Transition	7/321	83/8813	0.0311796	0.276109	ENSG00000167513/ENSG00000101412/ENSG00000065328/ENSG00000007968/ENSG00000112312/ENSG00000093009/ENSG00000198056	CDT1/E2F1/MCM10/E2F2/GMNN/CDC45/PRIM1	81620/1869/55388/1870/51053/8318/5557	7	0		7	ENSG00000167513/ENSG00000101412/ENSG00000065328/ENSG00000007968/ENSG00000112312/ENSG00000093009/ENSG00000198056
R-HSA-69002	DNA Replication Pre-Initiation	7/321	83/8813	0.0311796	0.276109	ENSG00000167513/ENSG00000101412/ENSG00000065328/ENSG00000007968/ENSG00000112312/ENSG00000093009/ENSG00000198056	CDT1/E2F1/MCM10/E2F2/GMNN/CDC45/PRIM1	81620/1869/55388/1870/51053/8318/5557	7	0		7	ENSG00000167513/ENSG00000101412/ENSG00000065328/ENSG00000007968/ENSG00000112312/ENSG00000093009/ENSG00000198056
R-HSA-3700989	Transcriptional Regulation by TP53	20/321	353/8813	0.033066	0.287943	ENSG00000145386/ENSG00000134057/ENSG00000089685/ENSG00000088325/ENSG00000178999/ENSG00000124762/ENSG00000087586/ENSG00000132646/ENSG00000170312/ENSG00000101412/ENSG00000140525/ENSG00000175793/ENSG00000134574/ENSG00000174371/ENSG00000158402/ENSG00000129173/ENSG00000175305/ENSG00000141682/ENSG00000173846/ENSG00000102760	CCNA2/CCNB1/BIRC5/TPX2/AURKB/CDKN1A/AURKA/PCNA/CDK1/E2F1/FANCI/SFN/DDB2/EXO1/CDC25C/E2F8/CCNE2/PMAIP1/PLK3/RGCC	890/891/332/22974/9212/1026/6790/5111/983/1869/55215/2810/1643/9156/995/79733/9134/5366/1263/28984	20	0		20	ENSG00000145386/ENSG00000134057/ENSG00000089685/ENSG00000088325/ENSG00000178999/ENSG00000124762/ENSG00000087586/ENSG00000132646/ENSG00000170312/ENSG00000101412/ENSG00000140525/ENSG00000175793/ENSG00000134574/ENSG00000174371/ENSG00000158402/ENSG00000129173/ENSG00000175305/ENSG00000141682/ENSG00000173846/ENSG00000102760
R-HSA-3108232	SUMO E3 ligases SUMOylate target proteins	9/321	122/8813	0.0337663	0.287943	ENSG00000131747/ENSG00000089685/ENSG00000178999/ENSG00000087586/ENSG00000132646/ENSG00000149503/ENSG00000008196/ENSG00000134690/ENSG00000270276	TOP2A/BIRC5/AURKB/AURKA/PCNA/INCENP/TFAP2B/CDCA8/HIST2H4B	7153/332/9212/6790/5111/3619/7021/55143/554313	9	1	ENSG00000008196	8	ENSG00000131747/ENSG00000089685/ENSG00000178999/ENSG00000087586/ENSG00000132646/ENSG00000149503/ENSG00000134690/ENSG00000270276
R-HSA-193368	Synthesis of bile acids and bile salts via 7alpha-hydroxycholesterol	3/321	20/8813	0.0344748	0.287943	ENSG00000168306/ENSG00000151632/ENSG00000196139	ACOX2/AKR1C2/AKR1C3	8309/1646/8644	3	2	ENSG00000151632/ENSG00000196139	1	ENSG00000168306
R-HSA-2142691	Synthesis of Leukotrienes (LT) and Eoxins (EX)	3/321	20/8813	0.0344748	0.287943	ENSG00000099998/ENSG00000171954/ENSG00000142973	GGT5/CYP4F22/CYP4B1	2687/126410/1580	3	1	ENSG00000142973	2	ENSG00000099998/ENSG00000171954
R-HSA-5625900	RHO GTPases activate CIT	3/321	20/8813	0.0344748	0.287943	ENSG00000122966/ENSG00000118193/ENSG00000198901	CIT/KIF14/PRC1	11113/9928/9055	3	0		3	ENSG00000122966/ENSG00000118193/ENSG00000198901
R-HSA-418594	G alpha (i) signalling events	16/321	268/8813	0.0356459	0.294379	ENSG00000096433/ENSG00000151882/ENSG00000150594/ENSG00000108786/ENSG00000183971/ENSG00000121957/ENSG00000180739/ENSG00000109255/ENSG00000138031/ENSG00000106804/ENSG00000128285/ENSG00000065989/ENSG00000116711/ENSG00000196139/ENSG00000169245/ENSG00000121966	ITPR3/CCL28/ADRA2A/HSD17B1/NPW/GPSM2/S1PR5/NMU/ADCY3/C5/MCHR1/PDE4A/PLA2G4A/AKR1C3/CXCL10/CXCR4	3710/56477/150/3292/283869/29899/53637/10874/109/727/2847/5141/5321/8644/3627/7852	16	5	ENSG00000151882/ENSG00000108786/ENSG00000116711/ENSG00000196139/ENSG00000169245	11	ENSG00000096433/ENSG00000150594/ENSG00000183971/ENSG00000121957/ENSG00000180739/ENSG00000109255/ENSG00000138031/ENSG00000106804/ENSG00000128285/ENSG00000065989/ENSG00000121966
R-HSA-112316	Neuronal System	17/321	291/8813	0.0369344	0.300586	ENSG00000138031/ENSG00000135519/ENSG00000156113/ENSG00000158445/ENSG00000173826/ENSG00000143847/ENSG00000073150/ENSG00000055118/ENSG00000162989/ENSG00000058335/ENSG00000108576/ENSG00000110076/ENSG00000164794/ENSG00000116544/ENSG00000070808/ENSG00000156564/ENSG00000105464	ADCY3/KCNH3/KCNMA1/KCNB1/KCNH6/PPFIA4/PANX2/KCNH2/KCNJ3/RASGRF1/SLC6A4/NRXN2/KCNV1/DLGAP3/CAMK2A/LRFN2/GRIN2D	109/23416/3778/3745/81033/8497/56666/3757/3760/5923/6532/9379/27012/58512/815/57497/2906	17	6	ENSG00000156113/ENSG00000158445/ENSG00000162989/ENSG00000058335/ENSG00000108576/ENSG00000164794	11	ENSG00000138031/ENSG00000135519/ENSG00000173826/ENSG00000143847/ENSG00000073150/ENSG00000055118/ENSG00000110076/ENSG00000116544/ENSG00000070808/ENSG00000156564/ENSG00000105464
R-HSA-8864260	Transcriptional regulation by the AP-2 (TFAP2) family of transcription factors	4/321	35/8813	0.0372154	0.300586	ENSG00000101057/ENSG00000124762/ENSG00000164442/ENSG00000008196	MYBL2/CDKN1A/CITED2/TFAP2B	4605/1026/10370/7021	4	2	ENSG00000164442/ENSG00000008196	2	ENSG00000101057/ENSG00000124762
R-HSA-6804115	TP53 regulates transcription of additional cell cycle genes whose exact role in the p53 pathway remain uncertain	3/321	21/8813	0.0391663	0.303029	ENSG00000158402/ENSG00000173846/ENSG00000102760	CDC25C/PLK3/RGCC	995/1263/28984	3	0		3	ENSG00000158402/ENSG00000173846/ENSG00000102760
R-HSA-8862803	Deregulated CDK5 triggers multiple neurodegenerative pathways in Alzheimer's disease models	3/321	21/8813	0.0391663	0.303029	ENSG00000113368/ENSG00000158402/ENSG00000164045	LMNB1/CDC25C/CDC25A	4001/995/993	3	0		3	ENSG00000113368/ENSG00000158402/ENSG00000164045
R-HSA-8863678	Neurodegenerative Diseases	3/321	21/8813	0.0391663	0.303029	ENSG00000113368/ENSG00000158402/ENSG00000164045	LMNB1/CDC25C/CDC25A	4001/995/993	3	0		3	ENSG00000113368/ENSG00000158402/ENSG00000164045
R-HSA-2299718	Condensation of Prophase Chromosomes	6/321	69/8813	0.0391671	0.303029	ENSG00000188486/ENSG00000166851/ENSG00000134057/ENSG00000170312/ENSG00000270276/ENSG00000184260	H2AFX/PLK1/CCNB1/CDK1/HIST2H4B/HIST2H2AC	3014/5347/891/983/554313/8338	6	0		6	ENSG00000188486/ENSG00000166851/ENSG00000134057/ENSG00000170312/ENSG00000270276/ENSG00000184260
R-HSA-174178	APC/C:Cdh1 mediated degradation of Cdc20 and other APC/C:Cdh1 targeted proteins in late mitosis/early G1	6/321	70/8813	0.041584	0.318378	ENSG00000166851/ENSG00000175063/ENSG00000164611/ENSG00000117399/ENSG00000178999/ENSG00000087586	PLK1/UBE2C/PTTG1/CDC20/AURKB/AURKA	5347/11065/9232/991/9212/6790	6	0		6	ENSG00000166851/ENSG00000175063/ENSG00000164611/ENSG00000117399/ENSG00000178999/ENSG00000087586
R-HSA-2990846	SUMOylation	9/321	128/8813	0.0438054	0.327884	ENSG00000131747/ENSG00000089685/ENSG00000178999/ENSG00000087586/ENSG00000132646/ENSG00000149503/ENSG00000008196/ENSG00000134690/ENSG00000270276	TOP2A/BIRC5/AURKB/AURKA/PCNA/INCENP/TFAP2B/CDCA8/HIST2H4B	7153/332/9212/6790/5111/3619/7021/55143/554313	9	1	ENSG00000008196	8	ENSG00000131747/ENSG00000089685/ENSG00000178999/ENSG00000087586/ENSG00000132646/ENSG00000149503/ENSG00000134690/ENSG00000270276
R-HSA-112409	RAF-independent MAPK1/3 activation	3/321	22/8813	0.044164	0.327884	ENSG00000170312/ENSG00000139318/ENSG00000130829	CDK1/DUSP6/DUSP9	983/1848/1852	3	0		3	ENSG00000170312/ENSG00000139318/ENSG00000130829
R-HSA-5669034	TNFs bind their physiological receptors	3/321	22/8813	0.044164	0.327884	ENSG00000186891/ENSG00000125726/ENSG00000125735	TNFRSF18/CD70/TNFSF14	8784/970/8740	3	1	ENSG00000125735	2	ENSG00000186891/ENSG00000125726
R-HSA-8854518	AURKA Activation by TPX2	6/321	72/8813	0.046695	0.342979	ENSG00000166851/ENSG00000088325/ENSG00000072571/ENSG00000117650/ENSG00000087586/ENSG00000170312	PLK1/TPX2/HMMR/NEK2/AURKA/CDK1	5347/22974/3161/4751/6790/983	6	0		6	ENSG00000166851/ENSG00000088325/ENSG00000072571/ENSG00000117650/ENSG00000087586/ENSG00000170312
R-HSA-1500620	Meiosis	8/321	110/8813	0.0471305	0.342979	ENSG00000188486/ENSG00000113368/ENSG00000126803/ENSG00000121211/ENSG00000270276/ENSG00000100206/ENSG00000161860/ENSG00000184260	H2AFX/LMNB1/HSPA2/MND1/HIST2H4B/DMC1/SYCE2/HIST2H2AC	3014/4001/3306/84057/554313/11144/256126/8338	8	0		8	ENSG00000188486/ENSG00000113368/ENSG00000126803/ENSG00000121211/ENSG00000270276/ENSG00000100206/ENSG00000161860/ENSG00000184260
R-HSA-2465910	MASTL Facilitates Mitotic Progression	2/321	8813-10-01	0.0490564	0.346239	ENSG00000134057/ENSG00000170312	CCNB1/CDK1	891/983	2	0		2	ENSG00000134057/ENSG00000170312
R-HSA-73621	Pyrimidine catabolism	2/321	8813-10-01	0.0490564	0.346239	ENSG00000205309/ENSG00000113492	NT5M/AGXT2	56953/64902	2	1	ENSG00000113492	1	ENSG00000205309
R-HSA-1221632	Meiotic synapsis	6/321	73/8813	0.0493903	0.346239	ENSG00000188486/ENSG00000113368/ENSG00000126803/ENSG00000270276/ENSG00000161860/ENSG00000184260	H2AFX/LMNB1/HSPA2/HIST2H4B/SYCE2/HIST2H2AC	3014/4001/3306/554313/256126/8338	6	0		6	ENSG00000188486/ENSG00000113368/ENSG00000126803/ENSG00000270276/ENSG00000161860/ENSG00000184260
R-HSA-445095	Interaction between L1 and Ankyrins	3/321	23/8813	0.0494627	0.346239	ENSG00000105711/ENSG00000177098/ENSG00000029534	SCN1B/SCN4B/ANK1	6324/6330/286	3	1	ENSG00000029534	2	ENSG00000105711/ENSG00000177098
R-HSA-68875	Mitotic Prophase	9/321	135/8813	0.0578394	0.384209	ENSG00000188486/ENSG00000166851/ENSG00000113368/ENSG00000134057/ENSG00000157456/ENSG00000170312/ENSG00000120802/ENSG00000270276/ENSG00000184260	H2AFX/PLK1/LMNB1/CCNB1/CCNB2/CDK1/TMPO/HIST2H4B/HIST2H2AC	3014/5347/4001/891/9133/983/7112/554313/8338	9	0		9	ENSG00000188486/ENSG00000166851/ENSG00000113368/ENSG00000134057/ENSG00000157456/ENSG00000170312/ENSG00000120802/ENSG00000270276/ENSG00000184260
R-HSA-211958	Miscellaneous substrates	2/321	8813-11-01	0.0585461	0.384209	ENSG00000171954/ENSG00000142973	CYP4F22/CYP4B1	126410/1580	2	1	ENSG00000142973	1	ENSG00000171954
R-HSA-2468052	Establishment of Sister Chromatid Cohesion	2/321	8813-11-01	0.0585461	0.384209	ENSG00000146670/ENSG00000171320	CDCA5/ESCO2	113130/157570	2	0		2	ENSG00000146670/ENSG00000171320
R-HSA-419408	Lysosphingolipid and LPA receptors	2/321	8813-11-01	0.0585461	0.384209	ENSG00000129951/ENSG00000180739	PLPPR3/S1PR5	79948/53637	2	0		2	ENSG00000129951/ENSG00000180739
R-HSA-438066	Unblocking of NMDA receptor, glutamate binding and activation	2/321	8813-11-01	0.0585461	0.384209	ENSG00000070808/ENSG00000105464	CAMK2A/GRIN2D	815/2906	2	0		2	ENSG00000070808/ENSG00000105464
R-HSA-68689	CDC6 association with the ORC:origin complex	2/321	8813-11-01	0.0585461	0.384209	ENSG00000101412/ENSG00000007968	E2F1/E2F2	1869/1870	2	0		2	ENSG00000101412/ENSG00000007968
R-HSA-8866907	Activation of the TFAP2 (AP-2) family of transcription factors	2/321	8813-11-01	0.0585461	0.384209	ENSG00000164442/ENSG00000008196	CITED2/TFAP2B	10370/7021	2	2	ENSG00000164442/ENSG00000008196	0
R-HSA-69239	Synthesis of DNA	8/321	116/8813	0.0608382	0.38611	ENSG00000175063/ENSG00000145386/ENSG00000132646/ENSG00000167513/ENSG00000131153/ENSG00000093009/ENSG00000198056/ENSG00000175305	UBE2C/CCNA2/PCNA/CDT1/GINS2/CDC45/PRIM1/CCNE2	11065/890/5111/81620/51659/8318/5557/9134	8	0		8	ENSG00000175063/ENSG00000145386/ENSG00000132646/ENSG00000167513/ENSG00000131153/ENSG00000093009/ENSG00000198056/ENSG00000175305
R-HSA-1566948	Elastic fibre formation	4/321	41/8813	0.0608699	0.38611	ENSG00000092969/ENSG00000077942/ENSG00000115318/ENSG00000142449	TGFB2/FBLN1/LOXL3/FBN3	7042/2192/84695/84467	4	1	ENSG00000092969	3	ENSG00000077942/ENSG00000115318/ENSG00000142449
R-HSA-1482839	Acyl chain remodelling of PE	3/321	25/8813	0.060937	0.38611	ENSG00000116711/ENSG00000100078/ENSG00000168004	PLA2G4A/PLA2G3/HRASLS5	5321/50487/117245	3	1	ENSG00000116711	2	ENSG00000100078/ENSG00000168004
R-HSA-179409	APC-Cdc20 mediated degradation of Nek2A	3/321	25/8813	0.060937	0.38611	ENSG00000175063/ENSG00000117399/ENSG00000117650	UBE2C/CDC20/NEK2	11065/991/4751	3	0		3	ENSG00000175063/ENSG00000117399/ENSG00000117650
R-HSA-157579	Telomere Maintenance	6/321	78/8813	0.0642818	0.403822	ENSG00000188486/ENSG00000132646/ENSG00000198056/ENSG00000270276/ENSG00000184260/ENSG00000164362	H2AFX/PCNA/PRIM1/HIST2H4B/HIST2H2AC/TERT	3014/5111/5557/554313/8338/7015	6	0		6	ENSG00000188486/ENSG00000132646/ENSG00000198056/ENSG00000270276/ENSG00000184260/ENSG00000164362
R-HSA-2559580	Oxidative Stress Induced Senescence	8/321	118/8813	0.0659103	0.410543	ENSG00000188486/ENSG00000123080/ENSG00000101412/ENSG00000007968/ENSG00000147883/ENSG00000129355/ENSG00000270276/ENSG00000184260	H2AFX/CDKN2C/E2F1/E2F2/CDKN2B/CDKN2D/HIST2H4B/HIST2H2AC	3014/1031/1869/1870/1030/1032/554313/8338	8	1	ENSG00000147883	7	ENSG00000188486/ENSG00000123080/ENSG00000101412/ENSG00000007968/ENSG00000129355/ENSG00000270276/ENSG00000184260
R-HSA-442742	CREB phosphorylation through the activation of Ras	3/321	26/8813	0.0670981	0.41443	ENSG00000058335/ENSG00000070808/ENSG00000105464	RASGRF1/CAMK2A/GRIN2D	5923/815/2906	3	1	ENSG00000058335	2	ENSG00000070808/ENSG00000105464
R-HSA-176974	Unwinding of DNA	2/321	8813-12-01	0.0686065	0.416742	ENSG00000131153/ENSG00000093009	GINS2/CDC45	51659/8318	2	0		2	ENSG00000131153/ENSG00000093009
R-HSA-211979	Eicosanoids	2/321	8813-12-01	0.0686065	0.416742	ENSG00000171954/ENSG00000142973	CYP4F22/CYP4B1	126410/1580	2	1	ENSG00000142973	1	ENSG00000171954
R-HSA-109606	Intrinsic Pathway for Apoptosis	4/321	43/8813	0.0701704	0.422748	ENSG00000101412/ENSG00000175793/ENSG00000171791/ENSG00000141682	E2F1/SFN/BCL2/PMAIP1	1869/2810/596/5366	4	0		4	ENSG00000101412/ENSG00000175793/ENSG00000171791/ENSG00000141682
R-HSA-113501	Inhibition of replication initiation of damaged DNA by RB1/E2F1	2/321	13/8813	0.0791837	0.454687	ENSG00000101412/ENSG00000198056	E2F1/PRIM1	1869/5557	2	0		2	ENSG00000101412/ENSG00000198056
R-HSA-193807	Synthesis of bile acids and bile salts via 27-hydroxycholesterol	2/321	13/8813	0.0791837	0.454687	ENSG00000151632/ENSG00000196139	AKR1C2/AKR1C3	1646/8644	2	2	ENSG00000151632/ENSG00000196139	0
R-HSA-2995383	Initiation of Nuclear Envelope Reformation	2/321	13/8813	0.0791837	0.454687	ENSG00000113368/ENSG00000120802	LMNB1/TMPO	4001/7112	2	0		2	ENSG00000113368/ENSG00000120802
R-HSA-2995410	Nuclear Envelope Reassembly	2/321	13/8813	0.0791837	0.454687	ENSG00000113368/ENSG00000120802	LMNB1/TMPO	4001/7112	2	0		2	ENSG00000113368/ENSG00000120802
R-HSA-354194	GRB2:SOS provides linkage to MAPK signaling for Integrins	2/321	13/8813	0.0791837	0.454687	ENSG00000005961/ENSG00000077420	ITGA2B/APBB1IP	3674/54518	2	1	ENSG00000077420	1	ENSG00000005961
R-HSA-372708	p130Cas linkage to MAPK signaling for integrins	2/321	13/8813	0.0791837	0.454687	ENSG00000005961/ENSG00000077420	ITGA2B/APBB1IP	3674/54518	2	1	ENSG00000077420	1	ENSG00000005961
R-HSA-380108	Chemokine receptors bind chemokines	3/321	28/8813	0.0802273	0.457109	ENSG00000151882/ENSG00000169245/ENSG00000121966	CCL28/CXCL10/CXCR4	56477/3627/7852	3	2	ENSG00000151882/ENSG00000169245	1	ENSG00000121966
R-HSA-373760	L1CAM interactions	7/321	104/8813	0.084733	0.460533	ENSG00000123416/ENSG00000272398/ENSG00000090889/ENSG00000005961/ENSG00000105711/ENSG00000177098/ENSG00000029534	TUBA1B/CD24/KIF4A/ITGA2B/SCN1B/SCN4B/ANK1	10376/100133941/24137/3674/6324/6330/286	7	2	ENSG00000272398/ENSG00000029534	5	ENSG00000123416/ENSG00000090889/ENSG00000005961/ENSG00000105711/ENSG00000177098
R-HSA-192105	Synthesis of bile acids and bile salts	3/321	29/8813	0.0871775	0.460533	ENSG00000168306/ENSG00000151632/ENSG00000196139	ACOX2/AKR1C2/AKR1C3	8309/1646/8644	3	2	ENSG00000151632/ENSG00000196139	1	ENSG00000168306
R-HSA-352230	Amino acid transport across the plasma membrane	3/321	29/8813	0.0871775	0.460533	ENSG00000149150/ENSG00000151012/ENSG00000188338	SLC43A1/SLC7A11/SLC38A3	8501/23657/10991	3	0		3	ENSG00000149150/ENSG00000151012/ENSG00000188338
R-HSA-174411	Polymerase switching on the C-strand of the telomere	2/321	14/8813	0.0902269	0.460533	ENSG00000132646/ENSG00000198056	PCNA/PRIM1	5111/5557	2	0		2	ENSG00000132646/ENSG00000198056
R-HSA-193775	Synthesis of bile acids and bile salts via 24-hydroxycholesterol	2/321	14/8813	0.0902269	0.460533	ENSG00000151632/ENSG00000196139	AKR1C2/AKR1C3	1646/8644	2	2	ENSG00000151632/ENSG00000196139	0
R-HSA-209776	Amine-derived hormones	2/321	14/8813	0.0902269	0.460533	ENSG00000197406/ENSG00000211448	DIO3/DIO2	1735/1734	2	1	ENSG00000211448	1	ENSG00000197406
R-HSA-210745	Regulation of gene expression in beta cells	2/321	14/8813	0.0902269	0.460533	ENSG00000164749/ENSG00000163623	HNF4G/NKX6-1	3174/4825	2	0		2	ENSG00000164749/ENSG00000163623
R-HSA-211935	Fatty acids	2/321	14/8813	0.0902269	0.460533	ENSG00000171954/ENSG00000142973	CYP4F22/CYP4B1	126410/1580	2	1	ENSG00000142973	1	ENSG00000171954
R-HSA-2142845	Hyaluronan metabolism	2/321	14/8813	0.0902269	0.460533	ENSG00000072571/ENSG00000103044	HMMR/HAS3	3161/3038	2	0		2	ENSG00000072571/ENSG00000103044
R-HSA-442729	CREB phosphorylation through the activation of CaMKII	2/321	14/8813	0.0902269	0.460533	ENSG00000070808/ENSG00000105464	CAMK2A/GRIN2D	815/2906	2	0		2	ENSG00000070808/ENSG00000105464
R-HSA-5358565	Mismatch repair (MMR) directed by MSH2:MSH6 (MutSalpha)	2/321	14/8813	0.0902269	0.460533	ENSG00000132646/ENSG00000174371	PCNA/EXO1	5111/9156	2	0		2	ENSG00000132646/ENSG00000174371
R-HSA-5358606	Mismatch repair (MMR) directed by MSH2:MSH3 (MutSbeta)	2/321	14/8813	0.0902269	0.460533	ENSG00000132646/ENSG00000174371	PCNA/EXO1	5111/9156	2	0		2	ENSG00000132646/ENSG00000174371
R-HSA-69091	Polymerase switching	2/321	14/8813	0.0902269	0.460533	ENSG00000132646/ENSG00000198056	PCNA/PRIM1	5111/5557	2	0		2	ENSG00000132646/ENSG00000198056
R-HSA-69109	Leading Strand Synthesis	2/321	14/8813	0.0902269	0.460533	ENSG00000132646/ENSG00000198056	PCNA/PRIM1	5111/5557	2	0		2	ENSG00000132646/ENSG00000198056
R-HSA-69166	Removal of the Flap Intermediate	2/321	14/8813	0.0902269	0.460533	ENSG00000132646/ENSG00000198056	PCNA/PRIM1	5111/5557	2	0		2	ENSG00000132646/ENSG00000198056
R-HSA-211945	Phase I - Functionalization of compounds	6/321	86/8813	0.0930226	0.471528	ENSG00000111012/ENSG00000140465/ENSG00000171954/ENSG00000159231/ENSG00000142973/ENSG00000131480	CYP27B1/CYP1A1/CYP4F22/CBR3/CYP4B1/AOC2	1594/1543/126410/874/1580/314	6	3	ENSG00000140465/ENSG00000142973/ENSG00000131480	3	ENSG00000111012/ENSG00000171954/ENSG00000159231
R-HSA-180786	Extension of Telomeres	3/321	30/8813	0.0943723	0.475094	ENSG00000132646/ENSG00000198056/ENSG00000164362	PCNA/PRIM1/TERT	5111/5557/7015	3	0		3	ENSG00000132646/ENSG00000198056/ENSG00000164362
R-HSA-3000178	ECM proteoglycans	5/321	67/8813	0.0964675	0.479644	ENSG00000130635/ENSG00000005961/ENSG00000092969/ENSG00000134569/ENSG00000122176	COL5A1/ITGA2B/TGFB2/LRP4/FMOD	1289/3674/7042/4038/2331	5	4	ENSG00000130635/ENSG00000092969/ENSG00000134569/ENSG00000122176	1	ENSG00000005961
R-HSA-2565942	Regulation of PLK1 Activity at G2/M Transition	6/321	87/8813	0.097034	0.479644	ENSG00000166851/ENSG00000134057/ENSG00000117650/ENSG00000157456/ENSG00000087586/ENSG00000170312	PLK1/CCNB1/NEK2/CCNB2/AURKA/CDK1	5347/891/4751/9133/6790/983	6	0		6	ENSG00000166851/ENSG00000134057/ENSG00000117650/ENSG00000157456/ENSG00000087586/ENSG00000170312
R-HSA-1474165	Reproduction	8/321	129/8813	0.0983688	0.479644	ENSG00000188486/ENSG00000113368/ENSG00000126803/ENSG00000121211/ENSG00000270276/ENSG00000100206/ENSG00000161860/ENSG00000184260	H2AFX/LMNB1/HSPA2/MND1/HIST2H4B/DMC1/SYCE2/HIST2H2AC	3014/4001/3306/84057/554313/11144/256126/8338	8	0		8	ENSG00000188486/ENSG00000113368/ENSG00000126803/ENSG00000121211/ENSG00000270276/ENSG00000100206/ENSG00000161860/ENSG00000184260
R-HSA-111447	Activation of BAD and translocation to mitochondria	2/321	15/8813	0.101688	0.479644	ENSG00000175793/ENSG00000171791	SFN/BCL2	2810/596	2	0		2	ENSG00000175793/ENSG00000171791
R-HSA-1482925	Acyl chain remodelling of PG	2/321	15/8813	0.101688	0.479644	ENSG00000116711/ENSG00000100078	PLA2G4A/PLA2G3	5321/50487	2	1	ENSG00000116711	1	ENSG00000100078
R-HSA-400508	Incretin synthesis, secretion, and inactivation	2/321	15/8813	0.101688	0.479644	ENSG00000136574/ENSG00000186188	GATA4/FFAR4	2626/338557	2	0		2	ENSG00000136574/ENSG00000186188
R-HSA-5358508	Mismatch Repair	2/321	15/8813	0.101688	0.479644	ENSG00000132646/ENSG00000174371	PCNA/EXO1	5111/9156	2	0		2	ENSG00000132646/ENSG00000174371
R-HSA-5686938	Regulation of TLR by endogenous ligand	2/321	15/8813	0.101688	0.479644	ENSG00000129988/ENSG00000135218	LBP/CD36	3929/948	2	2	ENSG00000129988/ENSG00000135218	0
R-HSA-69183	Processive synthesis on the lagging strand	2/321	15/8813	0.101688	0.479644	ENSG00000132646/ENSG00000198056	PCNA/PRIM1	5111/5557	2	0		2	ENSG00000132646/ENSG00000198056
R-HSA-499943	Interconversion of nucleotide di- and triphosphates	3/321	31/8813	0.101802	0.479644	ENSG00000171848/ENSG00000176890/ENSG00000140057	RRM2/TYMS/AK7	6241/7298/122481	3	0		3	ENSG00000171848/ENSG00000176890/ENSG00000140057
R-HSA-6804756	Regulation of TP53 Activity through Phosphorylation	6/321	89/8813	0.105329	0.493101	ENSG00000145386/ENSG00000088325/ENSG00000178999/ENSG00000087586/ENSG00000174371/ENSG00000173846	CCNA2/TPX2/AURKB/AURKA/EXO1/PLK3	890/22974/9212/6790/9156/1263	6	0		6	ENSG00000145386/ENSG00000088325/ENSG00000178999/ENSG00000087586/ENSG00000174371/ENSG00000173846
R-HSA-5656169	Termination of translesion DNA synthesis	3/321	32/8813	0.109456	0.50918	ENSG00000132646/ENSG00000187608/ENSG00000166803	PCNA/ISG15/PCLAF	5111/9636/9768	3	0		3	ENSG00000132646/ENSG00000187608/ENSG00000166803
R-HSA-179419	APC:Cdc20 mediated degradation of cell cycle proteins prior to satisfation of the cell cycle checkpoint	5/321	70/8813	0.111005	0.513135	ENSG00000175063/ENSG00000145386/ENSG00000117399/ENSG00000117650/ENSG00000170312	UBE2C/CCNA2/CDC20/NEK2/CDK1	11065/890/991/4751/983	5	0		5	ENSG00000175063/ENSG00000145386/ENSG00000117399/ENSG00000117650/ENSG00000170312
R-HSA-8849932	Synaptic adhesion-like molecules	2/321	16/8813	0.113523	0.517176	ENSG00000156564/ENSG00000105464	LRFN2/GRIN2D	57497/2906	2	0		2	ENSG00000156564/ENSG00000105464
R-HSA-5578775	Ion homeostasis	4/321	51/8813	0.11399	0.517176	ENSG00000096433/ENSG00000198626/ENSG00000070808/ENSG00000118729	ITPR3/RYR2/CAMK2A/CASQ2	3710/6262/815/845	4	2	ENSG00000198626/ENSG00000118729	2	ENSG00000096433/ENSG00000070808
R-HSA-936837	Ion transport by P-type ATPases	4/321	51/8813	0.11399	0.517176	ENSG00000118322/ENSG00000130270/ENSG00000104043/ENSG00000070808	ATP10B/ATP8B3/ATP8B4/CAMK2A	23120/148229/79895/815	4	2	ENSG00000118322/ENSG00000104043	2	ENSG00000130270/ENSG00000070808
R-HSA-6794362	Protein-protein interactions at synapses	5/321	71/8813	0.116074	0.5234	ENSG00000143847/ENSG00000110076/ENSG00000116544/ENSG00000156564/ENSG00000105464	PPFIA4/NRXN2/DLGAP3/LRFN2/GRIN2D	8497/9379/58512/57497/2906	5	0		5	ENSG00000143847/ENSG00000110076/ENSG00000116544/ENSG00000156564/ENSG00000105464
R-HSA-211897	Cytochrome P450 - arranged by substrate type	4/321	52/8813	0.120158	0.538514	ENSG00000111012/ENSG00000140465/ENSG00000171954/ENSG00000142973	CYP27B1/CYP1A1/CYP4F22/CYP4B1	1594/1543/126410/1580	4	2	ENSG00000140465/ENSG00000142973	2	ENSG00000111012/ENSG00000171954
R-HSA-2129379	Molecules associated with elastic fibres	3/321	34/8813	0.125399	0.551905	ENSG00000092969/ENSG00000077942/ENSG00000142449	TGFB2/FBLN1/FBN3	7042/2192/84467	3	1	ENSG00000092969	2	ENSG00000077942/ENSG00000142449
R-HSA-3301854	Nuclear Pore Complex (NPC) Disassembly	3/321	34/8813	0.125399	0.551905	ENSG00000134057/ENSG00000157456/ENSG00000170312	CCNB1/CCNB2/CDK1	891/9133/983	3	0		3	ENSG00000134057/ENSG00000157456/ENSG00000170312
R-HSA-76009	Platelet Aggregation (Plug Formation)	3/321	34/8813	0.125399	0.551905	ENSG00000150594/ENSG00000005961/ENSG00000077420	ADRA2A/ITGA2B/APBB1IP	150/3674/54518	3	1	ENSG00000077420	2	ENSG00000150594/ENSG00000005961
R-HSA-5693607	Processing of DNA double-strand break ends	6/321	94/8813	0.127608	0.558283	ENSG00000188486/ENSG00000145386/ENSG00000109685/ENSG00000174371/ENSG00000092853/ENSG00000270276	H2AFX/CCNA2/NSD2/EXO1/CLSPN/HIST2H4B	3014/890/7468/9156/63967/554313	6	0		6	ENSG00000188486/ENSG00000145386/ENSG00000109685/ENSG00000174371/ENSG00000092853/ENSG00000270276
R-HSA-194068	Bile acid and bile salt metabolism	3/321	35/8813	0.133666	0.577908	ENSG00000168306/ENSG00000151632/ENSG00000196139	ACOX2/AKR1C2/AKR1C3	8309/1646/8644	3	2	ENSG00000151632/ENSG00000196139	1	ENSG00000168306
R-HSA-5576892	Phase 0 - rapid depolarisation	3/321	35/8813	0.133666	0.577908	ENSG00000105711/ENSG00000177098/ENSG00000070808	SCN1B/SCN4B/CAMK2A	6324/6330/815	3	0		3	ENSG00000105711/ENSG00000177098/ENSG00000070808
R-HSA-15869	Metabolism of nucleotides	6/321	96/8813	0.137111	0.589339	ENSG00000167900/ENSG00000171848/ENSG00000176890/ENSG00000140057/ENSG00000205309/ENSG00000113492	TK1/RRM2/TYMS/AK7/NT5M/AGXT2	7083/6241/7298/122481/56953/64902	6	1	ENSG00000113492	5	ENSG00000167900/ENSG00000171848/ENSG00000176890/ENSG00000140057/ENSG00000205309
R-HSA-6783783	Interleukin-10 signaling	3/321	36/8813	0.142116	0.60379	ENSG00000115594/ENSG00000102962/ENSG00000169245	IL1R1/CCL22/CXCL10	3554/6367/3627	3	3	ENSG00000115594/ENSG00000102962/ENSG00000169245	0
R-HSA-977606	Regulation of Complement cascade	3/321	36/8813	0.142116	0.60379	ENSG00000106804/ENSG00000197561/ENSG00000159403	C5/ELANE/C1R	727/1991/715	3	0		3	ENSG00000106804/ENSG00000197561/ENSG00000159403
R-HSA-1474244	Extracellular matrix organization	13/321	257/8813	0.144802	0.611663	ENSG00000158859/ENSG00000105376/ENSG00000130635/ENSG00000005961/ENSG00000092969/ENSG00000110811/ENSG00000077942/ENSG00000134569/ENSG00000115318/ENSG00000197561/ENSG00000142449/ENSG00000122176/ENSG00000204291	ADAMTS4/ICAM5/COL5A1/ITGA2B/TGFB2/P3H3/FBLN1/LRP4/LOXL3/ELANE/FBN3/FMOD/COL15A1	9507/7087/1289/3674/7042/10536/2192/4038/84695/1991/84467/2331/1306	13	5	ENSG00000130635/ENSG00000092969/ENSG00000134569/ENSG00000122176/ENSG00000204291	8	ENSG00000158859/ENSG00000105376/ENSG00000005961/ENSG00000110811/ENSG00000077942/ENSG00000115318/ENSG00000197561/ENSG00000142449
R-HSA-176407	Conversion from APC/C:Cdc20 to APC/C:Cdh1 in late anaphase	2/321	19/8813	0.150859	0.630009	ENSG00000175063/ENSG00000117399	UBE2C/CDC20	11065/991	2	0		2	ENSG00000175063/ENSG00000117399
R-HSA-5365859	RA biosynthesis pathway	2/321	19/8813	0.150859	0.630009	ENSG00000166426/ENSG00000196139	CRABP1/AKR1C3	1381/8644	2	1	ENSG00000196139	1	ENSG00000166426
R-HSA-8852135	Protein ubiquitination	5/321	78/8813	0.154471	0.641447	ENSG00000175063/ENSG00000132646/ENSG00000108106/ENSG00000077152/ENSG00000118939	UBE2C/PCNA/UBE2S/UBE2T/UCHL3	11065/5111/27338/29089/7347	5	1	ENSG00000118939	4	ENSG00000175063/ENSG00000132646/ENSG00000108106/ENSG00000077152
R-HSA-2262752	Cellular responses to stress	19/321	406/8813	0.156612	0.646683	ENSG00000188486/ENSG00000123416/ENSG00000113368/ENSG00000175063/ENSG00000145386/ENSG00000124762/ENSG00000164442/ENSG00000123080/ENSG00000101412/ENSG00000007968/ENSG00000147883/ENSG00000129355/ENSG00000129521/ENSG00000175305/ENSG00000126803/ENSG00000270276/ENSG00000184260/ENSG00000116701/ENSG00000070808	H2AFX/TUBA1B/LMNB1/UBE2C/CCNA2/CDKN1A/CITED2/CDKN2C/E2F1/E2F2/CDKN2B/CDKN2D/EGLN3/CCNE2/HSPA2/HIST2H4B/HIST2H2AC/NCF2/CAMK2A	3014/10376/4001/11065/890/1026/10370/1031/1869/1870/1030/1032/112399/9134/3306/554313/8338/4688/815	19	4	ENSG00000164442/ENSG00000147883/ENSG00000129521/ENSG00000116701	15	ENSG00000188486/ENSG00000123416/ENSG00000113368/ENSG00000175063/ENSG00000145386/ENSG00000124762/ENSG00000123080/ENSG00000101412/ENSG00000007968/ENSG00000129355/ENSG00000175305/ENSG00000126803/ENSG00000270276/ENSG00000184260/ENSG00000070808
R-HSA-397014	Muscle contraction	9/321	168/8813	0.159538	0.655084	ENSG00000096433/ENSG00000105711/ENSG00000136574/ENSG00000055118/ENSG00000177098/ENSG00000152049/ENSG00000198626/ENSG00000070808/ENSG00000118729	ITPR3/SCN1B/GATA4/KCNH2/SCN4B/KCNE4/RYR2/CAMK2A/CASQ2	3710/6324/2626/3757/6330/23704/6262/815/845	9	2	ENSG00000198626/ENSG00000118729	7	ENSG00000096433/ENSG00000105711/ENSG00000136574/ENSG00000055118/ENSG00000177098/ENSG00000152049/ENSG00000070808
R-HSA-141405	Inhibition of the proteolytic activity of APC/C required for the onset of anaphase by mitotic spindle checkpoint components	2/321	20/8813	0.163791	0.657849	ENSG00000175063/ENSG00000117399	UBE2C/CDC20	11065/991	2	0		2	ENSG00000175063/ENSG00000117399
R-HSA-141430	Inactivation of APC/C via direct inhibition of the APC/C complex	2/321	20/8813	0.163791	0.657849	ENSG00000175063/ENSG00000117399	UBE2C/CDC20	11065/991	2	0		2	ENSG00000175063/ENSG00000117399
R-HSA-2022870	Chondroitin sulfate biosynthesis	2/321	20/8813	0.163791	0.657849	ENSG00000173546/ENSG00000198108	CSPG4/CHSY3	1464/337876	2	0		2	ENSG00000173546/ENSG00000198108
R-HSA-69186	Lagging Strand Synthesis	2/321	20/8813	0.163791	0.657849	ENSG00000132646/ENSG00000198056	PCNA/PRIM1	5111/5557	2	0		2	ENSG00000132646/ENSG00000198056
R-HSA-912446	Meiotic recombination	5/321	80/8813	0.166307	0.664324	ENSG00000188486/ENSG00000121211/ENSG00000270276/ENSG00000100206/ENSG00000184260	H2AFX/MND1/HIST2H4B/DMC1/HIST2H2AC	3014/84057/554313/11144/8338	5	0		5	ENSG00000188486/ENSG00000121211/ENSG00000270276/ENSG00000100206/ENSG00000184260
R-HSA-110313	Translesion synthesis by Y family DNA polymerases bypasses lesions on DNA template	3/321	39/8813	0.168464	0.669302	ENSG00000132646/ENSG00000187608/ENSG00000166803	PCNA/ISG15/PCLAF	5111/9636/9768	3	0		3	ENSG00000132646/ENSG00000187608/ENSG00000166803
R-HSA-69202	Cyclin E associated events during G1/S transition	5/321	81/8813	0.172357	0.677444	ENSG00000145386/ENSG00000124762/ENSG00000101412/ENSG00000164045/ENSG00000175305	CCNA2/CDKN1A/E2F1/CDC25A/CCNE2	890/1026/1869/993/9134	5	0		5	ENSG00000145386/ENSG00000124762/ENSG00000101412/ENSG00000164045/ENSG00000175305
R-HSA-877300	Interferon gamma signaling	5/321	81/8813	0.172357	0.677444	ENSG00000111331/ENSG00000125148/ENSG00000089127/ENSG00000185507/ENSG00000070808	OAS3/MT2A/OAS1/IRF7/CAMK2A	4940/4502/4938/3665/815	5	0		5	ENSG00000111331/ENSG00000125148/ENSG00000089127/ENSG00000185507/ENSG00000070808
R-HSA-5334118	DNA methylation	4/321	60/8813	0.174203	0.681061	ENSG00000188486/ENSG00000276043/ENSG00000270276/ENSG00000184260	H2AFX/UHRF1/HIST2H4B/HIST2H2AC	3014/29128/554313/8338	4	0		4	ENSG00000188486/ENSG00000276043/ENSG00000270276/ENSG00000184260
R-HSA-186712	Regulation of beta-cell development	2/321	21/8813	0.176909	0.687981	ENSG00000164749/ENSG00000163623	HNF4G/NKX6-1	3174/4825	2	0		2	ENSG00000164749/ENSG00000163623
R-HSA-5693567	HDR through Homologous Recombination (HR) or Single Strand Annealing (SSA)	7/321	127/8813	0.180577	0.698546	ENSG00000188486/ENSG00000145386/ENSG00000132646/ENSG00000109685/ENSG00000174371/ENSG00000092853/ENSG00000270276	H2AFX/CCNA2/PCNA/NSD2/EXO1/CLSPN/HIST2H4B	3014/890/5111/7468/9156/63967/554313	7	0		7	ENSG00000188486/ENSG00000145386/ENSG00000132646/ENSG00000109685/ENSG00000174371/ENSG00000092853/ENSG00000270276
R-HSA-69656	Cyclin A:Cdk2-associated events at S phase entry	5/321	83/8813	0.184705	0.710774	ENSG00000145386/ENSG00000124762/ENSG00000101412/ENSG00000164045/ENSG00000175305	CCNA2/CDKN1A/E2F1/CDC25A/CCNE2	890/1026/1869/993/9134	5	0		5	ENSG00000145386/ENSG00000124762/ENSG00000101412/ENSG00000164045/ENSG00000175305
R-HSA-202733	Cell surface interactions at the vascular wall	6/321	106/8813	0.189216	0.723408	ENSG00000141526/ENSG00000173391/ENSG00000183668/ENSG00000151012/ENSG00000088053/ENSG00000149564	SLC16A3/OLR1/PSG9/SLC7A11/GP6/ESAM	9123/4973/5678/23657/51206/90952	6	2	ENSG00000173391/ENSG00000183668	4	ENSG00000141526/ENSG00000151012/ENSG00000088053/ENSG00000149564
R-HSA-416476	G alpha (q) signalling events	8/321	152/8813	0.189956	0.723408	ENSG00000096433/ENSG00000116014/ENSG00000109255/ENSG00000128285/ENSG00000169621/ENSG00000170893/ENSG00000147246/ENSG00000186188	ITPR3/KISS1R/NMU/MCHR1/PROKR1/TRH/HTR2C/FFAR4	3710/84634/10874/2847/10887/7200/3358/338557	8	2	ENSG00000169621/ENSG00000147246	6	ENSG00000096433/ENSG00000116014/ENSG00000109255/ENSG00000128285/ENSG00000170893/ENSG00000186188
R-HSA-112043	PLC beta mediated events	3/321	42/8813	0.196087	0.742907	ENSG00000096433/ENSG00000138031/ENSG00000116711	ITPR3/ADCY3/PLA2G4A	3710/109/5321	3	1	ENSG00000116711	2	ENSG00000096433/ENSG00000138031
R-HSA-1482788	Acyl chain remodelling of PC	2/321	23/8813	0.203586	0.762955	ENSG00000116711/ENSG00000100078	PLA2G4A/PLA2G3	5321/50487	2	1	ENSG00000116711	1	ENSG00000100078
R-HSA-210991	Basigin interactions	2/321	23/8813	0.203586	0.762955	ENSG00000141526/ENSG00000151012	SLC16A3/SLC7A11	9123/23657	2	0		2	ENSG00000141526/ENSG00000151012
R-HSA-112040	G-protein mediated events	3/321	43/8813	0.205531	0.762955	ENSG00000096433/ENSG00000138031/ENSG00000116711	ITPR3/ADCY3/PLA2G4A	3710/109/5321	3	1	ENSG00000116711	2	ENSG00000096433/ENSG00000138031
R-HSA-166658	Complement cascade	3/321	43/8813	0.205531	0.762955	ENSG00000106804/ENSG00000197561/ENSG00000159403	C5/ELANE/C1R	727/1991/715	3	0		3	ENSG00000106804/ENSG00000197561/ENSG00000159403
R-HSA-194840	Rho GTPase cycle	7/321	133/8813	0.211054	0.773447	ENSG00000198826/ENSG00000137135/ENSG00000035499/ENSG00000156299/ENSG00000187951/ENSG00000165895/ENSG00000120318	ARHGAP11A/ARHGEF39/DEPDC1B/TIAM1/ARHGAP11B/ARHGAP42/ARAP3	9824/84904/55789/7074/89839/143872/64411	7	1	ENSG00000165895	6	ENSG00000198826/ENSG00000137135/ENSG00000035499/ENSG00000156299/ENSG00000187951/ENSG00000120318
R-HSA-5693538	Homology Directed Repair	7/321	133/8813	0.211054	0.773447	ENSG00000188486/ENSG00000145386/ENSG00000132646/ENSG00000109685/ENSG00000174371/ENSG00000092853/ENSG00000270276	H2AFX/CCNA2/PCNA/NSD2/EXO1/CLSPN/HIST2H4B	3014/890/5111/7468/9156/63967/554313	7	0		7	ENSG00000188486/ENSG00000145386/ENSG00000132646/ENSG00000109685/ENSG00000174371/ENSG00000092853/ENSG00000270276
R-HSA-69615	G1/S DNA Damage Checkpoints	4/321	65/8813	0.211514	0.773447	ENSG00000145386/ENSG00000124762/ENSG00000164045/ENSG00000175305	CCNA2/CDKN1A/CDC25A/CCNE2	890/1026/993/9134	4	0		4	ENSG00000145386/ENSG00000124762/ENSG00000164045/ENSG00000175305
R-HSA-5625740	RHO GTPases activate PKNs	5/321	88/8813	0.216895	0.778342	ENSG00000188486/ENSG00000175793/ENSG00000158402/ENSG00000270276/ENSG00000184260	H2AFX/SFN/CDC25C/HIST2H4B/HIST2H2AC	3014/2810/995/554313/8338	5	0		5	ENSG00000188486/ENSG00000175793/ENSG00000158402/ENSG00000270276/ENSG00000184260
R-HSA-174417	Telomere C-strand (Lagging Strand) Synthesis	2/321	24/8813	0.217089	0.778342	ENSG00000132646/ENSG00000198056	PCNA/PRIM1	5111/5557	2	0		2	ENSG00000132646/ENSG00000198056
R-HSA-3371571	HSF1-dependent transactivation	2/321	24/8813	0.217089	0.778342	ENSG00000126803/ENSG00000070808	HSPA2/CAMK2A	3306/815	2	0		2	ENSG00000126803/ENSG00000070808
R-HSA-375280	Amine ligand-binding receptors	2/321	24/8813	0.217089	0.778342	ENSG00000150594/ENSG00000147246	ADRA2A/HTR2C	150/3358	2	1	ENSG00000147246	1	ENSG00000150594
R-HSA-68867	Assembly of the pre-replicative complex	4/321	66/8813	0.219234	0.782219	ENSG00000167513/ENSG00000101412/ENSG00000007968/ENSG00000112312	CDT1/E2F1/E2F2/GMNN	81620/1869/1870/51053	4	0		4	ENSG00000167513/ENSG00000101412/ENSG00000007968/ENSG00000112312
R-HSA-9012852	Signaling by NOTCH3	3/321	45/8813	0.224713	0.795964	ENSG00000214357/ENSG00000013810/ENSG00000126787	NEURL1B/TACC3/DLGAP5	54492/10460/9787	3	0		3	ENSG00000214357/ENSG00000013810/ENSG00000126787
R-HSA-6809371	Formation of the cornified envelope	4/321	67/8813	0.227029	0.795964	ENSG00000167767/ENSG00000171346/ENSG00000108244/ENSG00000163207	KRT80/KRT15/KRT23/IVL	144501/3866/25984/3713	4	4	ENSG00000167767/ENSG00000171346/ENSG00000108244/ENSG00000163207	0
R-HSA-5683057	MAPK family signaling cascades	12/321	257/8813	0.227496	0.795964	ENSG00000170312/ENSG00000005961/ENSG00000175832/ENSG00000163171/ENSG00000139318/ENSG00000058335/ENSG00000171119/ENSG00000130829/ENSG00000124882/ENSG00000070808/ENSG00000105464/ENSG00000077420	CDK1/ITGA2B/ETV4/CDC42EP3/DUSP6/RASGRF1/NRTN/DUSP9/EREG/CAMK2A/GRIN2D/APBB1IP	983/3674/2118/10602/1848/5923/4902/1852/2069/815/2906/54518	12	3	ENSG00000163171/ENSG00000058335/ENSG00000077420	9	ENSG00000170312/ENSG00000005961/ENSG00000175832/ENSG00000139318/ENSG00000171119/ENSG00000130829/ENSG00000124882/ENSG00000070808/ENSG00000105464
R-HSA-2022854	Keratan sulfate biosynthesis	2/321	25/8813	0.230667	0.795964	ENSG00000175264/ENSG00000122176	CHST1/FMOD	8534/2331	2	2	ENSG00000175264/ENSG00000122176	0
R-HSA-354192	Integrin alphaIIb beta3 signaling	2/321	25/8813	0.230667	0.795964	ENSG00000005961/ENSG00000077420	ITGA2B/APBB1IP	3674/54518	2	1	ENSG00000077420	1	ENSG00000005961
R-HSA-9006921	Integrin signaling	2/321	25/8813	0.230667	0.795964	ENSG00000005961/ENSG00000077420	ITGA2B/APBB1IP	3674/54518	2	1	ENSG00000077420	1	ENSG00000005961
R-HSA-9013507	NOTCH3 Activation and Transmission of Signal to the Nucleus	2/321	25/8813	0.230667	0.795964	ENSG00000214357/ENSG00000013810	NEURL1B/TACC3	54492/10460	2	0		2	ENSG00000214357/ENSG00000013810
R-HSA-212300	PRC2 methylates histones and DNA	4/321	68/8813	0.234893	0.8053	ENSG00000188486/ENSG00000119403/ENSG00000270276/ENSG00000184260	H2AFX/PHF19/HIST2H4B/HIST2H2AC	3014/26147/554313/8338	4	0		4	ENSG00000188486/ENSG00000119403/ENSG00000270276/ENSG00000184260
R-HSA-1630316	Glycosaminoglycan metabolism	6/321	114/8813	0.235564	0.8053	ENSG00000072571/ENSG00000175264/ENSG00000173546/ENSG00000198108/ENSG00000103044/ENSG00000122176	HMMR/CHST1/CSPG4/CHSY3/HAS3/FMOD	3161/8534/1464/337876/3038/2331	6	2	ENSG00000175264/ENSG00000122176	4	ENSG00000072571/ENSG00000173546/ENSG00000198108/ENSG00000103044
R-HSA-174184	Cdc20:Phospho-APC/C mediated degradation of Cyclin A	4/321	69/8813	0.242822	0.816177	ENSG00000175063/ENSG00000145386/ENSG00000117399/ENSG00000170312	UBE2C/CCNA2/CDC20/CDK1	11065/890/991/983	4	0		4	ENSG00000175063/ENSG00000145386/ENSG00000117399/ENSG00000170312
R-HSA-983712	Ion channel transport	8/321	163/8813	0.243247	0.816177	ENSG00000131620/ENSG00000111199/ENSG00000118322/ENSG00000130270/ENSG00000104043/ENSG00000198626/ENSG00000070808/ENSG00000118729	ANO1/TRPV4/ATP10B/ATP8B3/ATP8B4/RYR2/CAMK2A/CASQ2	55107/59341/23120/148229/79895/6262/815/845	8	4	ENSG00000118322/ENSG00000104043/ENSG00000198626/ENSG00000118729	4	ENSG00000131620/ENSG00000111199/ENSG00000130270/ENSG00000070808
R-HSA-1912422	Pre-NOTCH Expression and Processing	3/321	47/8813	0.244226	0.816177	ENSG00000101412/ENSG00000163435/ENSG00000106003	E2F1/ELF3/LFNG	1869/1999/3955	3	1	ENSG00000163435	2	ENSG00000101412/ENSG00000106003
R-HSA-2173788	Downregulation of TGF-beta receptor signaling	2/321	26/8813	0.244298	0.816177	ENSG00000124225/ENSG00000095739	PMEPA1/BAMBI	56937/25805	2	2	ENSG00000124225/ENSG00000095739	0
R-HSA-4085001	Sialic acid metabolism	2/321	26/8813	0.244298	0.816177	ENSG00000148488/ENSG00000111728	ST8SIA6/ST8SIA1	338596/6489	2	1	ENSG00000111728	1	ENSG00000148488
R-HSA-171306	Packaging Of Telomere Ends	3/321	48/8813	0.254083	0.837448	ENSG00000188486/ENSG00000270276/ENSG00000184260	H2AFX/HIST2H4B/HIST2H2AC	3014/554313/8338	3	0		3	ENSG00000188486/ENSG00000270276/ENSG00000184260
R-HSA-6794361	Neurexins and neuroligins	3/321	48/8813	0.254083	0.837448	ENSG00000110076/ENSG00000116544/ENSG00000105464	NRXN2/DLGAP3/GRIN2D	9379/58512/2906	3	0		3	ENSG00000110076/ENSG00000116544/ENSG00000105464
R-HSA-75153	Apoptotic execution phase	3/321	48/8813	0.254083	0.837448	ENSG00000164104/ENSG00000113368/ENSG00000092853	HMGB2/LMNB1/CLSPN	3148/4001/63967	3	0		3	ENSG00000164104/ENSG00000113368/ENSG00000092853
R-HSA-5579029	Metabolic disorders of biological oxidation enzymes	2/321	27/8813	0.257959	0.846429	ENSG00000111012/ENSG00000171954	CYP27B1/CYP4F22	1594/126410	2	0		2	ENSG00000111012/ENSG00000171954
R-HSA-157118	Signaling by NOTCH	6/321	118/8813	0.259951	0.849174	ENSG00000214357/ENSG00000013810/ENSG00000126787/ENSG00000101412/ENSG00000163435/ENSG00000106003	NEURL1B/TACC3/DLGAP5/E2F1/ELF3/LFNG	54492/10460/9787/1869/1999/3955	6	1	ENSG00000163435	5	ENSG00000214357/ENSG00000013810/ENSG00000126787/ENSG00000101412/ENSG00000106003
R-HSA-73893	DNA Damage Bypass	3/321	49/8813	0.263995	0.858569	ENSG00000132646/ENSG00000187608/ENSG00000166803	PCNA/ISG15/PCLAF	5111/9636/9768	3	0		3	ENSG00000132646/ENSG00000187608/ENSG00000166803
R-HSA-211859	Biological oxidations	8/321	168/8813	0.268985	0.867123	ENSG00000111012/ENSG00000099998/ENSG00000140465/ENSG00000171954/ENSG00000159231/ENSG00000142973/ENSG00000131480/ENSG00000099984	CYP27B1/GGT5/CYP1A1/CYP4F22/CBR3/CYP4B1/AOC2/GSTT2	1594/2687/1543/126410/874/1580/314/2953	8	3	ENSG00000140465/ENSG00000142973/ENSG00000131480	5	ENSG00000111012/ENSG00000099998/ENSG00000171954/ENSG00000159231/ENSG00000099984
R-HSA-8978868	Fatty acid metabolism	8/321	168/8813	0.268985	0.867123	ENSG00000149485/ENSG00000168306/ENSG00000099998/ENSG00000140465/ENSG00000171954/ENSG00000116711/ENSG00000196139/ENSG00000142973	FADS1/ACOX2/GGT5/CYP1A1/CYP4F22/PLA2G4A/AKR1C3/CYP4B1	3992/8309/2687/1543/126410/5321/8644/1580	8	4	ENSG00000140465/ENSG00000116711/ENSG00000196139/ENSG00000142973	4	ENSG00000149485/ENSG00000168306/ENSG00000099998/ENSG00000171954
R-HSA-111996	Ca-dependent events	2/321	28/8813	0.271631	0.871828	ENSG00000138031/ENSG00000116711	ADCY3/PLA2G4A	109/5321	2	1	ENSG00000116711	1	ENSG00000138031
R-HSA-1442490	Collagen degradation	3/321	50/8813	0.273955	0.875286	ENSG00000130635/ENSG00000197561/ENSG00000204291	COL5A1/ELANE/COL15A1	1289/1991/1306	3	2	ENSG00000130635/ENSG00000204291	1	ENSG00000197561
R-HSA-163125	Post-translational modification: synthesis of GPI-anchored proteins	4/321	73/8813	0.27509	0.875286	ENSG00000163975/ENSG00000149972/ENSG00000156535/ENSG00000113805	MELTF/CNTN5/CD109/CNTN3	4241/53942/135228/5067	4	2	ENSG00000149972/ENSG00000113805	2	ENSG00000163975/ENSG00000156535
R-HSA-8953897	Cellular responses to external stimuli	20/321	474/8813	0.278584	0.882583	ENSG00000188486/ENSG00000123416/ENSG00000113368/ENSG00000175063/ENSG00000145386/ENSG00000124762/ENSG00000164442/ENSG00000123080/ENSG00000125148/ENSG00000101412/ENSG00000007968/ENSG00000147883/ENSG00000129355/ENSG00000129521/ENSG00000175305/ENSG00000126803/ENSG00000270276/ENSG00000184260/ENSG00000116701/ENSG00000070808	H2AFX/TUBA1B/LMNB1/UBE2C/CCNA2/CDKN1A/CITED2/CDKN2C/MT2A/E2F1/E2F2/CDKN2B/CDKN2D/EGLN3/CCNE2/HSPA2/HIST2H4B/HIST2H2AC/NCF2/CAMK2A	3014/10376/4001/11065/890/1026/10370/1031/4502/1869/1870/1030/1032/112399/9134/3306/554313/8338/4688/815	20	4	ENSG00000164442/ENSG00000147883/ENSG00000129521/ENSG00000116701	16	ENSG00000188486/ENSG00000123416/ENSG00000113368/ENSG00000175063/ENSG00000145386/ENSG00000124762/ENSG00000123080/ENSG00000125148/ENSG00000101412/ENSG00000007968/ENSG00000129355/ENSG00000175305/ENSG00000126803/ENSG00000270276/ENSG00000184260/ENSG00000070808
R-HSA-111885	Opioid Signalling	4/321	74/8813	0.283271	0.889069	ENSG00000096433/ENSG00000138031/ENSG00000065989/ENSG00000116711	ITPR3/ADCY3/PDE4A/PLA2G4A	3710/109/5141/5321	4	1	ENSG00000116711	3	ENSG00000096433/ENSG00000138031/ENSG00000065989
R-HSA-5684996	MAPK1/MAPK3 signaling	10/321	221/8813	0.285708	0.889069	ENSG00000170312/ENSG00000005961/ENSG00000139318/ENSG00000058335/ENSG00000171119/ENSG00000130829/ENSG00000124882/ENSG00000070808/ENSG00000105464/ENSG00000077420	CDK1/ITGA2B/DUSP6/RASGRF1/NRTN/DUSP9/EREG/CAMK2A/GRIN2D/APBB1IP	983/3674/1848/5923/4902/1852/2069/815/2906/54518	10	2	ENSG00000058335/ENSG00000077420	8	ENSG00000170312/ENSG00000005961/ENSG00000139318/ENSG00000171119/ENSG00000130829/ENSG00000124882/ENSG00000070808/ENSG00000105464
R-HSA-156590	Glutathione conjugation	2/321	30/8813	0.298931	0.889069	ENSG00000099998/ENSG00000099984	GGT5/GSTT2	2687/2953	2	0		2	ENSG00000099998/ENSG00000099984
R-HSA-5083635	Defective B3GALTL causes Peters-plus syndrome (PpS)	2/321	30/8813	0.298931	0.889069	ENSG00000166106/ENSG00000158859	ADAMTS15/ADAMTS4	170689/9507	2	0		2	ENSG00000166106/ENSG00000158859
R-HSA-5626467	RHO GTPases activate IQGAPs	2/321	30/8813	0.298931	0.889069	ENSG00000123416/ENSG00000183856	TUBA1B/IQGAP3	10376/128239	2	0		2	ENSG00000123416/ENSG00000183856
R-HSA-70614	Amino acid synthesis and interconversion (transamination)	2/321	30/8813	0.298931	0.889069	ENSG00000092621/ENSG00000135069	PHGDH/PSAT1	26227/29968	2	0		2	ENSG00000092621/ENSG00000135069
R-HSA-381426	Regulation of Insulin-like Growth Factor (IGF) transport and uptake by Insulin-like Growth Factor Binding Proteins (IGFBPs)	5/321	100/8813	0.299925	0.889069	ENSG00000141753/ENSG00000163975/ENSG00000167779/ENSG00000167748/ENSG00000185269	IGFBP4/MELTF/IGFBP6/KLK1/NOTUM	3487/4241/3489/3816/147111	5	0		5	ENSG00000141753/ENSG00000163975/ENSG00000167779/ENSG00000167748/ENSG00000185269
R-HSA-6805567	Keratinization	4/321	77/8813	0.308014	0.889069	ENSG00000167767/ENSG00000171346/ENSG00000108244/ENSG00000163207	KRT80/KRT15/KRT23/IVL	144501/3866/25984/3713	4	4	ENSG00000167767/ENSG00000171346/ENSG00000108244/ENSG00000163207	0
R-HSA-1234158	Regulation of gene expression by Hypoxia-inducible Factor	1/321	8813-10-01	0.310113	0.889069	ENSG00000164442	CITED2	10370	1	1	ENSG00000164442	0
R-HSA-170660	Adenylate cyclase activating pathway	1/321	8813-10-01	0.310113	0.889069	ENSG00000138031	ADCY3	109	1	0		1	ENSG00000138031
R-HSA-174437	Removal of the Flap Intermediate from the C-strand	1/321	8813-10-01	0.310113	0.889069	ENSG00000132646	PCNA	5111	1	0		1	ENSG00000132646
R-HSA-196791	Vitamin D (calciferol) metabolism	1/321	8813-10-01	0.310113	0.889069	ENSG00000111012	CYP27B1	1594	1	0		1	ENSG00000111012
R-HSA-2022857	Keratan sulfate degradation	1/321	8813-10-01	0.310113	0.889069	ENSG00000122176	FMOD	2331	1	1	ENSG00000122176	0
R-HSA-5603041	IRAK4 deficiency (TLR2/4)	1/321	8813-10-01	0.310113	0.889069	ENSG00000135218	CD36	948	1	1	ENSG00000135218	0
R-HSA-74182	Ketone body metabolism	1/321	8813-10-01	0.310113	0.889069	ENSG00000134240	HMGCS2	3158	1	1	ENSG00000134240	0
R-HSA-1638074	Keratan sulfate/keratin metabolism	2/321	31/8813	0.312526	0.889069	ENSG00000175264/ENSG00000122176	CHST1/FMOD	8534/2331	2	2	ENSG00000175264/ENSG00000122176	0
R-HSA-1912408	Pre-NOTCH Transcription and Translation	2/321	31/8813	0.312526	0.889069	ENSG00000101412/ENSG00000163435	E2F1/ELF3	1869/1999	2	1	ENSG00000163435	1	ENSG00000101412
R-HSA-5173214	O-glycosylation of TSR domain-containing proteins	2/321	31/8813	0.312526	0.889069	ENSG00000166106/ENSG00000158859	ADAMTS15/ADAMTS4	170689/9507	2	0		2	ENSG00000166106/ENSG00000158859
R-HSA-2022090	Assembly of collagen fibrils and other multimeric structures	3/321	54/8813	0.314097	0.889069	ENSG00000130635/ENSG00000115318/ENSG00000204291	COL5A1/LOXL3/COL15A1	1289/84695/1306	3	2	ENSG00000130635/ENSG00000204291	1	ENSG00000115318
R-HSA-1489509	DAG and IP3 signaling	2/321	32/8813	0.326064	0.889069	ENSG00000096433/ENSG00000138031	ITPR3/ADCY3	3710/109	2	0		2	ENSG00000096433/ENSG00000138031
R-HSA-2173789	TGF-beta receptor signaling activates SMADs	2/321	32/8813	0.326064	0.889069	ENSG00000124225/ENSG00000095739	PMEPA1/BAMBI	56937/25805	2	2	ENSG00000124225/ENSG00000095739	0
R-HSA-8956319	Nucleobase catabolism	2/321	32/8813	0.326064	0.889069	ENSG00000205309/ENSG00000113492	NT5M/AGXT2	56953/64902	2	1	ENSG00000113492	1	ENSG00000205309
R-HSA-3906995	Diseases associated with O-glycosylation of proteins	3/321	56/8813	0.334244	0.889069	ENSG00000166106/ENSG00000158859/ENSG00000106003	ADAMTS15/ADAMTS4/LFNG	170689/9507/3955	3	0		3	ENSG00000166106/ENSG00000158859/ENSG00000106003
R-HSA-174414	Processive synthesis on the C-strand of the telomere	1/321	8813-11-01	0.335269	0.889069	ENSG00000132646	PCNA	5111	1	0		1	ENSG00000132646
R-HSA-2022923	Dermatan sulfate biosynthesis	1/321	8813-11-01	0.335269	0.889069	ENSG00000173546	CSPG4	1464	1	0		1	ENSG00000173546
R-HSA-2160916	Hyaluronan uptake and degradation	1/321	8813-11-01	0.335269	0.889069	ENSG00000072571	HMMR	3161	1	0		1	ENSG00000072571
R-HSA-376172	DSCAM interactions	1/321	8813-11-01	0.335269	0.889069	ENSG00000177103	DSCAML1	57453	1	0		1	ENSG00000177103
R-HSA-5578768	Physiological factors	1/321	8813-11-01	0.335269	0.889069	ENSG00000136574	GATA4	2626	1	0		1	ENSG00000136574
R-HSA-5668599	RHO GTPases Activate NADPH Oxidases	1/321	8813-11-01	0.335269	0.889069	ENSG00000116701	NCF2	4688	1	1	ENSG00000116701	0
R-HSA-71182	Phenylalanine and tyrosine catabolism	1/321	8813-11-01	0.335269	0.889069	ENSG00000162174	ASRGL1	80150	1	0		1	ENSG00000162174
R-HSA-71240	Tryptophan catabolism	1/321	8813-11-01	0.335269	0.889069	ENSG00000117009	KMO	8564	1	1	ENSG00000117009	0
R-HSA-73614	Pyrimidine salvage	1/321	8813-11-01	0.335269	0.889069	ENSG00000167900	TK1	7083	1	0		1	ENSG00000167900
R-HSA-75892	Platelet Adhesion to exposed collagen	1/321	8813-11-01	0.335269	0.889069	ENSG00000088053	GP6	51206	1	0		1	ENSG00000088053
R-HSA-9020956	Interleukin-27 signaling	1/321	8813-11-01	0.335269	0.889069	ENSG00000006016	CRLF1	9244	1	0		1	ENSG00000006016
R-HSA-5633007	Regulation of TP53 Activity	7/321	155/8813	0.335342	0.889069	ENSG00000145386/ENSG00000088325/ENSG00000178999/ENSG00000087586/ENSG00000170312/ENSG00000174371/ENSG00000173846	CCNA2/TPX2/AURKB/AURKA/CDK1/EXO1/PLK3	890/22974/9212/6790/983/9156/1263	7	0		7	ENSG00000145386/ENSG00000088325/ENSG00000178999/ENSG00000087586/ENSG00000170312/ENSG00000174371/ENSG00000173846
R-HSA-977444	GABA B receptor activation	2/321	33/8813	0.339532	0.889069	ENSG00000138031/ENSG00000162989	ADCY3/KCNJ3	109/3760	2	1	ENSG00000162989	1	ENSG00000138031
R-HSA-991365	Activation of GABAB receptors	2/321	33/8813	0.339532	0.889069	ENSG00000138031/ENSG00000162989	ADCY3/KCNJ3	109/3760	2	1	ENSG00000162989	1	ENSG00000138031
R-HSA-1474290	Collagen formation	4/321	82/8813	0.349658	0.889069	ENSG00000130635/ENSG00000110811/ENSG00000115318/ENSG00000204291	COL5A1/P3H3/LOXL3/COL15A1	1289/10536/84695/1306	4	2	ENSG00000130635/ENSG00000204291	2	ENSG00000110811/ENSG00000115318
R-HSA-6802948	Signaling by high-kinase activity BRAF mutants	2/321	34/8813	0.352915	0.889069	ENSG00000005961/ENSG00000077420	ITGA2B/APBB1IP	3674/54518	2	1	ENSG00000077420	1	ENSG00000005961
R-HSA-8953750	Transcriptional Regulation by E2F6	2/321	34/8813	0.352915	0.889069	ENSG00000171848/ENSG00000101412	RRM2/E2F1	6241/1869	2	0		2	ENSG00000171848/ENSG00000101412
R-HSA-73728	RNA Polymerase I Promoter Opening	3/321	58/8813	0.354367	0.889069	ENSG00000188486/ENSG00000270276/ENSG00000184260	H2AFX/HIST2H4B/HIST2H2AC	3014/554313/8338	3	0		3	ENSG00000188486/ENSG00000270276/ENSG00000184260
R-HSA-109581	Apoptosis	7/321	159/8813	0.359208	0.889069	ENSG00000164104/ENSG00000113368/ENSG00000101412/ENSG00000175793/ENSG00000171791/ENSG00000092853/ENSG00000141682	HMGB2/LMNB1/E2F1/SFN/BCL2/CLSPN/PMAIP1	3148/4001/1869/2810/596/63967/5366	7	0		7	ENSG00000164104/ENSG00000113368/ENSG00000101412/ENSG00000175793/ENSG00000171791/ENSG00000092853/ENSG00000141682
R-HSA-140342	Apoptosis induced DNA fragmentation	1/321	8813-12-01	0.359511	0.889069	ENSG00000164104	HMGB2	3148	1	0		1	ENSG00000164104
R-HSA-1474151	Tetrahydrobiopterin (BH4) synthesis, recycling, salvage and regulation	1/321	8813-12-01	0.359511	0.889069	ENSG00000228716	DHFR	1719	1	0		1	ENSG00000228716
R-HSA-1482922	Acyl chain remodelling of PI	1/321	8813-12-01	0.359511	0.889069	ENSG00000116711	PLA2G4A	5321	1	1	ENSG00000116711	0
R-HSA-174403	Glutathione synthesis and recycling	1/321	8813-12-01	0.359511	0.889069	ENSG00000099998	GGT5	2687	1	0		1	ENSG00000099998
R-HSA-211227	Activation of DNA fragmentation factor	1/321	8813-12-01	0.359511	0.889069	ENSG00000164104	HMGB2	3148	1	0		1	ENSG00000164104
R-HSA-3134963	DEx/H-box helicases activate type I IFN and inflammatory cytokines production	1/321	8813-12-01	0.359511	0.889069	ENSG00000185507	IRF7	3665	1	0		1	ENSG00000185507
R-HSA-3270619	IRF3-mediated induction of type I IFN	1/321	8813-12-01	0.359511	0.889069	ENSG00000184584	TMEM173	340061	1	0		1	ENSG00000184584
R-HSA-8847993	ERBB2 Activates PTK6 Signaling	1/321	8813-12-01	0.359511	0.889069	ENSG00000124882	EREG	2069	1	0		1	ENSG00000124882
R-HSA-9013973	TICAM1-dependent activation of IRF3/IRF7	1/321	8813-12-01	0.359511	0.889069	ENSG00000185507	IRF7	3665	1	0		1	ENSG00000185507
R-HSA-187577	SCF(Skp2)-mediated degradation of p27/p21	3/321	59/8813	0.364403	0.889069	ENSG00000145386/ENSG00000124762/ENSG00000175305	CCNA2/CDKN1A/CCNE2	890/1026/9134	3	0		3	ENSG00000145386/ENSG00000124762/ENSG00000175305
R-HSA-111465	Apoptotic cleavage of cellular proteins	2/321	35/8813	0.366203	0.889069	ENSG00000113368/ENSG00000092853	LMNB1/CLSPN	4001/63967	2	0		2	ENSG00000113368/ENSG00000092853
R-HSA-6804757	Regulation of TP53 Degradation	2/321	35/8813	0.366203	0.889069	ENSG00000145386/ENSG00000170312	CCNA2/CDK1	890/983	2	0		2	ENSG00000145386/ENSG00000170312
R-HSA-201722	Formation of the beta-catenin:TCF transactivating complex	4/321	84/8813	0.36636	0.889069	ENSG00000188486/ENSG00000270276/ENSG00000184260/ENSG00000164362	H2AFX/HIST2H4B/HIST2H2AC/TERT	3014/554313/8338/7015	4	0		4	ENSG00000188486/ENSG00000270276/ENSG00000184260/ENSG00000164362
R-HSA-5693532	DNA Double-Strand Break Repair	7/321	161/8813	0.371201	0.889069	ENSG00000188486/ENSG00000145386/ENSG00000132646/ENSG00000109685/ENSG00000174371/ENSG00000092853/ENSG00000270276	H2AFX/CCNA2/PCNA/NSD2/EXO1/CLSPN/HIST2H4B	3014/890/5111/7468/9156/63967/554313	7	0		7	ENSG00000188486/ENSG00000145386/ENSG00000132646/ENSG00000109685/ENSG00000174371/ENSG00000092853/ENSG00000270276
R-HSA-977225	Amyloid fiber formation	4/321	85/8813	0.374706	0.889069	ENSG00000188486/ENSG00000270276/ENSG00000184260/ENSG00000109205	H2AFX/HIST2H4B/HIST2H2AC/ODAM	3014/554313/8338/54959	4	1	ENSG00000109205	3	ENSG00000188486/ENSG00000270276/ENSG00000184260
R-HSA-5357801	Programmed Cell Death	7/321	162/8813	0.377207	0.889069	ENSG00000164104/ENSG00000113368/ENSG00000101412/ENSG00000175793/ENSG00000171791/ENSG00000092853/ENSG00000141682	HMGB2/LMNB1/E2F1/SFN/BCL2/CLSPN/PMAIP1	3148/4001/1869/2810/596/63967/5366	7	0		7	ENSG00000164104/ENSG00000113368/ENSG00000101412/ENSG00000175793/ENSG00000171791/ENSG00000092853/ENSG00000141682
R-HSA-1483166	Synthesis of PA	2/321	36/8813	0.379384	0.889069	ENSG00000167588/ENSG00000116711	GPD1/PLA2G4A	2819/5321	2	2	ENSG00000167588/ENSG00000116711	0
R-HSA-381676	Glucagon-like Peptide-1 (GLP1) regulates insulin secretion	2/321	36/8813	0.379384	0.889069	ENSG00000096433/ENSG00000158445	ITPR3/KCNB1	3710/3745	2	1	ENSG00000158445	1	ENSG00000096433
R-HSA-6806003	Regulation of TP53 Expression and Degradation	2/321	36/8813	0.379384	0.889069	ENSG00000145386/ENSG00000170312	CCNA2/CDK1	890/983	2	0		2	ENSG00000145386/ENSG00000170312
R-HSA-1474228	Degradation of the extracellular matrix	5/321	111/8813	0.379705	0.889069	ENSG00000158859/ENSG00000130635/ENSG00000197561/ENSG00000142449/ENSG00000204291	ADAMTS4/COL5A1/ELANE/FBN3/COL15A1	9507/1289/1991/84467/1306	5	2	ENSG00000130635/ENSG00000204291	3	ENSG00000158859/ENSG00000197561/ENSG00000142449
R-HSA-1250347	SHC1 events in ERBB4 signaling	1/321	13/8813	0.382872	0.889069	ENSG00000124882	EREG	2069	1	0		1	ENSG00000124882
R-HSA-139853	Elevation of cytosolic Ca2+ levels	1/321	13/8813	0.382872	0.889069	ENSG00000096433	ITPR3	3710	1	0		1	ENSG00000096433
R-HSA-202670	ERKs are inactivated	1/321	13/8813	0.382872	0.889069	ENSG00000139318	DUSP6	1848	1	0		1	ENSG00000139318
R-HSA-2046104	alpha-linolenic (omega3) and linoleic (omega6) acid metabolism	1/321	13/8813	0.382872	0.889069	ENSG00000149485	FADS1	3992	1	0		1	ENSG00000149485
R-HSA-2046106	alpha-linolenic acid (ALA) metabolism	1/321	13/8813	0.382872	0.889069	ENSG00000149485	FADS1	3992	1	0		1	ENSG00000149485
R-HSA-264642	Acetylcholine Neurotransmitter Release Cycle	1/321	13/8813	0.382872	0.889069	ENSG00000143847	PPFIA4	8497	1	0		1	ENSG00000143847
R-HSA-3134975	Regulation of innate immune responses to cytosolic DNA	1/321	13/8813	0.382872	0.889069	ENSG00000184584	TMEM173	340061	1	0		1	ENSG00000184584
R-HSA-5607763	CLEC7A (Dectin-1) induces NFAT activation	1/321	13/8813	0.382872	0.889069	ENSG00000096433	ITPR3	3710	1	0		1	ENSG00000096433
R-HSA-6803205	TP53 regulates transcription of several additional cell death genes whose specific roles in p53-dependent apoptosis remain uncertain	1/321	13/8813	0.382872	0.889069	ENSG00000089685	BIRC5	332	1	0		1	ENSG00000089685
R-HSA-918233	TRAF3-dependent IRF activation pathway	1/321	13/8813	0.382872	0.889069	ENSG00000185507	IRF7	3665	1	0		1	ENSG00000185507
R-HSA-975577	N-Glycan antennae elongation	1/321	13/8813	0.382872	0.889069	ENSG00000148488	ST8SIA6	338596	1	0		1	ENSG00000148488
R-HSA-5625886	Activated PKN1 stimulates transcription of AR (androgen receptor) regulated genes KLK2 and KLK3	3/321	61/8813	0.384393	0.889069	ENSG00000188486/ENSG00000270276/ENSG00000184260	H2AFX/HIST2H4B/HIST2H2AC	3014/554313/8338	3	0		3	ENSG00000188486/ENSG00000270276/ENSG00000184260
R-HSA-1989781	PPARA activates gene expression	5/321	112/8813	0.386997	0.889069	ENSG00000149485/ENSG00000134240/ENSG00000135218/ENSG00000140465/ENSG00000148677	FADS1/HMGCS2/CD36/CYP1A1/ANKRD1	3992/3158/948/1543/27063	5	4	ENSG00000134240/ENSG00000135218/ENSG00000140465/ENSG00000148677	1	ENSG00000149485
R-HSA-5673001	RAF/MAP kinase cascade	9/321	216/8813	0.388291	0.889069	ENSG00000005961/ENSG00000139318/ENSG00000058335/ENSG00000171119/ENSG00000130829/ENSG00000124882/ENSG00000070808/ENSG00000105464/ENSG00000077420	ITGA2B/DUSP6/RASGRF1/NRTN/DUSP9/EREG/CAMK2A/GRIN2D/APBB1IP	3674/1848/5923/4902/1852/2069/815/2906/54518	9	2	ENSG00000058335/ENSG00000077420	7	ENSG00000005961/ENSG00000139318/ENSG00000171119/ENSG00000130829/ENSG00000124882/ENSG00000070808/ENSG00000105464
R-HSA-69052	Switching of origins to a post-replicative state	4/321	87/8813	0.391366	0.889069	ENSG00000175063/ENSG00000145386/ENSG00000167513/ENSG00000175305	UBE2C/CCNA2/CDT1/CCNE2	11065/890/81620/9134	4	0		4	ENSG00000175063/ENSG00000145386/ENSG00000167513/ENSG00000175305
R-HSA-3560782	Diseases associated with glycosaminoglycan metabolism	2/321	37/8813	0.39245	0.889069	ENSG00000173546/ENSG00000122176	CSPG4/FMOD	1464/2331	2	1	ENSG00000122176	1	ENSG00000173546
R-HSA-1650814	Collagen biosynthesis and modifying enzymes	3/321	62/8813	0.394336	0.889069	ENSG00000130635/ENSG00000110811/ENSG00000204291	COL5A1/P3H3/COL15A1	1289/10536/1306	3	2	ENSG00000130635/ENSG00000204291	1	ENSG00000110811
R-HSA-400206	Regulation of lipid metabolism by Peroxisome proliferator-activated receptor alpha (PPARalpha)	5/321	114/8813	0.401566	0.889069	ENSG00000149485/ENSG00000134240/ENSG00000135218/ENSG00000140465/ENSG00000148677	FADS1/HMGCS2/CD36/CYP1A1/ANKRD1	3992/3158/948/1543/27063	5	4	ENSG00000134240/ENSG00000135218/ENSG00000140465/ENSG00000148677	1	ENSG00000149485
R-HSA-427359	SIRT1 negatively regulates rRNA expression	3/321	63/8813	0.404236	0.889069	ENSG00000188486/ENSG00000270276/ENSG00000184260	H2AFX/HIST2H4B/HIST2H2AC	3014/554313/8338	3	0		3	ENSG00000188486/ENSG00000270276/ENSG00000184260
R-HSA-69563	p53-Dependent G1 DNA Damage Response	3/321	63/8813	0.404236	0.889069	ENSG00000145386/ENSG00000124762/ENSG00000175305	CCNA2/CDKN1A/CCNE2	890/1026/9134	3	0		3	ENSG00000145386/ENSG00000124762/ENSG00000175305
R-HSA-69580	p53-Dependent G1/S DNA damage checkpoint	3/321	63/8813	0.404236	0.889069	ENSG00000145386/ENSG00000124762/ENSG00000175305	CCNA2/CDKN1A/CCNE2	890/1026/9134	3	0		3	ENSG00000145386/ENSG00000124762/ENSG00000175305
R-HSA-162594	Early Phase of HIV Life Cycle	1/321	14/8813	0.405383	0.889069	ENSG00000121966	CXCR4	7852	1	0		1	ENSG00000121966
R-HSA-170670	Adenylate cyclase inhibitory pathway	1/321	14/8813	0.405383	0.889069	ENSG00000138031	ADCY3	109	1	0		1	ENSG00000138031
R-HSA-1834941	STING mediated induction of host immune responses	1/321	14/8813	0.405383	0.889069	ENSG00000184584	TMEM173	340061	1	0		1	ENSG00000184584
R-HSA-1855183	Synthesis of IP2, IP, and Ins in the cytosol	1/321	14/8813	0.405383	0.889069	ENSG00000141401	IMPA2	3613	1	0		1	ENSG00000141401
R-HSA-198323	AKT phosphorylates targets in the cytosol	1/321	14/8813	0.405383	0.889069	ENSG00000124762	CDKN1A	1026	1	0		1	ENSG00000124762
R-HSA-2024101	CS/DS degradation	1/321	14/8813	0.405383	0.889069	ENSG00000173546	CSPG4	1464	1	0		1	ENSG00000173546
R-HSA-2032785	YAP1- and WWTR1 (TAZ)-stimulated gene expression	1/321	14/8813	0.405383	0.889069	ENSG00000136574	GATA4	2626	1	0		1	ENSG00000136574
R-HSA-2162123	Synthesis of Prostaglandins (PG) and Thromboxanes (TX)	1/321	14/8813	0.405383	0.889069	ENSG00000196139	AKR1C3	8644	1	1	ENSG00000196139	0
R-HSA-2730905	Role of LAT2/NTAL/LAB on calcium mobilization	1/321	14/8813	0.405383	0.889069	ENSG00000086730	LAT2	7462	1	0		1	ENSG00000086730
R-HSA-3371568	Attenuation phase	1/321	14/8813	0.405383	0.889069	ENSG00000126803	HSPA2	3306	1	0		1	ENSG00000126803
R-HSA-381771	Synthesis, secretion, and inactivation of Glucagon-like Peptide-1 (GLP-1)	1/321	14/8813	0.405383	0.889069	ENSG00000186188	FFAR4	338557	1	0		1	ENSG00000186188
R-HSA-6785631	ERBB2 Regulates Cell Motility	1/321	14/8813	0.405383	0.889069	ENSG00000124882	EREG	2069	1	0		1	ENSG00000124882
R-HSA-8866910	TFAP2 (AP-2) family regulates transcription of growth factors and their receptors	1/321	14/8813	0.405383	0.889069	ENSG00000008196	TFAP2B	7021	1	1	ENSG00000008196	0
R-HSA-975110	TRAF6 mediated IRF7 activation in TLR7/8 or 9 signaling	1/321	14/8813	0.405383	0.889069	ENSG00000185507	IRF7	3665	1	0		1	ENSG00000185507
R-HSA-997269	Inhibition of adenylate cyclase pathway	1/321	14/8813	0.405383	0.889069	ENSG00000138031	ADCY3	109	1	0		1	ENSG00000138031
R-HSA-419037	NCAM1 interactions	2/321	38/8813	0.40539	0.889069	ENSG00000130635/ENSG00000171119	COL5A1/NRTN	1289/4902	2	1	ENSG00000130635	1	ENSG00000171119
R-HSA-5362517	Signaling by Retinoic Acid	2/321	38/8813	0.40539	0.889069	ENSG00000166426/ENSG00000196139	CRABP1/AKR1C3	1381/8644	2	1	ENSG00000196139	1	ENSG00000166426
R-HSA-5674135	MAP2K and MAPK activation	2/321	38/8813	0.40539	0.889069	ENSG00000005961/ENSG00000077420	ITGA2B/APBB1IP	3674/54518	2	1	ENSG00000077420	1	ENSG00000005961
R-HSA-6802946	Signaling by moderate kinase activity BRAF mutants	2/321	38/8813	0.40539	0.889069	ENSG00000005961/ENSG00000077420	ITGA2B/APBB1IP	3674/54518	2	1	ENSG00000077420	1	ENSG00000005961
R-HSA-6802955	Paradoxical activation of RAF signaling by kinase inactive BRAF	2/321	38/8813	0.40539	0.889069	ENSG00000005961/ENSG00000077420	ITGA2B/APBB1IP	3674/54518	2	1	ENSG00000077420	1	ENSG00000005961
R-HSA-380320	Recruitment of NuMA to mitotic centrosomes	4/321	90/8813	0.41623	0.889069	ENSG00000166851/ENSG00000123416/ENSG00000117650/ENSG00000170312	PLK1/TUBA1B/NEK2/CDK1	5347/10376/4751/983	4	0		4	ENSG00000166851/ENSG00000123416/ENSG00000117650/ENSG00000170312
R-HSA-1660662	Glycosphingolipid metabolism	2/321	39/8813	0.418197	0.889069	ENSG00000135454/ENSG00000180801	B4GALNT1/ARSJ	2583/79642	2	1	ENSG00000180801	1	ENSG00000135454
R-HSA-6783310	Fanconi Anemia Pathway	2/321	39/8813	0.418197	0.889069	ENSG00000140525/ENSG00000077152	FANCI/UBE2T	55215/29089	2	0		2	ENSG00000140525/ENSG00000077152
R-HSA-174154	APC/C:Cdc20 mediated degradation of Securin	3/321	65/8813	0.423892	0.889069	ENSG00000175063/ENSG00000164611/ENSG00000117399	UBE2C/PTTG1/CDC20	11065/9232/991	3	0		3	ENSG00000175063/ENSG00000164611/ENSG00000117399
R-HSA-8936459	RUNX1 regulates genes involved in megakaryocyte differentiation and platelet function	4/321	91/8813	0.42447	0.889069	ENSG00000188486/ENSG00000005961/ENSG00000270276/ENSG00000184260	H2AFX/ITGA2B/HIST2H4B/HIST2H2AC	3014/3674/554313/8338	4	0		4	ENSG00000188486/ENSG00000005961/ENSG00000270276/ENSG00000184260
R-HSA-1963640	GRB2 events in ERBB2 signaling	1/321	15/8813	0.427075	0.889069	ENSG00000124882	EREG	2069	1	0		1	ENSG00000124882
R-HSA-1963642	PI3K events in ERBB2 signaling	1/321	15/8813	0.427075	0.889069	ENSG00000124882	EREG	2069	1	0		1	ENSG00000124882
R-HSA-2559584	Formation of Senescence-Associated Heterochromatin Foci (SAHF)	1/321	15/8813	0.427075	0.889069	ENSG00000113368	LMNB1	4001	1	0		1	ENSG00000113368
R-HSA-2691230	Signaling by NOTCH1 HD Domain Mutants in Cancer	1/321	15/8813	0.427075	0.889069	ENSG00000214357	NEURL1B	54492	1	0		1	ENSG00000214357
R-HSA-2691232	Constitutive Signaling by NOTCH1 HD Domain Mutants	1/321	15/8813	0.427075	0.889069	ENSG00000214357	NEURL1B	54492	1	0		1	ENSG00000214357
R-HSA-388844	Receptor-type tyrosine-protein phosphatases	1/321	15/8813	0.427075	0.889069	ENSG00000143847	PPFIA4	8497	1	0		1	ENSG00000143847
R-HSA-5676594	TNF receptor superfamily (TNFSF) members mediating non-canonical NF-kB pathway	1/321	15/8813	0.427075	0.889069	ENSG00000125735	TNFSF14	8740	1	1	ENSG00000125735	0
R-HSA-6788467	IL-6-type cytokine receptor ligand interactions	1/321	15/8813	0.427075	0.889069	ENSG00000006016	CRLF1	9244	1	0		1	ENSG00000006016
R-HSA-9018677	Biosynthesis of DHA-derived SPMs	1/321	15/8813	0.427075	0.889069	ENSG00000140465	CYP1A1	1543	1	1	ENSG00000140465	0
R-HSA-1483206	Glycerophospholipid biosynthesis	5/321	118/8813	0.430573	0.889069	ENSG00000167588/ENSG00000116711/ENSG00000100078/ENSG00000168004/ENSG00000102230	GPD1/PLA2G4A/PLA2G3/HRASLS5/PCYT1B	2819/5321/50487/117245/9468	5	2	ENSG00000167588/ENSG00000116711	3	ENSG00000100078/ENSG00000168004/ENSG00000102230
R-HSA-5675221	Negative regulation of MAPK pathway	2/321	40/8813	0.430862	0.889069	ENSG00000139318/ENSG00000130829	DUSP6/DUSP9	1848/1852	2	0		2	ENSG00000139318/ENSG00000130829
R-HSA-6788656	Histidine, lysine, phenylalanine, tyrosine, proline and tryptophan catabolism	2/321	40/8813	0.430862	0.889069	ENSG00000117009/ENSG00000162174	KMO/ASRGL1	8564/80150	2	1	ENSG00000117009	1	ENSG00000162174
R-HSA-8948216	Collagen chain trimerization	2/321	40/8813	0.430862	0.889069	ENSG00000130635/ENSG00000204291	COL5A1/COL15A1	1289/1306	2	2	ENSG00000130635/ENSG00000204291	0
R-HSA-2980736	Peptide hormone metabolism	3/321	66/8813	0.433638	0.889069	ENSG00000136574/ENSG00000139269/ENSG00000186188	GATA4/INHBE/FFAR4	2626/83729/338557	3	0		3	ENSG00000136574/ENSG00000139269/ENSG00000186188
R-HSA-5693571	Nonhomologous End-Joining (NHEJ)	3/321	66/8813	0.433638	0.889069	ENSG00000188486/ENSG00000109685/ENSG00000270276	H2AFX/NSD2/HIST2H4B	3014/7468/554313	3	0		3	ENSG00000188486/ENSG00000109685/ENSG00000270276
R-HSA-112314	Neurotransmitter receptors and postsynaptic signal transmission	5/321	119/8813	0.437784	0.889069	ENSG00000138031/ENSG00000162989/ENSG00000058335/ENSG00000070808/ENSG00000105464	ADCY3/KCNJ3/RASGRF1/CAMK2A/GRIN2D	109/3760/5923/815/2906	5	2	ENSG00000162989/ENSG00000058335	3	ENSG00000138031/ENSG00000070808/ENSG00000105464
R-HSA-3928662	EPHB-mediated forward signaling	2/321	41/8813	0.443381	0.889069	ENSG00000156299/ENSG00000125266	TIAM1/EFNB2	7074/1948	2	1	ENSG00000125266	1	ENSG00000156299
R-HSA-5696400	Dual Incision in GG-NER	2/321	41/8813	0.443381	0.889069	ENSG00000132646/ENSG00000134574	PCNA/DDB2	5111/1643	2	0		2	ENSG00000132646/ENSG00000134574
R-HSA-110312	Translesion synthesis by REV1	1/321	16/8813	0.447979	0.889069	ENSG00000132646	PCNA	5111	1	0		1	ENSG00000132646
R-HSA-164378	PKA activation in glucagon signalling	1/321	16/8813	0.447979	0.889069	ENSG00000138031	ADCY3	109	1	0		1	ENSG00000138031
R-HSA-1660514	Synthesis of PIPs at the Golgi membrane	1/321	16/8813	0.447979	0.889069	ENSG00000139144	PIK3C2G	5288	1	1	ENSG00000139144	0
R-HSA-166663	Initial triggering of complement	1/321	16/8813	0.447979	0.889069	ENSG00000159403	C1R	715	1	0		1	ENSG00000159403
R-HSA-181429	Serotonin Neurotransmitter Release Cycle	1/321	16/8813	0.447979	0.889069	ENSG00000143847	PPFIA4	8497	1	0		1	ENSG00000143847
R-HSA-181430	Norepinephrine Neurotransmitter Release Cycle	1/321	16/8813	0.447979	0.889069	ENSG00000143847	PPFIA4	8497	1	0		1	ENSG00000143847
R-HSA-190840	Microtubule-dependent trafficking of connexons from Golgi to the plasma membrane	1/321	16/8813	0.447979	0.889069	ENSG00000123416	TUBA1B	10376	1	0		1	ENSG00000123416
R-HSA-196757	Metabolism of folate and pterines	1/321	16/8813	0.447979	0.889069	ENSG00000228716	DHFR	1719	1	0		1	ENSG00000228716
R-HSA-2243919	Crosslinking of collagen fibrils	1/321	16/8813	0.447979	0.889069	ENSG00000115318	LOXL3	84695	1	0		1	ENSG00000115318
R-HSA-432142	Platelet sensitization by LDL	1/321	16/8813	0.447979	0.889069	ENSG00000116711	PLA2G4A	5321	1	1	ENSG00000116711	0
R-HSA-622312	Inflammasomes	1/321	16/8813	0.447979	0.889069	ENSG00000171791	BCL2	596	1	0		1	ENSG00000171791
R-HSA-936964	Activation of IRF3/IRF7 mediated by TBK1/IKK epsilon	1/321	16/8813	0.447979	0.889069	ENSG00000185507	IRF7	3665	1	0		1	ENSG00000185507
R-HSA-2672351	Stimuli-sensing channels	4/321	94/8813	0.449008	0.889069	ENSG00000131620/ENSG00000111199/ENSG00000198626/ENSG00000118729	ANO1/TRPV4/RYR2/CASQ2	55107/59341/6262/845	4	2	ENSG00000198626/ENSG00000118729	2	ENSG00000131620/ENSG00000111199
R-HSA-73894	DNA Repair	12/321	309/8813	0.452147	0.889069	ENSG00000188486/ENSG00000145386/ENSG00000132646/ENSG00000109685/ENSG00000140525/ENSG00000077152/ENSG00000134574/ENSG00000174371/ENSG00000187608/ENSG00000092853/ENSG00000166803/ENSG00000270276	H2AFX/CCNA2/PCNA/NSD2/FANCI/UBE2T/DDB2/EXO1/ISG15/CLSPN/PCLAF/HIST2H4B	3014/890/5111/7468/55215/29089/1643/9156/9636/63967/9768/554313	12	0		12	ENSG00000188486/ENSG00000145386/ENSG00000132646/ENSG00000109685/ENSG00000140525/ENSG00000077152/ENSG00000134574/ENSG00000174371/ENSG00000187608/ENSG00000092853/ENSG00000166803/ENSG00000270276
R-HSA-5633008	TP53 Regulates Transcription of Cell Death Genes	2/321	42/8813	0.455746	0.889069	ENSG00000089685/ENSG00000141682	BIRC5/PMAIP1	332/5366	2	0		2	ENSG00000089685/ENSG00000141682
R-HSA-977443	GABA receptor activation	2/321	42/8813	0.455746	0.889069	ENSG00000138031/ENSG00000162989	ADCY3/KCNJ3	109/3760	2	1	ENSG00000162989	1	ENSG00000138031
R-HSA-76002	Platelet activation, signaling and aggregation	9/321	230/8813	0.461575	0.889069	ENSG00000096433/ENSG00000150594/ENSG00000005961/ENSG00000092969/ENSG00000135218/ENSG00000116711/ENSG00000156535/ENSG00000088053/ENSG00000077420	ITPR3/ADRA2A/ITGA2B/TGFB2/CD36/PLA2G4A/CD109/GP6/APBB1IP	3710/150/3674/7042/948/5321/135228/51206/54518	9	4	ENSG00000092969/ENSG00000135218/ENSG00000116711/ENSG00000077420	5	ENSG00000096433/ENSG00000150594/ENSG00000005961/ENSG00000156535/ENSG00000088053
R-HSA-380259	Loss of Nlp from mitotic centrosomes	3/321	69/8813	0.462494	0.889069	ENSG00000166851/ENSG00000117650/ENSG00000170312	PLK1/NEK2/CDK1	5347/4751/983	3	0		3	ENSG00000166851/ENSG00000117650/ENSG00000170312
R-HSA-380284	Loss of proteins required for interphase microtubule organization from the centrosome	3/321	69/8813	0.462494	0.889069	ENSG00000166851/ENSG00000117650/ENSG00000170312	PLK1/NEK2/CDK1	5347/4751/983	3	0		3	ENSG00000166851/ENSG00000117650/ENSG00000170312
R-HSA-69017	CDK-mediated phosphorylation and removal of Cdc6	3/321	69/8813	0.462494	0.889069	ENSG00000175063/ENSG00000145386/ENSG00000175305	UBE2C/CCNA2/CCNE2	11065/890/9134	3	0		3	ENSG00000175063/ENSG00000145386/ENSG00000175305
R-HSA-140875	Common Pathway of Fibrin Clot Formation	1/321	17/8813	0.468122	0.889069	ENSG00000196415	PRTN3	5657	1	0		1	ENSG00000196415
R-HSA-1482801	Acyl chain remodelling of PS	1/321	17/8813	0.468122	0.889069	ENSG00000116711	PLA2G4A	5321	1	1	ENSG00000116711	0
R-HSA-190872	Transport of connexons to the plasma membrane	1/321	17/8813	0.468122	0.889069	ENSG00000123416	TUBA1B	10376	1	0		1	ENSG00000123416
R-HSA-211981	Xenobiotics	1/321	17/8813	0.468122	0.889069	ENSG00000140465	CYP1A1	1543	1	1	ENSG00000140465	0
R-HSA-2453902	The canonical retinoid cycle in rods (twilight vision)	1/321	17/8813	0.468122	0.889069	ENSG00000108786	HSD17B1	3292	1	1	ENSG00000108786	0
R-HSA-5423646	Aflatoxin activation and detoxification	1/321	17/8813	0.468122	0.889069	ENSG00000099998	GGT5	2687	1	0		1	ENSG00000099998
R-HSA-5655862	Translesion synthesis by POLK	1/321	17/8813	0.468122	0.889069	ENSG00000132646	PCNA	5111	1	0		1	ENSG00000132646
R-HSA-5656121	Translesion synthesis by POLI	1/321	17/8813	0.468122	0.889069	ENSG00000132646	PCNA	5111	1	0		1	ENSG00000132646
R-HSA-9018678	Biosynthesis of specialized proresolving mediators (SPMs)	1/321	17/8813	0.468122	0.889069	ENSG00000140465	CYP1A1	1543	1	1	ENSG00000140465	0
R-HSA-3781865	Diseases of glycosylation	5/321	124/8813	0.473495	0.894432	ENSG00000166106/ENSG00000158859/ENSG00000106003/ENSG00000173546/ENSG00000122176	ADAMTS15/ADAMTS4/LFNG/CSPG4/FMOD	170689/9507/3955/1464/2331	5	1	ENSG00000122176	4	ENSG00000166106/ENSG00000158859/ENSG00000106003/ENSG00000173546
R-HSA-418597	G alpha (z) signalling events	2/321	44/8813	0.479993	0.894432	ENSG00000150594/ENSG00000138031	ADRA2A/ADCY3	150/109	2	0		2	ENSG00000150594/ENSG00000138031
R-HSA-1169408	ISG15 antiviral mechanism	3/321	71/8813	0.481374	0.894432	ENSG00000157601/ENSG00000187608/ENSG00000185745	MX1/ISG15/IFIT1	4599/9636/3434	3	0		3	ENSG00000157601/ENSG00000187608/ENSG00000185745
R-HSA-1169410	Antiviral mechanism by IFN-stimulated genes	3/321	71/8813	0.481374	0.894432	ENSG00000157601/ENSG00000187608/ENSG00000185745	MX1/ISG15/IFIT1	4599/9636/3434	3	0		3	ENSG00000157601/ENSG00000187608/ENSG00000185745
R-HSA-422356	Regulation of insulin secretion	3/321	71/8813	0.481374	0.894432	ENSG00000096433/ENSG00000150594/ENSG00000158445	ITPR3/ADRA2A/KCNB1	3710/150/3745	3	1	ENSG00000158445	2	ENSG00000096433/ENSG00000150594
R-HSA-427389	ERCC6 (CSB) and EHMT2 (G9a) positively regulate rRNA expression	3/321	71/8813	0.481374	0.894432	ENSG00000188486/ENSG00000270276/ENSG00000184260	H2AFX/HIST2H4B/HIST2H2AC	3014/554313/8338	3	0		3	ENSG00000188486/ENSG00000270276/ENSG00000184260
R-HSA-112315	Transmission across Chemical Synapses	7/321	180/8813	0.484782	0.894432	ENSG00000138031/ENSG00000143847/ENSG00000162989/ENSG00000058335/ENSG00000108576/ENSG00000070808/ENSG00000105464	ADCY3/PPFIA4/KCNJ3/RASGRF1/SLC6A4/CAMK2A/GRIN2D	109/8497/3760/5923/6532/815/2906	7	3	ENSG00000162989/ENSG00000058335/ENSG00000108576	4	ENSG00000138031/ENSG00000143847/ENSG00000070808/ENSG00000105464
R-HSA-163615	PKA activation	1/321	18/8813	0.487532	0.894432	ENSG00000138031	ADCY3	109	1	0		1	ENSG00000138031
R-HSA-1912420	Pre-NOTCH Processing in Golgi	1/321	18/8813	0.487532	0.894432	ENSG00000106003	LFNG	3955	1	0		1	ENSG00000106003
R-HSA-418457	cGMP effects	1/321	18/8813	0.487532	0.894432	ENSG00000156113	KCNMA1	3778	1	1	ENSG00000156113	0
R-HSA-170834	Signaling by TGF-beta Receptor Complex	3/321	72/8813	0.490697	0.894432	ENSG00000124225/ENSG00000095739/ENSG00000147883	PMEPA1/BAMBI/CDKN2B	56937/25805/1030	3	3	ENSG00000124225/ENSG00000095739/ENSG00000147883	0
R-HSA-3214858	RMTs methylate histone arginines	3/321	72/8813	0.490697	0.894432	ENSG00000188486/ENSG00000270276/ENSG00000184260	H2AFX/HIST2H4B/HIST2H2AC	3014/554313/8338	3	0		3	ENSG00000188486/ENSG00000270276/ENSG00000184260
R-HSA-437239	Recycling pathway of L1	2/321	45/8813	0.491866	0.894432	ENSG00000123416/ENSG00000090889	TUBA1B/KIF4A	10376/24137	2	0		2	ENSG00000123416/ENSG00000090889
R-HSA-194138	Signaling by VEGF	4/321	100/8813	0.497006	0.894432	ENSG00000096433/ENSG00000102755/ENSG00000119630/ENSG00000116701	ITPR3/FLT1/PGF/NCF2	3710/2321/5228/4688	4	1	ENSG00000116701	3	ENSG00000096433/ENSG00000102755/ENSG00000119630
R-HSA-216083	Integrin cell surface interactions	3/321	73/8813	0.499937	0.894432	ENSG00000105376/ENSG00000130635/ENSG00000005961	ICAM5/COL5A1/ITGA2B	7087/1289/3674	3	1	ENSG00000130635	2	ENSG00000105376/ENSG00000005961
R-HSA-5693565	Recruitment and ATM-mediated phosphorylation of repair and signaling proteins at DNA double strand breaks	3/321	73/8813	0.499937	0.894432	ENSG00000188486/ENSG00000109685/ENSG00000270276	H2AFX/NSD2/HIST2H4B	3014/7468/554313	3	0		3	ENSG00000188486/ENSG00000109685/ENSG00000270276
R-HSA-163685	Integration of energy metabolism	4/321	101/8813	0.504837	0.894432	ENSG00000096433/ENSG00000150594/ENSG00000138031/ENSG00000158445	ITPR3/ADRA2A/ADCY3/KCNB1	3710/150/109/3745	4	1	ENSG00000158445	3	ENSG00000096433/ENSG00000150594/ENSG00000138031
R-HSA-110320	Translesion Synthesis by POLH	1/321	19/8813	0.506236	0.894432	ENSG00000132646	PCNA	5111	1	0		1	ENSG00000132646
R-HSA-111931	PKA-mediated phosphorylation of CREB	1/321	19/8813	0.506236	0.894432	ENSG00000138031	ADCY3	109	1	0		1	ENSG00000138031
R-HSA-1296041	Activation of G protein gated Potassium channels	1/321	19/8813	0.506236	0.894432	ENSG00000162989	KCNJ3	3760	1	1	ENSG00000162989	0
R-HSA-1296059	G protein gated Potassium channels	1/321	19/8813	0.506236	0.894432	ENSG00000162989	KCNJ3	3760	1	1	ENSG00000162989	0
R-HSA-3232118	SUMOylation of transcription factors	1/321	19/8813	0.506236	0.894432	ENSG00000008196	TFAP2B	7021	1	1	ENSG00000008196	0
R-HSA-3560783	Defective B4GALT7 causes EDS, progeroid type	1/321	19/8813	0.506236	0.894432	ENSG00000173546	CSPG4	1464	1	0		1	ENSG00000173546
R-HSA-3560801	Defective B3GAT3 causes JDSSDHD	1/321	19/8813	0.506236	0.894432	ENSG00000173546	CSPG4	1464	1	0		1	ENSG00000173546
R-HSA-3928664	Ephrin signaling	1/321	19/8813	0.506236	0.894432	ENSG00000125266	EFNB2	1948	1	1	ENSG00000125266	0
R-HSA-4420332	Defective B3GALT6 causes EDSP2 and SEMDJL1	1/321	19/8813	0.506236	0.894432	ENSG00000173546	CSPG4	1464	1	0		1	ENSG00000173546
R-HSA-4641263	Regulation of FZD by ubiquitination	1/321	19/8813	0.506236	0.894432	ENSG00000177283	FZD8	8325	1	0		1	ENSG00000177283
R-HSA-933541	TRAF6 mediated IRF7 activation	1/321	19/8813	0.506236	0.894432	ENSG00000185507	IRF7	3665	1	0		1	ENSG00000185507
R-HSA-997272	Inhibition of voltage gated Ca2+ channels via Gbeta/gamma subunits	1/321	19/8813	0.506236	0.894432	ENSG00000162989	KCNJ3	3760	1	1	ENSG00000162989	0
R-HSA-5693606	DNA Double Strand Break Response	3/321	74/8813	0.509092	0.897321	ENSG00000188486/ENSG00000109685/ENSG00000270276	H2AFX/NSD2/HIST2H4B	3014/7468/554313	3	0		3	ENSG00000188486/ENSG00000109685/ENSG00000270276
R-HSA-389977	Post-chaperonin tubulin folding pathway	1/321	20/8813	0.52426	0.910022	ENSG00000123416	TUBA1B	10376	1	0		1	ENSG00000123416
R-HSA-445144	Signal transduction by L1	1/321	20/8813	0.52426	0.910022	ENSG00000005961	ITGA2B	3674	1	0		1	ENSG00000005961
R-HSA-5218921	VEGFR2 mediated cell proliferation	1/321	20/8813	0.52426	0.910022	ENSG00000096433	ITPR3	3710	1	0		1	ENSG00000096433
R-HSA-6803204	TP53 Regulates Transcription of Genes Involved in Cytochrome C Release	1/321	20/8813	0.52426	0.910022	ENSG00000141682	PMAIP1	5366	1	0		1	ENSG00000141682
R-HSA-6811436	COPI-independent Golgi-to-ER retrograde traffic	2/321	48/8813	0.526442	0.910022	ENSG00000123416/ENSG00000116711	TUBA1B/PLA2G4A	10376/5321	2	1	ENSG00000116711	1	ENSG00000123416
R-HSA-9006931	Signaling by Nuclear Receptors	7/321	188/8813	0.531096	0.910022	ENSG00000188486/ENSG00000171791/ENSG00000160182/ENSG00000270276/ENSG00000166426/ENSG00000196139/ENSG00000184260	H2AFX/BCL2/TFF1/HIST2H4B/CRABP1/AKR1C3/HIST2H2AC	3014/596/7031/554313/1381/8644/8338	7	1	ENSG00000196139	6	ENSG00000188486/ENSG00000171791/ENSG00000160182/ENSG00000270276/ENSG00000166426/ENSG00000184260
R-HSA-1793185	Chondroitin sulfate/dermatan sulfate metabolism	2/321	49/8813	0.53761	0.910022	ENSG00000173546/ENSG00000198108	CSPG4/CHSY3	1464/337876	2	0		2	ENSG00000173546/ENSG00000198108
R-HSA-3928665	EPH-ephrin mediated repulsion of cells	2/321	49/8813	0.53761	0.910022	ENSG00000156299/ENSG00000125266	TIAM1/EFNB2	7074/1948	2	1	ENSG00000125266	1	ENSG00000156299
R-HSA-1250196	SHC1 events in ERBB2 signaling	1/321	21/8813	0.541627	0.910022	ENSG00000124882	EREG	2069	1	0		1	ENSG00000124882
R-HSA-1592389	Activation of Matrix Metalloproteinases	1/321	21/8813	0.541627	0.910022	ENSG00000197561	ELANE	1991	1	0		1	ENSG00000197561
R-HSA-210500	Glutamate Neurotransmitter Release Cycle	1/321	21/8813	0.541627	0.910022	ENSG00000143847	PPFIA4	8497	1	0		1	ENSG00000143847
R-HSA-212676	Dopamine Neurotransmitter Release Cycle	1/321	21/8813	0.541627	0.910022	ENSG00000143847	PPFIA4	8497	1	0		1	ENSG00000143847
R-HSA-5651801	PCNA-Dependent Long Patch Base Excision Repair	1/321	21/8813	0.541627	0.910022	ENSG00000132646	PCNA	5111	1	0		1	ENSG00000132646
R-HSA-6783589	Interleukin-6 family signaling	1/321	21/8813	0.541627	0.910022	ENSG00000006016	CRLF1	9244	1	0		1	ENSG00000006016
R-HSA-8854691	Interleukin-20 family signaling	1/321	21/8813	0.541627	0.910022	ENSG00000142677	IL22RA1	58985	1	0		1	ENSG00000142677
R-HSA-8978934	Metabolism of cofactors	1/321	21/8813	0.541627	0.910022	ENSG00000228716	DHFR	1719	1	0		1	ENSG00000228716
R-HSA-9013508	NOTCH3 Intracellular Domain Regulates Transcription	1/321	21/8813	0.541627	0.910022	ENSG00000126787	DLGAP5	9787	1	0		1	ENSG00000126787
R-HSA-8957322	Metabolism of steroids	5/321	135/8813	0.549129	0.910022	ENSG00000168306/ENSG00000108786/ENSG00000111012/ENSG00000151632/ENSG00000196139	ACOX2/HSD17B1/CYP27B1/AKR1C2/AKR1C3	8309/3292/1594/1646/8644	5	3	ENSG00000108786/ENSG00000151632/ENSG00000196139	2	ENSG00000168306/ENSG00000111012
R-HSA-198753	ERK/MAPK targets	1/321	22/8813	0.558363	0.910022	ENSG00000139318	DUSP6	1848	1	0		1	ENSG00000139318
R-HSA-2979096	NOTCH2 Activation and Transmission of Signal to the Nucleus	1/321	22/8813	0.558363	0.910022	ENSG00000214357	NEURL1B	54492	1	0		1	ENSG00000214357
R-HSA-3295583	TRP channels	1/321	22/8813	0.558363	0.910022	ENSG00000111199	TRPV4	59341	1	0		1	ENSG00000111199
R-HSA-392154	Nitric oxide stimulates guanylate cyclase	1/321	22/8813	0.558363	0.910022	ENSG00000156113	KCNMA1	3778	1	1	ENSG00000156113	0
R-HSA-418592	ADP signalling through P2Y purinoceptor 1	1/321	22/8813	0.558363	0.910022	ENSG00000116711	PLA2G4A	5321	1	1	ENSG00000116711	0
R-HSA-5576893	Phase 2 - plateau phase	1/321	22/8813	0.558363	0.910022	ENSG00000152049	KCNE4	23704	1	0		1	ENSG00000152049
R-HSA-5620922	BBSome-mediated cargo-targeting to cilium	1/321	22/8813	0.558363	0.910022	ENSG00000128285	MCHR1	2847	1	0		1	ENSG00000128285
R-HSA-5654687	Downstream signaling of activated FGFR1	1/321	22/8813	0.558363	0.910022	ENSG00000125848	FLRT3	23767	1	1	ENSG00000125848	0
R-HSA-8940973	RUNX2 regulates osteoblast differentiation	1/321	22/8813	0.558363	0.910022	ENSG00000178573	MAF	4094	1	1	ENSG00000178573	0
R-HSA-8956321	Nucleotide salvage	1/321	22/8813	0.558363	0.910022	ENSG00000167900	TK1	7083	1	0		1	ENSG00000167900
R-HSA-6802949	Signaling by RAS mutants	2/321	51/8813	0.559398	0.910022	ENSG00000005961/ENSG00000077420	ITGA2B/APBB1IP	3674/54518	2	1	ENSG00000077420	1	ENSG00000005961
R-HSA-380270	Recruitment of mitotic centrosome proteins and complexes	3/321	80/8813	0.56209	0.910022	ENSG00000166851/ENSG00000117650/ENSG00000170312	PLK1/NEK2/CDK1	5347/4751/983	3	0		3	ENSG00000166851/ENSG00000117650/ENSG00000170312
R-HSA-380287	Centrosome maturation	3/321	80/8813	0.56209	0.910022	ENSG00000166851/ENSG00000117650/ENSG00000170312	PLK1/NEK2/CDK1	5347/4751/983	3	0		3	ENSG00000166851/ENSG00000117650/ENSG00000170312
R-HSA-3371497	HSP90 chaperone cycle for steroid hormone receptors (SHR)	2/321	52/8813	0.570015	0.910022	ENSG00000123416/ENSG00000126803	TUBA1B/HSPA2	10376/3306	2	0		2	ENSG00000123416/ENSG00000126803
R-HSA-5620924	Intraflagellar transport	2/321	52/8813	0.570015	0.910022	ENSG00000123416/ENSG00000119333	TUBA1B/WDR34	10376/89891	2	0		2	ENSG00000123416/ENSG00000119333
R-HSA-8848021	Signaling by PTK6	2/321	52/8813	0.570015	0.910022	ENSG00000136235/ENSG00000124882	GPNMB/EREG	10457/2069	2	1	ENSG00000136235	1	ENSG00000124882
R-HSA-9006927	Signaling by Non-Receptor Tyrosine Kinases	2/321	52/8813	0.570015	0.910022	ENSG00000136235/ENSG00000124882	GPNMB/EREG	10457/2069	2	1	ENSG00000136235	1	ENSG00000124882
R-HSA-1483257	Phospholipid metabolism	7/321	195/8813	0.570253	0.910022	ENSG00000185361/ENSG00000167588/ENSG00000116711/ENSG00000100078/ENSG00000168004/ENSG00000102230/ENSG00000139144	TNFAIP8L1/GPD1/PLA2G4A/PLA2G3/HRASLS5/PCYT1B/PIK3C2G	126282/2819/5321/50487/117245/9468/5288	7	3	ENSG00000167588/ENSG00000116711/ENSG00000139144	4	ENSG00000185361/ENSG00000100078/ENSG00000168004/ENSG00000102230
R-HSA-418346	Platelet homeostasis	3/321	81/8813	0.570582	0.910022	ENSG00000096433/ENSG00000156113/ENSG00000116711	ITPR3/KCNMA1/PLA2G4A	3710/3778/5321	3	2	ENSG00000156113/ENSG00000116711	1	ENSG00000096433
R-HSA-1251985	Nuclear signaling by ERBB4	1/321	23/8813	0.574489	0.910022	ENSG00000124882	EREG	2069	1	0		1	ENSG00000124882
R-HSA-389960	Formation of tubulin folding intermediates by CCT/TriC	1/321	23/8813	0.574489	0.910022	ENSG00000123416	TUBA1B	10376	1	0		1	ENSG00000123416
R-HSA-5260271	Diseases of Immune System	1/321	23/8813	0.574489	0.910022	ENSG00000135218	CD36	948	1	1	ENSG00000135218	0
R-HSA-5601884	PIWI-interacting RNA (piRNA) biogenesis	1/321	23/8813	0.574489	0.910022	ENSG00000095627	TDRD1	56165	1	0		1	ENSG00000095627
R-HSA-5602358	Diseases associated with the TLR signaling cascade	1/321	23/8813	0.574489	0.910022	ENSG00000135218	CD36	948	1	1	ENSG00000135218	0
R-HSA-5683826	Surfactant metabolism	1/321	23/8813	0.574489	0.910022	ENSG00000150594	ADRA2A	150	1	0		1	ENSG00000150594
R-HSA-9006115	Signaling by NTRK2 (TRKB)	1/321	23/8813	0.574489	0.910022	ENSG00000156299	TIAM1	7074	1	0		1	ENSG00000156299
R-HSA-975576	N-glycan antennae elongation in the medial/trans-Golgi	1/321	23/8813	0.574489	0.910022	ENSG00000148488	ST8SIA6	338596	1	0		1	ENSG00000148488
R-HSA-5617472	Activation of anterior HOX genes in hindbrain development during early embryogenesis	4/321	111/8813	0.579888	0.910022	ENSG00000188486/ENSG00000270276/ENSG00000184260/ENSG00000105997	H2AFX/HIST2H4B/HIST2H2AC/HOXA3	3014/554313/8338/3200	4	0		4	ENSG00000188486/ENSG00000270276/ENSG00000184260/ENSG00000105997
R-HSA-5619507	Activation of HOX genes during differentiation	4/321	111/8813	0.579888	0.910022	ENSG00000188486/ENSG00000270276/ENSG00000184260/ENSG00000105997	H2AFX/HIST2H4B/HIST2H2AC/HOXA3	3014/554313/8338/3200	4	0		4	ENSG00000188486/ENSG00000270276/ENSG00000184260/ENSG00000105997
R-HSA-174113	SCF-beta-TrCP mediated degradation of Emi1	2/321	53/8813	0.580445	0.910022	ENSG00000117399/ENSG00000112029	CDC20/FBXO5	991/26271	2	0		2	ENSG00000117399/ENSG00000112029
R-HSA-447115	Interleukin-12 family signaling	2/321	53/8813	0.580445	0.910022	ENSG00000113368/ENSG00000006016	LMNB1/CRLF1	4001/9244	2	0		2	ENSG00000113368/ENSG00000006016
R-HSA-449147	Signaling by Interleukins	14/321	396/8813	0.585746	0.910022	ENSG00000113368/ENSG00000089685/ENSG00000129988/ENSG00000124762/ENSG00000115594/ENSG00000171791/ENSG00000137193/ENSG00000006016/ENSG00000196415/ENSG00000102962/ENSG00000135218/ENSG00000139318/ENSG00000142677/ENSG00000169245	LMNB1/BIRC5/LBP/CDKN1A/IL1R1/BCL2/PIM1/CRLF1/PRTN3/CCL22/CD36/DUSP6/IL22RA1/CXCL10	4001/332/3929/1026/3554/596/5292/9244/5657/6367/948/1848/58985/3627	14	5	ENSG00000129988/ENSG00000115594/ENSG00000102962/ENSG00000135218/ENSG00000169245	9	ENSG00000113368/ENSG00000089685/ENSG00000124762/ENSG00000171791/ENSG00000137193/ENSG00000006016/ENSG00000196415/ENSG00000139318/ENSG00000142677
R-HSA-114608	Platelet degranulation	4/321	112/8813	0.587032	0.910022	ENSG00000005961/ENSG00000092969/ENSG00000135218/ENSG00000156535	ITGA2B/TGFB2/CD36/CD109	3674/7042/948/135228	4	2	ENSG00000092969/ENSG00000135218	2	ENSG00000005961/ENSG00000156535
R-HSA-114508	Effects of PIP2 hydrolysis	1/321	24/8813	0.590028	0.910022	ENSG00000096433	ITPR3	3710	1	0		1	ENSG00000096433
R-HSA-1296065	Inwardly rectifying K+ channels	1/321	24/8813	0.590028	0.910022	ENSG00000162989	KCNJ3	3760	1	1	ENSG00000162989	0
R-HSA-196071	Metabolism of steroid hormones	1/321	24/8813	0.590028	0.910022	ENSG00000108786	HSD17B1	3292	1	1	ENSG00000108786	0
R-HSA-2029485	Role of phospholipids in phagocytosis	1/321	24/8813	0.590028	0.910022	ENSG00000096433	ITPR3	3710	1	0		1	ENSG00000096433
R-HSA-449836	Other interleukin signaling	1/321	24/8813	0.590028	0.910022	ENSG00000196415	PRTN3	5657	1	0		1	ENSG00000196415
R-HSA-8878166	Transcriptional regulation by RUNX2	4/321	113/8813	0.594105	0.910022	ENSG00000134057/ENSG00000124762/ENSG00000170312/ENSG00000178573	CCNB1/CDKN1A/CDK1/MAF	891/1026/983/4094	4	1	ENSG00000178573	3	ENSG00000134057/ENSG00000124762/ENSG00000170312
R-HSA-5687128	MAPK6/MAPK4 signaling	3/321	84/8813	0.595439	0.910022	ENSG00000170312/ENSG00000175832/ENSG00000163171	CDK1/ETV4/CDC42EP3	983/2118/10602	3	1	ENSG00000163171	2	ENSG00000170312/ENSG00000175832
R-HSA-212165	Epigenetic regulation of gene expression	5/321	143/8813	0.600715	0.910022	ENSG00000188486/ENSG00000276043/ENSG00000119403/ENSG00000270276/ENSG00000184260	H2AFX/UHRF1/PHF19/HIST2H4B/HIST2H2AC	3014/29128/26147/554313/8338	5	0		5	ENSG00000188486/ENSG00000276043/ENSG00000119403/ENSG00000270276/ENSG00000184260
R-HSA-73777	RNA Polymerase I Chain Elongation	3/321	85/8813	0.603514	0.910022	ENSG00000188486/ENSG00000270276/ENSG00000184260	H2AFX/HIST2H4B/HIST2H2AC	3014/554313/8338	3	0		3	ENSG00000188486/ENSG00000270276/ENSG00000184260
R-HSA-1614635	Sulfur amino acid metabolism	1/321	25/8813	0.605001	0.910022	ENSG00000274276	CBSL	102724560	1	0		1	ENSG00000274276
R-HSA-180024	DARPP-32 events	1/321	25/8813	0.605001	0.910022	ENSG00000065989	PDE4A	5141	1	0		1	ENSG00000065989
R-HSA-182971	EGFR downregulation	1/321	25/8813	0.605001	0.910022	ENSG00000164056	SPRY1	10252	1	1	ENSG00000164056	0
R-HSA-1971475	A tetrasaccharide linker sequence is required for GAG synthesis	1/321	25/8813	0.605001	0.910022	ENSG00000173546	CSPG4	1464	1	0		1	ENSG00000173546
R-HSA-198725	Nuclear Events (kinase and transcription factor activation)	1/321	25/8813	0.605001	0.910022	ENSG00000139318	DUSP6	1848	1	0		1	ENSG00000139318
R-HSA-3000170	Syndecan interactions	1/321	25/8813	0.605001	0.910022	ENSG00000130635	COL5A1	1289	1	1	ENSG00000130635	0
R-HSA-5674400	Constitutive Signaling by AKT1 E17K in Cancer	1/321	25/8813	0.605001	0.910022	ENSG00000124762	CDKN1A	1026	1	0		1	ENSG00000124762
R-HSA-5696397	Gap-filling DNA repair synthesis and ligation in GG-NER	1/321	25/8813	0.605001	0.910022	ENSG00000132646	PCNA	5111	1	0		1	ENSG00000132646
R-HSA-9018519	Estrogen-dependent gene expression	5/321	144/8813	0.606927	0.910022	ENSG00000188486/ENSG00000171791/ENSG00000160182/ENSG00000270276/ENSG00000184260	H2AFX/BCL2/TFF1/HIST2H4B/HIST2H2AC	3014/596/7031/554313/8338	5	0		5	ENSG00000188486/ENSG00000171791/ENSG00000160182/ENSG00000270276/ENSG00000184260
R-HSA-193648	NRAGE signals death through JNK	2/321	56/8813	0.610617	0.910022	ENSG00000137135/ENSG00000156299	ARHGEF39/TIAM1	84904/7074	2	0		2	ENSG00000137135/ENSG00000156299
R-HSA-446219	Synthesis of substrates in N-glycan biosythesis	2/321	56/8813	0.610617	0.910022	ENSG00000148488/ENSG00000111728	ST8SIA6/ST8SIA1	338596/6489	2	1	ENSG00000111728	1	ENSG00000148488
R-HSA-5250924	B-WICH complex positively regulates rRNA expression	3/321	86/8813	0.611483	0.910022	ENSG00000188486/ENSG00000270276/ENSG00000184260	H2AFX/HIST2H4B/HIST2H2AC	3014/554313/8338	3	0		3	ENSG00000188486/ENSG00000270276/ENSG00000184260
R-HSA-110373	Resolution of AP sites via the multiple-nucleotide patch replacement pathway	1/321	26/8813	0.61943	0.910022	ENSG00000132646	PCNA	5111	1	0		1	ENSG00000132646
R-HSA-111933	Calmodulin induced events	1/321	26/8813	0.61943	0.910022	ENSG00000138031	ADCY3	109	1	0		1	ENSG00000138031
R-HSA-111997	CaM pathway	1/321	26/8813	0.61943	0.910022	ENSG00000138031	ADCY3	109	1	0		1	ENSG00000138031
R-HSA-1483191	Synthesis of PC	1/321	26/8813	0.61943	0.910022	ENSG00000102230	PCYT1B	9468	1	0		1	ENSG00000102230
R-HSA-389661	Glyoxylate metabolism and glycine degradation	1/321	26/8813	0.61943	0.910022	ENSG00000113492	AGXT2	64902	1	1	ENSG00000113492	0
R-HSA-399719	Trafficking of AMPA receptors	1/321	26/8813	0.61943	0.910022	ENSG00000070808	CAMK2A	815	1	0		1	ENSG00000070808
R-HSA-399721	Glutamate binding, activation of AMPA receptors and synaptic plasticity	1/321	26/8813	0.61943	0.910022	ENSG00000070808	CAMK2A	815	1	0		1	ENSG00000070808
R-HSA-400042	Adrenaline,noradrenaline inhibits insulin secretion	1/321	26/8813	0.61943	0.910022	ENSG00000150594	ADRA2A	150	1	0		1	ENSG00000150594
R-HSA-418360	Platelet calcium homeostasis	1/321	26/8813	0.61943	0.910022	ENSG00000096433	ITPR3	3710	1	0		1	ENSG00000096433
R-HSA-5693554	Resolution of D-loop Structures through Synthesis-Dependent Strand Annealing (SDSA)	1/321	26/8813	0.61943	0.910022	ENSG00000174371	EXO1	9156	1	0		1	ENSG00000174371
R-HSA-70268	Pyruvate metabolism	1/321	26/8813	0.61943	0.910022	ENSG00000141526	SLC16A3	9123	1	0		1	ENSG00000141526
R-HSA-68827	CDT1 association with the CDC6:ORC:origin complex	2/321	57/8813	0.620301	0.910022	ENSG00000167513/ENSG00000112312	CDT1/GMNN	81620/51053	2	0		2	ENSG00000167513/ENSG00000112312
R-HSA-76005	Response to elevated platelet cytosolic Ca2+	4/321	117/8813	0.62167	0.910214	ENSG00000005961/ENSG00000092969/ENSG00000135218/ENSG00000156535	ITGA2B/TGFB2/CD36/CD109	3674/7042/948/135228	4	2	ENSG00000092969/ENSG00000135218	2	ENSG00000005961/ENSG00000156535
R-HSA-375165	NCAM signaling for neurite out-growth	2/321	58/8813	0.629799	0.916337	ENSG00000130635/ENSG00000171119	COL5A1/NRTN	1289/4902	2	1	ENSG00000130635	1	ENSG00000171119
R-HSA-4086398	Ca2+ pathway	2/321	58/8813	0.629799	0.916337	ENSG00000096433/ENSG00000070808	ITPR3/CAMK2A	3710/815	2	0		2	ENSG00000096433/ENSG00000070808
R-HSA-6802952	Signaling by BRAF and RAF fusions	2/321	58/8813	0.629799	0.916337	ENSG00000005961/ENSG00000077420	ITGA2B/APBB1IP	3674/54518	2	1	ENSG00000077420	1	ENSG00000005961
R-HSA-190861	Gap junction assembly	1/321	27/8813	0.633332	0.916337	ENSG00000123416	TUBA1B	10376	1	0		1	ENSG00000123416
R-HSA-418990	Adherens junctions interactions	1/321	27/8813	0.633332	0.916337	ENSG00000214274	ANG	283	1	0		1	ENSG00000214274
R-HSA-8874081	MET activates PTK2 signaling	1/321	27/8813	0.633332	0.916337	ENSG00000130635	COL5A1	1289	1	1	ENSG00000130635	0
R-HSA-425393	Transport of inorganic cations/anions and amino acids/oligopeptides	3/321	90/8813	0.642277	0.921212	ENSG00000149150/ENSG00000151012/ENSG00000188338	SLC43A1/SLC7A11/SLC38A3	8501/23657/10991	3	0		3	ENSG00000149150/ENSG00000151012/ENSG00000188338
R-HSA-8957275	Post-translational protein phosphorylation	3/321	90/8813	0.642277	0.921212	ENSG00000141753/ENSG00000163975/ENSG00000185269	IGFBP4/MELTF/NOTUM	3487/4241/147111	3	0		3	ENSG00000141753/ENSG00000163975/ENSG00000185269
R-HSA-8939211	ESR-mediated signaling	5/321	150/8813	0.64301	0.921212	ENSG00000188486/ENSG00000171791/ENSG00000160182/ENSG00000270276/ENSG00000184260	H2AFX/BCL2/TFF1/HIST2H4B/HIST2H2AC	3014/596/7031/554313/8338	5	0		5	ENSG00000188486/ENSG00000171791/ENSG00000160182/ENSG00000270276/ENSG00000184260
R-HSA-140877	Formation of Fibrin Clot (Clotting Cascade)	1/321	28/8813	0.646729	0.921212	ENSG00000196415	PRTN3	5657	1	0		1	ENSG00000196415
R-HSA-390918	Peroxisomal lipid metabolism	1/321	28/8813	0.646729	0.921212	ENSG00000168306	ACOX2	8309	1	0		1	ENSG00000168306
R-HSA-392518	Signal amplification	1/321	28/8813	0.646729	0.921212	ENSG00000116711	PLA2G4A	5321	1	1	ENSG00000116711	0
R-HSA-70263	Gluconeogenesis	1/321	28/8813	0.646729	0.921212	ENSG00000111674	ENO2	2026	1	0		1	ENSG00000111674
R-HSA-8863795	Downregulation of ERBB2 signaling	1/321	28/8813	0.646729	0.921212	ENSG00000124882	EREG	2069	1	0		1	ENSG00000124882
R-HSA-6796648	TP53 Regulates Transcription of DNA Repair Genes	2/321	60/8813	0.648238	0.921577	ENSG00000140525/ENSG00000134574	FANCI/DDB2	55215/1643	2	0		2	ENSG00000140525/ENSG00000134574
R-HSA-5668541	TNFR2 non-canonical NF-kB pathway	3/321	91/8813	0.649702	0.921874	ENSG00000186891/ENSG00000125726/ENSG00000125735	TNFRSF18/CD70/TNFSF14	8784/970/8740	3	1	ENSG00000125735	2	ENSG00000186891/ENSG00000125726
R-HSA-166016	Toll Like Receptor 4 (TLR4) Cascade	4/321	122/8813	0.654431	0.926796	ENSG00000129988/ENSG00000185507/ENSG00000135218/ENSG00000139318	LBP/IRF7/CD36/DUSP6	3929/3665/948/1848	4	2	ENSG00000129988/ENSG00000135218	2	ENSG00000185507/ENSG00000139318
R-HSA-1222556	ROS, RNS production in phagocytes	1/321	29/8813	0.659637	0.927023	ENSG00000116701	NCF2	4688	1	1	ENSG00000116701	0
R-HSA-2871809	FCERI mediated Ca+2 mobilization	1/321	29/8813	0.659637	0.927023	ENSG00000096433	ITPR3	3710	1	0		1	ENSG00000096433
R-HSA-8941326	RUNX2 regulates bone development	1/321	29/8813	0.659637	0.927023	ENSG00000178573	MAF	4094	1	1	ENSG00000178573	0
R-HSA-917977	Transferrin endocytosis and recycling	1/321	29/8813	0.659637	0.927023	ENSG00000106327	TFR2	7036	1	0		1	ENSG00000106327
R-HSA-1236975	Antigen processing-Cross presentation	3/321	93/8813	0.664222	0.930274	ENSG00000011028/ENSG00000135218/ENSG00000116701	MRC2/CD36/NCF2	9902/948/4688	3	2	ENSG00000135218/ENSG00000116701	1	ENSG00000011028
R-HSA-4608870	Asymmetric localization of PCP proteins	2/321	62/8813	0.665944	0.930274	ENSG00000177283/ENSG00000139174	FZD8/PRICKLE1	8325/144165	2	1	ENSG00000139174	1	ENSG00000177283
R-HSA-211000	Gene Silencing by RNA	4/321	124/8813	0.666993	0.930274	ENSG00000188486/ENSG00000270276/ENSG00000184260/ENSG00000095627	H2AFX/HIST2H4B/HIST2H2AC/TDRD1	3014/554313/8338/56165	4	0		4	ENSG00000188486/ENSG00000270276/ENSG00000184260/ENSG00000095627
R-HSA-114604	GPVI-mediated activation cascade	1/321	30/8813	0.672075	0.930274	ENSG00000088053	GP6	51206	1	0		1	ENSG00000088053
R-HSA-163359	Glucagon signaling in metabolic regulation	1/321	30/8813	0.672075	0.930274	ENSG00000138031	ADCY3	109	1	0		1	ENSG00000138031
R-HSA-1980145	Signaling by NOTCH2	1/321	30/8813	0.672075	0.930274	ENSG00000214357	NEURL1B	54492	1	0		1	ENSG00000214357
R-HSA-2122948	Activated NOTCH1 Transmits Signal to the Nucleus	1/321	30/8813	0.672075	0.930274	ENSG00000214357	NEURL1B	54492	1	0		1	ENSG00000214357
R-HSA-389958	Cooperation of Prefoldin and TriC/CCT in actin and tubulin folding	1/321	30/8813	0.672075	0.930274	ENSG00000123416	TUBA1B	10376	1	0		1	ENSG00000123416
R-HSA-6798695	Neutrophil degranulation	14/321	422/8813	0.680607	0.937812	ENSG00000102837/ENSG00000171236/ENSG00000173391/ENSG00000196415/ENSG00000172232/ENSG00000135218/ENSG00000162896/ENSG00000127329/ENSG00000179869/ENSG00000197561/ENSG00000143556/ENSG00000104043/ENSG00000184584/ENSG00000133048	OLFM4/LRG1/OLR1/PRTN3/AZU1/CD36/PIGR/PTPRB/ABCA13/ELANE/S100A7/ATP8B4/TMEM173/CHI3L1	10562/116844/4973/5657/566/948/5284/5787/154664/1991/6278/79895/340061/1116	14	7	ENSG00000102837/ENSG00000173391/ENSG00000135218/ENSG00000162896/ENSG00000127329/ENSG00000179869/ENSG00000104043	7	ENSG00000171236/ENSG00000196415/ENSG00000172232/ENSG00000197561/ENSG00000143556/ENSG00000184584/ENSG00000133048
R-HSA-5689880	Ub-specific processing proteases	6/321	187/8813	0.681658	0.937812	ENSG00000145386/ENSG00000117399/ENSG00000134574/ENSG00000164045/ENSG00000092853/ENSG00000184260	CCNA2/CDC20/DDB2/CDC25A/CLSPN/HIST2H2AC	890/991/1643/993/63967/8338	6	0		6	ENSG00000145386/ENSG00000117399/ENSG00000134574/ENSG00000164045/ENSG00000092853/ENSG00000184260
R-HSA-110314	Recognition of DNA damage by PCNA-containing replication complex	1/321	31/8813	0.68406	0.937812	ENSG00000132646	PCNA	5111	1	0		1	ENSG00000132646
R-HSA-2173796	SMAD2/SMAD3:SMAD4 heterotrimer regulates transcription	1/321	31/8813	0.68406	0.937812	ENSG00000147883	CDKN2B	1030	1	1	ENSG00000147883	0
R-HSA-450282	MAPK targets/ Nuclear events mediated by MAP kinases	1/321	31/8813	0.68406	0.937812	ENSG00000139318	DUSP6	1848	1	0		1	ENSG00000139318
R-HSA-5173105	O-linked glycosylation	3/321	96/8813	0.685177	0.937812	ENSG00000166106/ENSG00000158859/ENSG00000136542	ADAMTS15/ADAMTS4/GALNT5	170689/9507/11227	3	0		3	ENSG00000166106/ENSG00000158859/ENSG00000136542
R-HSA-5620912	Anchoring of the basal body to the plasma membrane	3/321	97/8813	0.691942	0.939839	ENSG00000166851/ENSG00000117650/ENSG00000170312	PLK1/NEK2/CDK1	5347/4751/983	3	0		3	ENSG00000166851/ENSG00000117650/ENSG00000170312
R-HSA-9006936	Signaling by TGF-beta family members	3/321	97/8813	0.691942	0.939839	ENSG00000124225/ENSG00000095739/ENSG00000147883	PMEPA1/BAMBI/CDKN2B	56937/25805/1030	3	3	ENSG00000124225/ENSG00000095739/ENSG00000147883	0
R-HSA-2173782	Binding and Uptake of Ligands by Scavenger Receptors	1/321	32/8813	0.695608	0.939839	ENSG00000135218	CD36	948	1	1	ENSG00000135218	0
R-HSA-3299685	Detoxification of Reactive Oxygen Species	1/321	32/8813	0.695608	0.939839	ENSG00000116701	NCF2	4688	1	1	ENSG00000116701	0
R-HSA-4791275	Signaling by WNT in cancer	1/321	32/8813	0.695608	0.939839	ENSG00000177283	FZD8	8325	1	0		1	ENSG00000177283
R-HSA-5693568	Resolution of D-loop Structures through Holliday Junction Intermediates	1/321	32/8813	0.695608	0.939839	ENSG00000174371	EXO1	9156	1	0		1	ENSG00000174371
R-HSA-5694530	Cargo concentration in the ER	1/321	32/8813	0.695608	0.939839	ENSG00000174871	CNIH2	254263	1	0		1	ENSG00000174871
R-HSA-1834949	Cytosolic sensors of pathogen-associated DNA	2/321	66/8813	0.699196	0.941225	ENSG00000185507/ENSG00000184584	IRF7/TMEM173	3665/340061	2	0		2	ENSG00000185507/ENSG00000184584
R-HSA-5685942	HDR through Homologous Recombination (HRR)	2/321	66/8813	0.699196	0.941225	ENSG00000132646/ENSG00000174371	PCNA/EXO1	5111/9156	2	0		2	ENSG00000132646/ENSG00000174371
R-HSA-5578749	Transcriptional regulation by small RNAs	3/321	99/8813	0.705143	0.942256	ENSG00000188486/ENSG00000270276/ENSG00000184260	H2AFX/HIST2H4B/HIST2H2AC	3014/554313/8338	3	0		3	ENSG00000188486/ENSG00000270276/ENSG00000184260
R-HSA-5689901	Metalloprotease DUBs	1/321	33/8813	0.706736	0.942256	ENSG00000184260	HIST2H2AC	8338	1	0		1	ENSG00000184260
R-HSA-5693537	Resolution of D-Loop Structures	1/321	33/8813	0.706736	0.942256	ENSG00000174371	EXO1	9156	1	0		1	ENSG00000174371
R-HSA-975634	Retinoid metabolism and transport	1/321	33/8813	0.706736	0.942256	ENSG00000196139	AKR1C3	8644	1	1	ENSG00000196139	0
R-HSA-3214841	PKMTs methylate histone lysines	2/321	67/8813	0.707069	0.942256	ENSG00000109685/ENSG00000270276	NSD2/HIST2H4B	7468/554313	2	0		2	ENSG00000109685/ENSG00000270276
R-HSA-168928	DDX58/IFIH1-mediated induction of interferon-alpha/beta	2/321	68/8813	0.71477	0.942256	ENSG00000185507/ENSG00000187608	IRF7/ISG15	3665/9636	2	0		2	ENSG00000185507/ENSG00000187608
R-HSA-373080	Class B/2 (Secretin family receptors)	2/321	68/8813	0.71477	0.942256	ENSG00000177283/ENSG00000132329	FZD8/RAMP1	8325/10267	2	0		2	ENSG00000177283/ENSG00000132329
R-HSA-68949	Orc1 removal from chromatin	2/321	68/8813	0.71477	0.942256	ENSG00000145386/ENSG00000167513	CCNA2/CDT1	890/81620	2	0		2	ENSG00000145386/ENSG00000167513
R-HSA-163841	Gamma carboxylation, hypusine formation and arylsulfatase activation	1/321	34/8813	0.717458	0.942256	ENSG00000180801	ARSJ	79642	1	1	ENSG00000180801	0
R-HSA-425397	Transport of vitamins, nucleosides, and related molecules	1/321	34/8813	0.717458	0.942256	ENSG00000176463	SLCO3A1	28232	1	0		1	ENSG00000176463
R-HSA-8955332	Carboxyterminal post-translational modifications of tubulin	1/321	34/8813	0.717458	0.942256	ENSG00000123416	TUBA1B	10376	1	0		1	ENSG00000123416
R-HSA-936440	Negative regulators of DDX58/IFIH1 signaling	1/321	34/8813	0.717458	0.942256	ENSG00000187608	ISG15	9636	1	0		1	ENSG00000187608
R-HSA-427413	NoRC negatively regulates rRNA expression	3/321	101/8813	0.717909	0.942256	ENSG00000188486/ENSG00000270276/ENSG00000184260	H2AFX/HIST2H4B/HIST2H2AC	3014/554313/8338	3	0		3	ENSG00000188486/ENSG00000270276/ENSG00000184260
R-HSA-5250913	Positive epigenetic regulation of rRNA expression	3/321	101/8813	0.717909	0.942256	ENSG00000188486/ENSG00000270276/ENSG00000184260	H2AFX/HIST2H4B/HIST2H2AC	3014/554313/8338	3	0		3	ENSG00000188486/ENSG00000270276/ENSG00000184260
R-HSA-1445148	Translocation of GLUT4 to the plasma membrane	2/321	69/8813	0.7223	0.946329	ENSG00000123416/ENSG00000175793	TUBA1B/SFN	10376/2810	2	0		2	ENSG00000123416/ENSG00000175793
R-HSA-5617833	Cilium Assembly	6/321	196/8813	0.724494	0.947514	ENSG00000166851/ENSG00000123416/ENSG00000119333/ENSG00000117650/ENSG00000170312/ENSG00000128285	PLK1/TUBA1B/WDR34/NEK2/CDK1/MCHR1	5347/10376/89891/4751/983/2847	6	0		6	ENSG00000166851/ENSG00000123416/ENSG00000119333/ENSG00000117650/ENSG00000170312/ENSG00000128285
R-HSA-5250941	Negative epigenetic regulation of rRNA expression	3/321	104/8813	0.736251	0.953333	ENSG00000188486/ENSG00000270276/ENSG00000184260	H2AFX/HIST2H4B/HIST2H2AC	3014/554313/8338	3	0		3	ENSG00000188486/ENSG00000270276/ENSG00000184260
R-HSA-73854	RNA Polymerase I Promoter Clearance	3/321	104/8813	0.736251	0.953333	ENSG00000188486/ENSG00000270276/ENSG00000184260	H2AFX/HIST2H4B/HIST2H2AC	3014/554313/8338	3	0		3	ENSG00000188486/ENSG00000270276/ENSG00000184260
R-HSA-446193	Biosynthesis of the N-glycan precursor (dolichol lipid-linked oligosaccharide, LLO) and transfer to a nascent protein	2/321	71/8813	0.73686	0.953333	ENSG00000148488/ENSG00000111728	ST8SIA6/ST8SIA1	338596/6489	2	1	ENSG00000111728	1	ENSG00000148488
R-HSA-8950505	Gene and protein expression by JAK-STAT signaling after Interleukin-12 stimulation	1/321	36/8813	0.737743	0.953333	ENSG00000113368	LMNB1	4001	1	0		1	ENSG00000113368
R-HSA-983695	Antigen activates B Cell Receptor (BCR) leading to generation of second messengers	1/321	36/8813	0.737743	0.953333	ENSG00000096433	ITPR3	3710	1	0		1	ENSG00000096433
R-HSA-1234174	Regulation of Hypoxia-inducible Factor (HIF) by oxygen	2/321	72/8813	0.743893	0.953333	ENSG00000164442/ENSG00000129521	CITED2/EGLN3	10370/112399	2	2	ENSG00000164442/ENSG00000129521	0
R-HSA-2262749	Cellular response to hypoxia	2/321	72/8813	0.743893	0.953333	ENSG00000164442/ENSG00000129521	CITED2/EGLN3	10370/112399	2	2	ENSG00000164442/ENSG00000129521	0
R-HSA-5685938	HDR through Single Strand Annealing (SSA)	1/321	37/8813	0.747335	0.953333	ENSG00000174371	EXO1	9156	1	0		1	ENSG00000174371
R-HSA-6806667	Metabolism of fat-soluble vitamins	1/321	37/8813	0.747335	0.953333	ENSG00000196139	AKR1C3	8644	1	1	ENSG00000196139	0
R-HSA-73864	RNA Polymerase I Transcription	3/321	106/8813	0.747949	0.953333	ENSG00000188486/ENSG00000270276/ENSG00000184260	H2AFX/HIST2H4B/HIST2H2AC	3014/554313/8338	3	0		3	ENSG00000188486/ENSG00000270276/ENSG00000184260
R-HSA-5688426	Deubiquitination	8/321	263/8813	0.748297	0.953333	ENSG00000145386/ENSG00000117399/ENSG00000170312/ENSG00000134574/ENSG00000164045/ENSG00000092853/ENSG00000184260/ENSG00000118939	CCNA2/CDC20/CDK1/DDB2/CDC25A/CLSPN/HIST2H2AC/UCHL3	890/991/983/1643/993/63967/8338/7347	8	1	ENSG00000118939	7	ENSG00000145386/ENSG00000117399/ENSG00000170312/ENSG00000134574/ENSG00000164045/ENSG00000092853/ENSG00000184260
R-HSA-204998	Cell death signalling via NRAGE, NRIF and NADE	2/321	73/8813	0.750765	0.953333	ENSG00000137135/ENSG00000156299	ARHGEF39/TIAM1	84904/7074	2	0		2	ENSG00000137135/ENSG00000156299
R-HSA-3858494	Beta-catenin independent WNT signaling	4/321	140/8813	0.756125	0.953333	ENSG00000096433/ENSG00000177283/ENSG00000070808/ENSG00000139174	ITPR3/FZD8/CAMK2A/PRICKLE1	3710/8325/815/144165	4	1	ENSG00000139174	3	ENSG00000096433/ENSG00000177283/ENSG00000070808
R-HSA-190828	Gap junction trafficking	1/321	38/8813	0.756576	0.953333	ENSG00000123416	TUBA1B	10376	1	0		1	ENSG00000123416
R-HSA-390471	Association of TriC/CCT with target proteins during biosynthesis	1/321	38/8813	0.756576	0.953333	ENSG00000175305	CCNE2	9134	1	0		1	ENSG00000175305
R-HSA-432040	Vasopressin regulates renal water homeostasis via Aquaporins	1/321	38/8813	0.756576	0.953333	ENSG00000138031	ADCY3	109	1	0		1	ENSG00000138031
R-HSA-5689896	Ovarian tumor domain proteases	1/321	38/8813	0.756576	0.953333	ENSG00000170312	CDK1	983	1	0		1	ENSG00000170312
R-HSA-5696394	DNA Damage Recognition in GG-NER	1/321	38/8813	0.756576	0.953333	ENSG00000134574	DDB2	1643	1	0		1	ENSG00000134574
R-HSA-8853659	RET signaling	1/321	38/8813	0.756576	0.953333	ENSG00000171119	NRTN	4902	1	0		1	ENSG00000171119
R-HSA-8875878	MET promotes cell motility	1/321	38/8813	0.756576	0.953333	ENSG00000130635	COL5A1	1289	1	1	ENSG00000130635	0
R-HSA-198933	Immunoregulatory interactions between a Lymphoid and a non-Lymphoid cell	2/321	74/8813	0.757478	0.953333	ENSG00000185885/ENSG00000105376	IFITM1/ICAM5	8519/7087	2	0		2	ENSG00000185885/ENSG00000105376
R-HSA-6802957	Oncogenic MAPK signaling	2/321	74/8813	0.757478	0.953333	ENSG00000005961/ENSG00000077420	ITGA2B/APBB1IP	3674/54518	2	1	ENSG00000077420	1	ENSG00000005961
R-HSA-418555	G alpha (s) signalling events	4/321	141/8813	0.76103	0.955227	ENSG00000138031/ENSG00000132563/ENSG00000065989/ENSG00000132329	ADCY3/REEP2/PDE4A/RAMP1	109/51308/5141/10267	4	0		4	ENSG00000138031/ENSG00000132563/ENSG00000065989/ENSG00000132329
R-HSA-168276	NS1 Mediated Effects on Host Pathways	1/321	39/8813	0.765481	0.955227	ENSG00000187608	ISG15	9636	1	0		1	ENSG00000187608
R-HSA-5693616	Presynaptic phase of homologous DNA pairing and strand exchange	1/321	39/8813	0.765481	0.955227	ENSG00000174371	EXO1	9156	1	0		1	ENSG00000174371
R-HSA-73884	Base Excision Repair	1/321	39/8813	0.765481	0.955227	ENSG00000132646	PCNA	5111	1	0		1	ENSG00000132646
R-HSA-73933	Resolution of Abasic Sites (AP sites)	1/321	39/8813	0.765481	0.955227	ENSG00000132646	PCNA	5111	1	0		1	ENSG00000132646
R-HSA-156580	Phase II - Conjugation of compounds	2/321	76/8813	0.770437	0.959782	ENSG00000099998/ENSG00000099984	GGT5/GSTT2	2687/2953	2	0		2	ENSG00000099998/ENSG00000099984
R-HSA-157858	Gap junction trafficking and regulation	1/321	40/8813	0.774061	0.96052	ENSG00000123416	TUBA1B	10376	1	0		1	ENSG00000123416
R-HSA-2187338	Visual phototransduction	2/321	77/8813	0.776689	0.96052	ENSG00000108786/ENSG00000196139	HSD17B1/AKR1C3	3292/8644	2	2	ENSG00000108786/ENSG00000196139	0
R-HSA-168898	Toll-Like Receptors Cascades	4/321	145/8813	0.779888	0.96052	ENSG00000129988/ENSG00000185507/ENSG00000135218/ENSG00000139318	LBP/IRF7/CD36/DUSP6	3929/3665/948/1848	4	2	ENSG00000129988/ENSG00000135218	2	ENSG00000185507/ENSG00000139318
R-HSA-112310	Neurotransmitter release cycle	1/321	41/8813	0.782328	0.96052	ENSG00000143847	PPFIA4	8497	1	0		1	ENSG00000143847
R-HSA-1236394	Signaling by ERBB4	1/321	41/8813	0.782328	0.96052	ENSG00000124882	EREG	2069	1	0		1	ENSG00000124882
R-HSA-168253	Host Interactions with Influenza Factors	1/321	41/8813	0.782328	0.96052	ENSG00000187608	ISG15	9636	1	0		1	ENSG00000187608
R-HSA-5654736	Signaling by FGFR1	1/321	41/8813	0.782328	0.96052	ENSG00000125848	FLRT3	23767	1	1	ENSG00000125848	0
R-HSA-1483255	PI Metabolism	2/321	78/8813	0.782791	0.96052	ENSG00000185361/ENSG00000139144	TNFAIP8L1/PIK3C2G	126282/5288	2	1	ENSG00000139144	1	ENSG00000185361
R-HSA-2219528	PI3K/AKT Signaling in Cancer	2/321	78/8813	0.782791	0.96052	ENSG00000124762/ENSG00000124882	CDKN1A/EREG	1026/2069	2	0		2	ENSG00000124762/ENSG00000124882
R-HSA-177929	Signaling by EGFR	1/321	42/8813	0.790293	0.966499	ENSG00000164056	SPRY1	10252	1	1	ENSG00000164056	0
R-HSA-5693579	Homologous DNA Pairing and Strand Exchange	1/321	42/8813	0.790293	0.966499	ENSG00000174371	EXO1	9156	1	0		1	ENSG00000174371
R-HSA-2173793	Transcriptional activity of SMAD2/SMAD3:SMAD4 heterotrimer	1/321	43/8813	0.797968	0.970574	ENSG00000147883	CDKN2B	1030	1	1	ENSG00000147883	0
R-HSA-445717	Aquaporin-mediated transport	1/321	43/8813	0.797968	0.970574	ENSG00000138031	ADCY3	109	1	0		1	ENSG00000138031
R-HSA-5696395	Formation of Incision Complex in GG-NER	1/321	43/8813	0.797968	0.970574	ENSG00000134574	DDB2	1643	1	0		1	ENSG00000134574
R-HSA-416482	G alpha (12/13) signalling events	2/321	81/8813	0.800228	0.970574	ENSG00000137135/ENSG00000156299	ARHGEF39/TIAM1	84904/7074	2	0		2	ENSG00000137135/ENSG00000156299
R-HSA-428157	Sphingolipid metabolism	2/321	81/8813	0.800228	0.970574	ENSG00000135454/ENSG00000180801	B4GALNT1/ARSJ	2583/79642	2	1	ENSG00000180801	1	ENSG00000135454
R-HSA-9020591	Interleukin-12 signaling	1/321	44/8813	0.805363	0.974191	ENSG00000113368	LMNB1	4001	1	0		1	ENSG00000113368
R-HSA-373752	Netrin-1 signaling	1/321	45/8813	0.812488	0.974191	ENSG00000177103	DSCAML1	57453	1	0		1	ENSG00000177103
R-HSA-383280	Nuclear Receptor transcription pathway	1/321	45/8813	0.812488	0.974191	ENSG00000164749	HNF4G	3174	1	0		1	ENSG00000164749
R-HSA-5696399	Global Genome Nucleotide Excision Repair (GG-NER)	2/321	84/8813	0.816416	0.974191	ENSG00000132646/ENSG00000134574	PCNA/DDB2	5111/1643	2	0		2	ENSG00000132646/ENSG00000134574
R-HSA-3214842	HDMs demethylate histones	1/321	46/8813	0.819353	0.974191	ENSG00000270276	HIST2H4B	554313	1	0		1	ENSG00000270276
R-HSA-71387	Metabolism of carbohydrates	7/321	254/8813	0.824137	0.974191	ENSG00000072571/ENSG00000175264/ENSG00000111674/ENSG00000173546/ENSG00000198108/ENSG00000103044/ENSG00000122176	HMMR/CHST1/ENO2/CSPG4/CHSY3/HAS3/FMOD	3161/8534/2026/1464/337876/3038/2331	7	2	ENSG00000175264/ENSG00000122176	5	ENSG00000072571/ENSG00000111674/ENSG00000173546/ENSG00000198108/ENSG00000103044
R-HSA-1236978	Cross-presentation of soluble exogenous antigens (endosomes)	1/321	47/8813	0.825967	0.974191	ENSG00000011028	MRC2	9902	1	0		1	ENSG00000011028
R-HSA-381753	Olfactory Signaling Pathway	1/321	47/8813	0.825967	0.974191	ENSG00000132563	REEP2	51308	1	0		1	ENSG00000132563
R-HSA-3214815	HDACs deacetylate histones	2/321	86/8813	0.826548	0.974191	ENSG00000270276/ENSG00000184260	HIST2H4B/HIST2H2AC	554313/8338	2	0		2	ENSG00000270276/ENSG00000184260
R-HSA-8939236	RUNX1 regulates transcription of genes involved in differentiation of HSCs	3/321	122/8813	0.827163	0.974191	ENSG00000188486/ENSG00000270276/ENSG00000184260	H2AFX/HIST2H4B/HIST2H2AC	3014/554313/8338	3	0		3	ENSG00000188486/ENSG00000270276/ENSG00000184260
R-HSA-390466	Chaperonin-mediated protein folding	2/321	87/8813	0.831423	0.974191	ENSG00000123416/ENSG00000175305	TUBA1B/CCNE2	10376/9134	2	0		2	ENSG00000123416/ENSG00000175305
R-HSA-1483249	Inositol phosphate metabolism	1/321	48/8813	0.83234	0.974191	ENSG00000141401	IMPA2	3613	1	0		1	ENSG00000141401
R-HSA-3371556	Cellular response to heat stress	2/321	88/8813	0.836175	0.974191	ENSG00000126803/ENSG00000070808	HSPA2/CAMK2A	3306/815	2	0		2	ENSG00000126803/ENSG00000070808
R-HSA-5668914	Diseases of metabolism	2/321	88/8813	0.836175	0.974191	ENSG00000111012/ENSG00000171954	CYP27B1/CYP4F22	1594/126410	2	0		2	ENSG00000111012/ENSG00000171954
R-HSA-1227986	Signaling by ERBB2	1/321	49/8813	0.83848	0.974191	ENSG00000124882	EREG	2069	1	0		1	ENSG00000124882
R-HSA-166520	Signaling by NTRKs	2/321	89/8813	0.840806	0.974191	ENSG00000156299/ENSG00000139318	TIAM1/DUSP6	7074/1848	2	0		2	ENSG00000156299/ENSG00000139318
R-HSA-2682334	EPH-Ephrin signaling	2/321	89/8813	0.840806	0.974191	ENSG00000156299/ENSG00000125266	TIAM1/EFNB2	7074/1948	2	1	ENSG00000125266	1	ENSG00000156299
R-HSA-1660499	Synthesis of PIPs at the plasma membrane	1/321	50/8813	0.844396	0.974191	ENSG00000139144	PIK3C2G	5288	1	1	ENSG00000139144	0
R-HSA-168643	Nucleotide-binding domain, leucine rich repeat containing receptor (NLR) signaling pathways	1/321	50/8813	0.844396	0.974191	ENSG00000171791	BCL2	596	1	0		1	ENSG00000171791
R-HSA-5620920	Cargo trafficking to the periciliary membrane	1/321	50/8813	0.844396	0.974191	ENSG00000128285	MCHR1	2847	1	0		1	ENSG00000128285
R-HSA-71406	Pyruvate metabolism and Citric Acid (TCA) cycle	1/321	50/8813	0.844396	0.974191	ENSG00000141526	SLC16A3	9123	1	0		1	ENSG00000141526
R-HSA-168181	Toll Like Receptor 7/8 (TLR7/8) Cascade	2/321	90/8813	0.845318	0.974191	ENSG00000185507/ENSG00000139318	IRF7/DUSP6	3665/1848	2	0		2	ENSG00000185507/ENSG00000139318
R-HSA-4086400	PCP/CE pathway	2/321	90/8813	0.845318	0.974191	ENSG00000177283/ENSG00000139174	FZD8/PRICKLE1	8325/144165	2	1	ENSG00000139174	1	ENSG00000177283
R-HSA-975155	MyD88 dependent cascade initiated on endosome	2/321	90/8813	0.845318	0.974191	ENSG00000185507/ENSG00000139318	IRF7/DUSP6	3665/1848	2	0		2	ENSG00000185507/ENSG00000139318
R-HSA-1638091	Heparan sulfate/heparin (HS-GAG) metabolism	1/321	51/8813	0.850096	0.974191	ENSG00000173546	CSPG4	1464	1	0		1	ENSG00000173546
R-HSA-69601	Ubiquitin Mediated Degradation of Phosphorylated Cdc25A	1/321	51/8813	0.850096	0.974191	ENSG00000164045	CDC25A	993	1	0		1	ENSG00000164045
R-HSA-69610	p53-Independent DNA Damage Response	1/321	51/8813	0.850096	0.974191	ENSG00000164045	CDC25A	993	1	0		1	ENSG00000164045
R-HSA-69613	p53-Independent G1/S DNA damage checkpoint	1/321	51/8813	0.850096	0.974191	ENSG00000164045	CDC25A	993	1	0		1	ENSG00000164045
R-HSA-166058	MyD88:Mal cascade initiated on plasma membrane	2/321	92/8813	0.853996	0.974191	ENSG00000135218/ENSG00000139318	CD36/DUSP6	948/1848	2	1	ENSG00000135218	1	ENSG00000139318
R-HSA-168188	Toll Like Receptor TLR6:TLR2 Cascade	2/321	92/8813	0.853996	0.974191	ENSG00000135218/ENSG00000139318	CD36/DUSP6	948/1848	2	1	ENSG00000135218	1	ENSG00000139318
R-HSA-4420097	VEGFA-VEGFR2 Pathway	2/321	92/8813	0.853996	0.974191	ENSG00000096433/ENSG00000116701	ITPR3/NCF2	3710/4688	2	1	ENSG00000116701	1	ENSG00000096433
R-HSA-2219530	Constitutive Signaling by Aberrant PI3K in Cancer	1/321	52/8813	0.855588	0.974191	ENSG00000124882	EREG	2069	1	0		1	ENSG00000124882
R-HSA-8854050	FBXL7 down-regulates AURKA during mitotic entry and in early mitosis	1/321	52/8813	0.855588	0.974191	ENSG00000087586	AURKA	6790	1	0		1	ENSG00000087586
R-HSA-391251	Protein folding	2/321	93/8813	0.858167	0.974191	ENSG00000123416/ENSG00000175305	TUBA1B/CCNE2	10376/9134	2	0		2	ENSG00000123416/ENSG00000175305
R-HSA-421270	Cell-cell junction organization	1/321	53/8813	0.860879	0.974191	ENSG00000214274	ANG	283	1	0		1	ENSG00000214274
R-HSA-168138	Toll Like Receptor 9 (TLR9) Cascade	2/321	94/8813	0.862229	0.974191	ENSG00000185507/ENSG00000139318	IRF7/DUSP6	3665/1848	2	0		2	ENSG00000185507/ENSG00000139318
R-HSA-168179	Toll Like Receptor TLR1:TLR2 Cascade	2/321	94/8813	0.862229	0.974191	ENSG00000135218/ENSG00000139318	CD36/DUSP6	948/1848	2	1	ENSG00000135218	1	ENSG00000139318
R-HSA-181438	Toll Like Receptor 2 (TLR2) Cascade	2/321	94/8813	0.862229	0.974191	ENSG00000135218/ENSG00000139318	CD36/DUSP6	948/1848	2	1	ENSG00000135218	1	ENSG00000139318
R-HSA-193704	p75 NTR receptor-mediated signalling	2/321	94/8813	0.862229	0.974191	ENSG00000137135/ENSG00000156299	ARHGEF39/TIAM1	84904/7074	2	0		2	ENSG00000137135/ENSG00000156299
R-HSA-195721	Signaling by WNT	8/321	301/8813	0.863646	0.974191	ENSG00000188486/ENSG00000096433/ENSG00000270276/ENSG00000177283/ENSG00000184260/ENSG00000164362/ENSG00000070808/ENSG00000139174	H2AFX/ITPR3/HIST2H4B/FZD8/HIST2H2AC/TERT/CAMK2A/PRICKLE1	3014/3710/554313/8325/8338/7015/815/144165	8	1	ENSG00000139174	7	ENSG00000188486/ENSG00000096433/ENSG00000270276/ENSG00000177283/ENSG00000184260/ENSG00000164362/ENSG00000070808
R-HSA-186797	Signaling by PDGF	1/321	54/8813	0.865977	0.974191	ENSG00000130635	COL5A1	1289	1	1	ENSG00000130635	0
R-HSA-6807878	COPI-mediated anterograde transport	2/321	95/8813	0.866184	0.974191	ENSG00000123416/ENSG00000029534	TUBA1B/ANK1	10376/286	2	1	ENSG00000029534	1	ENSG00000123416
R-HSA-5689603	UCH proteinases	2/321	96/8813	0.870035	0.974191	ENSG00000184260/ENSG00000118939	HIST2H2AC/UCHL3	8338/7347	2	1	ENSG00000118939	1	ENSG00000184260
R-HSA-425407	SLC-mediated transmembrane transport	5/321	204/8813	0.870504	0.974191	ENSG00000141526/ENSG00000149150/ENSG00000151012/ENSG00000188338/ENSG00000176463	SLC16A3/SLC43A1/SLC7A11/SLC38A3/SLCO3A1	9123/8501/23657/10991/28232	5	0		5	ENSG00000141526/ENSG00000149150/ENSG00000151012/ENSG00000188338/ENSG00000176463
R-HSA-3000171	Non-integrin membrane-ECM interactions	1/321	55/8813	0.870889	0.974191	ENSG00000130635	COL5A1	1289	1	1	ENSG00000130635	0
R-HSA-913709	O-linked glycosylation of mucins	1/321	55/8813	0.870889	0.974191	ENSG00000136542	GALNT5	11227	1	0		1	ENSG00000136542
R-HSA-917937	Iron uptake and transport	1/321	55/8813	0.870889	0.974191	ENSG00000106327	TFR2	7036	1	0		1	ENSG00000106327
R-HSA-168164	Toll Like Receptor 3 (TLR3) Cascade	2/321	97/8813	0.873785	0.974191	ENSG00000185507/ENSG00000139318	IRF7/DUSP6	3665/1848	2	0		2	ENSG00000185507/ENSG00000139318
R-HSA-2644602	Signaling by NOTCH1 PEST Domain Mutants in Cancer	1/321	56/8813	0.875621	0.974191	ENSG00000214357	NEURL1B	54492	1	0		1	ENSG00000214357
R-HSA-2644603	Signaling by NOTCH1 in Cancer	1/321	56/8813	0.875621	0.974191	ENSG00000214357	NEURL1B	54492	1	0		1	ENSG00000214357
R-HSA-2644606	Constitutive Signaling by NOTCH1 PEST Domain Mutants	1/321	56/8813	0.875621	0.974191	ENSG00000214357	NEURL1B	54492	1	0		1	ENSG00000214357
R-HSA-2894858	Signaling by NOTCH1 HD+PEST Domain Mutants in Cancer	1/321	56/8813	0.875621	0.974191	ENSG00000214357	NEURL1B	54492	1	0		1	ENSG00000214357
R-HSA-2894862	Constitutive Signaling by NOTCH1 HD+PEST Domain Mutants	1/321	56/8813	0.875621	0.974191	ENSG00000214357	NEURL1B	54492	1	0		1	ENSG00000214357
R-HSA-6784531	tRNA processing in the nucleus	1/321	56/8813	0.875621	0.974191	ENSG00000178718	RPP25	54913	1	0		1	ENSG00000178718
R-HSA-166166	MyD88-independent TLR4 cascade	2/321	98/8813	0.877434	0.974191	ENSG00000185507/ENSG00000139318	IRF7/DUSP6	3665/1848	2	0		2	ENSG00000185507/ENSG00000139318
R-HSA-937061	TRIF(TICAM1)-mediated TLR4 signaling	2/321	98/8813	0.877434	0.974191	ENSG00000185507/ENSG00000139318	IRF7/DUSP6	3665/1848	2	0		2	ENSG00000185507/ENSG00000139318
R-HSA-9033241	Peroxisomal protein import	1/321	57/8813	0.88018	0.975765	ENSG00000168306	ACOX2	8309	1	0		1	ENSG00000168306
R-HSA-8866654	E3 ubiquitin ligases ubiquitinate target proteins	1/321	58/8813	0.884573	0.978	ENSG00000132646	PCNA	5111	1	0		1	ENSG00000132646
R-HSA-201681	TCF dependent signaling in response to WNT	5/321	210/8813	0.885911	0.978	ENSG00000188486/ENSG00000270276/ENSG00000177283/ENSG00000184260/ENSG00000164362	H2AFX/HIST2H4B/FZD8/HIST2H2AC/TERT	3014/554313/8325/8338/7015	5	0		5	ENSG00000188486/ENSG00000270276/ENSG00000177283/ENSG00000184260/ENSG00000164362
R-HSA-948021	Transport to the Golgi and subsequent modification	4/321	175/8813	0.886188	0.978	ENSG00000123416/ENSG00000174871/ENSG00000148488/ENSG00000029534	TUBA1B/CNIH2/ST8SIA6/ANK1	10376/254263/338596/286	4	1	ENSG00000029534	3	ENSG00000123416/ENSG00000174871/ENSG00000148488
R-HSA-5358351	Signaling by Hedgehog	3/321	142/8813	0.895441	0.98673	ENSG00000123416/ENSG00000138031/ENSG00000185269	TUBA1B/ADCY3/NOTUM	10376/109/147111	3	0		3	ENSG00000123416/ENSG00000138031/ENSG00000185269
R-HSA-5358346	Hedgehog ligand biogenesis	1/321	61/8813	0.896811	0.98676	ENSG00000185269	NOTUM	147111	1	0		1	ENSG00000185269
R-HSA-174084	Autodegradation of Cdh1 by Cdh1:APC/C	1/321	63/8813	0.904242	0.988271	ENSG00000175063	UBE2C	11065	1	0		1	ENSG00000175063
R-HSA-450294	MAP kinase activation	1/321	63/8813	0.904242	0.988271	ENSG00000139318	DUSP6	1848	1	0		1	ENSG00000139318
R-HSA-6782210	Gap-filling DNA repair synthesis and ligation in TC-NER	1/321	63/8813	0.904242	0.988271	ENSG00000132646	PCNA	5111	1	0		1	ENSG00000132646
R-HSA-8878171	Transcriptional regulation by RUNX1	5/321	219/8813	0.906074	0.988271	ENSG00000188486/ENSG00000186891/ENSG00000005961/ENSG00000270276/ENSG00000184260	H2AFX/TNFRSF18/ITGA2B/HIST2H4B/HIST2H2AC	3014/8784/3674/554313/8338	5	0		5	ENSG00000188486/ENSG00000186891/ENSG00000005961/ENSG00000270276/ENSG00000184260
R-HSA-1234176	Oxygen-dependent proline hydroxylation of Hypoxia-inducible Factor Alpha	1/321	64/8813	0.907755	0.988271	ENSG00000129521	EGLN3	112399	1	1	ENSG00000129521	0
R-HSA-6782135	Dual incision in TC-NER	1/321	64/8813	0.907755	0.988271	ENSG00000132646	PCNA	5111	1	0		1	ENSG00000132646
R-HSA-199977	ER to Golgi Anterograde Transport	3/321	147/8813	0.908211	0.988271	ENSG00000123416/ENSG00000174871/ENSG00000029534	TUBA1B/CNIH2/ANK1	10376/254263/286	3	1	ENSG00000029534	2	ENSG00000123416/ENSG00000174871
R-HSA-70171	Glycolysis	1/321	65/8813	0.911139	0.988271	ENSG00000111674	ENO2	2026	1	0		1	ENSG00000111674
R-HSA-5610787	Hedgehog 'off' state	2/321	109/8813	0.911629	0.988271	ENSG00000123416/ENSG00000138031	TUBA1B/ADCY3	10376/109	2	0		2	ENSG00000123416/ENSG00000138031
R-HSA-5696398	Nucleotide Excision Repair	2/321	109/8813	0.911629	0.988271	ENSG00000132646/ENSG00000134574	PCNA/DDB2	5111/1643	2	0		2	ENSG00000132646/ENSG00000134574
R-HSA-425366	Transport of bile salts and organic acids, metal ions and amine compounds	1/321	66/8813	0.9144	0.989814	ENSG00000141526	SLC16A3	9123	1	0		1	ENSG00000141526
R-HSA-204005	COPII-mediated vesicle transport	1/321	67/8813	0.917541	0.990298	ENSG00000174871	CNIH2	254263	1	0		1	ENSG00000174871
R-HSA-4551638	SUMOylation of chromatin organization proteins	1/321	67/8813	0.917541	0.990298	ENSG00000270276	HIST2H4B	554313	1	0		1	ENSG00000270276
R-HSA-3371453	Regulation of HSF1-mediated heat shock response	1/321	68/8813	0.920568	0.990655	ENSG00000126803	HSPA2	3306	1	0		1	ENSG00000126803
R-HSA-448424	Interleukin-17 signaling	1/321	68/8813	0.920568	0.990655	ENSG00000139318	DUSP6	1848	1	0		1	ENSG00000139318
R-HSA-1980143	Signaling by NOTCH1	1/321	69/8813	0.923483	0.99234	ENSG00000214357	NEURL1B	54492	1	0		1	ENSG00000214357
R-HSA-196849	Metabolism of water-soluble vitamins and cofactors	2/321	117/8813	0.930654	0.997312	ENSG00000228716/ENSG00000135917	DHFR/SLC19A3	1719/80704	2	1	ENSG00000135917	1	ENSG00000228716
R-HSA-9006934	Signaling by Receptor Tyrosine Kinases	10/321	406/8813	0.931325	0.997312	ENSG00000096433/ENSG00000130635/ENSG00000156299/ENSG00000139318/ENSG00000164056/ENSG00000102755/ENSG00000124882/ENSG00000119630/ENSG00000116701/ENSG00000125848	ITPR3/COL5A1/TIAM1/DUSP6/SPRY1/FLT1/EREG/PGF/NCF2/FLRT3	3710/1289/7074/1848/10252/2321/2069/5228/4688/23767	10	4	ENSG00000130635/ENSG00000164056/ENSG00000116701/ENSG00000125848	6	ENSG00000096433/ENSG00000156299/ENSG00000139318/ENSG00000102755/ENSG00000124882/ENSG00000119630
R-HSA-71291	Metabolism of amino acids and derivatives	8/321	341/8813	0.934684	0.997312	ENSG00000092621/ENSG00000117009/ENSG00000162174/ENSG00000274276/ENSG00000113492/ENSG00000135069/ENSG00000197406/ENSG00000211448	PHGDH/KMO/ASRGL1/CBSL/AGXT2/PSAT1/DIO3/DIO2	26227/8564/80150/102724560/64902/29968/1735/1734	8	3	ENSG00000117009/ENSG00000113492/ENSG00000211448	5	ENSG00000092621/ENSG00000162174/ENSG00000274276/ENSG00000135069/ENSG00000197406
R-HSA-187037	Signaling by NTRK1 (TRKA)	1/321	75/8813	0.938868	0.997312	ENSG00000139318	DUSP6	1848	1	0		1	ENSG00000139318
R-HSA-190236	Signaling by FGFR	1/321	75/8813	0.938868	0.997312	ENSG00000125848	FLRT3	23767	1	1	ENSG00000125848	0
R-HSA-6806834	Signaling by MET	1/321	76/8813	0.941114	0.997312	ENSG00000130635	COL5A1	1289	1	1	ENSG00000130635	0
R-HSA-6781827	Transcription-Coupled Nucleotide Excision Repair (TC-NER)	1/321	77/8813	0.943277	0.997312	ENSG00000132646	PCNA	5111	1	0		1	ENSG00000132646
R-HSA-6811558	PI5P, PP2A and IER3 Regulate PI3K/AKT Signaling	1/321	77/8813	0.943277	0.997312	ENSG00000124882	EREG	2069	1	0		1	ENSG00000124882
R-HSA-2454202	Fc epsilon receptor (FCERI) signaling	2/321	125/8813	0.945768	0.997312	ENSG00000096433/ENSG00000086730	ITPR3/LAT2	3710/7462	2	0		2	ENSG00000096433/ENSG00000086730
R-HSA-1236974	ER-Phagosome pathway	1/321	79/8813	0.94737	0.997312	ENSG00000135218	CD36	948	1	1	ENSG00000135218	0
R-HSA-446728	Cell junction organization	1/321	80/8813	0.949304	0.997312	ENSG00000214274	ANG	283	1	0		1	ENSG00000214274
R-HSA-381340	Transcriptional regulation of white adipocyte differentiation	1/321	81/8813	0.951167	0.997312	ENSG00000135218	CD36	948	1	1	ENSG00000135218	0
R-HSA-2029480	Fcgamma receptor (FCGR) dependent phagocytosis	1/321	82/8813	0.952962	0.997312	ENSG00000096433	ITPR3	3710	1	0		1	ENSG00000096433
R-HSA-70326	Glucose metabolism	1/321	82/8813	0.952962	0.997312	ENSG00000111674	ENO2	2026	1	0		1	ENSG00000111674
R-HSA-168142	Toll Like Receptor 10 (TLR10) Cascade	1/321	83/8813	0.954692	0.997312	ENSG00000139318	DUSP6	1848	1	0		1	ENSG00000139318
R-HSA-168176	Toll Like Receptor 5 (TLR5) Cascade	1/321	83/8813	0.954692	0.997312	ENSG00000139318	DUSP6	1848	1	0		1	ENSG00000139318
R-HSA-975871	MyD88 cascade initiated on plasma membrane	1/321	83/8813	0.954692	0.997312	ENSG00000139318	DUSP6	1848	1	0		1	ENSG00000139318
R-HSA-196854	Metabolism of vitamins and cofactors	3/321	174/8813	0.955777	0.997312	ENSG00000228716/ENSG00000196139/ENSG00000135917	DHFR/AKR1C3/SLC19A3	1719/8644/80704	3	2	ENSG00000196139/ENSG00000135917	1	ENSG00000228716
R-HSA-1852241	Organelle biogenesis and maintenance	6/321	289/8813	0.955818	0.997312	ENSG00000166851/ENSG00000123416/ENSG00000119333/ENSG00000117650/ENSG00000170312/ENSG00000128285	PLK1/TUBA1B/WDR34/NEK2/CDK1/MCHR1	5347/10376/89891/4751/983/2847	6	0		6	ENSG00000166851/ENSG00000123416/ENSG00000119333/ENSG00000117650/ENSG00000170312/ENSG00000128285
R-HSA-199418	Negative regulation of the PI3K/AKT network	1/321	84/8813	0.956358	0.997312	ENSG00000124882	EREG	2069	1	0		1	ENSG00000124882
R-HSA-3214847	HATs acetylate histones	2/321	133/8813	0.957717	0.997312	ENSG00000270276/ENSG00000184260	HIST2H4B/HIST2H2AC	554313/8338	2	0		2	ENSG00000270276/ENSG00000184260
R-HSA-5628897	TP53 Regulates Metabolic Genes	1/321	85/8813	0.957963	0.997312	ENSG00000175793	SFN	2810	1	0		1	ENSG00000175793
R-HSA-73887	Death Receptor Signalling	2/321	136/8813	0.961514	0.999136	ENSG00000137135/ENSG00000156299	ARHGEF39/TIAM1	84904/7074	2	0		2	ENSG00000137135/ENSG00000156299
R-HSA-975138	TRAF6 mediated induction of NFkB and MAP kinases upon TLR7/8 or 9 activation	1/321	88/8813	0.962433	0.999136	ENSG00000139318	DUSP6	1848	1	0		1	ENSG00000139318
R-HSA-8951664	Neddylation	4/321	225/8813	0.966872	0.999986	ENSG00000089685/ENSG00000134574/ENSG00000109906/ENSG00000118939	BIRC5/DDB2/ZBTB16/UCHL3	332/1643/7704/7347	4	2	ENSG00000109906/ENSG00000118939	2	ENSG00000089685/ENSG00000134574
R-HSA-8878159	Transcriptional regulation by RUNX3	1/321	93/8813	0.968855	0.999986	ENSG00000124762	CDKN1A	1026	1	0		1	ENSG00000124762
R-HSA-5607764	CLEC7A (Dectin-1) signaling	1/321	96/8813	0.97217	0.999986	ENSG00000096433	ITPR3	3710	1	0		1	ENSG00000096433
R-HSA-9020702	Interleukin-1 signaling	1/321	98/8813	0.974182	0.999986	ENSG00000115594	IL1R1	3554	1	1	ENSG00000115594	0
R-HSA-983169	Class I MHC mediated antigen processing & presentation	7/321	354/8813	0.976554	0.999986	ENSG00000175063/ENSG00000117399/ENSG00000108106/ENSG00000011028/ENSG00000135218/ENSG00000109906/ENSG00000116701	UBE2C/CDC20/UBE2S/MRC2/CD36/ZBTB16/NCF2	11065/991/27338/9902/948/7704/4688	7	3	ENSG00000135218/ENSG00000109906/ENSG00000116701	4	ENSG00000175063/ENSG00000117399/ENSG00000108106/ENSG00000011028
R-HSA-72306	tRNA processing	1/321	106/8813	0.98088	0.999986	ENSG00000178718	RPP25	54913	1	0		1	ENSG00000178718
R-HSA-446203	Asparagine N-linked glycosylation	5/321	288/8813	0.981803	0.999986	ENSG00000123416/ENSG00000174871/ENSG00000148488/ENSG00000111728/ENSG00000029534	TUBA1B/CNIH2/ST8SIA6/ST8SIA1/ANK1	10376/254263/338596/6489/286	5	2	ENSG00000111728/ENSG00000029534	3	ENSG00000123416/ENSG00000174871/ENSG00000148488
R-HSA-1500931	Cell-Cell communication	1/321	113/8813	0.985302	0.999986	ENSG00000214274	ANG	283	1	0		1	ENSG00000214274
R-HSA-983705	Signaling by the B Cell Receptor (BCR)	1/321	113/8813	0.985302	0.999986	ENSG00000096433	ITPR3	3710	1	0		1	ENSG00000096433
R-HSA-2408522	Selenoamino acid metabolism	1/321	117/8813	0.987355	0.999986	ENSG00000274276	CBSL	102724560	1	0		1	ENSG00000274276
R-HSA-5663202	Diseases of signal transduction	6/321	343/8813	0.987674	0.999986	ENSG00000214357/ENSG00000124762/ENSG00000005961/ENSG00000124882/ENSG00000177283/ENSG00000077420	NEURL1B/CDKN1A/ITGA2B/EREG/FZD8/APBB1IP	54492/1026/3674/2069/8325/54518	6	1	ENSG00000077420	5	ENSG00000214357/ENSG00000124762/ENSG00000005961/ENSG00000124882/ENSG00000177283
R-HSA-3247509	Chromatin modifying enzymes	4/321	263/8813	0.988084	0.999986	ENSG00000188486/ENSG00000109685/ENSG00000270276/ENSG00000184260	H2AFX/NSD2/HIST2H4B/HIST2H2AC	3014/7468/554313/8338	4	0		4	ENSG00000188486/ENSG00000109685/ENSG00000270276/ENSG00000184260
R-HSA-4839726	Chromatin organization	4/321	263/8813	0.988084	0.999986	ENSG00000188486/ENSG00000109685/ENSG00000270276/ENSG00000184260	H2AFX/NSD2/HIST2H4B/HIST2H2AC	3014/7468/554313/8338	4	0		4	ENSG00000188486/ENSG00000109685/ENSG00000270276/ENSG00000184260
R-HSA-9006925	Intracellular signaling by second messengers	4/321	264/8813	0.98841	0.999986	ENSG00000124762/ENSG00000096433/ENSG00000138031/ENSG00000124882	CDKN1A/ITPR3/ADCY3/EREG	1026/3710/109/2069	4	0		4	ENSG00000124762/ENSG00000096433/ENSG00000138031/ENSG00000124882
R-HSA-446652	Interleukin-1 family signaling	1/321	123/8813	0.98991	0.999986	ENSG00000115594	IL1R1	3554	1	1	ENSG00000115594	0
R-HSA-5621481	C-type lectin receptors (CLRs)	1/321	126/8813	0.990987	0.999986	ENSG00000096433	ITPR3	3710	1	0		1	ENSG00000096433
R-HSA-983168	Antigen processing: Ubiquitination & Proteasome degradation	4/321	296/8813	0.995316	0.999986	ENSG00000175063/ENSG00000117399/ENSG00000108106/ENSG00000109906	UBE2C/CDC20/UBE2S/ZBTB16	11065/991/27338/7704	4	1	ENSG00000109906	3	ENSG00000175063/ENSG00000117399/ENSG00000108106
R-HSA-162587	HIV Life Cycle	1/321	145/8813	0.995596	0.999986	ENSG00000121966	CXCR4	7852	1	0		1	ENSG00000121966
R-HSA-168254	Influenza Infection	1/321	152/8813	0.996619	0.999986	ENSG00000187608	ISG15	9636	1	0		1	ENSG00000187608
R-HSA-376176	Signaling by ROBO receptors	2/321	211/8813	0.996683	0.999986	ENSG00000121966/ENSG00000125848	CXCR4/FLRT3	7852/23767	2	1	ENSG00000125848	1	ENSG00000121966
R-HSA-1428517	The citric acid (TCA) cycle and respiratory electron transport	1/321	168/8813	0.998153	0.999986	ENSG00000141526	SLC16A3	9123	1	0		1	ENSG00000141526
R-HSA-1257604	PIP3 activates AKT signaling	2/321	233/8813	0.998427	0.999986	ENSG00000124762/ENSG00000124882	CDKN1A/EREG	1026/2069	2	0		2	ENSG00000124762/ENSG00000124882
R-HSA-6791226	Major pathway of rRNA processing in the nucleolus and cytosol	1/321	182/8813	0.998913	0.999986	ENSG00000178718	RPP25	54913	1	0		1	ENSG00000178718
R-HSA-8868773	rRNA processing in the nucleus and cytosol	1/321	192/8813	0.999256	0.999986	ENSG00000178718	RPP25	54913	1	0		1	ENSG00000178718
R-HSA-72312	rRNA processing	1/321	202/8813	0.999491	0.999986	ENSG00000178718	RPP25	54913	1	0		1	ENSG00000178718
R-HSA-162906	HIV Infection	1/321	220/8813	0.999743	0.999986	ENSG00000121966	CXCR4	7852	1	0		1	ENSG00000121966
R-HSA-5663205	Infectious disease	2/321	368/8813	0.999986	0.999986	ENSG00000187608/ENSG00000121966	ISG15/CXCR4	9636/7852	2	0		2	ENSG00000187608/ENSG00000121966

## Sheet: Sheet1
NAME	DESCRIPTION	GENE_SYMBOL	GENE_TITLE	SCORE
OLFM4(ENSG00000102837)	ENSG00000102837	null	null	4.24018
SYT16(ENSG00000139973)	ENSG00000139973	null	null	4.11958
GNAT3(ENSG00000214415)	ENSG00000214415	null	null	4.11864
VGLL1(ENSG00000102243)	ENSG00000102243	null	null	3.95263
PLPPR4(ENSG00000117600)	ENSG00000117600	null	null	3.87145
HMCN1(ENSG00000143341)	ENSG00000143341	null	null	3.85602
AC241584.2(ENSG00000283342)	ENSG00000283342	null	null	3.54545
VTCN1(ENSG00000134258)	ENSG00000134258	null	null	3.51899
LBP(ENSG00000129988)	ENSG00000129988	null	null	3.42829
LINC00836(ENSG00000280809)	ENSG00000280809	null	null	3.39231
KCNB1(ENSG00000158445)	ENSG00000158445	null	null	3.32452
EFNB2(ENSG00000125266)	ENSG00000125266	null	null	3.28796
KLHL29(ENSG00000119771)	ENSG00000119771	null	null	3.25921
AC134312.3(ENSG00000260166)	ENSG00000260166	null	null	3.25921
ZNF812P(ENSG00000224689)	ENSG00000224689	null	null	3.19337
LINC02015(ENSG00000231574)	ENSG00000231574	null	null	3.16722
AC096588.1(ENSG00000249392)	ENSG00000249392	null	null	3.14989
AC068491.4(ENSG00000279191)	ENSG00000279191	null	null	3.08895
AC104825.1(ENSG00000251615)	ENSG00000251615	null	null	3.05075
NWD2(ENSG00000174145)	ENSG00000174145	null	null	3.01313
AC008703.1(ENSG00000283413)	ENSG00000283413	null	null	3.01098
ECHDC1(ENSG00000093144)	ENSG00000093144	null	null	2.99799
KRT15(ENSG00000171346)	ENSG00000171346	null	null	2.97955
EIF3FP1(ENSG00000275945)	ENSG00000275945	null	null	2.89762
TGFB2(ENSG00000092969)	ENSG00000092969	null	null	2.88828
CYP4Z2P(ENSG00000154198)	ENSG00000154198	null	null	2.87774
LINC00622(ENSG00000260941)	ENSG00000260941	null	null	2.85767
AL157788.1(ENSG00000229272)	ENSG00000229272	null	null	2.85767
TXNDC12-AS1(ENSG00000228369)	ENSG00000228369	null	null	2.85767
CCL22(ENSG00000102962)	ENSG00000102962	null	null	2.81351
IKZF3(ENSG00000161405)	ENSG00000161405	null	null	2.79812
ZBTB16(ENSG00000109906)	ENSG00000109906	null	null	2.79609
NDP(ENSG00000124479)	ENSG00000124479	null	null	2.77818
ABCA13(ENSG00000179869)	ENSG00000179869	null	null	2.75252
EPS8L3(ENSG00000198758)	ENSG00000198758	null	null	2.75203
AC245884.3(ENSG00000235681)	ENSG00000235681	null	null	2.74596
FOXI1(ENSG00000168269)	ENSG00000168269	null	null	2.72549
HMGCS2(ENSG00000134240)	ENSG00000134240	null	null	2.6771
STX19(ENSG00000178750)	ENSG00000178750	null	null	2.66869
OLR1(ENSG00000173391)	ENSG00000173391	null	null	2.64707
SNORA5A(ENSG00000206838)	ENSG00000206838	null	null	2.63835
SRARP(ENSG00000183888)	ENSG00000183888	null	null	2.63663
BCAS1(ENSG00000064787)	ENSG00000064787	null	null	2.62339
MIR194-2HG(ENSG00000229719)	ENSG00000229719	null	null	2.61764
AC007953.1(ENSG00000225790)	ENSG00000225790	null	null	2.60266
TFAP2B(ENSG00000008196)	ENSG00000008196	null	null	2.60097
AKR1C2(ENSG00000151632)	ENSG00000151632	null	null	2.59248
AC109449.1(ENSG00000259940)	ENSG00000259940	null	null	2.57328
COL5A1(ENSG00000130635)	ENSG00000130635	null	null	2.57081
AL121672.3(ENSG00000273289)	ENSG00000273289	null	null	2.57026
GPNMB(ENSG00000136235)	ENSG00000136235	null	null	2.55697
CHST1(ENSG00000175264)	ENSG00000175264	null	null	2.55041
CYP1A1(ENSG00000140465)	ENSG00000140465	null	null	2.54804
LINC01018(ENSG00000250056)	ENSG00000250056	null	null	2.54518
AL450990.1(ENSG00000282265)	ENSG00000282265	null	null	2.51865
PIK3C2G(ENSG00000139144)	ENSG00000139144	null	null	2.50203
SLC6A4(ENSG00000108576)	ENSG00000108576	null	null	2.50191
OR2I1P(ENSG00000237988)	ENSG00000237988	null	null	2.49244
APLF(ENSG00000169621)	ENSG00000169621	null	null	2.49233
CAPN6(ENSG00000077274)	ENSG00000077274	null	null	2.49204
BRINP1(ENSG00000078725)	ENSG00000078725	null	null	2.48669
CD6(ENSG00000013725)	ENSG00000013725	null	null	2.48529
AC022034.1(ENSG00000237807)	ENSG00000237807	null	null	2.47606
BPIFA4P(ENSG00000183566)	ENSG00000183566	null	null	2.46741
TCHHL1(ENSG00000182898)	ENSG00000182898	null	null	2.46535
AC063960.2(ENSG00000285973)	ENSG00000285973	null	null	2.45864
SERPINI1(ENSG00000163536)	ENSG00000163536	null	null	2.45605
NEDD9(ENSG00000111859)	ENSG00000111859	null	null	2.4549
LINC00937(ENSG00000226091)	ENSG00000226091	null	null	2.44313
AL512306.2(ENSG00000240219)	ENSG00000240219	null	null	2.44074
LINC00930(ENSG00000258647)	ENSG00000258647	null	null	2.43813
MAF(ENSG00000178573)	ENSG00000178573	null	null	2.43295
FSIP2(ENSG00000188738)	ENSG00000188738	null	null	2.42996
AL365181.2(ENSG00000272068)	ENSG00000272068	null	null	2.41753
PRSS1(ENSG00000204983)	ENSG00000204983	null	null	2.41753
MGC32805(ENSG00000250328)	ENSG00000250328	null	null	2.41753
TAS2R20(ENSG00000255837)	ENSG00000255837	null	null	2.41753
AC244517.5(ENSG00000279047)	ENSG00000279047	null	null	2.41753
AC010401.1(ENSG00000262732)	ENSG00000262732	null	null	2.41753
RN7SL145P(ENSG00000244357)	ENSG00000244357	null	null	2.41753
HCRTR1(ENSG00000121764)	ENSG00000121764	null	null	2.41753
GS1-594A7.3(ENSG00000225833)	ENSG00000225833	null	null	2.41753
IGFL1(ENSG00000188293)	ENSG00000188293	null	null	2.41753
EPHA3(ENSG00000044524)	ENSG00000044524	null	null	2.41753
RPL17-C18orf32(ENSG00000215472)	ENSG00000215472	null	null	2.41753
BIRC6-AS2(ENSG00000279897)	ENSG00000279897	null	null	2.41753
ASB18(ENSG00000182177)	ENSG00000182177	null	null	2.41753
LINC02201(ENSG00000251538)	ENSG00000251538	null	null	2.41753
COX6CP16(ENSG00000270313)	ENSG00000270313	null	null	2.41753
AL158212.2(ENSG00000233547)	ENSG00000233547	null	null	2.41753
AC027228.3(ENSG00000279373)	ENSG00000279373	null	null	2.41753
BEND5(ENSG00000162373)	ENSG00000162373	null	null	2.41753
ZNF602P(ENSG00000219392)	ENSG00000219392	null	null	2.41753
TLR8-AS1(ENSG00000233338)	ENSG00000233338	null	null	2.41753
LHFPL1(ENSG00000182508)	ENSG00000182508	null	null	2.41753
Z99127.3(ENSG00000237249)	ENSG00000237249	null	null	2.41753
COX4I2(ENSG00000131055)	ENSG00000131055	null	null	2.41753
WFDC12(ENSG00000168703)	ENSG00000168703	null	null	2.41753
AL121787.1(ENSG00000226455)	ENSG00000226455	null	null	2.41753
MAGEA4-AS1(ENSG00000229967)	ENSG00000229967	null	null	2.41753
PSG9(ENSG00000183668)	ENSG00000183668	null	null	2.40193
SLC19A3(ENSG00000135917)	ENSG00000135917	null	null	2.3878
C3orf70(ENSG00000187068)	ENSG00000187068	null	null	2.38377
AL358214.1(ENSG00000228636)	ENSG00000228636	null	null	2.38085
AC116407.1(ENSG00000214708)	ENSG00000214708	null	null	2.37372
MT-TP(ENSG00000210196)	ENSG00000210196	null	null	2.36949
RND3(ENSG00000115963)	ENSG00000115963	null	null	2.35101
AL031118.1(ENSG00000271755)	ENSG00000271755	null	null	2.34017
GPD1(ENSG00000167588)	ENSG00000167588	null	null	2.33922
PTGS2(ENSG00000073756)	ENSG00000073756	null	null	2.33314
SOHLH2(ENSG00000120669)	ENSG00000120669	null	null	2.31463
ST8SIA1(ENSG00000111728)	ENSG00000111728	null	null	2.31306
SLC22A1(ENSG00000175003)	ENSG00000175003	null	null	2.29137
ANXA3(ENSG00000138772)	ENSG00000138772	null	null	2.28475
KRT87P(ENSG00000135477)	ENSG00000135477	null	null	2.27754
LINC01234(ENSG00000249550)	ENSG00000249550	null	null	2.27169
KCNE2(ENSG00000159197)	ENSG00000159197	null	null	2.25879
AC083837.2(ENSG00000285744)	ENSG00000285744	null	null	2.24681
CD36(ENSG00000135218)	ENSG00000135218	null	null	2.23292
BAMBI(ENSG00000095739)	ENSG00000095739	null	null	2.23193
XKR7(ENSG00000260903)	ENSG00000260903	null	null	2.21048
AC044849.1(ENSG00000272256)	ENSG00000272256	null	null	2.19792
PRICKLE2(ENSG00000163637)	ENSG00000163637	null	null	2.19746
TMEM45B(ENSG00000151715)	ENSG00000151715	null	null	2.19681
JCAD(ENSG00000165757)	ENSG00000165757	null	null	2.19648
MC5R(ENSG00000176136)	ENSG00000176136	null	null	2.19383
AP005131.2(ENSG00000267366)	ENSG00000267366	null	null	2.19247
CDC42EP3(ENSG00000163171)	ENSG00000163171	null	null	2.16455
UCN2(ENSG00000145040)	ENSG00000145040	null	null	2.16202
AL158847.1(ENSG00000241720)	ENSG00000241720	null	null	2.16066
SPNS2(ENSG00000183018)	ENSG00000183018	null	null	2.16015
PDE1C(ENSG00000154678)	ENSG00000154678	null	null	2.15508
SMCO3(ENSG00000179256)	ENSG00000179256	null	null	2.14759
ZNF350-AS1(ENSG00000269235)	ENSG00000269235	null	null	2.14177
UPK3B(ENSG00000243566)	ENSG00000243566	null	null	2.14167
SERPINA9(ENSG00000170054)	ENSG00000170054	null	null	2.13641
PLA2G4A(ENSG00000116711)	ENSG00000116711	null	null	2.12479
AC007000.1(ENSG00000213542)	ENSG00000213542	null	null	2.123
AC098869.2(ENSG00000250893)	ENSG00000250893	null	null	2.12237
AL391422.1(ENSG00000219992)	ENSG00000219992	null	null	2.12237
AC003986.2(ENSG00000232821)	ENSG00000232821	null	null	2.12237
AC127521.1(ENSG00000262823)	ENSG00000262823	null	null	2.11936
ARSJ(ENSG00000180801)	ENSG00000180801	null	null	2.11899
ACTL8(ENSG00000117148)	ENSG00000117148	null	null	2.11733
PRICKLE1(ENSG00000139174)	ENSG00000139174	null	null	2.09933
PMEPA1(ENSG00000124225)	ENSG00000124225	null	null	2.0942
MUM1L1(ENSG00000157502)	ENSG00000157502	null	null	2.09014
IGSF22(ENSG00000179057)	ENSG00000179057	null	null	2.08521
LYPD1(ENSG00000150551)	ENSG00000150551	null	null	2.08393
ATP10B(ENSG00000118322)	ENSG00000118322	null	null	2.07917
AC012414.5(ENSG00000260409)	ENSG00000260409	null	null	2.0788
HSD17B1(ENSG00000108786)	ENSG00000108786	null	null	2.07346
MT-TN(ENSG00000210135)	ENSG00000210135	null	null	2.06955
MACC1(ENSG00000183742)	ENSG00000183742	null	null	2.06822
RPL13AP6(ENSG00000234118)	ENSG00000234118	null	null	2.06071
AC010547.1(ENSG00000247324)	ENSG00000247324	null	null	2.06071
CYP4B1(ENSG00000142973)	ENSG00000142973	null	null	2.06029
SPRY1(ENSG00000164056)	ENSG00000164056	null	null	2.05125
C1orf116(ENSG00000182795)	ENSG00000182795	null	null	2.04212
IGHV1-45(ENSG00000211961)	ENSG00000211961	null	null	2.04147
KRTAP5-AS1(ENSG00000233930)	ENSG00000233930	null	null	2.03585
AL157935.1(ENSG00000227218)	ENSG00000227218	null	null	2.03252
AL121790.2(ENSG00000259087)	ENSG00000259087	null	null	2.02953
HCLS1(ENSG00000180353)	ENSG00000180353	null	null	2.02098
CDKN2B(ENSG00000147883)	ENSG00000147883	null	null	2.0172
AC046185.3(ENSG00000279369)	ENSG00000279369	null	null	2.01338
PRRG1(ENSG00000130962)	ENSG00000130962	null	null	2.00871
NCF2(ENSG00000116701)	ENSG00000116701	null	null	2.00537
ADGRD1(ENSG00000111452)	ENSG00000111452	null	null	2.00399
ADNP-AS1(ENSG00000259456)	ENSG00000259456	null	null	2.00287
AL050303.4(ENSG00000279773)	ENSG00000279773	null	null	2.00118
FAM49A(ENSG00000197872)	ENSG00000197872	null	null	1.99271
AC010168.2(ENSG00000261324)	ENSG00000261324	null	null	1.98983
GPRC5A(ENSG00000013588)	ENSG00000013588	null	null	1.98481
AP003068.4(ENSG00000278952)	ENSG00000278952	null	null	1.97956
AKR1C3(ENSG00000196139)	ENSG00000196139	null	null	1.97555
OR7E128P(ENSG00000228915)	ENSG00000228915	null	null	1.97301
LCP2(ENSG00000043462)	ENSG00000043462	null	null	1.96798
LRP4(ENSG00000134569)	ENSG00000134569	null	null	1.96741
ODF3L2(ENSG00000181781)	ENSG00000181781	null	null	1.96687
LINC01235(ENSG00000270547)	ENSG00000270547	null	null	1.96466
EGLN3(ENSG00000129521)	ENSG00000129521	null	null	1.95813
PTPRB(ENSG00000127329)	ENSG00000127329	null	null	1.95801
CLEC7A(ENSG00000172243)	ENSG00000172243	null	null	1.95775
C13orf46(ENSG00000283199)	ENSG00000283199	null	null	1.95482
CLUL1(ENSG00000079101)	ENSG00000079101	null	null	1.9425
ETNPPL(ENSG00000164089)	ENSG00000164089	null	null	1.93567
AC106028.3(ENSG00000260361)	ENSG00000260361	null	null	1.93555
LINC01801(ENSG00000267767)	ENSG00000267767	null	null	1.93232
SPINK8(ENSG00000229453)	ENSG00000229453	null	null	1.92256
RTL5(ENSG00000242732)	ENSG00000242732	null	null	1.91333
KRT32(ENSG00000108759)	ENSG00000108759	null	null	1.91168
PLCL1(ENSG00000115896)	ENSG00000115896	null	null	1.90922
AC008663.3(ENSG00000254164)	ENSG00000254164	null	null	1.90809
TMEM52B(ENSG00000165685)	ENSG00000165685	null	null	1.90765
PLEKHS1(ENSG00000148735)	ENSG00000148735	null	null	1.90536
AC060766.1(ENSG00000267102)	ENSG00000267102	null	null	1.90381
ELF3(ENSG00000163435)	ENSG00000163435	null	null	1.90095
CD24(ENSG00000272398)	ENSG00000272398	null	null	1.89901
RASGRF1(ENSG00000058335)	ENSG00000058335	null	null	1.8958
LINC01016(ENSG00000249346)	ENSG00000249346	null	null	1.88713
AL135999.1(ENSG00000258727)	ENSG00000258727	null	null	1.8809
GSN-AS1(ENSG00000235865)	ENSG00000235865	null	null	1.87784
MYO1B(ENSG00000128641)	ENSG00000128641	null	null	1.86676
CNTN3(ENSG00000113805)	ENSG00000113805	null	null	1.86663
AL807752.1(ENSG00000213590)	ENSG00000213590	null	null	1.86041
LRRIQ4(ENSG00000188306)	ENSG00000188306	null	null	1.85401
ACKR2(ENSG00000144648)	ENSG00000144648	null	null	1.85382
IL1R1(ENSG00000115594)	ENSG00000115594	null	null	1.85242
RF00012(ENSG00000221044)	ENSG00000221044	null	null	1.84957
BNIP3P39(ENSG00000269662)	ENSG00000269662	null	null	1.84957
FMOD(ENSG00000122176)	ENSG00000122176	null	null	1.84012
AC106782.5(ENSG00000273724)	ENSG00000273724	null	null	1.83818
AL121790.1(ENSG00000258414)	ENSG00000258414	null	null	1.83526
WDR64(ENSG00000162843)	ENSG00000162843	null	null	1.83526
SYNPO2(ENSG00000172403)	ENSG00000172403	null	null	1.83099
CNTN5(ENSG00000149972)	ENSG00000149972	null	null	1.82983
ANKRD2(ENSG00000165887)	ENSG00000165887	null	null	1.82672
KCNV1(ENSG00000164794)	ENSG00000164794	null	null	1.82637
BNIP3P17(ENSG00000271524)	ENSG00000271524	null	null	1.82633
KRT80(ENSG00000167767)	ENSG00000167767	null	null	1.8261
COL28A1(ENSG00000215018)	ENSG00000215018	null	null	1.82215
EMP1(ENSG00000134531)	ENSG00000134531	null	null	1.81915
KMO(ENSG00000117009)	ENSG00000117009	null	null	1.8149
FLRT3(ENSG00000125848)	ENSG00000125848	null	null	1.81331
UCHL3(ENSG00000118939)	ENSG00000118939	null	null	1.81237
LUM(ENSG00000139329)	ENSG00000139329	null	null	1.81116
AL512274.1(ENSG00000261068)	ENSG00000261068	null	null	1.81027
AC079140.5(ENSG00000251689)	ENSG00000251689	null	null	1.80901
CXCL10(ENSG00000169245)	ENSG00000169245	null	null	1.79814
AL161719.1(ENSG00000234535)	ENSG00000234535	null	null	1.79597
AC008115.3(ENSG00000275560)	ENSG00000275560	null	null	1.79406
KCNJ3(ENSG00000162989)	ENSG00000162989	null	null	1.78667
AC020978.9(ENSG00000279649)	ENSG00000279649	null	null	1.77856
CCNG2(ENSG00000138764)	ENSG00000138764	null	null	1.77087
LRRC31(ENSG00000114248)	ENSG00000114248	null	null	1.76512
CR2(ENSG00000117322)	ENSG00000117322	null	null	1.76473
KCNMA1(ENSG00000156113)	ENSG00000156113	null	null	1.76111
FILNC1(ENSG00000231426)	ENSG00000231426	null	null	1.75835
AC103746.1(ENSG00000275322)	ENSG00000275322	null	null	1.75289
AP002001.1(ENSG00000254811)	ENSG00000254811	null	null	1.75266
VN1R83P(ENSG00000268521)	ENSG00000268521	null	null	1.74847
AGXT2(ENSG00000113492)	ENSG00000113492	null	null	1.74561
GSDMA(ENSG00000167914)	ENSG00000167914	null	null	1.73472
GABRP(ENSG00000094755)	ENSG00000094755	null	null	1.73472
ASPDH(ENSG00000204653)	ENSG00000204653	null	null	1.73472
AC004884.2(ENSG00000242154)	ENSG00000242154	null	null	1.73472
CHEK2P2(ENSG00000259156)	ENSG00000259156	null	null	1.73472
AC092597.1(ENSG00000242262)	ENSG00000242262	null	null	1.73472
AL512844.2(ENSG00000237897)	ENSG00000237897	null	null	1.73472
AC096541.1(ENSG00000225028)	ENSG00000225028	null	null	1.73472
AC127496.3(ENSG00000262313)	ENSG00000262313	null	null	1.73472
AC097512.1(ENSG00000248837)	ENSG00000248837	null	null	1.73472
DISC1FP1(ENSG00000261645)	ENSG00000261645	null	null	1.73003
CITED2(ENSG00000164442)	ENSG00000164442	null	null	1.72773
CCL28(ENSG00000151882)	ENSG00000151882	null	null	1.72451
SMIM17(ENSG00000268182)	ENSG00000268182	null	null	1.71963
PPP1R3B(ENSG00000173281)	ENSG00000173281	null	null	1.71835
AC073842.2(ENSG00000242798)	ENSG00000242798	null	null	1.71646
RAET1L(ENSG00000155918)	ENSG00000155918	null	null	1.71271
UPK2(ENSG00000110375)	ENSG00000110375	null	null	1.71186
AOC2(ENSG00000131480)	ENSG00000131480	null	null	1.71138
USP53(ENSG00000145390)	ENSG00000145390	null	null	1.70582
RCAN1(ENSG00000159200)	ENSG00000159200	null	null	1.69948
AC004253.1(ENSG00000263990)	ENSG00000263990	null	null	1.69502
AC104162.2(ENSG00000285399)	ENSG00000285399	null	null	1.69349
FYB2(ENSG00000187889)	ENSG00000187889	null	null	1.69139
PIGR(ENSG00000162896)	ENSG00000162896	null	null	1.68504
AL158151.4(ENSG00000268707)	ENSG00000268707	null	null	1.68478
AL603832.3(ENSG00000271810)	ENSG00000271810	null	null	1.68478
AC027176.2(ENSG00000259677)	ENSG00000259677	null	null	1.68478
AC005498.2(ENSG00000267421)	ENSG00000267421	null	null	1.68478
MIR3181(ENSG00000264947)	ENSG00000264947	null	null	1.68478
AC022217.1(ENSG00000213386)	ENSG00000213386	null	null	1.68241
ODAM(ENSG00000109205)	ENSG00000109205	null	null	1.68229
ANOS1(ENSG00000011201)	ENSG00000011201	null	null	1.6802
POF1B(ENSG00000124429)	ENSG00000124429	null	null	1.67718
BCL11A(ENSG00000119866)	ENSG00000119866	null	null	1.67669
CTSE(ENSG00000196188)	ENSG00000196188	null	null	1.67651
KRT23(ENSG00000108244)	ENSG00000108244	null	null	1.67354
CEACAM6(ENSG00000086548)	ENSG00000086548	null	null	1.67097
NPIPB6(ENSG00000198156)	ENSG00000198156	null	null	1.66887
SYNPO(ENSG00000171992)	ENSG00000171992	null	null	1.66855
AC006978.2(ENSG00000281593)	ENSG00000281593	null	null	1.66826
AC005324.5(ENSG00000266261)	ENSG00000266261	null	null	1.66826
MIR181A1HG(ENSG00000229989)	ENSG00000229989	null	null	1.66826
AC010200.1(ENSG00000257803)	ENSG00000257803	null	null	1.66826
AC012146.3(ENSG00000262693)	ENSG00000262693	null	null	1.66826
MIR1276(ENSG00000221634)	ENSG00000221634	null	null	1.66826
FPR1(ENSG00000171051)	ENSG00000171051	null	null	1.66826
AC004969.1(ENSG00000238358)	ENSG00000238358	null	null	1.66826
AC099329.2(ENSG00000273328)	ENSG00000273328	null	null	1.65737
AC010201.1(ENSG00000271259)	ENSG00000271259	null	null	1.6557
LINC00315(ENSG00000184274)	ENSG00000184274	null	null	1.6557
CCDC185(ENSG00000178395)	ENSG00000178395	null	null	1.6557
OCM(ENSG00000122543)	ENSG00000122543	null	null	1.6557
LINC00882(ENSG00000242759)	ENSG00000242759	null	null	1.6557
AC106052.1(ENSG00000272862)	ENSG00000272862	null	null	1.6557
AC010522.1(ENSG00000268750)	ENSG00000268750	null	null	1.6557
AC015726.1(ENSG00000270091)	ENSG00000270091	null	null	1.65535
POU3F1(ENSG00000185668)	ENSG00000185668	null	null	1.65463
DTX2P1-UPK3BP1-PMS2P11(ENSG00000265479)	ENSG00000265479	null	null	1.65306
TMEM86A(ENSG00000151117)	ENSG00000151117	null	null	1.64807
RNF144B(ENSG00000137393)	ENSG00000137393	null	null	1.64806
GABRE(ENSG00000102287)	ENSG00000102287	null	null	1.64656
AC005519.1(ENSG00000258559)	ENSG00000258559	null	null	1.64521
STRIP2(ENSG00000128578)	ENSG00000128578	null	null	1.64476
AC022540.1(ENSG00000232342)	ENSG00000232342	null	null	1.64056
AL391095.2(ENSG00000275285)	ENSG00000275285	null	null	1.64026
ALG1L12P(ENSG00000250794)	ENSG00000250794	null	null	1.63758
TRIM29(ENSG00000137699)	ENSG00000137699	null	null	1.63748
COX7B2(ENSG00000170516)	ENSG00000170516	null	null	1.63636
CD24P4(ENSG00000185275)	ENSG00000185275	null	null	1.63263
AC008676.1(ENSG00000248544)	ENSG00000248544	null	null	1.62994
PTPN22(ENSG00000134242)	ENSG00000134242	null	null	1.62946
CERNA1(ENSG00000259577)	ENSG00000259577	null	null	1.62946
AC010998.3(ENSG00000278484)	ENSG00000278484	null	null	1.62946
AC015813.1(ENSG00000264112)	ENSG00000264112	null	null	1.62844
PDZRN3(ENSG00000121440)	ENSG00000121440	null	null	1.62518
NRG1(ENSG00000157168)	ENSG00000157168	null	null	1.6223
MYO3B(ENSG00000071909)	ENSG00000071909	null	null	1.61876
CARMIL3(ENSG00000186648)	ENSG00000186648	null	null	1.61721
MIR3685(ENSG00000265917)	ENSG00000265917	null	null	1.61573
HTR2C(ENSG00000147246)	ENSG00000147246	null	null	1.61513
SUSD5(ENSG00000173705)	ENSG00000173705	null	null	1.61499
SAMD12(ENSG00000177570)	ENSG00000177570	null	null	1.61191
ELF5(ENSG00000135374)	ENSG00000135374	null	null	1.61169
PXDNL(ENSG00000147485)	ENSG00000147485	null	null	1.60963
GRAMD4P7(ENSG00000266242)	ENSG00000266242	null	null	1.60679
P3H2(ENSG00000090530)	ENSG00000090530	null	null	1.602
COL15A1(ENSG00000204291)	ENSG00000204291	null	null	1.59641
KLHL38(ENSG00000175946)	ENSG00000175946	null	null	1.59508
OVCH1(ENSG00000187950)	ENSG00000187950	null	null	1.59366
STUM(ENSG00000203685)	ENSG00000203685	null	null	1.59307
MIR27B(ENSG00000207864)	ENSG00000207864	null	null	1.58881
KLF8(ENSG00000102349)	ENSG00000102349	null	null	1.58684
FTCD(ENSG00000160282)	ENSG00000160282	null	null	1.58604
AC092143.1(ENSG00000198211)	ENSG00000198211	null	null	1.58506
MT-TY(ENSG00000210144)	ENSG00000210144	null	null	1.58503
COL21A1(ENSG00000124749)	ENSG00000124749	null	null	1.58475
CASQ2(ENSG00000118729)	ENSG00000118729	null	null	1.58344
AC079336.5(ENSG00000266718)	ENSG00000266718	null	null	1.58309
ELMOD1(ENSG00000110675)	ENSG00000110675	null	null	1.58309
AC136297.1(ENSG00000285985)	ENSG00000285985	null	null	1.58309
ALOX5(ENSG00000012779)	ENSG00000012779	null	null	1.58302
LIPH(ENSG00000163898)	ENSG00000163898	null	null	1.58264
TEX38(ENSG00000186118)	ENSG00000186118	null	null	1.58091
EPAS1(ENSG00000116016)	ENSG00000116016	null	null	1.57973
STEAP2(ENSG00000157214)	ENSG00000157214	null	null	1.57938
ZNF781(ENSG00000196381)	ENSG00000196381	null	null	1.57399
BMP5(ENSG00000112175)	ENSG00000112175	null	null	1.57221
AKNAD1(ENSG00000162641)	ENSG00000162641	null	null	1.5721
TCF7L1(ENSG00000152284)	ENSG00000152284	null	null	1.57091
KRT16(ENSG00000186832)	ENSG00000186832	null	null	1.57089
AC016888.1(ENSG00000266036)	ENSG00000266036	null	null	1.56606
STEAP4(ENSG00000127954)	ENSG00000127954	null	null	1.56362
FAM189A2(ENSG00000135063)	ENSG00000135063	null	null	1.56029
AC013403.2(ENSG00000272148)	ENSG00000272148	null	null	1.55682
DBH(ENSG00000123454)	ENSG00000123454	null	null	1.55682
PTK2B(ENSG00000120899)	ENSG00000120899	null	null	1.55657
CDH23(ENSG00000107736)	ENSG00000107736	null	null	1.55638
SGK1(ENSG00000118515)	ENSG00000118515	null	null	1.55413
AC016831.6(ENSG00000285106)	ENSG00000285106	null	null	1.55269
AC100827.2(ENSG00000260144)	ENSG00000260144	null	null	1.55269
AL133444.1(ENSG00000285774)	ENSG00000285774	null	null	1.55269
TIAM2(ENSG00000146426)	ENSG00000146426	null	null	1.55217
PIP(ENSG00000159763)	ENSG00000159763	null	null	1.54821
TUBB4A(ENSG00000104833)	ENSG00000104833	null	null	1.5479
MIR99AHG(ENSG00000215386)	ENSG00000215386	null	null	1.54559
CYR61(ENSG00000142871)	ENSG00000142871	null	null	1.54539
SNX25P1(ENSG00000236809)	ENSG00000236809	null	null	1.54278
AL022328.3(ENSG00000273188)	ENSG00000273188	null	null	1.54075
ADGRB1(ENSG00000181790)	ENSG00000181790	null	null	1.53937
BDKRB1(ENSG00000100739)	ENSG00000100739	null	null	1.53743
MAGEA10(ENSG00000124260)	ENSG00000124260	null	null	1.5374
RIMS2(ENSG00000176406)	ENSG00000176406	null	null	1.5369
AC055855.1(ENSG00000260773)	ENSG00000260773	null	null	1.53636
UMODL1(ENSG00000177398)	ENSG00000177398	null	null	1.53556
SPAG17(ENSG00000155761)	ENSG00000155761	null	null	1.53491
AC005083.1(ENSG00000233834)	ENSG00000233834	null	null	1.53079
GPM6B(ENSG00000046653)	ENSG00000046653	null	null	1.53045
SNAP47-AS1(ENSG00000230005)	ENSG00000230005	null	null	1.52857
KLK2(ENSG00000167751)	ENSG00000167751	null	null	1.52857
DUSP1(ENSG00000120129)	ENSG00000120129	null	null	1.5268
NPM1P25(ENSG00000229417)	ENSG00000229417	null	null	1.52586
CBR3-AS1(ENSG00000236830)	ENSG00000236830	null	null	1.52479
CLDN8(ENSG00000156284)	ENSG00000156284	null	null	1.52272
APBB1IP(ENSG00000077420)	ENSG00000077420	null	null	1.52194
RASL11B(ENSG00000128045)	ENSG00000128045	null	null	1.52025
AL390726.6(ENSG00000283162)	ENSG00000283162	null	null	1.51927
HPSE2(ENSG00000172987)	ENSG00000172987	null	null	1.5192
AC011379.2(ENSG00000254363)	ENSG00000254363	null	null	1.51919
CTGF(ENSG00000118523)	ENSG00000118523	null	null	1.51648
SPDYE1(ENSG00000136206)	ENSG00000136206	null	null	1.51284
NKX3-1(ENSG00000167034)	ENSG00000167034	null	null	1.5106
TOM1L2(ENSG00000175662)	ENSG00000175662	null	null	1.50724
ZNF350(ENSG00000256683)	ENSG00000256683	null	null	1.50683
STEAP3(ENSG00000115107)	ENSG00000115107	null	null	1.50663
UBL3(ENSG00000122042)	ENSG00000122042	null	null	1.50457
TLX2(ENSG00000115297)	ENSG00000115297	null	null	1.50443
AC074141.1(ENSG00000283236)	ENSG00000283236	null	null	1.50404
HES1(ENSG00000114315)	ENSG00000114315	null	null	1.50273
SMARCE1(ENSG00000073584)	ENSG00000073584	null	null	1.5025
AC118344.2(ENSG00000279759)	ENSG00000279759	null	null	1.50188
AC027796.1(ENSG00000261916)	ENSG00000261916	null	null	1.50043
RPS6KL1(ENSG00000198208)	ENSG00000198208	null	null	1.50014
ACTG1P14(ENSG00000230581)	ENSG00000230581	null	null	1.50012
CLU(ENSG00000120885)	ENSG00000120885	null	null	1.49811
NOS3(ENSG00000164867)	ENSG00000164867	null	null	1.49543
AC007663.4(ENSG00000273343)	ENSG00000273343	null	null	1.49432
TNFSF14(ENSG00000125735)	ENSG00000125735	null	null	1.49165
NKX1-2(ENSG00000229544)	ENSG00000229544	null	null	1.49073
HSPA8(ENSG00000109971)	ENSG00000109971	null	null	1.49043
AL390728.4(ENSG00000227671)	ENSG00000227671	null	null	1.48835
AC010761.3(ENSG00000265205)	ENSG00000265205	null	null	1.48514
FAM13B(ENSG00000031003)	ENSG00000031003	null	null	1.48229
MT-TG(ENSG00000210164)	ENSG00000210164	null	null	1.48194
AP000808.2(ENSG00000255741)	ENSG00000255741	null	null	1.47919
CREB5(ENSG00000146592)	ENSG00000146592	null	null	1.47438
SRGAP3(ENSG00000196220)	ENSG00000196220	null	null	1.47406
IL32(ENSG00000008517)	ENSG00000008517	null	null	1.47012
SLC6A12(ENSG00000111181)	ENSG00000111181	null	null	1.46965
NABP1(ENSG00000173559)	ENSG00000173559	null	null	1.46949
AC061961.1(ENSG00000235949)	ENSG00000235949	null	null	1.46867
DEPDC1-AS1(ENSG00000234264)	ENSG00000234264	null	null	1.46711
PAH(ENSG00000171759)	ENSG00000171759	null	null	1.46687
HIST1H4H(ENSG00000158406)	ENSG00000158406	null	null	1.46578
INHBB(ENSG00000163083)	ENSG00000163083	null	null	1.46521
AC004967.2(ENSG00000285725)	ENSG00000285725	null	null	1.46492
RORB(ENSG00000198963)	ENSG00000198963	null	null	1.46436
TMEM178B(ENSG00000261115)	ENSG00000261115	null	null	1.46424
LIN37(ENSG00000267796)	ENSG00000267796	null	null	1.46405
PTPRM(ENSG00000173482)	ENSG00000173482	null	null	1.4639
FGFR2(ENSG00000066468)	ENSG00000066468	null	null	1.46338
EDN1(ENSG00000078401)	ENSG00000078401	null	null	1.4633
DGCR9(ENSG00000273032)	ENSG00000273032	null	null	1.46308
GOLGA8B(ENSG00000215252)	ENSG00000215252	null	null	1.46305
ATP13A4(ENSG00000127249)	ENSG00000127249	null	null	1.46182
CEPT1(ENSG00000134255)	ENSG00000134255	null	null	1.46138
TCAF2(ENSG00000170379)	ENSG00000170379	null	null	1.4599
SGPP1(ENSG00000126821)	ENSG00000126821	null	null	1.45976
SPNS1(ENSG00000169682)	ENSG00000169682	null	null	1.45731
RANBP3L(ENSG00000164188)	ENSG00000164188	null	null	1.45666
LMO2(ENSG00000135363)	ENSG00000135363	null	null	1.45613
AC011477.2(ENSG00000267481)	ENSG00000267481	null	null	1.45374
CBWD4P(ENSG00000204778)	ENSG00000204778	null	null	1.45162
BCHE(ENSG00000114200)	ENSG00000114200	null	null	1.4513
HIST1H1PS1(ENSG00000216331)	ENSG00000216331	null	null	1.45
IGHA1(ENSG00000211895)	ENSG00000211895	null	null	1.44937
MTUS1(ENSG00000129422)	ENSG00000129422	null	null	1.44827
SAMD4A(ENSG00000020577)	ENSG00000020577	null	null	1.44456
LINC00888(ENSG00000240024)	ENSG00000240024	null	null	1.4388
PLEKHG4B(ENSG00000153404)	ENSG00000153404	null	null	1.43861
PDGFD(ENSG00000170962)	ENSG00000170962	null	null	1.43435
FILIP1L(ENSG00000168386)	ENSG00000168386	null	null	1.43287
ERBB2(ENSG00000141736)	ENSG00000141736	null	null	1.43198
SPINK13(ENSG00000214510)	ENSG00000214510	null	null	1.42966
PPT1(ENSG00000131238)	ENSG00000131238	null	null	1.42841
IGF2BP2(ENSG00000073792)	ENSG00000073792	null	null	1.4276
C16orf45(ENSG00000166780)	ENSG00000166780	null	null	1.42686
RF00019(ENSG00000207383)	ENSG00000207383	null	null	1.42658
ABLIM3(ENSG00000173210)	ENSG00000173210	null	null	1.42584
IQCN(ENSG00000130518)	ENSG00000130518	null	null	1.42318
C8orf48(ENSG00000164743)	ENSG00000164743	null	null	1.42226
PLEKHF1(ENSG00000166289)	ENSG00000166289	null	null	1.42147
DIO2(ENSG00000211448)	ENSG00000211448	null	null	1.42031
AC018688.1(ENSG00000283443)	ENSG00000283443	null	null	1.41984
SLC29A3(ENSG00000198246)	ENSG00000198246	null	null	1.41776
AC083837.1(ENSG00000261618)	ENSG00000261618	null	null	1.41594
TBC1D3P7(ENSG00000233014)	ENSG00000233014	null	null	1.41539
AC096642.1(ENSG00000277007)	ENSG00000277007	null	null	1.41525
AL360093.1(ENSG00000223842)	ENSG00000223842	null	null	1.41137
MACROD2(ENSG00000172264)	ENSG00000172264	null	null	1.4107
AP002001.2(ENSG00000255065)	ENSG00000255065	null	null	1.40717
STXBP6(ENSG00000168952)	ENSG00000168952	null	null	1.4038
SLC41A2(ENSG00000136052)	ENSG00000136052	null	null	1.40274
EFCC1(ENSG00000114654)	ENSG00000114654	null	null	1.40212
AC091563.1(ENSG00000254343)	ENSG00000254343	null	null	1.40085
HS3ST3B1(ENSG00000125430)	ENSG00000125430	null	null	1.39999
CPB2-AS1(ENSG00000235903)	ENSG00000235903	null	null	1.39816
RPL39P5(ENSG00000214289)	ENSG00000214289	null	null	1.39321
KRT83(ENSG00000170523)	ENSG00000170523	null	null	1.39142
SNORD12B(ENSG00000222365)	ENSG00000222365	null	null	1.38966
GTF2IRD1P1(ENSG00000230583)	ENSG00000230583	null	null	1.38933
AC079880.1(ENSG00000270228)	ENSG00000270228	null	null	1.3889
PTPN20(ENSG00000204179)	ENSG00000204179	null	null	1.38882
CCR2(ENSG00000121807)	ENSG00000121807	null	null	1.38761
ZNF750(ENSG00000141579)	ENSG00000141579	null	null	1.38705
NOSTRIN(ENSG00000163072)	ENSG00000163072	null	null	1.38464
AC117402.1(ENSG00000206532)	ENSG00000206532	null	null	1.38433
A2ML1(ENSG00000166535)	ENSG00000166535	null	null	1.38397
AP000356.2(ENSG00000284070)	ENSG00000284070	null	null	1.38386
CYFIP2(ENSG00000055163)	ENSG00000055163	null	null	1.38375
MAGEA4(ENSG00000147381)	ENSG00000147381	null	null	1.38308
TNS3(ENSG00000136205)	ENSG00000136205	null	null	1.38307
CDK6(ENSG00000105810)	ENSG00000105810	null	null	1.38097
SNORA53(ENSG00000212443)	ENSG00000212443	null	null	1.37678
RHCG(ENSG00000140519)	ENSG00000140519	null	null	1.37398
HMGB2P1(ENSG00000267736)	ENSG00000267736	null	null	1.37319
GSPT2(ENSG00000189369)	ENSG00000189369	null	null	1.37205
PDP1(ENSG00000164951)	ENSG00000164951	null	null	1.37183
C11orf16(ENSG00000176029)	ENSG00000176029	null	null	1.37173
TMEM273(ENSG00000204161)	ENSG00000204161	null	null	1.3711
GSTM2(ENSG00000213366)	ENSG00000213366	null	null	1.37006
F7(ENSG00000057593)	ENSG00000057593	null	null	1.36987
MUC20(ENSG00000176945)	ENSG00000176945	null	null	1.36936
LINC00479(ENSG00000236384)	ENSG00000236384	null	null	1.36812
ANAPC1P1(ENSG00000233673)	ENSG00000233673	null	null	1.36698
AL354872.2(ENSG00000271992)	ENSG00000271992	null	null	1.36667
RNF150(ENSG00000170153)	ENSG00000170153	null	null	1.3666
AC097382.2(ENSG00000245748)	ENSG00000245748	null	null	1.3641
SLC25A16(ENSG00000122912)	ENSG00000122912	null	null	1.36152
Z83851.1(ENSG00000233903)	ENSG00000233903	null	null	1.3609
ASPHD2(ENSG00000128203)	ENSG00000128203	null	null	1.35929
ZFP92(ENSG00000189420)	ENSG00000189420	null	null	1.35896
RAB30(ENSG00000137502)	ENSG00000137502	null	null	1.35632
FOXR2(ENSG00000189299)	ENSG00000189299	null	null	1.35397
CR392039.3(ENSG00000279501)	ENSG00000279501	null	null	1.35394
CLEC3A(ENSG00000166509)	ENSG00000166509	null	null	1.35253
MT-TC(ENSG00000210140)	ENSG00000210140	null	null	1.3484
AC105118.1(ENSG00000253931)	ENSG00000253931	null	null	1.34795
AC103591.4(ENSG00000285928)	ENSG00000285928	null	null	1.34716
FABP6(ENSG00000170231)	ENSG00000170231	null	null	1.34623
CLDN16(ENSG00000113946)	ENSG00000113946	null	null	1.34582
NAP1L2(ENSG00000186462)	ENSG00000186462	null	null	1.34582
SC5D(ENSG00000109929)	ENSG00000109929	null	null	1.3457
AC006480.1(ENSG00000228019)	ENSG00000228019	null	null	1.34528
LMCD1(ENSG00000071282)	ENSG00000071282	null	null	1.34486
FGF18(ENSG00000156427)	ENSG00000156427	null	null	1.34468
SLC16A4(ENSG00000168679)	ENSG00000168679	null	null	1.34407
SPDYE21P(ENSG00000230358)	ENSG00000230358	null	null	1.34387
AC005020.1(ENSG00000224448)	ENSG00000224448	null	null	1.34103
HRAT92(ENSG00000223855)	ENSG00000223855	null	null	1.34103
PAGE1(ENSG00000068985)	ENSG00000068985	null	null	1.34008
DSTN(ENSG00000125868)	ENSG00000125868	null	null	1.33919
AC124045.1(ENSG00000272077)	ENSG00000272077	null	null	1.33887
AC010329.1(ENSG00000268416)	ENSG00000268416	null	null	1.33624
CLEC18B(ENSG00000140839)	ENSG00000140839	null	null	1.33601
PCDH18(ENSG00000189184)	ENSG00000189184	null	null	1.33297
AC005546.1(ENSG00000266897)	ENSG00000266897	null	null	1.33218
NBPF6(ENSG00000186086)	ENSG00000186086	null	null	1.33082
AL157392.3(ENSG00000239665)	ENSG00000239665	null	null	1.33016
ACAP2-IT1(ENSG00000229325)	ENSG00000229325	null	null	1.3274
MT-TR(ENSG00000210174)	ENSG00000210174	null	null	1.32603
RAB11FIP1P1(ENSG00000228492)	ENSG00000228492	null	null	1.32601
CKMT1A(ENSG00000223572)	ENSG00000223572	null	null	1.32571
HSPA8P15(ENSG00000219395)	ENSG00000219395	null	null	1.32516
DLG2(ENSG00000150672)	ENSG00000150672	null	null	1.32418
MT-TL1(ENSG00000209082)	ENSG00000209082	null	null	1.3238
AL157756.1(ENSG00000254718)	ENSG00000254718	null	null	1.32336
AL021707.7(ENSG00000273076)	ENSG00000273076	null	null	1.32178
TAL2(ENSG00000186051)	ENSG00000186051	null	null	1.32178
U52111.1(ENSG00000232725)	ENSG00000232725	null	null	1.31967
KIAA0513(ENSG00000135709)	ENSG00000135709	null	null	1.31928
HLA-DQA2(ENSG00000237541)	ENSG00000237541	null	null	1.3191
TP53INP1(ENSG00000164938)	ENSG00000164938	null	null	1.31841
HLF(ENSG00000108924)	ENSG00000108924	null	null	1.31782
ADRB2(ENSG00000169252)	ENSG00000169252	null	null	1.31758
AKR1C1(ENSG00000187134)	ENSG00000187134	null	null	1.31651
ZNF714(ENSG00000160352)	ENSG00000160352	null	null	1.31594
DSCR9(ENSG00000230366)	ENSG00000230366	null	null	1.31333
BCKDHB(ENSG00000083123)	ENSG00000083123	null	null	1.31301
RPS11P5(ENSG00000232888)	ENSG00000232888	null	null	1.31166
MXRA5(ENSG00000101825)	ENSG00000101825	null	null	1.31087
ZNF391(ENSG00000124613)	ENSG00000124613	null	null	1.31067
CETN4P(ENSG00000224786)	ENSG00000224786	null	null	1.30932
SH3BP5-AS1(ENSG00000224660)	ENSG00000224660	null	null	1.3065
ARHGAP42(ENSG00000165895)	ENSG00000165895	null	null	1.30596
AP002761.4(ENSG00000260401)	ENSG00000260401	null	null	1.30452
C6orf132(ENSG00000188112)	ENSG00000188112	null	null	1.30378
DEPTOR(ENSG00000155792)	ENSG00000155792	null	null	1.30366
KCNMA1-AS1(ENSG00000236467)	ENSG00000236467	null	null	1.30329
ANKRD1(ENSG00000148677)	ENSG00000148677	null	null	1.30306
GABRA3(ENSG00000011677)	ENSG00000011677	null	null	1.30195
GREM2(ENSG00000180875)	ENSG00000180875	null	null	1.30182
SERPINA10(ENSG00000140093)	ENSG00000140093	null	null	1.30169
FTX(ENSG00000230590)	ENSG00000230590	null	null	1.30161
AC069257.2(ENSG00000237418)	ENSG00000237418	null	null	1.30044
SOX6(ENSG00000110693)	ENSG00000110693	null	null	1.29922
PRSS51(ENSG00000253649)	ENSG00000253649	null	null	1.29805
HIST4H4(ENSG00000197837)	ENSG00000197837	null	null	1.29694
FTHL17(ENSG00000132446)	ENSG00000132446	null	null	1.29602
ERC2(ENSG00000187672)	ENSG00000187672	null	null	1.29243
SLC6A17(ENSG00000197106)	ENSG00000197106	null	null	1.29209
SLC9A7P1(ENSG00000227825)	ENSG00000227825	null	null	1.29148
AC010735.2(ENSG00000272622)	ENSG00000272622	null	null	1.29128
SOX9(ENSG00000125398)	ENSG00000125398	null	null	1.28972
AC003965.2(ENSG00000263325)	ENSG00000263325	null	null	1.28843
AC138035.1(ENSG00000238035)	ENSG00000238035	null	null	1.28633
TGFB2-AS1(ENSG00000232480)	ENSG00000232480	null	null	1.28602
BX470102.2(ENSG00000285867)	ENSG00000285867	null	null	1.28578
ARMCX2(ENSG00000184867)	ENSG00000184867	null	null	1.28462
MT-CO1(ENSG00000198804)	ENSG00000198804	null	null	1.28424
FRMD3(ENSG00000172159)	ENSG00000172159	null	null	1.28363
CACNA2D1(ENSG00000153956)	ENSG00000153956	null	null	1.28192
ZACN(ENSG00000186919)	ENSG00000186919	null	null	1.28154
FOXD4(ENSG00000170122)	ENSG00000170122	null	null	1.28082
RHOB(ENSG00000143878)	ENSG00000143878	null	null	1.28069
ZNF814(ENSG00000204514)	ENSG00000204514	null	null	1.28012
AC023830.1(ENSG00000261442)	ENSG00000261442	null	null	1.27831
ZNF491(ENSG00000177599)	ENSG00000177599	null	null	1.27522
C12orf80(ENSG00000257137)	ENSG00000257137	null	null	1.27504
IFITM10(ENSG00000244242)	ENSG00000244242	null	null	1.27177
CNTNAP4(ENSG00000152910)	ENSG00000152910	null	null	1.27153
ACOX1(ENSG00000161533)	ENSG00000161533	null	null	1.27057
Z83843.1(ENSG00000271533)	ENSG00000271533	null	null	1.26988
AL512625.1(ENSG00000170161)	ENSG00000170161	null	null	1.2693
NFIB(ENSG00000147862)	ENSG00000147862	null	null	1.26898
STK32B(ENSG00000152953)	ENSG00000152953	null	null	1.26566
GRIK4(ENSG00000149403)	ENSG00000149403	null	null	1.26512
AC011476.3(ENSG00000267265)	ENSG00000267265	null	null	1.26469
CEMIP2(ENSG00000135048)	ENSG00000135048	null	null	1.26415
RTCA-AS1(ENSG00000224616)	ENSG00000224616	null	null	1.264
APOD(ENSG00000189058)	ENSG00000189058	null	null	1.26357
MXD1(ENSG00000059728)	ENSG00000059728	null	null	1.2634
SLC5A6(ENSG00000138074)	ENSG00000138074	null	null	1.26291
AC010271.1(ENSG00000268366)	ENSG00000268366	null	null	1.26272
SOD3(ENSG00000109610)	ENSG00000109610	null	null	1.25953
AC108062.1(ENSG00000251432)	ENSG00000251432	null	null	1.25942
ERVE-1(ENSG00000267259)	ENSG00000267259	null	null	1.25723
B3GAT2(ENSG00000112309)	ENSG00000112309	null	null	1.25721
Z83840.1(ENSG00000285531)	ENSG00000285531	null	null	1.25688
PLCE1(ENSG00000138193)	ENSG00000138193	null	null	1.25623
LINC01719(ENSG00000233396)	ENSG00000233396	null	null	1.25484
SDC2(ENSG00000169439)	ENSG00000169439	null	null	1.25376
MIR635(ENSG00000207561)	ENSG00000207561	null	null	1.25309
BHLHB9(ENSG00000198908)	ENSG00000198908	null	null	1.25076
AC109460.3(ENSG00000261067)	ENSG00000261067	null	null	1.25008
MB21D2(ENSG00000180611)	ENSG00000180611	null	null	1.24885
LINC00323(ENSG00000226496)	ENSG00000226496	null	null	1.24755
AC040162.3(ENSG00000263126)	ENSG00000263126	null	null	1.24678
DANT2(ENSG00000235244)	ENSG00000235244	null	null	1.24616
ZNF280A(ENSG00000169548)	ENSG00000169548	null	null	1.24551
EYA2(ENSG00000064655)	ENSG00000064655	null	null	1.24472
CNTN1(ENSG00000018236)	ENSG00000018236	null	null	1.24401
RPL37P6(ENSG00000241431)	ENSG00000241431	null	null	1.2434
AC010422.2(ENSG00000268945)	ENSG00000268945	null	null	1.24274
AC138473.1(ENSG00000270679)	ENSG00000270679	null	null	1.24211
VN1R107P(ENSG00000268545)	ENSG00000268545	null	null	1.24211
SLC9A1(ENSG00000090020)	ENSG00000090020	null	null	1.24116
AL353625.1(ENSG00000213073)	ENSG00000213073	null	null	1.23836
LINC01579(ENSG00000258754)	ENSG00000258754	null	null	1.23761
SNORA73B(ENSG00000200087)	ENSG00000200087	null	null	1.2375
RBPMS(ENSG00000157110)	ENSG00000157110	null	null	1.23584
CEACAM1(ENSG00000079385)	ENSG00000079385	null	null	1.2353
ARL15(ENSG00000185305)	ENSG00000185305	null	null	1.23509
AL033384.2(ENSG00000271218)	ENSG00000271218	null	null	1.23505
WFDC21P(ENSG00000261040)	ENSG00000261040	null	null	1.23494
AL109811.3(ENSG00000271895)	ENSG00000271895	null	null	1.23436
LINC00243(ENSG00000214894)	ENSG00000214894	null	null	1.23403
ZNF695(ENSG00000197472)	ENSG00000197472	null	null	1.23364
ADAM20P1(ENSG00000259158)	ENSG00000259158	null	null	1.23286
TNFRSF21(ENSG00000146072)	ENSG00000146072	null	null	1.23128
LAMC2(ENSG00000058085)	ENSG00000058085	null	null	1.23122
AC012181.1(ENSG00000261114)	ENSG00000261114	null	null	1.23116
FAM102A(ENSG00000167106)	ENSG00000167106	null	null	1.23085
Z97653.2(ENSG00000279255)	ENSG00000279255	null	null	1.22902
AC004754.1(ENSG00000269881)	ENSG00000269881	null	null	1.22857
TRIM58(ENSG00000162722)	ENSG00000162722	null	null	1.22728
VCAN(ENSG00000038427)	ENSG00000038427	null	null	1.22515
MIR22HG(ENSG00000186594)	ENSG00000186594	null	null	1.22461
ZNF676(ENSG00000196109)	ENSG00000196109	null	null	1.2243
SACS(ENSG00000151835)	ENSG00000151835	null	null	1.22358
RYR2(ENSG00000198626)	ENSG00000198626	null	null	1.22219
HYKK(ENSG00000188266)	ENSG00000188266	null	null	1.22201
MINDY3(ENSG00000148481)	ENSG00000148481	null	null	1.22072
ALDH4A1(ENSG00000159423)	ENSG00000159423	null	null	1.21998
F11-AS1(ENSG00000251165)	ENSG00000251165	null	null	1.21913
STEAP1(ENSG00000164647)	ENSG00000164647	null	null	1.21751
PALD1(ENSG00000107719)	ENSG00000107719	null	null	1.21683
CYP2B7P(ENSG00000256612)	ENSG00000256612	null	null	1.21614
ALDH3B2(ENSG00000132746)	ENSG00000132746	null	null	1.21605
ZNF658B(ENSG00000198416)	ENSG00000198416	null	null	1.21342
TBC1D8B(ENSG00000133138)	ENSG00000133138	null	null	1.2134
ATP8A1(ENSG00000124406)	ENSG00000124406	null	null	1.21316
CTH(ENSG00000116761)	ENSG00000116761	null	null	1.21128
AC104695.2(ENSG00000270210)	ENSG00000270210	null	null	1.20952
AL590282.1(ENSG00000274024)	ENSG00000274024	null	null	1.20952
AC007614.1(ENSG00000279249)	ENSG00000279249	null	null	1.20952
AC007923.1(ENSG00000263567)	ENSG00000263567	null	null	1.20952
NMNAT1(ENSG00000173614)	ENSG00000173614	null	null	1.20883
CXCL14(ENSG00000145824)	ENSG00000145824	null	null	1.20882
ZNF208(ENSG00000160321)	ENSG00000160321	null	null	1.20872
AL513523.1(ENSG00000223599)	ENSG00000223599	null	null	1.20854
SYBU(ENSG00000147642)	ENSG00000147642	null	null	1.20847
LRRN1(ENSG00000175928)	ENSG00000175928	null	null	1.20832
SATB1(ENSG00000182568)	ENSG00000182568	null	null	1.20809
DCAF8L1(ENSG00000226372)	ENSG00000226372	null	null	1.20672
AL513314.2(ENSG00000276997)	ENSG00000276997	null	null	1.20606
PLEKHA8P1(ENSG00000134297)	ENSG00000134297	null	null	1.20537
ADRA1B(ENSG00000170214)	ENSG00000170214	null	null	1.20431
AC092718.7(ENSG00000278985)	ENSG00000278985	null	null	1.20383
ZNF613(ENSG00000176024)	ENSG00000176024	null	null	1.20372
AP000345.2(ENSG00000272733)	ENSG00000272733	null	null	1.20324
AP001350.1(ENSG00000269570)	ENSG00000269570	null	null	1.20324
AP000580.1(ENSG00000219529)	ENSG00000219529	null	null	1.20324
LINC00993(ENSG00000235687)	ENSG00000235687	null	null	1.20324
KRTAP17-1(ENSG00000186860)	ENSG00000186860	null	null	1.20324
UBTFL2(ENSG00000234376)	ENSG00000234376	null	null	1.20324
AC142381.3(ENSG00000260628)	ENSG00000260628	null	null	1.20324
LAGE3P1(ENSG00000225693)	ENSG00000225693	null	null	1.20291
AC090198.1(ENSG00000253106)	ENSG00000253106	null	null	1.20278
FUT9(ENSG00000172461)	ENSG00000172461	null	null	1.20231
FAM107B(ENSG00000065809)	ENSG00000065809	null	null	1.20168
AL121894.2(ENSG00000270001)	ENSG00000270001	null	null	1.2005
AC005544.1(ENSG00000264491)	ENSG00000264491	null	null	1.19826
AC069547.1(ENSG00000279863)	ENSG00000279863	null	null	1.19815
ZBED5(ENSG00000236287)	ENSG00000236287	null	null	1.19609
FOXD4L4(ENSG00000184659)	ENSG00000184659	null	null	1.19588
ENG(ENSG00000106991)	ENSG00000106991	null	null	1.1957
PHLDA1(ENSG00000139289)	ENSG00000139289	null	null	1.19472
FAM124A(ENSG00000150510)	ENSG00000150510	null	null	1.19277
MYZAP(ENSG00000263155)	ENSG00000263155	null	null	1.19081
GLDC(ENSG00000178445)	ENSG00000178445	null	null	1.19047
TNFSF15(ENSG00000181634)	ENSG00000181634	null	null	1.18909
JUN(ENSG00000177606)	ENSG00000177606	null	null	1.18888
AC120114.3(ENSG00000279789)	ENSG00000279789	null	null	1.18839
SRGAP1(ENSG00000196935)	ENSG00000196935	null	null	1.18746
ZNF737(ENSG00000237440)	ENSG00000237440	null	null	1.18733
GLOD5(ENSG00000171433)	ENSG00000171433	null	null	1.18679
Z99129.4(ENSG00000279453)	ENSG00000279453	null	null	1.18518
ADSL(ENSG00000239900)	ENSG00000239900	null	null	1.18466
MAML2(ENSG00000184384)	ENSG00000184384	null	null	1.18456
PINK1-AS(ENSG00000117242)	ENSG00000117242	null	null	1.18383
RUNDC3A-AS1(ENSG00000267750)	ENSG00000267750	null	null	1.18324
IL18(ENSG00000150782)	ENSG00000150782	null	null	1.18224
NWD1(ENSG00000188039)	ENSG00000188039	null	null	1.18202
AC055764.2(ENSG00000273375)	ENSG00000273375	null	null	1.18112
BIN2(ENSG00000110934)	ENSG00000110934	null	null	1.18013
AZIN2(ENSG00000142920)	ENSG00000142920	null	null	1.17995
FOSL2(ENSG00000075426)	ENSG00000075426	null	null	1.17946
ERV3-1(ENSG00000213462)	ENSG00000213462	null	null	1.17865
HSPA1A(ENSG00000204389)	ENSG00000204389	null	null	1.17822
BLNK(ENSG00000095585)	ENSG00000095585	null	null	1.17787
PIK3R3(ENSG00000117461)	ENSG00000117461	null	null	1.17749
RNU6-882P(ENSG00000212327)	ENSG00000212327	null	null	1.17666
BACE2(ENSG00000182240)	ENSG00000182240	null	null	1.17643
CCL2(ENSG00000108691)	ENSG00000108691	null	null	1.17534
TMEM139(ENSG00000178826)	ENSG00000178826	null	null	1.17529
NIPAL2(ENSG00000104361)	ENSG00000104361	null	null	1.17508
DUSP26(ENSG00000133878)	ENSG00000133878	null	null	1.17469
ZNF66(ENSG00000160229)	ENSG00000160229	null	null	1.17362
GNMT(ENSG00000124713)	ENSG00000124713	null	null	1.17314
CSAD(ENSG00000139631)	ENSG00000139631	null	null	1.17104
FER1L5(ENSG00000249715)	ENSG00000249715	null	null	1.17078
AC107982.3(ENSG00000265478)	ENSG00000265478	null	null	1.17062
EEF1GP5(ENSG00000234785)	ENSG00000234785	null	null	1.17045
SLFN12(ENSG00000172123)	ENSG00000172123	null	null	1.16938
ZNF561(ENSG00000171469)	ENSG00000171469	null	null	1.16909
NCKAP5L(ENSG00000167566)	ENSG00000167566	null	null	1.16904
AC144831.1(ENSG00000261888)	ENSG00000261888	null	null	1.16863
DISP2(ENSG00000140323)	ENSG00000140323	null	null	1.16845
EIPR1-IT1(ENSG00000224885)	ENSG00000224885	null	null	1.16817
RPL22P3(ENSG00000226457)	ENSG00000226457	null	null	1.16817
SGCZ(ENSG00000185053)	ENSG00000185053	null	null	1.16817
GRHL3(ENSG00000158055)	ENSG00000158055	null	null	1.16777
MKRN2OS(ENSG00000225526)	ENSG00000225526	null	null	1.16641
AC022167.2(ENSG00000260276)	ENSG00000260276	null	null	1.16607
MBNL2(ENSG00000139793)	ENSG00000139793	null	null	1.16411
ESR2(ENSG00000140009)	ENSG00000140009	null	null	1.16326
AL731571.1(ENSG00000273599)	ENSG00000273599	null	null	1.16313
RAPSN(ENSG00000165917)	ENSG00000165917	null	null	1.16017
FBXL7(ENSG00000183580)	ENSG00000183580	null	null	1.15996
AC073342.1(ENSG00000231840)	ENSG00000231840	null	null	1.15891
ATP8B4(ENSG00000104043)	ENSG00000104043	null	null	1.15848
GOLGA7B(ENSG00000155265)	ENSG00000155265	null	null	1.15822
ZNF425(ENSG00000204947)	ENSG00000204947	null	null	1.15727
AC087521.2(ENSG00000246250)	ENSG00000246250	null	null	1.15627
GABARAPL1(ENSG00000139112)	ENSG00000139112	null	null	1.15593
CAVIN2(ENSG00000168497)	ENSG00000168497	null	null	1.15591
HOXC8(ENSG00000037965)	ENSG00000037965	null	null	1.15548
AL356274.2(ENSG00000279511)	ENSG00000279511	null	null	1.15544
CX3CL1(ENSG00000006210)	ENSG00000006210	null	null	1.15491
ENC1(ENSG00000171617)	ENSG00000171617	null	null	1.15237
ASAP1(ENSG00000153317)	ENSG00000153317	null	null	1.15205
AL022322.1(ENSG00000272720)	ENSG00000272720	null	null	1.15119
FAM110B(ENSG00000169122)	ENSG00000169122	null	null	1.15048
MATN2(ENSG00000132561)	ENSG00000132561	null	null	1.14968
ARRDC4(ENSG00000140450)	ENSG00000140450	null	null	1.14854
KRT86(ENSG00000170442)	ENSG00000170442	null	null	1.14853
CRACR2A(ENSG00000130038)	ENSG00000130038	null	null	1.14792
AP005119.2(ENSG00000265417)	ENSG00000265417	null	null	1.14772
CLDN1(ENSG00000163347)	ENSG00000163347	null	null	1.14691
SLC34A2(ENSG00000157765)	ENSG00000157765	null	null	1.14651
AC093484.4(ENSG00000266651)	ENSG00000266651	null	null	1.14626
RN7SL268P(ENSG00000244425)	ENSG00000244425	null	null	1.14599
AHR(ENSG00000106546)	ENSG00000106546	null	null	1.14487
AL159169.2(ENSG00000272871)	ENSG00000272871	null	null	1.14452
SFTPA2(ENSG00000185303)	ENSG00000185303	null	null	1.14371
WWTR1(ENSG00000018408)	ENSG00000018408	null	null	1.14202
CRISP3(ENSG00000096006)	ENSG00000096006	null	null	1.14175
PLA2G4C(ENSG00000105499)	ENSG00000105499	null	null	1.14165
CROT(ENSG00000005469)	ENSG00000005469	null	null	1.14094
SLC7A8(ENSG00000092068)	ENSG00000092068	null	null	1.14007
TUFT1(ENSG00000143367)	ENSG00000143367	null	null	1.13984
FBXO32(ENSG00000156804)	ENSG00000156804	null	null	1.13903
AGGF1P6(ENSG00000259836)	ENSG00000259836	null	null	1.13631
LAMTOR3(ENSG00000109270)	ENSG00000109270	null	null	1.1338
HTR7P1(ENSG00000183935)	ENSG00000183935	null	null	1.13139
AC106886.5(ENSG00000282034)	ENSG00000282034	null	null	1.13102
ESPNP(ENSG00000268869)	ENSG00000268869	null	null	1.13096
WDR26(ENSG00000162923)	ENSG00000162923	null	null	1.129
LMO4(ENSG00000143013)	ENSG00000143013	null	null	1.12818
AC145212.1(ENSG00000277400)	ENSG00000277400	null	null	1.12754
HECW2(ENSG00000138411)	ENSG00000138411	null	null	1.12731
AC145423.3(ENSG00000278112)	ENSG00000278112	null	null	1.12588
GDAP1(ENSG00000104381)	ENSG00000104381	null	null	1.12478
ANK1(ENSG00000029534)	ENSG00000029534	null	null	1.12348
KLK10(ENSG00000129451)	ENSG00000129451	null	null	1.12335
TMEM150A(ENSG00000168890)	ENSG00000168890	null	null	1.12264
AKAP6(ENSG00000151320)	ENSG00000151320	null	null	1.12261
AC006213.1(ENSG00000266921)	ENSG00000266921	null	null	1.12255
AC131009.3(ENSG00000273568)	ENSG00000273568	null	null	1.12197
ZNF716(ENSG00000182111)	ENSG00000182111	null	null	1.1218
AL161646.1(ENSG00000225768)	ENSG00000225768	null	null	1.1199
PALLD(ENSG00000129116)	ENSG00000129116	null	null	1.11988
TOB2P1(ENSG00000176933)	ENSG00000176933	null	null	1.11986
AC005104.1(ENSG00000223374)	ENSG00000223374	null	null	1.11973
AC108488.1(ENSG00000242282)	ENSG00000242282	null	null	1.11927
PRPS1(ENSG00000147224)	ENSG00000147224	null	null	1.11901
NCKAP5(ENSG00000176771)	ENSG00000176771	null	null	1.11756
MT-RNR2(ENSG00000210082)	ENSG00000210082	null	null	1.11723
IVL(ENSG00000163207)	ENSG00000163207	null	null	1.11685
XAGE2(ENSG00000155622)	ENSG00000155622	null	null	1.11626
KIF5C(ENSG00000168280)	ENSG00000168280	null	null	1.11556
LMO3(ENSG00000048540)	ENSG00000048540	null	null	1.11489
STS(ENSG00000101846)	ENSG00000101846	null	null	1.1144
AP000844.2(ENSG00000238117)	ENSG00000238117	null	null	1.11342
SPTLC3(ENSG00000172296)	ENSG00000172296	null	null	1.11332
TPM4(ENSG00000167460)	ENSG00000167460	null	null	1.11291
AP000851.2(ENSG00000281655)	ENSG00000281655	null	null	1.11247
CLUHP4(ENSG00000249003)	ENSG00000249003	null	null	1.10933
BTG1(ENSG00000133639)	ENSG00000133639	null	null	1.10928
SERPINE3(ENSG00000253309)	ENSG00000253309	null	null	1.10874
AC253536.2(ENSG00000228039)	ENSG00000228039	null	null	1.10756
VGLL3(ENSG00000206538)	ENSG00000206538	null	null	1.10676
NDN(ENSG00000182636)	ENSG00000182636	null	null	1.10619
AC067930.6(ENSG00000279605)	ENSG00000279605	null	null	1.10605
CLCA2(ENSG00000137975)	ENSG00000137975	null	null	1.10465
AC015987.1(ENSG00000224746)	ENSG00000224746	null	null	1.10413
AC067852.3(ENSG00000267632)	ENSG00000267632	null	null	1.10274
ERICD(ENSG00000280303)	ENSG00000280303	null	null	1.10254
RAB32(ENSG00000118508)	ENSG00000118508	null	null	1.10177
AL136304.1(ENSG00000272223)	ENSG00000272223	null	null	1.10171
AC103740.2(ENSG00000259727)	ENSG00000259727	null	null	1.1014
ARHGEF37(ENSG00000183111)	ENSG00000183111	null	null	1.10056
CD55(ENSG00000196352)	ENSG00000196352	null	null	1.09884
DNAJC12(ENSG00000108176)	ENSG00000108176	null	null	1.09811
AC009065.8(ENSG00000261663)	ENSG00000261663	null	null	1.09811
PAK2(ENSG00000180370)	ENSG00000180370	null	null	1.09789
ADGRF1(ENSG00000153292)	ENSG00000153292	null	null	1.09758
TUBA4A(ENSG00000127824)	ENSG00000127824	null	null	1.09664
AC023509.3(ENSG00000267281)	ENSG00000267281	null	null	1.09654
AC022400.5(ENSG00000272140)	ENSG00000272140	null	null	1.09647
SLC35F6(ENSG00000213699)	ENSG00000213699	null	null	1.09624
EFNA1(ENSG00000169242)	ENSG00000169242	null	null	1.09569
ZNF90(ENSG00000213988)	ENSG00000213988	null	null	1.09532
LINC00893(ENSG00000241769)	ENSG00000241769	null	null	1.09438
VN1R85P(ENSG00000269345)	ENSG00000269345	null	null	1.0942
AL139260.1(ENSG00000228436)	ENSG00000228436	null	null	1.09415
GRK6P1(ENSG00000215571)	ENSG00000215571	null	null	1.09404
AC011451.1(ENSG00000267510)	ENSG00000267510	null	null	1.09316
KIFC3(ENSG00000140859)	ENSG00000140859	null	null	1.0931
NETO2(ENSG00000171208)	ENSG00000171208	null	null	1.09223
AC004231.1(ENSG00000234477)	ENSG00000234477	null	null	1.09204
AL034374.1(ENSG00000271367)	ENSG00000271367	null	null	1.09116
C2orf72(ENSG00000204128)	ENSG00000204128	null	null	1.09112
DUSP8(ENSG00000184545)	ENSG00000184545	null	null	1.09062
AC115220.1(ENSG00000241149)	ENSG00000241149	null	null	1.09016
FGF11(ENSG00000161958)	ENSG00000161958	null	null	1.09015
IGFBP5(ENSG00000115461)	ENSG00000115461	null	null	1.08974
AC009107.2(ENSG00000260927)	ENSG00000260927	null	null	1.08962
RHOQP3(ENSG00000230756)	ENSG00000230756	null	null	1.08712
NANOS1(ENSG00000188613)	ENSG00000188613	null	null	1.08701
AL596244.1(ENSG00000261534)	ENSG00000261534	null	null	1.08698
AC138956.1(ENSG00000250909)	ENSG00000250909	null	null	1.08592
AC008663.1(ENSG00000253768)	ENSG00000253768	null	null	1.08466
EXTL3-AS1(ENSG00000246339)	ENSG00000246339	null	null	1.08287
OR7E108P(ENSG00000270432)	ENSG00000270432	null	null	1.08272
CCNJL(ENSG00000135083)	ENSG00000135083	null	null	1.08188
DNAJB9(ENSG00000128590)	ENSG00000128590	null	null	1.08092
SNRPN(ENSG00000128739)	ENSG00000128739	null	null	1.07925
Z92544.2(ENSG00000261659)	ENSG00000261659	null	null	1.07916
LRIF1(ENSG00000121931)	ENSG00000121931	null	null	1.07899
KITLG(ENSG00000049130)	ENSG00000049130	null	null	1.07893
AC106886.2(ENSG00000260899)	ENSG00000260899	null	null	1.0778
AP003498.2(ENSG00000285933)	ENSG00000285933	null	null	1.07746
COL22A1(ENSG00000169436)	ENSG00000169436	null	null	1.0764
HPGD(ENSG00000164120)	ENSG00000164120	null	null	1.07554
BPGM(ENSG00000172331)	ENSG00000172331	null	null	1.07508
AL117339.5(ENSG00000283930)	ENSG00000283930	null	null	1.07488
ENPP4(ENSG00000001561)	ENSG00000001561	null	null	1.07463
PXK(ENSG00000168297)	ENSG00000168297	null	null	1.07455
RRAGD(ENSG00000025039)	ENSG00000025039	null	null	1.07435
ANKHD1-EIF4EBP3(ENSG00000254996)	ENSG00000254996	null	null	1.07387
AL359881.1(ENSG00000269978)	ENSG00000269978	null	null	1.07255
SGSM1(ENSG00000167037)	ENSG00000167037	null	null	1.07237
DFFB(ENSG00000169598)	ENSG00000169598	null	null	1.07098
AC103974.1(ENSG00000254966)	ENSG00000254966	null	null	1.07066
USP54(ENSG00000166348)	ENSG00000166348	null	null	1.07051
FNBP1L(ENSG00000137942)	ENSG00000137942	null	null	1.0699
ZNF10(ENSG00000256223)	ENSG00000256223	null	null	1.06984
GDPGP1(ENSG00000183208)	ENSG00000183208	null	null	1.06974
RAB40A(ENSG00000172476)	ENSG00000172476	null	null	1.06923
AC022167.4(ENSG00000261481)	ENSG00000261481	null	null	1.06923
HSP90AA5P(ENSG00000205955)	ENSG00000205955	null	null	1.06832
PODNL1(ENSG00000132000)	ENSG00000132000	null	null	1.06824
AL137005.1(ENSG00000235538)	ENSG00000235538	null	null	1.06749
RASL11A(ENSG00000122035)	ENSG00000122035	null	null	1.06732
KIF28P(ENSG00000223519)	ENSG00000223519	null	null	1.06726
AL023284.4(ENSG00000260418)	ENSG00000260418	null	null	1.06672
TMEM75(ENSG00000280055)	ENSG00000280055	null	null	1.06667
ALDH1A1(ENSG00000165092)	ENSG00000165092	null	null	1.0663
AL445670.1(ENSG00000277103)	ENSG00000277103	null	null	1.0663
AP001972.5(ENSG00000279117)	ENSG00000279117	null	null	1.0663
ZNF556(ENSG00000172000)	ENSG00000172000	null	null	1.06616
SPRR3(ENSG00000163209)	ENSG00000163209	null	null	1.06587
AC103409.1(ENSG00000253901)	ENSG00000253901	null	null	1.06582
PKIA(ENSG00000171033)	ENSG00000171033	null	null	1.06511
FAM71F1(ENSG00000135248)	ENSG00000135248	null	null	1.06466
REEP5(ENSG00000129625)	ENSG00000129625	null	null	1.06301
AC132812.1(ENSG00000265298)	ENSG00000265298	null	null	1.06272
RUSC2(ENSG00000198853)	ENSG00000198853	null	null	1.06258
NR2F2(ENSG00000185551)	ENSG00000185551	null	null	1.06253
AC008440.1(ENSG00000228323)	ENSG00000228323	null	null	1.06246
AL391001.1(ENSG00000269887)	ENSG00000269887	null	null	1.06153
MAP6D1(ENSG00000180834)	ENSG00000180834	null	null	1.06076
AC023157.2(ENSG00000256843)	ENSG00000256843	null	null	1.06054
FBXO15(ENSG00000141665)	ENSG00000141665	null	null	1.05924
PGM2L1(ENSG00000165434)	ENSG00000165434	null	null	1.0591
ZNF546(ENSG00000187187)	ENSG00000187187	null	null	1.05885
BCRP2(ENSG00000169668)	ENSG00000169668	null	null	1.05861
MAN1A1(ENSG00000111885)	ENSG00000111885	null	null	1.05783
SRM(ENSG00000116649)	ENSG00000116649	null	null	1.05761
AL031777.3(ENSG00000282988)	ENSG00000282988	null	null	1.05737
AMOTL2(ENSG00000114019)	ENSG00000114019	null	null	1.05682
CRYGN(ENSG00000127377)	ENSG00000127377	null	null	1.05619
GUCY1A2(ENSG00000152402)	ENSG00000152402	null	null	1.05516
AC005070.3(ENSG00000272918)	ENSG00000272918	null	null	1.05488
VASH1-AS1(ENSG00000258301)	ENSG00000258301	null	null	1.05477
DIRAS3(ENSG00000162595)	ENSG00000162595	null	null	1.0545
GPR78(ENSG00000155269)	ENSG00000155269	null	null	1.05358
AC004801.5(ENSG00000258203)	ENSG00000258203	null	null	1.05336
MUCL1(ENSG00000172551)	ENSG00000172551	null	null	1.05309
AL139424.3(ENSG00000284735)	ENSG00000284735	null	null	1.05307
AC092171.2(ENSG00000230733)	ENSG00000230733	null	null	1.05221
RNF217(ENSG00000146373)	ENSG00000146373	null	null	1.05194
OR2A1-AS1(ENSG00000244479)	ENSG00000244479	null	null	1.05153
IMPG2(ENSG00000081148)	ENSG00000081148	null	null	1.05069
RRN3P3(ENSG00000257122)	ENSG00000257122	null	null	1.05042
BEND7(ENSG00000165626)	ENSG00000165626	null	null	1.05042
SELL(ENSG00000188404)	ENSG00000188404	null	null	1.05008
GLS(ENSG00000115419)	ENSG00000115419	null	null	1.04968
SLC35A1(ENSG00000164414)	ENSG00000164414	null	null	1.04898
MAFB(ENSG00000204103)	ENSG00000204103	null	null	1.04864
KLK14(ENSG00000129437)	ENSG00000129437	null	null	1.04573
NRG1-IT1(ENSG00000253974)	ENSG00000253974	null	null	1.04557
LYPD4(ENSG00000273111)	ENSG00000273111	null	null	1.04557
RAB3B(ENSG00000169213)	ENSG00000169213	null	null	1.04549
XKR4(ENSG00000206579)	ENSG00000206579	null	null	1.04434
HLA-DOB(ENSG00000241106)	ENSG00000241106	null	null	1.04422
RF00019(ENSG00000200090)	ENSG00000200090	null	null	1.04413
AL662795.2(ENSG00000280128)	ENSG00000280128	null	null	1.04386
ZNF614(ENSG00000142556)	ENSG00000142556	null	null	1.04383
AC073578.1(ENSG00000256209)	ENSG00000256209	null	null	1.04365
CTSD(ENSG00000117984)	ENSG00000117984	null	null	1.04234
ZNF736(ENSG00000234444)	ENSG00000234444	null	null	1.04223
IYD(ENSG00000009765)	ENSG00000009765	null	null	1.04151
HS6ST3(ENSG00000185352)	ENSG00000185352	null	null	1.04125
CDH10(ENSG00000040731)	ENSG00000040731	null	null	1.04117
AC239800.1(ENSG00000223779)	ENSG00000223779	null	null	1.04117
ZMYND15(ENSG00000141497)	ENSG00000141497	null	null	1.04049
HPX(ENSG00000110169)	ENSG00000110169	null	null	1.04047
SLC16A8(ENSG00000100156)	ENSG00000100156	null	null	1.03991
AC060814.3(ENSG00000268531)	ENSG00000268531	null	null	1.03986
SLC11A2(ENSG00000110911)	ENSG00000110911	null	null	1.03971
GDF5OS(ENSG00000204183)	ENSG00000204183	null	null	1.0397
AC005261.1(ENSG00000268205)	ENSG00000268205	null	null	1.03955
AL080317.1(ENSG00000230177)	ENSG00000230177	null	null	1.03937
ARHGEF3(ENSG00000163947)	ENSG00000163947	null	null	1.03925
FLJ30679(ENSG00000280278)	ENSG00000280278	null	null	1.03904
ST7-AS1(ENSG00000227199)	ENSG00000227199	null	null	1.03733
LINC01836(ENSG00000267530)	ENSG00000267530	null	null	1.03677
PCDHA10(ENSG00000250120)	ENSG00000250120	null	null	1.03673
PANO1(ENSG00000274897)	ENSG00000274897	null	null	1.03667
ADAM32(ENSG00000197140)	ENSG00000197140	null	null	1.03643
CSRNP3(ENSG00000178662)	ENSG00000178662	null	null	1.03642
SYT11(ENSG00000132718)	ENSG00000132718	null	null	1.03499
GAGE2A(ENSG00000189064)	ENSG00000189064	null	null	1.03463
TRIM60P18(ENSG00000227986)	ENSG00000227986	null	null	1.03446
RRAGC(ENSG00000116954)	ENSG00000116954	null	null	1.03409
RDH12(ENSG00000139988)	ENSG00000139988	null	null	1.03402
STON1(ENSG00000243244)	ENSG00000243244	null	null	1.03374
SLC43A2(ENSG00000167703)	ENSG00000167703	null	null	1.03293
LINC01963(ENSG00000260804)	ENSG00000260804	null	null	1.03133
SYT8(ENSG00000149043)	ENSG00000149043	null	null	1.03122
AL157935.2(ENSG00000257524)	ENSG00000257524	null	null	1.03074
OSBPL9(ENSG00000117859)	ENSG00000117859	null	null	1.03042
CGNL1(ENSG00000128849)	ENSG00000128849	null	null	1.03008
EPHA4(ENSG00000116106)	ENSG00000116106	null	null	1.02981
LGALS3(ENSG00000131981)	ENSG00000131981	null	null	1.02977
AL445483.1(ENSG00000260088)	ENSG00000260088	null	null	1.02912
MAL2-AS1(ENSG00000253972)	ENSG00000253972	null	null	1.02909
CALCRL(ENSG00000064989)	ENSG00000064989	null	null	1.02893
AL031658.2(ENSG00000278012)	ENSG00000278012	null	null	1.0289
AC078980.1(ENSG00000242029)	ENSG00000242029	null	null	1.0289
AL117344.1(ENSG00000218631)	ENSG00000218631	null	null	1.02844
AC023137.1(ENSG00000228950)	ENSG00000228950	null	null	1.02844
BTBD16(ENSG00000138152)	ENSG00000138152	null	null	1.02844
PRSS27(ENSG00000172382)	ENSG00000172382	null	null	1.0279
HLA-DQB1-AS1(ENSG00000223534)	ENSG00000223534	null	null	1.02725
SLC36A2(ENSG00000186335)	ENSG00000186335	null	null	1.02725
AL353807.4(ENSG00000271267)	ENSG00000271267	null	null	1.02708
C4orf50(ENSG00000181215)	ENSG00000181215	null	null	1.02706
AL359979.2(ENSG00000236846)	ENSG00000236846	null	null	1.02692
MT-TM(ENSG00000210112)	ENSG00000210112	null	null	1.02612
PQLC2L(ENSG00000174899)	ENSG00000174899	null	null	1.02535
SERPINF2(ENSG00000167711)	ENSG00000167711	null	null	1.02514
MATN3(ENSG00000132031)	ENSG00000132031	null	null	1.02496
CPA5(ENSG00000158525)	ENSG00000158525	null	null	1.02487
DPY19L2P4(ENSG00000235436)	ENSG00000235436	null	null	1.02472
AL360270.2(ENSG00000261654)	ENSG00000261654	null	null	1.02463
CR381670.1(ENSG00000278931)	ENSG00000278931	null	null	1.02215
PLSCR3(ENSG00000187838)	ENSG00000187838	null	null	1.02131
AL136981.2(ENSG00000275318)	ENSG00000275318	null	null	1.02119
TNFAIP8L2(ENSG00000163154)	ENSG00000163154	null	null	1.02119
AC061965.1(ENSG00000259299)	ENSG00000259299	null	null	1.02119
PRKAR1B(ENSG00000188191)	ENSG00000188191	null	null	1.02029
RBFADN(ENSG00000261126)	ENSG00000261126	null	null	1.02017
BTK(ENSG00000010671)	ENSG00000010671	null	null	1.02017
C17orf51(ENSG00000212719)	ENSG00000212719	null	null	1.01922
HSD17B6(ENSG00000025423)	ENSG00000025423	null	null	1.01845
SV2B(ENSG00000185518)	ENSG00000185518	null	null	1.01824
CYB5A(ENSG00000166347)	ENSG00000166347	null	null	1.01598
PTGER3(ENSG00000050628)	ENSG00000050628	null	null	1.01593
GNA14(ENSG00000156049)	ENSG00000156049	null	null	1.01537
AC099548.2(ENSG00000253882)	ENSG00000253882	null	null	1.01517
HS3ST1(ENSG00000002587)	ENSG00000002587	null	null	1.01406
ESRRAP2(ENSG00000235438)	ENSG00000235438	null	null	1.01392
ATP6V1B2(ENSG00000147416)	ENSG00000147416	null	null	1.01387
SLC22A20P(ENSG00000197847)	ENSG00000197847	null	null	1.01349
AC093797.1(ENSG00000233110)	ENSG00000233110	null	null	1.01219
NOXRED1(ENSG00000165555)	ENSG00000165555	null	null	1.01145
LTF(ENSG00000012223)	ENSG00000012223	null	null	1.01107
C1orf53(ENSG00000203724)	ENSG00000203724	null	null	1.01044
AC019069.1(ENSG00000272711)	ENSG00000272711	null	null	1.00922
AC005779.1(ENSG00000266958)	ENSG00000266958	null	null	1.00917
FAM71D(ENSG00000172717)	ENSG00000172717	null	null	1.00917
KLHL41(ENSG00000239474)	ENSG00000239474	null	null	1.00817
HHIPL2(ENSG00000143512)	ENSG00000143512	null	null	1.00739
NIPAL3(ENSG00000001461)	ENSG00000001461	null	null	1.00711
AC093297.2(ENSG00000272335)	ENSG00000272335	null	null	1.00649
HSPA1B(ENSG00000204388)	ENSG00000204388	null	null	1.00586
AL133342.1(ENSG00000278231)	ENSG00000278231	null	null	1.00564
AL035661.1(ENSG00000274173)	ENSG00000274173	null	null	1.00557
CHP1(ENSG00000187446)	ENSG00000187446	null	null	1.00551
AC093277.1(ENSG00000283286)	ENSG00000283286	null	null	1.00498
YEATS2-AS1(ENSG00000233885)	ENSG00000233885	null	null	1.00468
RPS10(ENSG00000124614)	ENSG00000124614	null	null	1.00463
SGSH(ENSG00000181523)	ENSG00000181523	null	null	1.00455
FOXD4L5(ENSG00000204779)	ENSG00000204779	null	null	1.00436
IL36RN(ENSG00000136695)	ENSG00000136695	null	null	1.00436
SERHL2(ENSG00000183569)	ENSG00000183569	null	null	1.0041
AC004889.1(ENSG00000244198)	ENSG00000244198	null	null	1.00408
CLSTN3(ENSG00000139182)	ENSG00000139182	null	null	1.00408
CHRNB2(ENSG00000160716)	ENSG00000160716	null	null	1.00369
AP000346.2(ENSG00000234353)	ENSG00000234353	null	null	1.00331
LIX1-AS1(ENSG00000251513)	ENSG00000251513	null	null	1.00331
CYTOR(ENSG00000222041)	ENSG00000222041	null	null	1.00306
AL356277.3(ENSG00000272243)	ENSG00000272243	null	null	1.00196
SHOC2(ENSG00000108061)	ENSG00000108061	null	null	1.00191
KYNU(ENSG00000115919)	ENSG00000115919	null	null	1.00179
HLA-DOA(ENSG00000204252)	ENSG00000204252	null	null	1.00154
PCDHA11(ENSG00000249158)	ENSG00000249158	null	null	1.00068
AL138820.1(ENSG00000277151)	ENSG00000277151	null	null	0.998916
DNLZ(ENSG00000213221)	ENSG00000213221	null	null	0.998849
AC120036.4(ENSG00000255366)	ENSG00000255366	null	null	0.998778
MRPL45P2(ENSG00000228782)	ENSG00000228782	null	null	0.997802
S100A9(ENSG00000163220)	ENSG00000163220	null	null	0.997775
WLS(ENSG00000116729)	ENSG00000116729	null	null	0.997606
KAAG1(ENSG00000146049)	ENSG00000146049	null	null	0.997394
SHOX2(ENSG00000168779)	ENSG00000168779	null	null	0.997337
ERVV-2(ENSG00000268964)	ENSG00000268964	null	null	0.997213
SSPN(ENSG00000123096)	ENSG00000123096	null	null	0.9967
LYPD8(ENSG00000259823)	ENSG00000259823	null	null	0.995943
THBS2(ENSG00000186340)	ENSG00000186340	null	null	0.995778
AC003681.1(ENSG00000279159)	ENSG00000279159	null	null	0.995748
AC004771.5(ENSG00000262678)	ENSG00000262678	null	null	0.995012
SNAI3-AS1(ENSG00000260630)	ENSG00000260630	null	null	0.993665
PLEKHF2(ENSG00000175895)	ENSG00000175895	null	null	0.993622
CHI3L2(ENSG00000064886)	ENSG00000064886	null	null	0.993559
EPHA8(ENSG00000070886)	ENSG00000070886	null	null	0.993056
TMEM170B(ENSG00000205269)	ENSG00000205269	null	null	0.992262
RARB(ENSG00000077092)	ENSG00000077092	null	null	0.992139
TMEM263(ENSG00000151135)	ENSG00000151135	null	null	0.992104
VPS18(ENSG00000104142)	ENSG00000104142	null	null	0.991327
NBPF10(ENSG00000271425)	ENSG00000271425	null	null	0.988645
TIPARP-AS1(ENSG00000243926)	ENSG00000243926	null	null	0.988491
AC008982.2(ENSG00000269688)	ENSG00000269688	null	null	0.988116
AC012181.2(ENSG00000261270)	ENSG00000261270	null	null	0.987677
FAM71F2(ENSG00000205085)	ENSG00000205085	null	null	0.987471
VPS53(ENSG00000141252)	ENSG00000141252	null	null	0.987461
ST3GAL1P1(ENSG00000250656)	ENSG00000250656	null	null	0.98608
LYRM4-AS1(ENSG00000272142)	ENSG00000272142	null	null	0.985604
TRPM8(ENSG00000144481)	ENSG00000144481	null	null	0.985552
LINC01869(ENSG00000180279)	ENSG00000180279	null	null	0.985437
EDNRB(ENSG00000136160)	ENSG00000136160	null	null	0.985284
ARHGAP32(ENSG00000134909)	ENSG00000134909	null	null	0.985004
AP000238.1(ENSG00000273464)	ENSG00000273464	null	null	0.984856
ELF3-AS1(ENSG00000234678)	ENSG00000234678	null	null	0.984633
AC005696.3(ENSG00000272911)	ENSG00000272911	null	null	0.98391
ZNF420(ENSG00000197050)	ENSG00000197050	null	null	0.983753
OR8G3P(ENSG00000255425)	ENSG00000255425	null	null	0.983702
SLC25A1P1(ENSG00000254479)	ENSG00000254479	null	null	0.983529
GTF2IP6(ENSG00000266736)	ENSG00000266736	null	null	0.98335
QDPR(ENSG00000151552)	ENSG00000151552	null	null	0.982937
AC002351.1(ENSG00000258240)	ENSG00000258240	null	null	0.982841
TNC(ENSG00000041982)	ENSG00000041982	null	null	0.981937
FBXW4P1(ENSG00000230701)	ENSG00000230701	null	null	0.98176
AL449212.1(ENSG00000244932)	ENSG00000244932	null	null	0.981579
CREG2(ENSG00000175874)	ENSG00000175874	null	null	0.981519
AL590369.1(ENSG00000234789)	ENSG00000234789	null	null	0.981519
AP001020.2(ENSG00000264635)	ENSG00000264635	null	null	0.981519
AP000692.1(ENSG00000228107)	ENSG00000228107	null	null	0.981519
AC010655.2(ENSG00000240758)	ENSG00000240758	null	null	0.981509
ADSS(ENSG00000035687)	ENSG00000035687	null	null	0.981064
PDPK2P(ENSG00000205918)	ENSG00000205918	null	null	0.980531
AC011447.6(ENSG00000279039)	ENSG00000279039	null	null	0.980477
MED23(ENSG00000112282)	ENSG00000112282	null	null	0.980253
NR3C2(ENSG00000151623)	ENSG00000151623	null	null	0.979601
MTMR9(ENSG00000104643)	ENSG00000104643	null	null	0.978468
SHISA9(ENSG00000237515)	ENSG00000237515	null	null	0.978455
SMIM22(ENSG00000267795)	ENSG00000267795	null	null	0.978284
AC011477.3(ENSG00000267565)	ENSG00000267565	null	null	0.97822
MPHOSPH6(ENSG00000135698)	ENSG00000135698	null	null	0.977969
AC092368.3(ENSG00000261512)	ENSG00000261512	null	null	0.977599
AC005154.4(ENSG00000264520)	ENSG00000264520	null	null	0.977533
AC136475.10(ENSG00000277290)	ENSG00000277290	null	null	0.976881
ABHD5(ENSG00000011198)	ENSG00000011198	null	null	0.976269
CRIM1(ENSG00000150938)	ENSG00000150938	null	null	0.975955
SRSF12(ENSG00000154548)	ENSG00000154548	null	null	0.975755
NBEAP3(ENSG00000223875)	ENSG00000223875	null	null	0.975755
AC023141.2(ENSG00000224484)	ENSG00000224484	null	null	0.975755
CD244(ENSG00000122223)	ENSG00000122223	null	null	0.975755
SLC6A2(ENSG00000103546)	ENSG00000103546	null	null	0.975755
AC064807.2(ENSG00000253844)	ENSG00000253844	null	null	0.975063
WASF4P(ENSG00000188459)	ENSG00000188459	null	null	0.974847
DPP4(ENSG00000197635)	ENSG00000197635	null	null	0.974657
HIST1H1C(ENSG00000187837)	ENSG00000187837	null	null	0.974655
AL358613.2(ENSG00000279607)	ENSG00000279607	null	null	0.973652
AC027279.3(ENSG00000279732)	ENSG00000279732	null	null	0.973652
CNTN2(ENSG00000184144)	ENSG00000184144	null	null	0.973652
AC073052.1(ENSG00000228446)	ENSG00000228446	null	null	0.973652
AC012645.2(ENSG00000261367)	ENSG00000261367	null	null	0.973652
AC113414.1(ENSG00000254186)	ENSG00000254186	null	null	0.973652
RNU7-40P(ENSG00000252206)	ENSG00000252206	null	null	0.973652
AC012184.2(ENSG00000260537)	ENSG00000260537	null	null	0.973652
RN7SL605P(ENSG00000265566)	ENSG00000265566	null	null	0.973652
AL138759.1(ENSG00000244332)	ENSG00000244332	null	null	0.973652
NLRP11(ENSG00000179873)	ENSG00000179873	null	null	0.973652
FXYD1(ENSG00000266964)	ENSG00000266964	null	null	0.973652
AC003005.1(ENSG00000268107)	ENSG00000268107	null	null	0.973365
PGM5(ENSG00000154330)	ENSG00000154330	null	null	0.973355
AC005042.1(ENSG00000227331)	ENSG00000227331	null	null	0.973355
AC044802.1(ENSG00000246777)	ENSG00000246777	null	null	0.973355
AC009163.3(ENSG00000261476)	ENSG00000261476	null	null	0.973355
AC019226.1(ENSG00000281469)	ENSG00000281469	null	null	0.973355
AC241377.4(ENSG00000285215)	ENSG00000285215	null	null	0.973355
HNRNPUL2-BSCL2(ENSG00000234857)	ENSG00000234857	null	null	0.973355
RF00406(ENSG00000199787)	ENSG00000199787	null	null	0.973355
DGKK(ENSG00000274588)	ENSG00000274588	null	null	0.973355
AL805961.1(ENSG00000284668)	ENSG00000284668	null	null	0.973236
AC011586.2(ENSG00000253496)	ENSG00000253496	null	null	0.973134
PTPRVP(ENSG00000243323)	ENSG00000243323	null	null	0.971948
LRP1B(ENSG00000168702)	ENSG00000168702	null	null	0.971893
WSCD1(ENSG00000179314)	ENSG00000179314	null	null	0.970547
SLC26A7(ENSG00000147606)	ENSG00000147606	null	null	0.970071
OR51B5(ENSG00000167355)	ENSG00000167355	null	null	0.970056
LIMA1(ENSG00000050405)	ENSG00000050405	null	null	0.969303
TPRG1L(ENSG00000158109)	ENSG00000158109	null	null	0.968907
LINC00240(ENSG00000224843)	ENSG00000224843	null	null	0.968899
RAB18(ENSG00000099246)	ENSG00000099246	null	null	0.968515
MIR181A2HG(ENSG00000224020)	ENSG00000224020	null	null	0.968186
ADGRE2(ENSG00000127507)	ENSG00000127507	null	null	0.968025
LNPEP(ENSG00000113441)	ENSG00000113441	null	null	0.967468
AC087752.4(ENSG00000272509)	ENSG00000272509	null	null	0.967342
MID1(ENSG00000101871)	ENSG00000101871	null	null	0.967226
TMEM43(ENSG00000170876)	ENSG00000170876	null	null	0.966829
AL139383.1(ENSG00000230490)	ENSG00000230490	null	null	0.966492
SHC2(ENSG00000129946)	ENSG00000129946	null	null	0.966441
AL353622.1(ENSG00000270605)	ENSG00000270605	null	null	0.96619
RNU4-23P(ENSG00000199709)	ENSG00000199709	null	null	0.965995
SLC12A5-AS1(ENSG00000204044)	ENSG00000204044	null	null	0.965308
ELMO1(ENSG00000155849)	ENSG00000155849	null	null	0.964165
FLVCR2(ENSG00000119686)	ENSG00000119686	null	null	0.964097
AC073073.2(ENSG00000272604)	ENSG00000272604	null	null	0.964027
GTF2E1(ENSG00000153767)	ENSG00000153767	null	null	0.96392
CALD1(ENSG00000122786)	ENSG00000122786	null	null	0.963754
CHIC1(ENSG00000204116)	ENSG00000204116	null	null	0.963744
MET(ENSG00000105976)	ENSG00000105976	null	null	0.963534
SCD5(ENSG00000145284)	ENSG00000145284	null	null	0.963323
ZNF669(ENSG00000188295)	ENSG00000188295	null	null	0.963294
CYP21A1P(ENSG00000204338)	ENSG00000204338	null	null	0.963248
GCNT1(ENSG00000187210)	ENSG00000187210	null	null	0.962987
ARRDC3(ENSG00000113369)	ENSG00000113369	null	null	0.962927
AL031587.3(ENSG00000272582)	ENSG00000272582	null	null	0.962677
OTP(ENSG00000171540)	ENSG00000171540	null	null	0.962677
KCNJ13(ENSG00000115474)	ENSG00000115474	null	null	0.962677
RF00003(ENSG00000273727)	ENSG00000273727	null	null	0.962677
SYDE1(ENSG00000105137)	ENSG00000105137	null	null	0.962426
CLEC4F(ENSG00000152672)	ENSG00000152672	null	null	0.961777
SLC40A1(ENSG00000138449)	ENSG00000138449	null	null	0.961464
AC005831.1(ENSG00000280202)	ENSG00000280202	null	null	0.961429
AL450992.3(ENSG00000285651)	ENSG00000285651	null	null	0.961429
AL035685.1(ENSG00000283529)	ENSG00000283529	null	null	0.961429
AC004801.2(ENSG00000240399)	ENSG00000240399	null	null	0.961306
PLP1(ENSG00000123560)	ENSG00000123560	null	null	0.961306
PSMA2(ENSG00000106588)	ENSG00000106588	null	null	0.961046
AL365277.1(ENSG00000228060)	ENSG00000228060	null	null	0.960666
ZNF596(ENSG00000172748)	ENSG00000172748	null	null	0.960618
AC012174.1(ENSG00000260115)	ENSG00000260115	null	null	0.959917
AARSD1(ENSG00000266967)	ENSG00000266967	null	null	0.959765
RNU6-387P(ENSG00000223263)	ENSG00000223263	null	null	0.95925
AC011477.7(ENSG00000275540)	ENSG00000275540	null	null	0.95925
AC109779.1(ENSG00000223930)	ENSG00000223930	null	null	0.95925
IGKV2OR2-7D(ENSG00000271015)	ENSG00000271015	null	null	0.95925
LINC02530(ENSG00000234015)	ENSG00000234015	null	null	0.95925
ZNF225(ENSG00000256294)	ENSG00000256294	null	null	0.958992
GBX2(ENSG00000168505)	ENSG00000168505	null	null	0.958872
EHF(ENSG00000135373)	ENSG00000135373	null	null	0.957991
FERMT1(ENSG00000101311)	ENSG00000101311	null	null	0.957802
SEMA7A(ENSG00000138623)	ENSG00000138623	null	null	0.957435
CPO(ENSG00000144410)	ENSG00000144410	null	null	0.957247
AC140481.3(ENSG00000282944)	ENSG00000282944	null	null	0.957247
AP001056.2(ENSG00000285413)	ENSG00000285413	null	null	0.957247
RPL7P42(ENSG00000241825)	ENSG00000241825	null	null	0.957247
ARID5B(ENSG00000150347)	ENSG00000150347	null	null	0.957092
SH3TC2(ENSG00000169247)	ENSG00000169247	null	null	0.956641
GPR83(ENSG00000123901)	ENSG00000123901	null	null	0.956272
RCHY1(ENSG00000163743)	ENSG00000163743	null	null	0.956272
TMEM260(ENSG00000070269)	ENSG00000070269	null	null	0.955666
HK2(ENSG00000159399)	ENSG00000159399	null	null	0.955559
EPGN(ENSG00000182585)	ENSG00000182585	null	null	0.955417
KNG1(ENSG00000113889)	ENSG00000113889	null	null	0.955167
DFFBP1(ENSG00000232303)	ENSG00000232303	null	null	0.955167
AL512343.1(ENSG00000270598)	ENSG00000270598	null	null	0.955167
NSG1(ENSG00000168824)	ENSG00000168824	null	null	0.95516
AC009318.2(ENSG00000273680)	ENSG00000273680	null	null	0.955034
RF00019(ENSG00000223060)	ENSG00000223060	null	null	0.954729
RAET1G(ENSG00000203722)	ENSG00000203722	null	null	0.954342
AC018558.2(ENSG00000261350)	ENSG00000261350	null	null	0.954033
P2RY6(ENSG00000171631)	ENSG00000171631	null	null	0.953586
ZNF423(ENSG00000102935)	ENSG00000102935	null	null	0.953388
YBX3P1(ENSG00000261614)	ENSG00000261614	null	null	0.953388
HMBOX1(ENSG00000147421)	ENSG00000147421	null	null	0.953211
MTERF2(ENSG00000120832)	ENSG00000120832	null	null	0.952887
NDUFA7(ENSG00000267855)	ENSG00000267855	null	null	0.9523
MTCO1P12(ENSG00000237973)	ENSG00000237973	null	null	0.951629
AF129075.2(ENSG00000273254)	ENSG00000273254	null	null	0.951443
AC122707.1(ENSG00000248285)	ENSG00000248285	null	null	0.951443
ARL5C(ENSG00000141748)	ENSG00000141748	null	null	0.951443
C17orf77(ENSG00000182352)	ENSG00000182352	null	null	0.951443
ABCA9-AS1(ENSG00000231749)	ENSG00000231749	null	null	0.951443
PNPLA7(ENSG00000130653)	ENSG00000130653	null	null	0.950708
AC004223.3(ENSG00000273687)	ENSG00000273687	null	null	0.950691
ZNF441(ENSG00000197044)	ENSG00000197044	null	null	0.949753
FLJ20021(ENSG00000254531)	ENSG00000254531	null	null	0.94966
ZNF780B(ENSG00000128000)	ENSG00000128000	null	null	0.949242
AC005034.3(ENSG00000270696)	ENSG00000270696	null	null	0.947949
PLEKHG7(ENSG00000187510)	ENSG00000187510	null	null	0.947743
ANKRD18CP(ENSG00000159712)	ENSG00000159712	null	null	0.947456
NEDD4L(ENSG00000049759)	ENSG00000049759	null	null	0.947325
FPR3(ENSG00000187474)	ENSG00000187474	null	null	0.94655
AL365181.3(ENSG00000272405)	ENSG00000272405	null	null	0.945795
AP001351.1(ENSG00000248027)	ENSG00000248027	null	null	0.945346
GATD3A(ENSG00000160221)	ENSG00000160221	null	null	0.944966
BET1(ENSG00000105829)	ENSG00000105829	null	null	0.944547
ZKSCAN3(ENSG00000189298)	ENSG00000189298	null	null	0.944307
AC244197.2(ENSG00000238039)	ENSG00000238039	null	null	0.944221
PMFBP1(ENSG00000118557)	ENSG00000118557	null	null	0.944182
GTF3C6(ENSG00000155115)	ENSG00000155115	null	null	0.944055
LINC02600(ENSG00000250986)	ENSG00000250986	null	null	0.943959
AL662907.2(ENSG00000279179)	ENSG00000279179	null	null	0.943919
LRRK2(ENSG00000188906)	ENSG00000188906	null	null	0.943712
ZDHHC7(ENSG00000153786)	ENSG00000153786	null	null	0.943367
PARP11(ENSG00000111224)	ENSG00000111224	null	null	0.943184
PLEKHB1(ENSG00000021300)	ENSG00000021300	null	null	0.942889
SERAC1(ENSG00000122335)	ENSG00000122335	null	null	0.941988
AC093157.1(ENSG00000233184)	ENSG00000233184	null	null	0.941972
ZNF532(ENSG00000074657)	ENSG00000074657	null	null	0.94175
S100A8(ENSG00000143546)	ENSG00000143546	null	null	0.94165
SNORD100(ENSG00000221500)	ENSG00000221500	null	null	0.941578
AGPAT4(ENSG00000026652)	ENSG00000026652	null	null	0.941253
ARL4D(ENSG00000175906)	ENSG00000175906	null	null	0.941224
NPIPB3(ENSG00000169246)	ENSG00000169246	null	null	0.941186
RPL23P8(ENSG00000219451)	ENSG00000219451	null	null	0.939346
AC008429.2(ENSG00000253785)	ENSG00000253785	null	null	0.938677
ZNF92(ENSG00000146757)	ENSG00000146757	null	null	0.938595
PPFIBP2(ENSG00000166387)	ENSG00000166387	null	null	0.938553
VDR(ENSG00000111424)	ENSG00000111424	null	null	0.938461
RAET1K(ENSG00000218358)	ENSG00000218358	null	null	0.937732
LINC01578(ENSG00000272888)	ENSG00000272888	null	null	0.937194
TNNC1(ENSG00000114854)	ENSG00000114854	null	null	0.936967
CPNE3(ENSG00000085719)	ENSG00000085719	null	null	0.936962
ZG16B(ENSG00000162078)	ENSG00000162078	null	null	0.936711
TMEM163(ENSG00000152128)	ENSG00000152128	null	null	0.936476
AL136531.1(ENSG00000229728)	ENSG00000229728	null	null	0.936308
DIO2-AS1(ENSG00000258766)	ENSG00000258766	null	null	0.936208
AC010422.6(ENSG00000269693)	ENSG00000269693	null	null	0.936154
AL035071.1(ENSG00000260257)	ENSG00000260257	null	null	0.935
LINC01611(ENSG00000231776)	ENSG00000231776	null	null	0.934859
TSPAN2(ENSG00000134198)	ENSG00000134198	null	null	0.934091
NPL(ENSG00000135838)	ENSG00000135838	null	null	0.934069
AL136164.4(ENSG00000279312)	ENSG00000279312	null	null	0.934025
ANKRD35(ENSG00000198483)	ENSG00000198483	null	null	0.933713
IMPDH1P5(ENSG00000213513)	ENSG00000213513	null	null	0.933677
AL009178.3(ENSG00000285212)	ENSG00000285212	null	null	0.933496
NRG2(ENSG00000158458)	ENSG00000158458	null	null	0.933282
ZNF660(ENSG00000144792)	ENSG00000144792	null	null	0.932895
ABRACL(ENSG00000146386)	ENSG00000146386	null	null	0.932401
UQCRHL(ENSG00000233954)	ENSG00000233954	null	null	0.932258
EIF4A1(ENSG00000161960)	ENSG00000161960	null	null	0.931964
ALDH1A3(ENSG00000184254)	ENSG00000184254	null	null	0.931948
TCF4(ENSG00000196628)	ENSG00000196628	null	null	0.931716
DHCR24(ENSG00000116133)	ENSG00000116133	null	null	0.93135
STRA6(ENSG00000137868)	ENSG00000137868	null	null	0.931252
DTX2(ENSG00000091073)	ENSG00000091073	null	null	0.929921
RAB29(ENSG00000117280)	ENSG00000117280	null	null	0.929707
YWHAEP5(ENSG00000234645)	ENSG00000234645	null	null	0.929609
SCN9A(ENSG00000169432)	ENSG00000169432	null	null	0.929547
THNSL1(ENSG00000185875)	ENSG00000185875	null	null	0.928777
MFAP3L(ENSG00000198948)	ENSG00000198948	null	null	0.928352
KCNAB1(ENSG00000169282)	ENSG00000169282	null	null	0.928015
AL031709.1(ENSG00000260425)	ENSG00000260425	null	null	0.927958
C1orf115(ENSG00000162817)	ENSG00000162817	null	null	0.927911
AC022417.1(ENSG00000279923)	ENSG00000279923	null	null	0.92726
ZNF93(ENSG00000184635)	ENSG00000184635	null	null	0.927074
RNF207(ENSG00000158286)	ENSG00000158286	null	null	0.926646
CAB39L(ENSG00000102547)	ENSG00000102547	null	null	0.925939
ADAMTS19-AS1(ENSG00000249421)	ENSG00000249421	null	null	0.925859
AC135279.1(ENSG00000255566)	ENSG00000255566	null	null	0.92551
KRT18(ENSG00000111057)	ENSG00000111057	null	null	0.925475
KLHDC10(ENSG00000128607)	ENSG00000128607	null	null	0.925174
ANK2(ENSG00000145362)	ENSG00000145362	null	null	0.924524
PGRMC2(ENSG00000164040)	ENSG00000164040	null	null	0.923992
SYDE2(ENSG00000097096)	ENSG00000097096	null	null	0.923908
AC110619.1(ENSG00000218416)	ENSG00000218416	null	null	0.923838
UPP2(ENSG00000007001)	ENSG00000007001	null	null	0.923041
AC012170.2(ENSG00000259298)	ENSG00000259298	null	null	0.922139
GPSM3(ENSG00000213654)	ENSG00000213654	null	null	0.921236
ABCA5(ENSG00000154265)	ENSG00000154265	null	null	0.920173
COMMD2(ENSG00000114744)	ENSG00000114744	null	null	0.920162
USP32P3(ENSG00000189423)	ENSG00000189423	null	null	0.920014
AP005212.4(ENSG00000283294)	ENSG00000283294	null	null	0.919718
ACVR1(ENSG00000115170)	ENSG00000115170	null	null	0.919621
ZMPSTE24(ENSG00000084073)	ENSG00000084073	null	null	0.919561
SPRY2(ENSG00000136158)	ENSG00000136158	null	null	0.918771
AL360270.1(ENSG00000232811)	ENSG00000232811	null	null	0.918718
AL162586.1(ENSG00000225032)	ENSG00000225032	null	null	0.91816
EIF4EBP3(ENSG00000243056)	ENSG00000243056	null	null	0.916905
ZNF32-AS2(ENSG00000230565)	ENSG00000230565	null	null	0.91605
AC006557.1(ENSG00000267150)	ENSG00000267150	null	null	0.915985
GLA(ENSG00000102393)	ENSG00000102393	null	null	0.915655
CELF5(ENSG00000161082)	ENSG00000161082	null	null	0.915594
KRT7-AS(ENSG00000257671)	ENSG00000257671	null	null	0.915181
ST3GAL1(ENSG00000008513)	ENSG00000008513	null	null	0.914774
POLN(ENSG00000130997)	ENSG00000130997	null	null	0.914323
AC060766.4(ENSG00000267547)	ENSG00000267547	null	null	0.914235
OR8Q1P(ENSG00000255341)	ENSG00000255341	null	null	0.914212
AC099667.1(ENSG00000279144)	ENSG00000279144	null	null	0.914212
CALCR(ENSG00000004948)	ENSG00000004948	null	null	0.913832
AC011447.7(ENSG00000280079)	ENSG00000280079	null	null	0.913746
PTPN21(ENSG00000070778)	ENSG00000070778	null	null	0.913587
YPEL2(ENSG00000175155)	ENSG00000175155	null	null	0.913435
AC104118.1(ENSG00000271862)	ENSG00000271862	null	null	0.913198
MAP1LC3B2(ENSG00000258102)	ENSG00000258102	null	null	0.912812
RAB19(ENSG00000146955)	ENSG00000146955	null	null	0.912647
UNC5A(ENSG00000113763)	ENSG00000113763	null	null	0.912526
AL139398.1(ENSG00000284391)	ENSG00000284391	null	null	0.912106
DUSP10(ENSG00000143507)	ENSG00000143507	null	null	0.911896
IL12A(ENSG00000168811)	ENSG00000168811	null	null	0.911831
ZNF69(ENSG00000198429)	ENSG00000198429	null	null	0.911569
MESP1(ENSG00000166823)	ENSG00000166823	null	null	0.911034
TNNI2(ENSG00000130598)	ENSG00000130598	null	null	0.910901
TUBA1A(ENSG00000167552)	ENSG00000167552	null	null	0.910833
CNOT4(ENSG00000080802)	ENSG00000080802	null	null	0.910002
AC024451.2(ENSG00000253330)	ENSG00000253330	null	null	0.909525
F2(ENSG00000180210)	ENSG00000180210	null	null	0.909276
SCNN1A(ENSG00000111319)	ENSG00000111319	null	null	0.909191
AC073365.1(ENSG00000223812)	ENSG00000223812	null	null	0.908934
PTPRR(ENSG00000153233)	ENSG00000153233	null	null	0.908603
RARRES2P10(ENSG00000260153)	ENSG00000260153	null	null	0.908473
AC015813.6(ENSG00000279207)	ENSG00000279207	null	null	0.907882
LIAS(ENSG00000121897)	ENSG00000121897	null	null	0.907659
AP002784.2(ENSG00000256745)	ENSG00000256745	null	null	0.906789
TOR1AIP2(ENSG00000169905)	ENSG00000169905	null	null	0.906348
UBE2D4(ENSG00000078967)	ENSG00000078967	null	null	0.90629
RSPH6A(ENSG00000104941)	ENSG00000104941	null	null	0.905523
RN7SKP271(ENSG00000222460)	ENSG00000222460	null	null	0.905523
MIR30C2(ENSG00000199094)	ENSG00000199094	null	null	0.905523
AP001107.4(ENSG00000254461)	ENSG00000254461	null	null	0.904384
NPR3(ENSG00000113389)	ENSG00000113389	null	null	0.904299
TMEM184A(ENSG00000164855)	ENSG00000164855	null	null	0.904188
FAM98A(ENSG00000119812)	ENSG00000119812	null	null	0.903728
DLX3(ENSG00000064195)	ENSG00000064195	null	null	0.90321
RPL31P52(ENSG00000219355)	ENSG00000219355	null	null	0.902997
PAK5(ENSG00000101349)	ENSG00000101349	null	null	0.902997
RNU1-124P(ENSG00000200731)	ENSG00000200731	null	null	0.902997
SNRK-AS1(ENSG00000234617)	ENSG00000234617	null	null	0.902314
C9orf3(ENSG00000148120)	ENSG00000148120	null	null	0.902148
MIR616(ENSG00000208028)	ENSG00000208028	null	null	0.902108
S100A10(ENSG00000197747)	ENSG00000197747	null	null	0.902101
MB(ENSG00000198125)	ENSG00000198125	null	null	0.902077
AL731892.1(ENSG00000238145)	ENSG00000238145	null	null	0.901919
ZSCAN31(ENSG00000235109)	ENSG00000235109	null	null	0.901313
SEMA3D(ENSG00000153993)	ENSG00000153993	null	null	0.901205
ZNF284(ENSG00000186026)	ENSG00000186026	null	null	0.900739
MIR3648-1(ENSG00000275708)	ENSG00000275708	null	null	0.900604
GAGE1(ENSG00000205777)	ENSG00000205777	null	null	0.899902
AC099778.2(ENSG00000276925)	ENSG00000276925	null	null	0.89987
CCDC62(ENSG00000130783)	ENSG00000130783	null	null	0.899839
CD99L2(ENSG00000102181)	ENSG00000102181	null	null	0.899544
PLAGL1(ENSG00000118495)	ENSG00000118495	null	null	0.899029
GAS5-AS1(ENSG00000270084)	ENSG00000270084	null	null	0.898989
AC127024.4(ENSG00000265791)	ENSG00000265791	null	null	0.898847
CCL20(ENSG00000115009)	ENSG00000115009	null	null	0.898725
LRRC7(ENSG00000033122)	ENSG00000033122	null	null	0.898486
KLF6(ENSG00000067082)	ENSG00000067082	null	null	0.898172
VCPIP1(ENSG00000175073)	ENSG00000175073	null	null	0.897981
KCNC1(ENSG00000129159)	ENSG00000129159	null	null	0.897731
CPA4(ENSG00000128510)	ENSG00000128510	null	null	0.897638
AC006042.1(ENSG00000227719)	ENSG00000227719	null	null	0.897288
ZNF17(ENSG00000186272)	ENSG00000186272	null	null	0.897199
GBP1P1(ENSG00000225492)	ENSG00000225492	null	null	0.89715
PLXNA1(ENSG00000114554)	ENSG00000114554	null	null	0.897019
SPDYE19P(ENSG00000275328)	ENSG00000275328	null	null	0.896673
AC124242.2(ENSG00000253384)	ENSG00000253384	null	null	0.896673
AL138902.1(ENSG00000232298)	ENSG00000232298	null	null	0.896673
DEFB117(ENSG00000212717)	ENSG00000212717	null	null	0.896673
RENBP(ENSG00000102032)	ENSG00000102032	null	null	0.896484
LBHD1(ENSG00000162194)	ENSG00000162194	null	null	0.896118
ERLNC1(ENSG00000230550)	ENSG00000230550	null	null	0.895714
AC008073.2(ENSG00000232642)	ENSG00000232642	null	null	0.895623
SULT1C2P1(ENSG00000237223)	ENSG00000237223	null	null	0.895623
AL032819.2(ENSG00000279930)	ENSG00000279930	null	null	0.89558
AC134407.3(ENSG00000279880)	ENSG00000279880	null	null	0.895309
AC011503.1(ENSG00000269289)	ENSG00000269289	null	null	0.894449
KCNMB2(ENSG00000197584)	ENSG00000197584	null	null	0.894282
CYP2F2P(ENSG00000237118)	ENSG00000237118	null	null	0.893622
VAV3(ENSG00000134215)	ENSG00000134215	null	null	0.893284
SLAMF9(ENSG00000162723)	ENSG00000162723	null	null	0.893223
LBX2-AS1(ENSG00000257702)	ENSG00000257702	null	null	0.893059
CCDC144NL-AS1(ENSG00000233098)	ENSG00000233098	null	null	0.892921
ANAPC13(ENSG00000129055)	ENSG00000129055	null	null	0.891597
CPAMD8(ENSG00000160111)	ENSG00000160111	null	null	0.891108
PTHLH(ENSG00000087494)	ENSG00000087494	null	null	0.89092
AC007823.1(ENSG00000260743)	ENSG00000260743	null	null	0.890499
RIDA(ENSG00000132541)	ENSG00000132541	null	null	0.890496
ZNF823(ENSG00000197933)	ENSG00000197933	null	null	0.889756
KLK13(ENSG00000167759)	ENSG00000167759	null	null	0.88949
PGBD4(ENSG00000182405)	ENSG00000182405	null	null	0.889045
BNIP3P11(ENSG00000271550)	ENSG00000271550	null	null	0.888931
LIPT1(ENSG00000144182)	ENSG00000144182	null	null	0.888784
KLHDC7A(ENSG00000179023)	ENSG00000179023	null	null	0.888552
PPM1L(ENSG00000163590)	ENSG00000163590	null	null	0.888199
AL138781.1(ENSG00000260193)	ENSG00000260193	null	null	0.888069
AL109811.1(ENSG00000226849)	ENSG00000226849	null	null	0.887676
L3MBTL3(ENSG00000198945)	ENSG00000198945	null	null	0.887522
BCL3(ENSG00000069399)	ENSG00000069399	null	null	0.887492
DIP2B(ENSG00000066084)	ENSG00000066084	null	null	0.887474
EEF1DP4(ENSG00000213640)	ENSG00000213640	null	null	0.887277
TLL2(ENSG00000095587)	ENSG00000095587	null	null	0.885658
GDF5(ENSG00000125965)	ENSG00000125965	null	null	0.885462
CD320(ENSG00000167775)	ENSG00000167775	null	null	0.885461
ZNF416(ENSG00000083817)	ENSG00000083817	null	null	0.885366
HOXB-AS4(ENSG00000242207)	ENSG00000242207	null	null	0.885284
ANKRD18EP(ENSG00000217165)	ENSG00000217165	null	null	0.884822
AXIN2(ENSG00000168646)	ENSG00000168646	null	null	0.884628
AL008729.1(ENSG00000215022)	ENSG00000215022	null	null	0.884083
ORM1(ENSG00000229314)	ENSG00000229314	null	null	0.884055
RAB11B-AS1(ENSG00000269386)	ENSG00000269386	null	null	0.88381
LIPM(ENSG00000173239)	ENSG00000173239	null	null	0.883614
ABTB2(ENSG00000166016)	ENSG00000166016	null	null	0.883482
PCDHAC1(ENSG00000248383)	ENSG00000248383	null	null	0.882913
VWA5A(ENSG00000110002)	ENSG00000110002	null	null	0.88269
ADM(ENSG00000148926)	ENSG00000148926	null	null	0.882608
FRG2DP(ENSG00000261711)	ENSG00000261711	null	null	0.882535
HMGN2P46(ENSG00000179362)	ENSG00000179362	null	null	0.881653
FAM120C(ENSG00000184083)	ENSG00000184083	null	null	0.881252
THSD7A(ENSG00000005108)	ENSG00000005108	null	null	0.880832
TM7SF2(ENSG00000149809)	ENSG00000149809	null	null	0.880799
AC099336.1(ENSG00000232626)	ENSG00000232626	null	null	0.880492
AC007342.5(ENSG00000262714)	ENSG00000262714	null	null	0.880387
AC002553.1(ENSG00000227782)	ENSG00000227782	null	null	0.879625
AASS(ENSG00000008311)	ENSG00000008311	null	null	0.879605
RBM7(ENSG00000076053)	ENSG00000076053	null	null	0.879512
AP002957.1(ENSG00000255345)	ENSG00000255345	null	null	0.879013
CYP8B1(ENSG00000180432)	ENSG00000180432	null	null	0.878916
PODXL2(ENSG00000114631)	ENSG00000114631	null	null	0.878565
HSPB11(ENSG00000081870)	ENSG00000081870	null	null	0.878246
TDRP(ENSG00000180190)	ENSG00000180190	null	null	0.8782
PJVK(ENSG00000204311)	ENSG00000204311	null	null	0.878176
RPS20P4(ENSG00000241907)	ENSG00000241907	null	null	0.877521
COPS2(ENSG00000166200)	ENSG00000166200	null	null	0.877109
ERVMER34-1(ENSG00000226887)	ENSG00000226887	null	null	0.876776
ZNF239(ENSG00000196793)	ENSG00000196793	null	null	0.876361
PHACTR2(ENSG00000112419)	ENSG00000112419	null	null	0.876105
TCF7L2(ENSG00000148737)	ENSG00000148737	null	null	0.876097
ALPK3(ENSG00000136383)	ENSG00000136383	null	null	0.875855
CACNG4(ENSG00000075461)	ENSG00000075461	null	null	0.875656
AC093227.1(ENSG00000267152)	ENSG00000267152	null	null	0.87559
AC245884.8(ENSG00000267838)	ENSG00000267838	null	null	0.875479
AL353801.3(ENSG00000273363)	ENSG00000273363	null	null	0.875217
VSIR(ENSG00000107738)	ENSG00000107738	null	null	0.874838
CRYM(ENSG00000103316)	ENSG00000103316	null	null	0.874637
CDKL5(ENSG00000008086)	ENSG00000008086	null	null	0.874379
TMEM267(ENSG00000151881)	ENSG00000151881	null	null	0.87434
EPB41L3(ENSG00000082397)	ENSG00000082397	null	null	0.873867
PPP4R3C(ENSG00000224960)	ENSG00000224960	null	null	0.87358
GK-AS1(ENSG00000243055)	ENSG00000243055	null	null	0.873175
PWAR5(ENSG00000279192)	ENSG00000279192	null	null	0.871779
SLC6A20(ENSG00000163817)	ENSG00000163817	null	null	0.871715
ENTPD1(ENSG00000138185)	ENSG00000138185	null	null	0.871677
KLHL35(ENSG00000149243)	ENSG00000149243	null	null	0.871475
CARD14(ENSG00000141527)	ENSG00000141527	null	null	0.871311
BNIPL(ENSG00000163141)	ENSG00000163141	null	null	0.87085
B3GNT5(ENSG00000176597)	ENSG00000176597	null	null	0.870641
LEXM(ENSG00000162398)	ENSG00000162398	null	null	0.870641
ZNF485(ENSG00000198298)	ENSG00000198298	null	null	0.870449
CR381653.1(ENSG00000278932)	ENSG00000278932	null	null	0.870144
AC024560.1(ENSG00000236833)	ENSG00000236833	null	null	0.869312
TP53INP2(ENSG00000078804)	ENSG00000078804	null	null	0.869238
NR2F1(ENSG00000175745)	ENSG00000175745	null	null	0.869224
SHLD2P3(ENSG00000189014)	ENSG00000189014	null	null	0.868904
C3orf14(ENSG00000114405)	ENSG00000114405	null	null	0.868573
TENT5B(ENSG00000158246)	ENSG00000158246	null	null	0.86837
USH2A(ENSG00000042781)	ENSG00000042781	null	null	0.868319
ACOT9(ENSG00000123130)	ENSG00000123130	null	null	0.868184
AC073585.1(ENSG00000255624)	ENSG00000255624	null	null	0.868099
NSFP1(ENSG00000260075)	ENSG00000260075	null	null	0.868069
DENND3(ENSG00000105339)	ENSG00000105339	null	null	0.868061
MCCC1(ENSG00000078070)	ENSG00000078070	null	null	0.867728
PLA2G10(ENSG00000069764)	ENSG00000069764	null	null	0.867555
ZNF684(ENSG00000117010)	ENSG00000117010	null	null	0.866867
DCDC2(ENSG00000146038)	ENSG00000146038	null	null	0.866012
APOF(ENSG00000175336)	ENSG00000175336	null	null	0.86502
ZNF724(ENSG00000196081)	ENSG00000196081	null	null	0.864943
Z69720.2(ENSG00000278995)	ENSG00000278995	null	null	0.863313
STX16-NPEPL1(ENSG00000254995)	ENSG00000254995	null	null	0.862888
AC022784.1(ENSG00000248538)	ENSG00000248538	null	null	0.862116
TGFB3(ENSG00000119699)	ENSG00000119699	null	null	0.861937
DCN(ENSG00000011465)	ENSG00000011465	null	null	0.861851
ADD2(ENSG00000075340)	ENSG00000075340	null	null	0.861851
ACTA1(ENSG00000143632)	ENSG00000143632	null	null	0.86155
P2RY2(ENSG00000175591)	ENSG00000175591	null	null	0.861376
PXN(ENSG00000089159)	ENSG00000089159	null	null	0.86115
PDE1B(ENSG00000123360)	ENSG00000123360	null	null	0.860585
AL139353.2(ENSG00000250365)	ENSG00000250365	null	null	0.860529
AC008897.3(ENSG00000271815)	ENSG00000271815	null	null	0.860367
CCDC160(ENSG00000203952)	ENSG00000203952	null	null	0.860056
MAGEH1(ENSG00000187601)	ENSG00000187601	null	null	0.85998
RF00569(ENSG00000222345)	ENSG00000222345	null	null	0.859742
M1AP(ENSG00000159374)	ENSG00000159374	null	null	0.859706
CBLN2(ENSG00000141668)	ENSG00000141668	null	null	0.859385
ZNF431(ENSG00000196705)	ENSG00000196705	null	null	0.858748
STX12(ENSG00000117758)	ENSG00000117758	null	null	0.858514
FNIP1(ENSG00000217128)	ENSG00000217128	null	null	0.85764
ZNF772(ENSG00000197128)	ENSG00000197128	null	null	0.857169
AL158163.1(ENSG00000270589)	ENSG00000270589	null	null	0.857005
AL157871.2(ENSG00000258521)	ENSG00000258521	null	null	0.856859
KRT13(ENSG00000171401)	ENSG00000171401	null	null	0.856105
RWDD2A(ENSG00000013392)	ENSG00000013392	null	null	0.855897
LINC01426(ENSG00000234380)	ENSG00000234380	null	null	0.855695
WDR89(ENSG00000140006)	ENSG00000140006	null	null	0.855644
AC126696.2(ENSG00000260466)	ENSG00000260466	null	null	0.85516
SLC38A7(ENSG00000103042)	ENSG00000103042	null	null	0.855101
SNHG26(ENSG00000228649)	ENSG00000228649	null	null	0.855075
SOX4(ENSG00000124766)	ENSG00000124766	null	null	0.854451
BCL2L1(ENSG00000171552)	ENSG00000171552	null	null	0.854312
PUS3(ENSG00000110060)	ENSG00000110060	null	null	0.853682
ZNF682(ENSG00000197124)	ENSG00000197124	null	null	0.85306
CSKMT(ENSG00000214756)	ENSG00000214756	null	null	0.852029
ARHGAP18(ENSG00000146376)	ENSG00000146376	null	null	0.851997
AC091544.4(ENSG00000260337)	ENSG00000260337	null	null	0.851716
ZSWIM8(ENSG00000214655)	ENSG00000214655	null	null	0.851359
RAB27B(ENSG00000041353)	ENSG00000041353	null	null	0.850752
KLHL24(ENSG00000114796)	ENSG00000114796	null	null	0.850713
FMO4(ENSG00000076258)	ENSG00000076258	null	null	0.849864
PARL(ENSG00000175193)	ENSG00000175193	null	null	0.849809
AC004854.2(ENSG00000272768)	ENSG00000272768	null	null	0.849482
PUS10(ENSG00000162927)	ENSG00000162927	null	null	0.84904
ITPRID1(ENSG00000180347)	ENSG00000180347	null	null	0.848838
PRKG1(ENSG00000185532)	ENSG00000185532	null	null	0.848597
TTC3P1(ENSG00000215105)	ENSG00000215105	null	null	0.848136
AL591806.1(ENSG00000228917)	ENSG00000228917	null	null	0.848092
CYP7B1(ENSG00000172817)	ENSG00000172817	null	null	0.848092
ARHGAP11B(ENSG00000285077)	ENSG00000285077	null	null	0.848092
AC119751.4(ENSG00000250753)	ENSG00000250753	null	null	0.847831
GOLT1B(ENSG00000111711)	ENSG00000111711	null	null	0.847828
AC005034.5(ENSG00000271452)	ENSG00000271452	null	null	0.847289
FAM200A(ENSG00000221909)	ENSG00000221909	null	null	0.84727
ZNF195(ENSG00000005801)	ENSG00000005801	null	null	0.847154
GPR26(ENSG00000154478)	ENSG00000154478	null	null	0.847035
ATP13A5(ENSG00000187527)	ENSG00000187527	null	null	0.846816
AC012358.1(ENSG00000203327)	ENSG00000203327	null	null	0.846716
CASP1(ENSG00000137752)	ENSG00000137752	null	null	0.846476
PARVA(ENSG00000197702)	ENSG00000197702	null	null	0.84639
SNPH(ENSG00000101298)	ENSG00000101298	null	null	0.84611
IPMK(ENSG00000151151)	ENSG00000151151	null	null	0.846079
CCDC6(ENSG00000108091)	ENSG00000108091	null	null	0.845545
Z93930.3(ENSG00000272858)	ENSG00000272858	null	null	0.845347
GAS5(ENSG00000234741)	ENSG00000234741	null	null	0.845288
LINC01135(ENSG00000234807)	ENSG00000234807	null	null	0.845226
SLFN5(ENSG00000166750)	ENSG00000166750	null	null	0.844872
PPARG(ENSG00000132170)	ENSG00000132170	null	null	0.844837
LINC02269(ENSG00000250708)	ENSG00000250708	null	null	0.844837
AKR1B1(ENSG00000085662)	ENSG00000085662	null	null	0.844837
TSPAN32(ENSG00000064201)	ENSG00000064201	null	null	0.844837
CLIC5(ENSG00000112782)	ENSG00000112782	null	null	0.844837
AC009509.4(ENSG00000276261)	ENSG00000276261	null	null	0.844837
CTAGE15(ENSG00000271079)	ENSG00000271079	null	null	0.844837
AC103810.5(ENSG00000266644)	ENSG00000266644	null	null	0.844837
AC092118.2(ENSG00000276166)	ENSG00000276166	null	null	0.844837
RF00019(ENSG00000201820)	ENSG00000201820	null	null	0.844837
AL512604.3(ENSG00000260100)	ENSG00000260100	null	null	0.844837
INHBA-AS1(ENSG00000224116)	ENSG00000224116	null	null	0.844837
RF02271(ENSG00000274051)	ENSG00000274051	null	null	0.844837
RNF133(ENSG00000188050)	ENSG00000188050	null	null	0.844837
RF00019(ENSG00000207525)	ENSG00000207525	null	null	0.844837
ZNF725P(ENSG00000268100)	ENSG00000268100	null	null	0.844837
SLC34A1(ENSG00000131183)	ENSG00000131183	null	null	0.844837
PPP4R1-AS1(ENSG00000263627)	ENSG00000263627	null	null	0.844837
MMP21(ENSG00000154485)	ENSG00000154485	null	null	0.844837
AC010285.1(ENSG00000249412)	ENSG00000249412	null	null	0.844837
U62631.1(ENSG00000269553)	ENSG00000269553	null	null	0.844837
AL445673.1(ENSG00000231424)	ENSG00000231424	null	null	0.844837
CYP4F2(ENSG00000186115)	ENSG00000186115	null	null	0.844837
SLCO2B1(ENSG00000137491)	ENSG00000137491	null	null	0.844837
LINC02280(ENSG00000260792)	ENSG00000260792	null	null	0.844837
BTF3L4P1(ENSG00000232260)	ENSG00000232260	null	null	0.844837
AC007389.4(ENSG00000237979)	ENSG00000237979	null	null	0.844837
AC091078.1(ENSG00000257060)	ENSG00000257060	null	null	0.844837
USP8P1(ENSG00000214892)	ENSG00000214892	null	null	0.844837
AC073174.2(ENSG00000285958)	ENSG00000285958	null	null	0.844837
AC100788.2(ENSG00000279339)	ENSG00000279339	null	null	0.844837
NRBF2P3(ENSG00000237415)	ENSG00000237415	null	null	0.844837
AC048334.1(ENSG00000242308)	ENSG00000242308	null	null	0.844837
AL137804.1(ENSG00000255525)	ENSG00000255525	null	null	0.844837
DAZAP2P1(ENSG00000223825)	ENSG00000223825	null	null	0.844837
CT45A10(ENSG00000269586)	ENSG00000269586	null	null	0.844837
AC010632.1(ENSG00000267345)	ENSG00000267345	null	null	0.844837
SLC5A4(ENSG00000100191)	ENSG00000100191	null	null	0.844837
FAM86MP(ENSG00000186234)	ENSG00000186234	null	null	0.844837
DOCK2(ENSG00000134516)	ENSG00000134516	null	null	0.844837
AL590999.1(ENSG00000235033)	ENSG00000235033	null	null	0.844837
AC018511.5(ENSG00000285810)	ENSG00000285810	null	null	0.844837
LRRC9(ENSG00000131951)	ENSG00000131951	null	null	0.844837
USP17L15(ENSG00000223569)	ENSG00000223569	null	null	0.844837
FCF1P1(ENSG00000227436)	ENSG00000227436	null	null	0.844837
ERVFRD-3(ENSG00000264801)	ENSG00000264801	null	null	0.844837
AL669983.1(ENSG00000169253)	ENSG00000169253	null	null	0.844837
GAPDHP2(ENSG00000236811)	ENSG00000236811	null	null	0.844837
AC098820.2(ENSG00000235042)	ENSG00000235042	null	null	0.844837
FAM205C(ENSG00000187791)	ENSG00000187791	null	null	0.844837
PLCE1-AS2(ENSG00000232913)	ENSG00000232913	null	null	0.844837
AC100793.4(ENSG00000273650)	ENSG00000273650	null	null	0.844837
MIR7849(ENSG00000278438)	ENSG00000278438	null	null	0.844837
AL050335.1(ENSG00000216754)	ENSG00000216754	null	null	0.844837
AP000907.2(ENSG00000255334)	ENSG00000255334	null	null	0.844837
AL450384.2(ENSG00000240291)	ENSG00000240291	null	null	0.844804
AC093912.1(ENSG00000285876)	ENSG00000285876	null	null	0.844725
NIFK(ENSG00000155438)	ENSG00000155438	null	null	0.844661
ZNF841(ENSG00000197608)	ENSG00000197608	null	null	0.843816
UBE3D(ENSG00000118420)	ENSG00000118420	null	null	0.843463
KIAA1549(ENSG00000122778)	ENSG00000122778	null	null	0.843445
DIRC3(ENSG00000231672)	ENSG00000231672	null	null	0.843416
AC091729.2(ENSG00000226291)	ENSG00000226291	null	null	0.843351
GJA5(ENSG00000265107)	ENSG00000265107	null	null	0.842893
SYNM(ENSG00000182253)	ENSG00000182253	null	null	0.842689
TDRD5(ENSG00000162782)	ENSG00000162782	null	null	0.842607
ZNF616(ENSG00000204611)	ENSG00000204611	null	null	0.842314
RECK(ENSG00000122707)	ENSG00000122707	null	null	0.841881
AL365194.1(ENSG00000225126)	ENSG00000225126	null	null	0.841881
PLA2G2F(ENSG00000158786)	ENSG00000158786	null	null	0.841881
AC245100.3(ENSG00000228626)	ENSG00000228626	null	null	0.841881
AL359091.2(ENSG00000228510)	ENSG00000228510	null	null	0.841881
DDX18P1(ENSG00000259165)	ENSG00000259165	null	null	0.841881
AC131097.1(ENSG00000215023)	ENSG00000215023	null	null	0.841881
AC211433.2(ENSG00000273069)	ENSG00000273069	null	null	0.841881
MEP1B(ENSG00000141434)	ENSG00000141434	null	null	0.841881
SNORD117(ENSG00000201785)	ENSG00000201785	null	null	0.841881
LINC02518(ENSG00000232316)	ENSG00000232316	null	null	0.841881
RNU5B-2P(ENSG00000199906)	ENSG00000199906	null	null	0.841881
SAMSN1(ENSG00000155307)	ENSG00000155307	null	null	0.841881
LYPLA2P1(ENSG00000228285)	ENSG00000228285	null	null	0.841881
AC067817.2(ENSG00000253829)	ENSG00000253829	null	null	0.841881
RPL23AP67(ENSG00000240991)	ENSG00000240991	null	null	0.841881
AC091132.2(ENSG00000236234)	ENSG00000236234	null	null	0.841881
AL583835.2(ENSG00000216621)	ENSG00000216621	null	null	0.841881
RNU6-1157P(ENSG00000207185)	ENSG00000207185	null	null	0.841881
ZNF804A(ENSG00000170396)	ENSG00000170396	null	null	0.841881
AC005920.4(ENSG00000262006)	ENSG00000262006	null	null	0.841881
AC100830.2(ENSG00000264937)	ENSG00000264937	null	null	0.841881
AC091925.1(ENSG00000279130)	ENSG00000279130	null	null	0.841881
KCNMA1-AS3(ENSG00000225652)	ENSG00000225652	null	null	0.841881
NDUFA5P10(ENSG00000224927)	ENSG00000224927	null	null	0.841881
LINC02234(ENSG00000248202)	ENSG00000248202	null	null	0.841881
BX255923.2(ENSG00000276462)	ENSG00000276462	null	null	0.841881
AC079035.1(ENSG00000257568)	ENSG00000257568	null	null	0.841881
OR5AU1(ENSG00000169327)	ENSG00000169327	null	null	0.841881
LINC02591(ENSG00000263590)	ENSG00000263590	null	null	0.841881
AC097376.1(ENSG00000248863)	ENSG00000248863	null	null	0.841881
LINC02417(ENSG00000257048)	ENSG00000257048	null	null	0.841881
AC026355.3(ENSG00000277241)	ENSG00000277241	null	null	0.841881
AL159169.3(ENSG00000273399)	ENSG00000273399	null	null	0.841881
AC087588.2(ENSG00000274976)	ENSG00000274976	null	null	0.841881
RGSL1(ENSG00000121446)	ENSG00000121446	null	null	0.841881
AC104653.1(ENSG00000228857)	ENSG00000228857	null	null	0.841881
AC044860.2(ENSG00000259270)	ENSG00000259270	null	null	0.841881
AC104472.3(ENSG00000284952)	ENSG00000284952	null	null	0.841881
AC093330.1(ENSG00000266844)	ENSG00000266844	null	null	0.841881
AC019068.1(ENSG00000233611)	ENSG00000233611	null	null	0.841881
AC092658.1(ENSG00000248196)	ENSG00000248196	null	null	0.841881
AL132857.2(ENSG00000283098)	ENSG00000283098	null	null	0.841881
FAM149B1P1(ENSG00000214424)	ENSG00000214424	null	null	0.841881
AC008740.1(ENSG00000257403)	ENSG00000257403	null	null	0.841881
MIR7856(ENSG00000278281)	ENSG00000278281	null	null	0.841881
AC112504.1(ENSG00000279147)	ENSG00000279147	null	null	0.841881
OR2A1(ENSG00000221970)	ENSG00000221970	null	null	0.841881
RPS26P11(ENSG00000196933)	ENSG00000196933	null	null	0.841881
ZNF33BP1(ENSG00000225192)	ENSG00000225192	null	null	0.841881
TMEM119(ENSG00000183160)	ENSG00000183160	null	null	0.841881
SLC35G6(ENSG00000259224)	ENSG00000259224	null	null	0.841881
KRT43P(ENSG00000236473)	ENSG00000236473	null	null	0.841881
AC015845.1(ENSG00000264914)	ENSG00000264914	null	null	0.841881
RF00019(ENSG00000206582)	ENSG00000206582	null	null	0.841881
AC011460.1(ENSG00000283285)	ENSG00000283285	null	null	0.841881
GJA9(ENSG00000131233)	ENSG00000131233	null	null	0.841881
RNU6-130P(ENSG00000223044)	ENSG00000223044	null	null	0.841881
AC012400.1(ENSG00000253362)	ENSG00000253362	null	null	0.841881
AP002812.2(ENSG00000254459)	ENSG00000254459	null	null	0.841881
AC026786.2(ENSG00000271963)	ENSG00000271963	null	null	0.841881
AC006538.3(ENSG00000276097)	ENSG00000276097	null	null	0.841881
AC098592.2(ENSG00000227965)	ENSG00000227965	null	null	0.841881
MIR8086(ENSG00000275036)	ENSG00000275036	null	null	0.841881
RNU6-828P(ENSG00000201746)	ENSG00000201746	null	null	0.841881
AP000676.5(ENSG00000285835)	ENSG00000285835	null	null	0.841881
AC004801.3(ENSG00000257955)	ENSG00000257955	null	null	0.841881
AC007298.2(ENSG00000257878)	ENSG00000257878	null	null	0.841881
LINC02078(ENSG00000267719)	ENSG00000267719	null	null	0.841881
RN7SKP89(ENSG00000222706)	ENSG00000222706	null	null	0.841881
AC125807.1(ENSG00000234589)	ENSG00000234589	null	null	0.841881
RF00066(ENSG00000275635)	ENSG00000275635	null	null	0.841881
KLF5(ENSG00000102554)	ENSG00000102554	null	null	0.841806
ZNF486(ENSG00000256229)	ENSG00000256229	null	null	0.841786
AC007342.3(ENSG00000260078)	ENSG00000260078	null	null	0.841657
RNASE1(ENSG00000129538)	ENSG00000129538	null	null	0.841376
CSRP2(ENSG00000175183)	ENSG00000175183	null	null	0.841376
TBX4(ENSG00000121075)	ENSG00000121075	null	null	0.841376
AC093908.1(ENSG00000280219)	ENSG00000280219	null	null	0.841376
HLX(ENSG00000136630)	ENSG00000136630	null	null	0.841376
AL353147.1(ENSG00000285852)	ENSG00000285852	null	null	0.841376
AC079385.1(ENSG00000257545)	ENSG00000257545	null	null	0.841376
AC000068.2(ENSG00000273212)	ENSG00000273212	null	null	0.841376
AMMECR1LP1(ENSG00000233273)	ENSG00000233273	null	null	0.841376
SCGB2A2(ENSG00000110484)	ENSG00000110484	null	null	0.841376
AC069234.4(ENSG00000276188)	ENSG00000276188	null	null	0.841376
AL137782.1(ENSG00000261553)	ENSG00000261553	null	null	0.841376
HERC2P7(ENSG00000281909)	ENSG00000281909	null	null	0.841376
DDX11L8(ENSG00000256263)	ENSG00000256263	null	null	0.841376
FRY-AS1(ENSG00000237637)	ENSG00000237637	null	null	0.841376
DENND2A(ENSG00000146966)	ENSG00000146966	null	null	0.841376
OGN(ENSG00000106809)	ENSG00000106809	null	null	0.841376
TGFB3-AS1(ENSG00000258876)	ENSG00000258876	null	null	0.841376
ASH1L-IT1(ENSG00000227773)	ENSG00000227773	null	null	0.841376
AC137055.1(ENSG00000238168)	ENSG00000238168	null	null	0.841376
AD001527.1(ENSG00000270760)	ENSG00000270760	null	null	0.841376
AC010378.1(ENSG00000275506)	ENSG00000275506	null	null	0.841376
AC131254.1(ENSG00000248964)	ENSG00000248964	null	null	0.841376
SCGB1D2(ENSG00000124935)	ENSG00000124935	null	null	0.841376
PDCL3P5(ENSG00000213089)	ENSG00000213089	null	null	0.841376
AC012213.2(ENSG00000261670)	ENSG00000261670	null	null	0.841376
OR10H1(ENSG00000186723)	ENSG00000186723	null	null	0.841376
RF00017(ENSG00000274514)	ENSG00000274514	null	null	0.841376
OR52N1(ENSG00000181001)	ENSG00000181001	null	null	0.841376
RPL36AP15(ENSG00000235369)	ENSG00000235369	null	null	0.841376
SNRPFP1(ENSG00000231878)	ENSG00000231878	null	null	0.841376
ERP29P1(ENSG00000233347)	ENSG00000233347	null	null	0.841376
PTH2R(ENSG00000144407)	ENSG00000144407	null	null	0.841376
OR8B7P(ENSG00000254976)	ENSG00000254976	null	null	0.841376
LINC01519(ENSG00000237267)	ENSG00000237267	null	null	0.841376
RFX4(ENSG00000111783)	ENSG00000111783	null	null	0.841376
AC117945.2(ENSG00000284720)	ENSG00000284720	null	null	0.841376
ARPC3P5(ENSG00000214027)	ENSG00000214027	null	null	0.841376
OBP2B(ENSG00000171102)	ENSG00000171102	null	null	0.841376
AC091053.2(ENSG00000254900)	ENSG00000254900	null	null	0.841376
CDHR1(ENSG00000148600)	ENSG00000148600	null	null	0.841376
HERC2P11(ENSG00000261581)	ENSG00000261581	null	null	0.841376
AC120114.4(ENSG00000281348)	ENSG00000281348	null	null	0.841376
ZNF177(ENSG00000188629)	ENSG00000188629	null	null	0.841376
TMSB4XP1(ENSG00000236876)	ENSG00000236876	null	null	0.841376
AL353743.4(ENSG00000234424)	ENSG00000234424	null	null	0.841376
AC079031.2(ENSG00000256875)	ENSG00000256875	null	null	0.841376
DNAH9(ENSG00000007174)	ENSG00000007174	null	null	0.841376
DYNAP(ENSG00000178690)	ENSG00000178690	null	null	0.841376
AL355864.1(ENSG00000217644)	ENSG00000217644	null	null	0.841376
C4orf51(ENSG00000237136)	ENSG00000237136	null	null	0.841376
AL021918.1(ENSG00000270666)	ENSG00000270666	null	null	0.841376
OR2S1P(ENSG00000228307)	ENSG00000228307	null	null	0.841376
LINC02413(ENSG00000257345)	ENSG00000257345	null	null	0.841376
AL355480.3(ENSG00000281133)	ENSG00000281133	null	null	0.841376
MIR3671(ENSG00000265996)	ENSG00000265996	null	null	0.841376
RN7SKP296(ENSG00000223117)	ENSG00000223117	null	null	0.841376
AL078601.2(ENSG00000231533)	ENSG00000231533	null	null	0.841376
SNORA69(ENSG00000206622)	ENSG00000206622	null	null	0.841376
LINC00871(ENSG00000258700)	ENSG00000258700	null	null	0.841376
RF00015(ENSG00000283442)	ENSG00000283442	null	null	0.841376
RNU4-53P(ENSG00000222760)	ENSG00000222760	null	null	0.841376
AC024601.1(ENSG00000224222)	ENSG00000224222	null	null	0.841376
EEF1A1P24(ENSG00000223668)	ENSG00000223668	null	null	0.841376
SLC22A9(ENSG00000149742)	ENSG00000149742	null	null	0.841376
OR7H1P(ENSG00000226480)	ENSG00000226480	null	null	0.841376
ZIM2(ENSG00000269699)	ENSG00000269699	null	null	0.841376
Z98048.1(ENSG00000230769)	ENSG00000230769	null	null	0.841376
CAPN2(ENSG00000162909)	ENSG00000162909	null	null	0.840835
ARF4(ENSG00000168374)	ENSG00000168374	null	null	0.840721
SLC4A3(ENSG00000114923)	ENSG00000114923	null	null	0.840423
AC137630.3(ENSG00000272434)	ENSG00000272434	null	null	0.840131
NBPF25P(ENSG00000272150)	ENSG00000272150	null	null	0.839929
ZNF852(ENSG00000178917)	ENSG00000178917	null	null	0.839274
PITPNM2(ENSG00000090975)	ENSG00000090975	null	null	0.839174
AC008760.1(ENSG00000269680)	ENSG00000269680	null	null	0.839002
ENPP5(ENSG00000112796)	ENSG00000112796	null	null	0.838662
SIPA1(ENSG00000213445)	ENSG00000213445	null	null	0.838436
TRAM1L1(ENSG00000174599)	ENSG00000174599	null	null	0.838168
PIEZO1(ENSG00000103335)	ENSG00000103335	null	null	0.838157
CLIC3(ENSG00000169583)	ENSG00000169583	null	null	0.838056
ESRRB(ENSG00000119715)	ENSG00000119715	null	null	0.837526
HSPD1P4(ENSG00000257576)	ENSG00000257576	null	null	0.837466
LINC01004(ENSG00000228393)	ENSG00000228393	null	null	0.837345
AC116348.1(ENSG00000260487)	ENSG00000260487	null	null	0.837345
YPEL5(ENSG00000119801)	ENSG00000119801	null	null	0.836715
MAX(ENSG00000125952)	ENSG00000125952	null	null	0.836614
B4GALT6(ENSG00000118276)	ENSG00000118276	null	null	0.836545
SLC46A3(ENSG00000139508)	ENSG00000139508	null	null	0.836402
RF00012(ENSG00000200693)	ENSG00000200693	null	null	0.836354
RPL36A(ENSG00000241343)	ENSG00000241343	null	null	0.836284
ZNF829(ENSG00000185869)	ENSG00000185869	null	null	0.836002
RPS23P1(ENSG00000243504)	ENSG00000243504	null	null	0.835346
AC006059.1(ENSG00000230084)	ENSG00000230084	null	null	0.83509
AL079305.1(ENSG00000279032)	ENSG00000279032	null	null	0.834928
SCP2(ENSG00000116171)	ENSG00000116171	null	null	0.834212
FAM214A(ENSG00000047346)	ENSG00000047346	null	null	0.834212
ZFHX4(ENSG00000091656)	ENSG00000091656	null	null	0.834041
SRP19(ENSG00000153037)	ENSG00000153037	null	null	0.833392
IFNGR1(ENSG00000027697)	ENSG00000027697	null	null	0.832824
ELL2(ENSG00000118985)	ENSG00000118985	null	null	0.832645
NBPF2P(ENSG00000227001)	ENSG00000227001	null	null	0.832483
AC245052.4(ENSG00000237017)	ENSG00000237017	null	null	0.832375
TSPEAR-AS2(ENSG00000182912)	ENSG00000182912	null	null	0.832335
NQO1(ENSG00000181019)	ENSG00000181019	null	null	0.832245
RNU2-7P(ENSG00000222726)	ENSG00000222726	null	null	0.832225
ATP6V1E1P1(ENSG00000225099)	ENSG00000225099	null	null	0.832085
MPC1(ENSG00000060762)	ENSG00000060762	null	null	0.83182
COL6A1(ENSG00000142156)	ENSG00000142156	null	null	0.83169
CLIC6(ENSG00000159212)	ENSG00000159212	null	null	0.831618
AC006378.1(ENSG00000236861)	ENSG00000236861	null	null	0.831419
ZYX(ENSG00000159840)	ENSG00000159840	null	null	0.831368
PQLC3(ENSG00000162976)	ENSG00000162976	null	null	0.831355
TMTC2(ENSG00000179104)	ENSG00000179104	null	null	0.831324
BNIP3P30(ENSG00000268079)	ENSG00000268079	null	null	0.830449
MFSD1(ENSG00000118855)	ENSG00000118855	null	null	0.830124
C19orf12(ENSG00000131943)	ENSG00000131943	null	null	0.830109
KRT7(ENSG00000135480)	ENSG00000135480	null	null	0.830092
AC010260.1(ENSG00000251675)	ENSG00000251675	null	null	0.829398
SNHG22(ENSG00000267322)	ENSG00000267322	null	null	0.829398
LINC01585(ENSG00000245479)	ENSG00000245479	null	null	0.829398
CHST5(ENSG00000135702)	ENSG00000135702	null	null	0.829398
SNORD53B(ENSG00000265706)	ENSG00000265706	null	null	0.829398
SDHAF3(ENSG00000196636)	ENSG00000196636	null	null	0.829398
LINC01612(ENSG00000250266)	ENSG00000250266	null	null	0.829398
RPH3A(ENSG00000089169)	ENSG00000089169	null	null	0.829398
AC004777.1(ENSG00000279370)	ENSG00000279370	null	null	0.829398
HIRAP1(ENSG00000271563)	ENSG00000271563	null	null	0.829398
PHACTR2P1(ENSG00000270300)	ENSG00000270300	null	null	0.829398
LINC02354(ENSG00000257488)	ENSG00000257488	null	null	0.829398
RNU6-703P(ENSG00000252755)	ENSG00000252755	null	null	0.829398
PAX7(ENSG00000009709)	ENSG00000009709	null	null	0.829398
CFHR4(ENSG00000134365)	ENSG00000134365	null	null	0.829398
MIR4786(ENSG00000264279)	ENSG00000264279	null	null	0.829398
OR51B4(ENSG00000183251)	ENSG00000183251	null	null	0.829398
HSF5(ENSG00000176160)	ENSG00000176160	null	null	0.829398
LINC01385(ENSG00000251604)	ENSG00000251604	null	null	0.829398
AL592164.2(ENSG00000285709)	ENSG00000285709	null	null	0.829398
AC099489.3(ENSG00000262999)	ENSG00000262999	null	null	0.829398
MAGEC1(ENSG00000155495)	ENSG00000155495	null	null	0.829398
AL359692.1(ENSG00000213556)	ENSG00000213556	null	null	0.829398
AL031985.3(ENSG00000260920)	ENSG00000260920	null	null	0.829245
COL27A1(ENSG00000196739)	ENSG00000196739	null	null	0.828556
TVP23A(ENSG00000166676)	ENSG00000166676	null	null	0.828363
DUOX2(ENSG00000140279)	ENSG00000140279	null	null	0.828053
AC074050.4(ENSG00000276867)	ENSG00000276867	null	null	0.828053
RNVU1-7(ENSG00000206585)	ENSG00000206585	null	null	0.828053
AC007566.1(ENSG00000244055)	ENSG00000244055	null	null	0.828053
AL512413.1(ENSG00000272088)	ENSG00000272088	null	null	0.828053
AL353807.1(ENSG00000223503)	ENSG00000223503	null	null	0.828053
RPS2P25(ENSG00000241965)	ENSG00000241965	null	null	0.828053
AC009542.1(ENSG00000231794)	ENSG00000231794	null	null	0.828053
AC016026.1(ENSG00000093100)	ENSG00000093100	null	null	0.828053
RPL11P3(ENSG00000213613)	ENSG00000213613	null	null	0.828053
AL356317.1(ENSG00000213754)	ENSG00000213754	null	null	0.828053
AP002505.2(ENSG00000279275)	ENSG00000279275	null	null	0.828053
RF00019(ENSG00000206728)	ENSG00000206728	null	null	0.828053
MUSK(ENSG00000030304)	ENSG00000030304	null	null	0.828053
AC006213.3(ENSG00000267191)	ENSG00000267191	null	null	0.828053
AC112496.1(ENSG00000241886)	ENSG00000241886	null	null	0.828053
RPS4XP6(ENSG00000244073)	ENSG00000244073	null	null	0.828053
RPL3P7(ENSG00000225093)	ENSG00000225093	null	null	0.828053
IKZF1(ENSG00000185811)	ENSG00000185811	null	null	0.828053
IL1RL2(ENSG00000115598)	ENSG00000115598	null	null	0.828053
Z99774.1(ENSG00000206028)	ENSG00000206028	null	null	0.828053
AC106748.1(ENSG00000249977)	ENSG00000249977	null	null	0.828053
NLRP3(ENSG00000162711)	ENSG00000162711	null	null	0.828053
ACTL7B(ENSG00000148156)	ENSG00000148156	null	null	0.828053
AC092851.1(ENSG00000255960)	ENSG00000255960	null	null	0.828053
VTRNA1-3(ENSG00000202515)	ENSG00000202515	null	null	0.828053
TRBV7-3(ENSG00000211714)	ENSG00000211714	null	null	0.828053
MORC3(ENSG00000159256)	ENSG00000159256	null	null	0.82764
PPP2R3A(ENSG00000073711)	ENSG00000073711	null	null	0.826251
AC027020.2(ENSG00000270127)	ENSG00000270127	null	null	0.826244
AC107959.4(ENSG00000284948)	ENSG00000284948	null	null	0.826244
IFNL2(ENSG00000183709)	ENSG00000183709	null	null	0.826244
KCNH7(ENSG00000184611)	ENSG00000184611	null	null	0.826244
AC113361.1(ENSG00000272255)	ENSG00000272255	null	null	0.826244
HRH1(ENSG00000196639)	ENSG00000196639	null	null	0.826244
SRPX2(ENSG00000102359)	ENSG00000102359	null	null	0.826244
LINC00866(ENSG00000227356)	ENSG00000227356	null	null	0.826244
GPR17(ENSG00000144230)	ENSG00000144230	null	null	0.826244
RPL18AP7(ENSG00000232439)	ENSG00000232439	null	null	0.826244
RF00019(ENSG00000207151)	ENSG00000207151	null	null	0.826244
AC003005.2(ENSG00000268266)	ENSG00000268266	null	null	0.826244
TCF7L1-IT1(ENSG00000231134)	ENSG00000231134	null	null	0.826244
AC068506.1(ENSG00000278464)	ENSG00000278464	null	null	0.826244
AC007637.1(ENSG00000256139)	ENSG00000256139	null	null	0.826244
AC009137.2(ENSG00000266801)	ENSG00000266801	null	null	0.826244
WFDC10B(ENSG00000182931)	ENSG00000182931	null	null	0.826244
AC104850.1(ENSG00000238267)	ENSG00000238267	null	null	0.826244
CXCL13(ENSG00000156234)	ENSG00000156234	null	null	0.826244
RP1L1(ENSG00000183638)	ENSG00000183638	null	null	0.826244
MAGEB6B(ENSG00000232030)	ENSG00000232030	null	null	0.826244
GFRA4(ENSG00000125861)	ENSG00000125861	null	null	0.826244
RPS8P10(ENSG00000223877)	ENSG00000223877	null	null	0.826244
AC104454.2(ENSG00000285201)	ENSG00000285201	null	null	0.826244
CTAGE12P(ENSG00000215441)	ENSG00000215441	null	null	0.826244
AKR1C4(ENSG00000198610)	ENSG00000198610	null	null	0.826244
TRBV8-2(ENSG00000239944)	ENSG00000239944	null	null	0.826244
MT-ND6(ENSG00000198695)	ENSG00000198695	null	null	0.824953
MYRFL(ENSG00000166268)	ENSG00000166268	null	null	0.824829
RNF223(ENSG00000237330)	ENSG00000237330	null	null	0.824765
PLBD2(ENSG00000151176)	ENSG00000151176	null	null	0.824601
CSF3(ENSG00000108342)	ENSG00000108342	null	null	0.824258
PCBP2-OT1(ENSG00000282977)	ENSG00000282977	null	null	0.824258
NAV3(ENSG00000067798)	ENSG00000067798	null	null	0.824258
AL137785.1(ENSG00000283627)	ENSG00000283627	null	null	0.824258
MSH4(ENSG00000057468)	ENSG00000057468	null	null	0.824258
RF00019(ENSG00000206822)	ENSG00000206822	null	null	0.824258
AC039056.2(ENSG00000278493)	ENSG00000278493	null	null	0.824258
LINC02080(ENSG00000267065)	ENSG00000267065	null	null	0.824258
AC009093.2(ENSG00000260517)	ENSG00000260517	null	null	0.824258
RNU2-70P(ENSG00000222650)	ENSG00000222650	null	null	0.824258
AP003170.3(ENSG00000256452)	ENSG00000256452	null	null	0.824258
MIR3192(ENSG00000265137)	ENSG00000265137	null	null	0.824258
PLD5(ENSG00000180287)	ENSG00000180287	null	null	0.824258
RPL23AP83(ENSG00000234135)	ENSG00000234135	null	null	0.824258
AC073657.2(ENSG00000270702)	ENSG00000270702	null	null	0.824258
KRT18P55(ENSG00000265480)	ENSG00000265480	null	null	0.824258
AC241377.2(ENSG00000275585)	ENSG00000275585	null	null	0.824258
AC068722.1(ENSG00000259200)	ENSG00000259200	null	null	0.824258
AC096638.1(ENSG00000223375)	ENSG00000223375	null	null	0.824258
AC069154.1(ENSG00000229326)	ENSG00000229326	null	null	0.824258
GPR22(ENSG00000172209)	ENSG00000172209	null	null	0.824258
AC022494.1(ENSG00000240477)	ENSG00000240477	null	null	0.824258
MIR1303(ENSG00000221552)	ENSG00000221552	null	null	0.824258
SNORD116-2(ENSG00000207001)	ENSG00000207001	null	null	0.824258
ADGRE1(ENSG00000174837)	ENSG00000174837	null	null	0.8242
FBXO10(ENSG00000147912)	ENSG00000147912	null	null	0.823903
LINC00304(ENSG00000180422)	ENSG00000180422	null	null	0.823786
XG(ENSG00000124343)	ENSG00000124343	null	null	0.823585
AL928921.2(ENSG00000284693)	ENSG00000284693	null	null	0.823526
MAP1LC3B(ENSG00000140941)	ENSG00000140941	null	null	0.823105
SELENOW(ENSG00000178980)	ENSG00000178980	null	null	0.823002
COL17A1(ENSG00000065618)	ENSG00000065618	null	null	0.822517
TCAF1(ENSG00000198420)	ENSG00000198420	null	null	0.822512
KRT8(ENSG00000170421)	ENSG00000170421	null	null	0.822011
ZNF280D(ENSG00000137871)	ENSG00000137871	null	null	0.821962
LPXN(ENSG00000110031)	ENSG00000110031	null	null	0.821918
AC027607.1(ENSG00000248936)	ENSG00000248936	null	null	0.821706
KRT4(ENSG00000170477)	ENSG00000170477	null	null	0.82123
SLC22A23(ENSG00000137266)	ENSG00000137266	null	null	0.821081
[truncated: 24,286 more rows]
