# Supplementary material for: Investigation of ribociclib, abemaciclib and palbociclib resistance in ER+ breast cancer cells reveal potential therapeutic opportunities
Source: Sci Rep. 2025 Aug 5;15:28579. doi: 10.1038/s41598-025-11052-4 (PMC12325956; doi:10.1038/s41598-025-11052-4)
Supplement: Supplementary file 32 — Supplementary Material 32 [file 41598_2025_11052_MOESM32_ESM.xlsx]

## Sheet: Supplementary data 32.Supp-Fig9
ReactomeID	Description	GeneRatio	BgRatio	pvalue	padj	geneID	geneName	EntrezID	Count	Up	Up_Gene_id	Down	Down_Gene_id
R-HSA-69620	Cell Cycle Checkpoints	58/471	287/8815	2.67429e-19	2.09932e-16	ENSG00000145386/ENSG00000134057/ENSG00000166851/ENSG00000089685/ENSG00000142945/ENSG00000178999/ENSG00000170312/ENSG00000117399/ENSG00000157456/ENSG00000169679/ENSG00000188486/ENSG00000109685/ENSG00000117724/ENSG00000149503/ENSG00000127564/ENSG00000143228/ENSG00000080986/ENSG00000184445/ENSG00000124762/ENSG00000065328/ENSG00000134690/ENSG00000137812/ENSG00000012048/ENSG00000115163/ENSG00000122952…	CCNA2/CCNB1/PLK1/BIRC5/KIF2C/AURKB/CDK1/CDC20/CCNB2/BUB1/H2AFX/NSD2/CENPF/INCENP/PKMYT1/NUF2/NDC80/KNTC1/CDKN1A/MCM10/CDCA8/KNL1/BRCA1/CENPA/ZWINT/CENPE/BUB1B/SPC24/EXO1/SPC25/CDC6/CENPU/CHEK1/CDC45/UBE2C/MCM6/CDC25C/CLSPN/SKA1/CENPN/CCNE2/KIF18A/GTSE1/CDC25A/SGO2/CENPK/BARD1/CENPM/ORC1/MAD2L1/RMI1/BRIP1/SGO1/CENPH/DNA2/BLM/CENPI/CDC7	890/891/5347/332/11004/9212/983/991/9133/699/3014/7468/1063/3619/9088/83540/10403/9735/1026/55388/55143/57082/672/1058/11130/1062/701/147841/9156/57405/990/79682/1111/8318/11065/4175/995/63967/220134/55839/9134/81930/51512/993/151246/64105/580/79019/4998/4085/80010/83990/151648/64946/1763/641/2491/8317	58	0		58	ENSG00000145386/ENSG00000134057/ENSG00000166851/ENSG00000089685/ENSG00000142945/ENSG00000178999/ENSG00000170312/ENSG00000117399/ENSG00000157456/ENSG00000169679/ENSG00000188486/ENSG00000109685/ENSG00000117724/ENSG00000149503/ENSG00000127564/ENSG00000143228/ENSG00000080986/ENSG00000184445/ENSG00000124762/ENSG00000065328/ENSG00000134690/ENSG00000137812/ENSG00000012048/ENSG00000115163/ENSG00000122952…
R-HSA-2500257	Resolution of Sister Chromatid Cohesion	36/471	123/8815	8.97558e-18	3.52291e-15	ENSG00000134057/ENSG00000166851/ENSG00000089685/ENSG00000142945/ENSG00000178999/ENSG00000146670/ENSG00000170312/ENSG00000117399/ENSG00000157456/ENSG00000123416/ENSG00000169679/ENSG00000117724/ENSG00000149503/ENSG00000143228/ENSG00000080986/ENSG00000184445/ENSG00000134690/ENSG00000137812/ENSG00000115163/ENSG00000122952/ENSG00000138778/ENSG00000156970/ENSG00000161888/ENSG00000152253/ENSG00000151725…	CCNB1/PLK1/BIRC5/KIF2C/AURKB/CDCA5/CDK1/CDC20/CCNB2/TUBA1B/BUB1/CENPF/INCENP/NUF2/NDC80/KNTC1/CDCA8/KNL1/CENPA/ZWINT/CENPE/BUB1B/SPC24/SPC25/CENPU/SKA1/CENPN/KIF18A/SGO2/CENPK/CENPM/MAD2L1/SGO1/CENPH/CENPI/TUBB4A	891/5347/332/11004/9212/113130/983/991/9133/10376/699/1063/3619/83540/10403/9735/55143/57082/1058/11130/1062/701/147841/57405/79682/220134/55839/81930/151246/64105/79019/4085/151648/64946/2491/10382	36	1	ENSG00000104833	35	ENSG00000134057/ENSG00000166851/ENSG00000089685/ENSG00000142945/ENSG00000178999/ENSG00000146670/ENSG00000170312/ENSG00000117399/ENSG00000157456/ENSG00000123416/ENSG00000169679/ENSG00000117724/ENSG00000149503/ENSG00000143228/ENSG00000080986/ENSG00000184445/ENSG00000134690/ENSG00000137812/ENSG00000115163/ENSG00000122952/ENSG00000138778/ENSG00000156970/ENSG00000161888/ENSG00000152253/ENSG00000151725…
R-HSA-68877	Mitotic Prometaphase	44/471	196/8815	1.23721e-16	3.23737e-14	ENSG00000134057/ENSG00000166851/ENSG00000089685/ENSG00000142945/ENSG00000178999/ENSG00000146670/ENSG00000170312/ENSG00000117399/ENSG00000157456/ENSG00000123416/ENSG00000109805/ENSG00000169679/ENSG00000010292/ENSG00000117650/ENSG00000117724/ENSG00000149503/ENSG00000143228/ENSG00000080986/ENSG00000184445/ENSG00000113810/ENSG00000134690/ENSG00000137812/ENSG00000115163/ENSG00000122952/ENSG00000138778…	CCNB1/PLK1/BIRC5/KIF2C/AURKB/CDCA5/CDK1/CDC20/CCNB2/TUBA1B/NCAPG/BUB1/NCAPD2/NEK2/CENPF/INCENP/NUF2/NDC80/KNTC1/SMC4/CDCA8/KNL1/CENPA/ZWINT/CENPE/BUB1B/NCAPH/SPC24/SPC25/CENPU/SKA1/CENPN/KIF18A/CNTRL/SGO2/CENPK/CENPM/MAD2L1/SGO1/CENPH/CEP152/CENPI/HAUS1/TUBB4A	891/5347/332/11004/9212/113130/983/991/9133/10376/64151/699/9918/4751/1063/3619/83540/10403/9735/10051/55143/57082/1058/11130/1062/701/23397/147841/57405/79682/220134/55839/81930/11064/151246/64105/79019/4085/151648/64946/22995/2491/115106/10382	44	1	ENSG00000104833	43	ENSG00000134057/ENSG00000166851/ENSG00000089685/ENSG00000142945/ENSG00000178999/ENSG00000146670/ENSG00000170312/ENSG00000117399/ENSG00000157456/ENSG00000123416/ENSG00000109805/ENSG00000169679/ENSG00000010292/ENSG00000117650/ENSG00000117724/ENSG00000149503/ENSG00000143228/ENSG00000080986/ENSG00000184445/ENSG00000113810/ENSG00000134690/ENSG00000137812/ENSG00000115163/ENSG00000122952/ENSG00000138778…
R-HSA-141424	Amplification of signal from the kinetochores	30/471	95/8815	5.14673e-16	8.08036e-14	ENSG00000166851/ENSG00000089685/ENSG00000142945/ENSG00000178999/ENSG00000117399/ENSG00000169679/ENSG00000117724/ENSG00000149503/ENSG00000143228/ENSG00000080986/ENSG00000184445/ENSG00000134690/ENSG00000137812/ENSG00000115163/ENSG00000122952/ENSG00000138778/ENSG00000156970/ENSG00000161888/ENSG00000152253/ENSG00000151725/ENSG00000154839/ENSG00000166451/ENSG00000121621/ENSG00000163535/ENSG00000123219…	PLK1/BIRC5/KIF2C/AURKB/CDC20/BUB1/CENPF/INCENP/NUF2/NDC80/KNTC1/CDCA8/KNL1/CENPA/ZWINT/CENPE/BUB1B/SPC24/SPC25/CENPU/SKA1/CENPN/KIF18A/SGO2/CENPK/CENPM/MAD2L1/SGO1/CENPH/CENPI	5347/332/11004/9212/991/699/1063/3619/83540/10403/9735/55143/57082/1058/11130/1062/701/147841/57405/79682/220134/55839/81930/151246/64105/79019/4085/151648/64946/2491	30	0		30	ENSG00000166851/ENSG00000089685/ENSG00000142945/ENSG00000178999/ENSG00000117399/ENSG00000169679/ENSG00000117724/ENSG00000149503/ENSG00000143228/ENSG00000080986/ENSG00000184445/ENSG00000134690/ENSG00000137812/ENSG00000115163/ENSG00000122952/ENSG00000138778/ENSG00000156970/ENSG00000161888/ENSG00000152253/ENSG00000151725/ENSG00000154839/ENSG00000166451/ENSG00000121621/ENSG00000163535/ENSG00000123219…
R-HSA-141444	Amplification of signal from unattached kinetochores via a MAD2 inhibitory signal	30/471	95/8815	5.14673e-16	8.08036e-14	ENSG00000166851/ENSG00000089685/ENSG00000142945/ENSG00000178999/ENSG00000117399/ENSG00000169679/ENSG00000117724/ENSG00000149503/ENSG00000143228/ENSG00000080986/ENSG00000184445/ENSG00000134690/ENSG00000137812/ENSG00000115163/ENSG00000122952/ENSG00000138778/ENSG00000156970/ENSG00000161888/ENSG00000152253/ENSG00000151725/ENSG00000154839/ENSG00000166451/ENSG00000121621/ENSG00000163535/ENSG00000123219…	PLK1/BIRC5/KIF2C/AURKB/CDC20/BUB1/CENPF/INCENP/NUF2/NDC80/KNTC1/CDCA8/KNL1/CENPA/ZWINT/CENPE/BUB1B/SPC24/SPC25/CENPU/SKA1/CENPN/KIF18A/SGO2/CENPK/CENPM/MAD2L1/SGO1/CENPH/CENPI	5347/332/11004/9212/991/699/1063/3619/83540/10403/9735/55143/57082/1058/11130/1062/701/147841/57405/79682/220134/55839/81930/151246/64105/79019/4085/151648/64946/2491	30	0		30	ENSG00000166851/ENSG00000089685/ENSG00000142945/ENSG00000178999/ENSG00000117399/ENSG00000169679/ENSG00000117724/ENSG00000149503/ENSG00000143228/ENSG00000080986/ENSG00000184445/ENSG00000134690/ENSG00000137812/ENSG00000115163/ENSG00000122952/ENSG00000138778/ENSG00000156970/ENSG00000161888/ENSG00000152253/ENSG00000151725/ENSG00000154839/ENSG00000166451/ENSG00000121621/ENSG00000163535/ENSG00000123219…
R-HSA-69618	Mitotic Spindle Checkpoint	31/471	111/8815	7.77503e-15	1.01723e-12	ENSG00000166851/ENSG00000089685/ENSG00000142945/ENSG00000178999/ENSG00000117399/ENSG00000169679/ENSG00000117724/ENSG00000149503/ENSG00000143228/ENSG00000080986/ENSG00000184445/ENSG00000134690/ENSG00000137812/ENSG00000115163/ENSG00000122952/ENSG00000138778/ENSG00000156970/ENSG00000161888/ENSG00000152253/ENSG00000151725/ENSG00000175063/ENSG00000154839/ENSG00000166451/ENSG00000121621/ENSG00000163535…	PLK1/BIRC5/KIF2C/AURKB/CDC20/BUB1/CENPF/INCENP/NUF2/NDC80/KNTC1/CDCA8/KNL1/CENPA/ZWINT/CENPE/BUB1B/SPC24/SPC25/CENPU/UBE2C/SKA1/CENPN/KIF18A/SGO2/CENPK/CENPM/MAD2L1/SGO1/CENPH/CENPI	5347/332/11004/9212/991/699/1063/3619/83540/10403/9735/55143/57082/1058/11130/1062/701/147841/57405/79682/11065/220134/55839/81930/151246/64105/79019/4085/151648/64946/2491	31	0		31	ENSG00000166851/ENSG00000089685/ENSG00000142945/ENSG00000178999/ENSG00000117399/ENSG00000169679/ENSG00000117724/ENSG00000149503/ENSG00000143228/ENSG00000080986/ENSG00000184445/ENSG00000134690/ENSG00000137812/ENSG00000115163/ENSG00000122952/ENSG00000138778/ENSG00000156970/ENSG00000161888/ENSG00000152253/ENSG00000151725/ENSG00000175063/ENSG00000154839/ENSG00000166451/ENSG00000121621/ENSG00000163535…
R-HSA-5663220	RHO GTPases Activate Formins	33/471	137/8815	1.10958e-13	1.24431e-11	ENSG00000166851/ENSG00000089685/ENSG00000142945/ENSG00000178999/ENSG00000117399/ENSG00000123416/ENSG00000169679/ENSG00000117724/ENSG00000149503/ENSG00000143228/ENSG00000080986/ENSG00000184445/ENSG00000134690/ENSG00000137812/ENSG00000115163/ENSG00000122952/ENSG00000138778/ENSG00000156970/ENSG00000161888/ENSG00000152253/ENSG00000151725/ENSG00000154839/ENSG00000166451/ENSG00000121621/ENSG00000163535…	PLK1/BIRC5/KIF2C/AURKB/CDC20/TUBA1B/BUB1/CENPF/INCENP/NUF2/NDC80/KNTC1/CDCA8/KNL1/CENPA/ZWINT/CENPE/BUB1B/SPC24/SPC25/CENPU/SKA1/CENPN/KIF18A/SGO2/CENPK/CENPM/MAD2L1/DIAPH3/SGO1/CENPH/CENPI/TUBB4A	5347/332/11004/9212/991/10376/699/1063/3619/83540/10403/9735/55143/57082/1058/11130/1062/701/147841/57405/79682/220134/55839/81930/151246/64105/79019/4085/81624/151648/64946/2491/10382	33	1	ENSG00000104833	32	ENSG00000166851/ENSG00000089685/ENSG00000142945/ENSG00000178999/ENSG00000117399/ENSG00000123416/ENSG00000169679/ENSG00000117724/ENSG00000149503/ENSG00000143228/ENSG00000080986/ENSG00000184445/ENSG00000134690/ENSG00000137812/ENSG00000115163/ENSG00000122952/ENSG00000138778/ENSG00000156970/ENSG00000161888/ENSG00000152253/ENSG00000151725/ENSG00000154839/ENSG00000166451/ENSG00000121621/ENSG00000163535…
R-HSA-68886	M Phase	58/471	382/8815	2.10863e-13	2.0691e-11	ENSG00000113368/ENSG00000134057/ENSG00000166851/ENSG00000164611/ENSG00000089685/ENSG00000142945/ENSG00000135476/ENSG00000178999/ENSG00000146670/ENSG00000120802/ENSG00000170312/ENSG00000117399/ENSG00000157456/ENSG00000123416/ENSG00000109805/ENSG00000169679/ENSG00000137807/ENSG00000188486/ENSG00000010292/ENSG00000117650/ENSG00000117724/ENSG00000149503/ENSG00000143228/ENSG00000080986/ENSG00000184445…	LMNB1/CCNB1/PLK1/PTTG1/BIRC5/KIF2C/ESPL1/AURKB/CDCA5/TMPO/CDK1/CDC20/CCNB2/TUBA1B/NCAPG/BUB1/KIF23/H2AFX/NCAPD2/NEK2/CENPF/INCENP/NUF2/NDC80/KNTC1/SMC4/CDCA8/KNL1/CENPA/ZWINT/CENPE/BUB1B/NCAPH/H2AFZ/NCAPG2/SPC24/SPC25/CENPU/FBXO5/UBE2C/KIF20A/MASTL/SKA1/CENPN/KIF18A/CNTRL/SGO2/CENPK/CENPM/MAD2L1/SGO1/CENPH/CEP152/CENPI/HAUS1/TUBB4A/HIST1H3J/HIST2H2AC	4001/891/5347/9232/332/11004/9700/9212/113130/7112/983/991/9133/10376/64151/699/9493/3014/9918/4751/1063/3619/83540/10403/9735/10051/55143/57082/1058/11130/1062/701/23397/3015/54892/147841/57405/79682/26271/11065/10112/84930/220134/55839/81930/11064/151246/64105/79019/4085/151648/64946/22995/2491/115106/10382/8356/8338	58	1	ENSG00000104833	57	ENSG00000113368/ENSG00000134057/ENSG00000166851/ENSG00000164611/ENSG00000089685/ENSG00000142945/ENSG00000135476/ENSG00000178999/ENSG00000146670/ENSG00000120802/ENSG00000170312/ENSG00000117399/ENSG00000157456/ENSG00000123416/ENSG00000109805/ENSG00000169679/ENSG00000137807/ENSG00000188486/ENSG00000010292/ENSG00000117650/ENSG00000117724/ENSG00000149503/ENSG00000143228/ENSG00000080986/ENSG00000184445…
R-HSA-2555396	Mitotic Metaphase and Anaphase	39/471	197/8815	5.56549e-13	4.85434e-11	ENSG00000113368/ENSG00000166851/ENSG00000164611/ENSG00000089685/ENSG00000142945/ENSG00000135476/ENSG00000178999/ENSG00000146670/ENSG00000120802/ENSG00000117399/ENSG00000123416/ENSG00000169679/ENSG00000117724/ENSG00000149503/ENSG00000143228/ENSG00000080986/ENSG00000184445/ENSG00000134690/ENSG00000137812/ENSG00000115163/ENSG00000122952/ENSG00000138778/ENSG00000156970/ENSG00000161888/ENSG00000152253…	LMNB1/PLK1/PTTG1/BIRC5/KIF2C/ESPL1/AURKB/CDCA5/TMPO/CDC20/TUBA1B/BUB1/CENPF/INCENP/NUF2/NDC80/KNTC1/CDCA8/KNL1/CENPA/ZWINT/CENPE/BUB1B/SPC24/SPC25/CENPU/FBXO5/UBE2C/SKA1/CENPN/KIF18A/SGO2/CENPK/CENPM/MAD2L1/SGO1/CENPH/CENPI/TUBB4A	4001/5347/9232/332/11004/9700/9212/113130/7112/991/10376/699/1063/3619/83540/10403/9735/55143/57082/1058/11130/1062/701/147841/57405/79682/26271/11065/220134/55839/81930/151246/64105/79019/4085/151648/64946/2491/10382	39	1	ENSG00000104833	38	ENSG00000113368/ENSG00000166851/ENSG00000164611/ENSG00000089685/ENSG00000142945/ENSG00000135476/ENSG00000178999/ENSG00000146670/ENSG00000120802/ENSG00000117399/ENSG00000123416/ENSG00000169679/ENSG00000117724/ENSG00000149503/ENSG00000143228/ENSG00000080986/ENSG00000184445/ENSG00000134690/ENSG00000137812/ENSG00000115163/ENSG00000122952/ENSG00000138778/ENSG00000156970/ENSG00000161888/ENSG00000152253…
R-HSA-68882	Mitotic Anaphase	38/471	196/8815	2.20902e-12	1.73408e-10	ENSG00000113368/ENSG00000166851/ENSG00000164611/ENSG00000089685/ENSG00000142945/ENSG00000135476/ENSG00000178999/ENSG00000146670/ENSG00000120802/ENSG00000117399/ENSG00000123416/ENSG00000169679/ENSG00000117724/ENSG00000149503/ENSG00000143228/ENSG00000080986/ENSG00000184445/ENSG00000134690/ENSG00000137812/ENSG00000115163/ENSG00000122952/ENSG00000138778/ENSG00000156970/ENSG00000161888/ENSG00000152253…	LMNB1/PLK1/PTTG1/BIRC5/KIF2C/ESPL1/AURKB/CDCA5/TMPO/CDC20/TUBA1B/BUB1/CENPF/INCENP/NUF2/NDC80/KNTC1/CDCA8/KNL1/CENPA/ZWINT/CENPE/BUB1B/SPC24/SPC25/CENPU/UBE2C/SKA1/CENPN/KIF18A/SGO2/CENPK/CENPM/MAD2L1/SGO1/CENPH/CENPI/TUBB4A	4001/5347/9232/332/11004/9700/9212/113130/7112/991/10376/699/1063/3619/83540/10403/9735/55143/57082/1058/11130/1062/701/147841/57405/79682/11065/220134/55839/81930/151246/64105/79019/4085/151648/64946/2491/10382	38	1	ENSG00000104833	37	ENSG00000113368/ENSG00000166851/ENSG00000164611/ENSG00000089685/ENSG00000142945/ENSG00000135476/ENSG00000178999/ENSG00000146670/ENSG00000120802/ENSG00000117399/ENSG00000123416/ENSG00000169679/ENSG00000117724/ENSG00000149503/ENSG00000143228/ENSG00000080986/ENSG00000184445/ENSG00000134690/ENSG00000137812/ENSG00000115163/ENSG00000122952/ENSG00000138778/ENSG00000156970/ENSG00000161888/ENSG00000152253…
R-HSA-2467813	Separation of Sister Chromatids	36/471	185/8815	7.68441e-12	5.48388e-10	ENSG00000166851/ENSG00000164611/ENSG00000089685/ENSG00000142945/ENSG00000135476/ENSG00000178999/ENSG00000146670/ENSG00000117399/ENSG00000123416/ENSG00000169679/ENSG00000117724/ENSG00000149503/ENSG00000143228/ENSG00000080986/ENSG00000184445/ENSG00000134690/ENSG00000137812/ENSG00000115163/ENSG00000122952/ENSG00000138778/ENSG00000156970/ENSG00000161888/ENSG00000152253/ENSG00000151725/ENSG00000175063…	PLK1/PTTG1/BIRC5/KIF2C/ESPL1/AURKB/CDCA5/CDC20/TUBA1B/BUB1/CENPF/INCENP/NUF2/NDC80/KNTC1/CDCA8/KNL1/CENPA/ZWINT/CENPE/BUB1B/SPC24/SPC25/CENPU/UBE2C/SKA1/CENPN/KIF18A/SGO2/CENPK/CENPM/MAD2L1/SGO1/CENPH/CENPI/TUBB4A	5347/9232/332/11004/9700/9212/113130/991/10376/699/1063/3619/83540/10403/9735/55143/57082/1058/11130/1062/701/147841/57405/79682/11065/220134/55839/81930/151246/64105/79019/4085/151648/64946/2491/10382	36	1	ENSG00000104833	35	ENSG00000166851/ENSG00000164611/ENSG00000089685/ENSG00000142945/ENSG00000135476/ENSG00000178999/ENSG00000146670/ENSG00000117399/ENSG00000123416/ENSG00000169679/ENSG00000117724/ENSG00000149503/ENSG00000143228/ENSG00000080986/ENSG00000184445/ENSG00000134690/ENSG00000137812/ENSG00000115163/ENSG00000122952/ENSG00000138778/ENSG00000156970/ENSG00000161888/ENSG00000152253/ENSG00000151725/ENSG00000175063…
R-HSA-453279	Mitotic G1-G1/S phases	30/471	147/8815	1.32655e-10	8.67782e-09	ENSG00000131747/ENSG00000145386/ENSG00000134057/ENSG00000170312/ENSG00000123080/ENSG00000228716/ENSG00000132646/ENSG00000124762/ENSG00000065328/ENSG00000101412/ENSG00000007968/ENSG00000176890/ENSG00000112312/ENSG00000094804/ENSG00000112029/ENSG00000167900/ENSG00000093009/ENSG00000147883/ENSG00000076003/ENSG00000198056/ENSG00000175305/ENSG00000171848/ENSG00000101057/ENSG00000164045/ENSG00000085840…	TOP2A/CCNA2/CCNB1/CDK1/CDKN2C/DHFR/PCNA/CDKN1A/MCM10/E2F1/E2F2/TYMS/GMNN/CDC6/FBXO5/TK1/CDC45/CDKN2B/MCM6/PRIM1/CCNE2/RRM2/MYBL2/CDC25A/ORC1/RBL1/CDKN2D/CDT1/POLE2/CDC7	7153/890/891/983/1031/1719/5111/1026/55388/1869/1870/7298/51053/990/26271/7083/8318/1030/4175/5557/9134/6241/4605/993/4998/5933/1032/81620/5427/8317	30	1	ENSG00000147883	29	ENSG00000131747/ENSG00000145386/ENSG00000134057/ENSG00000170312/ENSG00000123080/ENSG00000228716/ENSG00000132646/ENSG00000124762/ENSG00000065328/ENSG00000101412/ENSG00000007968/ENSG00000176890/ENSG00000112312/ENSG00000094804/ENSG00000112029/ENSG00000167900/ENSG00000093009/ENSG00000076003/ENSG00000198056/ENSG00000175305/ENSG00000171848/ENSG00000101057/ENSG00000164045/ENSG00000085840/ENSG00000080839…
R-HSA-539107	Activation of E2F1 target genes at G1/S	13/471	28/8815	4.40333e-10	2.46901e-08	ENSG00000170312/ENSG00000228716/ENSG00000132646/ENSG00000101412/ENSG00000176890/ENSG00000094804/ENSG00000112029/ENSG00000167900/ENSG00000093009/ENSG00000171848/ENSG00000085840/ENSG00000080839/ENSG00000167513	CDK1/DHFR/PCNA/E2F1/TYMS/CDC6/FBXO5/TK1/CDC45/RRM2/ORC1/RBL1/CDT1	983/1719/5111/1869/7298/990/26271/7083/8318/6241/4998/5933/81620	13	0		13	ENSG00000170312/ENSG00000228716/ENSG00000132646/ENSG00000101412/ENSG00000176890/ENSG00000094804/ENSG00000112029/ENSG00000167900/ENSG00000093009/ENSG00000171848/ENSG00000085840/ENSG00000080839/ENSG00000167513
R-HSA-69205	G1/S-Specific Transcription	13/471	28/8815	4.40333e-10	2.46901e-08	ENSG00000170312/ENSG00000228716/ENSG00000132646/ENSG00000101412/ENSG00000176890/ENSG00000094804/ENSG00000112029/ENSG00000167900/ENSG00000093009/ENSG00000171848/ENSG00000085840/ENSG00000080839/ENSG00000167513	CDK1/DHFR/PCNA/E2F1/TYMS/CDC6/FBXO5/TK1/CDC45/RRM2/ORC1/RBL1/CDT1	983/1719/5111/1869/7298/990/26271/7083/8318/6241/4998/5933/81620	13	0		13	ENSG00000170312/ENSG00000228716/ENSG00000132646/ENSG00000101412/ENSG00000176890/ENSG00000094804/ENSG00000112029/ENSG00000167900/ENSG00000093009/ENSG00000171848/ENSG00000085840/ENSG00000080839/ENSG00000167513
R-HSA-195258	RHO GTPase Effectors	43/471	304/8815	3.25073e-09	1.70121e-07	ENSG00000166851/ENSG00000089685/ENSG00000142945/ENSG00000178999/ENSG00000118193/ENSG00000117399/ENSG00000123416/ENSG00000169679/ENSG00000188486/ENSG00000117724/ENSG00000122966/ENSG00000149503/ENSG00000143228/ENSG00000080986/ENSG00000184445/ENSG00000134690/ENSG00000137812/ENSG00000115163/ENSG00000122952/ENSG00000138778/ENSG00000156970/ENSG00000164032/ENSG00000183856/ENSG00000161888/ENSG00000152253…	PLK1/BIRC5/KIF2C/AURKB/KIF14/CDC20/TUBA1B/BUB1/H2AFX/CENPF/CIT/INCENP/NUF2/NDC80/KNTC1/CDCA8/KNL1/CENPA/ZWINT/CENPE/BUB1B/H2AFZ/IQGAP3/SPC24/SPC25/CENPU/CDC25C/SKA1/CENPN/KIF18A/SGO2/CENPK/CENPM/MAD2L1/DIAPH3/SGO1/CENPH/CENPI/TUBB4A/NCF2/PRC1/HIST1H3J/HIST2H2AC	5347/332/11004/9212/9928/991/10376/699/3014/1063/11113/3619/83540/10403/9735/55143/57082/1058/11130/1062/701/3015/128239/147841/57405/79682/995/220134/55839/81930/151246/64105/79019/4085/81624/151648/64946/2491/10382/4688/9055/8356/8338	43	2	ENSG00000104833/ENSG00000116701	41	ENSG00000166851/ENSG00000089685/ENSG00000142945/ENSG00000178999/ENSG00000118193/ENSG00000117399/ENSG00000123416/ENSG00000169679/ENSG00000188486/ENSG00000117724/ENSG00000122966/ENSG00000149503/ENSG00000143228/ENSG00000080986/ENSG00000184445/ENSG00000134690/ENSG00000137812/ENSG00000115163/ENSG00000122952/ENSG00000138778/ENSG00000156970/ENSG00000164032/ENSG00000183856/ENSG00000161888/ENSG00000152253…
R-HSA-194315	Signaling by Rho GTPases	53/471	427/8815	5.18237e-09	2.5426e-07	ENSG00000166851/ENSG00000089685/ENSG00000142945/ENSG00000178999/ENSG00000118193/ENSG00000117399/ENSG00000161800/ENSG00000123416/ENSG00000169679/ENSG00000188486/ENSG00000117724/ENSG00000122966/ENSG00000149503/ENSG00000143228/ENSG00000198826/ENSG00000080986/ENSG00000184445/ENSG00000134690/ENSG00000137812/ENSG00000115163/ENSG00000122952/ENSG00000138778/ENSG00000156970/ENSG00000164032/ENSG00000183856…	PLK1/BIRC5/KIF2C/AURKB/KIF14/CDC20/RACGAP1/TUBA1B/BUB1/H2AFX/CENPF/CIT/INCENP/NUF2/ARHGAP11A/NDC80/KNTC1/CDCA8/KNL1/CENPA/ZWINT/CENPE/BUB1B/H2AFZ/IQGAP3/ARHGEF39/SPC24/DEPDC1B/SPC25/CENPU/CDC25C/SKA1/CENPN/KIF18A/SGO2/CENPK/CENPM/MAD2L1/DIAPH3/SGO1/TIAM1/CENPH/ARHGAP11B/CENPI/KALRN/STARD8/TIAM2/TUBB4A/NCF2/PRC1/ARHGAP42/HIST1H3J/HIST2H2AC	5347/332/11004/9212/9928/991/29127/10376/699/3014/1063/11113/3619/83540/9824/10403/9735/55143/57082/1058/11130/1062/701/3015/128239/84904/147841/55789/57405/79682/995/220134/55839/81930/151246/64105/79019/4085/81624/151648/7074/64946/89839/2491/8997/9754/26230/10382/4688/9055/143872/8356/8338	53	4	ENSG00000146426/ENSG00000104833/ENSG00000116701/ENSG00000165895	49	ENSG00000166851/ENSG00000089685/ENSG00000142945/ENSG00000178999/ENSG00000118193/ENSG00000117399/ENSG00000161800/ENSG00000123416/ENSG00000169679/ENSG00000188486/ENSG00000117724/ENSG00000122966/ENSG00000149503/ENSG00000143228/ENSG00000198826/ENSG00000080986/ENSG00000184445/ENSG00000134690/ENSG00000137812/ENSG00000115163/ENSG00000122952/ENSG00000138778/ENSG00000156970/ENSG00000164032/ENSG00000183856…
R-HSA-156711	Polo-like kinase mediated events	9/471	16/8815	2.69234e-08	1.24323e-06	ENSG00000134057/ENSG00000166851/ENSG00000111206/ENSG00000157456/ENSG00000117724/ENSG00000127564/ENSG00000158402/ENSG00000101057/ENSG00000164045	CCNB1/PLK1/FOXM1/CCNB2/CENPF/PKMYT1/CDC25C/MYBL2/CDC25A	891/5347/2305/9133/1063/9088/995/4605/993	9	0		9	ENSG00000134057/ENSG00000166851/ENSG00000111206/ENSG00000157456/ENSG00000117724/ENSG00000127564/ENSG00000158402/ENSG00000101057/ENSG00000164045
R-HSA-69206	G1/S Transition	24/471	130/8815	7.50096e-08	3.27125e-06	ENSG00000145386/ENSG00000134057/ENSG00000170312/ENSG00000228716/ENSG00000132646/ENSG00000124762/ENSG00000065328/ENSG00000101412/ENSG00000176890/ENSG00000112312/ENSG00000094804/ENSG00000112029/ENSG00000167900/ENSG00000093009/ENSG00000076003/ENSG00000198056/ENSG00000175305/ENSG00000171848/ENSG00000164045/ENSG00000085840/ENSG00000080839/ENSG00000167513/ENSG00000100479/ENSG00000097046	CCNA2/CCNB1/CDK1/DHFR/PCNA/CDKN1A/MCM10/E2F1/TYMS/GMNN/CDC6/FBXO5/TK1/CDC45/MCM6/PRIM1/CCNE2/RRM2/CDC25A/ORC1/RBL1/CDT1/POLE2/CDC7	890/891/983/1719/5111/1026/55388/1869/7298/51053/990/26271/7083/8318/4175/5557/9134/6241/993/4998/5933/81620/5427/8317	24	0		24	ENSG00000145386/ENSG00000134057/ENSG00000170312/ENSG00000228716/ENSG00000132646/ENSG00000124762/ENSG00000065328/ENSG00000101412/ENSG00000176890/ENSG00000112312/ENSG00000094804/ENSG00000112029/ENSG00000167900/ENSG00000093009/ENSG00000076003/ENSG00000198056/ENSG00000175305/ENSG00000171848/ENSG00000164045/ENSG00000085840/ENSG00000080839/ENSG00000167513/ENSG00000100479/ENSG00000097046
R-HSA-983189	Kinesins	15/471	55/8815	1.08807e-07	4.49543e-06	ENSG00000142945/ENSG00000186185/ENSG00000138160/ENSG00000090889/ENSG00000161800/ENSG00000123416/ENSG00000137807/ENSG00000163808/ENSG00000138778/ENSG00000237649/ENSG00000112984/ENSG00000121621/ENSG00000066735/ENSG00000116852/ENSG00000104833	KIF2C/KIF18B/KIF11/KIF4A/RACGAP1/TUBA1B/KIF23/KIF15/CENPE/KIFC1/KIF20A/KIF18A/KIF26A/KIF21B/TUBB4A	11004/146909/3832/24137/29127/10376/9493/56992/1062/3833/10112/81930/26153/23046/10382	15	1	ENSG00000104833	14	ENSG00000142945/ENSG00000186185/ENSG00000138160/ENSG00000090889/ENSG00000161800/ENSG00000123416/ENSG00000137807/ENSG00000163808/ENSG00000138778/ENSG00000237649/ENSG00000112984/ENSG00000121621/ENSG00000066735/ENSG00000116852
R-HSA-73886	Chromosome Maintenance	21/471	106/8815	1.41625e-07	5.55876e-06	ENSG00000123485/ENSG00000188486/ENSG00000132646/ENSG00000137812/ENSG00000115163/ENSG00000164032/ENSG00000168496/ENSG00000151725/ENSG00000198056/ENSG00000105486/ENSG00000166451/ENSG00000123219/ENSG00000129534/ENSG00000100162/ENSG00000153044/ENSG00000138346/ENSG00000100479/ENSG00000102384/ENSG00000203760/ENSG00000164362/ENSG00000184260	HJURP/H2AFX/PCNA/KNL1/CENPA/H2AFZ/FEN1/CENPU/PRIM1/LIG1/CENPN/CENPK/MIS18BP1/CENPM/CENPH/DNA2/POLE2/CENPI/CENPW/TERT/HIST2H2AC	55355/3014/5111/57082/1058/3015/2237/79682/5557/3978/55839/64105/55320/79019/64946/1763/5427/2491/387103/7015/8338	21	0		21	ENSG00000123485/ENSG00000188486/ENSG00000132646/ENSG00000137812/ENSG00000115163/ENSG00000164032/ENSG00000168496/ENSG00000151725/ENSG00000198056/ENSG00000105486/ENSG00000166451/ENSG00000123219/ENSG00000129534/ENSG00000100162/ENSG00000153044/ENSG00000138346/ENSG00000100479/ENSG00000102384/ENSG00000203760/ENSG00000164362/ENSG00000184260
R-HSA-6791312	TP53 Regulates Transcription of Cell Cycle Genes	14/471	49/8815	1.53143e-07	5.72461e-06	ENSG00000145386/ENSG00000134057/ENSG00000087586/ENSG00000170312/ENSG00000132646/ENSG00000124762/ENSG00000101412/ENSG00000165891/ENSG00000158402/ENSG00000175305/ENSG00000129173/ENSG00000080839/ENSG00000173846/ENSG00000102760	CCNA2/CCNB1/AURKA/CDK1/PCNA/CDKN1A/E2F1/E2F7/CDC25C/CCNE2/E2F8/RBL1/PLK3/RGCC	890/891/6790/983/5111/1026/1869/144455/995/9134/79733/5933/1263/28984	14	0		14	ENSG00000145386/ENSG00000134057/ENSG00000087586/ENSG00000170312/ENSG00000132646/ENSG00000124762/ENSG00000101412/ENSG00000165891/ENSG00000158402/ENSG00000175305/ENSG00000129173/ENSG00000080839/ENSG00000173846/ENSG00000102760
R-HSA-2514853	Condensation of Prometaphase Chromosomes	7/471	8815-11-01	3.25681e-07	1.16209e-05	ENSG00000134057/ENSG00000170312/ENSG00000157456/ENSG00000109805/ENSG00000010292/ENSG00000113810/ENSG00000121152	CCNB1/CDK1/CCNB2/NCAPG/NCAPD2/SMC4/NCAPH	891/983/9133/64151/9918/10051/23397	7	0		7	ENSG00000134057/ENSG00000170312/ENSG00000157456/ENSG00000109805/ENSG00000010292/ENSG00000113810/ENSG00000121152
R-HSA-1538133	G0 and Early G1	10/471	27/8815	6.39005e-07	2.18095e-05	ENSG00000131747/ENSG00000145386/ENSG00000170312/ENSG00000132646/ENSG00000101412/ENSG00000094804/ENSG00000175305/ENSG00000101057/ENSG00000164045/ENSG00000080839	TOP2A/CCNA2/CDK1/PCNA/E2F1/CDC6/CCNE2/MYBL2/CDC25A/RBL1	7153/890/983/5111/1869/990/9134/4605/993/5933	10	0		10	ENSG00000131747/ENSG00000145386/ENSG00000170312/ENSG00000132646/ENSG00000101412/ENSG00000094804/ENSG00000175305/ENSG00000101057/ENSG00000164045/ENSG00000080839
R-HSA-69306	DNA Replication	21/471	125/8815	2.46266e-06	8.05494e-05	ENSG00000145386/ENSG00000132646/ENSG00000065328/ENSG00000101412/ENSG00000131153/ENSG00000007968/ENSG00000168496/ENSG00000112312/ENSG00000094804/ENSG00000093009/ENSG00000175063/ENSG00000101003/ENSG00000076003/ENSG00000198056/ENSG00000105486/ENSG00000175305/ENSG00000085840/ENSG00000138346/ENSG00000167513/ENSG00000100479/ENSG00000097046	CCNA2/PCNA/MCM10/E2F1/GINS2/E2F2/FEN1/GMNN/CDC6/CDC45/UBE2C/GINS1/MCM6/PRIM1/LIG1/CCNE2/ORC1/DNA2/CDT1/POLE2/CDC7	890/5111/55388/1869/51659/1870/2237/51053/990/8318/11065/9837/4175/5557/3978/9134/4998/1763/81620/5427/8317	21	0		21	ENSG00000145386/ENSG00000132646/ENSG00000065328/ENSG00000101412/ENSG00000131153/ENSG00000007968/ENSG00000168496/ENSG00000112312/ENSG00000094804/ENSG00000093009/ENSG00000175063/ENSG00000101003/ENSG00000076003/ENSG00000198056/ENSG00000105486/ENSG00000175305/ENSG00000085840/ENSG00000138346/ENSG00000167513/ENSG00000100479/ENSG00000097046
R-HSA-69273	Cyclin A/B1/B2 associated events during G2/M transition	9/471	25/8815	3.11747e-06	9.78887e-05	ENSG00000145386/ENSG00000134057/ENSG00000166851/ENSG00000111206/ENSG00000170312/ENSG00000157456/ENSG00000127564/ENSG00000158402/ENSG00000164045	CCNA2/CCNB1/PLK1/FOXM1/CDK1/CCNB2/PKMYT1/CDC25C/CDC25A	890/891/5347/2305/983/9133/9088/995/993	9	0		9	ENSG00000145386/ENSG00000134057/ENSG00000166851/ENSG00000111206/ENSG00000170312/ENSG00000157456/ENSG00000127564/ENSG00000158402/ENSG00000164045
R-HSA-5693554	Resolution of D-loop Structures through Synthesis-Dependent Strand Annealing (SDSA)	9/471	26/8815	4.54432e-06	0.000137203	ENSG00000012048/ENSG00000174371/ENSG00000138376/ENSG00000178966/ENSG00000136492/ENSG00000138346/ENSG00000139618/ENSG00000197299/ENSG00000111247	BRCA1/EXO1/BARD1/RMI1/BRIP1/DNA2/BRCA2/BLM/RAD51AP1	672/9156/580/80010/83990/1763/675/641/10635	9	0		9	ENSG00000012048/ENSG00000174371/ENSG00000138376/ENSG00000178966/ENSG00000136492/ENSG00000138346/ENSG00000139618/ENSG00000197299/ENSG00000111247
R-HSA-68962	Activation of the pre-replicative complex	10/471	33/8815	5.24297e-06	0.000148969	ENSG00000065328/ENSG00000112312/ENSG00000094804/ENSG00000093009/ENSG00000076003/ENSG00000198056/ENSG00000085840/ENSG00000167513/ENSG00000100479/ENSG00000097046	MCM10/GMNN/CDC6/CDC45/MCM6/PRIM1/ORC1/CDT1/POLE2/CDC7	55388/51053/990/8318/4175/5557/4998/81620/5427/8317	10	0		10	ENSG00000065328/ENSG00000112312/ENSG00000094804/ENSG00000093009/ENSG00000076003/ENSG00000198056/ENSG00000085840/ENSG00000167513/ENSG00000100479/ENSG00000097046
R-HSA-69481	G2/M Checkpoints	24/471	163/8815	5.31355e-06	0.000148969	ENSG00000134057/ENSG00000170312/ENSG00000157456/ENSG00000188486/ENSG00000109685/ENSG00000127564/ENSG00000065328/ENSG00000012048/ENSG00000174371/ENSG00000094804/ENSG00000149554/ENSG00000093009/ENSG00000076003/ENSG00000158402/ENSG00000092853/ENSG00000075218/ENSG00000164045/ENSG00000138376/ENSG00000085840/ENSG00000178966/ENSG00000136492/ENSG00000138346/ENSG00000197299/ENSG00000097046	CCNB1/CDK1/CCNB2/H2AFX/NSD2/PKMYT1/MCM10/BRCA1/EXO1/CDC6/CHEK1/CDC45/MCM6/CDC25C/CLSPN/GTSE1/CDC25A/BARD1/ORC1/RMI1/BRIP1/DNA2/BLM/CDC7	891/983/9133/3014/7468/9088/55388/672/9156/990/1111/8318/4175/995/63967/51512/993/580/4998/80010/83990/1763/641/8317	24	0		24	ENSG00000134057/ENSG00000170312/ENSG00000157456/ENSG00000188486/ENSG00000109685/ENSG00000127564/ENSG00000065328/ENSG00000012048/ENSG00000174371/ENSG00000094804/ENSG00000149554/ENSG00000093009/ENSG00000076003/ENSG00000158402/ENSG00000092853/ENSG00000075218/ENSG00000164045/ENSG00000138376/ENSG00000085840/ENSG00000178966/ENSG00000136492/ENSG00000138346/ENSG00000197299/ENSG00000097046
R-HSA-606279	Deposition of new CENPA-containing nucleosomes at the centromere	14/471	70/8815	1.55578e-05	0.000407095	ENSG00000123485/ENSG00000188486/ENSG00000137812/ENSG00000115163/ENSG00000164032/ENSG00000151725/ENSG00000166451/ENSG00000123219/ENSG00000129534/ENSG00000100162/ENSG00000153044/ENSG00000102384/ENSG00000203760/ENSG00000184260	HJURP/H2AFX/KNL1/CENPA/H2AFZ/CENPU/CENPN/CENPK/MIS18BP1/CENPM/CENPH/CENPI/CENPW/HIST2H2AC	55355/3014/57082/1058/3015/79682/55839/64105/55320/79019/64946/2491/387103/8338	14	0		14	ENSG00000123485/ENSG00000188486/ENSG00000137812/ENSG00000115163/ENSG00000164032/ENSG00000151725/ENSG00000166451/ENSG00000123219/ENSG00000129534/ENSG00000100162/ENSG00000153044/ENSG00000102384/ENSG00000203760/ENSG00000184260
R-HSA-774815	Nucleosome assembly	14/471	70/8815	1.55578e-05	0.000407095	ENSG00000123485/ENSG00000188486/ENSG00000137812/ENSG00000115163/ENSG00000164032/ENSG00000151725/ENSG00000166451/ENSG00000123219/ENSG00000129534/ENSG00000100162/ENSG00000153044/ENSG00000102384/ENSG00000203760/ENSG00000184260	HJURP/H2AFX/KNL1/CENPA/H2AFZ/CENPU/CENPN/CENPK/MIS18BP1/CENPM/CENPH/CENPI/CENPW/HIST2H2AC	55355/3014/57082/1058/3015/79682/55839/64105/55320/79019/64946/2491/387103/8338	14	0		14	ENSG00000123485/ENSG00000188486/ENSG00000137812/ENSG00000115163/ENSG00000164032/ENSG00000151725/ENSG00000166451/ENSG00000123219/ENSG00000129534/ENSG00000100162/ENSG00000153044/ENSG00000102384/ENSG00000203760/ENSG00000184260
R-HSA-176187	Activation of ATR in response to replication stress	10/471	37/8815	1.62619e-05	0.000411793	ENSG00000065328/ENSG00000094804/ENSG00000149554/ENSG00000093009/ENSG00000076003/ENSG00000158402/ENSG00000092853/ENSG00000164045/ENSG00000085840/ENSG00000097046	MCM10/CDC6/CHEK1/CDC45/MCM6/CDC25C/CLSPN/CDC25A/ORC1/CDC7	55388/990/1111/8318/4175/995/63967/993/4998/8317	10	0		10	ENSG00000065328/ENSG00000094804/ENSG00000149554/ENSG00000093009/ENSG00000076003/ENSG00000158402/ENSG00000092853/ENSG00000164045/ENSG00000085840/ENSG00000097046
R-HSA-5693568	Resolution of D-loop Structures through Holliday Junction Intermediates	9/471	32/8815	3.05954e-05	0.000727799	ENSG00000012048/ENSG00000174371/ENSG00000138376/ENSG00000178966/ENSG00000136492/ENSG00000138346/ENSG00000139618/ENSG00000197299/ENSG00000111247	BRCA1/EXO1/BARD1/RMI1/BRIP1/DNA2/BRCA2/BLM/RAD51AP1	672/9156/580/80010/83990/1763/675/641/10635	9	0		9	ENSG00000012048/ENSG00000174371/ENSG00000138376/ENSG00000178966/ENSG00000136492/ENSG00000138346/ENSG00000139618/ENSG00000197299/ENSG00000111247
R-HSA-69190	DNA strand elongation	9/471	32/8815	3.05954e-05	0.000727799	ENSG00000132646/ENSG00000131153/ENSG00000168496/ENSG00000093009/ENSG00000101003/ENSG00000076003/ENSG00000198056/ENSG00000105486/ENSG00000138346	PCNA/GINS2/FEN1/CDC45/GINS1/MCM6/PRIM1/LIG1/DNA2	5111/51659/2237/8318/9837/4175/5557/3978/1763	9	0		9	ENSG00000132646/ENSG00000131153/ENSG00000168496/ENSG00000093009/ENSG00000101003/ENSG00000076003/ENSG00000198056/ENSG00000105486/ENSG00000138346
R-HSA-453274	Mitotic G2-G2/M phases	25/471	193/8815	3.29318e-05	0.000760337	ENSG00000145386/ENSG00000072571/ENSG00000134057/ENSG00000166851/ENSG00000088325/ENSG00000087586/ENSG00000111206/ENSG00000170312/ENSG00000157456/ENSG00000123416/ENSG00000117650/ENSG00000117724/ENSG00000127564/ENSG00000124762/ENSG00000101412/ENSG00000158402/ENSG00000075218/ENSG00000101057/ENSG00000164045/ENSG00000119397/ENSG00000103995/ENSG00000152240/ENSG00000136122/ENSG00000104833/ENSG00000183580	CCNA2/HMMR/CCNB1/PLK1/TPX2/AURKA/FOXM1/CDK1/CCNB2/TUBA1B/NEK2/CENPF/PKMYT1/CDKN1A/E2F1/CDC25C/GTSE1/MYBL2/CDC25A/CNTRL/CEP152/HAUS1/BORA/TUBB4A/FBXL7	890/3161/891/5347/22974/6790/2305/983/9133/10376/4751/1063/9088/1026/1869/995/51512/4605/993/11064/22995/115106/79866/10382/23194	25	2	ENSG00000104833/ENSG00000183580	23	ENSG00000145386/ENSG00000072571/ENSG00000134057/ENSG00000166851/ENSG00000088325/ENSG00000087586/ENSG00000111206/ENSG00000170312/ENSG00000157456/ENSG00000123416/ENSG00000117650/ENSG00000117724/ENSG00000127564/ENSG00000124762/ENSG00000101412/ENSG00000158402/ENSG00000075218/ENSG00000101057/ENSG00000164045/ENSG00000119397/ENSG00000103995/ENSG00000152240/ENSG00000136122
R-HSA-5693537	Resolution of D-Loop Structures	9/471	33/8815	4.01026e-05	0.000899443	ENSG00000012048/ENSG00000174371/ENSG00000138376/ENSG00000178966/ENSG00000136492/ENSG00000138346/ENSG00000139618/ENSG00000197299/ENSG00000111247	BRCA1/EXO1/BARD1/RMI1/BRIP1/DNA2/BRCA2/BLM/RAD51AP1	672/9156/580/80010/83990/1763/675/641/10635	9	0		9	ENSG00000012048/ENSG00000174371/ENSG00000138376/ENSG00000178966/ENSG00000136492/ENSG00000138346/ENSG00000139618/ENSG00000197299/ENSG00000111247
R-HSA-6804116	TP53 Regulates Transcription of Genes Involved in G1 Cell Cycle Arrest	6/471	14/8815	4.68658e-05	0.00102193	ENSG00000145386/ENSG00000124762/ENSG00000101412/ENSG00000165891/ENSG00000175305/ENSG00000129173	CCNA2/CDKN1A/E2F1/E2F7/CCNE2/E2F8	890/1026/1869/144455/9134/79733	6	0		6	ENSG00000145386/ENSG00000124762/ENSG00000101412/ENSG00000165891/ENSG00000175305/ENSG00000129173
R-HSA-5693579	Homologous DNA Pairing and Strand Exchange	10/471	42/8815	5.39709e-05	0.00114506	ENSG00000012048/ENSG00000174371/ENSG00000149554/ENSG00000138376/ENSG00000178966/ENSG00000136492/ENSG00000138346/ENSG00000139618/ENSG00000197299/ENSG00000111247	BRCA1/EXO1/CHEK1/BARD1/RMI1/BRIP1/DNA2/BRCA2/BLM/RAD51AP1	672/9156/1111/580/80010/83990/1763/675/641/10635	10	0		10	ENSG00000012048/ENSG00000174371/ENSG00000149554/ENSG00000138376/ENSG00000178966/ENSG00000136492/ENSG00000138346/ENSG00000139618/ENSG00000197299/ENSG00000111247
R-HSA-69275	G2/M Transition	24/471	191/8815	7.73269e-05	0.00159741	ENSG00000145386/ENSG00000072571/ENSG00000134057/ENSG00000166851/ENSG00000088325/ENSG00000087586/ENSG00000111206/ENSG00000170312/ENSG00000157456/ENSG00000123416/ENSG00000117650/ENSG00000117724/ENSG00000127564/ENSG00000124762/ENSG00000158402/ENSG00000075218/ENSG00000101057/ENSG00000164045/ENSG00000119397/ENSG00000103995/ENSG00000152240/ENSG00000136122/ENSG00000104833/ENSG00000183580	CCNA2/HMMR/CCNB1/PLK1/TPX2/AURKA/FOXM1/CDK1/CCNB2/TUBA1B/NEK2/CENPF/PKMYT1/CDKN1A/CDC25C/GTSE1/MYBL2/CDC25A/CNTRL/CEP152/HAUS1/BORA/TUBB4A/FBXL7	890/3161/891/5347/22974/6790/2305/983/9133/10376/4751/1063/9088/1026/995/51512/4605/993/11064/22995/115106/79866/10382/23194	24	2	ENSG00000104833/ENSG00000183580	22	ENSG00000145386/ENSG00000072571/ENSG00000134057/ENSG00000166851/ENSG00000088325/ENSG00000087586/ENSG00000111206/ENSG00000170312/ENSG00000157456/ENSG00000123416/ENSG00000117650/ENSG00000117724/ENSG00000127564/ENSG00000124762/ENSG00000158402/ENSG00000075218/ENSG00000101057/ENSG00000164045/ENSG00000119397/ENSG00000103995/ENSG00000152240/ENSG00000136122
R-HSA-69242	S Phase	21/471	158/8815	9.60893e-05	0.00193411	ENSG00000145386/ENSG00000146670/ENSG00000132646/ENSG00000124762/ENSG00000101412/ENSG00000131153/ENSG00000168496/ENSG00000094804/ENSG00000093009/ENSG00000171320/ENSG00000175063/ENSG00000101003/ENSG00000076003/ENSG00000198056/ENSG00000105486/ENSG00000175305/ENSG00000164045/ENSG00000085840/ENSG00000138346/ENSG00000167513/ENSG00000100479	CCNA2/CDCA5/PCNA/CDKN1A/E2F1/GINS2/FEN1/CDC6/CDC45/ESCO2/UBE2C/GINS1/MCM6/PRIM1/LIG1/CCNE2/CDC25A/ORC1/DNA2/CDT1/POLE2	890/113130/5111/1026/1869/51659/2237/990/8318/157570/11065/9837/4175/5557/3978/9134/993/4998/1763/81620/5427	21	0		21	ENSG00000145386/ENSG00000146670/ENSG00000132646/ENSG00000124762/ENSG00000101412/ENSG00000131153/ENSG00000168496/ENSG00000094804/ENSG00000093009/ENSG00000171320/ENSG00000175063/ENSG00000101003/ENSG00000076003/ENSG00000198056/ENSG00000105486/ENSG00000175305/ENSG00000164045/ENSG00000085840/ENSG00000138346/ENSG00000167513/ENSG00000100479
R-HSA-6811434	COPI-dependent Golgi-to-ER retrograde traffic	15/471	95/8815	0.000139962	0.00274676	ENSG00000142945/ENSG00000186185/ENSG00000138160/ENSG00000090889/ENSG00000161800/ENSG00000123416/ENSG00000137807/ENSG00000163808/ENSG00000138778/ENSG00000237649/ENSG00000112984/ENSG00000121621/ENSG00000066735/ENSG00000116852/ENSG00000104833	KIF2C/KIF18B/KIF11/KIF4A/RACGAP1/TUBA1B/KIF23/KIF15/CENPE/KIFC1/KIF20A/KIF18A/KIF26A/KIF21B/TUBB4A	11004/146909/3832/24137/29127/10376/9493/56992/1062/3833/10112/81930/26153/23046/10382	15	1	ENSG00000104833	14	ENSG00000142945/ENSG00000186185/ENSG00000138160/ENSG00000090889/ENSG00000161800/ENSG00000123416/ENSG00000137807/ENSG00000163808/ENSG00000138778/ENSG00000237649/ENSG00000112984/ENSG00000121621/ENSG00000066735/ENSG00000116852
R-HSA-5685942	HDR through Homologous Recombination (HRR)	12/471	66/8815	0.000165293	0.00309204	ENSG00000132646/ENSG00000012048/ENSG00000174371/ENSG00000149554/ENSG00000138376/ENSG00000178966/ENSG00000136492/ENSG00000138346/ENSG00000139618/ENSG00000197299/ENSG00000100479/ENSG00000111247	PCNA/BRCA1/EXO1/CHEK1/BARD1/RMI1/BRIP1/DNA2/BRCA2/BLM/POLE2/RAD51AP1	5111/672/9156/1111/580/80010/83990/1763/675/641/5427/10635	12	0		12	ENSG00000132646/ENSG00000012048/ENSG00000174371/ENSG00000149554/ENSG00000138376/ENSG00000178966/ENSG00000136492/ENSG00000138346/ENSG00000139618/ENSG00000197299/ENSG00000100479/ENSG00000111247
R-HSA-5693616	Presynaptic phase of homologous DNA pairing and strand exchange	9/471	39/8815	0.000165434	0.00309204	ENSG00000012048/ENSG00000174371/ENSG00000149554/ENSG00000138376/ENSG00000178966/ENSG00000136492/ENSG00000138346/ENSG00000139618/ENSG00000197299	BRCA1/EXO1/CHEK1/BARD1/RMI1/BRIP1/DNA2/BRCA2/BLM	672/9156/1111/580/80010/83990/1763/675/641	9	0		9	ENSG00000012048/ENSG00000174371/ENSG00000149554/ENSG00000138376/ENSG00000178966/ENSG00000136492/ENSG00000138346/ENSG00000139618/ENSG00000197299
R-HSA-6804114	TP53 Regulates Transcription of Genes Involved in G2 Cell Cycle Arrest	6/471	18/8815	0.000241137	0.00440216	ENSG00000134057/ENSG00000087586/ENSG00000170312/ENSG00000132646/ENSG00000158402/ENSG00000080839	CCNB1/AURKA/CDK1/PCNA/CDC25C/RBL1	891/6790/983/5111/995/5933	6	0		6	ENSG00000134057/ENSG00000087586/ENSG00000170312/ENSG00000132646/ENSG00000158402/ENSG00000080839
R-HSA-5693538	Homology Directed Repair	18/471	134/8815	0.000261902	0.00467258	ENSG00000145386/ENSG00000188486/ENSG00000109685/ENSG00000132646/ENSG00000012048/ENSG00000168496/ENSG00000174371/ENSG00000149554/ENSG00000092853/ENSG00000138376/ENSG00000178966/ENSG00000136492/ENSG00000138346/ENSG00000051341/ENSG00000139618/ENSG00000197299/ENSG00000100479/ENSG00000111247	CCNA2/H2AFX/NSD2/PCNA/BRCA1/FEN1/EXO1/CHEK1/CLSPN/BARD1/RMI1/BRIP1/DNA2/POLQ/BRCA2/BLM/POLE2/RAD51AP1	890/3014/7468/5111/672/2237/9156/1111/63967/580/80010/83990/1763/10721/675/641/5427/10635	18	0		18	ENSG00000145386/ENSG00000188486/ENSG00000109685/ENSG00000132646/ENSG00000012048/ENSG00000168496/ENSG00000174371/ENSG00000149554/ENSG00000092853/ENSG00000138376/ENSG00000178966/ENSG00000136492/ENSG00000138346/ENSG00000051341/ENSG00000139618/ENSG00000197299/ENSG00000100479/ENSG00000111247
R-HSA-1362277	Transcription of E2F targets under negative control by DREAM complex	6/471	19/8815	0.000336665	0.00574526	ENSG00000131747/ENSG00000132646/ENSG00000101412/ENSG00000094804/ENSG00000164045/ENSG00000080839	TOP2A/PCNA/E2F1/CDC6/CDC25A/RBL1	7153/5111/1869/990/993/5933	6	0		6	ENSG00000131747/ENSG00000132646/ENSG00000101412/ENSG00000094804/ENSG00000164045/ENSG00000080839
R-HSA-193368	Synthesis of bile acids and bile salts via 7alpha-hydroxycholesterol	6/471	19/8815	0.000336665	0.00574526	ENSG00000168306/ENSG00000135929/ENSG00000151632/ENSG00000140284/ENSG00000196139/ENSG00000180432	ACOX2/CYP27A1/AKR1C2/SLC27A2/AKR1C3/CYP8B1	8309/1593/1646/11001/8644/1582	6	3	ENSG00000151632/ENSG00000196139/ENSG00000180432	3	ENSG00000168306/ENSG00000135929/ENSG00000140284
R-HSA-193775	Synthesis of bile acids and bile salts via 24-hydroxycholesterol	5/471	13/8815	0.00038361	0.00640711	ENSG00000135929/ENSG00000151632/ENSG00000140284/ENSG00000196139/ENSG00000180432	CYP27A1/AKR1C2/SLC27A2/AKR1C3/CYP8B1	1593/1646/11001/8644/1582	5	3	ENSG00000151632/ENSG00000196139/ENSG00000180432	2	ENSG00000135929/ENSG00000140284
R-HSA-69239	Synthesis of DNA	16/471	117/8815	0.000463951	0.00739319	ENSG00000145386/ENSG00000132646/ENSG00000131153/ENSG00000168496/ENSG00000094804/ENSG00000093009/ENSG00000175063/ENSG00000101003/ENSG00000076003/ENSG00000198056/ENSG00000105486/ENSG00000175305/ENSG00000085840/ENSG00000138346/ENSG00000167513/ENSG00000100479	CCNA2/PCNA/GINS2/FEN1/CDC6/CDC45/UBE2C/GINS1/MCM6/PRIM1/LIG1/CCNE2/ORC1/DNA2/CDT1/POLE2	890/5111/51659/2237/990/8318/11065/9837/4175/5557/3978/9134/4998/1763/81620/5427	16	0		16	ENSG00000145386/ENSG00000132646/ENSG00000131153/ENSG00000168496/ENSG00000094804/ENSG00000093009/ENSG00000175063/ENSG00000101003/ENSG00000076003/ENSG00000198056/ENSG00000105486/ENSG00000175305/ENSG00000085840/ENSG00000138346/ENSG00000167513/ENSG00000100479
R-HSA-174143	APC/C-mediated degradation of cell cycle proteins	13/471	84/8815	0.000470904	0.00739319	ENSG00000145386/ENSG00000134057/ENSG00000166851/ENSG00000164611/ENSG00000087586/ENSG00000178999/ENSG00000170312/ENSG00000117399/ENSG00000117650/ENSG00000156970/ENSG00000112029/ENSG00000175063/ENSG00000164109	CCNA2/CCNB1/PLK1/PTTG1/AURKA/AURKB/CDK1/CDC20/NEK2/BUB1B/FBXO5/UBE2C/MAD2L1	890/891/5347/9232/6790/9212/983/991/4751/701/26271/11065/4085	13	0		13	ENSG00000145386/ENSG00000134057/ENSG00000166851/ENSG00000164611/ENSG00000087586/ENSG00000178999/ENSG00000170312/ENSG00000117399/ENSG00000117650/ENSG00000156970/ENSG00000112029/ENSG00000175063/ENSG00000164109
R-HSA-453276	Regulation of mitotic cell cycle	13/471	84/8815	0.000470904	0.00739319	ENSG00000145386/ENSG00000134057/ENSG00000166851/ENSG00000164611/ENSG00000087586/ENSG00000178999/ENSG00000170312/ENSG00000117399/ENSG00000117650/ENSG00000156970/ENSG00000112029/ENSG00000175063/ENSG00000164109	CCNA2/CCNB1/PLK1/PTTG1/AURKA/AURKB/CDK1/CDC20/NEK2/BUB1B/FBXO5/UBE2C/MAD2L1	890/891/5347/9232/6790/9212/983/991/4751/701/26271/11065/4085	13	0		13	ENSG00000145386/ENSG00000134057/ENSG00000166851/ENSG00000164611/ENSG00000087586/ENSG00000178999/ENSG00000170312/ENSG00000117399/ENSG00000117650/ENSG00000156970/ENSG00000112029/ENSG00000175063/ENSG00000164109
R-HSA-3000178	ECM proteoglycans	11/471	67/8815	0.000763275	0.0117485	ENSG00000115414/ENSG00000130635/ENSG00000005961/ENSG00000053747/ENSG00000092969/ENSG00000113140/ENSG00000134569/ENSG00000122176/ENSG00000182492/ENSG00000041982/ENSG00000139329	FN1/COL5A1/ITGA2B/LAMA3/TGFB2/SPARC/LRP4/FMOD/BGN/TNC/LUM	2335/1289/3674/3909/7042/6678/4038/2331/633/3371/4060	11	6	ENSG00000130635/ENSG00000092969/ENSG00000134569/ENSG00000122176/ENSG00000041982/ENSG00000139329	5	ENSG00000115414/ENSG00000005961/ENSG00000053747/ENSG00000113140/ENSG00000182492
R-HSA-69183	Processive synthesis on the lagging strand	5/471	15/8815	0.000818735	0.012244	ENSG00000132646/ENSG00000168496/ENSG00000198056/ENSG00000105486/ENSG00000138346	PCNA/FEN1/PRIM1/LIG1/DNA2	5111/2237/5557/3978/1763	5	0		5	ENSG00000132646/ENSG00000168496/ENSG00000198056/ENSG00000105486/ENSG00000138346
R-HSA-180786	Extension of Telomeres	7/471	30/8815	0.000826667	0.012244	ENSG00000132646/ENSG00000168496/ENSG00000198056/ENSG00000105486/ENSG00000138346/ENSG00000100479/ENSG00000164362	PCNA/FEN1/PRIM1/LIG1/DNA2/POLE2/TERT	5111/2237/5557/3978/1763/5427/7015	7	0		7	ENSG00000132646/ENSG00000168496/ENSG00000198056/ENSG00000105486/ENSG00000138346/ENSG00000100479/ENSG00000164362
R-HSA-983231	Factors involved in megakaryocyte development and platelet production	18/471	148/8815	0.000882381	0.0128272	ENSG00000142945/ENSG00000186185/ENSG00000138160/ENSG00000090889/ENSG00000161800/ENSG00000123416/ENSG00000137807/ENSG00000163808/ENSG00000138778/ENSG00000237649/ENSG00000112984/ENSG00000121621/ENSG00000135905/ENSG00000136574/ENSG00000066735/ENSG00000116852/ENSG00000104833/ENSG00000197153	KIF2C/KIF18B/KIF11/KIF4A/RACGAP1/TUBA1B/KIF23/KIF15/CENPE/KIFC1/KIF20A/KIF18A/DOCK10/GATA4/KIF26A/KIF21B/TUBB4A/HIST1H3J	11004/146909/3832/24137/29127/10376/9493/56992/1062/3833/10112/81930/55619/2626/26153/23046/10382/8356	18	1	ENSG00000104833	17	ENSG00000142945/ENSG00000186185/ENSG00000138160/ENSG00000090889/ENSG00000161800/ENSG00000123416/ENSG00000137807/ENSG00000163808/ENSG00000138778/ENSG00000237649/ENSG00000112984/ENSG00000121621/ENSG00000135905/ENSG00000136574/ENSG00000066735/ENSG00000116852/ENSG00000197153
R-HSA-6804756	Regulation of TP53 Activity through Phosphorylation	13/471	90/8815	0.000923424	0.0131798	ENSG00000145386/ENSG00000088325/ENSG00000087586/ENSG00000178999/ENSG00000012048/ENSG00000174371/ENSG00000149554/ENSG00000138376/ENSG00000178966/ENSG00000136492/ENSG00000138346/ENSG00000197299/ENSG00000173846	CCNA2/TPX2/AURKA/AURKB/BRCA1/EXO1/CHEK1/BARD1/RMI1/BRIP1/DNA2/BLM/PLK3	890/22974/6790/9212/672/9156/1111/580/80010/83990/1763/641/1263	13	0		13	ENSG00000145386/ENSG00000088325/ENSG00000087586/ENSG00000178999/ENSG00000012048/ENSG00000174371/ENSG00000149554/ENSG00000138376/ENSG00000178966/ENSG00000136492/ENSG00000138346/ENSG00000197299/ENSG00000173846
R-HSA-5693532	DNA Double-Strand Break Repair	19/471	162/8815	0.0010012	0.0140347	ENSG00000145386/ENSG00000182481/ENSG00000188486/ENSG00000109685/ENSG00000132646/ENSG00000012048/ENSG00000168496/ENSG00000174371/ENSG00000149554/ENSG00000092853/ENSG00000138376/ENSG00000178966/ENSG00000136492/ENSG00000138346/ENSG00000051341/ENSG00000139618/ENSG00000197299/ENSG00000100479/ENSG00000111247	CCNA2/KPNA2/H2AFX/NSD2/PCNA/BRCA1/FEN1/EXO1/CHEK1/CLSPN/BARD1/RMI1/BRIP1/DNA2/POLQ/BRCA2/BLM/POLE2/RAD51AP1	890/3838/3014/7468/5111/672/2237/9156/1111/63967/580/80010/83990/1763/10721/675/641/5427/10635	19	0		19	ENSG00000145386/ENSG00000182481/ENSG00000188486/ENSG00000109685/ENSG00000132646/ENSG00000012048/ENSG00000168496/ENSG00000174371/ENSG00000149554/ENSG00000092853/ENSG00000138376/ENSG00000178966/ENSG00000136492/ENSG00000138346/ENSG00000051341/ENSG00000139618/ENSG00000197299/ENSG00000100479/ENSG00000111247
R-HSA-69473	G2/M DNA damage checkpoint	13/471	92/8815	0.00113838	0.0154167	ENSG00000134057/ENSG00000170312/ENSG00000188486/ENSG00000109685/ENSG00000012048/ENSG00000174371/ENSG00000149554/ENSG00000158402/ENSG00000138376/ENSG00000178966/ENSG00000136492/ENSG00000138346/ENSG00000197299	CCNB1/CDK1/H2AFX/NSD2/BRCA1/EXO1/CHEK1/CDC25C/BARD1/RMI1/BRIP1/DNA2/BLM	891/983/3014/7468/672/9156/1111/995/580/80010/83990/1763/641	13	0		13	ENSG00000134057/ENSG00000170312/ENSG00000188486/ENSG00000109685/ENSG00000012048/ENSG00000174371/ENSG00000149554/ENSG00000158402/ENSG00000138376/ENSG00000178966/ENSG00000136492/ENSG00000138346/ENSG00000197299
R-HSA-1362300	Transcription of E2F targets under negative control by p107 (RBL1) and p130 (RBL2) in complex with HDAC1	5/471	16/8815	0.00113907	0.0154167	ENSG00000145386/ENSG00000170312/ENSG00000101412/ENSG00000101057/ENSG00000080839	CCNA2/CDK1/E2F1/MYBL2/RBL1	890/983/1869/4605/5933	5	0		5	ENSG00000145386/ENSG00000170312/ENSG00000101412/ENSG00000101057/ENSG00000080839
R-HSA-5693567	HDR through Homologous Recombination (HR) or Single Strand Annealing (SSA)	16/471	128/8815	0.00125298	0.0163931	ENSG00000145386/ENSG00000188486/ENSG00000109685/ENSG00000132646/ENSG00000012048/ENSG00000174371/ENSG00000149554/ENSG00000092853/ENSG00000138376/ENSG00000178966/ENSG00000136492/ENSG00000138346/ENSG00000139618/ENSG00000197299/ENSG00000100479/ENSG00000111247	CCNA2/H2AFX/NSD2/PCNA/BRCA1/EXO1/CHEK1/CLSPN/BARD1/RMI1/BRIP1/DNA2/BRCA2/BLM/POLE2/RAD51AP1	890/3014/7468/5111/672/9156/1111/63967/580/80010/83990/1763/675/641/5427/10635	16	0		16	ENSG00000145386/ENSG00000188486/ENSG00000109685/ENSG00000132646/ENSG00000012048/ENSG00000174371/ENSG00000149554/ENSG00000092853/ENSG00000138376/ENSG00000178966/ENSG00000136492/ENSG00000138346/ENSG00000139618/ENSG00000197299/ENSG00000100479/ENSG00000111247
R-HSA-8856688	Golgi-to-ER retrograde transport	16/471	128/8815	0.00125298	0.0163931	ENSG00000142945/ENSG00000186185/ENSG00000138160/ENSG00000090889/ENSG00000161800/ENSG00000123416/ENSG00000137807/ENSG00000163808/ENSG00000138778/ENSG00000237649/ENSG00000112984/ENSG00000121621/ENSG00000066735/ENSG00000116852/ENSG00000116711/ENSG00000104833	KIF2C/KIF18B/KIF11/KIF4A/RACGAP1/TUBA1B/KIF23/KIF15/CENPE/KIFC1/KIF20A/KIF18A/KIF26A/KIF21B/PLA2G4A/TUBB4A	11004/146909/3832/24137/29127/10376/9493/56992/1062/3833/10112/81930/26153/23046/5321/10382	16	2	ENSG00000116711/ENSG00000104833	14	ENSG00000142945/ENSG00000186185/ENSG00000138160/ENSG00000090889/ENSG00000161800/ENSG00000123416/ENSG00000137807/ENSG00000163808/ENSG00000138778/ENSG00000237649/ENSG00000112984/ENSG00000121621/ENSG00000066735/ENSG00000116852
R-HSA-174417	Telomere C-strand (Lagging Strand) Synthesis	6/471	24/8815	0.00132948	0.0171088	ENSG00000132646/ENSG00000168496/ENSG00000198056/ENSG00000105486/ENSG00000138346/ENSG00000100479	PCNA/FEN1/PRIM1/LIG1/DNA2/POLE2	5111/2237/5557/3978/1763/5427	6	0		6	ENSG00000132646/ENSG00000168496/ENSG00000198056/ENSG00000105486/ENSG00000138346/ENSG00000100479
R-HSA-68874	M/G1 Transition	12/471	83/8815	0.00142622	0.0177711	ENSG00000065328/ENSG00000101412/ENSG00000007968/ENSG00000112312/ENSG00000094804/ENSG00000093009/ENSG00000076003/ENSG00000198056/ENSG00000085840/ENSG00000167513/ENSG00000100479/ENSG00000097046	MCM10/E2F1/E2F2/GMNN/CDC6/CDC45/MCM6/PRIM1/ORC1/CDT1/POLE2/CDC7	55388/1869/1870/51053/990/8318/4175/5557/4998/81620/5427/8317	12	0		12	ENSG00000065328/ENSG00000101412/ENSG00000007968/ENSG00000112312/ENSG00000094804/ENSG00000093009/ENSG00000076003/ENSG00000198056/ENSG00000085840/ENSG00000167513/ENSG00000100479/ENSG00000097046
R-HSA-69002	DNA Replication Pre-Initiation	12/471	83/8815	0.00142622	0.0177711	ENSG00000065328/ENSG00000101412/ENSG00000007968/ENSG00000112312/ENSG00000094804/ENSG00000093009/ENSG00000076003/ENSG00000198056/ENSG00000085840/ENSG00000167513/ENSG00000100479/ENSG00000097046	MCM10/E2F1/E2F2/GMNN/CDC6/CDC45/MCM6/PRIM1/ORC1/CDT1/POLE2/CDC7	55388/1869/1870/51053/990/8318/4175/5557/4998/81620/5427/8317	12	0		12	ENSG00000065328/ENSG00000101412/ENSG00000007968/ENSG00000112312/ENSG00000094804/ENSG00000093009/ENSG00000076003/ENSG00000198056/ENSG00000085840/ENSG00000167513/ENSG00000100479/ENSG00000097046
R-HSA-1296072	Voltage gated Potassium channels	7/471	33/8815	0.00150966	0.0185169	ENSG00000162975/ENSG00000158445/ENSG00000135519/ENSG00000173826/ENSG00000055118/ENSG00000164794/ENSG00000129159	KCNF1/KCNB1/KCNH3/KCNH6/KCNH2/KCNV1/KCNC1	3754/3745/23416/81033/3757/27012/3746	7	4	ENSG00000162975/ENSG00000158445/ENSG00000164794/ENSG00000129159	3	ENSG00000135519/ENSG00000173826/ENSG00000055118
R-HSA-1500620	Meiosis	14/471	108/8815	0.00174925	0.0211256	ENSG00000113368/ENSG00000188486/ENSG00000012048/ENSG00000164032/ENSG00000054654/ENSG00000121211/ENSG00000126803/ENSG00000139618/ENSG00000197299/ENSG00000100206/ENSG00000161860/ENSG00000197153/ENSG00000077935/ENSG00000184260	LMNB1/H2AFX/BRCA1/H2AFZ/SYNE2/MND1/HSPA2/BRCA2/BLM/DMC1/SYCE2/HIST1H3J/SMC1B/HIST2H2AC	4001/3014/672/3015/23224/84057/3306/675/641/11144/256126/8356/27127/8338	14	0		14	ENSG00000113368/ENSG00000188486/ENSG00000012048/ENSG00000164032/ENSG00000054654/ENSG00000121211/ENSG00000126803/ENSG00000139618/ENSG00000197299/ENSG00000100206/ENSG00000161860/ENSG00000197153/ENSG00000077935/ENSG00000184260
R-HSA-174414	Processive synthesis on the C-strand of the telomere	4/471	8815-11-01	0.00196545	0.023028	ENSG00000132646/ENSG00000168496/ENSG00000105486/ENSG00000138346	PCNA/FEN1/LIG1/DNA2	5111/2237/3978/1763	4	0		4	ENSG00000132646/ENSG00000168496/ENSG00000105486/ENSG00000138346
R-HSA-68689	CDC6 association with the ORC:origin complex	4/471	8815-11-01	0.00196545	0.023028	ENSG00000101412/ENSG00000007968/ENSG00000094804/ENSG00000085840	E2F1/E2F2/CDC6/ORC1	1869/1870/990/4998	4	0		4	ENSG00000101412/ENSG00000007968/ENSG00000094804/ENSG00000085840
R-HSA-176974	Unwinding of DNA	4/471	8815-12-01	0.00282474	0.0321366	ENSG00000131153/ENSG00000093009/ENSG00000101003/ENSG00000076003	GINS2/CDC45/GINS1/MCM6	51659/8318/9837/4175	4	0		4	ENSG00000131153/ENSG00000093009/ENSG00000101003/ENSG00000076003
R-HSA-193807	Synthesis of bile acids and bile salts via 27-hydroxycholesterol	4/471	8815-12-01	0.00282474	0.0321366	ENSG00000135929/ENSG00000151632/ENSG00000196139/ENSG00000180432	CYP27A1/AKR1C2/AKR1C3/CYP8B1	1593/1646/8644/1582	4	3	ENSG00000151632/ENSG00000196139/ENSG00000180432	1	ENSG00000135929
R-HSA-5685938	HDR through Single Strand Annealing (SSA)	7/471	37/8815	0.00302462	0.033919	ENSG00000012048/ENSG00000174371/ENSG00000138376/ENSG00000178966/ENSG00000136492/ENSG00000138346/ENSG00000197299	BRCA1/EXO1/BARD1/RMI1/BRIP1/DNA2/BLM	672/9156/580/80010/83990/1763/641	7	0		7	ENSG00000012048/ENSG00000174371/ENSG00000138376/ENSG00000178966/ENSG00000136492/ENSG00000138346/ENSG00000197299
R-HSA-192105	Synthesis of bile acids and bile salts	6/471	28/8815	0.00310331	0.0343112	ENSG00000168306/ENSG00000135929/ENSG00000151632/ENSG00000140284/ENSG00000196139/ENSG00000180432	ACOX2/CYP27A1/AKR1C2/SLC27A2/AKR1C3/CYP8B1	8309/1593/1646/11001/8644/1582	6	3	ENSG00000151632/ENSG00000196139/ENSG00000180432	3	ENSG00000168306/ENSG00000135929/ENSG00000140284
R-HSA-69186	Lagging Strand Synthesis	5/471	20/8815	0.00338607	0.0369176	ENSG00000132646/ENSG00000168496/ENSG00000198056/ENSG00000105486/ENSG00000138346	PCNA/FEN1/PRIM1/LIG1/DNA2	5111/2237/5557/3978/1763	5	0		5	ENSG00000132646/ENSG00000168496/ENSG00000198056/ENSG00000105486/ENSG00000138346
R-HSA-4419969	Depolymerisation of the Nuclear Lamina	4/471	13/8815	0.00390969	0.0414744	ENSG00000113368/ENSG00000134057/ENSG00000120802/ENSG00000170312	LMNB1/CCNB1/TMPO/CDK1	4001/891/7112/983	4	0		4	ENSG00000113368/ENSG00000134057/ENSG00000120802/ENSG00000170312
R-HSA-75035	Chk1/Chk2(Cds1) mediated inactivation of Cyclin B:Cdk1 complex	4/471	13/8815	0.00390969	0.0414744	ENSG00000134057/ENSG00000170312/ENSG00000149554/ENSG00000158402	CCNB1/CDK1/CHEK1/CDC25C	891/983/1111/995	4	0		4	ENSG00000134057/ENSG00000170312/ENSG00000149554/ENSG00000158402
R-HSA-2142753	Arachidonic acid metabolism	8/471	49/8815	0.00407368	0.0426378	ENSG00000171954/ENSG00000140465/ENSG00000099998/ENSG00000142973/ENSG00000116711/ENSG00000012779/ENSG00000196139/ENSG00000180432	CYP4F22/CYP1A1/GGT5/CYP4B1/PLA2G4A/ALOX5/AKR1C3/CYP8B1	126410/1543/2687/1580/5321/240/8644/1582	8	6	ENSG00000140465/ENSG00000142973/ENSG00000116711/ENSG00000012779/ENSG00000196139/ENSG00000180432	2	ENSG00000171954/ENSG00000099998
R-HSA-73894	DNA Repair	28/471	310/8815	0.00438182	0.0452596	ENSG00000145386/ENSG00000182481/ENSG00000188486/ENSG00000109685/ENSG00000132646/ENSG00000140525/ENSG00000012048/ENSG00000077152/ENSG00000143476/ENSG00000168496/ENSG00000174371/ENSG00000149554/ENSG00000134574/ENSG00000105486/ENSG00000092853/ENSG00000144554/ENSG00000138376/ENSG00000178966/ENSG00000187741/ENSG00000112039/ENSG00000136492/ENSG00000138346/ENSG00000051341/ENSG00000139618/ENSG00000197299…	CCNA2/KPNA2/H2AFX/NSD2/PCNA/FANCI/BRCA1/UBE2T/DTL/FEN1/EXO1/CHEK1/DDB2/LIG1/CLSPN/FANCD2/BARD1/RMI1/FANCA/FANCE/BRIP1/DNA2/POLQ/BRCA2/BLM/PCLAF/POLE2/RAD51AP1	890/3838/3014/7468/5111/55215/672/29089/51514/2237/9156/1111/1643/3978/63967/2177/580/80010/2175/2178/83990/1763/10721/675/641/9768/5427/10635	28	0		28	ENSG00000145386/ENSG00000182481/ENSG00000188486/ENSG00000109685/ENSG00000132646/ENSG00000140525/ENSG00000012048/ENSG00000077152/ENSG00000143476/ENSG00000168496/ENSG00000174371/ENSG00000149554/ENSG00000134574/ENSG00000105486/ENSG00000092853/ENSG00000144554/ENSG00000138376/ENSG00000178966/ENSG00000187741/ENSG00000112039/ENSG00000136492/ENSG00000138346/ENSG00000051341/ENSG00000139618/ENSG00000197299…
R-HSA-5693607	Processing of DNA double-strand break ends	12/471	95/8815	0.0045135	0.0460143	ENSG00000145386/ENSG00000188486/ENSG00000109685/ENSG00000012048/ENSG00000174371/ENSG00000149554/ENSG00000092853/ENSG00000138376/ENSG00000178966/ENSG00000136492/ENSG00000138346/ENSG00000197299	CCNA2/H2AFX/NSD2/BRCA1/EXO1/CHEK1/CLSPN/BARD1/RMI1/BRIP1/DNA2/BLM	890/3014/7468/672/9156/1111/63967/580/80010/83990/1763/641	12	0		12	ENSG00000145386/ENSG00000188486/ENSG00000109685/ENSG00000012048/ENSG00000174371/ENSG00000149554/ENSG00000092853/ENSG00000138376/ENSG00000178966/ENSG00000136492/ENSG00000138346/ENSG00000197299
R-HSA-8854518	AURKA Activation by TPX2	10/471	73/8815	0.00517317	0.0510287	ENSG00000072571/ENSG00000166851/ENSG00000088325/ENSG00000087586/ENSG00000170312/ENSG00000117650/ENSG00000119397/ENSG00000103995/ENSG00000152240/ENSG00000104833	HMMR/PLK1/TPX2/AURKA/CDK1/NEK2/CNTRL/CEP152/HAUS1/TUBB4A	3161/5347/22974/6790/983/4751/11064/22995/115106/10382	10	1	ENSG00000104833	9	ENSG00000072571/ENSG00000166851/ENSG00000088325/ENSG00000087586/ENSG00000170312/ENSG00000117650/ENSG00000119397/ENSG00000103995/ENSG00000152240
R-HSA-162658	Golgi Cisternae Pericentriolar Stack Reorganization	4/471	14/8815	0.00524529	0.0510287	ENSG00000134057/ENSG00000166851/ENSG00000170312/ENSG00000157456	CCNB1/PLK1/CDK1/CCNB2	891/5347/983/9133	4	0		4	ENSG00000134057/ENSG00000166851/ENSG00000170312/ENSG00000157456
R-HSA-69166	Removal of the Flap Intermediate	4/471	14/8815	0.00524529	0.0510287	ENSG00000132646/ENSG00000168496/ENSG00000198056/ENSG00000138346	PCNA/FEN1/PRIM1/DNA2	5111/2237/5557/1763	4	0		4	ENSG00000132646/ENSG00000168496/ENSG00000198056/ENSG00000138346
R-HSA-113510	E2F mediated regulation of DNA replication	5/471	22/8815	0.00526539	0.0510287	ENSG00000134057/ENSG00000170312/ENSG00000101412/ENSG00000198056/ENSG00000085840	CCNB1/CDK1/E2F1/PRIM1/ORC1	891/983/1869/5557/4998	5	0		5	ENSG00000134057/ENSG00000170312/ENSG00000101412/ENSG00000198056/ENSG00000085840
R-HSA-176814	Activation of APC/C and APC/C:Cdc20 mediated degradation of mitotic proteins	10/471	74/8815	0.00570445	0.0546096	ENSG00000145386/ENSG00000134057/ENSG00000166851/ENSG00000164611/ENSG00000170312/ENSG00000117399/ENSG00000117650/ENSG00000156970/ENSG00000175063/ENSG00000164109	CCNA2/CCNB1/PLK1/PTTG1/CDK1/CDC20/NEK2/BUB1B/UBE2C/MAD2L1	890/891/5347/9232/983/991/4751/701/11065/4085	10	0		10	ENSG00000145386/ENSG00000134057/ENSG00000166851/ENSG00000164611/ENSG00000170312/ENSG00000117399/ENSG00000117650/ENSG00000156970/ENSG00000175063/ENSG00000164109
R-HSA-8864260	Transcriptional regulation by the AP-2 (TFAP2) family of transcription factors	6/471	32/8815	0.00623015	0.0589237	ENSG00000156802/ENSG00000164442/ENSG00000124762/ENSG00000124795/ENSG00000101057/ENSG00000008196	ATAD2/CITED2/CDKN1A/DEK/MYBL2/TFAP2B	29028/10370/1026/7913/4605/7021	6	2	ENSG00000164442/ENSG00000008196	4	ENSG00000156802/ENSG00000124762/ENSG00000124795/ENSG00000101057
R-HSA-2565942	Regulation of PLK1 Activity at G2/M Transition	11/471	88/8815	0.00694747	0.0649257	ENSG00000134057/ENSG00000166851/ENSG00000087586/ENSG00000170312/ENSG00000157456/ENSG00000117650/ENSG00000119397/ENSG00000103995/ENSG00000152240/ENSG00000136122/ENSG00000104833	CCNB1/PLK1/AURKA/CDK1/CCNB2/NEK2/CNTRL/CEP152/HAUS1/BORA/TUBB4A	891/5347/6790/983/9133/4751/11064/22995/115106/79866/10382	11	1	ENSG00000104833	10	ENSG00000134057/ENSG00000166851/ENSG00000087586/ENSG00000170312/ENSG00000157456/ENSG00000117650/ENSG00000119397/ENSG00000103995/ENSG00000152240/ENSG00000136122
R-HSA-69231	Cyclin D associated events in G1	7/471	43/8815	0.00718521	0.0649436	ENSG00000123080/ENSG00000124762/ENSG00000101412/ENSG00000007968/ENSG00000147883/ENSG00000080839/ENSG00000129355	CDKN2C/CDKN1A/E2F1/E2F2/CDKN2B/RBL1/CDKN2D	1031/1026/1869/1870/1030/5933/1032	7	1	ENSG00000147883	6	ENSG00000123080/ENSG00000124762/ENSG00000101412/ENSG00000007968/ENSG00000080839/ENSG00000129355
R-HSA-69236	G1 Phase	7/471	43/8815	0.00718521	0.0649436	ENSG00000123080/ENSG00000124762/ENSG00000101412/ENSG00000007968/ENSG00000147883/ENSG00000080839/ENSG00000129355	CDKN2C/CDKN1A/E2F1/E2F2/CDKN2B/RBL1/CDKN2D	1031/1026/1869/1870/1030/5933/1032	7	1	ENSG00000147883	6	ENSG00000123080/ENSG00000124762/ENSG00000101412/ENSG00000007968/ENSG00000080839/ENSG00000129355
R-HSA-1474165	Reproduction	14/471	126/8815	0.00719757	0.0649436	ENSG00000113368/ENSG00000188486/ENSG00000012048/ENSG00000164032/ENSG00000054654/ENSG00000121211/ENSG00000126803/ENSG00000139618/ENSG00000197299/ENSG00000100206/ENSG00000161860/ENSG00000197153/ENSG00000077935/ENSG00000184260	LMNB1/H2AFX/BRCA1/H2AFZ/SYNE2/MND1/HSPA2/BRCA2/BLM/DMC1/SYCE2/HIST1H3J/SMC1B/HIST2H2AC	4001/3014/672/3015/23224/84057/3306/675/641/11144/256126/8356/27127/8338	14	0		14	ENSG00000113368/ENSG00000188486/ENSG00000012048/ENSG00000164032/ENSG00000054654/ENSG00000121211/ENSG00000126803/ENSG00000139618/ENSG00000197299/ENSG00000100206/ENSG00000161860/ENSG00000197153/ENSG00000077935/ENSG00000184260
R-HSA-4615885	SUMOylation of DNA replication proteins	7/471	44/8815	0.00816201	0.0728089	ENSG00000131747/ENSG00000089685/ENSG00000087586/ENSG00000178999/ENSG00000132646/ENSG00000149503/ENSG00000134690	TOP2A/BIRC5/AURKA/AURKB/PCNA/INCENP/CDCA8	7153/332/6790/9212/5111/3619/55143	7	0		7	ENSG00000131747/ENSG00000089685/ENSG00000087586/ENSG00000178999/ENSG00000132646/ENSG00000149503/ENSG00000134690
R-HSA-157579	Telomere Maintenance	10/471	78/8815	0.00826757	0.0728929	ENSG00000188486/ENSG00000132646/ENSG00000164032/ENSG00000168496/ENSG00000198056/ENSG00000105486/ENSG00000138346/ENSG00000100479/ENSG00000164362/ENSG00000184260	H2AFX/PCNA/H2AFZ/FEN1/PRIM1/LIG1/DNA2/POLE2/TERT/HIST2H2AC	3014/5111/3015/2237/5557/3978/1763/5427/7015/8338	10	0		10	ENSG00000188486/ENSG00000132646/ENSG00000164032/ENSG00000168496/ENSG00000198056/ENSG00000105486/ENSG00000138346/ENSG00000100479/ENSG00000164362/ENSG00000184260
R-HSA-194068	Bile acid and bile salt metabolism	6/471	34/8815	0.00845	0.0728929	ENSG00000168306/ENSG00000135929/ENSG00000151632/ENSG00000140284/ENSG00000196139/ENSG00000180432	ACOX2/CYP27A1/AKR1C2/SLC27A2/AKR1C3/CYP8B1	8309/1593/1646/11001/8644/1582	6	3	ENSG00000151632/ENSG00000196139/ENSG00000180432	3	ENSG00000168306/ENSG00000135929/ENSG00000140284
R-HSA-8953750	Transcriptional Regulation by E2F6	6/471	34/8815	0.00845	0.0728929	ENSG00000012048/ENSG00000101412/ENSG00000149554/ENSG00000106462/ENSG00000171848/ENSG00000097046	BRCA1/E2F1/CHEK1/EZH2/RRM2/CDC7	672/1869/1111/2146/6241/8317	6	0		6	ENSG00000012048/ENSG00000101412/ENSG00000149554/ENSG00000106462/ENSG00000171848/ENSG00000097046
R-HSA-2142691	Synthesis of Leukotrienes (LT) and Eoxins (EX)	4/471	16/8815	0.00876024	0.0747477	ENSG00000171954/ENSG00000099998/ENSG00000142973/ENSG00000012779	CYP4F22/GGT5/CYP4B1/ALOX5	126410/2687/1580/240	4	2	ENSG00000142973/ENSG00000012779	2	ENSG00000171954/ENSG00000099998
R-HSA-179409	APC-Cdc20 mediated degradation of Nek2A	5/471	25/8815	0.00931024	0.0785864	ENSG00000117399/ENSG00000117650/ENSG00000156970/ENSG00000175063/ENSG00000164109	CDC20/NEK2/BUB1B/UBE2C/MAD2L1	991/4751/701/11065/4085	5	0		5	ENSG00000117399/ENSG00000117650/ENSG00000156970/ENSG00000175063/ENSG00000164109
R-HSA-2299718	Condensation of Prophase Chromosomes	9/471	69/8815	0.0107149	0.0894807	ENSG00000134057/ENSG00000166851/ENSG00000170312/ENSG00000188486/ENSG00000113810/ENSG00000164032/ENSG00000146918/ENSG00000197153/ENSG00000184260	CCNB1/PLK1/CDK1/H2AFX/SMC4/H2AFZ/NCAPG2/HIST1H3J/HIST2H2AC	891/5347/983/3014/10051/3015/54892/8356/8338	9	0		9	ENSG00000134057/ENSG00000166851/ENSG00000170312/ENSG00000188486/ENSG00000113810/ENSG00000164032/ENSG00000146918/ENSG00000197153/ENSG00000184260
R-HSA-190872	Transport of connexons to the plasma membrane	4/471	17/8815	0.0109808	0.0907358	ENSG00000123416/ENSG00000152661/ENSG00000165474/ENSG00000104833	TUBA1B/GJA1/GJB2/TUBB4A	10376/2697/2706/10382	4	1	ENSG00000104833	3	ENSG00000123416/ENSG00000152661/ENSG00000165474
R-HSA-174437	Removal of the Flap Intermediate from the C-strand	3/471	8815-10-01	0.0137219	0.111048	ENSG00000132646/ENSG00000168496/ENSG00000138346	PCNA/FEN1/DNA2	5111/2237/1763	3	0		3	ENSG00000132646/ENSG00000168496/ENSG00000138346
R-HSA-2465910	MASTL Facilitates Mitotic Progression	3/471	8815-10-01	0.0137219	0.111048	ENSG00000134057/ENSG00000170312/ENSG00000120539	CCNB1/CDK1/MASTL	891/983/84930	3	0		3	ENSG00000134057/ENSG00000170312/ENSG00000120539
R-HSA-1221632	Meiotic synapsis	9/471	72/8815	0.0139867	0.112036	ENSG00000113368/ENSG00000188486/ENSG00000012048/ENSG00000164032/ENSG00000054654/ENSG00000126803/ENSG00000161860/ENSG00000077935/ENSG00000184260	LMNB1/H2AFX/BRCA1/H2AFZ/SYNE2/HSPA2/SYCE2/SMC1B/HIST2H2AC	4001/3014/672/3015/23224/3306/256126/27127/8338	9	0		9	ENSG00000113368/ENSG00000188486/ENSG00000012048/ENSG00000164032/ENSG00000054654/ENSG00000126803/ENSG00000161860/ENSG00000077935/ENSG00000184260
R-HSA-3700989	Transcriptional Regulation by TP53	29/471	355/8815	0.0145517	0.115385	ENSG00000145386/ENSG00000134057/ENSG00000089685/ENSG00000088325/ENSG00000087586/ENSG00000178999/ENSG00000170312/ENSG00000132646/ENSG00000140525/ENSG00000124762/ENSG00000012048/ENSG00000101412/ENSG00000174371/ENSG00000165891/ENSG00000149554/ENSG00000134574/ENSG00000158402/ENSG00000144554/ENSG00000175305/ENSG00000129173/ENSG00000138376/ENSG00000178966/ENSG00000136492/ENSG00000080839/ENSG00000138346…	CCNA2/CCNB1/BIRC5/TPX2/AURKA/AURKB/CDK1/PCNA/FANCI/CDKN1A/BRCA1/E2F1/EXO1/E2F7/CHEK1/DDB2/CDC25C/FANCD2/CCNE2/E2F8/BARD1/RMI1/BRIP1/RBL1/DNA2/BLM/PMAIP1/PLK3/RGCC	890/891/332/22974/6790/9212/983/5111/55215/1026/672/1869/9156/144455/1111/1643/995/2177/9134/79733/580/80010/83990/5933/1763/641/5366/1263/28984	29	0		29	ENSG00000145386/ENSG00000134057/ENSG00000089685/ENSG00000088325/ENSG00000087586/ENSG00000178999/ENSG00000170312/ENSG00000132646/ENSG00000140525/ENSG00000124762/ENSG00000012048/ENSG00000101412/ENSG00000174371/ENSG00000165891/ENSG00000149554/ENSG00000134574/ENSG00000158402/ENSG00000144554/ENSG00000175305/ENSG00000129173/ENSG00000138376/ENSG00000178966/ENSG00000136492/ENSG00000080839/ENSG00000138346…
R-HSA-190861	Gap junction assembly	5/471	28/8815	0.0151029	0.118341	ENSG00000123416/ENSG00000152661/ENSG00000165474/ENSG00000104833/ENSG00000265107	TUBA1B/GJA1/GJB2/TUBB4A/GJA5	10376/2697/2706/10382/2702	5	2	ENSG00000104833/ENSG00000265107	3	ENSG00000123416/ENSG00000152661/ENSG00000165474
R-HSA-176409	APC/C:Cdc20 mediated degradation of mitotic proteins	9/471	73/8815	0.0152261	0.118341	ENSG00000145386/ENSG00000134057/ENSG00000164611/ENSG00000170312/ENSG00000117399/ENSG00000117650/ENSG00000156970/ENSG00000175063/ENSG00000164109	CCNA2/CCNB1/PTTG1/CDK1/CDC20/NEK2/BUB1B/UBE2C/MAD2L1	890/891/9232/983/991/4751/701/11065/4085	9	0		9	ENSG00000145386/ENSG00000134057/ENSG00000164611/ENSG00000170312/ENSG00000117399/ENSG00000117650/ENSG00000156970/ENSG00000175063/ENSG00000164109
R-HSA-176412	Phosphorylation of the APC/C	4/471	19/8815	0.0164352	0.125259	ENSG00000134057/ENSG00000166851/ENSG00000170312/ENSG00000175063	CCNB1/PLK1/CDK1/UBE2C	891/5347/983/11065	4	0		4	ENSG00000134057/ENSG00000166851/ENSG00000170312/ENSG00000175063
R-HSA-5669034	TNFs bind their physiological receptors	4/471	19/8815	0.0164352	0.125259	ENSG00000186891/ENSG00000125735/ENSG00000125726/ENSG00000028137	TNFRSF18/TNFSF14/CD70/TNFRSF1B	8784/8740/970/7133	4	1	ENSG00000125735	3	ENSG00000186891/ENSG00000125726/ENSG00000028137
R-HSA-6785807	Interleukin-4 and 13 signaling	10/471	87/8815	0.0171955	0.129793	ENSG00000089685/ENSG00000129988/ENSG00000124762/ENSG00000115414/ENSG00000171791/ENSG00000137193/ENSG00000102962/ENSG00000012779/ENSG00000007171/ENSG00000028137	BIRC5/LBP/CDKN1A/FN1/BCL2/PIM1/CCL22/ALOX5/NOS2/TNFRSF1B	332/3929/1026/2335/596/5292/6367/240/4843/7133	10	3	ENSG00000129988/ENSG00000102962/ENSG00000012779	7	ENSG00000089685/ENSG00000124762/ENSG00000115414/ENSG00000171791/ENSG00000137193/ENSG00000007171/ENSG00000028137
R-HSA-2022923	Dermatan sulfate biosynthesis	3/471	8815-11-01	0.0181305	0.134268	ENSG00000173546/ENSG00000182492/ENSG00000171451	CSPG4/BGN/DSEL	1464/633/92126	3	0		3	ENSG00000173546/ENSG00000182492/ENSG00000171451
R-HSA-211979	Eicosanoids	3/471	8815-11-01	0.0181305	0.134268	ENSG00000171954/ENSG00000142973/ENSG00000180432	CYP4F22/CYP4B1/CYP8B1	126410/1580/1582	3	2	ENSG00000142973/ENSG00000180432	1	ENSG00000171954
R-HSA-141405	Inhibition of the proteolytic activity of APC/C required for the onset of anaphase by mitotic spindle checkpoint components	4/471	20/8815	0.0196975	0.143172	ENSG00000117399/ENSG00000156970/ENSG00000175063/ENSG00000164109	CDC20/BUB1B/UBE2C/MAD2L1	991/701/11065/4085	4	0		4	ENSG00000117399/ENSG00000156970/ENSG00000175063/ENSG00000164109
R-HSA-141430	Inactivation of APC/C via direct inhibition of the APC/C complex	4/471	20/8815	0.0196975	0.143172	ENSG00000117399/ENSG00000156970/ENSG00000175063/ENSG00000164109	CDC20/BUB1B/UBE2C/MAD2L1	991/701/11065/4085	4	0		4	ENSG00000117399/ENSG00000156970/ENSG00000175063/ENSG00000164109
R-HSA-2132295	MHC class II antigen presentation	12/471	117/8815	0.0220988	0.159152	ENSG00000142945/ENSG00000138160/ENSG00000090889/ENSG00000161800/ENSG00000123416/ENSG00000137807/ENSG00000163808/ENSG00000138778/ENSG00000112984/ENSG00000121621/ENSG00000066735/ENSG00000104833	KIF2C/KIF11/KIF4A/RACGAP1/TUBA1B/KIF23/KIF15/CENPE/KIF20A/KIF18A/KIF26A/TUBB4A	11004/3832/24137/29127/10376/9493/56992/1062/10112/81930/26153/10382	12	1	ENSG00000104833	11	ENSG00000142945/ENSG00000138160/ENSG00000090889/ENSG00000161800/ENSG00000123416/ENSG00000137807/ENSG00000163808/ENSG00000138778/ENSG00000112984/ENSG00000121621/ENSG00000066735
R-HSA-176408	Regulation of APC/C activators between G1/S and early anaphase	9/471	78/8815	0.022661	0.160661	ENSG00000145386/ENSG00000134057/ENSG00000166851/ENSG00000170312/ENSG00000117399/ENSG00000156970/ENSG00000112029/ENSG00000175063/ENSG00000164109	CCNA2/CCNB1/PLK1/CDK1/CDC20/BUB1B/FBXO5/UBE2C/MAD2L1	890/891/5347/983/991/701/26271/11065/4085	9	0		9	ENSG00000145386/ENSG00000134057/ENSG00000166851/ENSG00000170312/ENSG00000117399/ENSG00000156970/ENSG00000112029/ENSG00000175063/ENSG00000164109
R-HSA-499943	Interconversion of nucleotide di- and triphosphates	5/471	31/8815	0.022912	0.160661	ENSG00000167325/ENSG00000176890/ENSG00000128951/ENSG00000171848/ENSG00000140057	RRM1/TYMS/DUT/RRM2/AK7	6240/7298/1854/6241/122481	5	0		5	ENSG00000167325/ENSG00000176890/ENSG00000128951/ENSG00000171848/ENSG00000140057
R-HSA-373076	Class A/1 (Rhodopsin-like receptors)	17/471	188/8815	0.0231988	0.160661	ENSG00000078401/ENSG00000129951/ENSG00000150594/ENSG00000109255/ENSG00000116014/ENSG00000106804/ENSG00000180739/ENSG00000128285/ENSG00000163485/ENSG00000043591/ENSG00000169621/ENSG00000170893/ENSG00000169403/ENSG00000147246/ENSG00000102539/ENSG00000171388/ENSG00000186188	EDN1/PLPPR3/ADRA2A/NMU/KISS1R/C5/S1PR5/MCHR1/ADORA1/ADRB1/PROKR1/TRH/PTAFR/HTR2C/MLNR/APLN/FFAR4	1906/79948/150/10874/84634/727/53637/2847/134/153/10887/7200/5724/3358/2862/8862/338557	17	3	ENSG00000078401/ENSG00000169621/ENSG00000147246	14	ENSG00000129951/ENSG00000150594/ENSG00000109255/ENSG00000116014/ENSG00000106804/ENSG00000180739/ENSG00000128285/ENSG00000163485/ENSG00000043591/ENSG00000170893/ENSG00000169403/ENSG00000102539/ENSG00000171388/ENSG00000186188
R-HSA-186712	Regulation of beta-cell development	4/471	21/8815	0.0233317	0.160661	ENSG00000114315/ENSG00000173404/ENSG00000164749/ENSG00000163623	HES1/INSM1/HNF4G/NKX6-1	3280/3642/3174/4825	4	1	ENSG00000114315	3	ENSG00000173404/ENSG00000164749/ENSG00000163623
R-HSA-5651801	PCNA-Dependent Long Patch Base Excision Repair	4/471	21/8815	0.0233317	0.160661	ENSG00000132646/ENSG00000168496/ENSG00000105486/ENSG00000100479	PCNA/FEN1/LIG1/POLE2	5111/2237/3978/5427	4	0		4	ENSG00000132646/ENSG00000168496/ENSG00000105486/ENSG00000100479
R-HSA-912446	Meiotic recombination	9/471	79/8815	0.0244137	0.16665	ENSG00000188486/ENSG00000012048/ENSG00000164032/ENSG00000121211/ENSG00000139618/ENSG00000197299/ENSG00000100206/ENSG00000197153/ENSG00000184260	H2AFX/BRCA1/H2AFZ/MND1/BRCA2/BLM/DMC1/HIST1H3J/HIST2H2AC	3014/672/3015/84057/675/641/11144/8356/8338	9	0		9	ENSG00000188486/ENSG00000012048/ENSG00000164032/ENSG00000121211/ENSG00000139618/ENSG00000197299/ENSG00000100206/ENSG00000197153/ENSG00000184260
R-HSA-909733	Interferon alpha/beta signaling	7/471	55/8815	0.026196	0.177218	ENSG00000111331/ENSG00000185885/ENSG00000165949/ENSG00000089127/ENSG00000185745/ENSG00000126709/ENSG00000157601	OAS3/IFITM1/IFI27/OAS1/IFIT1/IFI6/MX1	4940/8519/3429/4938/3434/2537/4599	7	0		7	ENSG00000111331/ENSG00000185885/ENSG00000165949/ENSG00000089127/ENSG00000185745/ENSG00000126709/ENSG00000157601
R-HSA-416476	G alpha (q) signalling events	14/471	148/8815	0.0266188	0.177218	ENSG00000078401/ENSG00000096433/ENSG00000114450/ENSG00000138835/ENSG00000109255/ENSG00000116014/ENSG00000128285/ENSG00000160145/ENSG00000169621/ENSG00000170893/ENSG00000169403/ENSG00000147246/ENSG00000102539/ENSG00000186188	EDN1/ITPR3/GNB4/RGS3/NMU/KISS1R/MCHR1/KALRN/PROKR1/TRH/PTAFR/HTR2C/MLNR/FFAR4	1906/3710/59345/5998/10874/84634/2847/8997/10887/7200/5724/3358/2862/338557	14	3	ENSG00000078401/ENSG00000169621/ENSG00000147246	11	ENSG00000096433/ENSG00000114450/ENSG00000138835/ENSG00000109255/ENSG00000116014/ENSG00000128285/ENSG00000160145/ENSG00000170893/ENSG00000169403/ENSG00000102539/ENSG00000186188
R-HSA-68875	Mitotic Prophase	13/471	134/8815	0.0266391	0.177218	ENSG00000113368/ENSG00000134057/ENSG00000166851/ENSG00000120802/ENSG00000170312/ENSG00000157456/ENSG00000188486/ENSG00000113810/ENSG00000164032/ENSG00000146918/ENSG00000120539/ENSG00000197153/ENSG00000184260	LMNB1/CCNB1/PLK1/TMPO/CDK1/CCNB2/H2AFX/SMC4/H2AFZ/NCAPG2/MASTL/HIST1H3J/HIST2H2AC	4001/891/5347/7112/983/9133/3014/10051/3015/54892/84930/8356/8338	13	0		13	ENSG00000113368/ENSG00000134057/ENSG00000166851/ENSG00000120802/ENSG00000170312/ENSG00000157456/ENSG00000188486/ENSG00000113810/ENSG00000164032/ENSG00000146918/ENSG00000120539/ENSG00000197153/ENSG00000184260
R-HSA-212300	PRC2 methylates histones and DNA	8/471	68/8815	0.0277313	0.182933	ENSG00000119403/ENSG00000188486/ENSG00000164032/ENSG00000130816/ENSG00000106462/ENSG00000088305/ENSG00000197153/ENSG00000184260	PHF19/H2AFX/H2AFZ/DNMT1/EZH2/DNMT3B/HIST1H3J/HIST2H2AC	26147/3014/3015/1786/2146/1789/8356/8338	8	0		8	ENSG00000119403/ENSG00000188486/ENSG00000164032/ENSG00000130816/ENSG00000106462/ENSG00000088305/ENSG00000197153/ENSG00000184260
R-HSA-2559585	Oncogene Induced Senescence	5/471	33/8815	0.0293445	0.190424	ENSG00000123080/ENSG00000101412/ENSG00000007968/ENSG00000147883/ENSG00000129355	CDKN2C/E2F1/E2F2/CDKN2B/CDKN2D	1031/1869/1870/1030/1032	5	1	ENSG00000147883	4	ENSG00000123080/ENSG00000101412/ENSG00000007968/ENSG00000129355
R-HSA-500792	GPCR ligand binding	22/471	268/8815	0.029352	0.190424	ENSG00000078401/ENSG00000114450/ENSG00000129951/ENSG00000150594/ENSG00000109255/ENSG00000116014/ENSG00000106804/ENSG00000180739/ENSG00000128285/ENSG00000163485/ENSG00000043591/ENSG00000169621/ENSG00000170893/ENSG00000169403/ENSG00000147246/ENSG00000108379/ENSG00000125084/ENSG00000102539/ENSG00000171388/ENSG00000186188/ENSG00000132329/ENSG00000127507	EDN1/GNB4/PLPPR3/ADRA2A/NMU/KISS1R/C5/S1PR5/MCHR1/ADORA1/ADRB1/PROKR1/TRH/PTAFR/HTR2C/WNT3/WNT1/MLNR/APLN/FFAR4/RAMP1/ADGRE2	1906/59345/79948/150/10874/84634/727/53637/2847/134/153/10887/7200/5724/3358/7473/7471/2862/8862/338557/10267/30817	22	4	ENSG00000078401/ENSG00000169621/ENSG00000147246/ENSG00000127507	18	ENSG00000114450/ENSG00000129951/ENSG00000150594/ENSG00000109255/ENSG00000116014/ENSG00000106804/ENSG00000180739/ENSG00000128285/ENSG00000163485/ENSG00000043591/ENSG00000170893/ENSG00000169403/ENSG00000108379/ENSG00000125084/ENSG00000102539/ENSG00000171388/ENSG00000186188/ENSG00000132329
R-HSA-6811442	Intra-Golgi and retrograde Golgi-to-ER traffic	17/471	195/8815	0.0316174	0.20262	ENSG00000142945/ENSG00000186185/ENSG00000138160/ENSG00000090889/ENSG00000161800/ENSG00000123416/ENSG00000137807/ENSG00000163808/ENSG00000138778/ENSG00000237649/ENSG00000112984/ENSG00000121621/ENSG00000100228/ENSG00000066735/ENSG00000116852/ENSG00000116711/ENSG00000104833	KIF2C/KIF18B/KIF11/KIF4A/RACGAP1/TUBA1B/KIF23/KIF15/CENPE/KIFC1/KIF20A/KIF18A/RAB36/KIF26A/KIF21B/PLA2G4A/TUBB4A	11004/146909/3832/24137/29127/10376/9493/56992/1062/3833/10112/81930/9609/26153/23046/5321/10382	17	2	ENSG00000116711/ENSG00000104833	15	ENSG00000142945/ENSG00000186185/ENSG00000138160/ENSG00000090889/ENSG00000161800/ENSG00000123416/ENSG00000137807/ENSG00000163808/ENSG00000138778/ENSG00000237649/ENSG00000112984/ENSG00000121621/ENSG00000100228/ENSG00000066735/ENSG00000116852
R-HSA-174048	APC/C:Cdc20 mediated degradation of Cyclin B	4/471	23/8815	0.0317482	0.20262	ENSG00000134057/ENSG00000170312/ENSG00000117399/ENSG00000175063	CCNB1/CDK1/CDC20/UBE2C	891/983/991/11065	4	0		4	ENSG00000134057/ENSG00000170312/ENSG00000117399/ENSG00000175063
R-HSA-5358565	Mismatch repair (MMR) directed by MSH2:MSH6 (MutSalpha)	3/471	14/8815	0.0355158	0.221269	ENSG00000132646/ENSG00000174371/ENSG00000105486	PCNA/EXO1/LIG1	5111/9156/3978	3	0		3	ENSG00000132646/ENSG00000174371/ENSG00000105486
R-HSA-5358606	Mismatch repair (MMR) directed by MSH2:MSH3 (MutSbeta)	3/471	14/8815	0.0355158	0.221269	ENSG00000132646/ENSG00000174371/ENSG00000105486	PCNA/EXO1/LIG1	5111/9156/3978	3	0		3	ENSG00000132646/ENSG00000174371/ENSG00000105486
R-HSA-68884	Mitotic Telophase/Cytokinesis	3/471	14/8815	0.0355158	0.221269	ENSG00000166851/ENSG00000137807/ENSG00000112984	PLK1/KIF23/KIF20A	5347/9493/10112	3	0		3	ENSG00000166851/ENSG00000137807/ENSG00000112984
R-HSA-5334118	DNA methylation	7/471	59/8815	0.0367624	0.227232	ENSG00000276043/ENSG00000188486/ENSG00000164032/ENSG00000130816/ENSG00000088305/ENSG00000197153/ENSG00000184260	UHRF1/H2AFX/H2AFZ/DNMT1/DNMT3B/HIST1H3J/HIST2H2AC	29128/3014/3015/1786/1789/8356/8338	7	0		7	ENSG00000276043/ENSG00000188486/ENSG00000164032/ENSG00000130816/ENSG00000088305/ENSG00000197153/ENSG00000184260
R-HSA-5633007	Regulation of TP53 Activity	14/471	156/8815	0.0392211	0.240536	ENSG00000145386/ENSG00000088325/ENSG00000087586/ENSG00000178999/ENSG00000170312/ENSG00000012048/ENSG00000174371/ENSG00000149554/ENSG00000138376/ENSG00000178966/ENSG00000136492/ENSG00000138346/ENSG00000197299/ENSG00000173846	CCNA2/TPX2/AURKA/AURKB/CDK1/BRCA1/EXO1/CHEK1/BARD1/RMI1/BRIP1/DNA2/BLM/PLK3	890/22974/6790/9212/983/672/9156/1111/580/80010/83990/1763/641/1263	14	0		14	ENSG00000145386/ENSG00000088325/ENSG00000087586/ENSG00000178999/ENSG00000170312/ENSG00000012048/ENSG00000174371/ENSG00000149554/ENSG00000138376/ENSG00000178966/ENSG00000136492/ENSG00000138346/ENSG00000197299/ENSG00000173846
R-HSA-8852276	The role of GTSE1 in G2/M progression after G2 checkpoint	8/471	73/8815	0.0401186	0.243474	ENSG00000134057/ENSG00000166851/ENSG00000170312/ENSG00000157456/ENSG00000123416/ENSG00000124762/ENSG00000075218/ENSG00000104833	CCNB1/PLK1/CDK1/CCNB2/TUBA1B/CDKN1A/GTSE1/TUBB4A	891/5347/983/9133/10376/1026/51512/10382	8	1	ENSG00000104833	7	ENSG00000134057/ENSG00000166851/ENSG00000170312/ENSG00000157456/ENSG00000123416/ENSG00000124762/ENSG00000075218
R-HSA-2559583	Cellular Senescence	16/471	186/8815	0.0403205	0.243474	ENSG00000145386/ENSG00000113368/ENSG00000123080/ENSG00000188486/ENSG00000124762/ENSG00000101412/ENSG00000164032/ENSG00000007968/ENSG00000175063/ENSG00000106462/ENSG00000147883/ENSG00000175305/ENSG00000129355/ENSG00000184357/ENSG00000197153/ENSG00000184260	CCNA2/LMNB1/CDKN2C/H2AFX/CDKN1A/E2F1/H2AFZ/E2F2/UBE2C/EZH2/CDKN2B/CCNE2/CDKN2D/HIST1H1B/HIST1H3J/HIST2H2AC	890/4001/1031/3014/1026/1869/3015/1870/11065/2146/1030/9134/1032/3009/8356/8338	16	1	ENSG00000147883	15	ENSG00000145386/ENSG00000113368/ENSG00000123080/ENSG00000188486/ENSG00000124762/ENSG00000101412/ENSG00000164032/ENSG00000007968/ENSG00000175063/ENSG00000106462/ENSG00000175305/ENSG00000129355/ENSG00000184357/ENSG00000197153/ENSG00000184260
R-HSA-388844	Receptor-type tyrosine-protein phosphatases	3/471	15/8815	0.042681	0.253823	ENSG00000184564/ENSG00000143847/ENSG00000131409	SLITRK6/PPFIA4/LRRC4B	84189/8497/94030	3	0		3	ENSG00000184564/ENSG00000143847/ENSG00000131409
R-HSA-5358508	Mismatch Repair	3/471	15/8815	0.042681	0.253823	ENSG00000132646/ENSG00000174371/ENSG00000105486	PCNA/EXO1/LIG1	5111/9156/3978	3	0		3	ENSG00000132646/ENSG00000174371/ENSG00000105486
R-HSA-5576891	Cardiac conduction	11/471	115/8815	0.043058	0.254139	ENSG00000096433/ENSG00000153956/ENSG00000105711/ENSG00000136574/ENSG00000055118/ENSG00000118729/ENSG00000198626/ENSG00000177098/ENSG00000152049/ENSG00000137726/ENSG00000180509	ITPR3/CACNA2D1/SCN1B/GATA4/KCNH2/CASQ2/RYR2/SCN4B/KCNE4/FXYD6/KCNE1	3710/781/6324/2626/3757/845/6262/6330/23704/53826/3753	11	3	ENSG00000153956/ENSG00000118729/ENSG00000198626	8	ENSG00000096433/ENSG00000105711/ENSG00000136574/ENSG00000055118/ENSG00000177098/ENSG00000152049/ENSG00000137726/ENSG00000180509
R-HSA-2980766	Nuclear Envelope Breakdown	6/471	49/8815	0.0450424	0.263868	ENSG00000113368/ENSG00000134057/ENSG00000166851/ENSG00000120802/ENSG00000170312/ENSG00000157456	LMNB1/CCNB1/PLK1/TMPO/CDK1/CCNB2	4001/891/5347/7112/983/9133	6	0		6	ENSG00000113368/ENSG00000134057/ENSG00000166851/ENSG00000120802/ENSG00000170312/ENSG00000157456
R-HSA-2559586	DNA Damage/Telomere Stress Induced Senescence	8/471	75/8815	0.045965	0.267278	ENSG00000145386/ENSG00000113368/ENSG00000188486/ENSG00000124762/ENSG00000164032/ENSG00000175305/ENSG00000184357/ENSG00000184260	CCNA2/LMNB1/H2AFX/CDKN1A/H2AFZ/CCNE2/HIST1H1B/HIST2H2AC	890/4001/3014/1026/3015/9134/3009/8338	8	0		8	ENSG00000145386/ENSG00000113368/ENSG00000188486/ENSG00000124762/ENSG00000164032/ENSG00000175305/ENSG00000184357/ENSG00000184260
R-HSA-110373	Resolution of AP sites via the multiple-nucleotide patch replacement pathway	4/471	26/8815	0.0473092	0.273071	ENSG00000132646/ENSG00000168496/ENSG00000105486/ENSG00000100479	PCNA/FEN1/LIG1/POLE2	5111/2237/3978/5427	4	0		4	ENSG00000132646/ENSG00000168496/ENSG00000105486/ENSG00000100479
R-HSA-2559582	Senescence-Associated Secretory Phenotype (SASP)	10/471	103/8815	0.0479942	0.275003	ENSG00000145386/ENSG00000123080/ENSG00000188486/ENSG00000124762/ENSG00000164032/ENSG00000175063/ENSG00000147883/ENSG00000129355/ENSG00000197153/ENSG00000184260	CCNA2/CDKN2C/H2AFX/CDKN1A/H2AFZ/UBE2C/CDKN2B/CDKN2D/HIST1H3J/HIST2H2AC	890/1031/3014/1026/3015/11065/1030/1032/8356/8338	10	1	ENSG00000147883	9	ENSG00000145386/ENSG00000123080/ENSG00000188486/ENSG00000124762/ENSG00000164032/ENSG00000175063/ENSG00000129355/ENSG00000197153/ENSG00000184260
R-HSA-1296071	Potassium Channels	8/471	76/8815	0.0490869	0.279226	ENSG00000162975/ENSG00000158445/ENSG00000135519/ENSG00000162989/ENSG00000173826/ENSG00000055118/ENSG00000164794/ENSG00000129159	KCNF1/KCNB1/KCNH3/KCNJ3/KCNH6/KCNH2/KCNV1/KCNC1	3754/3745/23416/3760/81033/3757/27012/3746	8	5	ENSG00000162975/ENSG00000158445/ENSG00000162989/ENSG00000164794/ENSG00000129159	3	ENSG00000135519/ENSG00000173826/ENSG00000055118
R-HSA-190840	Microtubule-dependent trafficking of connexons from Golgi to the plasma membrane	3/471	16/8815	0.0505089	0.285248	ENSG00000123416/ENSG00000152661/ENSG00000104833	TUBA1B/GJA1/TUBB4A	10376/2697/10382	3	1	ENSG00000104833	2	ENSG00000123416/ENSG00000152661
R-HSA-211897	Cytochrome P450 - arranged by substrate type	6/471	51/8815	0.0531198	0.296646	ENSG00000111012/ENSG00000171954/ENSG00000140465/ENSG00000142973/ENSG00000135929/ENSG00000180432	CYP27B1/CYP4F22/CYP1A1/CYP4B1/CYP27A1/CYP8B1	1594/126410/1543/1580/1593/1582	6	3	ENSG00000140465/ENSG00000142973/ENSG00000180432	3	ENSG00000111012/ENSG00000171954/ENSG00000135929
R-HSA-70268	Pyruvate metabolism	4/471	27/8815	0.0532829	0.296646	ENSG00000141526/ENSG00000155380/ENSG00000004799/ENSG00000111716	SLC16A3/SLC16A1/PDK4/LDHB	9123/6566/5166/3945	4	0		4	ENSG00000141526/ENSG00000155380/ENSG00000004799/ENSG00000111716
R-HSA-190828	Gap junction trafficking	5/471	39/8815	0.0549719	0.301769	ENSG00000123416/ENSG00000152661/ENSG00000165474/ENSG00000104833/ENSG00000265107	TUBA1B/GJA1/GJB2/TUBB4A/GJA5	10376/2697/2706/10382/2702	5	2	ENSG00000104833/ENSG00000265107	3	ENSG00000123416/ENSG00000152661/ENSG00000165474
R-HSA-6783310	Fanconi Anemia Pathway	5/471	39/8815	0.0549719	0.301769	ENSG00000140525/ENSG00000077152/ENSG00000144554/ENSG00000187741/ENSG00000112039	FANCI/UBE2T/FANCD2/FANCA/FANCE	55215/29089/2177/2175/2178	5	0		5	ENSG00000140525/ENSG00000077152/ENSG00000144554/ENSG00000187741/ENSG00000112039
R-HSA-352230	Amino acid transport across the plasma membrane	4/471	28/8815	0.0596463	0.325155	ENSG00000115902/ENSG00000149150/ENSG00000188338/ENSG00000151012	SLC1A4/SLC43A1/SLC38A3/SLC7A11	6509/8501/10991/23657	4	0		4	ENSG00000115902/ENSG00000149150/ENSG00000188338/ENSG00000151012
R-HSA-3108232	SUMO E3 ligases SUMOylate target proteins	11/471	122/8815	0.0612026	0.329628	ENSG00000131747/ENSG00000089685/ENSG00000087586/ENSG00000178999/ENSG00000132646/ENSG00000149503/ENSG00000134690/ENSG00000012048/ENSG00000182568/ENSG00000008196/ENSG00000197299	TOP2A/BIRC5/AURKA/AURKB/PCNA/INCENP/CDCA8/BRCA1/SATB1/TFAP2B/BLM	7153/332/6790/9212/5111/3619/55143/672/6304/7021/641	11	2	ENSG00000182568/ENSG00000008196	9	ENSG00000131747/ENSG00000089685/ENSG00000087586/ENSG00000178999/ENSG00000132646/ENSG00000149503/ENSG00000134690/ENSG00000012048/ENSG00000197299
R-HSA-68867	Assembly of the pre-replicative complex	7/471	66/8815	0.0613066	0.329628	ENSG00000101412/ENSG00000007968/ENSG00000112312/ENSG00000094804/ENSG00000076003/ENSG00000085840/ENSG00000167513	E2F1/E2F2/GMNN/CDC6/MCM6/ORC1/CDT1	1869/1870/51053/990/4175/4998/81620	7	0		7	ENSG00000101412/ENSG00000007968/ENSG00000112312/ENSG00000094804/ENSG00000076003/ENSG00000085840/ENSG00000167513
R-HSA-397014	Muscle contraction	14/471	168/8815	0.0653223	0.346054	ENSG00000096433/ENSG00000153956/ENSG00000105711/ENSG00000136574/ENSG00000130598/ENSG00000055118/ENSG00000118729/ENSG00000198626/ENSG00000177098/ENSG00000152049/ENSG00000114854/ENSG00000137726/ENSG00000180509/ENSG00000136842	ITPR3/CACNA2D1/SCN1B/GATA4/TNNI2/KCNH2/CASQ2/RYR2/SCN4B/KCNE4/TNNC1/FXYD6/KCNE1/TMOD1	3710/781/6324/2626/7136/3757/845/6262/6330/23704/7134/53826/3753/7111	14	5	ENSG00000153956/ENSG00000130598/ENSG00000118729/ENSG00000198626/ENSG00000114854	9	ENSG00000096433/ENSG00000105711/ENSG00000136574/ENSG00000055118/ENSG00000177098/ENSG00000152049/ENSG00000137726/ENSG00000180509/ENSG00000136842
R-HSA-1566948	Elastic fibre formation	5/471	41/8815	0.0656841	0.346054	ENSG00000115414/ENSG00000092969/ENSG00000077942/ENSG00000115318/ENSG00000142449	FN1/TGFB2/FBLN1/LOXL3/FBN3	2335/7042/2192/84695/84467	5	1	ENSG00000092969	4	ENSG00000115414/ENSG00000077942/ENSG00000115318/ENSG00000142449
R-HSA-157858	Gap junction trafficking and regulation	5/471	41/8815	0.0656841	0.346054	ENSG00000123416/ENSG00000152661/ENSG00000165474/ENSG00000104833/ENSG00000265107	TUBA1B/GJA1/GJB2/TUBB4A/GJA5	10376/2697/2706/10382/2702	5	2	ENSG00000104833/ENSG00000265107	3	ENSG00000123416/ENSG00000152661/ENSG00000165474
R-HSA-8866652	Synthesis of active ubiquitin: roles of E1 and E2 enzymes	4/471	30/8815	0.0735212	0.384761	ENSG00000077152/ENSG00000175063/ENSG00000108106/ENSG00000118939	UBE2T/UBE2C/UBE2S/UCHL3	29089/11065/27338/7347	4	1	ENSG00000118939	3	ENSG00000077152/ENSG00000175063/ENSG00000108106
R-HSA-380259	Loss of Nlp from mitotic centrosomes	7/471	70/8815	0.0789637	0.407806	ENSG00000166851/ENSG00000170312/ENSG00000117650/ENSG00000119397/ENSG00000103995/ENSG00000152240/ENSG00000104833	PLK1/CDK1/NEK2/CNTRL/CEP152/HAUS1/TUBB4A	5347/983/4751/11064/22995/115106/10382	7	1	ENSG00000104833	6	ENSG00000166851/ENSG00000170312/ENSG00000117650/ENSG00000119397/ENSG00000103995/ENSG00000152240
R-HSA-380284	Loss of proteins required for interphase microtubule organization from the centrosome	7/471	70/8815	0.0789637	0.407806	ENSG00000166851/ENSG00000170312/ENSG00000117650/ENSG00000119397/ENSG00000103995/ENSG00000152240/ENSG00000104833	PLK1/CDK1/NEK2/CNTRL/CEP152/HAUS1/TUBB4A	5347/983/4751/11064/22995/115106/10382	7	1	ENSG00000104833	6	ENSG00000166851/ENSG00000170312/ENSG00000117650/ENSG00000119397/ENSG00000103995/ENSG00000152240
R-HSA-2990846	SUMOylation	11/471	128/8815	0.080262	0.411802	ENSG00000131747/ENSG00000089685/ENSG00000087586/ENSG00000178999/ENSG00000132646/ENSG00000149503/ENSG00000134690/ENSG00000012048/ENSG00000182568/ENSG00000008196/ENSG00000197299	TOP2A/BIRC5/AURKA/AURKB/PCNA/INCENP/CDCA8/BRCA1/SATB1/TFAP2B/BLM	7153/332/6790/9212/5111/3619/55143/672/6304/7021/641	11	2	ENSG00000182568/ENSG00000008196	9	ENSG00000131747/ENSG00000089685/ENSG00000087586/ENSG00000178999/ENSG00000132646/ENSG00000149503/ENSG00000134690/ENSG00000012048/ENSG00000197299
R-HSA-9012852	Signaling by NOTCH3	5/471	44/8815	0.0837737	0.424382	ENSG00000214357/ENSG00000126787/ENSG00000013810/ENSG00000114315/ENSG00000107954	NEURL1B/DLGAP5/TACC3/HES1/NEURL1	54492/9787/10460/3280/9148	5	1	ENSG00000114315	4	ENSG00000214357/ENSG00000126787/ENSG00000013810/ENSG00000107954
R-HSA-179419	APC:Cdc20 mediated degradation of cell cycle proteins prior to satisfation of the cell cycle checkpoint	7/471	71/8815	0.0837952	0.424382	ENSG00000145386/ENSG00000170312/ENSG00000117399/ENSG00000117650/ENSG00000156970/ENSG00000175063/ENSG00000164109	CCNA2/CDK1/CDC20/NEK2/BUB1B/UBE2C/MAD2L1	890/983/991/4751/701/11065/4085	7	0		7	ENSG00000145386/ENSG00000170312/ENSG00000117399/ENSG00000117650/ENSG00000156970/ENSG00000175063/ENSG00000164109
R-HSA-211945	Phase I - Functionalization of compounds	8/471	86/8815	0.087858	0.439969	ENSG00000111012/ENSG00000171954/ENSG00000140465/ENSG00000142973/ENSG00000135929/ENSG00000159231/ENSG00000002726/ENSG00000180432	CYP27B1/CYP4F22/CYP1A1/CYP4B1/CYP27A1/CBR3/AOC1/CYP8B1	1594/126410/1543/1580/1593/874/26/1582	8	3	ENSG00000140465/ENSG00000142973/ENSG00000180432	5	ENSG00000111012/ENSG00000171954/ENSG00000135929/ENSG00000159231/ENSG00000002726
R-HSA-5625900	RHO GTPases activate CIT	3/471	20/8815	0.0879939	0.439969	ENSG00000118193/ENSG00000122966/ENSG00000198901	KIF14/CIT/PRC1	9928/11113/9055	3	0		3	ENSG00000118193/ENSG00000122966/ENSG00000198901
R-HSA-6803157	Antimicrobial peptides	4/471	32/8815	0.0888785	0.44158	ENSG00000161031/ENSG00000196415/ENSG00000197561/ENSG00000143556	PGLYRP2/PRTN3/ELANE/S100A7	114770/5657/1991/6278	4	0		4	ENSG00000161031/ENSG00000196415/ENSG00000197561/ENSG00000143556
R-HSA-1234158	Regulation of gene expression by Hypoxia-inducible Factor	2/471	8815-10-01	0.0964899	0.467559	ENSG00000164442/ENSG00000116016	CITED2/EPAS1	10370/2034	2	2	ENSG00000164442/ENSG00000116016	0
R-HSA-211958	Miscellaneous substrates	2/471	8815-10-01	0.0964899	0.467559	ENSG00000171954/ENSG00000142973	CYP4F22/CYP4B1	126410/1580	2	1	ENSG00000142973	1	ENSG00000171954
R-HSA-5685939	HDR through MMEJ (alt-NHEJ)	2/471	8815-10-01	0.0964899	0.467559	ENSG00000168496/ENSG00000051341	FEN1/POLQ	2237/10721	2	0		2	ENSG00000168496/ENSG00000051341
R-HSA-8866907	Activation of the TFAP2 (AP-2) family of transcription factors	2/471	8815-10-01	0.0964899	0.467559	ENSG00000164442/ENSG00000008196	CITED2/TFAP2B	10370/7021	2	2	ENSG00000164442/ENSG00000008196	0
R-HSA-6804115	TP53 regulates transcription of additional cell cycle genes whose exact role in the p53 pathway remain uncertain	3/471	21/8815	0.0987709	0.469492	ENSG00000158402/ENSG00000173846/ENSG00000102760	CDC25C/PLK3/RGCC	995/1263/28984	3	0		3	ENSG00000158402/ENSG00000173846/ENSG00000102760
R-HSA-8862803	Deregulated CDK5 triggers multiple neurodegenerative pathways in Alzheimer's disease models	3/471	21/8815	0.0987709	0.469492	ENSG00000113368/ENSG00000158402/ENSG00000164045	LMNB1/CDC25C/CDC25A	4001/995/993	3	0		3	ENSG00000113368/ENSG00000158402/ENSG00000164045
R-HSA-8863678	Neurodegenerative Diseases	3/471	21/8815	0.0987709	0.469492	ENSG00000113368/ENSG00000158402/ENSG00000164045	LMNB1/CDC25C/CDC25A	4001/995/993	3	0		3	ENSG00000113368/ENSG00000158402/ENSG00000164045
R-HSA-111885	Opioid Signalling	7/471	74/8815	0.0992811	0.469492	ENSG00000096433/ENSG00000114450/ENSG00000138031/ENSG00000184588/ENSG00000065989/ENSG00000116711/ENSG00000154678	ITPR3/GNB4/ADCY3/PDE4B/PDE4A/PLA2G4A/PDE1C	3710/59345/109/5142/5141/5321/5137	7	2	ENSG00000116711/ENSG00000154678	5	ENSG00000096433/ENSG00000114450/ENSG00000138031/ENSG00000184588/ENSG00000065989
R-HSA-375276	Peptide ligand-binding receptors	9/471	104/8815	0.103389	0.48039	ENSG00000078401/ENSG00000109255/ENSG00000116014/ENSG00000106804/ENSG00000128285/ENSG00000169621/ENSG00000170893/ENSG00000102539/ENSG00000171388	EDN1/NMU/KISS1R/C5/MCHR1/PROKR1/TRH/MLNR/APLN	1906/10874/84634/727/2847/10887/7200/2862/8862	9	2	ENSG00000078401/ENSG00000169621	7	ENSG00000109255/ENSG00000116014/ENSG00000106804/ENSG00000128285/ENSG00000170893/ENSG00000102539/ENSG00000171388
R-HSA-381426	Regulation of Insulin-like Growth Factor (IGF) transport and uptake by Insulin-like Growth Factor Binding Proteins (IGFBPs)	9/471	104/8815	0.103389	0.48039	ENSG00000115414/ENSG00000141753/ENSG00000142871/ENSG00000047457/ENSG00000163975/ENSG00000167748/ENSG00000167244/ENSG00000167779/ENSG00000041982	FN1/IGFBP4/CYR61/CP/MELTF/KLK1/IGF2/IGFBP6/TNC	2335/3487/3491/1356/4241/3816/3481/3489/3371	9	2	ENSG00000142871/ENSG00000041982	7	ENSG00000115414/ENSG00000141753/ENSG00000047457/ENSG00000163975/ENSG00000167748/ENSG00000167244/ENSG00000167779
R-HSA-2559580	Oxidative Stress Induced Senescence	10/471	119/8815	0.103422	0.48039	ENSG00000123080/ENSG00000188486/ENSG00000101412/ENSG00000164032/ENSG00000007968/ENSG00000106462/ENSG00000147883/ENSG00000129355/ENSG00000197153/ENSG00000184260	CDKN2C/H2AFX/E2F1/H2AFZ/E2F2/EZH2/CDKN2B/CDKN2D/HIST1H3J/HIST2H2AC	1031/3014/1869/3015/1870/2146/1030/1032/8356/8338	10	1	ENSG00000147883	9	ENSG00000123080/ENSG00000188486/ENSG00000101412/ENSG00000164032/ENSG00000007968/ENSG00000106462/ENSG00000129355/ENSG00000197153/ENSG00000184260
R-HSA-2129379	Molecules associated with elastic fibres	4/471	34/8815	0.105642	0.48782	ENSG00000115414/ENSG00000092969/ENSG00000077942/ENSG00000142449	FN1/TGFB2/FBLN1/FBN3	2335/7042/2192/84467	4	1	ENSG00000092969	3	ENSG00000115414/ENSG00000077942/ENSG00000142449
R-HSA-75153	Apoptotic execution phase	5/471	48/8815	0.111529	0.508034	ENSG00000113368/ENSG00000164104/ENSG00000182568/ENSG00000092853/ENSG00000184357	LMNB1/HMGB2/SATB1/CLSPN/HIST1H1B	4001/3148/6304/63967/3009	5	1	ENSG00000182568	4	ENSG00000113368/ENSG00000164104/ENSG00000092853/ENSG00000184357
R-HSA-380320	Recruitment of NuMA to mitotic centrosomes	8/471	91/8815	0.112444	0.508034	ENSG00000166851/ENSG00000170312/ENSG00000123416/ENSG00000117650/ENSG00000119397/ENSG00000103995/ENSG00000152240/ENSG00000104833	PLK1/CDK1/TUBA1B/NEK2/CNTRL/CEP152/HAUS1/TUBB4A	5347/983/10376/4751/11064/22995/115106/10382	8	1	ENSG00000104833	7	ENSG00000166851/ENSG00000170312/ENSG00000123416/ENSG00000117650/ENSG00000119397/ENSG00000103995/ENSG00000152240
R-HSA-2022857	Keratan sulfate degradation	2/471	8815-11-01	0.113903	0.508034	ENSG00000122176/ENSG00000139329	FMOD/LUM	2331/4060	2	2	ENSG00000122176/ENSG00000139329	0
R-HSA-2468052	Establishment of Sister Chromatid Cohesion	2/471	8815-11-01	0.113903	0.508034	ENSG00000146670/ENSG00000171320	CDCA5/ESCO2	113130/157570	2	0		2	ENSG00000146670/ENSG00000171320
R-HSA-73621	Pyrimidine catabolism	2/471	8815-11-01	0.113903	0.508034	ENSG00000205309/ENSG00000113492	NT5M/AGXT2	56953/64902	2	1	ENSG00000113492	1	ENSG00000205309
R-HSA-9020956	Interleukin-27 signaling	2/471	8815-11-01	0.113903	0.508034	ENSG00000006016/ENSG00000105246	CRLF1/EBI3	9244/10148	2	0		2	ENSG00000006016/ENSG00000105246
R-HSA-202733	Cell surface interactions at the vascular wall	9/471	107/8815	0.117775	0.522334	ENSG00000115414/ENSG00000173391/ENSG00000141526/ENSG00000183668/ENSG00000149564/ENSG00000151012/ENSG00000088053/ENSG00000155380/ENSG00000168918	FN1/OLR1/SLC16A3/PSG9/ESAM/SLC7A11/GP6/SLC16A1/INPP5D	2335/4973/9123/5678/90952/23657/51206/6566/3635	9	3	ENSG00000173391/ENSG00000183668/ENSG00000168918	6	ENSG00000115414/ENSG00000141526/ENSG00000149564/ENSG00000151012/ENSG00000088053/ENSG00000155380
R-HSA-375280	Amine ligand-binding receptors	3/471	23/8815	0.121793	0.534122	ENSG00000150594/ENSG00000043591/ENSG00000147246	ADRA2A/ADRB1/HTR2C	150/153/3358	3	1	ENSG00000147246	2	ENSG00000150594/ENSG00000043591
R-HSA-5576893	Phase 2 - plateau phase	3/471	23/8815	0.121793	0.534122	ENSG00000153956/ENSG00000152049/ENSG00000180509	CACNA2D1/KCNE4/KCNE1	781/23704/3753	3	1	ENSG00000153956	2	ENSG00000152049/ENSG00000180509
R-HSA-6809371	Formation of the cornified envelope	6/471	64/8815	0.125582	0.547229	ENSG00000167767/ENSG00000108244/ENSG00000171346/ENSG00000133710/ENSG00000170442/ENSG00000163207	KRT80/KRT23/KRT15/SPINK5/KRT86/IVL	144501/25984/3866/11005/3892/3713	6	5	ENSG00000167767/ENSG00000108244/ENSG00000171346/ENSG00000170442/ENSG00000163207	1	ENSG00000133710
R-HSA-418594	G alpha (i) signalling events	19/471	268/8815	0.126279	0.547229	ENSG00000108786/ENSG00000096433/ENSG00000121957/ENSG00000114450/ENSG00000150594/ENSG00000109255/ENSG00000138031/ENSG00000106804/ENSG00000180739/ENSG00000128285/ENSG00000163485/ENSG00000184588/ENSG00000065989/ENSG00000108370/ENSG00000116711/ENSG00000154678/ENSG00000138207/ENSG00000196139/ENSG00000171388	HSD17B1/ITPR3/GPSM2/GNB4/ADRA2A/NMU/ADCY3/C5/S1PR5/MCHR1/ADORA1/PDE4B/PDE4A/RGS9/PLA2G4A/PDE1C/RBP4/AKR1C3/APLN	3292/3710/29899/59345/150/10874/109/727/53637/2847/134/5142/5141/8787/5321/5137/5950/8644/8862	19	4	ENSG00000108786/ENSG00000116711/ENSG00000154678/ENSG00000196139	15	ENSG00000096433/ENSG00000121957/ENSG00000114450/ENSG00000150594/ENSG00000109255/ENSG00000138031/ENSG00000106804/ENSG00000180739/ENSG00000128285/ENSG00000163485/ENSG00000184588/ENSG00000065989/ENSG00000108370/ENSG00000138207/ENSG00000171388
R-HSA-3928665	EPH-ephrin mediated repulsion of cells	5/471	50/8815	0.126873	0.547229	ENSG00000116106/ENSG00000156299/ENSG00000070886/ENSG00000125266/ENSG00000099617	EPHA4/TIAM1/EPHA8/EFNB2/EFNA2	2043/7074/2046/1948/1943	5	3	ENSG00000116106/ENSG00000070886/ENSG00000125266	2	ENSG00000156299/ENSG00000099617
R-HSA-140342	Apoptosis induced DNA fragmentation	2/471	8815-12-01	0.132037	0.553517	ENSG00000164104/ENSG00000184357	HMGB2/HIST1H1B	3148/3009	2	0		2	ENSG00000164104/ENSG00000184357
R-HSA-1474151	Tetrahydrobiopterin (BH4) synthesis, recycling, salvage and regulation	2/471	8815-12-01	0.132037	0.553517	ENSG00000228716/ENSG00000137880	DHFR/GCHFR	1719/2644	2	0		2	ENSG00000228716/ENSG00000137880
R-HSA-211227	Activation of DNA fragmentation factor	2/471	8815-12-01	0.132037	0.553517	ENSG00000164104/ENSG00000184357	HMGB2/HIST1H1B	3148/3009	2	0		2	ENSG00000164104/ENSG00000184357
R-HSA-419408	Lysosphingolipid and LPA receptors	2/471	8815-12-01	0.132037	0.553517	ENSG00000129951/ENSG00000180739	PLPPR3/S1PR5	79948/53637	2	0		2	ENSG00000129951/ENSG00000180739
R-HSA-8866910	TFAP2 (AP-2) family regulates transcription of growth factors and their receptors	2/471	8815-12-01	0.132037	0.553517	ENSG00000156802/ENSG00000008196	ATAD2/TFAP2B	29028/7021	2	1	ENSG00000008196	1	ENSG00000156802
R-HSA-210991	Basigin interactions	3/471	24/8815	0.133972	0.553517	ENSG00000141526/ENSG00000151012/ENSG00000155380	SLC16A3/SLC7A11/SLC16A1	9123/23657/6566	3	0		3	ENSG00000141526/ENSG00000151012/ENSG00000155380
R-HSA-420029	Tight junction interactions	3/471	24/8815	0.133972	0.553517	ENSG00000163347/ENSG00000113946/ENSG00000184113	CLDN1/CLDN16/CLDN5	9076/10686/7122	3	2	ENSG00000163347/ENSG00000113946	1	ENSG00000184113
R-HSA-445095	Interaction between L1 and Ankyrins	3/471	24/8815	0.133972	0.553517	ENSG00000105711/ENSG00000177098/ENSG00000029534	SCN1B/SCN4B/ANK1	6324/6330/286	3	1	ENSG00000029534	2	ENSG00000105711/ENSG00000177098
R-HSA-212165	Epigenetic regulation of gene expression	11/471	142/8815	0.137692	0.565906	ENSG00000119403/ENSG00000276043/ENSG00000188486/ENSG00000124795/ENSG00000164032/ENSG00000130816/ENSG00000106462/ENSG00000088305/ENSG00000138336/ENSG00000197153/ENSG00000184260	PHF19/UHRF1/H2AFX/DEK/H2AFZ/DNMT1/EZH2/DNMT3B/TET1/HIST1H3J/HIST2H2AC	26147/29128/3014/7913/3015/1786/2146/1789/80312/8356/8338	11	0		11	ENSG00000119403/ENSG00000276043/ENSG00000188486/ENSG00000124795/ENSG00000164032/ENSG00000130816/ENSG00000106462/ENSG00000088305/ENSG00000138336/ENSG00000197153/ENSG00000184260
R-HSA-380270	Recruitment of mitotic centrosome proteins and complexes	7/471	81/8815	0.140994	0.573472	ENSG00000166851/ENSG00000170312/ENSG00000117650/ENSG00000119397/ENSG00000103995/ENSG00000152240/ENSG00000104833	PLK1/CDK1/NEK2/CNTRL/CEP152/HAUS1/TUBB4A	5347/983/4751/11064/22995/115106/10382	7	1	ENSG00000104833	6	ENSG00000166851/ENSG00000170312/ENSG00000117650/ENSG00000119397/ENSG00000103995/ENSG00000152240
R-HSA-380287	Centrosome maturation	7/471	81/8815	0.140994	0.573472	ENSG00000166851/ENSG00000170312/ENSG00000117650/ENSG00000119397/ENSG00000103995/ENSG00000152240/ENSG00000104833	PLK1/CDK1/NEK2/CNTRL/CEP152/HAUS1/TUBB4A	5347/983/4751/11064/22995/115106/10382	7	1	ENSG00000104833	6	ENSG00000166851/ENSG00000170312/ENSG00000117650/ENSG00000119397/ENSG00000103995/ENSG00000152240
R-HSA-3560782	Diseases associated with glycosaminoglycan metabolism	4/471	38/8815	0.143008	0.57769	ENSG00000173546/ENSG00000122176/ENSG00000182492/ENSG00000139329	CSPG4/FMOD/BGN/LUM	1464/2331/633/4060	4	2	ENSG00000122176/ENSG00000139329	2	ENSG00000173546/ENSG00000182492
R-HSA-5696397	Gap-filling DNA repair synthesis and ligation in GG-NER	3/471	25/8815	0.146551	0.57769	ENSG00000132646/ENSG00000105486/ENSG00000100479	PCNA/LIG1/POLE2	5111/3978/5427	3	0		3	ENSG00000132646/ENSG00000105486/ENSG00000100479
R-HSA-9013507	NOTCH3 Activation and Transmission of Signal to the Nucleus	3/471	25/8815	0.146551	0.57769	ENSG00000214357/ENSG00000013810/ENSG00000107954	NEURL1B/TACC3/NEURL1	54492/10460/9148	3	0		3	ENSG00000214357/ENSG00000013810/ENSG00000107954
R-HSA-1474244	Extracellular matrix organization	18/471	258/8815	0.148505	0.57769	ENSG00000115414/ENSG00000158859/ENSG00000130635/ENSG00000005961/ENSG00000053747/ENSG00000092969/ENSG00000110811/ENSG00000077942/ENSG00000113140/ENSG00000134569/ENSG00000115318/ENSG00000197561/ENSG00000122176/ENSG00000182492/ENSG00000041982/ENSG00000134917/ENSG00000139329/ENSG00000142449	FN1/ADAMTS4/COL5A1/ITGA2B/LAMA3/TGFB2/P3H3/FBLN1/SPARC/LRP4/LOXL3/ELANE/FMOD/BGN/TNC/ADAMTS8/LUM/FBN3	2335/9507/1289/3674/3909/7042/10536/2192/6678/4038/84695/1991/2331/633/3371/11095/4060/84467	18	6	ENSG00000130635/ENSG00000092969/ENSG00000134569/ENSG00000122176/ENSG00000041982/ENSG00000139329	12	ENSG00000115414/ENSG00000158859/ENSG00000005961/ENSG00000053747/ENSG00000110811/ENSG00000077942/ENSG00000113140/ENSG00000115318/ENSG00000197561/ENSG00000182492/ENSG00000134917/ENSG00000142449
R-HSA-113501	Inhibition of replication initiation of damaged DNA by RB1/E2F1	2/471	13/8815	0.150766	0.57769	ENSG00000101412/ENSG00000198056	E2F1/PRIM1	1869/5557	2	0		2	ENSG00000101412/ENSG00000198056
R-HSA-211935	Fatty acids	2/471	13/8815	0.150766	0.57769	ENSG00000171954/ENSG00000142973	CYP4F22/CYP4B1	126410/1580	2	1	ENSG00000142973	1	ENSG00000171954
R-HSA-2995383	Initiation of Nuclear Envelope Reformation	2/471	13/8815	0.150766	0.57769	ENSG00000113368/ENSG00000120802	LMNB1/TMPO	4001/7112	2	0		2	ENSG00000113368/ENSG00000120802
R-HSA-2995410	Nuclear Envelope Reassembly	2/471	13/8815	0.150766	0.57769	ENSG00000113368/ENSG00000120802	LMNB1/TMPO	4001/7112	2	0		2	ENSG00000113368/ENSG00000120802
R-HSA-354194	GRB2:SOS provides linkage to MAPK signaling for Integrins	2/471	13/8815	0.150766	0.57769	ENSG00000115414/ENSG00000005961	FN1/ITGA2B	2335/3674	2	0		2	ENSG00000115414/ENSG00000005961
R-HSA-372708	p130Cas linkage to MAPK signaling for integrins	2/471	13/8815	0.150766	0.57769	ENSG00000115414/ENSG00000005961	FN1/ITGA2B	2335/3674	2	0		2	ENSG00000115414/ENSG00000005961
R-HSA-447115	Interleukin-12 family signaling	5/471	53/8815	0.151575	0.57769	ENSG00000113368/ENSG00000006016/ENSG00000169627/ENSG00000169627/ENSG00000105246	LMNB1/CRLF1/BOLA2B/LOC107984053/EBI3	4001/9244/654483/107984053/10148	5	1	ENSG00000169627	3	ENSG00000113368/ENSG00000006016/ENSG00000105246
R-HSA-15869	Metabolism of nucleotides	8/471	98/8815	0.152434	0.57769	ENSG00000167325/ENSG00000176890/ENSG00000128951/ENSG00000167900/ENSG00000171848/ENSG00000140057/ENSG00000205309/ENSG00000113492	RRM1/TYMS/DUT/TK1/RRM2/AK7/NT5M/AGXT2	6240/7298/1854/7083/6241/122481/56953/64902	8	1	ENSG00000113492	7	ENSG00000167325/ENSG00000176890/ENSG00000128951/ENSG00000167900/ENSG00000171848/ENSG00000140057/ENSG00000205309
R-HSA-5620912	Anchoring of the basal body to the plasma membrane	8/471	98/8815	0.152434	0.57769	ENSG00000166851/ENSG00000170312/ENSG00000117650/ENSG00000119397/ENSG00000186638/ENSG00000103995/ENSG00000152240/ENSG00000104833	PLK1/CDK1/NEK2/CNTRL/KIF24/CEP152/HAUS1/TUBB4A	5347/983/4751/11064/347240/22995/115106/10382	8	1	ENSG00000104833	7	ENSG00000166851/ENSG00000170312/ENSG00000117650/ENSG00000119397/ENSG00000186638/ENSG00000103995/ENSG00000152240
R-HSA-73884	Base Excision Repair	4/471	39/8815	0.153069	0.57769	ENSG00000132646/ENSG00000168496/ENSG00000105486/ENSG00000100479	PCNA/FEN1/LIG1/POLE2	5111/2237/3978/5427	4	0		4	ENSG00000132646/ENSG00000168496/ENSG00000105486/ENSG00000100479
R-HSA-73933	Resolution of Abasic Sites (AP sites)	4/471	39/8815	0.153069	0.57769	ENSG00000132646/ENSG00000168496/ENSG00000105486/ENSG00000100479	PCNA/FEN1/LIG1/POLE2	5111/2237/3978/5427	4	0		4	ENSG00000132646/ENSG00000168496/ENSG00000105486/ENSG00000100479
R-HSA-2022854	Keratan sulfate biosynthesis	3/471	26/8815	0.159496	0.590586	ENSG00000175264/ENSG00000122176/ENSG00000139329	CHST1/FMOD/LUM	8534/2331/4060	3	3	ENSG00000175264/ENSG00000122176/ENSG00000139329	0
R-HSA-3000170	Syndecan interactions	3/471	26/8815	0.159496	0.590586	ENSG00000115414/ENSG00000130635/ENSG00000041982	FN1/COL5A1/TNC	2335/1289/3371	3	2	ENSG00000130635/ENSG00000041982	1	ENSG00000115414
R-HSA-390522	Striated Muscle Contraction	3/471	26/8815	0.159496	0.590586	ENSG00000130598/ENSG00000114854/ENSG00000136842	TNNI2/TNNC1/TMOD1	7136/7134/7111	3	2	ENSG00000130598/ENSG00000114854	1	ENSG00000136842
R-HSA-4085001	Sialic acid metabolism	3/471	26/8815	0.159496	0.590586	ENSG00000070731/ENSG00000111728/ENSG00000148488	ST6GALNAC2/ST8SIA1/ST8SIA6	10610/6489/338596	3	1	ENSG00000111728	2	ENSG00000070731/ENSG00000148488
R-HSA-8875878	MET promotes cell motility	4/471	40/8815	0.163389	0.593021	ENSG00000115414/ENSG00000131746/ENSG00000130635/ENSG00000053747	FN1/TNS4/COL5A1/LAMA3	2335/84951/1289/3909	4	1	ENSG00000130635	3	ENSG00000115414/ENSG00000131746/ENSG00000053747
R-HSA-174178	APC/C:Cdh1 mediated degradation of Cdc20 and other APC/C:Cdh1 targeted proteins in late mitosis/early G1	6/471	70/8815	0.169827	0.593021	ENSG00000166851/ENSG00000164611/ENSG00000087586/ENSG00000178999/ENSG00000117399/ENSG00000175063	PLK1/PTTG1/AURKA/AURKB/CDC20/UBE2C	5347/9232/6790/9212/991/11065	6	0		6	ENSG00000166851/ENSG00000164611/ENSG00000087586/ENSG00000178999/ENSG00000117399/ENSG00000175063
R-HSA-174184	Cdc20:Phospho-APC/C mediated degradation of Cyclin A	6/471	70/8815	0.169827	0.593021	ENSG00000145386/ENSG00000170312/ENSG00000117399/ENSG00000156970/ENSG00000175063/ENSG00000164109	CCNA2/CDK1/CDC20/BUB1B/UBE2C/MAD2L1	890/983/991/701/11065/4085	6	0		6	ENSG00000145386/ENSG00000170312/ENSG00000117399/ENSG00000156970/ENSG00000175063/ENSG00000164109
R-HSA-139853	Elevation of cytosolic Ca2+ levels	2/471	14/8815	0.169974	0.593021	ENSG00000096433/ENSG00000099957	ITPR3/P2RX6	3710/9127	2	0		2	ENSG00000096433/ENSG00000099957
R-HSA-162594	Early Phase of HIV Life Cycle	2/471	14/8815	0.169974	0.593021	ENSG00000168496/ENSG00000105486	FEN1/LIG1	2237/3978	2	0		2	ENSG00000168496/ENSG00000105486
R-HSA-174411	Polymerase switching on the C-strand of the telomere	2/471	14/8815	0.169974	0.593021	ENSG00000132646/ENSG00000198056	PCNA/PRIM1	5111/5557	2	0		2	ENSG00000132646/ENSG00000198056
R-HSA-2024101	CS/DS degradation	2/471	14/8815	0.169974	0.593021	ENSG00000173546/ENSG00000182492	CSPG4/BGN	1464/633	2	0		2	ENSG00000173546/ENSG00000182492
R-HSA-2032785	YAP1- and WWTR1 (TAZ)-stimulated gene expression	2/471	14/8815	0.169974	0.593021	ENSG00000136574/ENSG00000118523	GATA4/CTGF	2626/1490	2	1	ENSG00000118523	1	ENSG00000136574
R-HSA-210745	Regulation of gene expression in beta cells	2/471	14/8815	0.169974	0.593021	ENSG00000164749/ENSG00000163623	HNF4G/NKX6-1	3174/4825	2	0		2	ENSG00000164749/ENSG00000163623
R-HSA-2162123	Synthesis of Prostaglandins (PG) and Thromboxanes (TX)	2/471	14/8815	0.169974	0.593021	ENSG00000196139/ENSG00000180432	AKR1C3/CYP8B1	8644/1582	2	2	ENSG00000196139/ENSG00000180432	0
R-HSA-400508	Incretin synthesis, secretion, and inactivation	2/471	14/8815	0.169974	0.593021	ENSG00000136574/ENSG00000186188	GATA4/FFAR4	2626/338557	2	0		2	ENSG00000136574/ENSG00000186188
R-HSA-69091	Polymerase switching	2/471	14/8815	0.169974	0.593021	ENSG00000132646/ENSG00000198056	PCNA/PRIM1	5111/5557	2	0		2	ENSG00000132646/ENSG00000198056
R-HSA-69109	Leading Strand Synthesis	2/471	14/8815	0.169974	0.593021	ENSG00000132646/ENSG00000198056	PCNA/PRIM1	5111/5557	2	0		2	ENSG00000132646/ENSG00000198056
R-HSA-1855204	Synthesis of IP3 and IP4 in the cytosol	3/471	27/8815	0.172772	0.596984	ENSG00000138193/ENSG00000137825/ENSG00000168918	PLCE1/ITPKA/INPP5D	51196/3706/3635	3	2	ENSG00000138193/ENSG00000168918	1	ENSG00000137825
R-HSA-389661	Glyoxylate metabolism and glycine degradation	3/471	27/8815	0.172772	0.596984	ENSG00000181192/ENSG00000113492/ENSG00000175536	DHTKD1/AGXT2/LIPT2	55526/64902/387787	3	1	ENSG00000113492	2	ENSG00000181192/ENSG00000175536
R-HSA-194840	Rho GTPase cycle	10/471	133/8815	0.173392	0.596984	ENSG00000161800/ENSG00000198826/ENSG00000137135/ENSG00000035499/ENSG00000156299/ENSG00000187951/ENSG00000160145/ENSG00000130052/ENSG00000146426/ENSG00000165895	RACGAP1/ARHGAP11A/ARHGEF39/DEPDC1B/TIAM1/ARHGAP11B/KALRN/STARD8/TIAM2/ARHGAP42	29127/9824/84904/55789/7074/89839/8997/9754/26230/143872	10	2	ENSG00000146426/ENSG00000165895	8	ENSG00000161800/ENSG00000198826/ENSG00000137135/ENSG00000035499/ENSG00000156299/ENSG00000187951/ENSG00000160145/ENSG00000130052
R-HSA-157118	Signaling by NOTCH	9/471	118/8815	0.179096	0.613932	ENSG00000214357/ENSG00000126787/ENSG00000013810/ENSG00000101412/ENSG00000163435/ENSG00000106003/ENSG00000114315/ENSG00000100060/ENSG00000107954	NEURL1B/DLGAP5/TACC3/E2F1/ELF3/LFNG/HES1/MFNG/NEURL1	54492/9787/10460/1869/1999/3955/3280/4242/9148	9	2	ENSG00000163435/ENSG00000114315	7	ENSG00000214357/ENSG00000126787/ENSG00000013810/ENSG00000101412/ENSG00000106003/ENSG00000100060/ENSG00000107954
R-HSA-112043	PLC beta mediated events	4/471	42/8815	0.184742	0.623343	ENSG00000096433/ENSG00000138031/ENSG00000116711/ENSG00000154678	ITPR3/ADCY3/PLA2G4A/PDE1C	3710/109/5321/5137	4	2	ENSG00000116711/ENSG00000154678	2	ENSG00000096433/ENSG00000138031
R-HSA-111996	Ca-dependent events	3/471	28/8815	0.186347	0.623343	ENSG00000138031/ENSG00000116711/ENSG00000154678	ADCY3/PLA2G4A/PDE1C	109/5321/5137	3	2	ENSG00000116711/ENSG00000154678	1	ENSG00000138031
R-HSA-5579029	Metabolic disorders of biological oxidation enzymes	3/471	28/8815	0.186347	0.623343	ENSG00000111012/ENSG00000171954/ENSG00000135929	CYP27B1/CYP4F22/CYP27A1	1594/126410/1593	3	0		3	ENSG00000111012/ENSG00000171954/ENSG00000135929
R-HSA-70263	Gluconeogenesis	3/471	28/8815	0.186347	0.623343	ENSG00000100889/ENSG00000111674/ENSG00000285043	PCK2/ENO2/ALDOA	5106/2026/226	3	0		3	ENSG00000100889/ENSG00000111674/ENSG00000285043
R-HSA-3906995	Diseases associated with O-glycosylation of proteins	5/471	57/8815	0.187318	0.623343	ENSG00000166106/ENSG00000158859/ENSG00000106003/ENSG00000134917/ENSG00000176945	ADAMTS15/ADAMTS4/LFNG/ADAMTS8/MUC20	170689/9507/3955/11095/200958	5	1	ENSG00000176945	4	ENSG00000166106/ENSG00000158859/ENSG00000106003/ENSG00000134917
R-HSA-2559584	Formation of Senescence-Associated Heterochromatin Foci (SAHF)	2/471	15/8815	0.189558	0.623343	ENSG00000113368/ENSG00000184357	LMNB1/HIST1H1B	4001/3009	2	0		2	ENSG00000113368/ENSG00000184357
R-HSA-2691230	Signaling by NOTCH1 HD Domain Mutants in Cancer	2/471	15/8815	0.189558	0.623343	ENSG00000214357/ENSG00000107954	NEURL1B/NEURL1	54492/9148	2	0		2	ENSG00000214357/ENSG00000107954
R-HSA-2691232	Constitutive Signaling by NOTCH1 HD Domain Mutants	2/471	15/8815	0.189558	0.623343	ENSG00000214357/ENSG00000107954	NEURL1B/NEURL1	54492/9148	2	0		2	ENSG00000214357/ENSG00000107954
R-HSA-9018677	Biosynthesis of DHA-derived SPMs	2/471	15/8815	0.189558	0.623343	ENSG00000140465/ENSG00000012779	CYP1A1/ALOX5	1543/240	2	2	ENSG00000140465/ENSG00000012779	0
R-HSA-69052	Switching of origins to a post-replicative state	7/471	88/8815	0.189782	0.623343	ENSG00000145386/ENSG00000094804/ENSG00000175063/ENSG00000076003/ENSG00000175305/ENSG00000085840/ENSG00000167513	CCNA2/CDC6/UBE2C/MCM6/CCNE2/ORC1/CDT1	890/990/11065/4175/9134/4998/81620	7	0		7	ENSG00000145386/ENSG00000094804/ENSG00000175063/ENSG00000076003/ENSG00000175305/ENSG00000085840/ENSG00000167513
R-HSA-6805567	Keratinization	6/471	73/8815	0.194087	0.634825	ENSG00000167767/ENSG00000108244/ENSG00000171346/ENSG00000133710/ENSG00000170442/ENSG00000163207	KRT80/KRT23/KRT15/SPINK5/KRT86/IVL	144501/25984/3866/11005/3892/3713	6	5	ENSG00000167767/ENSG00000108244/ENSG00000171346/ENSG00000170442/ENSG00000163207	1	ENSG00000133710
R-HSA-112040	G-protein mediated events	4/471	43/8815	0.195743	0.637587	ENSG00000096433/ENSG00000138031/ENSG00000116711/ENSG00000154678	ITPR3/ADCY3/PLA2G4A/PDE1C	3710/109/5321/5137	4	2	ENSG00000116711/ENSG00000154678	2	ENSG00000096433/ENSG00000138031
R-HSA-373760	L1CAM interactions	8/471	105/8815	0.198284	0.641419	ENSG00000272398/ENSG00000090889/ENSG00000123416/ENSG00000005961/ENSG00000105711/ENSG00000104833/ENSG00000177098/ENSG00000029534	CD24/KIF4A/TUBA1B/ITGA2B/SCN1B/TUBB4A/SCN4B/ANK1	100133941/24137/10376/3674/6324/10382/6330/286	8	3	ENSG00000272398/ENSG00000104833/ENSG00000029534	5	ENSG00000090889/ENSG00000123416/ENSG00000005961/ENSG00000105711/ENSG00000177098
R-HSA-156590	Glutathione conjugation	3/471	29/8815	0.200188	0.641419	ENSG00000213366/ENSG00000099998/ENSG00000134201	GSTM2/GGT5/GSTM5	2946/2687/2949	3	2	ENSG00000213366/ENSG00000134201	1	ENSG00000099998
R-HSA-3928663	EPHA-mediated growth cone collapse	3/471	29/8815	0.200188	0.641419	ENSG00000116106/ENSG00000070886/ENSG00000099617	EPHA4/EPHA8/EFNA2	2043/2046/1943	3	2	ENSG00000116106/ENSG00000070886	1	ENSG00000099617
R-HSA-8874081	MET activates PTK2 signaling	3/471	29/8815	0.200188	0.641419	ENSG00000115414/ENSG00000130635/ENSG00000053747	FN1/COL5A1/LAMA3	2335/1289/3909	3	1	ENSG00000130635	2	ENSG00000115414/ENSG00000053747
R-HSA-2142845	Hyaluronan metabolism	2/471	16/8815	0.209422	0.665572	ENSG00000072571/ENSG00000103044	HMMR/HAS3	3161/3038	2	0		2	ENSG00000072571/ENSG00000103044
R-HSA-9018678	Biosynthesis of specialized proresolving mediators (SPMs)	2/471	16/8815	0.209422	0.665572	ENSG00000140465/ENSG00000012779	CYP1A1/ALOX5	1543/240	2	2	ENSG00000140465/ENSG00000012779	0
R-HSA-114452	Activation of BH3-only proteins	3/471	30/8815	0.214262	0.675486	ENSG00000101412/ENSG00000171791/ENSG00000141682	E2F1/BCL2/PMAIP1	1869/596/5366	3	0		3	ENSG00000101412/ENSG00000171791/ENSG00000141682
R-HSA-5626467	RHO GTPases activate IQGAPs	3/471	30/8815	0.214262	0.675486	ENSG00000123416/ENSG00000183856/ENSG00000104833	TUBA1B/IQGAP3/TUBB4A	10376/128239/10382	3	1	ENSG00000104833	2	ENSG00000123416/ENSG00000183856
R-HSA-6796648	TP53 Regulates Transcription of DNA Repair Genes	5/471	60/8815	0.215921	0.677992	ENSG00000140525/ENSG00000012048/ENSG00000149554/ENSG00000134574/ENSG00000144554	FANCI/BRCA1/CHEK1/DDB2/FANCD2	55215/672/1111/1643/2177	5	0		5	ENSG00000140525/ENSG00000012048/ENSG00000149554/ENSG00000134574/ENSG00000144554
R-HSA-110314	Recognition of DNA damage by PCNA-containing replication complex	3/471	31/8815	0.228538	0.709101	ENSG00000132646/ENSG00000143476/ENSG00000100479	PCNA/DTL/POLE2	5111/51514/5427	3	0		3	ENSG00000132646/ENSG00000143476/ENSG00000100479
R-HSA-1980145	Signaling by NOTCH2	3/471	31/8815	0.228538	0.709101	ENSG00000214357/ENSG00000114315/ENSG00000107954	NEURL1B/HES1/NEURL1	54492/3280/9148	3	1	ENSG00000114315	2	ENSG00000214357/ENSG00000107954
R-HSA-5083635	Defective B3GALTL causes Peters-plus syndrome (PpS)	3/471	31/8815	0.228538	0.709101	ENSG00000166106/ENSG00000158859/ENSG00000134917	ADAMTS15/ADAMTS4/ADAMTS8	170689/9507/11095	3	0		3	ENSG00000166106/ENSG00000158859/ENSG00000134917
R-HSA-2453902	The canonical retinoid cycle in rods (twilight vision)	2/471	17/8815	0.229481	0.709223	ENSG00000108786/ENSG00000138207	HSD17B1/RBP4	3292/5950	2	1	ENSG00000108786	1	ENSG00000138207
R-HSA-3781865	Diseases of glycosylation	9/471	126/8815	0.231106	0.711444	ENSG00000166106/ENSG00000158859/ENSG00000106003/ENSG00000173546/ENSG00000122176/ENSG00000182492/ENSG00000134917/ENSG00000139329/ENSG00000176945	ADAMTS15/ADAMTS4/LFNG/CSPG4/FMOD/BGN/ADAMTS8/LUM/MUC20	170689/9507/3955/1464/2331/633/11095/4060/200958	9	3	ENSG00000122176/ENSG00000139329/ENSG00000176945	6	ENSG00000166106/ENSG00000158859/ENSG00000106003/ENSG00000173546/ENSG00000182492/ENSG00000134917
R-HSA-1912422	Pre-NOTCH Expression and Processing	4/471	47/8815	0.241544	0.733631	ENSG00000101412/ENSG00000163435/ENSG00000106003/ENSG00000100060	E2F1/ELF3/LFNG/MFNG	1869/1999/3955/4242	4	1	ENSG00000163435	3	ENSG00000101412/ENSG00000106003/ENSG00000100060
R-HSA-1489509	DAG and IP3 signaling	3/471	32/8815	0.242986	0.733631	ENSG00000096433/ENSG00000138031/ENSG00000154678	ITPR3/ADCY3/PDE1C	3710/109/5137	3	1	ENSG00000154678	2	ENSG00000096433/ENSG00000138031
R-HSA-1638074	Keratan sulfate/keratin metabolism	3/471	32/8815	0.242986	0.733631	ENSG00000175264/ENSG00000122176/ENSG00000139329	CHST1/FMOD/LUM	8534/2331/4060	3	3	ENSG00000175264/ENSG00000122176/ENSG00000139329	0
R-HSA-5173214	O-glycosylation of TSR domain-containing proteins	3/471	32/8815	0.242986	0.733631	ENSG00000166106/ENSG00000158859/ENSG00000134917	ADAMTS15/ADAMTS4/ADAMTS8	170689/9507/11095	3	0		3	ENSG00000166106/ENSG00000158859/ENSG00000134917
R-HSA-5656169	Termination of translesion DNA synthesis	3/471	32/8815	0.242986	0.733631	ENSG00000132646/ENSG00000166803/ENSG00000100479	PCNA/PCLAF/POLE2	5111/9768/5427	3	0		3	ENSG00000132646/ENSG00000166803/ENSG00000100479
R-HSA-1912420	Pre-NOTCH Processing in Golgi	2/471	18/8815	0.249658	0.74802	ENSG00000106003/ENSG00000100060	LFNG/MFNG	3955/4242	2	0		2	ENSG00000106003/ENSG00000100060
R-HSA-5365859	RA biosynthesis pathway	2/471	18/8815	0.249658	0.74802	ENSG00000166426/ENSG00000196139	CRABP1/AKR1C3	1381/8644	2	1	ENSG00000196139	1	ENSG00000166426
R-HSA-5689901	Metalloprotease DUBs	3/471	33/8815	0.257576	0.768809	ENSG00000012048/ENSG00000138376/ENSG00000184260	BRCA1/BARD1/HIST2H2AC	672/580/8338	3	0		3	ENSG00000012048/ENSG00000138376/ENSG00000184260
R-HSA-8978868	Fatty acid metabolism	11/471	164/8815	0.260864	0.773202	ENSG00000149485/ENSG00000168306/ENSG00000171954/ENSG00000140465/ENSG00000099998/ENSG00000142973/ENSG00000116711/ENSG00000012779/ENSG00000140284/ENSG00000196139/ENSG00000180432	FADS1/ACOX2/CYP4F22/CYP1A1/GGT5/CYP4B1/PLA2G4A/ALOX5/SLC27A2/AKR1C3/CYP8B1	3992/8309/126410/1543/2687/1580/5321/240/11001/8644/1582	11	6	ENSG00000140465/ENSG00000142973/ENSG00000116711/ENSG00000012779/ENSG00000196139/ENSG00000180432	5	ENSG00000149485/ENSG00000168306/ENSG00000171954/ENSG00000099998/ENSG00000140284
R-HSA-1483249	Inositol phosphate metabolism	4/471	49/8815	0.2653	0.773202	ENSG00000138193/ENSG00000141401/ENSG00000137825/ENSG00000168918	PLCE1/IMPA2/ITPKA/INPP5D	51196/3613/3706/3635	4	2	ENSG00000138193/ENSG00000168918	2	ENSG00000141401/ENSG00000137825
R-HSA-73893	DNA Damage Bypass	4/471	49/8815	0.2653	0.773202	ENSG00000132646/ENSG00000143476/ENSG00000166803/ENSG00000100479	PCNA/DTL/PCLAF/POLE2	5111/51514/9768/5427	4	0		4	ENSG00000132646/ENSG00000143476/ENSG00000166803/ENSG00000100479
R-HSA-2980736	Peptide hormone metabolism	5/471	65/8815	0.266252	0.773202	ENSG00000163083/ENSG00000136574/ENSG00000069974/ENSG00000139269/ENSG00000186188	INHBB/GATA4/RAB27A/INHBE/FFAR4	3625/2626/5873/83729/338557	5	1	ENSG00000163083	4	ENSG00000136574/ENSG00000069974/ENSG00000139269/ENSG00000186188
R-HSA-373080	Class B/2 (Secretin family receptors)	5/471	65/8815	0.266252	0.773202	ENSG00000114450/ENSG00000108379/ENSG00000125084/ENSG00000132329/ENSG00000127507	GNB4/WNT3/WNT1/RAMP1/ADGRE2	59345/7473/7471/10267/30817	5	1	ENSG00000127507	4	ENSG00000114450/ENSG00000108379/ENSG00000125084/ENSG00000132329
R-HSA-176407	Conversion from APC/C:Cdc20 to APC/C:Cdh1 in late anaphase	2/471	19/8815	0.269882	0.773202	ENSG00000117399/ENSG00000175063	CDC20/UBE2C	991/11065	2	0		2	ENSG00000117399/ENSG00000175063
R-HSA-2022870	Chondroitin sulfate biosynthesis	2/471	19/8815	0.269882	0.773202	ENSG00000173546/ENSG00000182492	CSPG4/BGN	1464/633	2	0		2	ENSG00000173546/ENSG00000182492
R-HSA-3560783	Defective B4GALT7 causes EDS, progeroid type	2/471	19/8815	0.269882	0.773202	ENSG00000173546/ENSG00000182492	CSPG4/BGN	1464/633	2	0		2	ENSG00000173546/ENSG00000182492
R-HSA-3560801	Defective B3GAT3 causes JDSSDHD	2/471	19/8815	0.269882	0.773202	ENSG00000173546/ENSG00000182492	CSPG4/BGN	1464/633	2	0		2	ENSG00000173546/ENSG00000182492
R-HSA-4420332	Defective B3GALT6 causes EDSP2 and SEMDJL1	2/471	19/8815	0.269882	0.773202	ENSG00000173546/ENSG00000182492	CSPG4/BGN	1464/633	2	0		2	ENSG00000173546/ENSG00000182492
R-HSA-5218921	VEGFR2 mediated cell proliferation	2/471	19/8815	0.269882	0.773202	ENSG00000096433/ENSG00000176170	ITPR3/SPHK1	3710/8877	2	0		2	ENSG00000096433/ENSG00000176170
R-HSA-3301854	Nuclear Pore Complex (NPC) Disassembly	3/471	34/8815	0.272279	0.777232	ENSG00000134057/ENSG00000170312/ENSG00000157456	CCNB1/CDK1/CCNB2	891/983/9133	3	0		3	ENSG00000134057/ENSG00000170312/ENSG00000157456
R-HSA-211859	Biological oxidations	11/471	166/8815	0.273622	0.778235	ENSG00000111012/ENSG00000171954/ENSG00000213366/ENSG00000140465/ENSG00000099998/ENSG00000142973/ENSG00000135929/ENSG00000159231/ENSG00000002726/ENSG00000134201/ENSG00000180432	CYP27B1/CYP4F22/GSTM2/CYP1A1/GGT5/CYP4B1/CYP27A1/CBR3/AOC1/GSTM5/CYP8B1	1594/126410/2946/1543/2687/1580/1593/874/26/2949/1582	11	5	ENSG00000213366/ENSG00000140465/ENSG00000142973/ENSG00000134201/ENSG00000180432	6	ENSG00000111012/ENSG00000171954/ENSG00000099998/ENSG00000135929/ENSG00000159231/ENSG00000002726
R-HSA-69615	G1/S DNA Damage Checkpoints	5/471	66/8815	0.276629	0.783127	ENSG00000145386/ENSG00000124762/ENSG00000149554/ENSG00000175305/ENSG00000164045	CCNA2/CDKN1A/CHEK1/CCNE2/CDC25A	890/1026/1111/9134/993	5	0		5	ENSG00000145386/ENSG00000124762/ENSG00000149554/ENSG00000175305/ENSG00000164045
R-HSA-5578775	Ion homeostasis	4/471	50/8815	0.277337	0.783127	ENSG00000096433/ENSG00000118729/ENSG00000198626/ENSG00000137726	ITPR3/CASQ2/RYR2/FXYD6	3710/845/6262/53826	4	2	ENSG00000118729/ENSG00000198626	2	ENSG00000096433/ENSG00000137726
R-HSA-1630316	Glycosaminoglycan metabolism	8/471	116/8815	0.279683	0.786632	ENSG00000072571/ENSG00000175264/ENSG00000173546/ENSG00000122176/ENSG00000182492/ENSG00000103044/ENSG00000139329/ENSG00000171451	HMMR/CHST1/CSPG4/FMOD/BGN/HAS3/LUM/DSEL	3161/8534/1464/2331/633/3038/4060/92126	8	3	ENSG00000175264/ENSG00000122176/ENSG00000139329	5	ENSG00000072571/ENSG00000173546/ENSG00000182492/ENSG00000103044/ENSG00000171451
R-HSA-8957322	Metabolism of steroids	9/471	133/8815	0.280582	0.786632	ENSG00000108786/ENSG00000143815/ENSG00000168306/ENSG00000111012/ENSG00000135929/ENSG00000151632/ENSG00000140284/ENSG00000196139/ENSG00000180432	HSD17B1/LBR/ACOX2/CYP27B1/CYP27A1/AKR1C2/SLC27A2/AKR1C3/CYP8B1	3292/3930/8309/1594/1593/1646/11001/8644/1582	9	4	ENSG00000108786/ENSG00000151632/ENSG00000196139/ENSG00000180432	5	ENSG00000143815/ENSG00000168306/ENSG00000111012/ENSG00000135929/ENSG00000140284
R-HSA-111465	Apoptotic cleavage of cellular proteins	3/471	35/8815	0.287068	0.787966	ENSG00000113368/ENSG00000182568/ENSG00000092853	LMNB1/SATB1/CLSPN	4001/6304/63967	3	1	ENSG00000182568	2	ENSG00000113368/ENSG00000092853
R-HSA-1483166	Synthesis of PA	3/471	35/8815	0.287068	0.787966	ENSG00000163898/ENSG00000167588/ENSG00000116711	LIPH/GPD1/PLA2G4A	200879/2819/5321	3	3	ENSG00000163898/ENSG00000167588/ENSG00000116711	0
R-HSA-76009	Platelet Aggregation (Plug Formation)	3/471	35/8815	0.287068	0.787966	ENSG00000115414/ENSG00000005961/ENSG00000150594	FN1/ITGA2B/ADRA2A	2335/3674/150	3	0		3	ENSG00000115414/ENSG00000005961/ENSG00000150594
R-HSA-977606	Regulation of Complement cascade	3/471	35/8815	0.287068	0.787966	ENSG00000106804/ENSG00000197561/ENSG00000166278	C5/ELANE/C2	727/1991/717	3	0		3	ENSG00000106804/ENSG00000197561/ENSG00000166278
R-HSA-71406	Pyruvate metabolism and Citric Acid (TCA) cycle	4/471	51/8815	0.28946	0.787966	ENSG00000141526/ENSG00000155380/ENSG00000004799/ENSG00000111716	SLC16A3/SLC16A1/PDK4/LDHB	9123/6566/5166/3945	4	0		4	ENSG00000141526/ENSG00000155380/ENSG00000004799/ENSG00000111716
R-HSA-211976	Endogenous sterols	2/471	20/8815	0.290092	0.787966	ENSG00000135929/ENSG00000180432	CYP27A1/CYP8B1	1593/1582	2	1	ENSG00000180432	1	ENSG00000135929
R-HSA-389977	Post-chaperonin tubulin folding pathway	2/471	20/8815	0.290092	0.787966	ENSG00000123416/ENSG00000104833	TUBA1B/TUBB4A	10376/10382	2	1	ENSG00000104833	1	ENSG00000123416
R-HSA-9013508	NOTCH3 Intracellular Domain Regulates Transcription	2/471	20/8815	0.290092	0.787966	ENSG00000126787/ENSG00000114315	DLGAP5/HES1	9787/3280	2	1	ENSG00000114315	1	ENSG00000126787
R-HSA-977068	Termination of O-glycan biosynthesis	2/471	20/8815	0.290092	0.787966	ENSG00000070731/ENSG00000176945	ST6GALNAC2/MUC20	10610/200958	2	1	ENSG00000176945	1	ENSG00000070731
R-HSA-8848021	Signaling by PTK6	4/471	52/8815	0.301654	0.800695	ENSG00000116016/ENSG00000136235/ENSG00000124882/ENSG00000115325	EPAS1/GPNMB/EREG/DOK1	2034/10457/2069/1796	4	2	ENSG00000116016/ENSG00000136235	2	ENSG00000124882/ENSG00000115325
R-HSA-9006927	Signaling by Non-Receptor Tyrosine Kinases	4/471	52/8815	0.301654	0.800695	ENSG00000116016/ENSG00000136235/ENSG00000124882/ENSG00000115325	EPAS1/GPNMB/EREG/DOK1	2034/10457/2069/1796	4	2	ENSG00000116016/ENSG00000136235	2	ENSG00000124882/ENSG00000115325
R-HSA-381676	Glucagon-like Peptide-1 (GLP1) regulates insulin secretion	3/471	36/8815	0.301918	0.800695	ENSG00000096433/ENSG00000114450/ENSG00000158445	ITPR3/GNB4/KCNB1	3710/59345/3745	3	1	ENSG00000158445	2	ENSG00000096433/ENSG00000114450
R-HSA-5362517	Signaling by Retinoic Acid	3/471	36/8815	0.301918	0.800695	ENSG00000166426/ENSG00000004799/ENSG00000196139	CRABP1/PDK4/AKR1C3	1381/5166/8644	3	1	ENSG00000196139	2	ENSG00000166426/ENSG00000004799
R-HSA-5576892	Phase 0 - rapid depolarisation	3/471	36/8815	0.301918	0.800695	ENSG00000153956/ENSG00000105711/ENSG00000177098	CACNA2D1/SCN1B/SCN4B	781/6324/6330	3	1	ENSG00000153956	2	ENSG00000105711/ENSG00000177098
R-HSA-6783783	Interleukin-10 signaling	3/471	36/8815	0.301918	0.800695	ENSG00000102962/ENSG00000169403/ENSG00000028137	CCL22/PTAFR/TNFRSF1B	6367/5724/7133	3	1	ENSG00000102962	2	ENSG00000169403/ENSG00000028137
R-HSA-8950505	Gene and protein expression by JAK-STAT signaling after Interleukin-12 stimulation	3/471	36/8815	0.301918	0.800695	ENSG00000113368/ENSG00000169627/ENSG00000169627	LMNB1/BOLA2B/LOC107984053	4001/654483/107984053	3	1	ENSG00000169627	1	ENSG00000113368
R-HSA-68949	Orc1 removal from chromatin	5/471	69/8815	0.30821	0.814629	ENSG00000145386/ENSG00000094804/ENSG00000076003/ENSG00000085840/ENSG00000167513	CCNA2/CDC6/MCM6/ORC1/CDT1	890/990/4175/4998/81620	5	0		5	ENSG00000145386/ENSG00000094804/ENSG00000076003/ENSG00000085840/ENSG00000167513
R-HSA-8978934	Metabolism of cofactors	2/471	21/8815	0.310231	0.817219	ENSG00000228716/ENSG00000137880	DHFR/GCHFR	1719/2644	2	0		2	ENSG00000228716/ENSG00000137880
R-HSA-390466	Chaperonin-mediated protein folding	6/471	87/8815	0.320534	0.841536	ENSG00000123416/ENSG00000114450/ENSG00000175305/ENSG00000176170/ENSG00000108370/ENSG00000104833	TUBA1B/GNB4/CCNE2/SPHK1/RGS9/TUBB4A	10376/59345/9134/8877/8787/10382	6	1	ENSG00000104833	5	ENSG00000123416/ENSG00000114450/ENSG00000175305/ENSG00000176170/ENSG00000108370
R-HSA-913531	Interferon Signaling	11/471	174/8815	0.326399	0.849986	ENSG00000182481/ENSG00000111331/ENSG00000125148/ENSG00000185885/ENSG00000165949/ENSG00000089127/ENSG00000185745/ENSG00000137699/ENSG00000126709/ENSG00000157601/ENSG00000169403	KPNA2/OAS3/MT2A/IFITM1/IFI27/OAS1/IFIT1/TRIM29/IFI6/MX1/PTAFR	3838/4940/4502/8519/3429/4938/3434/23650/2537/4599/5724	11	1	ENSG00000137699	10	ENSG00000182481/ENSG00000111331/ENSG00000125148/ENSG00000185885/ENSG00000165949/ENSG00000089127/ENSG00000185745/ENSG00000126709/ENSG00000157601/ENSG00000169403
R-HSA-112409	RAF-independent MAPK1/3 activation	2/471	22/8815	0.330249	0.849986	ENSG00000170312/ENSG00000130829	CDK1/DUSP9	983/1852	2	0		2	ENSG00000170312/ENSG00000130829
R-HSA-2979096	NOTCH2 Activation and Transmission of Signal to the Nucleus	2/471	22/8815	0.330249	0.849986	ENSG00000214357/ENSG00000107954	NEURL1B/NEURL1	54492/9148	2	0		2	ENSG00000214357/ENSG00000107954
R-HSA-3238698	WNT ligand biogenesis and trafficking	2/471	22/8815	0.330249	0.849986	ENSG00000108379/ENSG00000125084	WNT3/WNT1	7473/7471	2	0		2	ENSG00000108379/ENSG00000125084
R-HSA-418592	ADP signalling through P2Y purinoceptor 1	2/471	22/8815	0.330249	0.849986	ENSG00000114450/ENSG00000116711	GNB4/PLA2G4A	59345/5321	2	1	ENSG00000116711	1	ENSG00000114450
R-HSA-8940973	RUNX2 regulates osteoblast differentiation	2/471	22/8815	0.330249	0.849986	ENSG00000114315/ENSG00000178573	HES1/MAF	3280/4094	2	2	ENSG00000114315/ENSG00000178573	0
R-HSA-421270	Cell-cell junction organization	4/471	55/8815	0.338524	0.868435	ENSG00000163347/ENSG00000113946/ENSG00000214274/ENSG00000184113	CLDN1/CLDN16/ANG/CLDN5	9076/10686/283/7122	4	2	ENSG00000163347/ENSG00000113946	2	ENSG00000214274/ENSG00000184113
R-HSA-110313	Translesion synthesis by Y family DNA polymerases bypasses lesions on DNA template	3/471	39/8815	0.346586	0.879961	ENSG00000132646/ENSG00000166803/ENSG00000100479	PCNA/PCLAF/POLE2	5111/9768/5427	3	0		3	ENSG00000132646/ENSG00000166803/ENSG00000100479
R-HSA-6806667	Metabolism of fat-soluble vitamins	3/471	39/8815	0.346586	0.879961	ENSG00000137561/ENSG00000138207/ENSG00000196139	TTPA/RBP4/AKR1C3	7274/5950/8644	3	1	ENSG00000196139	2	ENSG00000137561/ENSG00000138207
R-HSA-977443	GABA receptor activation	3/471	39/8815	0.346586	0.879961	ENSG00000138031/ENSG00000162989/ENSG00000011677	ADCY3/KCNJ3/GABRA3	109/3760/2556	3	2	ENSG00000162989/ENSG00000011677	1	ENSG00000138031
R-HSA-2682334	EPH-Ephrin signaling	6/471	90/8815	0.349337	0.879961	ENSG00000116106/ENSG00000156299/ENSG00000160145/ENSG00000070886/ENSG00000125266/ENSG00000099617	EPHA4/TIAM1/KALRN/EPHA8/EFNB2/EFNA2	2043/7074/8997/2046/1948/1943	6	3	ENSG00000116106/ENSG00000070886/ENSG00000125266	3	ENSG00000156299/ENSG00000160145/ENSG00000099617
R-HSA-389960	Formation of tubulin folding intermediates by CCT/TriC	2/471	23/8815	0.350102	0.879961	ENSG00000123416/ENSG00000104833	TUBA1B/TUBB4A	10376/10382	2	1	ENSG00000104833	1	ENSG00000123416
R-HSA-912526	Interleukin receptor SHC signaling	2/471	23/8815	0.350102	0.879961	ENSG00000168918/ENSG00000091181	INPP5D/IL5RA	3635/3568	2	1	ENSG00000168918	1	ENSG00000091181
R-HSA-3000171	Non-integrin membrane-ECM interactions	4/471	56/8815	0.350863	0.879961	ENSG00000115414/ENSG00000130635/ENSG00000053747/ENSG00000041982	FN1/COL5A1/LAMA3/TNC	2335/1289/3909/3371	4	2	ENSG00000130635/ENSG00000041982	2	ENSG00000115414/ENSG00000053747
R-HSA-216083	Integrin cell surface interactions	5/471	74/8815	0.36178	0.899423	ENSG00000115414/ENSG00000130635/ENSG00000005961/ENSG00000041982/ENSG00000139329	FN1/COL5A1/ITGA2B/TNC/LUM	2335/1289/3674/3371/4060	5	3	ENSG00000130635/ENSG00000041982/ENSG00000139329	2	ENSG00000115414/ENSG00000005961
R-HSA-5693606	DNA Double Strand Break Response	5/471	74/8815	0.36178	0.899423	ENSG00000182481/ENSG00000188486/ENSG00000109685/ENSG00000012048/ENSG00000138376	KPNA2/H2AFX/NSD2/BRCA1/BARD1	3838/3014/7468/672/580	5	0		5	ENSG00000182481/ENSG00000188486/ENSG00000109685/ENSG00000012048/ENSG00000138376
R-HSA-193648	NRAGE signals death through JNK	4/471	57/8815	0.363206	0.899423	ENSG00000137135/ENSG00000156299/ENSG00000160145/ENSG00000146426	ARHGEF39/TIAM1/KALRN/TIAM2	84904/7074/8997/26230	4	1	ENSG00000146426	3	ENSG00000137135/ENSG00000156299/ENSG00000160145
R-HSA-68827	CDT1 association with the CDC6:ORC:origin complex	4/471	57/8815	0.363206	0.899423	ENSG00000112312/ENSG00000094804/ENSG00000085840/ENSG00000167513	GMNN/CDC6/ORC1/CDT1	51053/990/4998/81620	4	0		4	ENSG00000112312/ENSG00000094804/ENSG00000085840/ENSG00000167513
R-HSA-73728	RNA Polymerase I Promoter Opening	4/471	58/8815	0.375541	0.917234	ENSG00000188486/ENSG00000164032/ENSG00000197153/ENSG00000184260	H2AFX/H2AFZ/HIST1H3J/HIST2H2AC	3014/3015/8356/8338	4	0		4	ENSG00000188486/ENSG00000164032/ENSG00000197153/ENSG00000184260
R-HSA-112316	Neuronal System	17/471	289/8815	0.376235	0.917234	ENSG00000114450/ENSG00000162975/ENSG00000158445/ENSG00000184564/ENSG00000138031/ENSG00000135519/ENSG00000162989/ENSG00000173826/ENSG00000153956/ENSG00000143847/ENSG00000011677/ENSG00000055118/ENSG00000058335/ENSG00000164794/ENSG00000116544/ENSG00000129159/ENSG00000131409	GNB4/KCNF1/KCNB1/SLITRK6/ADCY3/KCNH3/KCNJ3/KCNH6/CACNA2D1/PPFIA4/GABRA3/KCNH2/RASGRF1/KCNV1/DLGAP3/KCNC1/LRRC4B	59345/3754/3745/84189/109/23416/3760/81033/781/8497/2556/3757/5923/27012/58512/3746/94030	17	8	ENSG00000162975/ENSG00000158445/ENSG00000162989/ENSG00000153956/ENSG00000011677/ENSG00000058335/ENSG00000164794/ENSG00000129159	9	ENSG00000114450/ENSG00000184564/ENSG00000138031/ENSG00000135519/ENSG00000173826/ENSG00000143847/ENSG00000055118/ENSG00000116544/ENSG00000131409
R-HSA-3928662	EPHB-mediated forward signaling	3/471	41/8815	0.376241	0.917234	ENSG00000156299/ENSG00000160145/ENSG00000125266	TIAM1/KALRN/EFNB2	7074/8997/1948	3	1	ENSG00000125266	2	ENSG00000156299/ENSG00000160145
R-HSA-418597	G alpha (z) signalling events	3/471	41/8815	0.376241	0.917234	ENSG00000114450/ENSG00000150594/ENSG00000138031	GNB4/ADRA2A/ADCY3	59345/150/109	3	0		3	ENSG00000114450/ENSG00000150594/ENSG00000138031
R-HSA-5696400	Dual Incision in GG-NER	3/471	41/8815	0.376241	0.917234	ENSG00000132646/ENSG00000134574/ENSG00000100479	PCNA/DDB2/POLE2	5111/1643/5427	3	0		3	ENSG00000132646/ENSG00000134574/ENSG00000100479
R-HSA-391251	Protein folding	6/471	93/8815	0.378348	0.917387	ENSG00000123416/ENSG00000114450/ENSG00000175305/ENSG00000176170/ENSG00000108370/ENSG00000104833	TUBA1B/GNB4/CCNE2/SPHK1/RGS9/TUBB4A	10376/59345/9134/8877/8787/10382	6	1	ENSG00000104833	5	ENSG00000123416/ENSG00000114450/ENSG00000175305/ENSG00000176170/ENSG00000108370
R-HSA-114608	Platelet degranulation	7/471	111/8815	0.382122	0.917387	ENSG00000115414/ENSG00000005961/ENSG00000092969/ENSG00000113140/ENSG00000285043/ENSG00000167244/ENSG00000156535	FN1/ITGA2B/TGFB2/SPARC/ALDOA/IGF2/CD109	2335/3674/7042/6678/226/3481/135228	7	1	ENSG00000092969	6	ENSG00000115414/ENSG00000005961/ENSG00000113140/ENSG00000285043/ENSG00000167244/ENSG00000156535
R-HSA-8957275	Post-translational protein phosphorylation	6/471	94/8815	0.388035	0.917387	ENSG00000115414/ENSG00000141753/ENSG00000142871/ENSG00000047457/ENSG00000163975/ENSG00000041982	FN1/IGFBP4/CYR61/CP/MELTF/TNC	2335/3487/3491/1356/4241/3371	6	2	ENSG00000142871/ENSG00000041982	4	ENSG00000115414/ENSG00000141753/ENSG00000047457/ENSG00000163975
R-HSA-1482839	Acyl chain remodelling of PE	2/471	25/8815	0.389159	0.917387	ENSG00000116711/ENSG00000168004	PLA2G4A/HRASLS5	5321/117245	2	1	ENSG00000116711	1	ENSG00000168004
R-HSA-1614635	Sulfur amino acid metabolism	2/471	25/8815	0.389159	0.917387	ENSG00000274276/ENSG00000160200	CBSL/CBS	102724560/875	2	0		2	ENSG00000274276/ENSG00000160200
R-HSA-180024	DARPP-32 events	2/471	25/8815	0.389159	0.917387	ENSG00000184588/ENSG00000065989	PDE4B/PDE4A	5142/5141	2	0		2	ENSG00000184588/ENSG00000065989
R-HSA-182971	EGFR downregulation	2/471	25/8815	0.389159	0.917387	ENSG00000136158/ENSG00000164056	SPRY2/SPRY1	10253/10252	2	2	ENSG00000136158/ENSG00000164056	0
R-HSA-1971475	A tetrasaccharide linker sequence is required for GAG synthesis	2/471	25/8815	0.389159	0.917387	ENSG00000173546/ENSG00000182492	CSPG4/BGN	1464/633	2	0		2	ENSG00000173546/ENSG00000182492
R-HSA-354192	Integrin alphaIIb beta3 signaling	2/471	25/8815	0.389159	0.917387	ENSG00000115414/ENSG00000005961	FN1/ITGA2B	2335/3674	2	0		2	ENSG00000115414/ENSG00000005961
R-HSA-5683826	Surfactant metabolism	2/471	25/8815	0.389159	0.917387	ENSG00000071282/ENSG00000150594	LMCD1/ADRA2A	29995/150	2	1	ENSG00000071282	1	ENSG00000150594
R-HSA-9006921	Integrin signaling	2/471	25/8815	0.389159	0.917387	ENSG00000115414/ENSG00000005961	FN1/ITGA2B	2335/3674	2	0		2	ENSG00000115414/ENSG00000005961
R-HSA-1474228	Degradation of the extracellular matrix	7/471	113/8815	0.399875	0.93521	ENSG00000115414/ENSG00000158859/ENSG00000130635/ENSG00000053747/ENSG00000197561/ENSG00000134917/ENSG00000142449	FN1/ADAMTS4/COL5A1/LAMA3/ELANE/ADAMTS8/FBN3	2335/9507/1289/3909/1991/11095/84467	7	1	ENSG00000130635	6	ENSG00000115414/ENSG00000158859/ENSG00000053747/ENSG00000197561/ENSG00000134917/ENSG00000142449
R-HSA-5625886	Activated PKN1 stimulates transcription of AR (androgen receptor) regulated genes KLK2 and KLK3	4/471	60/8815	0.400135	0.93521	ENSG00000188486/ENSG00000164032/ENSG00000197153/ENSG00000184260	H2AFX/H2AFZ/HIST1H3J/HIST2H2AC	3014/3015/8356/8338	4	0		4	ENSG00000188486/ENSG00000164032/ENSG00000197153/ENSG00000184260
R-HSA-6806834	Signaling by MET	5/471	78/8815	0.404845	0.93521	ENSG00000115414/ENSG00000131746/ENSG00000130635/ENSG00000053747/ENSG00000176945	FN1/TNS4/COL5A1/LAMA3/MUC20	2335/84951/1289/3909/200958	5	2	ENSG00000130635/ENSG00000176945	3	ENSG00000115414/ENSG00000131746/ENSG00000053747
R-HSA-8852135	Protein ubiquitination	5/471	78/8815	0.404845	0.93521	ENSG00000132646/ENSG00000077152/ENSG00000175063/ENSG00000108106/ENSG00000118939	PCNA/UBE2T/UBE2C/UBE2S/UCHL3	5111/29089/11065/27338/7347	5	1	ENSG00000118939	4	ENSG00000132646/ENSG00000077152/ENSG00000175063/ENSG00000108106
R-HSA-166658	Complement cascade	3/471	43/8815	0.405614	0.93521	ENSG00000106804/ENSG00000197561/ENSG00000166278	C5/ELANE/C2	727/1991/717	3	0		3	ENSG00000106804/ENSG00000197561/ENSG00000166278
R-HSA-111933	Calmodulin induced events	2/471	26/8815	0.408298	0.93521	ENSG00000138031/ENSG00000154678	ADCY3/PDE1C	109/5137	2	1	ENSG00000154678	1	ENSG00000138031
R-HSA-111997	CaM pathway	2/471	26/8815	0.408298	0.93521	ENSG00000138031/ENSG00000154678	ADCY3/PDE1C	109/5137	2	1	ENSG00000154678	1	ENSG00000138031
R-HSA-2173788	Downregulation of TGF-beta receptor signaling	2/471	26/8815	0.408298	0.93521	ENSG00000124225/ENSG00000095739	PMEPA1/BAMBI	56937/25805	2	2	ENSG00000124225/ENSG00000095739	0
R-HSA-400042	Adrenaline,noradrenaline inhibits insulin secretion	2/471	26/8815	0.408298	0.93521	ENSG00000114450/ENSG00000150594	GNB4/ADRA2A	59345/150	2	0		2	ENSG00000114450/ENSG00000150594
R-HSA-76005	Response to elevated platelet cytosolic Ca2+	7/471	115/8815	0.41762	0.93521	ENSG00000115414/ENSG00000005961/ENSG00000092969/ENSG00000113140/ENSG00000285043/ENSG00000167244/ENSG00000156535	FN1/ITGA2B/TGFB2/SPARC/ALDOA/IGF2/CD109	2335/3674/7042/6678/226/3481/135228	7	1	ENSG00000092969	6	ENSG00000115414/ENSG00000005961/ENSG00000113140/ENSG00000285043/ENSG00000167244/ENSG00000156535
R-HSA-109606	Intrinsic Pathway for Apoptosis	3/471	44/8815	0.420151	0.93521	ENSG00000101412/ENSG00000171791/ENSG00000141682	E2F1/BCL2/PMAIP1	1869/596/5366	3	0		3	ENSG00000101412/ENSG00000171791/ENSG00000141682
R-HSA-9020591	Interleukin-12 signaling	3/471	44/8815	0.420151	0.93521	ENSG00000113368/ENSG00000169627/ENSG00000169627	LMNB1/BOLA2B/LOC107984053	4001/654483/107984053	3	1	ENSG00000169627	1	ENSG00000113368
R-HSA-170660	Adenylate cyclase activating pathway	1/471	8815-10-01	0.422709	0.93521	ENSG00000138031	ADCY3	109	1	0		1	ENSG00000138031
R-HSA-196791	Vitamin D (calciferol) metabolism	1/471	8815-10-01	0.422709	0.93521	ENSG00000111012	CYP27B1	1594	1	0		1	ENSG00000111012
R-HSA-2197563	NOTCH2 intracellular domain regulates transcription	1/471	8815-10-01	0.422709	0.93521	ENSG00000114315	HES1	3280	1	1	ENSG00000114315	0
R-HSA-446107	Type I hemidesmosome assembly	1/471	8815-10-01	0.422709	0.93521	ENSG00000053747	LAMA3	3909	1	0		1	ENSG00000053747
R-HSA-5173105	O-linked glycosylation	6/471	98/8815	0.426715	0.93521	ENSG00000166106/ENSG00000158859/ENSG00000070731/ENSG00000136542/ENSG00000134917/ENSG00000176945	ADAMTS15/ADAMTS4/ST6GALNAC2/GALNT5/ADAMTS8/MUC20	170689/9507/10610/11227/11095/200958	6	1	ENSG00000176945	5	ENSG00000166106/ENSG00000158859/ENSG00000070731/ENSG00000136542/ENSG00000134917
R-HSA-392518	Signal amplification	2/471	27/8815	0.42714	0.93521	ENSG00000114450/ENSG00000116711	GNB4/PLA2G4A	59345/5321	2	1	ENSG00000116711	1	ENSG00000114450
R-HSA-418360	Platelet calcium homeostasis	2/471	27/8815	0.42714	0.93521	ENSG00000096433/ENSG00000099957	ITPR3/P2RX6	3710/9127	2	0		2	ENSG00000096433/ENSG00000099957
R-HSA-437239	Recycling pathway of L1	3/471	45/8815	0.434568	0.93521	ENSG00000090889/ENSG00000123416/ENSG00000104833	KIF4A/TUBA1B/TUBB4A	24137/10376/10382	3	1	ENSG00000104833	2	ENSG00000090889/ENSG00000123416
R-HSA-2262752	Cellular responses to stress	23/471	410/8815	0.43518	0.93521	ENSG00000145386/ENSG00000113368/ENSG00000123080/ENSG00000123416/ENSG00000164442/ENSG00000188486/ENSG00000124762/ENSG00000101412/ENSG00000164032/ENSG00000007968/ENSG00000116016/ENSG00000109610/ENSG00000175063/ENSG00000106462/ENSG00000147883/ENSG00000175305/ENSG00000126803/ENSG00000129355/ENSG00000104833/ENSG00000116701/ENSG00000184357/ENSG00000197153/ENSG00000184260	CCNA2/LMNB1/CDKN2C/TUBA1B/CITED2/H2AFX/CDKN1A/E2F1/H2AFZ/E2F2/EPAS1/SOD3/UBE2C/EZH2/CDKN2B/CCNE2/HSPA2/CDKN2D/TUBB4A/NCF2/HIST1H1B/HIST1H3J/HIST2H2AC	890/4001/1031/10376/10370/3014/1026/1869/3015/1870/2034/6649/11065/2146/1030/9134/3306/1032/10382/4688/3009/8356/8338	23	6	ENSG00000164442/ENSG00000116016/ENSG00000109610/ENSG00000147883/ENSG00000104833/ENSG00000116701	17	ENSG00000145386/ENSG00000113368/ENSG00000123080/ENSG00000123416/ENSG00000188486/ENSG00000124762/ENSG00000101412/ENSG00000164032/ENSG00000007968/ENSG00000175063/ENSG00000106462/ENSG00000175305/ENSG00000126803/ENSG00000129355/ENSG00000184357/ENSG00000197153/ENSG00000184260
R-HSA-427359	SIRT1 negatively regulates rRNA expression	4/471	63/8815	0.436677	0.93521	ENSG00000188486/ENSG00000164032/ENSG00000197153/ENSG00000184260	H2AFX/H2AFZ/HIST1H3J/HIST2H2AC	3014/3015/8356/8338	4	0		4	ENSG00000188486/ENSG00000164032/ENSG00000197153/ENSG00000184260
R-HSA-416482	G alpha (12/13) signalling events	5/471	81/8815	0.436927	0.93521	ENSG00000137135/ENSG00000114450/ENSG00000156299/ENSG00000160145/ENSG00000146426	ARHGEF39/GNB4/TIAM1/KALRN/TIAM2	84904/59345/7074/8997/26230	5	1	ENSG00000146426	4	ENSG00000137135/ENSG00000114450/ENSG00000156299/ENSG00000160145
R-HSA-418346	Platelet homeostasis	5/471	81/8815	0.436927	0.93521	ENSG00000096433/ENSG00000114450/ENSG00000116711/ENSG00000099957/ENSG00000007171	ITPR3/GNB4/PLA2G4A/P2RX6/NOS2	3710/59345/5321/9127/4843	5	1	ENSG00000116711	4	ENSG00000096433/ENSG00000114450/ENSG00000099957/ENSG00000007171
R-HSA-446728	Cell junction organization	5/471	81/8815	0.436927	0.93521	ENSG00000163347/ENSG00000053747/ENSG00000113946/ENSG00000214274/ENSG00000184113	CLDN1/LAMA3/CLDN16/ANG/CLDN5	9076/3909/10686/283/7122	5	2	ENSG00000163347/ENSG00000113946	3	ENSG00000053747/ENSG00000214274/ENSG00000184113
R-HSA-390918	Peroxisomal lipid metabolism	2/471	28/8815	0.445662	0.93521	ENSG00000168306/ENSG00000140284	ACOX2/SLC27A2	8309/11001	2	0		2	ENSG00000168306/ENSG00000140284
R-HSA-69202	Cyclin E associated events during G1/S transition	5/471	82/8815	0.447542	0.93521	ENSG00000145386/ENSG00000124762/ENSG00000101412/ENSG00000175305/ENSG00000164045	CCNA2/CDKN1A/E2F1/CCNE2/CDC25A	890/1026/1869/9134/993	5	0		5	ENSG00000145386/ENSG00000124762/ENSG00000101412/ENSG00000175305/ENSG00000164045
R-HSA-112308	Presynaptic depolarization and calcium channel opening	1/471	8815-11-01	0.45359	0.93521	ENSG00000153956	CACNA2D1	781	1	1	ENSG00000153956	0
R-HSA-1663150	The activation of arylsulfatases	1/471	8815-11-01	0.45359	0.93521	ENSG00000180801	ARSJ	79642	1	1	ENSG00000180801	0
R-HSA-196025	Formation of annular gap junctions	1/471	8815-11-01	0.45359	0.93521	ENSG00000152661	GJA1	2697	1	0		1	ENSG00000152661
R-HSA-210990	PECAM1 interactions	1/471	8815-11-01	0.45359	0.93521	ENSG00000168918	INPP5D	3635	1	1	ENSG00000168918	0
R-HSA-2160916	Hyaluronan uptake and degradation	1/471	8815-11-01	0.45359	0.93521	ENSG00000072571	HMMR	3161	1	0		1	ENSG00000072571
R-HSA-376172	DSCAM interactions	1/471	8815-11-01	0.45359	0.93521	ENSG00000177103	DSCAML1	57453	1	0		1	ENSG00000177103
R-HSA-5578768	Physiological factors	1/471	8815-11-01	0.45359	0.93521	ENSG00000136574	GATA4	2626	1	0		1	ENSG00000136574
R-HSA-71182	Phenylalanine and tyrosine catabolism	1/471	8815-11-01	0.45359	0.93521	ENSG00000162174	ASRGL1	80150	1	0		1	ENSG00000162174
R-HSA-73614	Pyrimidine salvage	1/471	8815-11-01	0.45359	0.93521	ENSG00000167900	TK1	7083	1	0		1	ENSG00000167900
R-HSA-8851805	MET activates RAS signaling	1/471	8815-11-01	0.45359	0.93521	ENSG00000176945	MUC20	200958	1	1	ENSG00000176945	0
R-HSA-427413	NoRC negatively regulates rRNA expression	6/471	101/8815	0.455498	0.93521	ENSG00000188486/ENSG00000164032/ENSG00000130816/ENSG00000088305/ENSG00000197153/ENSG00000184260	H2AFX/H2AFZ/DNMT1/DNMT3B/HIST1H3J/HIST2H2AC	3014/3015/1786/1789/8356/8338	6	0		6	ENSG00000188486/ENSG00000164032/ENSG00000130816/ENSG00000088305/ENSG00000197153/ENSG00000184260
R-HSA-877300	Interferon gamma signaling	5/471	83/8815	0.458105	0.93521	ENSG00000111331/ENSG00000125148/ENSG00000089127/ENSG00000137699/ENSG00000169403	OAS3/MT2A/OAS1/TRIM29/PTAFR	4940/4502/4938/23650/5724	5	1	ENSG00000137699	4	ENSG00000111331/ENSG00000125148/ENSG00000089127/ENSG00000169403
R-HSA-425366	Transport of bile salts and organic acids, metal ions and amine compounds	4/471	65/8815	0.46069	0.93521	ENSG00000141526/ENSG00000047457/ENSG00000155380/ENSG00000140519	SLC16A3/CP/SLC16A1/RHCG	9123/1356/6566/51458	4	1	ENSG00000140519	3	ENSG00000141526/ENSG00000047457/ENSG00000155380
R-HSA-8941326	RUNX2 regulates bone development	2/471	29/8815	0.463845	0.93521	ENSG00000114315/ENSG00000178573	HES1/MAF	3280/4094	2	2	ENSG00000114315/ENSG00000178573	0
R-HSA-194138	Signaling by VEGF	6/471	102/8815	0.465021	0.93521	ENSG00000096433/ENSG00000176170/ENSG00000102755/ENSG00000167601/ENSG00000119630/ENSG00000116701	ITPR3/SPHK1/FLT1/AXL/PGF/NCF2	3710/8877/2321/558/5228/4688	6	1	ENSG00000116701	5	ENSG00000096433/ENSG00000176170/ENSG00000102755/ENSG00000167601/ENSG00000119630
R-HSA-69656	Cyclin A:Cdk2-associated events at S phase entry	5/471	84/8815	0.468611	0.93521	ENSG00000145386/ENSG00000124762/ENSG00000101412/ENSG00000175305/ENSG00000164045	CCNA2/CDKN1A/E2F1/CCNE2/CDC25A	890/1026/1869/9134/993	5	0		5	ENSG00000145386/ENSG00000124762/ENSG00000101412/ENSG00000175305/ENSG00000164045
R-HSA-977225	Amyloid fiber formation	5/471	84/8815	0.468611	0.93521	ENSG00000188486/ENSG00000164032/ENSG00000064692/ENSG00000197153/ENSG00000184260	H2AFX/H2AFZ/SNCAIP/HIST1H3J/HIST2H2AC	3014/3015/9627/8356/8338	5	0		5	ENSG00000188486/ENSG00000164032/ENSG00000064692/ENSG00000197153/ENSG00000184260
R-HSA-449147	Signaling by Interleukins	22/471	399/8815	0.47126	0.93521	ENSG00000113368/ENSG00000089685/ENSG00000129988/ENSG00000124762/ENSG00000115414/ENSG00000171791/ENSG00000137193/ENSG00000006016/ENSG00000102962/ENSG00000056736/ENSG00000196415/ENSG00000142677/ENSG00000012779/ENSG00000169403/ENSG00000007171/ENSG00000169627/ENSG00000169627/ENSG00000105246/ENSG00000197153/ENSG00000168918/ENSG00000028137/ENSG00000091181	LMNB1/BIRC5/LBP/CDKN1A/FN1/BCL2/PIM1/CRLF1/CCL22/IL17RB/PRTN3/IL22RA1/ALOX5/PTAFR/NOS2/BOLA2B/LOC107984053/EBI3/HIST1H3J/INPP5D/TNFRSF1B/IL5RA	4001/332/3929/1026/2335/596/5292/9244/6367/55540/5657/58985/240/5724/4843/654483/107984053/10148/8356/3635/7133/3568	22	5	ENSG00000129988/ENSG00000102962/ENSG00000012779/ENSG00000169627/ENSG00000168918	16	ENSG00000113368/ENSG00000089685/ENSG00000124762/ENSG00000115414/ENSG00000171791/ENSG00000137193/ENSG00000006016/ENSG00000056736/ENSG00000196415/ENSG00000142677/ENSG00000169403/ENSG00000007171/ENSG00000105246/ENSG00000197153/ENSG00000028137/ENSG00000091181
R-HSA-5693571	Nonhomologous End-Joining (NHEJ)	4/471	66/8815	0.472565	0.93521	ENSG00000188486/ENSG00000109685/ENSG00000012048/ENSG00000138376	H2AFX/NSD2/BRCA1/BARD1	3014/7468/672/580	4	0		4	ENSG00000188486/ENSG00000109685/ENSG00000012048/ENSG00000138376
R-HSA-171306	Packaging Of Telomere Ends	3/471	48/8815	0.476959	0.93521	ENSG00000188486/ENSG00000164032/ENSG00000184260	H2AFX/H2AFZ/HIST2H2AC	3014/3015/8338	3	0		3	ENSG00000188486/ENSG00000164032/ENSG00000184260
R-HSA-1793185	Chondroitin sulfate/dermatan sulfate metabolism	3/471	48/8815	0.476959	0.93521	ENSG00000173546/ENSG00000182492/ENSG00000171451	CSPG4/BGN/DSEL	1464/633/92126	3	0		3	ENSG00000173546/ENSG00000182492/ENSG00000171451
R-HSA-6811436	COPI-independent Golgi-to-ER retrograde traffic	3/471	48/8815	0.476959	0.93521	ENSG00000123416/ENSG00000116711/ENSG00000104833	TUBA1B/PLA2G4A/TUBB4A	10376/5321/10382	3	2	ENSG00000116711/ENSG00000104833	1	ENSG00000123416
R-HSA-201722	Formation of the beta-catenin:TCF transactivating complex	5/471	85/8815	0.479053	0.93521	ENSG00000188486/ENSG00000164032/ENSG00000164362/ENSG00000197153/ENSG00000184260	H2AFX/H2AFZ/TERT/HIST1H3J/HIST2H2AC	3014/3015/7015/8356/8338	5	0		5	ENSG00000188486/ENSG00000164032/ENSG00000164362/ENSG00000197153/ENSG00000184260
R-HSA-1222556	ROS, RNS production in phagocytes	2/471	30/8815	0.481673	0.93521	ENSG00000116701/ENSG00000007171	NCF2/NOS2	4688/4843	2	1	ENSG00000116701	1	ENSG00000007171
R-HSA-163359	Glucagon signaling in metabolic regulation	2/471	30/8815	0.481673	0.93521	ENSG00000114450/ENSG00000138031	GNB4/ADCY3	59345/109	2	0		2	ENSG00000114450/ENSG00000138031
R-HSA-2122948	Activated NOTCH1 Transmits Signal to the Nucleus	2/471	30/8815	0.481673	0.93521	ENSG00000214357/ENSG00000107954	NEURL1B/NEURL1	54492/9148	2	0		2	ENSG00000214357/ENSG00000107954
R-HSA-389958	Cooperation of Prefoldin and TriC/CCT in actin and tubulin folding	2/471	30/8815	0.481673	0.93521	ENSG00000123416/ENSG00000104833	TUBA1B/TUBB4A	10376/10382	2	1	ENSG00000104833	1	ENSG00000123416
R-HSA-1482922	Acyl chain remodelling of PI	1/471	8815-12-01	0.482822	0.93521	ENSG00000116711	PLA2G4A	5321	1	1	ENSG00000116711	0
R-HSA-174403	Glutathione synthesis and recycling	1/471	8815-12-01	0.482822	0.93521	ENSG00000099998	GGT5	2687	1	0		1	ENSG00000099998
R-HSA-190873	Gap junction degradation	1/471	8815-12-01	0.482822	0.93521	ENSG00000152661	GJA1	2697	1	0		1	ENSG00000152661
R-HSA-3270619	IRF3-mediated induction of type I IFN	1/471	8815-12-01	0.482822	0.93521	ENSG00000184584	TMEM173	340061	1	0		1	ENSG00000184584
R-HSA-418038	Nucleotide-like (purinergic) receptors	1/471	8815-12-01	0.482822	0.93521	ENSG00000163485	ADORA1	134	1	0		1	ENSG00000163485
R-HSA-5668599	RHO GTPases Activate NADPH Oxidases	1/471	8815-12-01	0.482822	0.93521	ENSG00000116701	NCF2	4688	1	1	ENSG00000116701	0
R-HSA-8847993	ERBB2 Activates PTK6 Signaling	1/471	8815-12-01	0.482822	0.93521	ENSG00000124882	EREG	2069	1	0		1	ENSG00000124882
R-HSA-8866427	VLDLR internalisation and degradation	1/471	8815-12-01	0.482822	0.93521	ENSG00000147852	VLDLR	7436	1	0		1	ENSG00000147852
R-HSA-8984722	Interleukin-35 Signalling	1/471	8815-12-01	0.482822	0.93521	ENSG00000105246	EBI3	10148	1	0		1	ENSG00000105246
R-HSA-5250941	Negative epigenetic regulation of rRNA expression	6/471	104/8815	0.483931	0.93521	ENSG00000188486/ENSG00000164032/ENSG00000130816/ENSG00000088305/ENSG00000197153/ENSG00000184260	H2AFX/H2AFZ/DNMT1/DNMT3B/HIST1H3J/HIST2H2AC	3014/3015/1786/1789/8356/8338	6	0		6	ENSG00000188486/ENSG00000164032/ENSG00000130816/ENSG00000088305/ENSG00000197153/ENSG00000184260
R-HSA-163125	Post-translational modification: synthesis of GPI-anchored proteins	4/471	67/8815	0.484341	0.93521	ENSG00000163975/ENSG00000159871/ENSG00000156535/ENSG00000169347	MELTF/LYPD5/CD109/GP2	4241/284348/135228/2813	4	1	ENSG00000169347	3	ENSG00000163975/ENSG00000159871/ENSG00000156535
R-HSA-5617833	Cilium Assembly	11/471	197/8815	0.484932	0.93521	ENSG00000166851/ENSG00000170312/ENSG00000123416/ENSG00000117650/ENSG00000119333/ENSG00000119397/ENSG00000186638/ENSG00000103995/ENSG00000128285/ENSG00000152240/ENSG00000104833	PLK1/CDK1/TUBA1B/NEK2/WDR34/CNTRL/KIF24/CEP152/MCHR1/HAUS1/TUBB4A	5347/983/10376/4751/89891/11064/347240/22995/2847/115106/10382	11	1	ENSG00000104833	10	ENSG00000166851/ENSG00000170312/ENSG00000123416/ENSG00000117650/ENSG00000119333/ENSG00000119397/ENSG00000186638/ENSG00000103995/ENSG00000128285/ENSG00000152240
R-HSA-5250924	B-WICH complex positively regulates rRNA expression	5/471	86/8815	0.489426	0.93521	ENSG00000188486/ENSG00000124795/ENSG00000164032/ENSG00000197153/ENSG00000184260	H2AFX/DEK/H2AFZ/HIST1H3J/HIST2H2AC	3014/7913/3015/8356/8338	5	0		5	ENSG00000188486/ENSG00000124795/ENSG00000164032/ENSG00000197153/ENSG00000184260
R-HSA-1912408	Pre-NOTCH Transcription and Translation	2/471	31/8815	0.49913	0.93521	ENSG00000101412/ENSG00000163435	E2F1/ELF3	1869/1999	2	1	ENSG00000163435	1	ENSG00000101412
R-HSA-2173796	SMAD2/SMAD3:SMAD4 heterotrimer regulates transcription	2/471	31/8815	0.49913	0.93521	ENSG00000147883/ENSG00000080839	CDKN2B/RBL1	1030/5933	2	1	ENSG00000147883	1	ENSG00000080839
R-HSA-452723	Transcriptional regulation of pluripotent stem cells	2/471	31/8815	0.49913	0.93521	ENSG00000131914/ENSG00000116016	LIN28A/EPAS1	79727/2034	2	1	ENSG00000116016	1	ENSG00000131914
R-HSA-70614	Amino acid synthesis and interconversion (transamination)	2/471	31/8815	0.49913	0.93521	ENSG00000092621/ENSG00000135069	PHGDH/PSAT1	26227/29968	2	0		2	ENSG00000092621/ENSG00000135069
R-HSA-5625740	RHO GTPases activate PKNs	5/471	87/8815	0.499724	0.93521	ENSG00000188486/ENSG00000164032/ENSG00000158402/ENSG00000197153/ENSG00000184260	H2AFX/H2AFZ/CDC25C/HIST1H3J/HIST2H2AC	3014/3015/995/8356/8338	5	0		5	ENSG00000188486/ENSG00000164032/ENSG00000158402/ENSG00000197153/ENSG00000184260
R-HSA-1250347	SHC1 events in ERBB4 signaling	1/471	13/8815	0.510493	0.93521	ENSG00000124882	EREG	2069	1	0		1	ENSG00000124882
R-HSA-1502540	Signaling by Activin	1/471	13/8815	0.510493	0.93521	ENSG00000163083	INHBB	3625	1	1	ENSG00000163083	0
R-HSA-170670	Adenylate cyclase inhibitory pathway	1/471	13/8815	0.510493	0.93521	ENSG00000138031	ADCY3	109	1	0		1	ENSG00000138031
R-HSA-2046104	alpha-linolenic (omega3) and linoleic (omega6) acid metabolism	1/471	13/8815	0.510493	0.93521	ENSG00000149485	FADS1	3992	1	0		1	ENSG00000149485
R-HSA-2046106	alpha-linolenic acid (ALA) metabolism	1/471	13/8815	0.510493	0.93521	ENSG00000149485	FADS1	3992	1	0		1	ENSG00000149485
R-HSA-209776	Amine-derived hormones	1/471	13/8815	0.510493	0.93521	ENSG00000211448	DIO2	1734	1	1	ENSG00000211448	0
R-HSA-2564830	Cytosolic iron-sulfur cluster assembly	1/471	13/8815	0.510493	0.93521	ENSG00000136492	BRIP1	83990	1	0		1	ENSG00000136492
R-HSA-264642	Acetylcholine Neurotransmitter Release Cycle	1/471	13/8815	0.510493	0.93521	ENSG00000143847	PPFIA4	8497	1	0		1	ENSG00000143847
R-HSA-381771	Synthesis, secretion, and inactivation of Glucagon-like Peptide-1 (GLP-1)	1/471	13/8815	0.510493	0.93521	ENSG00000186188	FFAR4	338557	1	0		1	ENSG00000186188
R-HSA-5607763	CLEC7A (Dectin-1) induces NFAT activation	1/471	13/8815	0.510493	0.93521	ENSG00000096433	ITPR3	3710	1	0		1	ENSG00000096433
R-HSA-75892	Platelet Adhesion to exposed collagen	1/471	13/8815	0.510493	0.93521	ENSG00000088053	GP6	51206	1	0		1	ENSG00000088053
R-HSA-8963898	Plasma lipoprotein assembly	1/471	13/8815	0.510493	0.93521	ENSG00000099904	ZDHHC8	29801	1	1	ENSG00000099904	0
R-HSA-975577	N-Glycan antennae elongation	1/471	13/8815	0.510493	0.93521	ENSG00000148488	ST8SIA6	338596	1	0		1	ENSG00000148488
R-HSA-997269	Inhibition of adenylate cyclase pathway	1/471	13/8815	0.510493	0.93521	ENSG00000138031	ADCY3	109	1	0		1	ENSG00000138031
R-HSA-2173789	TGF-beta receptor signaling activates SMADs	2/471	32/8815	0.516206	0.93521	ENSG00000124225/ENSG00000095739	PMEPA1/BAMBI	56937/25805	2	2	ENSG00000124225/ENSG00000095739	0
R-HSA-438064	Post NMDA receptor activation events	2/471	32/8815	0.516206	0.93521	ENSG00000138031/ENSG00000058335	ADCY3/RASGRF1	109/5923	2	1	ENSG00000058335	1	ENSG00000138031
R-HSA-5694530	Cargo concentration in the ER	2/471	32/8815	0.516206	0.93521	ENSG00000174871/ENSG00000109321	CNIH2/AREG	254263/374	2	0		2	ENSG00000174871/ENSG00000109321
R-HSA-977444	GABA B receptor activation	2/471	32/8815	0.516206	0.93521	ENSG00000138031/ENSG00000162989	ADCY3/KCNJ3	109/3760	2	1	ENSG00000162989	1	ENSG00000138031
R-HSA-991365	Activation of GABAB receptors	2/471	32/8815	0.516206	0.93521	ENSG00000138031/ENSG00000162989	ADCY3/KCNJ3	109/3760	2	1	ENSG00000162989	1	ENSG00000138031
R-HSA-936837	Ion transport by P-type ATPases	3/471	51/8815	0.517819	0.93521	ENSG00000130270/ENSG00000118322/ENSG00000137726	ATP8B3/ATP10B/FXYD6	148229/23120/53826	3	1	ENSG00000118322	2	ENSG00000130270/ENSG00000137726
R-HSA-422356	Regulation of insulin secretion	4/471	70/8815	0.519005	0.93521	ENSG00000096433/ENSG00000114450/ENSG00000150594/ENSG00000158445	ITPR3/GNB4/ADRA2A/KCNB1	3710/59345/150/3745	4	1	ENSG00000158445	3	ENSG00000096433/ENSG00000114450/ENSG00000150594
R-HSA-69017	CDK-mediated phosphorylation and removal of Cdc6	4/471	70/8815	0.519005	0.93521	ENSG00000145386/ENSG00000094804/ENSG00000175063/ENSG00000175305	CCNA2/CDC6/UBE2C/CCNE2	890/990/11065/9134	4	0		4	ENSG00000145386/ENSG00000094804/ENSG00000175063/ENSG00000175305
R-HSA-425393	Transport of inorganic cations/anions and amino acids/oligopeptides	5/471	90/8815	0.530119	0.93521	ENSG00000115902/ENSG00000050438/ENSG00000149150/ENSG00000188338/ENSG00000151012	SLC1A4/SLC4A8/SLC43A1/SLC38A3/SLC7A11	6509/9498/8501/10991/23657	5	0		5	ENSG00000115902/ENSG00000050438/ENSG00000149150/ENSG00000188338/ENSG00000151012
R-HSA-427389	ERCC6 (CSB) and EHMT2 (G9a) positively regulate rRNA expression	4/471	71/8815	0.530316	0.93521	ENSG00000188486/ENSG00000164032/ENSG00000197153/ENSG00000184260	H2AFX/H2AFZ/HIST1H3J/HIST2H2AC	3014/3015/8356/8338	4	0		4	ENSG00000188486/ENSG00000164032/ENSG00000197153/ENSG00000184260
R-HSA-6794362	Protein-protein interactions at synapses	4/471	71/8815	0.530316	0.93521	ENSG00000184564/ENSG00000143847/ENSG00000116544/ENSG00000131409	SLITRK6/PPFIA4/DLGAP3/LRRC4B	84189/8497/58512/94030	4	0		4	ENSG00000184564/ENSG00000143847/ENSG00000116544/ENSG00000131409
R-HSA-3371497	HSP90 chaperone cycle for steroid hormone receptors (SHR)	3/471	52/8815	0.531054	0.93521	ENSG00000123416/ENSG00000126803/ENSG00000104833	TUBA1B/HSPA2/TUBB4A	10376/3306/10382	3	1	ENSG00000104833	2	ENSG00000123416/ENSG00000126803
R-HSA-5620924	Intraflagellar transport	3/471	52/8815	0.531054	0.93521	ENSG00000123416/ENSG00000119333/ENSG00000104833	TUBA1B/WDR34/TUBB4A	10376/89891/10382	3	1	ENSG00000104833	2	ENSG00000123416/ENSG00000119333
R-HSA-9006931	Signaling by Nuclear Receptors	10/471	185/8815	0.531814	0.93521	ENSG00000182481/ENSG00000188486/ENSG00000164032/ENSG00000171791/ENSG00000160182/ENSG00000166426/ENSG00000004799/ENSG00000196139/ENSG00000197153/ENSG00000184260	KPNA2/H2AFX/H2AFZ/BCL2/TFF1/CRABP1/PDK4/AKR1C3/HIST1H3J/HIST2H2AC	3838/3014/3015/596/7031/1381/5166/8644/8356/8338	10	1	ENSG00000196139	9	ENSG00000182481/ENSG00000188486/ENSG00000164032/ENSG00000171791/ENSG00000160182/ENSG00000166426/ENSG00000004799/ENSG00000197153/ENSG00000184260
R-HSA-442755	Activation of NMDA receptor and postsynaptic events	2/471	33/8815	0.532892	0.93521	ENSG00000138031/ENSG00000058335	ADCY3/RASGRF1	109/5923	2	1	ENSG00000058335	1	ENSG00000138031
R-HSA-6802948	Signaling by high-kinase activity BRAF mutants	2/471	33/8815	0.532892	0.93521	ENSG00000115414/ENSG00000005961	FN1/ITGA2B	2335/3674	2	0		2	ENSG00000115414/ENSG00000005961
R-HSA-1834941	STING mediated induction of host immune responses	1/471	14/8815	0.536687	0.93521	ENSG00000184584	TMEM173	340061	1	0		1	ENSG00000184584
R-HSA-1855183	Synthesis of IP2, IP, and Ins in the cytosol	1/471	14/8815	0.536687	0.93521	ENSG00000141401	IMPA2	3613	1	0		1	ENSG00000141401
R-HSA-198323	AKT phosphorylates targets in the cytosol	1/471	14/8815	0.536687	0.93521	ENSG00000124762	CDKN1A	1026	1	0		1	ENSG00000124762
R-HSA-3134975	Regulation of innate immune responses to cytosolic DNA	1/471	14/8815	0.536687	0.93521	ENSG00000184584	TMEM173	340061	1	0		1	ENSG00000184584
R-HSA-3371568	Attenuation phase	1/471	14/8815	0.536687	0.93521	ENSG00000126803	HSPA2	3306	1	0		1	ENSG00000126803
R-HSA-416700	Other semaphorin interactions	1/471	14/8815	0.536687	0.93521	ENSG00000138623	SEMA7A	8482	1	1	ENSG00000138623	0
R-HSA-418885	DCC mediated attractive signaling	1/471	14/8815	0.536687	0.93521	ENSG00000173210	ABLIM3	22885	1	1	ENSG00000173210	0
R-HSA-5083625	Defective GALNT3 causes familial hyperphosphatemic tumoral calcinosis (HFTC)	1/471	14/8815	0.536687	0.93521	ENSG00000176945	MUC20	200958	1	1	ENSG00000176945	0
R-HSA-5083632	Defective C1GALT1C1 causes Tn polyagglutination syndrome (TNPS)	1/471	14/8815	0.536687	0.93521	ENSG00000176945	MUC20	200958	1	1	ENSG00000176945	0
R-HSA-5083636	Defective GALNT12 causes colorectal cancer 1 (CRCS1)	1/471	14/8815	0.536687	0.93521	ENSG00000176945	MUC20	200958	1	1	ENSG00000176945	0
R-HSA-5686938	Regulation of TLR by endogenous ligand	1/471	14/8815	0.536687	0.93521	ENSG00000129988	LBP	3929	1	1	ENSG00000129988	0
R-HSA-6785631	ERBB2 Regulates Cell Motility	1/471	14/8815	0.536687	0.93521	ENSG00000124882	EREG	2069	1	0		1	ENSG00000124882
R-HSA-6803205	TP53 regulates transcription of several additional cell death genes whose specific roles in p53-dependent apoptosis remain uncertain	1/471	14/8815	0.536687	0.93521	ENSG00000089685	BIRC5	332	1	0		1	ENSG00000089685
R-HSA-71336	Pentose phosphate pathway (hexose monophosphate shunt)	1/471	14/8815	0.536687	0.93521	ENSG00000101911	PRPS2	5634	1	0		1	ENSG00000101911
R-HSA-8941856	RUNX3 regulates NOTCH signaling	1/471	14/8815	0.536687	0.93521	ENSG00000114315	HES1	3280	1	1	ENSG00000114315	0
R-HSA-8936459	RUNX1 regulates genes involved in megakaryocyte differentiation and platelet function	5/471	91/8815	0.540069	0.93521	ENSG00000188486/ENSG00000164032/ENSG00000005961/ENSG00000197153/ENSG00000184260	H2AFX/H2AFZ/ITGA2B/HIST1H3J/HIST2H2AC	3014/3015/3674/8356/8338	5	0		5	ENSG00000188486/ENSG00000164032/ENSG00000005961/ENSG00000197153/ENSG00000184260
R-HSA-170834	Signaling by TGF-beta Receptor Complex	4/471	72/8815	0.541496	0.93521	ENSG00000124225/ENSG00000095739/ENSG00000147883/ENSG00000080839	PMEPA1/BAMBI/CDKN2B/RBL1	56937/25805/1030/5933	4	3	ENSG00000124225/ENSG00000095739/ENSG00000147883	1	ENSG00000080839
R-HSA-3214858	RMTs methylate histone arginines	4/471	72/8815	0.541496	0.93521	ENSG00000188486/ENSG00000164032/ENSG00000197153/ENSG00000184260	H2AFX/H2AFZ/HIST1H3J/HIST2H2AC	3014/3015/8356/8338	4	0		4	ENSG00000188486/ENSG00000164032/ENSG00000197153/ENSG00000184260
R-HSA-5617472	Activation of anterior HOX genes in hindbrain development during early embryogenesis	6/471	111/8815	0.548253	0.93521	ENSG00000188486/ENSG00000164032/ENSG00000106462/ENSG00000105997/ENSG00000197153/ENSG00000184260	H2AFX/H2AFZ/EZH2/HOXA3/HIST1H3J/HIST2H2AC	3014/3015/2146/3200/8356/8338	6	0		6	ENSG00000188486/ENSG00000164032/ENSG00000106462/ENSG00000105997/ENSG00000197153/ENSG00000184260
R-HSA-5619507	Activation of HOX genes during differentiation	6/471	111/8815	0.548253	0.93521	ENSG00000188486/ENSG00000164032/ENSG00000106462/ENSG00000105997/ENSG00000197153/ENSG00000184260	H2AFX/H2AFZ/EZH2/HOXA3/HIST1H3J/HIST2H2AC	3014/3015/2146/3200/8356/8338	6	0		6	ENSG00000188486/ENSG00000164032/ENSG00000106462/ENSG00000105997/ENSG00000197153/ENSG00000184260
R-HSA-3299685	Detoxification of Reactive Oxygen Species	2/471	34/8815	0.549181	0.93521	ENSG00000109610/ENSG00000116701	SOD3/NCF2	6649/4688	2	2	ENSG00000109610/ENSG00000116701	0
R-HSA-8955332	Carboxyterminal post-translational modifications of tubulin	2/471	34/8815	0.549181	0.93521	ENSG00000123416/ENSG00000104833	TUBA1B/TUBB4A	10376/10382	2	1	ENSG00000104833	1	ENSG00000123416
R-HSA-8956319	Nucleobase catabolism	2/471	34/8815	0.549181	0.93521	ENSG00000205309/ENSG00000113492	NT5M/AGXT2	56953/64902	2	1	ENSG00000113492	1	ENSG00000205309
R-HSA-5693565	Recruitment and ATM-mediated phosphorylation of repair and signaling proteins at DNA double strand breaks	4/471	73/8815	0.552538	0.93521	ENSG00000188486/ENSG00000109685/ENSG00000012048/ENSG00000138376	H2AFX/NSD2/BRCA1/BARD1	3014/7468/672/580	4	0		4	ENSG00000188486/ENSG00000109685/ENSG00000012048/ENSG00000138376
R-HSA-111447	Activation of BAD and translocation to mitochondria	1/471	15/8815	0.561482	0.93521	ENSG00000171791	BCL2	596	1	0		1	ENSG00000171791
R-HSA-1482925	Acyl chain remodelling of PG	1/471	15/8815	0.561482	0.93521	ENSG00000116711	PLA2G4A	5321	1	1	ENSG00000116711	0
R-HSA-1963640	GRB2 events in ERBB2 signaling	1/471	15/8815	0.561482	0.93521	ENSG00000124882	EREG	2069	1	0		1	ENSG00000124882
R-HSA-1963642	PI3K events in ERBB2 signaling	1/471	15/8815	0.561482	0.93521	ENSG00000124882	EREG	2069	1	0		1	ENSG00000124882
R-HSA-204174	Regulation of pyruvate dehydrogenase (PDH) complex	1/471	15/8815	0.561482	0.93521	ENSG00000004799	PDK4	5166	1	0		1	ENSG00000004799
R-HSA-2214320	Anchoring fibril formation	1/471	15/8815	0.561482	0.93521	ENSG00000053747	LAMA3	3909	1	0		1	ENSG00000053747
R-HSA-432142	Platelet sensitization by LDL	1/471	15/8815	0.561482	0.93521	ENSG00000116711	PLA2G4A	5321	1	1	ENSG00000116711	0
R-HSA-5423646	Aflatoxin activation and detoxification	1/471	15/8815	0.561482	0.93521	ENSG00000099998	GGT5	2687	1	0		1	ENSG00000099998
R-HSA-5676594	TNF receptor superfamily (TNFSF) members mediating non-canonical NF-kB pathway	1/471	15/8815	0.561482	0.93521	ENSG00000125735	TNFSF14	8740	1	1	ENSG00000125735	0
R-HSA-622312	Inflammasomes	1/471	15/8815	0.561482	0.93521	ENSG00000171791	BCL2	596	1	0		1	ENSG00000171791
R-HSA-6788467	IL-6-type cytokine receptor ligand interactions	1/471	15/8815	0.561482	0.93521	ENSG00000006016	CRLF1	9244	1	0		1	ENSG00000006016
R-HSA-204998	Cell death signalling via NRAGE, NRIF and NADE	4/471	74/8815	0.563439	0.93521	ENSG00000137135/ENSG00000156299/ENSG00000160145/ENSG00000146426	ARHGEF39/TIAM1/KALRN/TIAM2	84904/7074/8997/26230	4	1	ENSG00000146426	3	ENSG00000137135/ENSG00000156299/ENSG00000160145
R-HSA-76002	Platelet activation, signaling and aggregation	12/471	228/8815	0.564483	0.93521	ENSG00000096433/ENSG00000115414/ENSG00000114450/ENSG00000005961/ENSG00000150594/ENSG00000092969/ENSG00000113140/ENSG00000088053/ENSG00000116711/ENSG00000285043/ENSG00000167244/ENSG00000156535	ITPR3/FN1/GNB4/ITGA2B/ADRA2A/TGFB2/SPARC/GP6/PLA2G4A/ALDOA/IGF2/CD109	3710/2335/59345/3674/150/7042/6678/51206/5321/226/3481/135228	12	2	ENSG00000092969/ENSG00000116711	10	ENSG00000096433/ENSG00000115414/ENSG00000114450/ENSG00000005961/ENSG00000150594/ENSG00000113140/ENSG00000088053/ENSG00000285043/ENSG00000167244/ENSG00000156535
R-HSA-975634	Retinoid metabolism and transport	2/471	35/8815	0.565066	0.93521	ENSG00000138207/ENSG00000196139	RBP4/AKR1C3	5950/8644	2	1	ENSG00000196139	1	ENSG00000138207
R-HSA-2022090	Assembly of collagen fibrils and other multimeric structures	3/471	55/8815	0.569498	0.93521	ENSG00000130635/ENSG00000053747/ENSG00000115318	COL5A1/LAMA3/LOXL3	1289/3909/84695	3	1	ENSG00000130635	2	ENSG00000053747/ENSG00000115318
R-HSA-8953897	Cellular responses to external stimuli	25/471	479/8815	0.579991	0.93521	ENSG00000145386/ENSG00000113368/ENSG00000123080/ENSG00000123416/ENSG00000164442/ENSG00000188486/ENSG00000124762/ENSG00000101412/ENSG00000164032/ENSG00000007968/ENSG00000125148/ENSG00000116016/ENSG00000109610/ENSG00000175063/ENSG00000106462/ENSG00000147883/ENSG00000175305/ENSG00000126803/ENSG00000129355/ENSG00000104833/ENSG00000074317/ENSG00000116701/ENSG00000184357/ENSG00000197153/ENSG00000184260	CCNA2/LMNB1/CDKN2C/TUBA1B/CITED2/H2AFX/CDKN1A/E2F1/H2AFZ/E2F2/MT2A/EPAS1/SOD3/UBE2C/EZH2/CDKN2B/CCNE2/HSPA2/CDKN2D/TUBB4A/SNCB/NCF2/HIST1H1B/HIST1H3J/HIST2H2AC	890/4001/1031/10376/10370/3014/1026/1869/3015/1870/4502/2034/6649/11065/2146/1030/9134/3306/1032/10382/6620/4688/3009/8356/8338	25	6	ENSG00000164442/ENSG00000116016/ENSG00000109610/ENSG00000147883/ENSG00000104833/ENSG00000116701	19	ENSG00000145386/ENSG00000113368/ENSG00000123080/ENSG00000123416/ENSG00000188486/ENSG00000124762/ENSG00000101412/ENSG00000164032/ENSG00000007968/ENSG00000125148/ENSG00000175063/ENSG00000106462/ENSG00000175305/ENSG00000126803/ENSG00000129355/ENSG00000074317/ENSG00000184357/ENSG00000197153/ENSG00000184260
R-HSA-419037	NCAM1 interactions	2/471	36/8815	0.580545	0.93521	ENSG00000130635/ENSG00000171119	COL5A1/NRTN	1289/4902	2	1	ENSG00000130635	1	ENSG00000171119
R-HSA-6804757	Regulation of TP53 Degradation	2/471	36/8815	0.580545	0.93521	ENSG00000145386/ENSG00000170312	CCNA2/CDK1	890/983	2	0		2	ENSG00000145386/ENSG00000170312
R-HSA-2644602	Signaling by NOTCH1 PEST Domain Mutants in Cancer	3/471	56/8815	0.581873	0.93521	ENSG00000214357/ENSG00000114315/ENSG00000107954	NEURL1B/HES1/NEURL1	54492/3280/9148	3	1	ENSG00000114315	2	ENSG00000214357/ENSG00000107954
R-HSA-2644603	Signaling by NOTCH1 in Cancer	3/471	56/8815	0.581873	0.93521	ENSG00000214357/ENSG00000114315/ENSG00000107954	NEURL1B/HES1/NEURL1	54492/3280/9148	3	1	ENSG00000114315	2	ENSG00000214357/ENSG00000107954
R-HSA-2644606	Constitutive Signaling by NOTCH1 PEST Domain Mutants	3/471	56/8815	0.581873	0.93521	ENSG00000214357/ENSG00000114315/ENSG00000107954	NEURL1B/HES1/NEURL1	54492/3280/9148	3	1	ENSG00000114315	2	ENSG00000214357/ENSG00000107954
R-HSA-2894858	Signaling by NOTCH1 HD+PEST Domain Mutants in Cancer	3/471	56/8815	0.581873	0.93521	ENSG00000214357/ENSG00000114315/ENSG00000107954	NEURL1B/HES1/NEURL1	54492/3280/9148	3	1	ENSG00000114315	2	ENSG00000214357/ENSG00000107954
R-HSA-2894862	Constitutive Signaling by NOTCH1 HD+PEST Domain Mutants	3/471	56/8815	0.581873	0.93521	ENSG00000214357/ENSG00000114315/ENSG00000107954	NEURL1B/HES1/NEURL1	54492/3280/9148	3	1	ENSG00000114315	2	ENSG00000214357/ENSG00000107954
R-HSA-446219	Synthesis of substrates in N-glycan biosythesis	3/471	56/8815	0.581873	0.93521	ENSG00000070731/ENSG00000111728/ENSG00000148488	ST6GALNAC2/ST8SIA1/ST8SIA6	10610/6489/338596	3	1	ENSG00000111728	2	ENSG00000070731/ENSG00000148488
R-HSA-913709	O-linked glycosylation of mucins	3/471	56/8815	0.581873	0.93521	ENSG00000070731/ENSG00000136542/ENSG00000176945	ST6GALNAC2/GALNT5/MUC20	10610/11227/200958	3	1	ENSG00000176945	2	ENSG00000070731/ENSG00000136542
R-HSA-110312	Translesion synthesis by REV1	1/471	16/8815	0.584953	0.93521	ENSG00000132646	PCNA	5111	1	0		1	ENSG00000132646
R-HSA-1295596	Spry regulation of FGF signaling	1/471	16/8815	0.584953	0.93521	ENSG00000136158	SPRY2	10253	1	1	ENSG00000136158	0
R-HSA-164378	PKA activation in glucagon signalling	1/471	16/8815	0.584953	0.93521	ENSG00000138031	ADCY3	109	1	0		1	ENSG00000138031
R-HSA-181429	Serotonin Neurotransmitter Release Cycle	1/471	16/8815	0.584953	0.93521	ENSG00000143847	PPFIA4	8497	1	0		1	ENSG00000143847
R-HSA-181430	Norepinephrine Neurotransmitter Release Cycle	1/471	16/8815	0.584953	0.93521	ENSG00000143847	PPFIA4	8497	1	0		1	ENSG00000143847
R-HSA-196757	Metabolism of folate and pterines	1/471	16/8815	0.584953	0.93521	ENSG00000228716	DHFR	1719	1	0		1	ENSG00000228716
R-HSA-442982	Ras activation upon Ca2+ influx through NMDA receptor	1/471	16/8815	0.584953	0.93521	ENSG00000058335	RASGRF1	5923	1	1	ENSG00000058335	0
R-HSA-9033241	Peroxisomal protein import	3/471	57/8815	0.594022	0.938288	ENSG00000168306/ENSG00000140284/ENSG00000007171	ACOX2/SLC27A2/NOS2	8309/11001/4843	3	0		3	ENSG00000168306/ENSG00000140284/ENSG00000007171
R-HSA-451927	Interleukin-2 family signaling	2/471	37/8815	0.595616	0.938288	ENSG00000168918/ENSG00000091181	INPP5D/IL5RA	3635/3568	2	1	ENSG00000168918	1	ENSG00000091181
R-HSA-5674135	MAP2K and MAPK activation	2/471	37/8815	0.595616	0.938288	ENSG00000115414/ENSG00000005961	FN1/ITGA2B	2335/3674	2	0		2	ENSG00000115414/ENSG00000005961
R-HSA-6802946	Signaling by moderate kinase activity BRAF mutants	2/471	37/8815	0.595616	0.938288	ENSG00000115414/ENSG00000005961	FN1/ITGA2B	2335/3674	2	0		2	ENSG00000115414/ENSG00000005961
R-HSA-6802955	Paradoxical activation of RAF signaling by kinase inactive BRAF	2/471	37/8815	0.595616	0.938288	ENSG00000115414/ENSG00000005961	FN1/ITGA2B	2335/3674	2	0		2	ENSG00000115414/ENSG00000005961
R-HSA-6806003	Regulation of TP53 Expression and Degradation	2/471	37/8815	0.595616	0.938288	ENSG00000145386/ENSG00000170312	CCNA2/CDK1	890/983	2	0		2	ENSG00000145386/ENSG00000170312
R-HSA-6814122	Cooperation of PDCL (PhLP1) and TRiC/CCT in G-protein beta folding	2/471	37/8815	0.595616	0.938288	ENSG00000114450/ENSG00000108370	GNB4/RGS9	59345/8787	2	0		2	ENSG00000114450/ENSG00000108370
R-HSA-9006936	Signaling by TGF-beta family members	5/471	97/8815	0.597567	0.938288	ENSG00000124225/ENSG00000095739/ENSG00000163083/ENSG00000147883/ENSG00000080839	PMEPA1/BAMBI/INHBB/CDKN2B/RBL1	56937/25805/3625/1030/5933	5	4	ENSG00000124225/ENSG00000095739/ENSG00000163083/ENSG00000147883	1	ENSG00000080839
R-HSA-2187338	Visual phototransduction	4/471	78/8815	0.605538	0.938288	ENSG00000108786/ENSG00000108370/ENSG00000138207/ENSG00000196139	HSD17B1/RGS9/RBP4/AKR1C3	3292/8787/5950/8644	4	2	ENSG00000108786/ENSG00000196139	2	ENSG00000108370/ENSG00000138207
R-HSA-166663	Initial triggering of complement	1/471	17/8815	0.60717	0.938288	ENSG00000166278	C2	717	1	0		1	ENSG00000166278
R-HSA-211981	Xenobiotics	1/471	17/8815	0.60717	0.938288	ENSG00000140465	CYP1A1	1543	1	1	ENSG00000140465	0
R-HSA-392851	Prostacyclin signalling through prostacyclin receptor	1/471	17/8815	0.60717	0.938288	ENSG00000114450	GNB4	59345	1	0		1	ENSG00000114450
R-HSA-5655862	Translesion synthesis by POLK	1/471	17/8815	0.60717	0.938288	ENSG00000132646	PCNA	5111	1	0		1	ENSG00000132646
R-HSA-5656121	Translesion synthesis by POLI	1/471	17/8815	0.60717	0.938288	ENSG00000132646	PCNA	5111	1	0		1	ENSG00000132646
R-HSA-1483206	Glycerophospholipid biosynthesis	6/471	118/8815	0.608746	0.938288	ENSG00000163898/ENSG00000091622/ENSG00000167588/ENSG00000116711/ENSG00000168004/ENSG00000102230	LIPH/PITPNM3/GPD1/PLA2G4A/HRASLS5/PCYT1B	200879/83394/2819/5321/117245/9468	6	3	ENSG00000163898/ENSG00000167588/ENSG00000116711	3	ENSG00000091622/ENSG00000168004/ENSG00000102230
R-HSA-390471	Association of TriC/CCT with target proteins during biosynthesis	2/471	38/8815	0.610279	0.938288	ENSG00000175305/ENSG00000176170	CCNE2/SPHK1	9134/8877	2	0		2	ENSG00000175305/ENSG00000176170
R-HSA-432040	Vasopressin regulates renal water homeostasis via Aquaporins	2/471	38/8815	0.610279	0.938288	ENSG00000114450/ENSG00000138031	GNB4/ADCY3	59345/109	2	0		2	ENSG00000114450/ENSG00000138031
R-HSA-5689896	Ovarian tumor domain proteases	2/471	38/8815	0.610279	0.938288	ENSG00000170312/ENSG00000133135	CDK1/RNF128	983/79589	2	1	ENSG00000133135	1	ENSG00000170312
R-HSA-8853659	RET signaling	2/471	38/8815	0.610279	0.938288	ENSG00000115325/ENSG00000171119	DOK1/NRTN	1796/4902	2	0		2	ENSG00000115325/ENSG00000171119
R-HSA-71387	Metabolism of carbohydrates	13/471	255/8815	0.610783	0.938288	ENSG00000072571/ENSG00000101911/ENSG00000067057/ENSG00000100889/ENSG00000175264/ENSG00000111674/ENSG00000173546/ENSG00000285043/ENSG00000122176/ENSG00000182492/ENSG00000103044/ENSG00000139329/ENSG00000171451	HMMR/PRPS2/PFKP/PCK2/CHST1/ENO2/CSPG4/ALDOA/FMOD/BGN/HAS3/LUM/DSEL	3161/5634/5214/5106/8534/2026/1464/226/2331/633/3038/4060/92126	13	3	ENSG00000175264/ENSG00000122176/ENSG00000139329	10	ENSG00000072571/ENSG00000101911/ENSG00000067057/ENSG00000100889/ENSG00000111674/ENSG00000173546/ENSG00000285043/ENSG00000182492/ENSG00000103044/ENSG00000171451
R-HSA-163685	Integration of energy metabolism	5/471	100/8815	0.624758	0.944204	ENSG00000096433/ENSG00000114450/ENSG00000150594/ENSG00000158445/ENSG00000138031	ITPR3/GNB4/ADRA2A/KCNB1/ADCY3	3710/59345/150/3745/109	5	1	ENSG00000158445	4	ENSG00000096433/ENSG00000114450/ENSG00000150594/ENSG00000138031
R-HSA-109581	Apoptosis	8/471	160/8815	0.628008	0.944204	ENSG00000113368/ENSG00000164104/ENSG00000101412/ENSG00000182568/ENSG00000171791/ENSG00000092853/ENSG00000141682/ENSG00000184357	LMNB1/HMGB2/E2F1/SATB1/BCL2/CLSPN/PMAIP1/HIST1H1B	4001/3148/1869/6304/596/63967/5366/3009	8	1	ENSG00000182568	7	ENSG00000113368/ENSG00000164104/ENSG00000101412/ENSG00000171791/ENSG00000092853/ENSG00000141682/ENSG00000184357
R-HSA-140875	Common Pathway of Fibrin Clot Formation	1/471	18/8815	0.6282	0.944204	ENSG00000196415	PRTN3	5657	1	0		1	ENSG00000196415
R-HSA-1482801	Acyl chain remodelling of PS	1/471	18/8815	0.6282	0.944204	ENSG00000116711	PLA2G4A	5321	1	1	ENSG00000116711	0
R-HSA-163615	PKA activation	1/471	18/8815	0.6282	0.944204	ENSG00000138031	ADCY3	109	1	0		1	ENSG00000138031
R-HSA-1839117	Signaling by cytosolic FGFR1 fusion mutants	1/471	18/8815	0.6282	0.944204	ENSG00000119397	CNTRL	11064	1	0		1	ENSG00000119397
R-HSA-197264	Nicotinamide salvaging	1/471	18/8815	0.6282	0.944204	ENSG00000180432	CYP8B1	1582	1	1	ENSG00000180432	0
R-HSA-2243919	Crosslinking of collagen fibrils	1/471	18/8815	0.6282	0.944204	ENSG00000115318	LOXL3	84695	1	0		1	ENSG00000115318
R-HSA-392170	ADP signalling through P2Y purinoceptor 12	1/471	18/8815	0.6282	0.944204	ENSG00000114450	GNB4	59345	1	0		1	ENSG00000114450
R-HSA-418217	G beta:gamma signalling through PLC beta	1/471	18/8815	0.6282	0.944204	ENSG00000114450	GNB4	59345	1	0		1	ENSG00000114450
R-HSA-5621480	Dectin-2 family	1/471	18/8815	0.6282	0.944204	ENSG00000176945	MUC20	200958	1	1	ENSG00000176945	0
R-HSA-187577	SCF(Skp2)-mediated degradation of p27/p21	3/471	60/8815	0.629069	0.944204	ENSG00000145386/ENSG00000124762/ENSG00000175305	CCNA2/CDKN1A/CCNE2	890/1026/9134	3	0		3	ENSG00000145386/ENSG00000124762/ENSG00000175305
R-HSA-425407	SLC-mediated transmembrane transport	10/471	200/8815	0.63203	0.94684	ENSG00000115902/ENSG00000141526/ENSG00000050438/ENSG00000047457/ENSG00000149150/ENSG00000188338/ENSG00000151012/ENSG00000155380/ENSG00000176463/ENSG00000140519	SLC1A4/SLC16A3/SLC4A8/CP/SLC43A1/SLC38A3/SLC7A11/SLC16A1/SLCO3A1/RHCG	6509/9123/9498/1356/8501/10991/23657/6566/28232/51458	10	1	ENSG00000140519	9	ENSG00000115902/ENSG00000141526/ENSG00000050438/ENSG00000047457/ENSG00000149150/ENSG00000188338/ENSG00000151012/ENSG00000155380/ENSG00000176463
R-HSA-5250913	Positive epigenetic regulation of rRNA expression	5/471	101/8815	0.633574	0.947343	ENSG00000188486/ENSG00000124795/ENSG00000164032/ENSG00000197153/ENSG00000184260	H2AFX/DEK/H2AFZ/HIST1H3J/HIST2H2AC	3014/7913/3015/8356/8338	5	0		5	ENSG00000188486/ENSG00000124795/ENSG00000164032/ENSG00000197153/ENSG00000184260
R-HSA-70326	Glucose metabolism	4/471	81/8815	0.635441	0.948329	ENSG00000067057/ENSG00000100889/ENSG00000111674/ENSG00000285043	PFKP/PCK2/ENO2/ALDOA	5214/5106/2026/226	4	0		4	ENSG00000067057/ENSG00000100889/ENSG00000111674/ENSG00000285043
R-HSA-392451	G beta:gamma signalling through PI3Kgamma	2/471	40/8815	0.638379	0.948463	ENSG00000114450/ENSG00000091181	GNB4/IL5RA	59345/3568	2	0		2	ENSG00000114450/ENSG00000091181
R-HSA-110320	Translesion Synthesis by POLH	1/471	19/8815	0.648106	0.948463	ENSG00000132646	PCNA	5111	1	0		1	ENSG00000132646
R-HSA-111931	PKA-mediated phosphorylation of CREB	1/471	19/8815	0.648106	0.948463	ENSG00000138031	ADCY3	109	1	0		1	ENSG00000138031
R-HSA-1296041	Activation of G protein gated Potassium channels	1/471	19/8815	0.648106	0.948463	ENSG00000162989	KCNJ3	3760	1	1	ENSG00000162989	0
R-HSA-1296059	G protein gated Potassium channels	1/471	19/8815	0.648106	0.948463	ENSG00000162989	KCNJ3	3760	1	1	ENSG00000162989	0
R-HSA-3232118	SUMOylation of transcription factors	1/471	19/8815	0.648106	0.948463	ENSG00000008196	TFAP2B	7021	1	1	ENSG00000008196	0
R-HSA-3928664	Ephrin signaling	1/471	19/8815	0.648106	0.948463	ENSG00000125266	EFNB2	1948	1	1	ENSG00000125266	0
R-HSA-500657	Presynaptic function of Kainate receptors	1/471	19/8815	0.648106	0.948463	ENSG00000114450	GNB4	59345	1	0		1	ENSG00000114450
R-HSA-997272	Inhibition of voltage gated Ca2+ channels via Gbeta/gamma subunits	1/471	19/8815	0.648106	0.948463	ENSG00000162989	KCNJ3	3760	1	1	ENSG00000162989	0
R-HSA-9018519	Estrogen-dependent gene expression	7/471	143/8815	0.64858	0.948463	ENSG00000182481/ENSG00000188486/ENSG00000164032/ENSG00000171791/ENSG00000160182/ENSG00000197153/ENSG00000184260	KPNA2/H2AFX/H2AFZ/BCL2/TFF1/HIST1H3J/HIST2H2AC	3838/3014/3015/596/7031/8356/8338	7	0		7	ENSG00000182481/ENSG00000188486/ENSG00000164032/ENSG00000171791/ENSG00000160182/ENSG00000197153/ENSG00000184260
R-HSA-5357801	Programmed Cell Death	8/471	163/8815	0.648821	0.948463	ENSG00000113368/ENSG00000164104/ENSG00000101412/ENSG00000182568/ENSG00000171791/ENSG00000092853/ENSG00000141682/ENSG00000184357	LMNB1/HMGB2/E2F1/SATB1/BCL2/CLSPN/PMAIP1/HIST1H1B	4001/3148/1869/6304/596/63967/5366/3009	8	1	ENSG00000182568	7	ENSG00000113368/ENSG00000164104/ENSG00000101412/ENSG00000171791/ENSG00000092853/ENSG00000141682/ENSG00000184357
R-HSA-1660662	Glycosphingolipid metabolism	2/471	41/8815	0.651822	0.951079	ENSG00000180801/ENSG00000135454	ARSJ/B4GALNT1	79642/2583	2	1	ENSG00000180801	1	ENSG00000135454
R-HSA-1474290	Collagen formation	4/471	83/8815	0.654543	0.953114	ENSG00000130635/ENSG00000053747/ENSG00000110811/ENSG00000115318	COL5A1/LAMA3/P3H3/LOXL3	1289/3909/10536/84695	4	1	ENSG00000130635	3	ENSG00000053747/ENSG00000110811/ENSG00000115318
R-HSA-6782210	Gap-filling DNA repair synthesis and ligation in TC-NER	3/471	63/8815	0.661974	0.953114	ENSG00000132646/ENSG00000105486/ENSG00000100479	PCNA/LIG1/POLE2	5111/3978/5427	3	0		3	ENSG00000132646/ENSG00000105486/ENSG00000100479
R-HSA-70171	Glycolysis	3/471	63/8815	0.661974	0.953114	ENSG00000067057/ENSG00000111674/ENSG00000285043	PFKP/ENO2/ALDOA	5214/2026/226	3	0		3	ENSG00000067057/ENSG00000111674/ENSG00000285043
R-HSA-8873719	RAB geranylgeranylation	3/471	63/8815	0.661974	0.953114	ENSG00000123892/ENSG00000069974/ENSG00000100228	RAB38/RAB27A/RAB36	23682/5873/9609	3	0		3	ENSG00000123892/ENSG00000069974/ENSG00000100228
R-HSA-6798695	Neutrophil degranulation	21/471	421/8815	0.662186	0.953114	ENSG00000171236/ENSG00000173391/ENSG00000102837/ENSG00000196415/ENSG00000069974/ENSG00000172232/ENSG00000179869/ENSG00000197561/ENSG00000002726/ENSG00000012779/ENSG00000285043/ENSG00000127329/ENSG00000143556/ENSG00000184584/ENSG00000169403/ENSG00000140284/ENSG00000110934/ENSG00000182885/ENSG00000133048/ENSG00000118804/ENSG00000028137	LRG1/OLR1/OLFM4/PRTN3/RAB27A/AZU1/ABCA13/ELANE/AOC1/ALOX5/ALDOA/PTPRB/S100A7/TMEM173/PTAFR/SLC27A2/BIN2/ADGRG3/CHI3L1/STBD1/TNFRSF1B	116844/4973/10562/5657/5873/566/154664/1991/26/240/226/5787/6278/340061/5724/11001/51411/222487/1116/8987/7133	21	6	ENSG00000173391/ENSG00000102837/ENSG00000179869/ENSG00000012779/ENSG00000127329/ENSG00000110934	15	ENSG00000171236/ENSG00000196415/ENSG00000069974/ENSG00000172232/ENSG00000197561/ENSG00000002726/ENSG00000285043/ENSG00000143556/ENSG00000184584/ENSG00000169403/ENSG00000140284/ENSG00000182885/ENSG00000133048/ENSG00000118804/ENSG00000028137
R-HSA-5696399	Global Genome Nucleotide Excision Repair (GG-NER)	4/471	84/8815	0.66384	0.953114	ENSG00000132646/ENSG00000134574/ENSG00000105486/ENSG00000100479	PCNA/DDB2/LIG1/POLE2	5111/1643/3978/5427	4	0		4	ENSG00000132646/ENSG00000134574/ENSG00000105486/ENSG00000100479
R-HSA-177929	Signaling by EGFR	2/471	42/8815	0.664865	0.953114	ENSG00000136158/ENSG00000164056	SPRY2/SPRY1	10253/10252	2	2	ENSG00000136158/ENSG00000164056	0
R-HSA-445144	Signal transduction by L1	1/471	20/8815	0.666949	0.953114	ENSG00000005961	ITGA2B	3674	1	0		1	ENSG00000005961
R-HSA-6803204	TP53 Regulates Transcription of Genes Involved in Cytochrome C Release	1/471	20/8815	0.666949	0.953114	ENSG00000141682	PMAIP1	5366	1	0		1	ENSG00000141682
R-HSA-69563	p53-Dependent G1 DNA Damage Response	3/471	64/8815	0.672462	0.953114	ENSG00000145386/ENSG00000124762/ENSG00000175305	CCNA2/CDKN1A/CCNE2	890/1026/9134	3	0		3	ENSG00000145386/ENSG00000124762/ENSG00000175305
R-HSA-69580	p53-Dependent G1/S DNA damage checkpoint	3/471	64/8815	0.672462	0.953114	ENSG00000145386/ENSG00000124762/ENSG00000175305	CCNA2/CDKN1A/CCNE2	890/1026/9134	3	0		3	ENSG00000145386/ENSG00000124762/ENSG00000175305
R-HSA-5687128	MAPK6/MAPK4 signaling	4/471	85/8815	0.672965	0.953114	ENSG00000170312/ENSG00000163171/ENSG00000175832/ENSG00000160145	CDK1/CDC42EP3/ETV4/KALRN	983/10602/2118/8997	4	1	ENSG00000163171	3	ENSG00000170312/ENSG00000175832/ENSG00000160145
R-HSA-73777	RNA Polymerase I Chain Elongation	4/471	85/8815	0.672965	0.953114	ENSG00000188486/ENSG00000164032/ENSG00000197153/ENSG00000184260	H2AFX/H2AFZ/HIST1H3J/HIST2H2AC	3014/3015/8356/8338	4	0		4	ENSG00000188486/ENSG00000164032/ENSG00000197153/ENSG00000184260
R-HSA-2173793	Transcriptional activity of SMAD2/SMAD3:SMAD4 heterotrimer	2/471	43/8815	0.677511	0.953114	ENSG00000147883/ENSG00000080839	CDKN2B/RBL1	1030/5933	2	1	ENSG00000147883	1	ENSG00000080839
R-HSA-397795	G-protein beta:gamma signalling	2/471	43/8815	0.677511	0.953114	ENSG00000114450/ENSG00000091181	GNB4/IL5RA	59345/3568	2	0		2	ENSG00000114450/ENSG00000091181
R-HSA-512988	Interleukin-3, 5 and GM-CSF signaling	2/471	43/8815	0.677511	0.953114	ENSG00000168918/ENSG00000091181	INPP5D/IL5RA	3635/3568	2	1	ENSG00000168918	1	ENSG00000091181
R-HSA-5633008	TP53 Regulates Transcription of Cell Death Genes	2/471	43/8815	0.677511	0.953114	ENSG00000089685/ENSG00000141682	BIRC5/PMAIP1	332/5366	2	0		2	ENSG00000089685/ENSG00000141682
R-HSA-174154	APC/C:Cdc20 mediated degradation of Securin	3/471	65/8815	0.682709	0.953114	ENSG00000164611/ENSG00000117399/ENSG00000175063	PTTG1/CDC20/UBE2C	9232/991/11065	3	0		3	ENSG00000164611/ENSG00000117399/ENSG00000175063
R-HSA-1250196	SHC1 events in ERBB2 signaling	1/471	21/8815	0.684785	0.953114	ENSG00000124882	EREG	2069	1	0		1	ENSG00000124882
R-HSA-202040	G-protein activation	1/471	21/8815	0.684785	0.953114	ENSG00000114450	GNB4	59345	1	0		1	ENSG00000114450
R-HSA-210500	Glutamate Neurotransmitter Release Cycle	1/471	21/8815	0.684785	0.953114	ENSG00000143847	PPFIA4	8497	1	0		1	ENSG00000143847
R-HSA-212676	Dopamine Neurotransmitter Release Cycle	1/471	21/8815	0.684785	0.953114	ENSG00000143847	PPFIA4	8497	1	0		1	ENSG00000143847
R-HSA-420092	Glucagon-type ligand receptors	1/471	21/8815	0.684785	0.953114	ENSG00000114450	GNB4	59345	1	0		1	ENSG00000114450
R-HSA-428930	Thromboxane signalling through TP receptor	1/471	21/8815	0.684785	0.953114	ENSG00000114450	GNB4	59345	1	0		1	ENSG00000114450
R-HSA-6783589	Interleukin-6 family signaling	1/471	21/8815	0.684785	0.953114	ENSG00000006016	CRLF1	9244	1	0		1	ENSG00000006016
R-HSA-8854691	Interleukin-20 family signaling	1/471	21/8815	0.684785	0.953114	ENSG00000142677	IL22RA1	58985	1	0		1	ENSG00000142677
R-HSA-445717	Aquaporin-mediated transport	2/471	44/8815	0.689766	0.957789	ENSG00000114450/ENSG00000138031	GNB4/ADCY3	59345/109	2	0		2	ENSG00000114450/ENSG00000138031
R-HSA-8939211	ESR-mediated signaling	7/471	149/8815	0.690584	0.957789	ENSG00000182481/ENSG00000188486/ENSG00000164032/ENSG00000171791/ENSG00000160182/ENSG00000197153/ENSG00000184260	KPNA2/H2AFX/H2AFZ/BCL2/TFF1/HIST1H3J/HIST2H2AC	3838/3014/3015/596/7031/8356/8338	7	0		7	ENSG00000182481/ENSG00000188486/ENSG00000164032/ENSG00000171791/ENSG00000160182/ENSG00000197153/ENSG00000184260
R-HSA-5668541	TNFR2 non-canonical NF-kB pathway	4/471	88/8815	0.699306	0.96239	ENSG00000186891/ENSG00000125735/ENSG00000125726/ENSG00000028137	TNFRSF18/TNFSF14/CD70/TNFRSF1B	8784/8740/970/7133	4	1	ENSG00000125735	3	ENSG00000186891/ENSG00000125726/ENSG00000028137
R-HSA-373752	Netrin-1 signaling	2/471	45/8815	0.701636	0.96239	ENSG00000177103/ENSG00000173210	DSCAML1/ABLIM3	57453/22885	2	1	ENSG00000173210	1	ENSG00000177103
R-HSA-2029485	Role of phospholipids in phagocytosis	1/471	22/8815	0.701668	0.96239	ENSG00000096433	ITPR3	3710	1	0		1	ENSG00000096433
R-HSA-392154	Nitric oxide stimulates guanylate cyclase	1/471	22/8815	0.701668	0.96239	ENSG00000007171	NOS2	4843	1	0		1	ENSG00000007171
R-HSA-5620922	BBSome-mediated cargo-targeting to cilium	1/471	22/8815	0.701668	0.96239	ENSG00000128285	MCHR1	2847	1	0		1	ENSG00000128285
R-HSA-8956321	Nucleotide salvage	1/471	22/8815	0.701668	0.96239	ENSG00000167900	TK1	7083	1	0		1	ENSG00000167900
R-HSA-3214841	PKMTs methylate histone lysines	3/471	67/8815	0.702483	0.96239	ENSG00000109685/ENSG00000106462/ENSG00000197153	NSD2/EZH2/HIST1H3J	7468/2146/8356	3	0		3	ENSG00000109685/ENSG00000106462/ENSG00000197153
R-HSA-114508	Effects of PIP2 hydrolysis	1/471	23/8815	0.717648	0.969628	ENSG00000096433	ITPR3	3710	1	0		1	ENSG00000096433
R-HSA-1251985	Nuclear signaling by ERBB4	1/471	23/8815	0.717648	0.969628	ENSG00000124882	EREG	2069	1	0		1	ENSG00000124882
R-HSA-1482788	Acyl chain remodelling of PC	1/471	23/8815	0.717648	0.969628	ENSG00000116711	PLA2G4A	5321	1	1	ENSG00000116711	0
R-HSA-1592389	Activation of Matrix Metalloproteinases	1/471	23/8815	0.717648	0.969628	ENSG00000197561	ELANE	1991	1	0		1	ENSG00000197561
R-HSA-449836	Other interleukin signaling	1/471	23/8815	0.717648	0.969628	ENSG00000196415	PRTN3	5657	1	0		1	ENSG00000196415
R-HSA-5223345	Miscellaneous transport and binding events	1/471	23/8815	0.717648	0.969628	ENSG00000148700	ADD3	120	1	0		1	ENSG00000148700
R-HSA-9006115	Signaling by NTRK2 (TRKB)	1/471	23/8815	0.717648	0.969628	ENSG00000156299	TIAM1	7074	1	0		1	ENSG00000156299
R-HSA-975576	N-glycan antennae elongation in the medial/trans-Golgi	1/471	23/8815	0.717648	0.969628	ENSG00000148488	ST8SIA6	338596	1	0		1	ENSG00000148488
R-HSA-1980143	Signaling by NOTCH1	3/471	69/8815	0.721306	0.97128	ENSG00000214357/ENSG00000114315/ENSG00000107954	NEURL1B/HES1/NEURL1	54492/3280/9148	3	1	ENSG00000114315	2	ENSG00000214357/ENSG00000107954
R-HSA-1483257	Phospholipid metabolism	9/471	195/8815	0.72197	0.97128	ENSG00000163898/ENSG00000185361/ENSG00000091622/ENSG00000167588/ENSG00000116711/ENSG00000145779/ENSG00000168004/ENSG00000102230/ENSG00000168918	LIPH/TNFAIP8L1/PITPNM3/GPD1/PLA2G4A/TNFAIP8/HRASLS5/PCYT1B/INPP5D	200879/126282/83394/2819/5321/25816/117245/9468/3635	9	4	ENSG00000163898/ENSG00000167588/ENSG00000116711/ENSG00000168918	5	ENSG00000185361/ENSG00000091622/ENSG00000145779/ENSG00000168004/ENSG00000102230
R-HSA-1296065	Inwardly rectifying K+ channels	1/471	24/8815	0.732774	0.97128	ENSG00000162989	KCNJ3	3760	1	1	ENSG00000162989	0
R-HSA-191273	Cholesterol biosynthesis	1/471	24/8815	0.732774	0.97128	ENSG00000143815	LBR	3930	1	0		1	ENSG00000143815
R-HSA-196071	Metabolism of steroid hormones	1/471	24/8815	0.732774	0.97128	ENSG00000108786	HSD17B1	3292	1	1	ENSG00000108786	0
R-HSA-264876	Insulin processing	1/471	24/8815	0.732774	0.97128	ENSG00000069974	RAB27A	5873	1	0		1	ENSG00000069974
R-HSA-3371571	HSF1-dependent transactivation	1/471	24/8815	0.732774	0.97128	ENSG00000126803	HSPA2	3306	1	0		1	ENSG00000126803
R-HSA-425410	Metal ion SLC transporters	1/471	24/8815	0.732774	0.97128	ENSG00000047457	CP	1356	1	0		1	ENSG00000047457
R-HSA-5601884	PIWI-interacting RNA (piRNA) biogenesis	1/471	24/8815	0.732774	0.97128	ENSG00000095627	TDRD1	56165	1	0		1	ENSG00000095627
R-HSA-5654732	Negative regulation of FGFR3 signaling	1/471	24/8815	0.732774	0.97128	ENSG00000136158	SPRY2	10253	1	1	ENSG00000136158	0
R-HSA-73980	RNA Polymerase III Transcription Termination	1/471	24/8815	0.732774	0.97128	ENSG00000147862	NFIB	4781	1	1	ENSG00000147862	0
R-HSA-1500931	Cell-Cell communication	5/471	114/8815	0.736164	0.97128	ENSG00000163347/ENSG00000053747/ENSG00000113946/ENSG00000214274/ENSG00000184113	CLDN1/LAMA3/CLDN16/ANG/CLDN5	9076/3909/10686/283/7122	5	2	ENSG00000163347/ENSG00000113946	3	ENSG00000053747/ENSG00000214274/ENSG00000184113
R-HSA-8878166	Transcriptional regulation by RUNX2	5/471	114/8815	0.736164	0.97128	ENSG00000134057/ENSG00000170312/ENSG00000124762/ENSG00000114315/ENSG00000178573	CCNB1/CDK1/CDKN1A/HES1/MAF	891/983/1026/3280/4094	5	2	ENSG00000114315/ENSG00000178573	3	ENSG00000134057/ENSG00000170312/ENSG00000124762
R-HSA-1169408	ISG15 antiviral mechanism	3/471	71/8815	0.73919	0.97128	ENSG00000182481/ENSG00000185745/ENSG00000157601	KPNA2/IFIT1/MX1	3838/3434/4599	3	0		3	ENSG00000182481/ENSG00000185745/ENSG00000157601
R-HSA-1169410	Antiviral mechanism by IFN-stimulated genes	3/471	71/8815	0.73919	0.97128	ENSG00000182481/ENSG00000185745/ENSG00000157601	KPNA2/IFIT1/MX1	3838/3434/4599	3	0		3	ENSG00000182481/ENSG00000185745/ENSG00000157601
R-HSA-446193	Biosynthesis of the N-glycan precursor (dolichol lipid-linked oligosaccharide, LLO) and transfer to a nascent protein	3/471	71/8815	0.73919	0.97128	ENSG00000070731/ENSG00000111728/ENSG00000148488	ST6GALNAC2/ST8SIA1/ST8SIA6	10610/6489/338596	3	1	ENSG00000111728	2	ENSG00000070731/ENSG00000148488
R-HSA-375170	CDO in myogenesis	1/471	25/8815	0.747091	0.97128	ENSG00000196628	TCF4	6925	1	1	ENSG00000196628	0
R-HSA-525793	Myogenesis	1/471	25/8815	0.747091	0.97128	ENSG00000196628	TCF4	6925	1	1	ENSG00000196628	0
R-HSA-5654726	Negative regulation of FGFR1 signaling	1/471	25/8815	0.747091	0.97128	ENSG00000136158	SPRY2	10253	1	1	ENSG00000136158	0
R-HSA-5654727	Negative regulation of FGFR2 signaling	1/471	25/8815	0.747091	0.97128	ENSG00000136158	SPRY2	10253	1	1	ENSG00000136158	0
R-HSA-5654733	Negative regulation of FGFR4 signaling	1/471	25/8815	0.747091	0.97128	ENSG00000136158	SPRY2	10253	1	1	ENSG00000136158	0
R-HSA-5674400	Constitutive Signaling by AKT1 E17K in Cancer	1/471	25/8815	0.747091	0.97128	ENSG00000124762	CDKN1A	1026	1	0		1	ENSG00000124762
R-HSA-4420097	VEGFA-VEGFR2 Pathway	4/471	94/8815	0.747329	0.97128	ENSG00000096433/ENSG00000176170/ENSG00000167601/ENSG00000116701	ITPR3/SPHK1/AXL/NCF2	3710/8877/558/4688	4	1	ENSG00000116701	3	ENSG00000096433/ENSG00000176170/ENSG00000167601
R-HSA-193704	p75 NTR receptor-mediated signalling	4/471	95/8815	0.754735	0.978217	ENSG00000137135/ENSG00000156299/ENSG00000160145/ENSG00000146426	ARHGEF39/TIAM1/KALRN/TIAM2	84904/7074/8997/26230	4	1	ENSG00000146426	3	ENSG00000137135/ENSG00000156299/ENSG00000160145
R-HSA-6802949	Signaling by RAS mutants	2/471	50/8815	0.75543	0.978217	ENSG00000115414/ENSG00000005961	FN1/ITGA2B	2335/3674	2	0		2	ENSG00000115414/ENSG00000005961
R-HSA-112314	Neurotransmitter receptors and postsynaptic signal transmission	5/471	117/8815	0.756596	0.978217	ENSG00000114450/ENSG00000138031/ENSG00000162989/ENSG00000011677/ENSG00000058335	GNB4/ADCY3/KCNJ3/GABRA3/RASGRF1	59345/109/3760/2556/5923	5	3	ENSG00000162989/ENSG00000011677/ENSG00000058335	2	ENSG00000114450/ENSG00000138031
R-HSA-1483191	Synthesis of PC	1/471	26/8815	0.760643	0.978217	ENSG00000102230	PCYT1B	9468	1	0		1	ENSG00000102230
R-HSA-1839124	FGFR1 mutant receptor activation	1/471	26/8815	0.760643	0.978217	ENSG00000119397	CNTRL	11064	1	0		1	ENSG00000119397
R-HSA-442742	CREB phosphorylation through the activation of Ras	1/471	26/8815	0.760643	0.978217	ENSG00000058335	RASGRF1	5923	1	1	ENSG00000058335	0
R-HSA-1638091	Heparan sulfate/heparin (HS-GAG) metabolism	2/471	51/8815	0.765128	0.978217	ENSG00000173546/ENSG00000182492	CSPG4/BGN	1464/633	2	0		2	ENSG00000173546/ENSG00000182492
R-HSA-69601	Ubiquitin Mediated Degradation of Phosphorylated Cdc25A	2/471	51/8815	0.765128	0.978217	ENSG00000149554/ENSG00000164045	CHEK1/CDC25A	1111/993	2	0		2	ENSG00000149554/ENSG00000164045
R-HSA-69610	p53-Independent DNA Damage Response	2/471	51/8815	0.765128	0.978217	ENSG00000149554/ENSG00000164045	CHEK1/CDC25A	1111/993	2	0		2	ENSG00000149554/ENSG00000164045
R-HSA-69613	p53-Independent G1/S DNA damage checkpoint	2/471	51/8815	0.765128	0.978217	ENSG00000149554/ENSG00000164045	CHEK1/CDC25A	1111/993	2	0		2	ENSG00000149554/ENSG00000164045
R-HSA-389957	Prefoldin mediated transfer of substrate to CCT/TriC	1/471	27/8815	0.77347	0.983779	ENSG00000104833	TUBB4A	10382	1	1	ENSG00000104833	0
R-HSA-1442490	Collagen degradation	2/471	52/8815	0.774491	0.983779	ENSG00000130635/ENSG00000197561	COL5A1/ELANE	1289/1991	2	1	ENSG00000130635	1	ENSG00000197561
R-HSA-5619102	SLC transporter disorders	2/471	52/8815	0.774491	0.983779	ENSG00000047457/ENSG00000155380	CP/SLC16A1	1356/6566	2	0		2	ENSG00000047457/ENSG00000155380
R-HSA-8854050	FBXL7 down-regulates AURKA during mitotic entry and in early mitosis	2/471	52/8815	0.774491	0.983779	ENSG00000087586/ENSG00000183580	AURKA/FBXL7	6790/23194	2	1	ENSG00000183580	1	ENSG00000087586
R-HSA-156580	Phase II - Conjugation of compounds	3/471	76/8815	0.779919	0.986728	ENSG00000213366/ENSG00000099998/ENSG00000134201	GSTM2/GGT5/GSTM5	2946/2687/2949	3	2	ENSG00000213366/ENSG00000134201	1	ENSG00000099998
R-HSA-5578749	Transcriptional regulation by small RNAs	4/471	99/8815	0.782692	0.986728	ENSG00000188486/ENSG00000164032/ENSG00000197153/ENSG00000184260	H2AFX/H2AFZ/HIST1H3J/HIST2H2AC	3014/3015/8356/8338	4	0		4	ENSG00000188486/ENSG00000164032/ENSG00000197153/ENSG00000184260
R-HSA-418555	G alpha (s) signalling events	6/471	143/8815	0.783365	0.986728	ENSG00000114450/ENSG00000138031/ENSG00000184588/ENSG00000065989/ENSG00000043591/ENSG00000132329	GNB4/ADCY3/PDE4B/PDE4A/ADRB1/RAMP1	59345/109/5142/5141/153/10267	6	0		6	ENSG00000114450/ENSG00000138031/ENSG00000184588/ENSG00000065989/ENSG00000043591/ENSG00000132329
R-HSA-174113	SCF-beta-TrCP mediated degradation of Emi1	2/471	53/8815	0.783527	0.986728	ENSG00000117399/ENSG00000112029	CDC20/FBXO5	991/26271	2	0		2	ENSG00000117399/ENSG00000112029
R-HSA-2514859	Inactivation, recovery and regulation of the phototransduction cascade	1/471	28/8815	0.785611	0.986728	ENSG00000108370	RGS9	8787	1	0		1	ENSG00000108370
R-HSA-3000157	Laminin interactions	1/471	28/8815	0.785611	0.986728	ENSG00000053747	LAMA3	3909	1	0		1	ENSG00000053747
R-HSA-8863795	Downregulation of ERBB2 signaling	1/471	28/8815	0.785611	0.986728	ENSG00000124882	EREG	2069	1	0		1	ENSG00000124882
R-HSA-6781827	Transcription-Coupled Nucleotide Excision Repair (TC-NER)	3/471	77/8815	0.787406	0.987402	ENSG00000132646/ENSG00000105486/ENSG00000100479	PCNA/LIG1/POLE2	5111/3978/5427	3	0		3	ENSG00000132646/ENSG00000105486/ENSG00000100479
R-HSA-1483255	PI Metabolism	3/471	78/8815	0.79468	0.988508	ENSG00000185361/ENSG00000145779/ENSG00000168918	TNFAIP8L1/TNFAIP8/INPP5D	126282/25816/3635	3	1	ENSG00000168918	2	ENSG00000185361/ENSG00000145779
R-HSA-140877	Formation of Fibrin Clot (Clotting Cascade)	1/471	29/8815	0.797103	0.988508	ENSG00000196415	PRTN3	5657	1	0		1	ENSG00000196415
R-HSA-196807	Nicotinate metabolism	1/471	29/8815	0.797103	0.988508	ENSG00000180432	CYP8B1	1582	1	1	ENSG00000180432	0
R-HSA-2514856	The phototransduction cascade	1/471	29/8815	0.797103	0.988508	ENSG00000108370	RGS9	8787	1	0		1	ENSG00000108370
R-HSA-2871809	FCERI mediated Ca+2 mobilization	1/471	29/8815	0.797103	0.988508	ENSG00000096433	ITPR3	3710	1	0		1	ENSG00000096433
R-HSA-418990	Adherens junctions interactions	1/471	29/8815	0.797103	0.988508	ENSG00000214274	ANG	283	1	0		1	ENSG00000214274
R-HSA-456926	Thrombin signalling through proteinase activated receptors (PARs)	1/471	29/8815	0.797103	0.988508	ENSG00000114450	GNB4	59345	1	0		1	ENSG00000114450
R-HSA-211000	Gene Silencing by RNA	5/471	125/8815	0.805253	0.995094	ENSG00000188486/ENSG00000164032/ENSG00000197153/ENSG00000095627/ENSG00000184260	H2AFX/H2AFZ/HIST1H3J/TDRD1/HIST2H2AC	3014/3015/8356/56165/8338	5	0		5	ENSG00000188486/ENSG00000164032/ENSG00000197153/ENSG00000095627/ENSG00000184260
R-HSA-451326	Activation of kainate receptors upon glutamate binding	1/471	30/8815	0.80798	0.995094	ENSG00000114450	GNB4	59345	1	0		1	ENSG00000114450
R-HSA-4641262	Disassembly of the destruction complex and recruitment of AXIN to the membrane	1/471	30/8815	0.80798	0.995094	ENSG00000125084	WNT1	7471	1	0		1	ENSG00000125084
R-HSA-8964043	Plasma lipoprotein clearance	1/471	30/8815	0.80798	0.995094	ENSG00000147852	VLDLR	7436	1	0		1	ENSG00000147852
R-HSA-375165	NCAM signaling for neurite out-growth	2/471	56/8815	0.808751	0.995094	ENSG00000130635/ENSG00000171119	COL5A1/NRTN	1289/4902	2	1	ENSG00000130635	1	ENSG00000171119
R-HSA-73854	RNA Polymerase I Promoter Clearance	4/471	104/8815	0.814015	1	ENSG00000188486/ENSG00000164032/ENSG00000197153/ENSG00000184260	H2AFX/H2AFZ/HIST1H3J/HIST2H2AC	3014/3015/8356/8338	4	0		4	ENSG00000188486/ENSG00000164032/ENSG00000197153/ENSG00000184260
R-HSA-6802952	Signaling by BRAF and RAF fusions	2/471	57/8815	0.81656	1	ENSG00000115414/ENSG00000005961	FN1/ITGA2B	2335/3674	2	0		2	ENSG00000115414/ENSG00000005961
R-HSA-5683057	MAPK family signaling cascades	11/471	257/8815	0.817063	1	ENSG00000170312/ENSG00000115414/ENSG00000005961/ENSG00000163171/ENSG00000175832/ENSG00000160145/ENSG00000130829/ENSG00000124882/ENSG00000171119/ENSG00000058335/ENSG00000091181	CDK1/FN1/ITGA2B/CDC42EP3/ETV4/KALRN/DUSP9/EREG/NRTN/RASGRF1/IL5RA	983/2335/3674/10602/2118/8997/1852/2069/4902/5923/3568	11	2	ENSG00000163171/ENSG00000058335	9	ENSG00000170312/ENSG00000115414/ENSG00000005961/ENSG00000175832/ENSG00000160145/ENSG00000130829/ENSG00000124882/ENSG00000171119/ENSG00000091181
R-HSA-425397	Transport of vitamins, nucleosides, and related molecules	1/471	31/8815	0.818275	1	ENSG00000176463	SLCO3A1	28232	1	0		1	ENSG00000176463
R-HSA-4086398	Ca2+ pathway	2/471	58/8815	0.824082	1	ENSG00000096433/ENSG00000114450	ITPR3/GNB4	3710/59345	2	0		2	ENSG00000096433/ENSG00000114450
R-HSA-73864	RNA Polymerase I Transcription	4/471	106/8815	0.825467	1	ENSG00000188486/ENSG00000164032/ENSG00000197153/ENSG00000184260	H2AFX/H2AFZ/HIST1H3J/HIST2H2AC	3014/3015/8356/8338	4	0		4	ENSG00000188486/ENSG00000164032/ENSG00000197153/ENSG00000184260
R-HSA-428157	Sphingolipid metabolism	3/471	83/8815	0.828001	1	ENSG00000180801/ENSG00000135454/ENSG00000176170	ARSJ/B4GALNT1/SPHK1	79642/2583/8877	3	1	ENSG00000180801	2	ENSG00000135454/ENSG00000176170
R-HSA-114604	GPVI-mediated activation cascade	1/471	32/8815	0.828019	1	ENSG00000088053	GP6	51206	1	0		1	ENSG00000088053
R-HSA-1266695	Interleukin-7 signaling	1/471	32/8815	0.828019	1	ENSG00000197153	HIST1H3J	8356	1	0		1	ENSG00000197153
R-HSA-2173782	Binding and Uptake of Ligands by Scavenger Receptors	1/471	32/8815	0.828019	1	ENSG00000113140	SPARC	6678	1	0		1	ENSG00000113140
R-HSA-174824	Plasma lipoprotein assembly, remodeling, and clearance	2/471	59/8815	0.831326	1	ENSG00000147852/ENSG00000099904	VLDLR/ZDHHC8	7436/29801	2	1	ENSG00000099904	1	ENSG00000147852
R-HSA-5655302	Signaling by FGFR1 in disease	1/471	33/8815	0.837242	1	ENSG00000119397	CNTRL	11064	1	0		1	ENSG00000119397
R-HSA-5696398	Nucleotide Excision Repair	4/471	109/8815	0.841546	1	ENSG00000132646/ENSG00000134574/ENSG00000105486/ENSG00000100479	PCNA/DDB2/LIG1/POLE2	5111/1643/3978/5427	4	0		4	ENSG00000132646/ENSG00000134574/ENSG00000105486/ENSG00000100479
R-HSA-112315	Transmission across Chemical Synapses	7/471	177/8815	0.841764	1	ENSG00000114450/ENSG00000138031/ENSG00000162989/ENSG00000153956/ENSG00000143847/ENSG00000011677/ENSG00000058335	GNB4/ADCY3/KCNJ3/CACNA2D1/PPFIA4/GABRA3/RASGRF1	59345/109/3760/781/8497/2556/5923	7	4	ENSG00000162989/ENSG00000153956/ENSG00000011677/ENSG00000058335	3	ENSG00000114450/ENSG00000138031/ENSG00000143847
R-HSA-5688426	Deubiquitination	11/471	264/8815	0.842397	1	ENSG00000145386/ENSG00000170312/ENSG00000117399/ENSG00000012048/ENSG00000134574/ENSG00000092853/ENSG00000164045/ENSG00000138376/ENSG00000118939/ENSG00000133135/ENSG00000184260	CCNA2/CDK1/CDC20/BRCA1/DDB2/CLSPN/CDC25A/BARD1/UCHL3/RNF128/HIST2H2AC	890/983/991/672/1643/63967/993/580/7347/79589/8338	11	2	ENSG00000118939/ENSG00000133135	9	ENSG00000145386/ENSG00000170312/ENSG00000117399/ENSG00000012048/ENSG00000134574/ENSG00000092853/ENSG00000164045/ENSG00000138376/ENSG00000184260
R-HSA-5654741	Signaling by FGFR3	1/471	35/8815	0.854233	1	ENSG00000136158	SPRY2	10253	1	1	ENSG00000136158	0
R-HSA-5654743	Signaling by FGFR4	1/471	35/8815	0.854233	1	ENSG00000136158	SPRY2	10253	1	1	ENSG00000136158	0
R-HSA-983695	Antigen activates B Cell Receptor (BCR) leading to generation of second messengers	1/471	35/8815	0.854233	1	ENSG00000096433	ITPR3	3710	1	0		1	ENSG00000096433
R-HSA-1989781	PPARA activates gene expression	4/471	112/8815	0.856365	1	ENSG00000149485/ENSG00000140465/ENSG00000146426/ENSG00000148677	FADS1/CYP1A1/TIAM2/ANKRD1	3992/1543/26230/27063	4	3	ENSG00000140465/ENSG00000146426/ENSG00000148677	1	ENSG00000149485
R-HSA-1650814	Collagen biosynthesis and modifying enzymes	2/471	63/8815	0.857685	1	ENSG00000130635/ENSG00000110811	COL5A1/P3H3	1289/10536	2	1	ENSG00000130635	1	ENSG00000110811
R-HSA-163841	Gamma carboxylation, hypusine formation and arylsulfatase activation	1/471	36/8815	0.862052	1	ENSG00000180801	ARSJ	79642	1	1	ENSG00000180801	0
R-HSA-6782135	Dual incision in TC-NER	2/471	64/8815	0.86366	1	ENSG00000132646/ENSG00000100479	PCNA/POLE2	5111/5427	2	0		2	ENSG00000132646/ENSG00000100479
R-HSA-400206	Regulation of lipid metabolism by Peroxisome proliferator-activated receptor alpha (PPARalpha)	4/471	114/8815	0.865576	1	ENSG00000149485/ENSG00000140465/ENSG00000146426/ENSG00000148677	FADS1/CYP1A1/TIAM2/ANKRD1	3992/1543/26230/27063	4	3	ENSG00000140465/ENSG00000146426/ENSG00000148677	1	ENSG00000149485
R-HSA-2428928	IRS-related events triggered by IGF1R	1/471	37/8815	0.869453	1	ENSG00000167244	IGF2	3481	1	0		1	ENSG00000167244
R-HSA-2404192	Signaling by Type 1 Insulin-like Growth Factor 1 Receptor (IGF1R)	1/471	38/8815	0.876458	1	ENSG00000167244	IGF2	3481	1	0		1	ENSG00000167244
R-HSA-2428924	IGF1R signaling cascade	1/471	38/8815	0.876458	1	ENSG00000167244	IGF2	3481	1	0		1	ENSG00000167244
R-HSA-5696394	DNA Damage Recognition in GG-NER	1/471	38/8815	0.876458	1	ENSG00000134574	DDB2	1643	1	0		1	ENSG00000134574
R-HSA-204005	COPII-mediated vesicle transport	2/471	67/8815	0.880232	1	ENSG00000174871/ENSG00000109321	CNIH2/AREG	254263/374	2	0		2	ENSG00000174871/ENSG00000109321
R-HSA-5668914	Diseases of metabolism	3/471	93/8815	0.880932	1	ENSG00000111012/ENSG00000171954/ENSG00000135929	CYP27B1/CYP4F22/CYP27A1	1594/126410/1593	3	0		3	ENSG00000111012/ENSG00000171954/ENSG00000135929
R-HSA-5689880	Ub-specific processing proteases	7/471	188/8815	0.882108	1	ENSG00000145386/ENSG00000117399/ENSG00000134574/ENSG00000092853/ENSG00000164045/ENSG00000133135/ENSG00000184260	CCNA2/CDC20/DDB2/CLSPN/CDC25A/RNF128/HIST2H2AC	890/991/1643/63967/993/79589/8338	7	1	ENSG00000133135	6	ENSG00000145386/ENSG00000117399/ENSG00000134574/ENSG00000092853/ENSG00000164045/ENSG00000184260
R-HSA-168276	NS1 Mediated Effects on Host Pathways	1/471	39/8815	0.883088	1	ENSG00000182481	KPNA2	3838	1	0		1	ENSG00000182481
R-HSA-8878159	Transcriptional regulation by RUNX3	3/471	94/8815	0.885336	1	ENSG00000124762/ENSG00000114315/ENSG00000118523	CDKN1A/HES1/CTGF	1026/3280/1490	3	2	ENSG00000114315/ENSG00000118523	1	ENSG00000124762
R-HSA-983712	Ion channel transport	6/471	167/8815	0.888529	1	ENSG00000131620/ENSG00000130270/ENSG00000118729/ENSG00000118322/ENSG00000198626/ENSG00000137726	ANO1/ATP8B3/CASQ2/ATP10B/RYR2/FXYD6	55107/148229/845/23120/6262/53826	6	3	ENSG00000118729/ENSG00000118322/ENSG00000198626	3	ENSG00000131620/ENSG00000130270/ENSG00000137726
R-HSA-5675221	Negative regulation of MAPK pathway	1/471	40/8815	0.889362	1	ENSG00000130829	DUSP9	1852	1	0		1	ENSG00000130829
R-HSA-8948216	Collagen chain trimerization	1/471	40/8815	0.889362	1	ENSG00000130635	COL5A1	1289	1	1	ENSG00000130635	0
R-HSA-6807878	COPI-mediated anterograde transport	3/471	95/8815	0.889595	1	ENSG00000123416/ENSG00000104833/ENSG00000029534	TUBA1B/TUBB4A/ANK1	10376/10382/286	3	2	ENSG00000104833/ENSG00000029534	1	ENSG00000123416
R-HSA-1445148	Translocation of GLUT4 to the plasma membrane	2/471	69/8815	0.890226	1	ENSG00000123416/ENSG00000104833	TUBA1B/TUBB4A	10376/10382	2	1	ENSG00000104833	1	ENSG00000123416
R-HSA-9006934	Signaling by Receptor Tyrosine Kinases	17/471	411/8815	0.893536	1	ENSG00000096433/ENSG00000115414/ENSG00000131746/ENSG00000149554/ENSG00000130635/ENSG00000136158/ENSG00000053747/ENSG00000156299/ENSG00000176170/ENSG00000164056/ENSG00000124882/ENSG00000102755/ENSG00000167244/ENSG00000167601/ENSG00000119630/ENSG00000116701/ENSG00000176945	ITPR3/FN1/TNS4/CHEK1/COL5A1/SPRY2/LAMA3/TIAM1/SPHK1/SPRY1/EREG/FLT1/IGF2/AXL/PGF/NCF2/MUC20	3710/2335/84951/1111/1289/10253/3909/7074/8877/10252/2069/2321/3481/558/5228/4688/200958	17	5	ENSG00000130635/ENSG00000136158/ENSG00000164056/ENSG00000116701/ENSG00000176945	12	ENSG00000096433/ENSG00000115414/ENSG00000131746/ENSG00000149554/ENSG00000053747/ENSG00000156299/ENSG00000176170/ENSG00000124882/ENSG00000102755/ENSG00000167244/ENSG00000167601/ENSG00000119630
R-HSA-5689603	UCH proteinases	3/471	96/8815	0.893712	1	ENSG00000138376/ENSG00000118939/ENSG00000184260	BARD1/UCHL3/HIST2H2AC	580/7347/8338	3	1	ENSG00000118939	2	ENSG00000138376/ENSG00000184260
R-HSA-112310	Neurotransmitter release cycle	1/471	41/8815	0.895301	1	ENSG00000143847	PPFIA4	8497	1	0		1	ENSG00000143847
R-HSA-1236394	Signaling by ERBB4	1/471	41/8815	0.895301	1	ENSG00000124882	EREG	2069	1	0		1	ENSG00000124882
R-HSA-1433557	Signaling by SCF-KIT	1/471	41/8815	0.895301	1	ENSG00000149554	CHEK1	1111	1	0		1	ENSG00000149554
R-HSA-168253	Host Interactions with Influenza Factors	1/471	41/8815	0.895301	1	ENSG00000182481	KPNA2	3838	1	0		1	ENSG00000182481
R-HSA-199977	ER to Golgi Anterograde Transport	5/471	147/8815	0.900068	1	ENSG00000123416/ENSG00000174871/ENSG00000109321/ENSG00000104833/ENSG00000029534	TUBA1B/CNIH2/AREG/TUBB4A/ANK1	10376/254263/374/10382/286	5	2	ENSG00000104833/ENSG00000029534	3	ENSG00000123416/ENSG00000174871/ENSG00000109321
R-HSA-1660661	Sphingolipid de novo biosynthesis	1/471	42/8815	0.900921	1	ENSG00000176170	SPHK1	8877	1	0		1	ENSG00000176170
R-HSA-5654736	Signaling by FGFR1	1/471	42/8815	0.900921	1	ENSG00000136158	SPRY2	10253	1	1	ENSG00000136158	0
R-HSA-6788656	Histidine, lysine, phenylalanine, tyrosine, proline and tryptophan catabolism	1/471	42/8815	0.900921	1	ENSG00000162174	ASRGL1	80150	1	0		1	ENSG00000162174
R-HSA-6811438	Intra-Golgi traffic	1/471	42/8815	0.900921	1	ENSG00000100228	RAB36	9609	1	0		1	ENSG00000100228
R-HSA-74158	RNA Polymerase III Transcription	1/471	42/8815	0.900921	1	ENSG00000147862	NFIB	4781	1	1	ENSG00000147862	0
R-HSA-749476	RNA Polymerase III Abortive And Retractive Initiation	1/471	42/8815	0.900921	1	ENSG00000147862	NFIB	4781	1	1	ENSG00000147862	0
R-HSA-8939236	RUNX1 regulates transcription of genes involved in differentiation of HSCs	4/471	123/8815	0.901008	1	ENSG00000188486/ENSG00000164032/ENSG00000197153/ENSG00000184260	H2AFX/H2AFZ/HIST1H3J/HIST2H2AC	3014/3015/8356/8338	4	0		4	ENSG00000188486/ENSG00000164032/ENSG00000197153/ENSG00000184260
R-HSA-2672351	Stimuli-sensing channels	3/471	98/8815	0.901535	1	ENSG00000131620/ENSG00000118729/ENSG00000198626	ANO1/CASQ2/RYR2	55107/845/6262	3	2	ENSG00000118729/ENSG00000198626	1	ENSG00000131620
R-HSA-1234174	Regulation of Hypoxia-inducible Factor (HIF) by oxygen	2/471	72/8815	0.903775	1	ENSG00000164442/ENSG00000116016	CITED2/EPAS1	10370/2034	2	2	ENSG00000164442/ENSG00000116016	0
R-HSA-198933	Immunoregulatory interactions between a Lymphoid and a non-Lymphoid cell	2/471	72/8815	0.903775	1	ENSG00000185885/ENSG00000188211	IFITM1/NCR3LG1	8519/374383	2	0		2	ENSG00000185885/ENSG00000188211
R-HSA-2262749	Cellular response to hypoxia	2/471	72/8815	0.903775	1	ENSG00000164442/ENSG00000116016	CITED2/EPAS1	10370/2034	2	2	ENSG00000164442/ENSG00000116016	0
R-HSA-383280	Nuclear Receptor transcription pathway	1/471	43/8815	0.90624	1	ENSG00000164749	HNF4G	3174	1	0		1	ENSG00000164749
R-HSA-5696395	Formation of Incision Complex in GG-NER	1/471	43/8815	0.90624	1	ENSG00000134574	DDB2	1643	1	0		1	ENSG00000134574
R-HSA-6802957	Oncogenic MAPK signaling	2/471	73/8815	0.907933	1	ENSG00000115414/ENSG00000005961	FN1/ITGA2B	2335/3674	2	0		2	ENSG00000115414/ENSG00000005961
R-HSA-5684996	MAPK1/MAPK3 signaling	8/471	220/8815	0.908244	1	ENSG00000170312/ENSG00000115414/ENSG00000005961/ENSG00000130829/ENSG00000124882/ENSG00000171119/ENSG00000058335/ENSG00000091181	CDK1/FN1/ITGA2B/DUSP9/EREG/NRTN/RASGRF1/IL5RA	983/2335/3674/1852/2069/4902/5923/3568	8	1	ENSG00000058335	7	ENSG00000170312/ENSG00000115414/ENSG00000005961/ENSG00000130829/ENSG00000124882/ENSG00000171119/ENSG00000091181
R-HSA-2122947	NOTCH1 Intracellular Domain Regulates Transcription	1/471	44/8815	0.911275	1	ENSG00000114315	HES1	3280	1	1	ENSG00000114315	0
R-HSA-948021	Transport to the Golgi and subsequent modification	6/471	175/8815	0.912254	1	ENSG00000123416/ENSG00000174871/ENSG00000109321/ENSG00000148488/ENSG00000104833/ENSG00000029534	TUBA1B/CNIH2/AREG/ST8SIA6/TUBB4A/ANK1	10376/254263/374/338596/10382/286	6	2	ENSG00000104833/ENSG00000029534	4	ENSG00000123416/ENSG00000174871/ENSG00000109321/ENSG00000148488
R-HSA-1852241	Organelle biogenesis and maintenance	11/471	290/8815	0.913404	1	ENSG00000166851/ENSG00000170312/ENSG00000123416/ENSG00000117650/ENSG00000119333/ENSG00000119397/ENSG00000186638/ENSG00000103995/ENSG00000128285/ENSG00000152240/ENSG00000104833	PLK1/CDK1/TUBA1B/NEK2/WDR34/CNTRL/KIF24/CEP152/MCHR1/HAUS1/TUBB4A	5347/983/10376/4751/89891/11064/347240/22995/2847/115106/10382	11	1	ENSG00000104833	10	ENSG00000166851/ENSG00000170312/ENSG00000123416/ENSG00000117650/ENSG00000119333/ENSG00000119397/ENSG00000186638/ENSG00000103995/ENSG00000128285/ENSG00000152240
R-HSA-3108214	SUMOylation of DNA damage response and repair proteins	2/471	75/8815	0.915751	1	ENSG00000012048/ENSG00000197299	BRCA1/BLM	672/641	2	0		2	ENSG00000012048/ENSG00000197299
R-HSA-196854	Metabolism of vitamins and cofactors	6/471	177/8815	0.917455	1	ENSG00000228716/ENSG00000137561/ENSG00000138207/ENSG00000196139/ENSG00000180432/ENSG00000137880	DHFR/TTPA/RBP4/AKR1C3/CYP8B1/GCHFR	1719/7274/5950/8644/1582/2644	6	2	ENSG00000196139/ENSG00000180432	4	ENSG00000228716/ENSG00000137561/ENSG00000138207/ENSG00000137880
R-HSA-8951664	Neddylation	8/471	224/8815	0.917773	1	ENSG00000089685/ENSG00000162063/ENSG00000143476/ENSG00000116016/ENSG00000134574/ENSG00000175093/ENSG00000118939/ENSG00000183580	BIRC5/CCNF/DTL/EPAS1/DDB2/SPSB4/UCHL3/FBXL7	332/899/51514/2034/1643/92369/7347/23194	8	3	ENSG00000116016/ENSG00000118939/ENSG00000183580	5	ENSG00000089685/ENSG00000162063/ENSG00000143476/ENSG00000134574/ENSG00000175093
R-HSA-3214842	HDMs demethylate histones	1/471	46/8815	0.920548	1	ENSG00000197153	HIST1H3J	8356	1	0		1	ENSG00000197153
R-HSA-2219528	PI3K/AKT Signaling in Cancer	2/471	78/8815	0.926317	1	ENSG00000124762/ENSG00000124882	CDKN1A/EREG	1026/2069	2	0		2	ENSG00000124762/ENSG00000124882
R-HSA-6794361	Neurexins and neuroligins	1/471	48/8815	0.928855	1	ENSG00000116544	DLGAP3	58512	1	0		1	ENSG00000116544
R-HSA-1227986	Signaling by ERBB2	1/471	49/8815	0.932677	1	ENSG00000124882	EREG	2069	1	0		1	ENSG00000124882
R-HSA-168643	Nucleotide-binding domain, leucine rich repeat containing receptor (NLR) signaling pathways	1/471	49/8815	0.932677	1	ENSG00000171791	BCL2	596	1	0		1	ENSG00000171791
R-HSA-5610787	Hedgehog 'off' state	3/471	109/8815	0.935979	1	ENSG00000123416/ENSG00000138031/ENSG00000104833	TUBA1B/ADCY3/TUBB4A	10376/109/10382	3	1	ENSG00000104833	2	ENSG00000123416/ENSG00000138031
R-HSA-1660499	Synthesis of PIPs at the plasma membrane	1/471	50/8815	0.936294	1	ENSG00000168918	INPP5D	3635	1	1	ENSG00000168918	0
R-HSA-5620920	Cargo trafficking to the periciliary membrane	1/471	50/8815	0.936294	1	ENSG00000128285	MCHR1	2847	1	0		1	ENSG00000128285
R-HSA-73887	Death Receptor Signalling	4/471	137/8815	0.939874	1	ENSG00000137135/ENSG00000156299/ENSG00000160145/ENSG00000146426	ARHGEF39/TIAM1/KALRN/TIAM2	84904/7074/8997/26230	4	1	ENSG00000146426	3	ENSG00000137135/ENSG00000156299/ENSG00000160145
R-HSA-2219530	Constitutive Signaling by Aberrant PI3K in Cancer	1/471	52/8815	0.942957	1	ENSG00000124882	EREG	2069	1	0		1	ENSG00000124882
R-HSA-3858494	Beta-catenin independent WNT signaling	4/471	139/8815	0.944122	1	ENSG00000096433/ENSG00000114450/ENSG00000139174/ENSG00000125084	ITPR3/GNB4/PRICKLE1/WNT1	3710/59345/144165/7471	4	1	ENSG00000139174	3	ENSG00000096433/ENSG00000114450/ENSG00000125084
R-HSA-201681	TCF dependent signaling in response to WNT	7/471	214/8815	0.944573	1	ENSG00000188486/ENSG00000164032/ENSG00000164362/ENSG00000108379/ENSG00000125084/ENSG00000197153/ENSG00000184260	H2AFX/H2AFZ/TERT/WNT3/WNT1/HIST1H3J/HIST2H2AC	3014/3015/7015/7473/7471/8356/8338	7	0		7	ENSG00000188486/ENSG00000164032/ENSG00000164362/ENSG00000108379/ENSG00000125084/ENSG00000197153/ENSG00000184260
R-HSA-1226099	Signaling by FGFR in disease	1/471	53/8815	0.946023	1	ENSG00000119397	CNTRL	11064	1	0		1	ENSG00000119397
R-HSA-5673001	RAF/MAP kinase cascade	7/471	215/8815	0.94624	1	ENSG00000115414/ENSG00000005961/ENSG00000130829/ENSG00000124882/ENSG00000171119/ENSG00000058335/ENSG00000091181	FN1/ITGA2B/DUSP9/EREG/NRTN/RASGRF1/IL5RA	2335/3674/1852/2069/4902/5923/3568	7	1	ENSG00000058335	6	ENSG00000115414/ENSG00000005961/ENSG00000130829/ENSG00000124882/ENSG00000171119/ENSG00000091181
R-HSA-3214815	HDACs deacetylate histones	2/471	86/8815	0.948712	1	ENSG00000197153/ENSG00000184260	HIST1H3J/HIST2H2AC	8356/8338	2	0		2	ENSG00000197153/ENSG00000184260
R-HSA-186797	Signaling by PDGF	1/471	54/8815	0.948925	1	ENSG00000130635	COL5A1	1289	1	1	ENSG00000130635	0
R-HSA-917937	Iron uptake and transport	1/471	55/8815	0.951671	1	ENSG00000047457	CP	1356	1	0		1	ENSG00000047457
R-HSA-8878171	Transcriptional regulation by RUNX1	7/471	220/8815	0.953925	1	ENSG00000188486/ENSG00000164032/ENSG00000005961/ENSG00000186891/ENSG00000184113/ENSG00000197153/ENSG00000184260	H2AFX/H2AFZ/ITGA2B/TNFRSF18/CLDN5/HIST1H3J/HIST2H2AC	3014/3015/3674/8784/7122/8356/8338	7	0		7	ENSG00000188486/ENSG00000164032/ENSG00000005961/ENSG00000186891/ENSG00000184113/ENSG00000197153/ENSG00000184260
R-HSA-6784531	tRNA processing in the nucleus	1/471	56/8815	0.954269	1	ENSG00000178718	RPP25	54913	1	0		1	ENSG00000178718
R-HSA-4086400	PCP/CE pathway	2/471	89/8815	0.955303	1	ENSG00000139174/ENSG00000125084	PRICKLE1/WNT1	144165/7471	2	1	ENSG00000139174	1	ENSG00000125084
R-HSA-8876198	RAB GEFs exchange GTP for GDP on RABs	2/471	89/8815	0.955303	1	ENSG00000123892/ENSG00000069974	RAB38/RAB27A	23682/5873	2	0		2	ENSG00000123892/ENSG00000069974
R-HSA-8866654	E3 ubiquitin ligases ubiquitinate target proteins	1/471	58/8815	0.959055	1	ENSG00000132646	PCNA	5111	1	0		1	ENSG00000132646
R-HSA-8943724	Regulation of PTEN gene transcription	1/471	58/8815	0.959055	1	ENSG00000106462	EZH2	2146	1	0		1	ENSG00000106462
R-HSA-373755	Semaphorin interactions	1/471	59/8815	0.961258	1	ENSG00000138623	SEMA7A	8482	1	1	ENSG00000138623	0
R-HSA-4608870	Asymmetric localization of PCP proteins	1/471	62/8815	0.96718	1	ENSG00000139174	PRICKLE1	144165	1	1	ENSG00000139174	0
R-HSA-195721	Signaling by WNT	10/471	304/8815	0.967542	1	ENSG00000188486/ENSG00000096433/ENSG00000164032/ENSG00000114450/ENSG00000164362/ENSG00000139174/ENSG00000108379/ENSG00000125084/ENSG00000197153/ENSG00000184260	H2AFX/ITPR3/H2AFZ/GNB4/TERT/PRICKLE1/WNT3/WNT1/HIST1H3J/HIST2H2AC	3014/3710/3015/59345/7015/144165/7473/7471/8356/8338	10	1	ENSG00000139174	9	ENSG00000188486/ENSG00000096433/ENSG00000164032/ENSG00000114450/ENSG00000164362/ENSG00000108379/ENSG00000125084/ENSG00000197153/ENSG00000184260
R-HSA-174084	Autodegradation of Cdh1 by Cdh1:APC/C	1/471	63/8815	0.968946	1	ENSG00000175063	UBE2C	11065	1	0		1	ENSG00000175063
R-HSA-5654738	Signaling by FGFR2	1/471	63/8815	0.968946	1	ENSG00000136158	SPRY2	10253	1	1	ENSG00000136158	0
R-HSA-1234176	Oxygen-dependent proline hydroxylation of Hypoxia-inducible Factor Alpha	1/471	64/8815	0.970617	1	ENSG00000116016	EPAS1	2034	1	1	ENSG00000116016	0
R-HSA-1834949	Cytosolic sensors of pathogen-associated DNA	1/471	67/8815	0.975111	1	ENSG00000184584	TMEM173	340061	1	0		1	ENSG00000184584
R-HSA-4551638	SUMOylation of chromatin organization proteins	1/471	67/8815	0.975111	1	ENSG00000182568	SATB1	6304	1	1	ENSG00000182568	0
R-HSA-3371453	Regulation of HSF1-mediated heat shock response	1/471	68/8815	0.976451	1	ENSG00000126803	HSPA2	3306	1	0		1	ENSG00000126803
R-HSA-448424	Interleukin-17 signaling	1/471	68/8815	0.976451	1	ENSG00000056736	IL17RB	55540	1	0		1	ENSG00000056736
R-HSA-6807505	RNA polymerase II transcribes snRNA genes	1/471	72/8815	0.981129	1	ENSG00000173559	NABP1	64859	1	1	ENSG00000173559	0
R-HSA-1428517	The citric acid (TCA) cycle and respiratory electron transport	4/471	169/8815	0.982326	1	ENSG00000141526/ENSG00000155380/ENSG00000004799/ENSG00000111716	SLC16A3/SLC16A1/PDK4/LDHB	9123/6566/5166/3945	4	0		4	ENSG00000141526/ENSG00000155380/ENSG00000004799/ENSG00000111716
R-HSA-5358351	Signaling by Hedgehog	3/471	141/8815	0.983084	1	ENSG00000123416/ENSG00000138031/ENSG00000104833	TUBA1B/ADCY3/TUBB4A	10376/109/10382	3	1	ENSG00000104833	2	ENSG00000123416/ENSG00000138031
R-HSA-190236	Signaling by FGFR	1/471	76/8815	0.984879	1	ENSG00000136158	SPRY2	10253	1	1	ENSG00000136158	0
R-HSA-6811558	PI5P, PP2A and IER3 Regulate PI3K/AKT Signaling	1/471	77/8815	0.985694	1	ENSG00000124882	EREG	2069	1	0		1	ENSG00000124882
R-HSA-2029480	Fcgamma receptor (FCGR) dependent phagocytosis	1/471	79/8815	0.987195	1	ENSG00000096433	ITPR3	3710	1	0		1	ENSG00000096433
R-HSA-2408522	Selenoamino acid metabolism	2/471	117/8815	0.988058	1	ENSG00000274276/ENSG00000160200	CBSL/CBS	102724560/875	2	0		2	ENSG00000274276/ENSG00000160200
R-HSA-446203	Asparagine N-linked glycosylation	8/471	287/8815	0.988114	1	ENSG00000123416/ENSG00000174871/ENSG00000109321/ENSG00000070731/ENSG00000111728/ENSG00000148488/ENSG00000104833/ENSG00000029534	TUBA1B/CNIH2/AREG/ST6GALNAC2/ST8SIA1/ST8SIA6/TUBB4A/ANK1	10376/254263/374/10610/6489/338596/10382/286	8	3	ENSG00000111728/ENSG00000104833/ENSG00000029534	5	ENSG00000123416/ENSG00000174871/ENSG00000109321/ENSG00000070731/ENSG00000148488
R-HSA-196849	Metabolism of water-soluble vitamins and cofactors	2/471	118/8815	0.988619	1	ENSG00000228716/ENSG00000180432	DHFR/CYP8B1	1719/1582	2	1	ENSG00000180432	1	ENSG00000228716
R-HSA-381340	Transcriptional regulation of white adipocyte differentiation	1/471	82/8815	0.989157	1	ENSG00000125084	WNT1	7471	1	0		1	ENSG00000125084
R-HSA-351202	Metabolism of polyamines	1/471	83/8815	0.989741	1	ENSG00000161653	NAGS	162417	1	0		1	ENSG00000161653
R-HSA-199418	Negative regulation of the PI3K/AKT network	1/471	84/8815	0.990295	1	ENSG00000124882	EREG	2069	1	0		1	ENSG00000124882
R-HSA-71291	Metabolism of amino acids and derivatives	10/471	346/8815	0.990888	1	ENSG00000181192/ENSG00000092621/ENSG00000274276/ENSG00000160200/ENSG00000162174/ENSG00000135069/ENSG00000211448/ENSG00000161653/ENSG00000113492/ENSG00000175536	DHTKD1/PHGDH/CBSL/CBS/ASRGL1/PSAT1/DIO2/NAGS/AGXT2/LIPT2	55526/26227/102724560/875/80150/29968/1734/162417/64902/387787	10	2	ENSG00000211448/ENSG00000113492	8	ENSG00000181192/ENSG00000092621/ENSG00000274276/ENSG00000160200/ENSG00000162174/ENSG00000135069/ENSG00000161653/ENSG00000175536
R-HSA-9007101	Rab regulation of trafficking	2/471	123/8815	0.991063	1	ENSG00000123892/ENSG00000069974	RAB38/RAB27A	23682/5873	2	0		2	ENSG00000123892/ENSG00000069974
R-HSA-5619115	Disorders of transmembrane transporters	2/471	125/8815	0.991889	1	ENSG00000047457/ENSG00000155380	CP/SLC16A1	1356/6566	2	0		2	ENSG00000047457/ENSG00000155380
R-HSA-202424	Downstream TCR signaling	1/471	88/8815	0.992226	1	ENSG00000168918	INPP5D	3635	1	1	ENSG00000168918	0
R-HSA-3371556	Cellular response to heat stress	1/471	88/8815	0.992226	1	ENSG00000126803	HSPA2	3306	1	0		1	ENSG00000126803
R-HSA-8856825	Cargo recognition for clathrin-mediated endocytosis	1/471	88/8815	0.992226	1	ENSG00000137261	KIAA0319	9856	1	0		1	ENSG00000137261
R-HSA-5621481	C-type lectin receptors (CLRs)	2/471	127/8815	0.992641	1	ENSG00000096433/ENSG00000176945	ITPR3/MUC20	3710/200958	2	1	ENSG00000176945	1	ENSG00000096433
R-HSA-166520	Signaling by NTRKs	1/471	90/8815	0.993042	1	ENSG00000156299	TIAM1	7074	1	0		1	ENSG00000156299
R-HSA-1236975	Antigen processing-Cross presentation	1/471	93/8815	0.99411	1	ENSG00000116701	NCF2	4688	1	1	ENSG00000116701	0
R-HSA-3214847	HATs acetylate histones	2/471	133/8815	0.994511	1	ENSG00000197153/ENSG00000184260	HIST1H3J/HIST2H2AC	8356/8338	2	0		2	ENSG00000197153/ENSG00000184260
R-HSA-5607764	CLEC7A (Dectin-1) signaling	1/471	97/8815	0.995283	1	ENSG00000096433	ITPR3	3710	1	0		1	ENSG00000096433
R-HSA-5663202	Diseases of signal transduction	9/471	343/8815	0.995701	1	ENSG00000214357/ENSG00000124762/ENSG00000115414/ENSG00000005961/ENSG00000119397/ENSG00000114315/ENSG00000124882/ENSG00000138207/ENSG00000107954	NEURL1B/CDKN1A/FN1/ITGA2B/CNTRL/HES1/EREG/RBP4/NEURL1	54492/1026/2335/3674/11064/3280/2069/5950/9148	9	1	ENSG00000114315	8	ENSG00000214357/ENSG00000124762/ENSG00000115414/ENSG00000005961/ENSG00000119397/ENSG00000124882/ENSG00000138207/ENSG00000107954
R-HSA-3247509	Chromatin modifying enzymes	6/471	262/8815	0.995755	1	ENSG00000188486/ENSG00000109685/ENSG00000164032/ENSG00000106462/ENSG00000197153/ENSG00000184260	H2AFX/NSD2/H2AFZ/EZH2/HIST1H3J/HIST2H2AC	3014/7468/3015/2146/8356/8338	6	0		6	ENSG00000188486/ENSG00000109685/ENSG00000164032/ENSG00000106462/ENSG00000197153/ENSG00000184260
R-HSA-4839726	Chromatin organization	6/471	262/8815	0.995755	1	ENSG00000188486/ENSG00000109685/ENSG00000164032/ENSG00000106462/ENSG00000197153/ENSG00000184260	H2AFX/NSD2/H2AFZ/EZH2/HIST1H3J/HIST2H2AC	3014/7468/3015/2146/8356/8338	6	0		6	ENSG00000188486/ENSG00000109685/ENSG00000164032/ENSG00000106462/ENSG00000197153/ENSG00000184260
R-HSA-9006925	Intracellular signaling by second messengers	6/471	264/8815	0.996069	1	ENSG00000096433/ENSG00000124762/ENSG00000106462/ENSG00000138031/ENSG00000124882/ENSG00000154678	ITPR3/CDKN1A/EZH2/ADCY3/EREG/PDE1C	3710/1026/2146/109/2069/5137	6	1	ENSG00000154678	5	ENSG00000096433/ENSG00000124762/ENSG00000106462/ENSG00000138031/ENSG00000124882
R-HSA-162587	HIV Life Cycle	2/471	145/8815	0.996963	1	ENSG00000168496/ENSG00000105486	FEN1/LIG1	2237/3978	2	0		2	ENSG00000168496/ENSG00000105486
R-HSA-202403	TCR signaling	1/471	105/8815	0.996976	1	ENSG00000168918	INPP5D	3635	1	1	ENSG00000168918	0
R-HSA-72306	tRNA processing	1/471	106/8815	0.997139	1	ENSG00000178718	RPP25	54913	1	0		1	ENSG00000178718
R-HSA-983705	Signaling by the B Cell Receptor (BCR)	1/471	112/8815	0.997951	1	ENSG00000096433	ITPR3	3710	1	0		1	ENSG00000096433
R-HSA-166016	Toll Like Receptor 4 (TLR4) Cascade	1/471	122/8815	0.998826	1	ENSG00000129988	LBP	3929	1	1	ENSG00000129988	0
R-HSA-983168	Antigen processing: Ubiquitination & Proteasome degradation	6/471	295/8815	0.998845	1	ENSG00000117399/ENSG00000162063/ENSG00000175063/ENSG00000108106/ENSG00000175093/ENSG00000183580	CDC20/CCNF/UBE2C/UBE2S/SPSB4/FBXL7	991/899/11065/27338/92369/23194	6	1	ENSG00000183580	5	ENSG00000117399/ENSG00000162063/ENSG00000175063/ENSG00000108106/ENSG00000175093
R-HSA-446652	Interleukin-1 family signaling	1/471	123/8815	0.998889	1	ENSG00000012779	ALOX5	240	1	1	ENSG00000012779	0
R-HSA-2454202	Fc epsilon receptor (FCERI) signaling	1/471	126/8815	0.99906	1	ENSG00000096433	ITPR3	3710	1	0		1	ENSG00000096433
R-HSA-8856828	Clathrin-mediated endocytosis	1/471	128/8815	0.999159	1	ENSG00000137261	KIAA0319	9856	1	0		1	ENSG00000137261
R-HSA-6807070	PTEN Regulation	1/471	135/8815	0.999431	1	ENSG00000106462	EZH2	2146	1	0		1	ENSG00000106462
R-HSA-983169	Class I MHC mediated antigen processing & presentation	7/471	353/8815	0.999634	1	ENSG00000117399/ENSG00000162063/ENSG00000175063/ENSG00000108106/ENSG00000116701/ENSG00000175093/ENSG00000183580	CDC20/CCNF/UBE2C/UBE2S/NCF2/SPSB4/FBXL7	991/899/11065/27338/4688/92369/23194	7	2	ENSG00000116701/ENSG00000183580	5	ENSG00000117399/ENSG00000162063/ENSG00000175063/ENSG00000108106/ENSG00000175093
R-HSA-168898	Toll-Like Receptors Cascades	1/471	144/8815	0.999656	1	ENSG00000129988	LBP	3929	1	1	ENSG00000129988	0
R-HSA-1257604	PIP3 activates AKT signaling	3/471	233/8815	0.999755	1	ENSG00000124762/ENSG00000106462/ENSG00000124882	CDKN1A/EZH2/EREG	1026/2146/2069	3	0		3	ENSG00000124762/ENSG00000106462/ENSG00000124882
R-HSA-168254	Influenza Infection	1/471	152/8815	0.99978	1	ENSG00000182481	KPNA2	3838	1	0		1	ENSG00000182481
R-HSA-162906	HIV Infection	2/471	218/8815	0.999926	1	ENSG00000168496/ENSG00000105486	FEN1/LIG1	2237/3978	2	0		2	ENSG00000168496/ENSG00000105486
R-HSA-72163	mRNA Splicing - Major Pathway	1/471	181/8815	0.999957	1	ENSG00000107105	ELAVL2	1993	1	0		1	ENSG00000107105
R-HSA-6791226	Major pathway of rRNA processing in the nucleolus and cytosol	1/471	183/8815	0.999961	1	ENSG00000178718	RPP25	54913	1	0		1	ENSG00000178718
R-HSA-72172	mRNA Splicing	1/471	189/8815	0.999972	1	ENSG00000107105	ELAVL2	1993	1	0		1	ENSG00000107105
R-HSA-8868773	rRNA processing in the nucleus and cytosol	1/471	193/8815	0.999978	1	ENSG00000178718	RPP25	54913	1	0		1	ENSG00000178718
R-HSA-72312	rRNA processing	1/471	203/8815	0.999987	1	ENSG00000178718	RPP25	54913	1	0		1	ENSG00000178718
R-HSA-72203	Processing of Capped Intron-Containing Pre-mRNA	1/471	239/8815	0.999998	1	ENSG00000107105	ELAVL2	1993	1	0		1	ENSG00000107105
R-HSA-5663205	Infectious disease	3/471	365/8815	1	1	ENSG00000182481/ENSG00000168496/ENSG00000105486	KPNA2/FEN1/LIG1	3838/2237/3978	3	0		3	ENSG00000182481/ENSG00000168496/ENSG00000105486

## Sheet: Ranked gene list
NAME	DESCRIPTION	GENE_SYMBOL	GENE_TITLE	SCORE
VGLL1(ENSG00000102243)	ENSG00000102243	null	null	4.167
TRPM8(ENSG00000144481)	ENSG00000144481	null	null	4.1036
KCNB1(ENSG00000158445)	ENSG00000158445	null	null	4.05478
LINC01235(ENSG00000270547)	ENSG00000270547	null	null	3.92527
HMCN1(ENSG00000143341)	ENSG00000143341	null	null	3.89088
BPIFA4P(ENSG00000183566)	ENSG00000183566	null	null	3.83749
CBLN2(ENSG00000141668)	ENSG00000141668	null	null	3.74724
LBP(ENSG00000129988)	ENSG00000129988	null	null	3.73938
AC233968.1(ENSG00000274615)	ENSG00000274615	null	null	3.61109
ECHDC1(ENSG00000093144)	ENSG00000093144	null	null	3.60497
AC104825.1(ENSG00000251615)	ENSG00000251615	null	null	3.59853
AC241584.2(ENSG00000283342)	ENSG00000283342	null	null	3.59238
FOXI1(ENSG00000168269)	ENSG00000168269	null	null	3.59194
ST8SIA1(ENSG00000111728)	ENSG00000111728	null	null	3.5627
AL158847.1(ENSG00000241720)	ENSG00000241720	null	null	3.5592
ABCA13(ENSG00000179869)	ENSG00000179869	null	null	3.45951
AL391095.2(ENSG00000275285)	ENSG00000275285	null	null	3.41842
PTPN22(ENSG00000134242)	ENSG00000134242	null	null	3.37786
CCL22(ENSG00000102962)	ENSG00000102962	null	null	3.30629
AC136475.10(ENSG00000277290)	ENSG00000277290	null	null	3.23636
AL008718.3(ENSG00000273353)	ENSG00000273353	null	null	3.23394
GSTM5(ENSG00000134201)	ENSG00000134201	null	null	3.22433
TGFB2(ENSG00000092969)	ENSG00000092969	null	null	3.1936
AL133444.1(ENSG00000285774)	ENSG00000285774	null	null	3.17748
ARSJ(ENSG00000180801)	ENSG00000180801	null	null	3.17408
OLR1(ENSG00000173391)	ENSG00000173391	null	null	3.13622
NDP(ENSG00000124479)	ENSG00000124479	null	null	3.1024
VTCN1(ENSG00000134258)	ENSG00000134258	null	null	3.03229
B3GAT2(ENSG00000112309)	ENSG00000112309	null	null	3.02058
SLC19A3(ENSG00000135917)	ENSG00000135917	null	null	2.98784
AC060814.3(ENSG00000268531)	ENSG00000268531	null	null	2.96735
AL512306.2(ENSG00000240219)	ENSG00000240219	null	null	2.96334
CYP1A1(ENSG00000140465)	ENSG00000140465	null	null	2.95489
UPK3B(ENSG00000243566)	ENSG00000243566	null	null	2.9516
KCNJ3(ENSG00000162989)	ENSG00000162989	null	null	2.94267
AC107959.4(ENSG00000284948)	ENSG00000284948	null	null	2.89528
COL5A1(ENSG00000130635)	ENSG00000130635	null	null	2.89472
LINC01234(ENSG00000249550)	ENSG00000249550	null	null	2.88778
HSD17B1(ENSG00000108786)	ENSG00000108786	null	null	2.87051
PDE1C(ENSG00000154678)	ENSG00000154678	null	null	2.86243
CYP4B1(ENSG00000142973)	ENSG00000142973	null	null	2.85081
AC008703.1(ENSG00000283413)	ENSG00000283413	null	null	2.8449
BAMBI(ENSG00000095739)	ENSG00000095739	null	null	2.83537
NEDD9(ENSG00000111859)	ENSG00000111859	null	null	2.83453
COX7B2(ENSG00000170516)	ENSG00000170516	null	null	2.80991
RND3(ENSG00000115963)	ENSG00000115963	null	null	2.79269
BRINP1(ENSG00000078725)	ENSG00000078725	null	null	2.78803
LAYN(ENSG00000204381)	ENSG00000204381	null	null	2.78414
ITPRID1(ENSG00000180347)	ENSG00000180347	null	null	2.7835
SPON1(ENSG00000262655)	ENSG00000262655	null	null	2.74674
LIPH(ENSG00000163898)	ENSG00000163898	null	null	2.73589
PXDNL(ENSG00000147485)	ENSG00000147485	null	null	2.73069
LINC00365(ENSG00000224511)	ENSG00000224511	null	null	2.72174
KRT87P(ENSG00000135477)	ENSG00000135477	null	null	2.71684
PIP5KL1(ENSG00000167103)	ENSG00000167103	null	null	2.71642
CYP4Z2P(ENSG00000154198)	ENSG00000154198	null	null	2.71293
AC005005.3(ENSG00000273387)	ENSG00000273387	null	null	2.70647
CDC42EP3(ENSG00000163171)	ENSG00000163171	null	null	2.70033
SPRY2(ENSG00000136158)	ENSG00000136158	null	null	2.66159
AC096588.1(ENSG00000249392)	ENSG00000249392	null	null	2.64533
CDKN2B(ENSG00000147883)	ENSG00000147883	null	null	2.64481
AL121894.2(ENSG00000270001)	ENSG00000270001	null	null	2.6429
AGBL5-IT1(ENSG00000229122)	ENSG00000229122	null	null	2.6313
LUM(ENSG00000139329)	ENSG00000139329	null	null	2.6209
OLFM4(ENSG00000102837)	ENSG00000102837	null	null	2.62054
ELMOD1(ENSG00000110675)	ENSG00000110675	null	null	2.61745
AL133406.2(ENSG00000231628)	ENSG00000231628	null	null	2.61334
DGCR9(ENSG00000273032)	ENSG00000273032	null	null	2.60525
CDH10(ENSG00000040731)	ENSG00000040731	null	null	2.6048
SETP5(ENSG00000233998)	ENSG00000233998	null	null	2.5838
MIR5581(ENSG00000263675)	ENSG00000263675	null	null	2.5838
ZNF835(ENSG00000127903)	ENSG00000127903	null	null	2.5838
AC073172.2(ENSG00000254946)	ENSG00000254946	null	null	2.5838
TMEM45B(ENSG00000151715)	ENSG00000151715	null	null	2.58044
APLF(ENSG00000169621)	ENSG00000169621	null	null	2.57492
HTR2C(ENSG00000147246)	ENSG00000147246	null	null	2.54831
SOHLH2(ENSG00000120669)	ENSG00000120669	null	null	2.52989
PMEPA1(ENSG00000124225)	ENSG00000124225	null	null	2.50911
AKR1C2(ENSG00000151632)	ENSG00000151632	null	null	2.50656
MT-TP(ENSG00000210196)	ENSG00000210196	null	null	2.48082
ANXA3(ENSG00000138772)	ENSG00000138772	null	null	2.47397
PSG9(ENSG00000183668)	ENSG00000183668	null	null	2.47064
AP003068.4(ENSG00000278952)	ENSG00000278952	null	null	2.46607
FBP2(ENSG00000130957)	ENSG00000130957	null	null	2.46554
AC063960.2(ENSG00000285973)	ENSG00000285973	null	null	2.45897
LINC02015(ENSG00000231574)	ENSG00000231574	null	null	2.44662
NRAP(ENSG00000197893)	ENSG00000197893	null	null	2.44049
AC022034.1(ENSG00000237807)	ENSG00000237807	null	null	2.43787
RPL7P19(ENSG00000241458)	ENSG00000241458	null	null	2.42779
GPNMB(ENSG00000136235)	ENSG00000136235	null	null	2.41954
TMEM52B(ENSG00000165685)	ENSG00000165685	null	null	2.41497
TRIM58(ENSG00000162722)	ENSG00000162722	null	null	2.41204
STX19(ENSG00000178750)	ENSG00000178750	null	null	2.40342
ELF3(ENSG00000163435)	ENSG00000163435	null	null	2.40191
MACC1(ENSG00000183742)	ENSG00000183742	null	null	2.39501
PPARG(ENSG00000132170)	ENSG00000132170	null	null	2.38982
AL031587.3(ENSG00000272582)	ENSG00000272582	null	null	2.38982
AL691420.1(ENSG00000228714)	ENSG00000228714	null	null	2.38982
AL137785.1(ENSG00000283627)	ENSG00000283627	null	null	2.38982
AMMECR1LP1(ENSG00000233273)	ENSG00000233273	null	null	2.38982
AHSG(ENSG00000145192)	ENSG00000145192	null	null	2.38982
AC068875.1(ENSG00000259434)	ENSG00000259434	null	null	2.38982
RPL17-C18orf32(ENSG00000215472)	ENSG00000215472	null	null	2.38982
AL157911.1(ENSG00000258553)	ENSG00000258553	null	null	2.38982
PPIAP3(ENSG00000235044)	ENSG00000235044	null	null	2.38982
CYP2A7P2(ENSG00000198251)	ENSG00000198251	null	null	2.38982
CYP27C1(ENSG00000186684)	ENSG00000186684	null	null	2.38982
DHX9P1(ENSG00000228002)	ENSG00000228002	null	null	2.38982
SELE(ENSG00000007908)	ENSG00000007908	null	null	2.38982
EPN2-AS1(ENSG00000235397)	ENSG00000235397	null	null	2.38982
IL13(ENSG00000169194)	ENSG00000169194	null	null	2.38982
AC012485.2(ENSG00000232306)	ENSG00000232306	null	null	2.38982
C3orf70(ENSG00000187068)	ENSG00000187068	null	null	2.38681
AC099548.2(ENSG00000253882)	ENSG00000253882	null	null	2.38549
AC099329.2(ENSG00000273328)	ENSG00000273328	null	null	2.36833
ANKRD1(ENSG00000148677)	ENSG00000148677	null	null	2.35459
AC116407.1(ENSG00000214708)	ENSG00000214708	null	null	2.35409
CR2(ENSG00000117322)	ENSG00000117322	null	null	2.35034
GRAMD4P7(ENSG00000266242)	ENSG00000266242	null	null	2.34849
FILNC1(ENSG00000231426)	ENSG00000231426	null	null	2.3411
KRT80(ENSG00000167767)	ENSG00000167767	null	null	2.34081
P3H2(ENSG00000090530)	ENSG00000090530	null	null	2.33034
TLX2(ENSG00000115297)	ENSG00000115297	null	null	2.32946
CASQ2(ENSG00000118729)	ENSG00000118729	null	null	2.3166
SERPINI1(ENSG00000163536)	ENSG00000163536	null	null	2.31136
RIMS2(ENSG00000176406)	ENSG00000176406	null	null	2.31023
PLEKHS1(ENSG00000148735)	ENSG00000148735	null	null	2.30968
BIN2(ENSG00000110934)	ENSG00000110934	null	null	2.30266
OTP(ENSG00000171540)	ENSG00000171540	null	null	2.2993
GPR20(ENSG00000204882)	ENSG00000204882	null	null	2.2993
ACMSD(ENSG00000153086)	ENSG00000153086	null	null	2.2993
AC012640.5(ENSG00000280369)	ENSG00000280369	null	null	2.2993
AF129075.2(ENSG00000273254)	ENSG00000273254	null	null	2.2993
ISLR2(ENSG00000167178)	ENSG00000167178	null	null	2.2993
STK33(ENSG00000130413)	ENSG00000130413	null	null	2.2993
CLEC18A(ENSG00000157322)	ENSG00000157322	null	null	2.29648
ALOX5(ENSG00000012779)	ENSG00000012779	null	null	2.29075
ADNP-AS1(ENSG00000259456)	ENSG00000259456	null	null	2.28869
EEF1DP4(ENSG00000213640)	ENSG00000213640	null	null	2.28748
NWD2(ENSG00000174145)	ENSG00000174145	null	null	2.28297
KRTAP5-AS1(ENSG00000233930)	ENSG00000233930	null	null	2.27454
AC007953.1(ENSG00000225790)	ENSG00000225790	null	null	2.2545
SPNS2(ENSG00000183018)	ENSG00000183018	null	null	2.2541
AC020978.9(ENSG00000279649)	ENSG00000279649	null	null	2.25001
CACNA2D1(ENSG00000153956)	ENSG00000153956	null	null	2.24822
IVL(ENSG00000163207)	ENSG00000163207	null	null	2.24536
SPRY1(ENSG00000164056)	ENSG00000164056	null	null	2.23131
AKR1C3(ENSG00000196139)	ENSG00000196139	null	null	2.23011
KRT15(ENSG00000171346)	ENSG00000171346	null	null	2.22347
CYR61(ENSG00000142871)	ENSG00000142871	null	null	2.22103
C13orf46(ENSG00000283199)	ENSG00000283199	null	null	2.21976
IYD(ENSG00000009765)	ENSG00000009765	null	null	2.21319
LINC01998(ENSG00000243321)	ENSG00000243321	null	null	2.21301
TBC1D3P7(ENSG00000233014)	ENSG00000233014	null	null	2.21113
CLDN16(ENSG00000113946)	ENSG00000113946	null	null	2.20486
GRIA2(ENSG00000120251)	ENSG00000120251	null	null	2.20389
AC103746.1(ENSG00000275322)	ENSG00000275322	null	null	2.201
ZBTB16(ENSG00000109906)	ENSG00000109906	null	null	2.19909
UCN2(ENSG00000145040)	ENSG00000145040	null	null	2.19412
AL512274.1(ENSG00000261068)	ENSG00000261068	null	null	2.19193
INHBA(ENSG00000122641)	ENSG00000122641	null	null	2.17971
IGSF22(ENSG00000179057)	ENSG00000179057	null	null	2.1778
OR2W6P(ENSG00000168126)	ENSG00000168126	null	null	2.17592
SYNPO(ENSG00000171992)	ENSG00000171992	null	null	2.16875
AC104695.2(ENSG00000270210)	ENSG00000270210	null	null	2.1661
AP001350.1(ENSG00000269570)	ENSG00000269570	null	null	2.1661
FGF8(ENSG00000107831)	ENSG00000107831	null	null	2.1661
CELF2-AS1(ENSG00000181800)	ENSG00000181800	null	null	2.1661
AC009148.1(ENSG00000260495)	ENSG00000260495	null	null	2.15513
FSIP2(ENSG00000188738)	ENSG00000188738	null	null	2.15317
CD24(ENSG00000272398)	ENSG00000272398	null	null	2.15046
COL22A1(ENSG00000169436)	ENSG00000169436	null	null	2.14616
PCDHGC5(ENSG00000240764)	ENSG00000240764	null	null	2.14542
ACKR2(ENSG00000144648)	ENSG00000144648	null	null	2.13846
UCHL3(ENSG00000118939)	ENSG00000118939	null	null	2.13516
TNFSF14(ENSG00000125735)	ENSG00000125735	null	null	2.12286
HES1(ENSG00000114315)	ENSG00000114315	null	null	2.12152
EFNB2(ENSG00000125266)	ENSG00000125266	null	null	2.11164
PTPRR(ENSG00000153233)	ENSG00000153233	null	null	2.10232
MT-TN(ENSG00000210135)	ENSG00000210135	null	null	2.09301
AL157935.1(ENSG00000227218)	ENSG00000227218	null	null	2.09202
KRT7-AS(ENSG00000257671)	ENSG00000257671	null	null	2.09115
AL022322.1(ENSG00000272720)	ENSG00000272720	null	null	2.08739
LRP4(ENSG00000134569)	ENSG00000134569	null	null	2.07037
PLA2G4A(ENSG00000116711)	ENSG00000116711	null	null	2.06334
SRARP(ENSG00000183888)	ENSG00000183888	null	null	2.063
NKX1-2(ENSG00000229544)	ENSG00000229544	null	null	2.0608
AC079336.5(ENSG00000266718)	ENSG00000266718	null	null	2.0597
MYO1B(ENSG00000128641)	ENSG00000128641	null	null	2.05732
UMODL1(ENSG00000177398)	ENSG00000177398	null	null	2.05482
CITED2(ENSG00000164442)	ENSG00000164442	null	null	2.04971
LINC00836(ENSG00000280809)	ENSG00000280809	null	null	2.04288
CTNND2(ENSG00000169862)	ENSG00000169862	null	null	2.03807
AL050303.4(ENSG00000279773)	ENSG00000279773	null	null	2.03731
AC109449.1(ENSG00000259940)	ENSG00000259940	null	null	2.03659
SHISA9(ENSG00000237515)	ENSG00000237515	null	null	2.03626
AC126544.1(ENSG00000280022)	ENSG00000280022	null	null	2.03369
ZNF781(ENSG00000196381)	ENSG00000196381	null	null	2.03059
INPP5D(ENSG00000168918)	ENSG00000168918	null	null	2.02089
KRT23(ENSG00000108244)	ENSG00000108244	null	null	2.01833
CLDN1(ENSG00000163347)	ENSG00000163347	null	null	2.01199
MESP1(ENSG00000166823)	ENSG00000166823	null	null	2.009
CAPN6(ENSG00000077274)	ENSG00000077274	null	null	2.00739
OVCH1(ENSG00000187950)	ENSG00000187950	null	null	1.99955
AC004754.1(ENSG00000269881)	ENSG00000269881	null	null	1.99687
EIF3FP1(ENSG00000275945)	ENSG00000275945	null	null	1.99598
UBL3(ENSG00000122042)	ENSG00000122042	null	null	1.98293
THBS2(ENSG00000186340)	ENSG00000186340	null	null	1.98256
DIO2(ENSG00000211448)	ENSG00000211448	null	null	1.98105
AL590133.1(ENSG00000231073)	ENSG00000231073	null	null	1.97713
OR7M1P(ENSG00000273336)	ENSG00000273336	null	null	1.97698
GPRC5A(ENSG00000013588)	ENSG00000013588	null	null	1.97461
TIAM2(ENSG00000146426)	ENSG00000146426	null	null	1.97443
KCNV1(ENSG00000164794)	ENSG00000164794	null	null	1.96512
SLC6A13(ENSG00000010379)	ENSG00000010379	null	null	1.95691
ARHGAP42(ENSG00000165895)	ENSG00000165895	null	null	1.95633
TUBB4A(ENSG00000104833)	ENSG00000104833	null	null	1.95186
WFDC21P(ENSG00000261040)	ENSG00000261040	null	null	1.95086
PLEKHF1(ENSG00000166289)	ENSG00000166289	null	null	1.94501
SOD3(ENSG00000109610)	ENSG00000109610	null	null	1.94222
RYR2(ENSG00000198626)	ENSG00000198626	null	null	1.94084
RCAN1(ENSG00000159200)	ENSG00000159200	null	null	1.9371
AC007000.1(ENSG00000213542)	ENSG00000213542	null	null	1.93271
UPK2(ENSG00000110375)	ENSG00000110375	null	null	1.93207
CTGF(ENSG00000118523)	ENSG00000118523	null	null	1.92902
KRT86(ENSG00000170442)	ENSG00000170442	null	null	1.92844
KRT4(ENSG00000170477)	ENSG00000170477	null	null	1.92628
AC144831.1(ENSG00000261888)	ENSG00000261888	null	null	1.92614
TNNC1(ENSG00000114854)	ENSG00000114854	null	null	1.92103
CXCL14(ENSG00000145824)	ENSG00000145824	null	null	1.91989
CHST1(ENSG00000175264)	ENSG00000175264	null	null	1.91796
PLPPR4(ENSG00000117600)	ENSG00000117600	null	null	1.91715
RTL5(ENSG00000242732)	ENSG00000242732	null	null	1.91373
TFAP2B(ENSG00000008196)	ENSG00000008196	null	null	1.90639
TRIM29(ENSG00000137699)	ENSG00000137699	null	null	1.90415
BCAS1(ENSG00000064787)	ENSG00000064787	null	null	1.90284
TMEM178B(ENSG00000261115)	ENSG00000261115	null	null	1.89905
GSN-AS1(ENSG00000235865)	ENSG00000235865	null	null	1.89717
COL21A1(ENSG00000124749)	ENSG00000124749	null	null	1.8966
SNORA71A(ENSG00000225091)	ENSG00000225091	null	null	1.89148
EPHA4(ENSG00000116106)	ENSG00000116106	null	null	1.88721
RAB11FIP1P1(ENSG00000228492)	ENSG00000228492	null	null	1.88423
TP53TG3(ENSG00000183632)	ENSG00000183632	null	null	1.87831
ACTL8(ENSG00000117148)	ENSG00000117148	null	null	1.87826
AC060766.1(ENSG00000267102)	ENSG00000267102	null	null	1.87483
PRICKLE2(ENSG00000163637)	ENSG00000163637	null	null	1.8683
IQCN(ENSG00000130518)	ENSG00000130518	null	null	1.86762
XKR7(ENSG00000260903)	ENSG00000260903	null	null	1.86467
PTPRB(ENSG00000127329)	ENSG00000127329	null	null	1.8632
SNTB1(ENSG00000172164)	ENSG00000172164	null	null	1.86017
SAMD4A(ENSG00000020577)	ENSG00000020577	null	null	1.85882
AC127521.1(ENSG00000262823)	ENSG00000262823	null	null	1.85742
AC087442.1(ENSG00000255091)	ENSG00000255091	null	null	1.85064
AL512625.1(ENSG00000170161)	ENSG00000170161	null	null	1.84779
AC004846.2(ENSG00000258944)	ENSG00000258944	null	null	1.8456
IL36RN(ENSG00000136695)	ENSG00000136695	null	null	1.8456
LRAT(ENSG00000121207)	ENSG00000121207	null	null	1.84245
RPL31P52(ENSG00000219355)	ENSG00000219355	null	null	1.84245
ASPDH(ENSG00000204653)	ENSG00000204653	null	null	1.84245
RN7SL704P(ENSG00000241693)	ENSG00000241693	null	null	1.84245
AC073476.3(ENSG00000261096)	ENSG00000261096	null	null	1.84245
PRICKLE1(ENSG00000139174)	ENSG00000139174	null	null	1.84148
AC010329.1(ENSG00000268416)	ENSG00000268416	null	null	1.84139
GJA5(ENSG00000265107)	ENSG00000265107	null	null	1.8409
AC073413.1(ENSG00000270480)	ENSG00000270480	null	null	1.83906
INHBB(ENSG00000163083)	ENSG00000163083	null	null	1.83601
ABLIM3(ENSG00000173210)	ENSG00000173210	null	null	1.83532
MUM1L1(ENSG00000157502)	ENSG00000157502	null	null	1.83496
ACTG2(ENSG00000163017)	ENSG00000163017	null	null	1.83223
AL109811.1(ENSG00000226849)	ENSG00000226849	null	null	1.83223
AC015726.1(ENSG00000270091)	ENSG00000270091	null	null	1.83006
AL390726.6(ENSG00000283162)	ENSG00000283162	null	null	1.82624
GABRA3(ENSG00000011677)	ENSG00000011677	null	null	1.82548
ASPHD2(ENSG00000128203)	ENSG00000128203	null	null	1.82317
JCAD(ENSG00000165757)	ENSG00000165757	null	null	1.82168
AC008663.3(ENSG00000254164)	ENSG00000254164	null	null	1.82161
LINC00515(ENSG00000260583)	ENSG00000260583	null	null	1.8172
AC135803.1(ENSG00000272864)	ENSG00000272864	null	null	1.81639
PLCE1(ENSG00000138193)	ENSG00000138193	null	null	1.81548
AC020951.1(ENSG00000278897)	ENSG00000278897	null	null	1.81117
EPS8L3(ENSG00000198758)	ENSG00000198758	null	null	1.80949
RPS11P5(ENSG00000232888)	ENSG00000232888	null	null	1.80474
NFIB(ENSG00000147862)	ENSG00000147862	null	null	1.80379
FAM189A2(ENSG00000135063)	ENSG00000135063	null	null	1.80369
RANBP3L(ENSG00000164188)	ENSG00000164188	null	null	1.79871
SATB1(ENSG00000182568)	ENSG00000182568	null	null	1.79843
AC005546.1(ENSG00000266897)	ENSG00000266897	null	null	1.79589
AL080317.1(ENSG00000230177)	ENSG00000230177	null	null	1.79214
GPM6B(ENSG00000046653)	ENSG00000046653	null	null	1.79174
AC093525.6(ENSG00000261613)	ENSG00000261613	null	null	1.78835
CNTN1(ENSG00000018236)	ENSG00000018236	null	null	1.78445
ZNF350-AS1(ENSG00000269235)	ENSG00000269235	null	null	1.78404
RUNDC3A-AS1(ENSG00000267750)	ENSG00000267750	null	null	1.77854
PKIA(ENSG00000171033)	ENSG00000171033	null	null	1.77464
ZFP92(ENSG00000189420)	ENSG00000189420	null	null	1.7742
AC124864.2(ENSG00000279864)	ENSG00000279864	null	null	1.76993
AL450990.1(ENSG00000282265)	ENSG00000282265	null	null	1.7698
CLDN11(ENSG00000013297)	ENSG00000013297	null	null	1.76565
SGK1(ENSG00000118515)	ENSG00000118515	null	null	1.7652
KLF8(ENSG00000102349)	ENSG00000102349	null	null	1.76484
AC114980.1(ENSG00000251023)	ENSG00000251023	null	null	1.76349
ATP10B(ENSG00000118322)	ENSG00000118322	null	null	1.75762
EDN1(ENSG00000078401)	ENSG00000078401	null	null	1.75732
LMCD1(ENSG00000071282)	ENSG00000071282	null	null	1.75659
SPRR1A(ENSG00000169474)	ENSG00000169474	null	null	1.75534
RNU1-106P(ENSG00000207110)	ENSG00000207110	null	null	1.7552
MUC20(ENSG00000176945)	ENSG00000176945	null	null	1.75303
CTRB1(ENSG00000168925)	ENSG00000168925	null	null	1.75303
AC095057.3(ENSG00000260296)	ENSG00000260296	null	null	1.75245
AC005083.1(ENSG00000233834)	ENSG00000233834	null	null	1.75037
AC011451.1(ENSG00000267510)	ENSG00000267510	null	null	1.74904
AL157756.1(ENSG00000254718)	ENSG00000254718	null	null	1.74467
CREB5(ENSG00000146592)	ENSG00000146592	null	null	1.74448
AL359881.1(ENSG00000269978)	ENSG00000269978	null	null	1.74341
AC010834.3(ENSG00000253854)	ENSG00000253854	null	null	1.74085
AC018695.6(ENSG00000275393)	ENSG00000275393	null	null	1.73865
TMEM163(ENSG00000152128)	ENSG00000152128	null	null	1.73266
XKR4(ENSG00000206579)	ENSG00000206579	null	null	1.72851
STX16-NPEPL1(ENSG00000254995)	ENSG00000254995	null	null	1.72804
AC009302.1(ENSG00000233868)	ENSG00000233868	null	null	1.71942
KCNF1(ENSG00000162975)	ENSG00000162975	null	null	1.7187
AC106028.3(ENSG00000260361)	ENSG00000260361	null	null	1.71714
EPAS1(ENSG00000116016)	ENSG00000116016	null	null	1.70625
AL121790.2(ENSG00000259087)	ENSG00000259087	null	null	1.70388
CD24P4(ENSG00000185275)	ENSG00000185275	null	null	1.7025
TNNI2(ENSG00000130598)	ENSG00000130598	null	null	1.70236
SYT16(ENSG00000139973)	ENSG00000139973	null	null	1.70236
TMEM86A(ENSG00000151117)	ENSG00000151117	null	null	1.70104
RASGRF1(ENSG00000058335)	ENSG00000058335	null	null	1.70057
XAGE2(ENSG00000155622)	ENSG00000155622	null	null	1.6999
ANK1(ENSG00000029534)	ENSG00000029534	null	null	1.69639
TOM1L2(ENSG00000175662)	ENSG00000175662	null	null	1.69598
AC009812.1(ENSG00000251867)	ENSG00000251867	null	null	1.6952
RORB(ENSG00000198963)	ENSG00000198963	null	null	1.69515
ZNF676(ENSG00000196109)	ENSG00000196109	null	null	1.69432
SGCZ(ENSG00000185053)	ENSG00000185053	null	null	1.69175
ACKR3(ENSG00000144476)	ENSG00000144476	null	null	1.68693
AC103810.5(ENSG00000266644)	ENSG00000266644	null	null	1.68693
AL137845.2(ENSG00000232842)	ENSG00000232842	null	null	1.68693
LINC00888(ENSG00000240024)	ENSG00000240024	null	null	1.68665
GSTM2(ENSG00000213366)	ENSG00000213366	null	null	1.68631
NRADDP(ENSG00000236409)	ENSG00000236409	null	null	1.68344
AC008035.1(ENSG00000272369)	ENSG00000272369	null	null	1.68101
LINC01585(ENSG00000245479)	ENSG00000245479	null	null	1.67935
TCEA1P3(ENSG00000215165)	ENSG00000215165	null	null	1.67715
ZNF425(ENSG00000204947)	ENSG00000204947	null	null	1.67609
ADCY2(ENSG00000078295)	ENSG00000078295	null	null	1.67328
SLC16A4(ENSG00000168679)	ENSG00000168679	null	null	1.67309
MIR635(ENSG00000207561)	ENSG00000207561	null	null	1.67051
MAGEA10(ENSG00000124260)	ENSG00000124260	null	null	1.66987
HOXC8(ENSG00000037965)	ENSG00000037965	null	null	1.66296
CCL2(ENSG00000108691)	ENSG00000108691	null	null	1.66275
RN7SL751P(ENSG00000240964)	ENSG00000240964	null	null	1.6613
FAT3(ENSG00000165323)	ENSG00000165323	null	null	1.6613
AL157935.2(ENSG00000257524)	ENSG00000257524	null	null	1.65942
TCF4(ENSG00000196628)	ENSG00000196628	null	null	1.65939
AC022167.2(ENSG00000260276)	ENSG00000260276	null	null	1.65864
AC003070.1(ENSG00000267344)	ENSG00000267344	null	null	1.65832
CNTNAP3(ENSG00000106714)	ENSG00000106714	null	null	1.65524
BMP5(ENSG00000112175)	ENSG00000112175	null	null	1.6549
AL645728.2(ENSG00000284740)	ENSG00000284740	null	null	1.65357
FTCD(ENSG00000160282)	ENSG00000160282	null	null	1.65006
HEPH(ENSG00000089472)	ENSG00000089472	null	null	1.64823
CARMIL3(ENSG00000186648)	ENSG00000186648	null	null	1.64636
ZNF695(ENSG00000197472)	ENSG00000197472	null	null	1.6455
CLU(ENSG00000120885)	ENSG00000120885	null	null	1.64299
SYDE1(ENSG00000105137)	ENSG00000105137	null	null	1.64296
NABP1(ENSG00000173559)	ENSG00000173559	null	null	1.64273
BX470102.2(ENSG00000285867)	ENSG00000285867	null	null	1.64271
NCKAP5L(ENSG00000167566)	ENSG00000167566	null	null	1.64032
GPD1(ENSG00000167588)	ENSG00000167588	null	null	1.63873
RNU6-1016P(ENSG00000252498)	ENSG00000252498	null	null	1.63535
HLX(ENSG00000136630)	ENSG00000136630	null	null	1.63535
SLC8A1-AS1(ENSG00000227028)	ENSG00000227028	null	null	1.63535
CLDN34(ENSG00000234469)	ENSG00000234469	null	null	1.63535
ABCB10P1(ENSG00000274099)	ENSG00000274099	null	null	1.63535
SNORD73B(ENSG00000201264)	ENSG00000201264	null	null	1.63535
AL627309.7(ENSG00000269981)	ENSG00000269981	null	null	1.63472
LINC01004(ENSG00000228393)	ENSG00000228393	null	null	1.63427
ZNF547(ENSG00000152433)	ENSG00000152433	null	null	1.63336
TUBA4A(ENSG00000127824)	ENSG00000127824	null	null	1.63258
FER1L5(ENSG00000249715)	ENSG00000249715	null	null	1.63197
IL1R1(ENSG00000115594)	ENSG00000115594	null	null	1.62994
AC012181.1(ENSG00000261114)	ENSG00000261114	null	null	1.6293
PRR16(ENSG00000184838)	ENSG00000184838	null	null	1.6293
AC083837.2(ENSG00000285744)	ENSG00000285744	null	null	1.62598
PTK2B(ENSG00000120899)	ENSG00000120899	null	null	1.6253
GSDMC(ENSG00000147697)	ENSG00000147697	null	null	1.62075
AC008895.1(ENSG00000279948)	ENSG00000279948	null	null	1.61879
SELL(ENSG00000188404)	ENSG00000188404	null	null	1.61654
Z84484.1(ENSG00000224666)	ENSG00000224666	null	null	1.61654
AC139493.2(ENSG00000283235)	ENSG00000283235	null	null	1.61339
CYP8B1(ENSG00000180432)	ENSG00000180432	null	null	1.61328
FAM49A(ENSG00000197872)	ENSG00000197872	null	null	1.61299
ZNF812P(ENSG00000224689)	ENSG00000224689	null	null	1.61275
AC073578.1(ENSG00000256209)	ENSG00000256209	null	null	1.61247
DUSP8(ENSG00000184545)	ENSG00000184545	null	null	1.61024
PRRG1(ENSG00000130962)	ENSG00000130962	null	null	1.60847
AC009318.2(ENSG00000273680)	ENSG00000273680	null	null	1.60807
IGF2BP2(ENSG00000073792)	ENSG00000073792	null	null	1.60671
AC012254.4(ENSG00000267800)	ENSG00000267800	null	null	1.6067
RF00019(ENSG00000206822)	ENSG00000206822	null	null	1.60603
LINC01016(ENSG00000249346)	ENSG00000249346	null	null	1.60018
SNAI3-AS1(ENSG00000260630)	ENSG00000260630	null	null	1.59927
MCCC1-AS1(ENSG00000243368)	ENSG00000243368	null	null	1.59724
AP003086.1(ENSG00000251323)	ENSG00000251323	null	null	1.59261
SYT8(ENSG00000149043)	ENSG00000149043	null	null	1.5898
FOXR2(ENSG00000189299)	ENSG00000189299	null	null	1.58885
PHBP9(ENSG00000230224)	ENSG00000230224	null	null	1.58837
ST3GAL1P1(ENSG00000250656)	ENSG00000250656	null	null	1.57937
SNORD12C(ENSG00000209042)	ENSG00000209042	null	null	1.57848
AC007182.2(ENSG00000242951)	ENSG00000242951	null	null	1.57417
RASL11B(ENSG00000128045)	ENSG00000128045	null	null	1.57395
RPS6KL1(ENSG00000198208)	ENSG00000198208	null	null	1.57255
SERPINA10(ENSG00000140093)	ENSG00000140093	null	null	1.572
AC073365.1(ENSG00000223812)	ENSG00000223812	null	null	1.57103
ENC1(ENSG00000171617)	ENSG00000171617	null	null	1.57086
ACTG1P14(ENSG00000230581)	ENSG00000230581	null	null	1.56943
TNS3(ENSG00000136205)	ENSG00000136205	null	null	1.56801
RNF144B(ENSG00000137393)	ENSG00000137393	null	null	1.56601
WSCD1(ENSG00000179314)	ENSG00000179314	null	null	1.55974
FMOD(ENSG00000122176)	ENSG00000122176	null	null	1.55911
AC244197.2(ENSG00000238039)	ENSG00000238039	null	null	1.55889
LIN37(ENSG00000267796)	ENSG00000267796	null	null	1.55879
TMEM139(ENSG00000178826)	ENSG00000178826	null	null	1.55824
AC108488.1(ENSG00000242282)	ENSG00000242282	null	null	1.55713
CCNJL(ENSG00000135083)	ENSG00000135083	null	null	1.55596
IL32(ENSG00000008517)	ENSG00000008517	null	null	1.55547
SEMA7A(ENSG00000138623)	ENSG00000138623	null	null	1.55538
AC010168.2(ENSG00000261324)	ENSG00000261324	null	null	1.55489
FTX(ENSG00000230590)	ENSG00000230590	null	null	1.55442
ALG1L13P(ENSG00000253981)	ENSG00000253981	null	null	1.55372
KMO(ENSG00000117009)	ENSG00000117009	null	null	1.55316
PPP1R3B(ENSG00000173281)	ENSG00000173281	null	null	1.55159
AC004987.2(ENSG00000233225)	ENSG00000233225	null	null	1.5502
BCL11A(ENSG00000119866)	ENSG00000119866	null	null	1.55006
ST6GALNAC6(ENSG00000160408)	ENSG00000160408	null	null	1.54844
YEATS2-AS1(ENSG00000233885)	ENSG00000233885	null	null	1.54707
AC027020.2(ENSG00000270127)	ENSG00000270127	null	null	1.54666
LYPLA2P1(ENSG00000228285)	ENSG00000228285	null	null	1.54666
PLEKHG4B(ENSG00000153404)	ENSG00000153404	null	null	1.54532
USP53(ENSG00000145390)	ENSG00000145390	null	null	1.54191
CRACR2A(ENSG00000130038)	ENSG00000130038	null	null	1.54118
PLEKHG7(ENSG00000187510)	ENSG00000187510	null	null	1.54032
AC090502.1(ENSG00000251138)	ENSG00000251138	null	null	1.53955
PLCL1(ENSG00000115896)	ENSG00000115896	null	null	1.53938
CLIC3(ENSG00000169583)	ENSG00000169583	null	null	1.53903
CCR2(ENSG00000121807)	ENSG00000121807	null	null	1.53727
VN1R83P(ENSG00000268521)	ENSG00000268521	null	null	1.53539
NCF2(ENSG00000116701)	ENSG00000116701	null	null	1.53471
AC131097.1(ENSG00000215023)	ENSG00000215023	null	null	1.53357
SH3BP5-AS1(ENSG00000224660)	ENSG00000224660	null	null	1.5325
EPHA8(ENSG00000070886)	ENSG00000070886	null	null	1.53206
MAP6D1(ENSG00000180834)	ENSG00000180834	null	null	1.53144
AC119751.4(ENSG00000250753)	ENSG00000250753	null	null	1.53095
MIR99AHG(ENSG00000215386)	ENSG00000215386	null	null	1.53081
FBXL7(ENSG00000183580)	ENSG00000183580	null	null	1.52639
GOLGA8B(ENSG00000215252)	ENSG00000215252	null	null	1.52531
HIST1H4H(ENSG00000158406)	ENSG00000158406	null	null	1.52471
AC002553.1(ENSG00000227782)	ENSG00000227782	null	null	1.52412
FGFR2(ENSG00000066468)	ENSG00000066468	null	null	1.52388
CR381670.1(ENSG00000278931)	ENSG00000278931	null	null	1.52377
GLDC(ENSG00000178445)	ENSG00000178445	null	null	1.52359
ELF3-AS1(ENSG00000234678)	ENSG00000234678	null	null	1.52248
DUSP1(ENSG00000120129)	ENSG00000120129	null	null	1.51885
NPAP1(ENSG00000185823)	ENSG00000185823	null	null	1.51638
UGT2B7(ENSG00000171234)	ENSG00000171234	null	null	1.51638
AC096541.1(ENSG00000225028)	ENSG00000225028	null	null	1.51638
AC109779.1(ENSG00000223930)	ENSG00000223930	null	null	1.51638
AP002001.1(ENSG00000254811)	ENSG00000254811	null	null	1.5142
GSPT2(ENSG00000189369)	ENSG00000189369	null	null	1.51387
CAVIN2(ENSG00000168497)	ENSG00000168497	null	null	1.51174
EWSAT1(ENSG00000212766)	ENSG00000212766	null	null	1.51003
LAMC2(ENSG00000058085)	ENSG00000058085	null	null	1.50867
FYB2(ENSG00000187889)	ENSG00000187889	null	null	1.50719
ADRA1B(ENSG00000170214)	ENSG00000170214	null	null	1.50672
ERBB2(ENSG00000141736)	ENSG00000141736	null	null	1.50601
KIAA0513(ENSG00000135709)	ENSG00000135709	null	null	1.50598
KIFC3(ENSG00000140859)	ENSG00000140859	null	null	1.5033
STXBP6(ENSG00000168952)	ENSG00000168952	null	null	1.49859
ELMO1(ENSG00000155849)	ENSG00000155849	null	null	1.49817
HIST1H1C(ENSG00000187837)	ENSG00000187837	null	null	1.49782
AC245052.4(ENSG00000237017)	ENSG00000237017	null	null	1.4943
GDPGP1(ENSG00000183208)	ENSG00000183208	null	null	1.49224
AC010998.3(ENSG00000278484)	ENSG00000278484	null	null	1.49018
SP5(ENSG00000204335)	ENSG00000204335	null	null	1.48444
TPM4(ENSG00000167460)	ENSG00000167460	null	null	1.48358
ZNF284(ENSG00000186026)	ENSG00000186026	null	null	1.48208
AC100814.1(ENSG00000272010)	ENSG00000272010	null	null	1.48135
AC117402.1(ENSG00000206532)	ENSG00000206532	null	null	1.48061
AC004918.1(ENSG00000244701)	ENSG00000244701	null	null	1.47921
HIRAP1(ENSG00000271563)	ENSG00000271563	null	null	1.47921
AL358214.1(ENSG00000228636)	ENSG00000228636	null	null	1.47874
PXK(ENSG00000168297)	ENSG00000168297	null	null	1.47715
TGFB2-AS1(ENSG00000232480)	ENSG00000232480	null	null	1.47713
PLEKHB1(ENSG00000021300)	ENSG00000021300	null	null	1.47713
FAM238C(ENSG00000283709)	ENSG00000283709	null	null	1.47707
P2RY6(ENSG00000171631)	ENSG00000171631	null	null	1.47591
RHOB(ENSG00000143878)	ENSG00000143878	null	null	1.47585
MT-CO1(ENSG00000198804)	ENSG00000198804	null	null	1.47548
LRRC14B(ENSG00000185028)	ENSG00000185028	null	null	1.47523
LINC01578(ENSG00000272888)	ENSG00000272888	null	null	1.4745
SLC25A16(ENSG00000122912)	ENSG00000122912	null	null	1.47343
AL157871.2(ENSG00000258521)	ENSG00000258521	null	null	1.47338
ARMCX2(ENSG00000184867)	ENSG00000184867	null	null	1.47297
AC027607.1(ENSG00000248936)	ENSG00000248936	null	null	1.47183
TUBB7P(ENSG00000251297)	ENSG00000251297	null	null	1.47087
CYP2F2P(ENSG00000237118)	ENSG00000237118	null	null	1.46933
AC108752.1(ENSG00000240241)	ENSG00000240241	null	null	1.46802
HM13-IT1(ENSG00000235313)	ENSG00000235313	null	null	1.46713
GABRE(ENSG00000102287)	ENSG00000102287	null	null	1.4668
SLC4A3(ENSG00000114923)	ENSG00000114923	null	null	1.46647
ENG(ENSG00000106991)	ENSG00000106991	null	null	1.46551
SLC6A4(ENSG00000108576)	ENSG00000108576	null	null	1.46416
CCL28(ENSG00000151882)	ENSG00000151882	null	null	1.46408
AC092143.1(ENSG00000198211)	ENSG00000198211	null	null	1.46386
RASL11A(ENSG00000122035)	ENSG00000122035	null	null	1.46363
JUN(ENSG00000177606)	ENSG00000177606	null	null	1.46278
AC011379.2(ENSG00000254363)	ENSG00000254363	null	null	1.46034
FABP6(ENSG00000170231)	ENSG00000170231	null	null	1.45897
NME2P1(ENSG00000123009)	ENSG00000123009	null	null	1.45864
AL031429.2(ENSG00000269933)	ENSG00000269933	null	null	1.45714
ANKRD2(ENSG00000165887)	ENSG00000165887	null	null	1.45496
SLC9A7P1(ENSG00000227825)	ENSG00000227825	null	null	1.45428
PTPRM(ENSG00000173482)	ENSG00000173482	null	null	1.45374
TIGIT(ENSG00000181847)	ENSG00000181847	null	null	1.45216
DSTN(ENSG00000125868)	ENSG00000125868	null	null	1.45137
LAT(ENSG00000213658)	ENSG00000213658	null	null	1.45084
AC061961.1(ENSG00000235949)	ENSG00000235949	null	null	1.45068
AL713922.2(ENSG00000276662)	ENSG00000276662	null	null	1.44978
AC103409.1(ENSG00000253901)	ENSG00000253901	null	null	1.44942
ACAP2-IT1(ENSG00000229325)	ENSG00000229325	null	null	1.44935
AC096642.1(ENSG00000277007)	ENSG00000277007	null	null	1.44664
DLG2(ENSG00000150672)	ENSG00000150672	null	null	1.44617
HS3ST3B1(ENSG00000125430)	ENSG00000125430	null	null	1.44147
DLX3(ENSG00000064195)	ENSG00000064195	null	null	1.43987
POF1B(ENSG00000124429)	ENSG00000124429	null	null	1.43839
NPM1P25(ENSG00000229417)	ENSG00000229417	null	null	1.43818
EGLN3(ENSG00000129521)	ENSG00000129521	null	null	1.43802
AC008663.1(ENSG00000253768)	ENSG00000253768	null	null	1.43774
RNF128(ENSG00000133135)	ENSG00000133135	null	null	1.43764
CKMT1A(ENSG00000223572)	ENSG00000223572	null	null	1.43648
KCNC1(ENSG00000129159)	ENSG00000129159	null	null	1.43299
SCD5(ENSG00000145284)	ENSG00000145284	null	null	1.43285
EFNA1(ENSG00000169242)	ENSG00000169242	null	null	1.43268
AC120036.4(ENSG00000255366)	ENSG00000255366	null	null	1.42971
PNPLA7(ENSG00000130653)	ENSG00000130653	null	null	1.42906
PGM5(ENSG00000154330)	ENSG00000154330	null	null	1.42805
RNF150(ENSG00000170153)	ENSG00000170153	null	null	1.42771
AC138028.6(ENSG00000278341)	ENSG00000278341	null	null	1.42756
AC083967.1(ENSG00000254337)	ENSG00000254337	null	null	1.42402
AL359091.2(ENSG00000228510)	ENSG00000228510	null	null	1.42395
Z97653.2(ENSG00000279255)	ENSG00000279255	null	null	1.42306
AC040934.1(ENSG00000253347)	ENSG00000253347	null	null	1.41989
RUSC2(ENSG00000198853)	ENSG00000198853	null	null	1.41988
SERPINB5(ENSG00000206075)	ENSG00000206075	null	null	1.41929
AL136115.1(ENSG00000228634)	ENSG00000228634	null	null	1.41922
ZBED5(ENSG00000236287)	ENSG00000236287	null	null	1.41891
SDC2(ENSG00000169439)	ENSG00000169439	null	null	1.41706
Z92544.2(ENSG00000261659)	ENSG00000261659	null	null	1.41682
MIR22HG(ENSG00000186594)	ENSG00000186594	null	null	1.41663
TCF7L1(ENSG00000152284)	ENSG00000152284	null	null	1.41588
AC091181.1(ENSG00000279555)	ENSG00000279555	null	null	1.41503
AL031775.2(ENSG00000272402)	ENSG00000272402	null	null	1.41442
AC008014.1(ENSG00000257261)	ENSG00000257261	null	null	1.4137
HIST4H4(ENSG00000197837)	ENSG00000197837	null	null	1.4128
PAIP1P1(ENSG00000233892)	ENSG00000233892	null	null	1.4114
AL360270.1(ENSG00000232811)	ENSG00000232811	null	null	1.41095
SLC6A17(ENSG00000197106)	ENSG00000197106	null	null	1.41063
STK31(ENSG00000196335)	ENSG00000196335	null	null	1.40947
MT-TC(ENSG00000210140)	ENSG00000210140	null	null	1.40856
HDX(ENSG00000165259)	ENSG00000165259	null	null	1.40663
NR2F2(ENSG00000185551)	ENSG00000185551	null	null	1.40658
TMEM150A(ENSG00000168890)	ENSG00000168890	null	null	1.40533
C1S(ENSG00000182326)	ENSG00000182326	null	null	1.40452
SUGCT(ENSG00000175600)	ENSG00000175600	null	null	1.40366
BACE2(ENSG00000182240)	ENSG00000182240	null	null	1.40255
AL590627.1(ENSG00000255585)	ENSG00000255585	null	null	1.40202
SLC9A1(ENSG00000090020)	ENSG00000090020	null	null	1.40166
CRYBB2(ENSG00000244752)	ENSG00000244752	null	null	1.40094
LINC00840(ENSG00000226808)	ENSG00000226808	null	null	1.40094
FRMD3(ENSG00000172159)	ENSG00000172159	null	null	1.39945
LINC00930(ENSG00000258647)	ENSG00000258647	null	null	1.39795
MB21D2(ENSG00000180611)	ENSG00000180611	null	null	1.39733
ERICD(ENSG00000280303)	ENSG00000280303	null	null	1.39709
DIO2-AS1(ENSG00000258766)	ENSG00000258766	null	null	1.39661
AMOTL2(ENSG00000114019)	ENSG00000114019	null	null	1.39648
ZDHHC8(ENSG00000099904)	ENSG00000099904	null	null	1.39486
CLUL1(ENSG00000079101)	ENSG00000079101	null	null	1.39454
RPS23P1(ENSG00000243504)	ENSG00000243504	null	null	1.39454
ADGRB1(ENSG00000181790)	ENSG00000181790	null	null	1.39407
SALL3(ENSG00000256463)	ENSG00000256463	null	null	1.39196
KIF28P(ENSG00000223519)	ENSG00000223519	null	null	1.39046
LINC02551(ENSG00000254842)	ENSG00000254842	null	null	1.38948
AC135050.1(ENSG00000232748)	ENSG00000232748	null	null	1.38916
AP001107.4(ENSG00000254461)	ENSG00000254461	null	null	1.38845
AC122688.3(ENSG00000279233)	ENSG00000279233	null	null	1.38699
AC092718.7(ENSG00000278985)	ENSG00000278985	null	null	1.38448
AC109460.1(ENSG00000260367)	ENSG00000260367	null	null	1.38435
NKX3-1(ENSG00000167034)	ENSG00000167034	null	null	1.38365
BCL3(ENSG00000069399)	ENSG00000069399	null	null	1.38314
AGXT2(ENSG00000113492)	ENSG00000113492	null	null	1.38279
AC243964.3(ENSG00000279095)	ENSG00000279095	null	null	1.38263
GPR135(ENSG00000181619)	ENSG00000181619	null	null	1.38202
AOC2(ENSG00000131480)	ENSG00000131480	null	null	1.38149
AC008663.2(ENSG00000253955)	ENSG00000253955	null	null	1.38114
ZNF491(ENSG00000177599)	ENSG00000177599	null	null	1.3777
AL805961.1(ENSG00000284668)	ENSG00000284668	null	null	1.37743
TNC(ENSG00000041982)	ENSG00000041982	null	null	1.37597
AL391421.1(ENSG00000204049)	ENSG00000204049	null	null	1.37398
COL28A1(ENSG00000215018)	ENSG00000215018	null	null	1.37296
ZNF750(ENSG00000141579)	ENSG00000141579	null	null	1.37246
PAGE4(ENSG00000101951)	ENSG00000101951	null	null	1.36912
SRM(ENSG00000116649)	ENSG00000116649	null	null	1.36884
PIK3R3(ENSG00000117461)	ENSG00000117461	null	null	1.3683
NANOS1(ENSG00000188613)	ENSG00000188613	null	null	1.36803
ADGRE2(ENSG00000127507)	ENSG00000127507	null	null	1.36742
AC024337.1(ENSG00000259702)	ENSG00000259702	null	null	1.36664
AC015813.1(ENSG00000264112)	ENSG00000264112	null	null	1.3635
SOX6(ENSG00000110693)	ENSG00000110693	null	null	1.36306
AL390728.4(ENSG00000227671)	ENSG00000227671	null	null	1.35995
CCNG2(ENSG00000138764)	ENSG00000138764	null	null	1.3597
SRGAP1(ENSG00000196935)	ENSG00000196935	null	null	1.35196
AP005212.4(ENSG00000283294)	ENSG00000283294	null	null	1.34935
BAIAP2L2(ENSG00000128298)	ENSG00000128298	null	null	1.34836
TMEM184A(ENSG00000164855)	ENSG00000164855	null	null	1.34699
Z83843.1(ENSG00000271533)	ENSG00000271533	null	null	1.34531
DENND3(ENSG00000105339)	ENSG00000105339	null	null	1.34396
ELF5(ENSG00000135374)	ENSG00000135374	null	null	1.34287
AP000808.2(ENSG00000255741)	ENSG00000255741	null	null	1.34254
AC012360.2(ENSG00000272861)	ENSG00000272861	null	null	1.34131
BTG1(ENSG00000133639)	ENSG00000133639	null	null	1.33993
RNF223(ENSG00000237330)	ENSG00000237330	null	null	1.33954
SRGAP3(ENSG00000196220)	ENSG00000196220	null	null	1.33745
AC010271.1(ENSG00000268366)	ENSG00000268366	null	null	1.33715
TUFT1(ENSG00000143367)	ENSG00000143367	null	null	1.33701
ZNF596(ENSG00000172748)	ENSG00000172748	null	null	1.33581
AC005042.1(ENSG00000227331)	ENSG00000227331	null	null	1.33568
PWAR6(ENSG00000257151)	ENSG00000257151	null	null	1.3355
CPA4(ENSG00000128510)	ENSG00000128510	null	null	1.33477
FLRT3(ENSG00000125848)	ENSG00000125848	null	null	1.33458
CHRNB2(ENSG00000160716)	ENSG00000160716	null	null	1.33443
SPDYE1(ENSG00000136206)	ENSG00000136206	null	null	1.33419
AL353795.3(ENSG00000279608)	ENSG00000279608	null	null	1.33346
AC024475.4(ENSG00000255314)	ENSG00000255314	null	null	1.33346
MT-RNR2(ENSG00000210082)	ENSG00000210082	null	null	1.33147
ZCCHC18(ENSG00000166707)	ENSG00000166707	null	null	1.33142
AC120049.1(ENSG00000267414)	ENSG00000267414	null	null	1.32862
SNORA55(ENSG00000201457)	ENSG00000201457	null	null	1.32584
TMPRSS5(ENSG00000166682)	ENSG00000166682	null	null	1.32525
AL132765.1(ENSG00000230495)	ENSG00000230495	null	null	1.32357
OR2I1P(ENSG00000237988)	ENSG00000237988	null	null	1.32294
PTPN20CP(ENSG00000278561)	ENSG00000278561	null	null	1.3227
BDH2P1(ENSG00000232699)	ENSG00000232699	null	null	1.32212
RAPSN(ENSG00000165917)	ENSG00000165917	null	null	1.32059
SLC5A6(ENSG00000138074)	ENSG00000138074	null	null	1.32047
PRSS27(ENSG00000172382)	ENSG00000172382	null	null	1.31886
HRAT92(ENSG00000223855)	ENSG00000223855	null	null	1.31829
DKK1(ENSG00000107984)	ENSG00000107984	null	null	1.31786
AC004231.1(ENSG00000234477)	ENSG00000234477	null	null	1.31774
ZNF503(ENSG00000165655)	ENSG00000165655	null	null	1.31749
AC011477.3(ENSG00000267565)	ENSG00000267565	null	null	1.3169
RAB32(ENSG00000118508)	ENSG00000118508	null	null	1.31568
WDR26(ENSG00000162923)	ENSG00000162923	null	null	1.31533
DNAJC12(ENSG00000108176)	ENSG00000108176	null	null	1.31278
AC007823.1(ENSG00000260743)	ENSG00000260743	null	null	1.31214
FLJ20021(ENSG00000254531)	ENSG00000254531	null	null	1.31208
SLC29A3(ENSG00000198246)	ENSG00000198246	null	null	1.31124
AC005261.1(ENSG00000268205)	ENSG00000268205	null	null	1.3111
DISC1FP1(ENSG00000261645)	ENSG00000261645	null	null	1.31039
CDRT1(ENSG00000241322)	ENSG00000241322	null	null	1.30918
GABRP(ENSG00000094755)	ENSG00000094755	null	null	1.30918
MIR30C2(ENSG00000199094)	ENSG00000199094	null	null	1.30918
MIR1276(ENSG00000221634)	ENSG00000221634	null	null	1.30918
AC131571.1(ENSG00000228061)	ENSG00000228061	null	null	1.30918
AC006130.2(ENSG00000267398)	ENSG00000267398	null	null	1.30918
AL691482.3(ENSG00000249007)	ENSG00000249007	null	null	1.30912
KRT16(ENSG00000186832)	ENSG00000186832	null	null	1.30715
CARD16(ENSG00000204397)	ENSG00000204397	null	null	1.305
ZNF556(ENSG00000172000)	ENSG00000172000	null	null	1.30474
RTN1(ENSG00000139970)	ENSG00000139970	null	null	1.30418
RUNX1T1(ENSG00000079102)	ENSG00000079102	null	null	1.3024
AC110619.1(ENSG00000218416)	ENSG00000218416	null	null	1.30201
BCKDHB(ENSG00000083123)	ENSG00000083123	null	null	1.29982
MT-TY(ENSG00000210144)	ENSG00000210144	null	null	1.29969
KRT18(ENSG00000111057)	ENSG00000111057	null	null	1.29823
MIR4435-2HG(ENSG00000172965)	ENSG00000172965	null	null	1.29808
BLNK(ENSG00000095585)	ENSG00000095585	null	null	1.29635
GTF2IP6(ENSG00000266736)	ENSG00000266736	null	null	1.2961
LMAN1L(ENSG00000140506)	ENSG00000140506	null	null	1.29604
LINC01579(ENSG00000258754)	ENSG00000258754	null	null	1.29573
TFAP2E(ENSG00000116819)	ENSG00000116819	null	null	1.29443
NCAM1(ENSG00000149294)	ENSG00000149294	null	null	1.29121
AC074141.1(ENSG00000283236)	ENSG00000283236	null	null	1.29025
AC253536.2(ENSG00000228039)	ENSG00000228039	null	null	1.28774
HSPA1A(ENSG00000204389)	ENSG00000204389	null	null	1.28533
NPIPB12(ENSG00000169203)	ENSG00000169203	null	null	1.28502
CYP46A1(ENSG00000036530)	ENSG00000036530	null	null	1.28491
LRRC31(ENSG00000114248)	ENSG00000114248	null	null	1.28409
AL356473.1(ENSG00000219736)	ENSG00000219736	null	null	1.28362
AP003498.2(ENSG00000285933)	ENSG00000285933	null	null	1.28241
SLC16A8(ENSG00000100156)	ENSG00000100156	null	null	1.28101
AC007923.4(ENSG00000266877)	ENSG00000266877	null	null	1.28081
RPS10(ENSG00000124614)	ENSG00000124614	null	null	1.28075
AP001972.5(ENSG00000279117)	ENSG00000279117	null	null	1.27754
HPSE2(ENSG00000172987)	ENSG00000172987	null	null	1.27513
KLHDC7A(ENSG00000179023)	ENSG00000179023	null	null	1.27448
KRT8P3(ENSG00000254285)	ENSG00000254285	null	null	1.27405
RN7SL4P(ENSG00000263740)	ENSG00000263740	null	null	1.27368
PCDHAC1(ENSG00000248383)	ENSG00000248383	null	null	1.27267
DISP2(ENSG00000140323)	ENSG00000140323	null	null	1.27189
LONRF2P1(ENSG00000266605)	ENSG00000266605	null	null	1.27098
RWDD2A(ENSG00000013392)	ENSG00000013392	null	null	1.26886
AC092118.1(ENSG00000187185)	ENSG00000187185	null	null	1.26811
RAET1K(ENSG00000218358)	ENSG00000218358	null	null	1.26631
AC092171.2(ENSG00000230733)	ENSG00000230733	null	null	1.26615
AC020594.1(ENSG00000237133)	ENSG00000237133	null	null	1.26592
WFIKKN1(ENSG00000127578)	ENSG00000127578	null	null	1.26478
SLC35F6(ENSG00000213699)	ENSG00000213699	null	null	1.26327
BNIP3P11(ENSG00000271550)	ENSG00000271550	null	null	1.2629
ZNF350(ENSG00000256683)	ENSG00000256683	null	null	1.26167
COL6A3(ENSG00000163359)	ENSG00000163359	null	null	1.26126
KLF14(ENSG00000266265)	ENSG00000266265	null	null	1.26086
OSR2(ENSG00000164920)	ENSG00000164920	null	null	1.26054
S100A10(ENSG00000197747)	ENSG00000197747	null	null	1.26012
NDN(ENSG00000182636)	ENSG00000182636	null	null	1.25923
SLC22A1(ENSG00000175003)	ENSG00000175003	null	null	1.2579
PTCHD4(ENSG00000244694)	ENSG00000244694	null	null	1.25777
AL353804.1(ENSG00000228906)	ENSG00000228906	null	null	1.2576
AC073111.1(ENSG00000239377)	ENSG00000239377	null	null	1.25676
SUSD5(ENSG00000173705)	ENSG00000173705	null	null	1.2556
AL592430.1(ENSG00000232682)	ENSG00000232682	null	null	1.2556
PLEKHA8P1(ENSG00000134297)	ENSG00000134297	null	null	1.25503
AC055764.2(ENSG00000273375)	ENSG00000273375	null	null	1.25482
COL27A1(ENSG00000196739)	ENSG00000196739	null	null	1.25462
QDPR(ENSG00000151552)	ENSG00000151552	null	null	1.25314
AL353622.1(ENSG00000270605)	ENSG00000270605	null	null	1.25265
AL031777.3(ENSG00000282988)	ENSG00000282988	null	null	1.25176
BCAR4(ENSG00000262117)	ENSG00000262117	null	null	1.25111
CD55(ENSG00000196352)	ENSG00000196352	null	null	1.24818
MYO3B(ENSG00000071909)	ENSG00000071909	null	null	1.24795
DIRAS3(ENSG00000162595)	ENSG00000162595	null	null	1.24749
MYL9(ENSG00000101335)	ENSG00000101335	null	null	1.24674
TMEM121B(ENSG00000183307)	ENSG00000183307	null	null	1.24629
CYP4F35P(ENSG00000265787)	ENSG00000265787	null	null	1.24564
RHCG(ENSG00000140519)	ENSG00000140519	null	null	1.24552
MPIG6B(ENSG00000204420)	ENSG00000204420	null	null	1.24438
ZYX(ENSG00000159840)	ENSG00000159840	null	null	1.24405
AC021066.2(ENSG00000284883)	ENSG00000284883	null	null	1.24371
AC000120.1(ENSG00000243107)	ENSG00000243107	null	null	1.24352
ANKHD1-EIF4EBP3(ENSG00000254996)	ENSG00000254996	null	null	1.24331
PTGER3(ENSG00000050628)	ENSG00000050628	null	null	1.24278
AC025871.2(ENSG00000254370)	ENSG00000254370	null	null	1.24229
ARRDC4(ENSG00000140450)	ENSG00000140450	null	null	1.24161
CARD14(ENSG00000141527)	ENSG00000141527	null	null	1.23928
CSAD(ENSG00000139631)	ENSG00000139631	null	null	1.23885
CYB5A(ENSG00000166347)	ENSG00000166347	null	null	1.23869
AC118755.1(ENSG00000262296)	ENSG00000262296	null	null	1.23854
DTX2P1(ENSG00000186704)	ENSG00000186704	null	null	1.23677
LINC02588(ENSG00000257842)	ENSG00000257842	null	null	1.23642
ZMYND15(ENSG00000141497)	ENSG00000141497	null	null	1.23491
ARHGEF3(ENSG00000163947)	ENSG00000163947	null	null	1.23362
ACER1(ENSG00000167769)	ENSG00000167769	null	null	1.23274
ADAMTS7(ENSG00000136378)	ENSG00000136378	null	null	1.2313
AKR1B1(ENSG00000085662)	ENSG00000085662	null	null	1.23097
AC012313.2(ENSG00000268049)	ENSG00000268049	null	null	1.22983
SYNPO2(ENSG00000172403)	ENSG00000172403	null	null	1.22965
SPRY3(ENSG00000168939)	ENSG00000168939	null	null	1.22948
HNRNPA3P3(ENSG00000214653)	ENSG00000214653	null	null	1.22859
CACTIN-AS1(ENSG00000226800)	ENSG00000226800	null	null	1.22829
GP2(ENSG00000169347)	ENSG00000169347	null	null	1.22794
PDZRN3(ENSG00000121440)	ENSG00000121440	null	null	1.22785
TEKT4P2(ENSG00000188681)	ENSG00000188681	null	null	1.22631
AC022905.1(ENSG00000250979)	ENSG00000250979	null	null	1.22593
AL627309.6(ENSG00000268903)	ENSG00000268903	null	null	1.22477
AC067852.3(ENSG00000267632)	ENSG00000267632	null	null	1.22467
TCP1P1(ENSG00000229161)	ENSG00000229161	null	null	1.22441
ANK2(ENSG00000145362)	ENSG00000145362	null	null	1.22436
AL356299.2(ENSG00000272945)	ENSG00000272945	null	null	1.2241
CEPT1(ENSG00000134255)	ENSG00000134255	null	null	1.2234
LINC01836(ENSG00000267530)	ENSG00000267530	null	null	1.22147
EIF4A1(ENSG00000161960)	ENSG00000161960	null	null	1.22139
EIF3LP3(ENSG00000226086)	ENSG00000226086	null	null	1.2212
SEMA6D(ENSG00000137872)	ENSG00000137872	null	null	1.22118
DDN(ENSG00000181418)	ENSG00000181418	null	null	1.22082
LINC00866(ENSG00000227356)	ENSG00000227356	null	null	1.21992
STEAP3(ENSG00000115107)	ENSG00000115107	null	null	1.21971
L1CAM(ENSG00000198910)	ENSG00000198910	null	null	1.21811
AC092368.3(ENSG00000261512)	ENSG00000261512	null	null	1.21776
LINGO3(ENSG00000220008)	ENSG00000220008	null	null	1.21748
GABARAPL1(ENSG00000139112)	ENSG00000139112	null	null	1.21722
SLC43A2(ENSG00000167703)	ENSG00000167703	null	null	1.21596
LIX1-AS1(ENSG00000251513)	ENSG00000251513	null	null	1.21383
ZDHHC7(ENSG00000153786)	ENSG00000153786	null	null	1.21338
LBX2-AS1(ENSG00000257702)	ENSG00000257702	null	null	1.21327
AC008937.1(ENSG00000225230)	ENSG00000225230	null	null	1.21327
ADSL(ENSG00000239900)	ENSG00000239900	null	null	1.2126
KRT8(ENSG00000170421)	ENSG00000170421	null	null	1.21216
RNF207(ENSG00000158286)	ENSG00000158286	null	null	1.21199
LINC01443(ENSG00000266554)	ENSG00000266554	null	null	1.21145
HMGB2P1(ENSG00000267736)	ENSG00000267736	null	null	1.21053
AC010735.2(ENSG00000272622)	ENSG00000272622	null	null	1.21052
AC079140.1(ENSG00000248564)	ENSG00000248564	null	null	1.21008
AC009054.2(ENSG00000261783)	ENSG00000261783	null	null	1.20825
C6orf132(ENSG00000188112)	ENSG00000188112	null	null	1.20766
AL662795.2(ENSG00000280128)	ENSG00000280128	null	null	1.20641
ACOX1(ENSG00000161533)	ENSG00000161533	null	null	1.20256
ALDH1A3(ENSG00000184254)	ENSG00000184254	null	null	1.20137
AC100812.1(ENSG00000272192)	ENSG00000272192	null	null	1.19624
LGALS3(ENSG00000131981)	ENSG00000131981	null	null	1.19536
SCX(ENSG00000260428)	ENSG00000260428	null	null	1.19431
MAF(ENSG00000178573)	ENSG00000178573	null	null	1.19327
AL161646.1(ENSG00000225768)	ENSG00000225768	null	null	1.19195
JAKMIP3(ENSG00000188385)	ENSG00000188385	null	null	1.19148
CAPN5(ENSG00000149260)	ENSG00000149260	null	null	1.1909
AC011586.2(ENSG00000253496)	ENSG00000253496	null	null	1.19058
MTCO1P12(ENSG00000237973)	ENSG00000237973	null	null	1.18775
NRG1(ENSG00000157168)	ENSG00000157168	null	null	1.18725
ZNF790-AS1(ENSG00000267254)	ENSG00000267254	null	null	1.18702
DTX2P1-UPK3BP1-PMS2P11(ENSG00000265479)	ENSG00000265479	null	null	1.18536
COL18A1(ENSG00000182871)	ENSG00000182871	null	null	1.18526
TP53INP1(ENSG00000164938)	ENSG00000164938	null	null	1.18506
ARL15(ENSG00000185305)	ENSG00000185305	null	null	1.18442
GOLGA8A(ENSG00000175265)	ENSG00000175265	null	null	1.18319
AP000238.1(ENSG00000273464)	ENSG00000273464	null	null	1.18219
TM7SF2(ENSG00000149809)	ENSG00000149809	null	null	1.18197
CTH(ENSG00000116761)	ENSG00000116761	null	null	1.18178
PXN(ENSG00000089159)	ENSG00000089159	null	null	1.18146
FOSB(ENSG00000125740)	ENSG00000125740	null	null	1.18145
AC012181.2(ENSG00000261270)	ENSG00000261270	null	null	1.18101
LAMA5-AS1(ENSG00000228812)	ENSG00000228812	null	null	1.17985
PDP1(ENSG00000164951)	ENSG00000164951	null	null	1.17899
SGSH(ENSG00000181523)	ENSG00000181523	null	null	1.1787
CD320(ENSG00000167775)	ENSG00000167775	null	null	1.17836
PPT1(ENSG00000131238)	ENSG00000131238	null	null	1.17813
ODAM(ENSG00000109205)	ENSG00000109205	null	null	1.17765
ALS2CL(ENSG00000178038)	ENSG00000178038	null	null	1.17762
GPR132(ENSG00000183484)	ENSG00000183484	null	null	1.17705
BNIP3P17(ENSG00000271524)	ENSG00000271524	null	null	1.17688
AC023509.3(ENSG00000267281)	ENSG00000267281	null	null	1.17634
FOXD4(ENSG00000170122)	ENSG00000170122	null	null	1.1763
CHEK2P2(ENSG00000259156)	ENSG00000259156	null	null	1.17589
AHR(ENSG00000106546)	ENSG00000106546	null	null	1.17494
SAMD12(ENSG00000177570)	ENSG00000177570	null	null	1.17352
FAM13B(ENSG00000031003)	ENSG00000031003	null	null	1.17298
SLC25A34(ENSG00000162461)	ENSG00000162461	null	null	1.17292
ADAMTS19-AS1(ENSG00000249421)	ENSG00000249421	null	null	1.17103
CLSTN3(ENSG00000139182)	ENSG00000139182	null	null	1.1707
TVP23A(ENSG00000166676)	ENSG00000166676	null	null	1.17065
FBXO15(ENSG00000141665)	ENSG00000141665	null	null	1.17012
ANKRD35(ENSG00000198483)	ENSG00000198483	null	null	1.16951
AP002761.4(ENSG00000260401)	ENSG00000260401	null	null	1.16904
AL591848.4(ENSG00000260855)	ENSG00000260855	null	null	1.16864
COL6A1(ENSG00000142156)	ENSG00000142156	null	null	1.16763
SC5D(ENSG00000109929)	ENSG00000109929	null	null	1.1676
AL080317.2(ENSG00000271789)	ENSG00000271789	null	null	1.16723
CAB39L(ENSG00000102547)	ENSG00000102547	null	null	1.1667
AC132812.1(ENSG00000265298)	ENSG00000265298	null	null	1.1655
CACNA1G(ENSG00000006283)	ENSG00000006283	null	null	1.16466
VN1R48P(ENSG00000237487)	ENSG00000237487	null	null	1.1646
AL365277.1(ENSG00000228060)	ENSG00000228060	null	null	1.1645
AC064799.2(ENSG00000260586)	ENSG00000260586	null	null	1.16431
ADAM1B(ENSG00000226469)	ENSG00000226469	null	null	1.16381
KRTAP3-1(ENSG00000212901)	ENSG00000212901	null	null	1.16346
SH3KBP1(ENSG00000147010)	ENSG00000147010	null	null	1.16328
AC114956.2(ENSG00000248554)	ENSG00000248554	null	null	1.16252
AC005165.1(ENSG00000223561)	ENSG00000223561	null	null	1.16175
NLRP1(ENSG00000091592)	ENSG00000091592	null	null	1.16161
ARHGAP40(ENSG00000124143)	ENSG00000124143	null	null	1.16103
HSPA1B(ENSG00000204388)	ENSG00000204388	null	null	1.15916
HSPA8(ENSG00000109971)	ENSG00000109971	null	null	1.15908
AC040162.1(ENSG00000261884)	ENSG00000261884	null	null	1.15876
RTEL1P1(ENSG00000251441)	ENSG00000251441	null	null	1.15871
ANXA2P2(ENSG00000231991)	ENSG00000231991	null	null	1.15779
SCNN1A(ENSG00000111319)	ENSG00000111319	null	null	1.15687
AC073342.1(ENSG00000231840)	ENSG00000231840	null	null	1.1555
CLEC7A(ENSG00000172243)	ENSG00000172243	null	null	1.15545
FBXO32(ENSG00000156804)	ENSG00000156804	null	null	1.15473
CYP39A1(ENSG00000146233)	ENSG00000146233	null	null	1.1546
AC004771.5(ENSG00000262678)	ENSG00000262678	null	null	1.15361
REEP5(ENSG00000129625)	ENSG00000129625	null	null	1.15361
EME2(ENSG00000197774)	ENSG00000197774	null	null	1.15336
KRT7(ENSG00000135480)	ENSG00000135480	null	null	1.15307
PLA2G4C(ENSG00000105499)	ENSG00000105499	null	null	1.15062
LINC01480(ENSG00000270164)	ENSG00000270164	null	null	1.14981
MTERF2(ENSG00000120832)	ENSG00000120832	null	null	1.14958
AL669831.4(ENSG00000230092)	ENSG00000230092	null	null	1.14938
AC007318.2(ENSG00000273763)	ENSG00000273763	null	null	1.14901
ZC3H12B(ENSG00000102053)	ENSG00000102053	null	null	1.14883
GSDME(ENSG00000105928)	ENSG00000105928	null	null	1.14824
GOLGA7B(ENSG00000155265)	ENSG00000155265	null	null	1.14798
AC007038.2(ENSG00000272807)	ENSG00000272807	null	null	1.14746
ERVV-2(ENSG00000268964)	ENSG00000268964	null	null	1.14705
HIST1H1PS1(ENSG00000216331)	ENSG00000216331	null	null	1.14691
KRT75(ENSG00000170454)	ENSG00000170454	null	null	1.14556
GAS5(ENSG00000234741)	ENSG00000234741	null	null	1.14422
CDK6(ENSG00000105810)	ENSG00000105810	null	null	1.14422
AC004253.1(ENSG00000263990)	ENSG00000263990	null	null	1.14406
KIF5C(ENSG00000168280)	ENSG00000168280	null	null	1.14359
AC108062.1(ENSG00000251432)	ENSG00000251432	null	null	1.14103
DNAJB5(ENSG00000137094)	ENSG00000137094	null	null	1.14089
AC010326.4(ENSG00000270804)	ENSG00000270804	null	null	1.13986
TDRP(ENSG00000180190)	ENSG00000180190	null	null	1.13963
PCDH18(ENSG00000189184)	ENSG00000189184	null	null	1.13949
NIPAL4(ENSG00000172548)	ENSG00000172548	null	null	1.13795
AC091563.1(ENSG00000254343)	ENSG00000254343	null	null	1.13781
SSPN(ENSG00000123096)	ENSG00000123096	null	null	1.13781
LINC01002(ENSG00000282508)	ENSG00000282508	null	null	1.13712
AC231981.1(ENSG00000235078)	ENSG00000235078	null	null	1.13688
SLC26A7(ENSG00000147606)	ENSG00000147606	null	null	1.13622
CNTN5(ENSG00000149972)	ENSG00000149972	null	null	1.13503
TGM1(ENSG00000092295)	ENSG00000092295	null	null	1.13352
LINC01611(ENSG00000231776)	ENSG00000231776	null	null	1.13311
AL513304.1(ENSG00000233052)	ENSG00000233052	null	null	1.13268
LINC01963(ENSG00000260804)	ENSG00000260804	null	null	1.13221
AC092683.1(ENSG00000230606)	ENSG00000230606	null	null	1.13186
AC116552.1(ENSG00000261744)	ENSG00000261744	null	null	1.13122
RBPMS(ENSG00000157110)	ENSG00000157110	null	null	1.12969
BNIPL(ENSG00000163141)	ENSG00000163141	null	null	1.12964
MATN3(ENSG00000132031)	ENSG00000132031	null	null	1.12777
STAG3L1(ENSG00000205583)	ENSG00000205583	null	null	1.12765
AC004967.2(ENSG00000285725)	ENSG00000285725	null	null	1.12736
TAX1BP3(ENSG00000213977)	ENSG00000213977	null	null	1.12699
PIEZO1(ENSG00000103335)	ENSG00000103335	null	null	1.12527
ABLIM2(ENSG00000163995)	ENSG00000163995	null	null	1.12498
EFCC1(ENSG00000114654)	ENSG00000114654	null	null	1.12473
SCART1(ENSG00000214279)	ENSG00000214279	null	null	1.12472
TPM1-AS(ENSG00000259498)	ENSG00000259498	null	null	1.124
AC008537.2(ENSG00000269843)	ENSG00000269843	null	null	1.12309
ARHGAP8(ENSG00000241484)	ENSG00000241484	null	null	1.12259
MAGEB6(ENSG00000176746)	ENSG00000176746	null	null	1.12256
ENDOU(ENSG00000111405)	ENSG00000111405	null	null	1.1225
LEF1-AS1(ENSG00000232021)	ENSG00000232021	null	null	1.1225
KLHL35(ENSG00000149243)	ENSG00000149243	null	null	1.12179
ADAMTSL4(ENSG00000143382)	ENSG00000143382	null	null	1.121
Z98200.1(ENSG00000271734)	ENSG00000271734	null	null	1.12076
AC231533.2(ENSG00000233585)	ENSG00000233585	null	null	1.12076
SNORA26(ENSG00000212588)	ENSG00000212588	null	null	1.1207
MXRA8(ENSG00000162576)	ENSG00000162576	null	null	1.12065
ZNF92(ENSG00000146757)	ENSG00000146757	null	null	1.12039
FAM102A(ENSG00000167106)	ENSG00000167106	null	null	1.1202
BPGM(ENSG00000172331)	ENSG00000172331	null	null	1.11982
CNPY4(ENSG00000166997)	ENSG00000166997	null	null	1.11979
AL512770.1(ENSG00000228302)	ENSG00000228302	null	null	1.11771
AC022784.1(ENSG00000248538)	ENSG00000248538	null	null	1.11742
BTBD19(ENSG00000222009)	ENSG00000222009	null	null	1.11742
AC127024.2(ENSG00000263603)	ENSG00000263603	null	null	1.11742
RNA5SP435(ENSG00000200914)	ENSG00000200914	null	null	1.11742
MAOB(ENSG00000069535)	ENSG00000069535	null	null	1.11683
NOSTRIN(ENSG00000163072)	ENSG00000163072	null	null	1.11665
AL365436.1(ENSG00000223861)	ENSG00000223861	null	null	1.11662
CACNG4(ENSG00000075461)	ENSG00000075461	null	null	1.11543
NIM1K(ENSG00000177453)	ENSG00000177453	null	null	1.11526
NEDD4L(ENSG00000049759)	ENSG00000049759	null	null	1.11517
AL162431.2(ENSG00000243155)	ENSG00000243155	null	null	1.11378
GLT8D2(ENSG00000120820)	ENSG00000120820	null	null	1.11317
AC020663.1(ENSG00000266994)	ENSG00000266994	null	null	1.1127
LINC01018(ENSG00000250056)	ENSG00000250056	null	null	1.11187
ESR2(ENSG00000140009)	ENSG00000140009	null	null	1.11166
TMEM25(ENSG00000149582)	ENSG00000149582	null	null	1.11137
AL354872.2(ENSG00000271992)	ENSG00000271992	null	null	1.10873
KYNU(ENSG00000115919)	ENSG00000115919	null	null	1.10771
SPNS1(ENSG00000169682)	ENSG00000169682	null	null	1.10744
ST3GAL3(ENSG00000126091)	ENSG00000126091	null	null	1.10686
PDXDC2P-NPIPB14P(ENSG00000196696)	ENSG00000196696	null	null	1.10638
ADGRE5(ENSG00000123146)	ENSG00000123146	null	null	1.10498
KRTAP5-1(ENSG00000205869)	ENSG00000205869	null	null	1.10465
AC007663.4(ENSG00000273343)	ENSG00000273343	null	null	1.1046
AL161719.1(ENSG00000234535)	ENSG00000234535	null	null	1.10367
ZNF385A(ENSG00000161642)	ENSG00000161642	null	null	1.10338
AL442003.1(ENSG00000285803)	ENSG00000285803	null	null	1.10309
LRRN4(ENSG00000125872)	ENSG00000125872	null	null	1.10195
PLXNA1(ENSG00000114554)	ENSG00000114554	null	null	1.1001
PANO1(ENSG00000274897)	ENSG00000274897	null	null	1.09937
AC009065.8(ENSG00000261663)	ENSG00000261663	null	null	1.09928
AL359183.1(ENSG00000279406)	ENSG00000279406	null	null	1.09922
NRG1-IT1(ENSG00000253974)	ENSG00000253974	null	null	1.0989
CRIM1(ENSG00000150938)	ENSG00000150938	null	null	1.0988
AL132639.3(ENSG00000259083)	ENSG00000259083	null	null	1.09871
HPCAL1(ENSG00000115756)	ENSG00000115756	null	null	1.09803
SLC38A7(ENSG00000103042)	ENSG00000103042	null	null	1.09802
CLN3(ENSG00000188603)	ENSG00000188603	null	null	1.09798
MT-TL1(ENSG00000209082)	ENSG00000209082	null	null	1.0979
SLC12A5(ENSG00000124140)	ENSG00000124140	null	null	1.09748
ZNF714(ENSG00000160352)	ENSG00000160352	null	null	1.09724
AGAP10P(ENSG00000230869)	ENSG00000230869	null	null	1.09685
AC120053.1(ENSG00000271971)	ENSG00000271971	null	null	1.09626
VPS18(ENSG00000104142)	ENSG00000104142	null	null	1.09593
PCDHA10(ENSG00000250120)	ENSG00000250120	null	null	1.09464
PHLDA1(ENSG00000139289)	ENSG00000139289	null	null	1.09457
HOXC13(ENSG00000123364)	ENSG00000123364	null	null	1.09455
RN7SL738P(ENSG00000243339)	ENSG00000243339	null	null	1.09453
AL731892.1(ENSG00000238145)	ENSG00000238145	null	null	1.09353
PARL(ENSG00000175193)	ENSG00000175193	null	null	1.09323
ZNF195(ENSG00000005801)	ENSG00000005801	null	null	1.09183
RAB20(ENSG00000139832)	ENSG00000139832	null	null	1.09177
RIN3(ENSG00000100599)	ENSG00000100599	null	null	1.09176
LINC00452(ENSG00000229373)	ENSG00000229373	null	null	1.09125
FTLP14(ENSG00000260459)	ENSG00000260459	null	null	1.09082
PVT1(ENSG00000249859)	ENSG00000249859	null	null	1.09081
ZNF391(ENSG00000124613)	ENSG00000124613	null	null	1.09057
CTSD(ENSG00000117984)	ENSG00000117984	null	null	1.09029
IL16(ENSG00000172349)	ENSG00000172349	null	null	1.08998
AL358072.1(ENSG00000271427)	ENSG00000271427	null	null	1.08891
CDH23(ENSG00000107736)	ENSG00000107736	null	null	1.08848
ADAM8(ENSG00000151651)	ENSG00000151651	null	null	1.08839
SP6(ENSG00000189120)	ENSG00000189120	null	null	1.08825
RF00017(ENSG00000276096)	ENSG00000276096	null	null	1.08804
ANKRD20A11P(ENSG00000215559)	ENSG00000215559	null	null	1.08801
AC129926.1(ENSG00000265246)	ENSG00000265246	null	null	1.08656
UNC13D(ENSG00000092929)	ENSG00000092929	null	null	1.08625
AL390719.3(ENSG00000285812)	ENSG00000285812	null	null	1.08623
ACAA1(ENSG00000060971)	ENSG00000060971	null	null	1.08568
HLF(ENSG00000108924)	ENSG00000108924	null	null	1.08528
AC007780.1(ENSG00000267009)	ENSG00000267009	null	null	1.08435
DUX4L37(ENSG00000283020)	ENSG00000283020	null	null	1.084
AC105345.1(ENSG00000205959)	ENSG00000205959	null	null	1.08395
CLDN8(ENSG00000156284)	ENSG00000156284	null	null	1.08386
TMC4(ENSG00000167608)	ENSG00000167608	null	null	1.08322
KRT19(ENSG00000171345)	ENSG00000171345	null	null	1.08313
FLVCR2(ENSG00000119686)	ENSG00000119686	null	null	1.08254
SNORA73B(ENSG00000200087)	ENSG00000200087	null	null	1.08242
AL355987.5(ENSG00000274356)	ENSG00000274356	null	null	1.08221
FAM89A(ENSG00000182118)	ENSG00000182118	null	null	1.08212
ANXA2(ENSG00000182718)	ENSG00000182718	null	null	1.07956
AC066613.1(ENSG00000259668)	ENSG00000259668	null	null	1.0792
SELENOW(ENSG00000178980)	ENSG00000178980	null	null	1.07846
MAL2-AS1(ENSG00000253972)	ENSG00000253972	null	null	1.07831
RN7SL823P(ENSG00000263595)	ENSG00000263595	null	null	1.07831
MBNL2(ENSG00000139793)	ENSG00000139793	null	null	1.07756
SHOX2(ENSG00000168779)	ENSG00000168779	null	null	1.07752
PIP(ENSG00000159763)	ENSG00000159763	null	null	1.07704
CXADRP2(ENSG00000258712)	ENSG00000258712	null	null	1.07661
UCP3(ENSG00000175564)	ENSG00000175564	null	null	1.07631
ZSWIM8(ENSG00000214655)	ENSG00000214655	null	null	1.07535
PLAC8(ENSG00000145287)	ENSG00000145287	null	null	1.07489
SLC9A5(ENSG00000135740)	ENSG00000135740	null	null	1.07429
NSFP1(ENSG00000260075)	ENSG00000260075	null	null	1.07365
CHRNE(ENSG00000108556)	ENSG00000108556	null	null	1.0736
LINCR-0001(ENSG00000253641)	ENSG00000253641	null	null	1.07268
IFITM10(ENSG00000244242)	ENSG00000244242	null	null	1.07184
MAFA-AS1(ENSG00000254338)	ENSG00000254338	null	null	1.07178
RPL23P8(ENSG00000219451)	ENSG00000219451	null	null	1.07116
NPR3(ENSG00000113389)	ENSG00000113389	null	null	1.07074
MT-TF(ENSG00000210049)	ENSG00000210049	null	null	1.07062
SLC41A2(ENSG00000136052)	ENSG00000136052	null	null	1.07031
TLL1(ENSG00000038295)	ENSG00000038295	null	null	1.0703
SLC40A1(ENSG00000138449)	ENSG00000138449	null	null	1.06962
ZNF561(ENSG00000171469)	ENSG00000171469	null	null	1.06951
AC100768.2(ENSG00000255193)	ENSG00000255193	null	null	1.06913
AC145207.5(ENSG00000263731)	ENSG00000263731	null	null	1.06899
AC125603.2(ENSG00000257883)	ENSG00000257883	null	null	1.06763
ARHGEF38(ENSG00000236699)	ENSG00000236699	null	null	1.06691
PROC(ENSG00000115718)	ENSG00000115718	null	null	1.06647
PTPN21(ENSG00000070778)	ENSG00000070778	null	null	1.06646
RAB18(ENSG00000099246)	ENSG00000099246	null	null	1.06603
AC084809.1(ENSG00000226377)	ENSG00000226377	null	null	1.06596
LINC01488(ENSG00000285094)	ENSG00000285094	null	null	1.06595
AC007220.1(ENSG00000263033)	ENSG00000263033	null	null	1.06541
SNHG22(ENSG00000267322)	ENSG00000267322	null	null	1.06541
PFN1P4(ENSG00000225080)	ENSG00000225080	null	null	1.0652
LHX6(ENSG00000106852)	ENSG00000106852	null	null	1.06502
ALOX12(ENSG00000108839)	ENSG00000108839	null	null	1.0646
LINC00470(ENSG00000132204)	ENSG00000132204	null	null	1.06449
PDGFB(ENSG00000100311)	ENSG00000100311	null	null	1.06421
ZNF69(ENSG00000198429)	ENSG00000198429	null	null	1.0632
ORM1(ENSG00000229314)	ENSG00000229314	null	null	1.06307
FBXO24(ENSG00000106336)	ENSG00000106336	null	null	1.06287
IFFO1(ENSG00000010295)	ENSG00000010295	null	null	1.06172
AL596244.1(ENSG00000261534)	ENSG00000261534	null	null	1.06144
ATP13A4(ENSG00000127249)	ENSG00000127249	null	null	1.05974
AIFM2(ENSG00000042286)	ENSG00000042286	null	null	1.05967
MARK1(ENSG00000116141)	ENSG00000116141	null	null	1.05942
SMARCE1(ENSG00000073584)	ENSG00000073584	null	null	1.05838
FAM86FP(ENSG00000164845)	ENSG00000164845	null	null	1.05832
AL121672.3(ENSG00000273289)	ENSG00000273289	null	null	1.0576
IL18(ENSG00000150782)	ENSG00000150782	null	null	1.05707
HLA-F-AS1(ENSG00000214922)	ENSG00000214922	null	null	1.0569
S100A16(ENSG00000188643)	ENSG00000188643	null	null	1.05687
MYADML2(ENSG00000185105)	ENSG00000185105	null	null	1.05677
ANOS1(ENSG00000011201)	ENSG00000011201	null	null	1.05674
AL732372.2(ENSG00000237094)	ENSG00000237094	null	null	1.05644
SNORD100(ENSG00000221500)	ENSG00000221500	null	null	1.05567
FBLIM1(ENSG00000162458)	ENSG00000162458	null	null	1.05531
WNT11(ENSG00000085741)	ENSG00000085741	null	null	1.0528
AC013652.1(ENSG00000259345)	ENSG00000259345	null	null	1.05277
ZACN(ENSG00000186919)	ENSG00000186919	null	null	1.05241
TP53INP2(ENSG00000078804)	ENSG00000078804	null	null	1.05222
GCNT7(ENSG00000124091)	ENSG00000124091	null	null	1.05222
AC106782.5(ENSG00000273724)	ENSG00000273724	null	null	1.05206
DHCR24(ENSG00000116133)	ENSG00000116133	null	null	1.05123
CYFIP2(ENSG00000055163)	ENSG00000055163	null	null	1.05092
AC103810.3(ENSG00000265982)	ENSG00000265982	null	null	1.0504
HTRA1(ENSG00000166033)	ENSG00000166033	null	null	1.04817
TENT5B(ENSG00000158246)	ENSG00000158246	null	null	1.04795
STK32B(ENSG00000152953)	ENSG00000152953	null	null	1.04745
SUMO1P3(ENSG00000235082)	ENSG00000235082	null	null	1.04714
NAP1L2(ENSG00000186462)	ENSG00000186462	null	null	1.04678
TMEM43(ENSG00000170876)	ENSG00000170876	null	null	1.04617
PTPN20(ENSG00000204179)	ENSG00000204179	null	null	1.04602
AC131649.2(ENSG00000279662)	ENSG00000279662	null	null	1.046
CNTN3(ENSG00000113805)	ENSG00000113805	null	null	1.04482
LAMTOR3(ENSG00000109270)	ENSG00000109270	null	null	1.04479
DCAF4L2(ENSG00000176566)	ENSG00000176566	null	null	1.04472
CARMIL2(ENSG00000159753)	ENSG00000159753	null	null	1.04456
PYHIN1(ENSG00000163564)	ENSG00000163564	null	null	1.04406
NMRK2(ENSG00000077009)	ENSG00000077009	null	null	1.04328
LINC00315(ENSG00000184274)	ENSG00000184274	null	null	1.04328
AC087672.2(ENSG00000254288)	ENSG00000254288	null	null	1.04328
F8A2(ENSG00000274791)	ENSG00000274791	null	null	1.04305
GRAMD2A(ENSG00000175318)	ENSG00000175318	null	null	1.04199
AC132938.1(ENSG00000260011)	ENSG00000260011	null	null	1.04165
ZNF410(ENSG00000119725)	ENSG00000119725	null	null	1.04165
RN7SL268P(ENSG00000244425)	ENSG00000244425	null	null	1.0414
ZNF485(ENSG00000198298)	ENSG00000198298	null	null	1.03864
LURAP1L-AS1(ENSG00000235448)	ENSG00000235448	null	null	1.03856
LINC00276(ENSG00000230448)	ENSG00000230448	null	null	1.03791
AC025287.4(ENSG00000284484)	ENSG00000284484	null	null	1.03773
AC106729.1(ENSG00000259995)	ENSG00000259995	null	null	1.03635
AC011468.1(ENSG00000260160)	ENSG00000260160	null	null	1.03635
ANAPC13(ENSG00000129055)	ENSG00000129055	null	null	1.03566
ARHGEF37(ENSG00000183111)	ENSG00000183111	null	null	1.03551
AL157392.3(ENSG00000239665)	ENSG00000239665	null	null	1.03471
DYRK1B(ENSG00000105204)	ENSG00000105204	null	null	1.03349
PRSS51(ENSG00000253649)	ENSG00000253649	null	null	1.03316
CREG2(ENSG00000175874)	ENSG00000175874	null	null	1.03251
AP003071.1(ENSG00000260895)	ENSG00000260895	null	null	1.03251
NMNAT1(ENSG00000173614)	ENSG00000173614	null	null	1.03224
CHP1(ENSG00000187446)	ENSG00000187446	null	null	1.03199
KIF6(ENSG00000164627)	ENSG00000164627	null	null	1.03191
PCDHGB9P(ENSG00000276545)	ENSG00000276545	null	null	1.03105
DUSP26(ENSG00000133878)	ENSG00000133878	null	null	1.03046
ATAD3C(ENSG00000215915)	ENSG00000215915	null	null	1.03037
AL136304.1(ENSG00000272223)	ENSG00000272223	null	null	1.03032
AL035448.1(ENSG00000236526)	ENSG00000236526	null	null	1.03026
CELF5(ENSG00000161082)	ENSG00000161082	null	null	1.02987
YTHDF2P1(ENSG00000270503)	ENSG00000270503	null	null	1.02904
C11orf42(ENSG00000180878)	ENSG00000180878	null	null	1.02904
AL117350.1(ENSG00000237481)	ENSG00000237481	null	null	1.02904
AC009509.4(ENSG00000276261)	ENSG00000276261	null	null	1.02697
CARD6(ENSG00000132357)	ENSG00000132357	null	null	1.02685
SPDYE5(ENSG00000170092)	ENSG00000170092	null	null	1.02671
ANGPTL1(ENSG00000116194)	ENSG00000116194	null	null	1.02621
AC067817.2(ENSG00000253829)	ENSG00000253829	null	null	1.02621
MT-ND6(ENSG00000198695)	ENSG00000198695	null	null	1.02573
CYP4F8(ENSG00000186526)	ENSG00000186526	null	null	1.02563
S100A3(ENSG00000188015)	ENSG00000188015	null	null	1.02468
GPR45(ENSG00000135973)	ENSG00000135973	null	null	1.02432
AC005324.5(ENSG00000266261)	ENSG00000266261	null	null	1.02428
MYO1A(ENSG00000166866)	ENSG00000166866	null	null	1.02428
SELPLG(ENSG00000110876)	ENSG00000110876	null	null	1.02417
AC093535.2(ENSG00000279118)	ENSG00000279118	null	null	1.02389
NBPF10(ENSG00000271425)	ENSG00000271425	null	null	1.02368
ZFAS1(ENSG00000177410)	ENSG00000177410	null	null	1.02366
AC032044.1(ENSG00000262777)	ENSG00000262777	null	null	1.02255
AL008729.1(ENSG00000215022)	ENSG00000215022	null	null	1.02231
MYL5(ENSG00000215375)	ENSG00000215375	null	null	1.02071
AC105118.1(ENSG00000253931)	ENSG00000253931	null	null	1.02025
AC005726.3(ENSG00000264608)	ENSG00000264608	null	null	1.0192
CRYM(ENSG00000103316)	ENSG00000103316	null	null	1.01887
GRIK4(ENSG00000149403)	ENSG00000149403	null	null	1.01814
AC087741.1(ENSG00000262580)	ENSG00000262580	null	null	1.01791
PRPS1(ENSG00000147224)	ENSG00000147224	null	null	1.01724
SOX9(ENSG00000125398)	ENSG00000125398	null	null	1.0171
AP000229.1(ENSG00000273492)	ENSG00000273492	null	null	1.01692
SRD5A3-AS1(ENSG00000249700)	ENSG00000249700	null	null	1.01598
AC011477.2(ENSG00000267481)	ENSG00000267481	null	null	1.01509
TGFB3(ENSG00000119699)	ENSG00000119699	null	null	1.01498
PLEKHF2(ENSG00000175895)	ENSG00000175895	null	null	1.01497
ZNF814(ENSG00000204514)	ENSG00000204514	null	null	1.01418
GDPD5(ENSG00000158555)	ENSG00000158555	null	null	1.01395
EFEMP1(ENSG00000115380)	ENSG00000115380	null	null	1.01377
SPTLC3(ENSG00000172296)	ENSG00000172296	null	null	1.01281
AP000919.1(ENSG00000263606)	ENSG00000263606	null	null	1.01278
AC141930.2(ENSG00000283766)	ENSG00000283766	null	null	1.01248
LHFPL6(ENSG00000183722)	ENSG00000183722	null	null	1.01221
C1DP1(ENSG00000231245)	ENSG00000231245	null	null	1.01173
RPL36AP21(ENSG00000240785)	ENSG00000240785	null	null	1.01136
FCRLB(ENSG00000162746)	ENSG00000162746	null	null	1.01134
ARRDC3(ENSG00000113369)	ENSG00000113369	null	null	1.01092
CYP1A2(ENSG00000140505)	ENSG00000140505	null	null	1.01075
GAL3ST4(ENSG00000197093)	ENSG00000197093	null	null	1.01052
CICP22(ENSG00000226220)	ENSG00000226220	null	null	1.01052
DUXAP9(ENSG00000225210)	ENSG00000225210	null	null	1.01036
SPX(ENSG00000134548)	ENSG00000134548	null	null	1.00955
LINC02600(ENSG00000250986)	ENSG00000250986	null	null	1.00928
RGL1(ENSG00000143344)	ENSG00000143344	null	null	1.00923
RNU6-1053P(ENSG00000251739)	ENSG00000251739	null	null	1.00841
AC092017.1(ENSG00000226986)	ENSG00000226986	null	null	1.00841
ZNF736(ENSG00000234444)	ENSG00000234444	null	null	1.00755
PBDC1(ENSG00000102390)	ENSG00000102390	null	null	1.00633
AC060780.2(ENSG00000267340)	ENSG00000267340	null	null	1.00616
AC004067.1(ENSG00000273447)	ENSG00000273447	null	null	1.0055
LINC00323(ENSG00000226496)	ENSG00000226496	null	null	1.00391
AL049795.1(ENSG00000224066)	ENSG00000224066	null	null	1.00376
MXD1(ENSG00000059728)	ENSG00000059728	null	null	1.00356
ZFHX4(ENSG00000091656)	ENSG00000091656	null	null	1.0033
GRHL3(ENSG00000158055)	ENSG00000158055	null	null	1.00323
NIPAL2(ENSG00000104361)	ENSG00000104361	null	null	1.00298
CYP7B1(ENSG00000172817)	ENSG00000172817	null	null	1.00283
FAM124A(ENSG00000150510)	ENSG00000150510	null	null	1.0027
AL022313.2(ENSG00000228719)	ENSG00000228719	null	null	1.00239
PCBP2-OT1(ENSG00000282977)	ENSG00000282977	null	null	1.00239
AC009090.1(ENSG00000260038)	ENSG00000260038	null	null	1.00239
AC124242.2(ENSG00000253384)	ENSG00000253384	null	null	1.00239
PAK2(ENSG00000180370)	ENSG00000180370	null	null	1.00135
SLIT1(ENSG00000187122)	ENSG00000187122	null	null	0.999909
LIX1L(ENSG00000271601)	ENSG00000271601	null	null	0.998831
NOX1(ENSG00000007952)	ENSG00000007952	null	null	0.998579
ANKRD20A18P(ENSG00000249493)	ENSG00000249493	null	null	0.997912
AC008481.1(ENSG00000213303)	ENSG00000213303	null	null	0.997912
AF178030.1(ENSG00000227170)	ENSG00000227170	null	null	0.997912
AL049569.1(ENSG00000226526)	ENSG00000226526	null	null	0.997912
TMEM150B(ENSG00000180061)	ENSG00000180061	null	null	0.997912
AC087477.2(ENSG00000259275)	ENSG00000259275	null	null	0.997761
TPRG1L(ENSG00000158109)	ENSG00000158109	null	null	0.997729
RBMS2(ENSG00000076067)	ENSG00000076067	null	null	0.997645
PINK1-AS(ENSG00000117242)	ENSG00000117242	null	null	0.997604
AL137005.1(ENSG00000235538)	ENSG00000235538	null	null	0.997492
IGHV3-41(ENSG00000278473)	ENSG00000278473	null	null	0.996846
ELFN1-AS1(ENSG00000236081)	ENSG00000236081	null	null	0.996695
ODAPH(ENSG00000174792)	ENSG00000174792	null	null	0.99632
UQCRHL(ENSG00000233954)	ENSG00000233954	null	null	0.995198
ADAMTS14(ENSG00000138316)	ENSG00000138316	null	null	0.994943
AC022146.2(ENSG00000271717)	ENSG00000271717	null	null	0.994943
AC073130.3(ENSG00000279086)	ENSG00000279086	null	null	0.99458
ABRA(ENSG00000174429)	ENSG00000174429	null	null	0.99458
THSD1(ENSG00000136114)	ENSG00000136114	null	null	0.994417
SMIM22(ENSG00000267795)	ENSG00000267795	null	null	0.993334
TCF7L2(ENSG00000148737)	ENSG00000148737	null	null	0.993242
SLC12A5-AS1(ENSG00000204044)	ENSG00000204044	null	null	0.992791
LRMP(ENSG00000118308)	ENSG00000118308	null	null	0.992408
TMEM40(ENSG00000088726)	ENSG00000088726	null	null	0.991129
AC023024.2(ENSG00000279970)	ENSG00000279970	null	null	0.990223
ADAM21(ENSG00000139985)	ENSG00000139985	null	null	0.98974
PGRMC2(ENSG00000164040)	ENSG00000164040	null	null	0.989615
ZMYND8(ENSG00000101040)	ENSG00000101040	null	null	0.989523
AKNAD1(ENSG00000162641)	ENSG00000162641	null	null	0.989151
DRD1(ENSG00000184845)	ENSG00000184845	null	null	0.988593
CBR3-AS1(ENSG00000236830)	ENSG00000236830	null	null	0.988521
TFAP2A(ENSG00000137203)	ENSG00000137203	null	null	0.988069
CTAGE9(ENSG00000236761)	ENSG00000236761	null	null	0.987998
GDAP1(ENSG00000104381)	ENSG00000104381	null	null	0.987775
TMED3(ENSG00000166557)	ENSG00000166557	null	null	0.987698
AC069257.2(ENSG00000237418)	ENSG00000237418	null	null	0.987472
FAM43A(ENSG00000185112)	ENSG00000185112	null	null	0.987185
PCDHA11(ENSG00000249158)	ENSG00000249158	null	null	0.98593
EIF4HP2(ENSG00000237977)	ENSG00000237977	null	null	0.985893
AL591806.1(ENSG00000228917)	ENSG00000228917	null	null	0.985649
P2RY2(ENSG00000175591)	ENSG00000175591	null	null	0.985599
NBPF25P(ENSG00000272150)	ENSG00000272150	null	null	0.985315
SLC35A1(ENSG00000164414)	ENSG00000164414	null	null	0.985187
C15orf48(ENSG00000166920)	ENSG00000166920	null	null	0.984731
DACH2(ENSG00000126733)	ENSG00000126733	null	null	0.984452
TCIM(ENSG00000176907)	ENSG00000176907	null	null	0.984408
AC068631.3(ENSG00000283390)	ENSG00000283390	null	null	0.984408
ATP8B5P(ENSG00000179766)	ENSG00000179766	null	null	0.984408
AL157712.1(ENSG00000236303)	ENSG00000236303	null	null	0.984395
AC004383.1(ENSG00000226107)	ENSG00000226107	null	null	0.984395
HTR3A(ENSG00000166736)	ENSG00000166736	null	null	0.984395
F7(ENSG00000057593)	ENSG00000057593	null	null	0.983811
AC111186.1(ENSG00000270993)	ENSG00000270993	null	null	0.98344
VWCE(ENSG00000167992)	ENSG00000167992	null	null	0.983427
KIAA1549(ENSG00000122778)	ENSG00000122778	null	null	0.982188
AC024884.2(ENSG00000276272)	ENSG00000276272	null	null	0.982024
AC010422.6(ENSG00000269693)	ENSG00000269693	null	null	0.981306
CYP4F29P(ENSG00000228314)	ENSG00000228314	null	null	0.981228
AACSP1(ENSG00000250420)	ENSG00000250420	null	null	0.981194
NT5CP1(ENSG00000258524)	ENSG00000258524	null	null	0.98104
GTF2IP20(ENSG00000272645)	ENSG00000272645	null	null	0.981009
RAB30(ENSG00000137502)	ENSG00000137502	null	null	0.980738
HIST1H3H(ENSG00000278828)	ENSG00000278828	null	null	0.980565
PCAT7(ENSG00000231806)	ENSG00000231806	null	null	0.979815
C1orf53(ENSG00000203724)	ENSG00000203724	null	null	0.97959
PARP11(ENSG00000111224)	ENSG00000111224	null	null	0.979253
AL359979.2(ENSG00000236846)	ENSG00000236846	null	null	0.978848
SLC22A20P(ENSG00000197847)	ENSG00000197847	null	null	0.978713
AC004801.2(ENSG00000240399)	ENSG00000240399	null	null	0.97842
AC124045.1(ENSG00000272077)	ENSG00000272077	null	null	0.978261
TUBA1A(ENSG00000167552)	ENSG00000167552	null	null	0.978171
ZNF613(ENSG00000176024)	ENSG00000176024	null	null	0.978032
DNAJC30(ENSG00000176410)	ENSG00000176410	null	null	0.97696
HPX(ENSG00000110169)	ENSG00000110169	null	null	0.976813
SLC35C1(ENSG00000181830)	ENSG00000181830	null	null	0.976662
PRKG1(ENSG00000185532)	ENSG00000185532	null	null	0.976223
ACY1(ENSG00000243989)	ENSG00000243989	null	null	0.975925
AC013444.1(ENSG00000229781)	ENSG00000229781	null	null	0.975767
MTMR9(ENSG00000104643)	ENSG00000104643	null	null	0.975645
AP002784.2(ENSG00000256745)	ENSG00000256745	null	null	0.975613
GAGE2A(ENSG00000189064)	ENSG00000189064	null	null	0.975518
ZNF211(ENSG00000121417)	ENSG00000121417	null	null	0.97485
ETFA(ENSG00000140374)	ENSG00000140374	null	null	0.974783
ADAT2(ENSG00000189007)	ENSG00000189007	null	null	0.97446
RAET1L(ENSG00000155918)	ENSG00000155918	null	null	0.974247
IGHA2(ENSG00000211890)	ENSG00000211890	null	null	0.974247
AC011477.7(ENSG00000275540)	ENSG00000275540	null	null	0.974247
AC114402.1(ENSG00000223505)	ENSG00000223505	null	null	0.974247
MYT1L(ENSG00000186487)	ENSG00000186487	null	null	0.974247
OGN(ENSG00000106809)	ENSG00000106809	null	null	0.974247
AC136297.1(ENSG00000285985)	ENSG00000285985	null	null	0.974247
AC090241.3(ENSG00000274776)	ENSG00000274776	null	null	0.974247
AL591767.1(ENSG00000258400)	ENSG00000258400	null	null	0.974247
AC021188.1(ENSG00000230747)	ENSG00000230747	null	null	0.974247
RNU6-100P(ENSG00000252414)	ENSG00000252414	null	null	0.974247
GAGE1(ENSG00000205777)	ENSG00000205777	null	null	0.973919
AL360270.2(ENSG00000261654)	ENSG00000261654	null	null	0.97361
L3MBTL3(ENSG00000198945)	ENSG00000198945	null	null	0.973286
SLC2A6(ENSG00000160326)	ENSG00000160326	null	null	0.973136
ARL9(ENSG00000196503)	ENSG00000196503	null	null	0.972549
KCNMA1-AS1(ENSG00000236467)	ENSG00000236467	null	null	0.972549
RNU6-951P(ENSG00000199603)	ENSG00000199603	null	null	0.972549
SLC36A2(ENSG00000186335)	ENSG00000186335	null	null	0.972549
LINC00491(ENSG00000250682)	ENSG00000250682	null	null	0.972549
NUPR2(ENSG00000185290)	ENSG00000185290	null	null	0.972549
AC131235.1(ENSG00000228205)	ENSG00000228205	null	null	0.972466
SLC51A(ENSG00000163959)	ENSG00000163959	null	null	0.971802
ASMTL-AS1(ENSG00000236017)	ENSG00000236017	null	null	0.971689
RHOV(ENSG00000104140)	ENSG00000104140	null	null	0.971491
ACOT9(ENSG00000123130)	ENSG00000123130	null	null	0.970626
LRRC24(ENSG00000254402)	ENSG00000254402	null	null	0.970467
ZNF519(ENSG00000175322)	ENSG00000175322	null	null	0.969895
CARNS1(ENSG00000172508)	ENSG00000172508	null	null	0.969169
CD99L2(ENSG00000102181)	ENSG00000102181	null	null	0.969163
NUPR1(ENSG00000176046)	ENSG00000176046	null	null	0.968595
IGHA1(ENSG00000211895)	ENSG00000211895	null	null	0.967345
SNX32(ENSG00000172803)	ENSG00000172803	null	null	0.967343
SATB1-AS1(ENSG00000228956)	ENSG00000228956	null	null	0.967189
HEXA-AS1(ENSG00000260339)	ENSG00000260339	null	null	0.966996
PODXL2(ENSG00000114631)	ENSG00000114631	null	null	0.966877
ZNF431(ENSG00000196705)	ENSG00000196705	null	null	0.966712
CPAMD8(ENSG00000160111)	ENSG00000160111	null	null	0.966369
AC245297.1(ENSG00000215861)	ENSG00000215861	null	null	0.966099
VWA5A(ENSG00000110002)	ENSG00000110002	null	null	0.965991
AC131212.1(ENSG00000277186)	ENSG00000277186	null	null	0.965758
DAB2(ENSG00000153071)	ENSG00000153071	null	null	0.965466
ZSCAN31(ENSG00000235109)	ENSG00000235109	null	null	0.965148
CEMIP2(ENSG00000135048)	ENSG00000135048	null	null	0.965054
FAM229A(ENSG00000225828)	ENSG00000225828	null	null	0.964992
AL136115.2(ENSG00000269967)	ENSG00000269967	null	null	0.964985
DSTNP1(ENSG00000230982)	ENSG00000230982	null	null	0.964681
RIPK4(ENSG00000183421)	ENSG00000183421	null	null	0.964231
MRPL45P2(ENSG00000228782)	ENSG00000228782	null	null	0.964154
AP002001.2(ENSG00000255065)	ENSG00000255065	null	null	0.964004
CSKMT(ENSG00000214756)	ENSG00000214756	null	null	0.96345
CROT(ENSG00000005469)	ENSG00000005469	null	null	0.963288
AC008543.1(ENSG00000197332)	ENSG00000197332	null	null	0.962838
Z83851.1(ENSG00000233903)	ENSG00000233903	null	null	0.962682
FAM186A(ENSG00000185958)	ENSG00000185958	null	null	0.962419
AC004980.3(ENSG00000230305)	ENSG00000230305	null	null	0.962253
C11orf1(ENSG00000137720)	ENSG00000137720	null	null	0.961162
MIR3648-1(ENSG00000275708)	ENSG00000275708	null	null	0.960229
MB(ENSG00000198125)	ENSG00000198125	null	null	0.959488
SLC8A1(ENSG00000183023)	ENSG00000183023	null	null	0.959339
AC024267.3(ENSG00000264304)	ENSG00000264304	null	null	0.958994
KLHL10(ENSG00000161594)	ENSG00000161594	null	null	0.958532
CEP295NL(ENSG00000178404)	ENSG00000178404	null	null	0.958429
ZNF780B(ENSG00000128000)	ENSG00000128000	null	null	0.958143
CCDC120(ENSG00000147144)	ENSG00000147144	null	null	0.957431
AL353625.1(ENSG00000213073)	ENSG00000213073	null	null	0.957414
RIPOR1(ENSG00000039523)	ENSG00000039523	null	null	0.956628
DUBR(ENSG00000243701)	ENSG00000243701	null	null	0.956357
FAM120C(ENSG00000184083)	ENSG00000184083	null	null	0.956008
ALDH3B2(ENSG00000132746)	ENSG00000132746	null	null	0.955569
AL928921.2(ENSG00000284693)	ENSG00000284693	null	null	0.955332
HMGCS2(ENSG00000134240)	ENSG00000134240	null	null	0.954604
AP003352.1(ENSG00000245970)	ENSG00000245970	null	null	0.954557
DCN(ENSG00000011465)	ENSG00000011465	null	null	0.953276
SCGB2A2(ENSG00000110484)	ENSG00000110484	null	null	0.953276
DEPTOR(ENSG00000155792)	ENSG00000155792	null	null	0.953181
PALLD(ENSG00000129116)	ENSG00000129116	null	null	0.953109
CPNE8(ENSG00000139117)	ENSG00000139117	null	null	0.951909
FAM95C(ENSG00000283486)	ENSG00000283486	null	null	0.951628
LINC01992(ENSG00000260019)	ENSG00000260019	null	null	0.951377
FAM110B(ENSG00000169122)	ENSG00000169122	null	null	0.951344
AC137932.3(ENSG00000268218)	ENSG00000268218	null	null	0.951234
OR2A1-AS1(ENSG00000244479)	ENSG00000244479	null	null	0.951218
AL353796.1(ENSG00000259994)	ENSG00000259994	null	null	0.951093
AC073957.3(ENSG00000273151)	ENSG00000273151	null	null	0.950944
TSPAN2(ENSG00000134198)	ENSG00000134198	null	null	0.950902
MYCL(ENSG00000116990)	ENSG00000116990	null	null	0.950382
BHLHB9(ENSG00000198908)	ENSG00000198908	null	null	0.950129
AC138932.3(ENSG00000261819)	ENSG00000261819	null	null	0.950051
HSPB1P2(ENSG00000230216)	ENSG00000230216	null	null	0.950051
SIPA1(ENSG00000213445)	ENSG00000213445	null	null	0.949875
MXD4(ENSG00000123933)	ENSG00000123933	null	null	0.949404
CYCSP34(ENSG00000176268)	ENSG00000176268	null	null	0.948725
AP005131.2(ENSG00000267366)	ENSG00000267366	null	null	0.948307
NPIPB3(ENSG00000169246)	ENSG00000169246	null	null	0.948168
LINC00472(ENSG00000233237)	ENSG00000233237	null	null	0.948109
AL513318.2(ENSG00000269994)	ENSG00000269994	null	null	0.947971
STARD13-AS(ENSG00000236581)	ENSG00000236581	null	null	0.947558
LBHD1(ENSG00000162194)	ENSG00000162194	null	null	0.947313
MPHOSPH6(ENSG00000135698)	ENSG00000135698	null	null	0.946704
SLC1A3(ENSG00000079215)	ENSG00000079215	null	null	0.946644
SOX4(ENSG00000124766)	ENSG00000124766	null	null	0.946364
ZNF224(ENSG00000267680)	ENSG00000267680	null	null	0.946199
TMEM198(ENSG00000188760)	ENSG00000188760	null	null	0.946169
SLC6A20(ENSG00000163817)	ENSG00000163817	null	null	0.945763
AC145423.2(ENSG00000274427)	ENSG00000274427	null	null	0.945405
AC100778.3(ENSG00000265496)	ENSG00000265496	null	null	0.945405
GGTLC1(ENSG00000149435)	ENSG00000149435	null	null	0.945405
RNU2-38P(ENSG00000222788)	ENSG00000222788	null	null	0.945405
PTCHD3(ENSG00000182077)	ENSG00000182077	null	null	0.945405
KRTAP17-1(ENSG00000186860)	ENSG00000186860	null	null	0.945405
MAP1LC3B2(ENSG00000258102)	ENSG00000258102	null	null	0.945325
MTUS2(ENSG00000132938)	ENSG00000132938	null	null	0.945146
FAM98A(ENSG00000119812)	ENSG00000119812	null	null	0.944979
KLHL38(ENSG00000175946)	ENSG00000175946	null	null	0.944787
AC024451.4(ENSG00000269924)	ENSG00000269924	null	null	0.944204
FERMT3(ENSG00000149781)	ENSG00000149781	null	null	0.943932
CARD9(ENSG00000187796)	ENSG00000187796	null	null	0.943856
AL035071.1(ENSG00000260257)	ENSG00000260257	null	null	0.943773
EMP1(ENSG00000134531)	ENSG00000134531	null	null	0.943714
ARHGAP27P1-BPTFP1-KPNA2P3(ENSG00000215769)	ENSG00000215769	null	null	0.943648
EPX(ENSG00000121053)	ENSG00000121053	null	null	0.942798
MYH7B(ENSG00000078814)	ENSG00000078814	null	null	0.942189
CNTNAP4(ENSG00000152910)	ENSG00000152910	null	null	0.941489
GPR35(ENSG00000178623)	ENSG00000178623	null	null	0.941225
C9orf3(ENSG00000148120)	ENSG00000148120	null	null	0.940568
KCNJ14(ENSG00000182324)	ENSG00000182324	null	null	0.94033
PPP2R5B(ENSG00000068971)	ENSG00000068971	null	null	0.940157
MUC1(ENSG00000185499)	ENSG00000185499	null	null	0.939455
RAB19(ENSG00000146955)	ENSG00000146955	null	null	0.939165
PUS3(ENSG00000110060)	ENSG00000110060	null	null	0.939001
RAB11B-AS1(ENSG00000269386)	ENSG00000269386	null	null	0.938982
ZNF239(ENSG00000196793)	ENSG00000196793	null	null	0.938351
ERV3-1(ENSG00000213462)	ENSG00000213462	null	null	0.938036
ADSS(ENSG00000035687)	ENSG00000035687	null	null	0.937758
AC004706.1(ENSG00000261996)	ENSG00000261996	null	null	0.936902
SH3BGRL3(ENSG00000142669)	ENSG00000142669	null	null	0.936287
ASPG(ENSG00000166183)	ENSG00000166183	null	null	0.935914
PLEKHM1P1(ENSG00000214176)	ENSG00000214176	null	null	0.935769
CNIH3(ENSG00000143786)	ENSG00000143786	null	null	0.935767
DBNDD1(ENSG00000003249)	ENSG00000003249	null	null	0.935248
AL391117.1(ENSG00000284418)	ENSG00000284418	null	null	0.93519
AC022973.4(ENSG00000254317)	ENSG00000254317	null	null	0.93519
AP000437.1(ENSG00000279549)	ENSG00000279549	null	null	0.935113
AC007610.4(ENSG00000279356)	ENSG00000279356	null	null	0.935113
TG(ENSG00000042832)	ENSG00000042832	null	null	0.934337
PRODH2(ENSG00000250799)	ENSG00000250799	null	null	0.934337
PADI4(ENSG00000159339)	ENSG00000159339	null	null	0.934337
TMEM220-AS1(ENSG00000263400)	ENSG00000263400	null	null	0.934337
AC087521.2(ENSG00000246250)	ENSG00000246250	null	null	0.934337
AC084880.3(ENSG00000256609)	ENSG00000256609	null	null	0.934337
AC134312.3(ENSG00000260166)	ENSG00000260166	null	null	0.934337
AC100830.2(ENSG00000264937)	ENSG00000264937	null	null	0.934337
AL672291.1(ENSG00000227237)	ENSG00000227237	null	null	0.934337
AC241377.4(ENSG00000285215)	ENSG00000285215	null	null	0.934337
PDCD1LG2(ENSG00000197646)	ENSG00000197646	null	null	0.934337
AC027514.2(ENSG00000267560)	ENSG00000267560	null	null	0.934337
HIGD1AP16(ENSG00000219608)	ENSG00000219608	null	null	0.934337
RNU6-48P(ENSG00000206888)	ENSG00000206888	null	null	0.934337
AL031719.1(ENSG00000280062)	ENSG00000280062	null	null	0.933992
C8orf48(ENSG00000164743)	ENSG00000164743	null	null	0.933688
IL17RE(ENSG00000163701)	ENSG00000163701	null	null	0.933681
ZNF319(ENSG00000166188)	ENSG00000166188	null	null	0.933333
DDIT4(ENSG00000168209)	ENSG00000168209	null	null	0.933168
AC106820.3(ENSG00000260095)	ENSG00000260095	null	null	0.93189
LINC00205(ENSG00000223768)	ENSG00000223768	null	null	0.931875
CXorf58(ENSG00000165182)	ENSG00000165182	null	null	0.931604
PLBD2(ENSG00000151176)	ENSG00000151176	null	null	0.931507
AC007342.9(ENSG00000280027)	ENSG00000280027	null	null	0.931506
BCL2L1(ENSG00000171552)	ENSG00000171552	null	null	0.931456
AP001453.2(ENSG00000256940)	ENSG00000256940	null	null	0.931424
AC139749.1(ENSG00000254872)	ENSG00000254872	null	null	0.931373
STEAP2(ENSG00000157214)	ENSG00000157214	null	null	0.931138
NPIPB11(ENSG00000254206)	ENSG00000254206	null	null	0.930607
GAS2L1P1(ENSG00000229511)	ENSG00000229511	null	null	0.93033
AL359878.2(ENSG00000229869)	ENSG00000229869	null	null	0.929668
AC120498.10(ENSG00000277010)	ENSG00000277010	null	null	0.929255
LMTK3(ENSG00000142235)	ENSG00000142235	null	null	0.928479
NOS3(ENSG00000164867)	ENSG00000164867	null	null	0.928465
IDH2-DT(ENSG00000259685)	ENSG00000259685	null	null	0.928394
AC018688.1(ENSG00000283443)	ENSG00000283443	null	null	0.92823
AL157832.1(ENSG00000227374)	ENSG00000227374	null	null	0.927756
TMPRSS13(ENSG00000137747)	ENSG00000137747	null	null	0.927665
AL139317.4(ENSG00000271075)	ENSG00000271075	null	null	0.927601
AC115618.1(ENSG00000204620)	ENSG00000204620	null	null	0.927504
AC005070.3(ENSG00000272918)	ENSG00000272918	null	null	0.927198
CARD8-AS1(ENSG00000268001)	ENSG00000268001	null	null	0.926835
PREP(ENSG00000085377)	ENSG00000085377	null	null	0.926466
AC021439.1(ENSG00000261622)	ENSG00000261622	null	null	0.926381
SLC9A3-AS1(ENSG00000225138)	ENSG00000225138	null	null	0.926178
MVP(ENSG00000013364)	ENSG00000013364	null	null	0.926169
SLC26A10(ENSG00000135502)	ENSG00000135502	null	null	0.926146
AC138150.1(ENSG00000224505)	ENSG00000224505	null	null	0.925791
C8G(ENSG00000176919)	ENSG00000176919	null	null	0.925732
C8orf34(ENSG00000165084)	ENSG00000165084	null	null	0.925534
PIK3IP1-AS1(ENSG00000228839)	ENSG00000228839	null	null	0.925526
MIR3176(ENSG00000266235)	ENSG00000266235	null	null	0.925133
FOSL2(ENSG00000075426)	ENSG00000075426	null	null	0.924209
ATP6V0E1(ENSG00000113732)	ENSG00000113732	null	null	0.923973
AC012020.2(ENSG00000284828)	ENSG00000284828	null	null	0.923768
AL590068.3(ENSG00000285630)	ENSG00000285630	null	null	0.923768
FAM19A3(ENSG00000184599)	ENSG00000184599	null	null	0.923768
MT-ND5(ENSG00000198786)	ENSG00000198786	null	null	0.923457
MUCL1(ENSG00000172551)	ENSG00000172551	null	null	0.922033
NBPF20(ENSG00000162825)	ENSG00000162825	null	null	0.921356
PAH(ENSG00000171759)	ENSG00000171759	null	null	0.921227
ALDH4A1(ENSG00000159423)	ENSG00000159423	null	null	0.921017
CCT6P3(ENSG00000234585)	ENSG00000234585	null	null	0.920784
LRRC7(ENSG00000033122)	ENSG00000033122	null	null	0.920679
DAPK3(ENSG00000167657)	ENSG00000167657	null	null	0.919647
LINC01772(ENSG00000226029)	ENSG00000226029	null	null	0.919514
SNORA71C(ENSG00000201512)	ENSG00000201512	null	null	0.9194
NKG7(ENSG00000105374)	ENSG00000105374	null	null	0.919278
PLEKHM1(ENSG00000225190)	ENSG00000225190	null	null	0.918816
AC138028.4(ENSG00000260121)	ENSG00000260121	null	null	0.918293
AP005121.1(ENSG00000263618)	ENSG00000263618	null	null	0.917866
ZNF433(ENSG00000197647)	ENSG00000197647	null	null	0.917732
AC011005.4(ENSG00000243230)	ENSG00000243230	null	null	0.917428
WASHC5-AS1(ENSG00000253167)	ENSG00000253167	null	null	0.917321
GTF2IRD1P1(ENSG00000230583)	ENSG00000230583	null	null	0.917258
MED15(ENSG00000099917)	ENSG00000099917	null	null	0.917169
B3GNT5(ENSG00000176597)	ENSG00000176597	null	null	0.916306
AL590652.1(ENSG00000227885)	ENSG00000227885	null	null	0.916081
ARID5B(ENSG00000150347)	ENSG00000150347	null	null	0.915862
HYKK(ENSG00000188266)	ENSG00000188266	null	null	0.915801
DKFZp779M0652(ENSG00000205106)	ENSG00000205106	null	null	0.915607
MUC20P1(ENSG00000224769)	ENSG00000224769	null	null	0.915596
ADGRE1(ENSG00000174837)	ENSG00000174837	null	null	0.915494
SPDYE21P(ENSG00000230358)	ENSG00000230358	null	null	0.915249
LYRM9(ENSG00000232859)	ENSG00000232859	null	null	0.914409
ZNF793(ENSG00000188227)	ENSG00000188227	null	null	0.913849
CPN2(ENSG00000178772)	ENSG00000178772	null	null	0.913671
AL669831.1(ENSG00000228327)	ENSG00000228327	null	null	0.913229
LRRC8D(ENSG00000171492)	ENSG00000171492	null	null	0.913045
HILPDA(ENSG00000135245)	ENSG00000135245	null	null	0.912816
FAM174B(ENSG00000185442)	ENSG00000185442	null	null	0.912659
MINDY3(ENSG00000148481)	ENSG00000148481	null	null	0.912046
KCNQ2(ENSG00000075043)	ENSG00000075043	null	null	0.911403
EBF3(ENSG00000108001)	ENSG00000108001	null	null	0.911394
LINC00937(ENSG00000226091)	ENSG00000226091	null	null	0.911214
AC027682.6(ENSG00000276075)	ENSG00000276075	null	null	0.910109
GAGE12J(ENSG00000224659)	ENSG00000224659	null	null	0.909271
TTYH2(ENSG00000141540)	ENSG00000141540	null	null	0.909081
AC026403.1(ENSG00000229119)	ENSG00000229119	null	null	0.908905
LINC01979(ENSG00000262585)	ENSG00000262585	null	null	0.908207
AC023830.1(ENSG00000261442)	ENSG00000261442	null	null	0.907016
EEF1A2(ENSG00000101210)	ENSG00000101210	null	null	0.906296
NECTIN4(ENSG00000143217)	ENSG00000143217	null	null	0.905753
SLAMF9(ENSG00000162723)	ENSG00000162723	null	null	0.905296
AL691442.1(ENSG00000251246)	ENSG00000251246	null	null	0.904574
ZNF883(ENSG00000228623)	ENSG00000228623	null	null	0.903869
TICAM1(ENSG00000127666)	ENSG00000127666	null	null	0.903775
MAFK(ENSG00000198517)	ENSG00000198517	null	null	0.903369
AP002907.1(ENSG00000272037)	ENSG00000272037	null	null	0.903292
NOVA1(ENSG00000139910)	ENSG00000139910	null	null	0.902831
ANO7(ENSG00000146205)	ENSG00000146205	null	null	0.902383
MKRN2OS(ENSG00000225526)	ENSG00000225526	null	null	0.90188
MTUS1(ENSG00000129422)	ENSG00000129422	null	null	0.901321
ENPP2(ENSG00000136960)	ENSG00000136960	null	null	0.901198
RNU6-1091P(ENSG00000200815)	ENSG00000200815	null	null	0.901198
AL049555.1(ENSG00000261116)	ENSG00000261116	null	null	0.900092
AC254562.2(ENSG00000232710)	ENSG00000232710	null	null	0.899566
AC105389.2(ENSG00000249216)	ENSG00000249216	null	null	0.899566
RPL7AP2(ENSG00000241984)	ENSG00000241984	null	null	0.899566
PROX1(ENSG00000117707)	ENSG00000117707	null	null	0.899415
IFIT2(ENSG00000119922)	ENSG00000119922	null	null	0.899358
ZNF99(ENSG00000213973)	ENSG00000213973	null	null	0.89879
AP003469.2(ENSG00000253395)	ENSG00000253395	null	null	0.89873
SLC11A2(ENSG00000110911)	ENSG00000110911	null	null	0.898641
LLPH-DT(ENSG00000239335)	ENSG00000239335	null	null	0.898405
AC027682.4(ENSG00000261386)	ENSG00000261386	null	null	0.898129
COL15A1(ENSG00000204291)	ENSG00000204291	null	null	0.897975
AC004148.2(ENSG00000263272)	ENSG00000263272	null	null	0.897837
SUOX(ENSG00000139531)	ENSG00000139531	null	null	0.897154
AC020917.4(ENSG00000280332)	ENSG00000280332	null	null	0.89691
POU3F1(ENSG00000185668)	ENSG00000185668	null	null	0.89634
LINC02303(ENSG00000258616)	ENSG00000258616	null	null	0.89634
SPINT1(ENSG00000166145)	ENSG00000166145	null	null	0.896133
TCEAL9(ENSG00000185222)	ENSG00000185222	null	null	0.896111
AC159540.2(ENSG00000277701)	ENSG00000277701	null	null	0.895891
SPINK13(ENSG00000214510)	ENSG00000214510	null	null	0.895887
ADAMTSL4-AS1(ENSG00000203804)	ENSG00000203804	null	null	0.895683
CHKB(ENSG00000100288)	ENSG00000100288	null	null	0.895455
PIGZ(ENSG00000119227)	ENSG00000119227	null	null	0.895119
SLC25A25-AS1(ENSG00000234771)	ENSG00000234771	null	null	0.895096
LIAS(ENSG00000121897)	ENSG00000121897	null	null	0.895052
TOR1AIP2(ENSG00000169905)	ENSG00000169905	null	null	0.894821
SCAMP5(ENSG00000198794)	ENSG00000198794	null	null	0.894807
SLC12A9(ENSG00000146828)	ENSG00000146828	null	null	0.894709
AC116407.4(ENSG00000280033)	ENSG00000280033	null	null	0.89415
GCNA(ENSG00000147174)	ENSG00000147174	null	null	0.893456
AL359710.1(ENSG00000237461)	ENSG00000237461	null	null	0.893425
AC244517.3(ENSG00000277795)	ENSG00000277795	null	null	0.893425
ZNF280A(ENSG00000169548)	ENSG00000169548	null	null	0.893104
MAPK11(ENSG00000185386)	ENSG00000185386	null	null	0.892987
MAP1LC3B(ENSG00000140941)	ENSG00000140941	null	null	0.892818
SLC35B3(ENSG00000124786)	ENSG00000124786	null	null	0.892717
SH2D3A(ENSG00000125731)	ENSG00000125731	null	null	0.892349
AL445931.1(ENSG00000235138)	ENSG00000235138	null	null	0.892211
AL845552.2(ENSG00000259031)	ENSG00000259031	null	null	0.892173
GLA(ENSG00000102393)	ENSG00000102393	null	null	0.892114
OGDHL(ENSG00000197444)	ENSG00000197444	null	null	0.891966
ZNF669(ENSG00000188295)	ENSG00000188295	null	null	0.89189
LZTR1(ENSG00000099949)	ENSG00000099949	null	null	0.891575
LYPD3(ENSG00000124466)	ENSG00000124466	null	null	0.891333
AC006254.1(ENSG00000243696)	ENSG00000243696	null	null	0.891156
PQLC3(ENSG00000162976)	ENSG00000162976	null	null	0.890963
C2orf72(ENSG00000204128)	ENSG00000204128	null	null	0.89096
AC008429.2(ENSG00000253785)	ENSG00000253785	null	null	0.890653
ANKH(ENSG00000154122)	ENSG00000154122	null	null	0.890215
EYA2(ENSG00000064655)	ENSG00000064655	null	null	0.89014
EPB41L4A-AS1(ENSG00000224032)	ENSG00000224032	null	null	0.889857
WWTR1(ENSG00000018408)	ENSG00000018408	null	null	0.889772
COMMD2(ENSG00000114744)	ENSG00000114744	null	null	0.88971
OBSCN-AS1(ENSG00000162913)	ENSG00000162913	null	null	0.889684
GAA(ENSG00000171298)	ENSG00000171298	null	null	0.889424
AC092279.1(ENSG00000268362)	ENSG00000268362	null	null	0.889378
VDR(ENSG00000111424)	ENSG00000111424	null	null	0.888916
SEC14L1P1(ENSG00000213693)	ENSG00000213693	null	null	0.888662
LMO4(ENSG00000143013)	ENSG00000143013	null	null	0.888654
MPV17(ENSG00000115204)	ENSG00000115204	null	null	0.888563
OAZ3(ENSG00000143450)	ENSG00000143450	null	null	0.888083
LIMS2(ENSG00000072163)	ENSG00000072163	null	null	0.88679
CASTOR1(ENSG00000239282)	ENSG00000239282	null	null	0.886681
MT1X(ENSG00000187193)	ENSG00000187193	null	null	0.88646
AMIGO2(ENSG00000139211)	ENSG00000139211	null	null	0.886454
ANKDD1B(ENSG00000189045)	ENSG00000189045	null	null	0.886433
USP54(ENSG00000166348)	ENSG00000166348	null	null	0.886384
CDH3(ENSG00000062038)	ENSG00000062038	null	null	0.886368
AL591623.2(ENSG00000228955)	ENSG00000228955	null	null	0.885999
DDX31(ENSG00000125485)	ENSG00000125485	null	null	0.885947
AP002761.3(ENSG00000257038)	ENSG00000257038	null	null	0.885115
MAGED1(ENSG00000179222)	ENSG00000179222	null	null	0.884909
HID1(ENSG00000167861)	ENSG00000167861	null	null	0.88426
AC067930.3(ENSG00000254812)	ENSG00000254812	null	null	0.884068
PRICKLE2-AS1(ENSG00000241111)	ENSG00000241111	null	null	0.883685
AC072039.2(ENSG00000273455)	ENSG00000273455	null	null	0.883685
CRAT37(ENSG00000258551)	ENSG00000258551	null	null	0.883685
IGFL4(ENSG00000204869)	ENSG00000204869	null	null	0.883685
SNAP47-AS1(ENSG00000230005)	ENSG00000230005	null	null	0.883685
AC008966.2(ENSG00000272123)	ENSG00000272123	null	null	0.883685
AC022613.3(ENSG00000259644)	ENSG00000259644	null	null	0.883685
AL136985.2(ENSG00000272226)	ENSG00000272226	null	null	0.883685
KBTBD12(ENSG00000187715)	ENSG00000187715	null	null	0.883685
AC107398.3(ENSG00000260918)	ENSG00000260918	null	null	0.883685
AC104170.2(ENSG00000238140)	ENSG00000238140	null	null	0.883685
AC079766.1(ENSG00000272646)	ENSG00000272646	null	null	0.883685
AP002490.2(ENSG00000255296)	ENSG00000255296	null	null	0.883685
CCL7(ENSG00000108688)	ENSG00000108688	null	null	0.883685
AC099329.1(ENSG00000235288)	ENSG00000235288	null	null	0.883685
AC114737.1(ENSG00000225703)	ENSG00000225703	null	null	0.883685
AL445437.1(ENSG00000279778)	ENSG00000279778	null	null	0.883685
RF00017(ENSG00000278640)	ENSG00000278640	null	null	0.883685
AP003025.1(ENSG00000237654)	ENSG00000237654	null	null	0.883685
HMGB3P4(ENSG00000228808)	ENSG00000228808	null	null	0.883685
AC005899.8(ENSG00000279762)	ENSG00000279762	null	null	0.883685
TRPC7-AS1(ENSG00000248211)	ENSG00000248211	null	null	0.883685
AC023632.1(ENSG00000253175)	ENSG00000253175	null	null	0.883685
FAM237B(ENSG00000283267)	ENSG00000283267	null	null	0.883685
NXPE4(ENSG00000137634)	ENSG00000137634	null	null	0.883685
PDCD6IPP1(ENSG00000275325)	ENSG00000275325	null	null	0.883685
TPRKBP2(ENSG00000260452)	ENSG00000260452	null	null	0.883685
AC090286.3(ENSG00000263045)	ENSG00000263045	null	null	0.883685
AC015987.1(ENSG00000224746)	ENSG00000224746	null	null	0.883612
RBM26-AS1(ENSG00000227354)	ENSG00000227354	null	null	0.883513
ARHGAP32(ENSG00000134909)	ENSG00000134909	null	null	0.883494
HIST1H2AI(ENSG00000196747)	ENSG00000196747	null	null	0.883435
GRIP1(ENSG00000155974)	ENSG00000155974	null	null	0.883143
FTH1P16(ENSG00000227376)	ENSG00000227376	null	null	0.882929
SQOR(ENSG00000137767)	ENSG00000137767	null	null	0.88187
ATP6V1B2(ENSG00000147416)	ENSG00000147416	null	null	0.881596
FAM225A(ENSG00000231528)	ENSG00000231528	null	null	0.881558
RPL22L1(ENSG00000163584)	ENSG00000163584	null	null	0.88136
SMTN(ENSG00000183963)	ENSG00000183963	null	null	0.881332
AC022400.5(ENSG00000272140)	ENSG00000272140	null	null	0.880554
PCBP4(ENSG00000090097)	ENSG00000090097	null	null	0.880194
SCUBE1(ENSG00000159307)	ENSG00000159307	null	null	0.879977
AP000344.2(ENSG00000248409)	ENSG00000248409	null	null	0.879965
AC138028.2(ENSG00000224888)	ENSG00000224888	null	null	0.879935
NRP1(ENSG00000099250)	ENSG00000099250	null	null	0.879715
PRKAR1B(ENSG00000188191)	ENSG00000188191	null	null	0.879571
AL731556.1(ENSG00000213514)	ENSG00000213514	null	null	0.878712
AC114490.3(ENSG00000284773)	ENSG00000284773	null	null	0.878583
KIAA0825(ENSG00000185261)	ENSG00000185261	null	null	0.878577
AC092123.1(ENSG00000261118)	ENSG00000261118	null	null	0.878051
NDUFB4P12(ENSG00000124399)	ENSG00000124399	null	null	0.878039
AC133919.2(ENSG00000261172)	ENSG00000261172	null	null	0.87777
NPIPB8(ENSG00000255524)	ENSG00000255524	null	null	0.877682
AXIN2(ENSG00000168646)	ENSG00000168646	null	null	0.877614
FLNC(ENSG00000128591)	ENSG00000128591	null	null	0.877567
GRIN1(ENSG00000176884)	ENSG00000176884	null	null	0.877302
TMEM132A(ENSG00000006118)	ENSG00000006118	null	null	0.87645
MIR1254-1(ENSG00000221184)	ENSG00000221184	null	null	0.876311
MIR298(ENSG00000216031)	ENSG00000216031	null	null	0.876141
SYPL2(ENSG00000143028)	ENSG00000143028	null	null	0.8761
C1orf115(ENSG00000162817)	ENSG00000162817	null	null	0.875716
AP001062.1(ENSG00000184441)	ENSG00000184441	null	null	0.874468
EGLN2(ENSG00000269858)	ENSG00000269858	null	null	0.873977
TCAF2(ENSG00000170379)	ENSG00000170379	null	null	0.873393
GREM2(ENSG00000180875)	ENSG00000180875	null	null	0.873189
BEND7(ENSG00000165626)	ENSG00000165626	null	null	0.872408
AC027796.4(ENSG00000262903)	ENSG00000262903	null	null	0.872268
CDRT4(ENSG00000239704)	ENSG00000239704	null	null	0.871784
DTX2(ENSG00000091073)	ENSG00000091073	null	null	0.871347
FAM107B(ENSG00000065809)	ENSG00000065809	null	null	0.871036
CCR1(ENSG00000163823)	ENSG00000163823	null	null	0.870977
ATP8B4(ENSG00000104043)	ENSG00000104043	null	null	0.870443
AL359697.1(ENSG00000279623)	ENSG00000279623	null	null	0.87034
UBE2R2-AS1(ENSG00000235481)	ENSG00000235481	null	null	0.87034
CTBP2P8(ENSG00000234383)	ENSG00000234383	null	null	0.87034
PCED1B(ENSG00000179715)	ENSG00000179715	null	null	0.870117
AKR1D1(ENSG00000122787)	ENSG00000122787	null	null	0.86991
HOXD12(ENSG00000170178)	ENSG00000170178	null	null	0.869789
ZP1(ENSG00000149506)	ENSG00000149506	null	null	0.869221
SOX13(ENSG00000143842)	ENSG00000143842	null	null	0.868747
LAGE3P1(ENSG00000225693)	ENSG00000225693	null	null	0.868269
ATP8A1(ENSG00000124406)	ENSG00000124406	null	null	0.868237
GNAQP1(ENSG00000214077)	ENSG00000214077	null	null	0.868141
AL365356.1(ENSG00000226647)	ENSG00000226647	null	null	0.868141
AL021918.4(ENSG00000285849)	ENSG00000285849	null	null	0.868141
AP000439.3(ENSG00000255980)	ENSG00000255980	null	null	0.868141
LINC00517(ENSG00000259091)	ENSG00000259091	null	null	0.868141
AC092118.2(ENSG00000276166)	ENSG00000276166	null	null	0.867774
AC008026.3(ENSG00000264546)	ENSG00000264546	null	null	0.867774
RNA5SP201(ENSG00000222248)	ENSG00000222248	null	null	0.867774
RF00017(ENSG00000274505)	ENSG00000274505	null	null	0.867774
CHST5(ENSG00000135702)	ENSG00000135702	null	null	0.867774
AC244517.12(ENSG00000280336)	ENSG00000280336	null	null	0.867774
ABI3(ENSG00000108798)	ENSG00000108798	null	null	0.867774
RNU6-574P(ENSG00000206992)	ENSG00000206992	null	null	0.867774
AC040173.1(ENSG00000263257)	ENSG00000263257	null	null	0.867774
RF00019(ENSG00000202522)	ENSG00000202522	null	null	0.867774
LINC02354(ENSG00000257488)	ENSG00000257488	null	null	0.867774
AC010522.1(ENSG00000268750)	ENSG00000268750	null	null	0.867774
AC027237.1(ENSG00000259191)	ENSG00000259191	null	null	0.867774
SLC5A4(ENSG00000100191)	ENSG00000100191	null	null	0.867774
IGHV5-78(ENSG00000211978)	ENSG00000211978	null	null	0.867774
MIR449C(ENSG00000251856)	ENSG00000251856	null	null	0.867774
SOX14(ENSG00000168875)	ENSG00000168875	null	null	0.867774
AF250324.1(ENSG00000272566)	ENSG00000272566	null	null	0.867774
RELL2(ENSG00000164620)	ENSG00000164620	null	null	0.867733
PER1(ENSG00000179094)	ENSG00000179094	null	null	0.867134
TSSK3(ENSG00000162526)	ENSG00000162526	null	null	0.866984
AC005775.1(ENSG00000266933)	ENSG00000266933	null	null	0.866676
AC243830.2(ENSG00000275720)	ENSG00000275720	null	null	0.86642
AL121972.1(ENSG00000229862)	ENSG00000229862	null	null	0.86642
AL021707.7(ENSG00000273076)	ENSG00000273076	null	null	0.866307
MAMDC2(ENSG00000165072)	ENSG00000165072	null	null	0.865722
KCNJ15(ENSG00000157551)	ENSG00000157551	null	null	0.865722
AC011476.3(ENSG00000267265)	ENSG00000267265	null	null	0.865635
AC002064.2(ENSG00000234459)	ENSG00000234459	null	null	0.864057
MCCC1(ENSG00000078070)	ENSG00000078070	null	null	0.863998
COL11A2(ENSG00000204248)	ENSG00000204248	null	null	0.863916
RNU6-1011P(ENSG00000207399)	ENSG00000207399	null	null	0.863904
FJX1(ENSG00000179431)	ENSG00000179431	null	null	0.863424
AL355102.1(ENSG00000258412)	ENSG00000258412	null	null	0.863008
AC005034.3(ENSG00000270696)	ENSG00000270696	null	null	0.862882
ECM1(ENSG00000143369)	ENSG00000143369	null	null	0.862877
CCSER1(ENSG00000184305)	ENSG00000184305	null	null	0.862751
MSX2(ENSG00000120149)	ENSG00000120149	null	null	0.862714
MAPK8IP3(ENSG00000138834)	ENSG00000138834	null	null	0.862615
ATOX1(ENSG00000177556)	ENSG00000177556	null	null	0.862414
ST20-AS1(ENSG00000259642)	ENSG00000259642	null	null	0.862286
LRRN1(ENSG00000175928)	ENSG00000175928	null	null	0.862029
PABPC1L(ENSG00000101104)	ENSG00000101104	null	null	0.861881
KLHDC10(ENSG00000128607)	ENSG00000128607	null	null	0.861692
SYNM(ENSG00000182253)	ENSG00000182253	null	null	0.86117
STRC(ENSG00000242866)	ENSG00000242866	null	null	0.861027
AC145212.1(ENSG00000277400)	ENSG00000277400	null	null	0.860957
GCNT1(ENSG00000187210)	ENSG00000187210	null	null	0.860624
HIST1H4E(ENSG00000276966)	ENSG00000276966	null	null	0.860051
SERBP1P4(ENSG00000230275)	ENSG00000230275	null	null	0.859855
RARRES2P10(ENSG00000260153)	ENSG00000260153	null	null	0.859512
PLAC1(ENSG00000170965)	ENSG00000170965	null	null	0.85894
MAP2(ENSG00000078018)	ENSG00000078018	null	null	0.858143
PPARGC1A(ENSG00000109819)	ENSG00000109819	null	null	0.857896
CDK3(ENSG00000250506)	ENSG00000250506	null	null	0.857514
GAS7(ENSG00000007237)	ENSG00000007237	null	null	0.857439
AC009163.6(ENSG00000274220)	ENSG00000274220	null	null	0.857155
AC005753.1(ENSG00000278925)	ENSG00000278925	null	null	0.856959
ADGRD1(ENSG00000111452)	ENSG00000111452	null	null	0.856046
NATD1(ENSG00000274180)	ENSG00000274180	null	null	0.855986
CPTP(ENSG00000224051)	ENSG00000224051	null	null	0.855979
FCER1G(ENSG00000158869)	ENSG00000158869	null	null	0.853857
ZNF451-AS1(ENSG00000226803)	ENSG00000226803	null	null	0.853413
TRIM22(ENSG00000132274)	ENSG00000132274	null	null	0.853285
AL591845.1(ENSG00000116883)	ENSG00000116883	null	null	0.852901
AC018692.2(ENSG00000279783)	ENSG00000279783	null	null	0.852041
AC013394.1(ENSG00000279765)	ENSG00000279765	null	null	0.852028
SLA2(ENSG00000101082)	ENSG00000101082	null	null	0.851931
RHOQ(ENSG00000119729)	ENSG00000119729	null	null	0.851747
TDRD12(ENSG00000173809)	ENSG00000173809	null	null	0.85169
BCAR1(ENSG00000050820)	ENSG00000050820	null	null	0.851662
FNBP1L(ENSG00000137942)	ENSG00000137942	null	null	0.851208
RHCE(ENSG00000188672)	ENSG00000188672	null	null	0.851075
CX3CL1(ENSG00000006210)	ENSG00000006210	null	null	0.850913
SGPP1(ENSG00000126821)	ENSG00000126821	null	null	0.850784
SMPDL3B(ENSG00000130768)	ENSG00000130768	null	null	0.8507
PTK6(ENSG00000101213)	ENSG00000101213	null	null	0.850671
ZNF133(ENSG00000125846)	ENSG00000125846	null	null	0.850476
AC011447.7(ENSG00000280079)	ENSG00000280079	null	null	0.850412
OSBPL9(ENSG00000117859)	ENSG00000117859	null	null	0.850371
LINC01587(ENSG00000082929)	ENSG00000082929	null	null	0.849653
AC079061.1(ENSG00000248050)	ENSG00000248050	null	null	0.849653
AC069366.1(ENSG00000263368)	ENSG00000263368	null	null	0.849653
LINC00222(ENSG00000203801)	ENSG00000203801	null	null	0.849653
FOXD4L6(ENSG00000273514)	ENSG00000273514	null	null	0.849653
RPS2P25(ENSG00000241965)	ENSG00000241965	null	null	0.849653
AC093107.1(ENSG00000223718)	ENSG00000223718	null	null	0.849653
AL161909.1(ENSG00000232176)	ENSG00000232176	null	null	0.849653
AL022722.1(ENSG00000216316)	ENSG00000216316	null	null	0.849653
GPR26(ENSG00000154478)	ENSG00000154478	null	null	0.849653
SNORD127(ENSG00000239043)	ENSG00000239043	null	null	0.849653
AC087683.2(ENSG00000276174)	ENSG00000276174	null	null	0.849653
USP41(ENSG00000161133)	ENSG00000161133	null	null	0.849653
AC113414.1(ENSG00000254186)	ENSG00000254186	null	null	0.849653
AL355297.3(ENSG00000271265)	ENSG00000271265	null	null	0.849653
AC026803.1(ENSG00000260366)	ENSG00000260366	null	null	0.849653
LIF-AS1(ENSG00000232530)	ENSG00000232530	null	null	0.849653
VN1R107P(ENSG00000268545)	ENSG00000268545	null	null	0.849653
FAM180B(ENSG00000196666)	ENSG00000196666	null	null	0.849653
AP006216.1(ENSG00000226645)	ENSG00000226645	null	null	0.849653
AC010240.2(ENSG00000235253)	ENSG00000235253	null	null	0.849653
AL121949.1(ENSG00000218048)	ENSG00000218048	null	null	0.849653
AC097359.3(ENSG00000271653)	ENSG00000271653	null	null	0.849653
LHFPL1(ENSG00000182508)	ENSG00000182508	null	null	0.849653
HSF5(ENSG00000176160)	ENSG00000176160	null	null	0.849653
AL928711.1(ENSG00000259984)	ENSG00000259984	null	null	0.849653
AC009779.1(ENSG00000257384)	ENSG00000257384	null	null	0.849653
AC103739.3(ENSG00000285560)	ENSG00000285560	null	null	0.849653
NLRP3(ENSG00000162711)	ENSG00000162711	null	null	0.849653
RNU6-130P(ENSG00000223044)	ENSG00000223044	null	null	0.849653
F2RL3(ENSG00000127533)	ENSG00000127533	null	null	0.849653
MIR194-1(ENSG00000207624)	ENSG00000207624	null	null	0.849653
AL451054.1(ENSG00000227711)	ENSG00000227711	null	null	0.849653
AC104024.2(ENSG00000260328)	ENSG00000260328	null	null	0.849653
AC011700.1(ENSG00000274895)	ENSG00000274895	null	null	0.849653
AL031963.2(ENSG00000229282)	ENSG00000229282	null	null	0.849653
SPDYE11(ENSG00000275976)	ENSG00000275976	null	null	0.849653
CDK2AP2P3(ENSG00000226020)	ENSG00000226020	null	null	0.849653
AP001527.1(ENSG00000260008)	ENSG00000260008	null	null	0.849653
PDZRN4(ENSG00000165966)	ENSG00000165966	null	null	0.849653
AC092376.2(ENSG00000277954)	ENSG00000277954	null	null	0.849653
PRAMEF20(ENSG00000204478)	ENSG00000204478	null	null	0.849653
RF00019(ENSG00000275904)	ENSG00000275904	null	null	0.849653
RN7SL78P(ENSG00000243782)	ENSG00000243782	null	null	0.849653
AC069437.1(ENSG00000257458)	ENSG00000257458	null	null	0.849653
MIR196A1(ENSG00000210741)	ENSG00000210741	null	null	0.849653
RRN3P3(ENSG00000257122)	ENSG00000257122	null	null	0.849635
HERC2P9(ENSG00000206149)	ENSG00000206149	null	null	0.849025
NIFK(ENSG00000155438)	ENSG00000155438	null	null	0.848582
HS6ST3(ENSG00000185352)	ENSG00000185352	null	null	0.847684
ZFP69B(ENSG00000187801)	ENSG00000187801	null	null	0.847474
UBE2D4(ENSG00000078967)	ENSG00000078967	null	null	0.847051
AC068491.4(ENSG00000279191)	ENSG00000279191	null	null	0.846352
NQO1(ENSG00000181019)	ENSG00000181019	null	null	0.846279
ANKRD18EP(ENSG00000217165)	ENSG00000217165	null	null	0.846225
TMEM182(ENSG00000170417)	ENSG00000170417	null	null	0.845877
GOLGA6L17P(ENSG00000277741)	ENSG00000277741	null	null	0.845775
TMEM26-AS1(ENSG00000237233)	ENSG00000237233	null	null	0.845775
ZKSCAN3(ENSG00000189298)	ENSG00000189298	null	null	0.845495
IRX4(ENSG00000113430)	ENSG00000113430	null	null	0.845003
PDE1B(ENSG00000123360)	ENSG00000123360	null	null	0.844936
CRYAB(ENSG00000109846)	ENSG00000109846	null	null	0.844728
PNCK(ENSG00000130822)	ENSG00000130822	null	null	0.844414
AL157400.2(ENSG00000232936)	ENSG00000232936	null	null	0.844293
TMEM198B(ENSG00000182796)	ENSG00000182796	null	null	0.843379
ANKRD24(ENSG00000089847)	ENSG00000089847	null	null	0.843355
HIST1H2BD(ENSG00000158373)	ENSG00000158373	null	null	0.843086
AC009065.2(ENSG00000259933)	ENSG00000259933	null	null	0.843019
AC008555.8(ENSG00000280106)	ENSG00000280106	null	null	0.842858
MARCH2(ENSG00000099785)	ENSG00000099785	null	null	0.842842
AL354822.1(ENSG00000278384)	ENSG00000278384	null	null	0.84279
ANGPTL8(ENSG00000130173)	ENSG00000130173	null	null	0.842754
ZNF225(ENSG00000256294)	ENSG00000256294	null	null	0.842391
GMDS(ENSG00000112699)	ENSG00000112699	null	null	0.842254
GDF5(ENSG00000125965)	ENSG00000125965	null	null	0.842224
NPL(ENSG00000135838)	ENSG00000135838	null	null	0.841794
DUSP10(ENSG00000143507)	ENSG00000143507	null	null	0.841631
SHROOM4(ENSG00000158352)	ENSG00000158352	null	null	0.841326
NHSL2(ENSG00000204131)	ENSG00000204131	null	null	0.841176
NAT9(ENSG00000109065)	ENSG00000109065	null	null	0.841036
C17orf51(ENSG00000212719)	ENSG00000212719	null	null	0.840338
RPL39(ENSG00000198918)	ENSG00000198918	null	null	0.840299
SAMD12-AS1(ENSG00000281641)	ENSG00000281641	null	null	0.840003
AL603910.1(ENSG00000223821)	ENSG00000223821	null	null	0.840003
AC010890.1(ENSG00000226953)	ENSG00000226953	null	null	0.840003
KIAA0895LP1(ENSG00000264714)	ENSG00000264714	null	null	0.840003
AC005696.3(ENSG00000272911)	ENSG00000272911	null	null	0.840003
ANO4(ENSG00000151572)	ENSG00000151572	null	null	0.840003
CDKN2A-DT(ENSG00000224854)	ENSG00000224854	null	null	0.840003
NDUFA5P10(ENSG00000224927)	ENSG00000224927	null	null	0.840003
SCGB1D2(ENSG00000124935)	ENSG00000124935	null	null	0.840003
AC024909.2(ENSG00000274021)	ENSG00000274021	null	null	0.840003
KF456110.1(ENSG00000284709)	ENSG00000284709	null	null	0.840003
CIAPIN1P(ENSG00000263846)	ENSG00000263846	null	null	0.840003
ATP1A2(ENSG00000018625)	ENSG00000018625	null	null	0.840003
ZEB2(ENSG00000169554)	ENSG00000169554	null	null	0.840003
AC007066.1(ENSG00000213216)	ENSG00000213216	null	null	0.840003
IGLV1-50(ENSG00000211645)	ENSG00000211645	null	null	0.840003
AC104653.1(ENSG00000228857)	ENSG00000228857	null	null	0.840003
MIR6505(ENSG00000275770)	ENSG00000275770	null	null	0.840003
AC060766.6(ENSG00000267711)	ENSG00000267711	null	null	0.840003
BEND5(ENSG00000162373)	ENSG00000162373	null	null	0.840003
RN7SL225P(ENSG00000239856)	ENSG00000239856	null	null	0.840003
AC020978.1(ENSG00000259797)	ENSG00000259797	null	null	0.840003
RF00406(ENSG00000200385)	ENSG00000200385	null	null	0.840003
AL360091.3(ENSG00000234915)	ENSG00000234915	null	null	0.840003
ZNF479(ENSG00000185177)	ENSG00000185177	null	null	0.840003
AKAP2(ENSG00000241978)	ENSG00000241978	null	null	0.840003
HTRA3(ENSG00000170801)	ENSG00000170801	null	null	0.840003
MIR1324(ENSG00000283894)	ENSG00000283894	null	null	0.840003
AC091951.3(ENSG00000251250)	ENSG00000251250	null	null	0.840003
AC069061.2(ENSG00000264734)	ENSG00000264734	null	null	0.839966
ACAP3(ENSG00000131584)	ENSG00000131584	null	null	0.839662
MYRFL(ENSG00000166268)	ENSG00000166268	null	null	0.839435
TTC3P1(ENSG00000215105)	ENSG00000215105	null	null	0.839381
CU638689.4(ENSG00000280145)	ENSG00000280145	null	null	0.839304
SRSF9P1(ENSG00000214867)	ENSG00000214867	null	null	0.839156
POPDC2(ENSG00000121577)	ENSG00000121577	null	null	0.838558
SPDYE14P(ENSG00000278807)	ENSG00000278807	null	null	0.838367
AL110118.2(ENSG00000259066)	ENSG00000259066	null	null	0.838143
COPS2(ENSG00000166200)	ENSG00000166200	null	null	0.838007
LINC00680(ENSG00000215190)	ENSG00000215190	null	null	0.837787
AC021066.1(ENSG00000257830)	ENSG00000257830	null	null	0.837783
AC018638.3(ENSG00000241493)	ENSG00000241493	null	null	0.837783
AL450384.1(ENSG00000225527)	ENSG00000225527	null	null	0.837783
AC099524.1(ENSG00000261218)	ENSG00000261218	null	null	0.837783
LINC02280(ENSG00000260792)	ENSG00000260792	null	null	0.837783
AC005021.1(ENSG00000273138)	ENSG00000273138	null	null	0.837783
AC023141.2(ENSG00000224484)	ENSG00000224484	null	null	0.837783
AC245884.9(ENSG00000268496)	ENSG00000268496	null	null	0.837783
ADH5P3(ENSG00000223694)	ENSG00000223694	null	null	0.837783
AC079075.1(ENSG00000259561)	ENSG00000259561	null	null	0.837783
AC008080.4(ENSG00000236494)	ENSG00000236494	null	null	0.837783
AC019118.2(ENSG00000236760)	ENSG00000236760	null	null	0.837783
AP003170.4(ENSG00000256603)	ENSG00000256603	null	null	0.837783
LINC00412(ENSG00000234772)	ENSG00000234772	null	null	0.837783
LDLRAD3(ENSG00000179241)	ENSG00000179241	null	null	0.837468
RRAGC(ENSG00000116954)	ENSG00000116954	null	null	0.837279
BCAM(ENSG00000187244)	ENSG00000187244	null	null	0.837037
RPL9(ENSG00000163682)	ENSG00000163682	null	null	0.836915
NAT2(ENSG00000156006)	ENSG00000156006	null	null	0.836834
RNASEK(ENSG00000219200)	ENSG00000219200	null	null	0.836254
FUOM(ENSG00000148803)	ENSG00000148803	null	null	0.835618
AP002754.1(ENSG00000250230)	ENSG00000250230	null	null	0.834938
AL359715.1(ENSG00000233967)	ENSG00000233967	null	null	0.834722
EHD1(ENSG00000110047)	ENSG00000110047	null	null	0.834575
CORO1B(ENSG00000172725)	ENSG00000172725	null	null	0.834263
ZNF117(ENSG00000152926)	ENSG00000152926	null	null	0.834214
LY75(ENSG00000054219)	ENSG00000054219	null	null	0.833974
ZNF416(ENSG00000083817)	ENSG00000083817	null	null	0.833866
SLC38A2(ENSG00000134294)	ENSG00000134294	null	null	0.833469
HSPA8P15(ENSG00000219395)	ENSG00000219395	null	null	0.833104
SEC14L5(ENSG00000103184)	ENSG00000103184	null	null	0.832994
CRMP1(ENSG00000072832)	ENSG00000072832	null	null	0.832972
AC090877.1(ENSG00000259392)	ENSG00000259392	null	null	0.832898
RNU6-137P(ENSG00000200550)	ENSG00000200550	null	null	0.832821
OLAH(ENSG00000152463)	ENSG00000152463	null	null	0.832061
DCAF8L1(ENSG00000226372)	ENSG00000226372	null	null	0.831715
HERC2P2(ENSG00000276550)	ENSG00000276550	null	null	0.831619
ABTB2(ENSG00000166016)	ENSG00000166016	null	null	0.831506
FPR3(ENSG00000187474)	ENSG00000187474	null	null	0.830714
AC097382.2(ENSG00000245748)	ENSG00000245748	null	null	0.830331
AC003965.2(ENSG00000263325)	ENSG00000263325	null	null	0.830284
RIT1(ENSG00000143622)	ENSG00000143622	null	null	0.829972
BORCS7(ENSG00000166275)	ENSG00000166275	null	null	0.829965
CD33(ENSG00000105383)	ENSG00000105383	null	null	0.829735
ZSCAN5A(ENSG00000131848)	ENSG00000131848	null	null	0.829693
STARD13(ENSG00000133121)	ENSG00000133121	null	null	0.829659
ARHGAP18(ENSG00000146376)	ENSG00000146376	null	null	0.829445
AC131097.3(ENSG00000224272)	ENSG00000224272	null	null	0.829394
AC026412.2(ENSG00000232615)	ENSG00000232615	null	null	0.829377
RN7SL145P(ENSG00000244357)	ENSG00000244357	null	null	0.82838
ASAP1(ENSG00000153317)	ENSG00000153317	null	null	0.828273
FLJ13224(ENSG00000177340)	ENSG00000177340	null	null	0.828024
LINC02541(ENSG00000230943)	ENSG00000230943	null	null	0.827991
DCDC2(ENSG00000146038)	ENSG00000146038	null	null	0.827784
ARRDC1(ENSG00000197070)	ENSG00000197070	null	null	0.827779
AC091544.4(ENSG00000260337)	ENSG00000260337	null	null	0.827656
PPP1R13L(ENSG00000104881)	ENSG00000104881	null	null	0.827646
CLIP3(ENSG00000105270)	ENSG00000105270	null	null	0.827537
TCHHL1(ENSG00000182898)	ENSG00000182898	null	null	0.825947
RAB9A(ENSG00000123595)	ENSG00000123595	null	null	0.825348
AC008555.1(ENSG00000261754)	ENSG00000261754	null	null	0.825291
AC092896.2(ENSG00000285836)	ENSG00000285836	null	null	0.825245
CPA5(ENSG00000158525)	ENSG00000158525	null	null	0.825245
VPS53(ENSG00000141252)	ENSG00000141252	null	null	0.825188
CBWD4P(ENSG00000204778)	ENSG00000204778	null	null	0.825179
AC087762.2(ENSG00000279588)	ENSG00000279588	null	null	0.825154
AC245884.8(ENSG00000267838)	ENSG00000267838	null	null	0.825083
MAGEH1(ENSG00000187601)	ENSG00000187601	null	null	0.824997
CCDC160(ENSG00000203952)	ENSG00000203952	null	null	0.824769
GAN(ENSG00000261609)	ENSG00000261609	null	null	0.824762
NIPAL3(ENSG00000001461)	ENSG00000001461	null	null	0.824589
AL139385.1(ENSG00000275880)	ENSG00000275880	null	null	0.823963
AL157392.2(ENSG00000234091)	ENSG00000234091	null	null	0.823359
AC005609.1(ENSG00000278901)	ENSG00000278901	null	null	0.823359
GBX2(ENSG00000168505)	ENSG00000168505	null	null	0.823323
FDPSP2(ENSG00000233980)	ENSG00000233980	null	null	0.823323
AC083806.2(ENSG00000274554)	ENSG00000274554	null	null	0.823323
AL360091.1(ENSG00000229832)	ENSG00000229832	null	null	0.823323
AC104109.4(ENSG00000273345)	ENSG00000273345	null	null	0.823323
RNA5SP203(ENSG00000222383)	ENSG00000222383	null	null	0.823323
AL591501.1(ENSG00000233928)	ENSG00000233928	null	null	0.823323
AL359636.2(ENSG00000231465)	ENSG00000231465	null	null	0.823323
[truncated: 24,441 more rows]
