# Supplementary material for: Investigation of ribociclib, abemaciclib and palbociclib resistance in ER+ breast cancer cells reveal potential therapeutic opportunities
Source: Sci Rep. 2025 Aug 5;15:28579. doi: 10.1038/s41598-025-11052-4 (PMC12325956; doi:10.1038/s41598-025-11052-4)
Supplement: Supplementary file 33 — Supplementary Material 33 [file 41598_2025_11052_MOESM33_ESM.xlsx]

## Sheet: Supplementary data 33.Supp-Fig9
ReactomeID	Description	GeneRatio	BgRatio	pvalue	padj	geneID	geneName	EntrezID	Count	Up	Up_Gene_id	Down	Down_Gene_id
R-HSA-2500257	Resolution of Sister Chromatid Cohesion	38/505	123/8848	1.29369e-18	1.1281e-15	ENSG00000166851/ENSG00000170312/ENSG00000134057/ENSG00000146670/ENSG00000178999/ENSG00000123416/ENSG00000117399/ENSG00000117724/ENSG00000157456/ENSG00000167552/ENSG00000142945/ENSG00000143228/ENSG00000122952/ENSG00000127824/ENSG00000169679/ENSG00000149503/ENSG00000134690/ENSG00000184445/ENSG00000080986/ENSG00000137812/ENSG00000115163/ENSG00000161888/ENSG00000089685/ENSG00000151725/ENSG00000138778…	PLK1/CDK1/CCNB1/CDCA5/AURKB/TUBA1B/CDC20/CENPF/CCNB2/TUBA1A/KIF2C/NUF2/ZWINT/TUBA4A/BUB1/INCENP/CDCA8/KNTC1/NDC80/KNL1/CENPA/SPC24/BIRC5/CENPU/CENPE/BUB1B/KIF18A/SPC25/CENPM/SKA1/CENPN/SGO1/CENPK/MAD2L1/CENPH/SGO2/CENPI/TUBB4A	5347/983/891/113130/9212/10376/991/1063/9133/7846/11004/83540/11130/7277/699/3619/55143/9735/10403/57082/1058/147841/332/79682/1062/701/81930/57405/79019/220134/55839/151648/64105/4085/64946/151246/2491/10382	38	3	ENSG00000167552/ENSG00000127824/ENSG00000104833	35	ENSG00000166851/ENSG00000170312/ENSG00000134057/ENSG00000146670/ENSG00000178999/ENSG00000123416/ENSG00000117399/ENSG00000117724/ENSG00000157456/ENSG00000142945/ENSG00000143228/ENSG00000122952/ENSG00000169679/ENSG00000149503/ENSG00000134690/ENSG00000184445/ENSG00000080986/ENSG00000137812/ENSG00000115163/ENSG00000161888/ENSG00000089685/ENSG00000151725/ENSG00000138778/ENSG00000156970/ENSG00000121621…
R-HSA-68877	Mitotic Prometaphase	47/505	195/8848	7.1882e-18	3.13406e-15	ENSG00000166851/ENSG00000170312/ENSG00000134057/ENSG00000146670/ENSG00000178999/ENSG00000117650/ENSG00000123416/ENSG00000117399/ENSG00000117724/ENSG00000157456/ENSG00000010292/ENSG00000167552/ENSG00000142945/ENSG00000109805/ENSG00000143228/ENSG00000122952/ENSG00000113810/ENSG00000127824/ENSG00000169679/ENSG00000149503/ENSG00000134690/ENSG00000184445/ENSG00000080986/ENSG00000137812/ENSG00000115163…	PLK1/CDK1/CCNB1/CDCA5/AURKB/NEK2/TUBA1B/CDC20/CENPF/CCNB2/NCAPD2/TUBA1A/KIF2C/NCAPG/NUF2/ZWINT/SMC4/TUBA4A/BUB1/INCENP/CDCA8/KNTC1/NDC80/KNL1/CENPA/SPC24/BIRC5/CENPU/NCAPH/CENPE/SMC2/BUB1B/KIF18A/SPC25/CENPM/SKA1/CENPN/SGO1/CNTRL/CENPK/MAD2L1/CENPH/SGO2/CEP152/HAUS4/CENPI/TUBB4A	5347/983/891/113130/9212/4751/10376/991/1063/9133/9918/7846/11004/64151/83540/11130/10051/7277/699/3619/55143/9735/10403/57082/1058/147841/332/79682/23397/1062/10592/701/81930/57405/79019/220134/55839/151648/11064/64105/4085/64946/151246/22995/54930/2491/10382	47	3	ENSG00000167552/ENSG00000127824/ENSG00000104833	44	ENSG00000166851/ENSG00000170312/ENSG00000134057/ENSG00000146670/ENSG00000178999/ENSG00000117650/ENSG00000123416/ENSG00000117399/ENSG00000117724/ENSG00000157456/ENSG00000010292/ENSG00000142945/ENSG00000109805/ENSG00000143228/ENSG00000122952/ENSG00000113810/ENSG00000169679/ENSG00000149503/ENSG00000134690/ENSG00000184445/ENSG00000080986/ENSG00000137812/ENSG00000115163/ENSG00000161888/ENSG00000089685…
R-HSA-69620	Cell Cycle Checkpoints	56/505	287/8848	1.35579e-16	3.94083e-14	ENSG00000166851/ENSG00000175063/ENSG00000170312/ENSG00000134057/ENSG00000178999/ENSG00000075218/ENSG00000117399/ENSG00000117724/ENSG00000157456/ENSG00000142945/ENSG00000143228/ENSG00000122952/ENSG00000169679/ENSG00000149503/ENSG00000134690/ENSG00000184445/ENSG00000109685/ENSG00000127564/ENSG00000065328/ENSG00000080986/ENSG00000137812/ENSG00000115163/ENSG00000161888/ENSG00000089685/ENSG00000151725…	PLK1/UBE2C/CDK1/CCNB1/AURKB/GTSE1/CDC20/CENPF/CCNB2/KIF2C/NUF2/ZWINT/BUB1/INCENP/CDCA8/KNTC1/NSD2/PKMYT1/MCM10/NDC80/KNL1/CENPA/SPC24/BIRC5/CENPU/CENPE/BRCA1/EXO1/MDC1/BUB1B/KIF18A/SPC25/CCNA2/CDC25C/H2AFX/CENPM/SKA1/BARD1/CDC25A/CCNE2/CDC45/HIST1H4H/CENPN/SGO1/CENPK/BLM/DNA2/MAD2L1/CENPH/CLSPN/ORC1/SGO2/BRIP1/CENPI/HIST2H4B/HIST1H4E	5347/11065/983/891/9212/51512/991/1063/9133/11004/83540/11130/699/3619/55143/9735/7468/9088/55388/10403/57082/1058/147841/332/79682/1062/672/9156/9656/701/81930/57405/890/995/3014/79019/220134/580/993/9134/8318/8365/55839/151648/64105/641/1763/4085/64946/63967/4998/151246/83990/2491/554313/8367	56	2	ENSG00000158406/ENSG00000276966	54	ENSG00000166851/ENSG00000175063/ENSG00000170312/ENSG00000134057/ENSG00000178999/ENSG00000075218/ENSG00000117399/ENSG00000117724/ENSG00000157456/ENSG00000142945/ENSG00000143228/ENSG00000122952/ENSG00000169679/ENSG00000149503/ENSG00000134690/ENSG00000184445/ENSG00000109685/ENSG00000127564/ENSG00000065328/ENSG00000080986/ENSG00000137812/ENSG00000115163/ENSG00000161888/ENSG00000089685/ENSG00000151725…
R-HSA-141424	Amplification of signal from the kinetochores	30/505	95/8848	3.11589e-15	5.43412e-13	ENSG00000166851/ENSG00000178999/ENSG00000117399/ENSG00000117724/ENSG00000142945/ENSG00000143228/ENSG00000122952/ENSG00000169679/ENSG00000149503/ENSG00000134690/ENSG00000184445/ENSG00000080986/ENSG00000137812/ENSG00000115163/ENSG00000161888/ENSG00000089685/ENSG00000151725/ENSG00000138778/ENSG00000156970/ENSG00000121621/ENSG00000152253/ENSG00000100162/ENSG00000154839/ENSG00000166451/ENSG00000129810…	PLK1/AURKB/CDC20/CENPF/KIF2C/NUF2/ZWINT/BUB1/INCENP/CDCA8/KNTC1/NDC80/KNL1/CENPA/SPC24/BIRC5/CENPU/CENPE/BUB1B/KIF18A/SPC25/CENPM/SKA1/CENPN/SGO1/CENPK/MAD2L1/CENPH/SGO2/CENPI	5347/9212/991/1063/11004/83540/11130/699/3619/55143/9735/10403/57082/1058/147841/332/79682/1062/701/81930/57405/79019/220134/55839/151648/64105/4085/64946/151246/2491	30	0		30	ENSG00000166851/ENSG00000178999/ENSG00000117399/ENSG00000117724/ENSG00000142945/ENSG00000143228/ENSG00000122952/ENSG00000169679/ENSG00000149503/ENSG00000134690/ENSG00000184445/ENSG00000080986/ENSG00000137812/ENSG00000115163/ENSG00000161888/ENSG00000089685/ENSG00000151725/ENSG00000138778/ENSG00000156970/ENSG00000121621/ENSG00000152253/ENSG00000100162/ENSG00000154839/ENSG00000166451/ENSG00000129810…
R-HSA-141444	Amplification of signal from unattached kinetochores via a MAD2 inhibitory signal	30/505	95/8848	3.11589e-15	5.43412e-13	ENSG00000166851/ENSG00000178999/ENSG00000117399/ENSG00000117724/ENSG00000142945/ENSG00000143228/ENSG00000122952/ENSG00000169679/ENSG00000149503/ENSG00000134690/ENSG00000184445/ENSG00000080986/ENSG00000137812/ENSG00000115163/ENSG00000161888/ENSG00000089685/ENSG00000151725/ENSG00000138778/ENSG00000156970/ENSG00000121621/ENSG00000152253/ENSG00000100162/ENSG00000154839/ENSG00000166451/ENSG00000129810…	PLK1/AURKB/CDC20/CENPF/KIF2C/NUF2/ZWINT/BUB1/INCENP/CDCA8/KNTC1/NDC80/KNL1/CENPA/SPC24/BIRC5/CENPU/CENPE/BUB1B/KIF18A/SPC25/CENPM/SKA1/CENPN/SGO1/CENPK/MAD2L1/CENPH/SGO2/CENPI	5347/9212/991/1063/11004/83540/11130/699/3619/55143/9735/10403/57082/1058/147841/332/79682/1062/701/81930/57405/79019/220134/55839/151648/64105/4085/64946/151246/2491	30	0		30	ENSG00000166851/ENSG00000178999/ENSG00000117399/ENSG00000117724/ENSG00000142945/ENSG00000143228/ENSG00000122952/ENSG00000169679/ENSG00000149503/ENSG00000134690/ENSG00000184445/ENSG00000080986/ENSG00000137812/ENSG00000115163/ENSG00000161888/ENSG00000089685/ENSG00000151725/ENSG00000138778/ENSG00000156970/ENSG00000121621/ENSG00000152253/ENSG00000100162/ENSG00000154839/ENSG00000166451/ENSG00000129810…
R-HSA-68886	M Phase	62/505	381/8848	2.34756e-14	3.41179e-12	ENSG00000164611/ENSG00000166851/ENSG00000112984/ENSG00000113368/ENSG00000175063/ENSG00000170312/ENSG00000134057/ENSG00000146670/ENSG00000178999/ENSG00000117650/ENSG00000120802/ENSG00000123416/ENSG00000117399/ENSG00000117724/ENSG00000157456/ENSG00000010292/ENSG00000167552/ENSG00000142945/ENSG00000109805/ENSG00000143228/ENSG00000122952/ENSG00000113810/ENSG00000127824/ENSG00000169679/ENSG00000149503…	PTTG1/PLK1/KIF20A/LMNB1/UBE2C/CDK1/CCNB1/CDCA5/AURKB/NEK2/TMPO/TUBA1B/CDC20/CENPF/CCNB2/NCAPD2/TUBA1A/KIF2C/NCAPG/NUF2/ZWINT/SMC4/TUBA4A/BUB1/INCENP/CDCA8/KNTC1/NDC80/KNL1/CENPA/SPC24/BIRC5/CENPU/NCAPH/CENPE/NCAPG2/SMC2/ESPL1/BUB1B/KIF18A/SPC25/H2AFX/CENPM/MASTL/FBXO5/SKA1/HIST1H4H/CENPN/SGO1/CNTRL/CENPK/MAD2L1/CENPH/SGO2/CEP152/HAUS4/KIF23/CENPI/HIST2H4B/TUBB4A/HIST1H3J/HIST1H4E	9232/5347/10112/4001/11065/983/891/113130/9212/4751/7112/10376/991/1063/9133/9918/7846/11004/64151/83540/11130/10051/7277/699/3619/55143/9735/10403/57082/1058/147841/332/79682/23397/1062/54892/10592/9700/701/81930/57405/3014/79019/84930/26271/220134/8365/55839/151648/11064/64105/4085/64946/151246/22995/54930/9493/2491/554313/10382/8356/8367	62	5	ENSG00000167552/ENSG00000127824/ENSG00000158406/ENSG00000104833/ENSG00000276966	57	ENSG00000164611/ENSG00000166851/ENSG00000112984/ENSG00000113368/ENSG00000175063/ENSG00000170312/ENSG00000134057/ENSG00000146670/ENSG00000178999/ENSG00000117650/ENSG00000120802/ENSG00000123416/ENSG00000117399/ENSG00000117724/ENSG00000157456/ENSG00000010292/ENSG00000142945/ENSG00000109805/ENSG00000143228/ENSG00000122952/ENSG00000113810/ENSG00000169679/ENSG00000149503/ENSG00000134690/ENSG00000184445…
R-HSA-194315	Signaling by Rho GTPases	66/505	426/8848	3.61206e-14	4.49959e-12	ENSG00000166851/ENSG00000183856/ENSG00000178999/ENSG00000123416/ENSG00000122966/ENSG00000161800/ENSG00000117399/ENSG00000118193/ENSG00000117724/ENSG00000167552/ENSG00000142945/ENSG00000143228/ENSG00000122952/ENSG00000127824/ENSG00000169679/ENSG00000149503/ENSG00000198826/ENSG00000134690/ENSG00000184445/ENSG00000080986/ENSG00000137812/ENSG00000115163/ENSG00000101335/ENSG00000137135/ENSG00000055163…	PLK1/IQGAP3/AURKB/TUBA1B/CIT/RACGAP1/CDC20/KIF14/CENPF/TUBA1A/KIF2C/NUF2/ZWINT/TUBA4A/BUB1/INCENP/ARHGAP11A/CDCA8/KNTC1/NDC80/KNL1/CENPA/MYL9/ARHGEF39/CYFIP2/SPC24/BIRC5/ECT2/CENPU/CENPE/DEPDC1B/BUB1B/KIF18A/SPC25/PKN3/CDC25C/H2AFX/CENPM/SKA1/SRGAP3/HIST1H4H/CENPN/SGO1/NCF2/CENPK/MAD2L1/ARHGAP19/CENPH/SGO2/SRGAP1/ARHGAP11B/CENPI/TIAM1/SYDE1/TIAM2/STARD8/HIST2H4B/RHOH/ARHGAP15/ARHGAP42/TUBB4A/HIST…	5347/128239/9212/10376/11113/29127/991/9928/1063/7846/11004/83540/11130/7277/699/3619/9824/55143/9735/10403/57082/1058/10398/84904/26999/147841/332/1894/79682/1062/55789/701/81930/57405/29941/995/3014/79019/220134/9901/8365/55839/151648/4688/64105/4085/84986/64946/151246/57522/89839/2491/7074/85360/26230/9754/554313/399/55843/143872/10382/8356/8367/644150/9055/5063	66	15	ENSG00000167552/ENSG00000127824/ENSG00000101335/ENSG00000055163/ENSG00000196220/ENSG00000158406/ENSG00000116701/ENSG00000196935/ENSG00000105137/ENSG00000146426/ENSG00000165895/ENSG00000104833/ENSG00000276966/ENSG00000122574/ENSG00000077264	51	ENSG00000166851/ENSG00000183856/ENSG00000178999/ENSG00000123416/ENSG00000122966/ENSG00000161800/ENSG00000117399/ENSG00000118193/ENSG00000117724/ENSG00000142945/ENSG00000143228/ENSG00000122952/ENSG00000169679/ENSG00000149503/ENSG00000198826/ENSG00000134690/ENSG00000184445/ENSG00000080986/ENSG00000137812/ENSG00000115163/ENSG00000137135/ENSG00000161888/ENSG00000089685/ENSG00000114346/ENSG00000151725…
R-HSA-69618	Mitotic Spindle Checkpoint	31/505	111/8848	4.774e-14	5.20366e-12	ENSG00000166851/ENSG00000175063/ENSG00000178999/ENSG00000117399/ENSG00000117724/ENSG00000142945/ENSG00000143228/ENSG00000122952/ENSG00000169679/ENSG00000149503/ENSG00000134690/ENSG00000184445/ENSG00000080986/ENSG00000137812/ENSG00000115163/ENSG00000161888/ENSG00000089685/ENSG00000151725/ENSG00000138778/ENSG00000156970/ENSG00000121621/ENSG00000152253/ENSG00000100162/ENSG00000154839/ENSG00000166451…	PLK1/UBE2C/AURKB/CDC20/CENPF/KIF2C/NUF2/ZWINT/BUB1/INCENP/CDCA8/KNTC1/NDC80/KNL1/CENPA/SPC24/BIRC5/CENPU/CENPE/BUB1B/KIF18A/SPC25/CENPM/SKA1/CENPN/SGO1/CENPK/MAD2L1/CENPH/SGO2/CENPI	5347/11065/9212/991/1063/11004/83540/11130/699/3619/55143/9735/10403/57082/1058/147841/332/79682/1062/701/81930/57405/79019/220134/55839/151648/64105/4085/64946/151246/2491	31	0		31	ENSG00000166851/ENSG00000175063/ENSG00000178999/ENSG00000117399/ENSG00000117724/ENSG00000142945/ENSG00000143228/ENSG00000122952/ENSG00000169679/ENSG00000149503/ENSG00000134690/ENSG00000184445/ENSG00000080986/ENSG00000137812/ENSG00000115163/ENSG00000161888/ENSG00000089685/ENSG00000151725/ENSG00000138778/ENSG00000156970/ENSG00000121621/ENSG00000152253/ENSG00000100162/ENSG00000154839/ENSG00000166451…
R-HSA-5663220	RHO GTPases Activate Formins	34/505	137/8848	1.24552e-13	1.20677e-11	ENSG00000166851/ENSG00000178999/ENSG00000123416/ENSG00000117399/ENSG00000117724/ENSG00000167552/ENSG00000142945/ENSG00000143228/ENSG00000122952/ENSG00000127824/ENSG00000169679/ENSG00000149503/ENSG00000134690/ENSG00000184445/ENSG00000080986/ENSG00000137812/ENSG00000115163/ENSG00000161888/ENSG00000089685/ENSG00000151725/ENSG00000138778/ENSG00000156970/ENSG00000121621/ENSG00000152253/ENSG00000100162…	PLK1/AURKB/TUBA1B/CDC20/CENPF/TUBA1A/KIF2C/NUF2/ZWINT/TUBA4A/BUB1/INCENP/CDCA8/KNTC1/NDC80/KNL1/CENPA/SPC24/BIRC5/CENPU/CENPE/BUB1B/KIF18A/SPC25/CENPM/SKA1/CENPN/SGO1/CENPK/MAD2L1/CENPH/SGO2/CENPI/TUBB4A	5347/9212/10376/991/1063/7846/11004/83540/11130/7277/699/3619/55143/9735/10403/57082/1058/147841/332/79682/1062/701/81930/57405/79019/220134/55839/151648/64105/4085/64946/151246/2491/10382	34	3	ENSG00000167552/ENSG00000127824/ENSG00000104833	31	ENSG00000166851/ENSG00000178999/ENSG00000123416/ENSG00000117399/ENSG00000117724/ENSG00000142945/ENSG00000143228/ENSG00000122952/ENSG00000169679/ENSG00000149503/ENSG00000134690/ENSG00000184445/ENSG00000080986/ENSG00000137812/ENSG00000115163/ENSG00000161888/ENSG00000089685/ENSG00000151725/ENSG00000138778/ENSG00000156970/ENSG00000121621/ENSG00000152253/ENSG00000100162/ENSG00000154839/ENSG00000166451…
R-HSA-2555396	Mitotic Metaphase and Anaphase	41/505	197/8848	2.1554e-13	1.87951e-11	ENSG00000164611/ENSG00000166851/ENSG00000113368/ENSG00000175063/ENSG00000146670/ENSG00000178999/ENSG00000120802/ENSG00000123416/ENSG00000117399/ENSG00000117724/ENSG00000167552/ENSG00000142945/ENSG00000143228/ENSG00000122952/ENSG00000127824/ENSG00000169679/ENSG00000149503/ENSG00000134690/ENSG00000184445/ENSG00000080986/ENSG00000137812/ENSG00000115163/ENSG00000161888/ENSG00000089685/ENSG00000151725…	PTTG1/PLK1/LMNB1/UBE2C/CDCA5/AURKB/TMPO/TUBA1B/CDC20/CENPF/TUBA1A/KIF2C/NUF2/ZWINT/TUBA4A/BUB1/INCENP/CDCA8/KNTC1/NDC80/KNL1/CENPA/SPC24/BIRC5/CENPU/CENPE/ESPL1/BUB1B/KIF18A/SPC25/CENPM/FBXO5/SKA1/CENPN/SGO1/CENPK/MAD2L1/CENPH/SGO2/CENPI/TUBB4A	9232/5347/4001/11065/113130/9212/7112/10376/991/1063/7846/11004/83540/11130/7277/699/3619/55143/9735/10403/57082/1058/147841/332/79682/1062/9700/701/81930/57405/79019/26271/220134/55839/151648/64105/4085/64946/151246/2491/10382	41	3	ENSG00000167552/ENSG00000127824/ENSG00000104833	38	ENSG00000164611/ENSG00000166851/ENSG00000113368/ENSG00000175063/ENSG00000146670/ENSG00000178999/ENSG00000120802/ENSG00000123416/ENSG00000117399/ENSG00000117724/ENSG00000142945/ENSG00000143228/ENSG00000122952/ENSG00000169679/ENSG00000149503/ENSG00000134690/ENSG00000184445/ENSG00000080986/ENSG00000137812/ENSG00000115163/ENSG00000161888/ENSG00000089685/ENSG00000151725/ENSG00000138778/ENSG00000135476…
R-HSA-68882	Mitotic Anaphase	40/505	196/8848	8.40465e-13	6.66259e-11	ENSG00000164611/ENSG00000166851/ENSG00000113368/ENSG00000175063/ENSG00000146670/ENSG00000178999/ENSG00000120802/ENSG00000123416/ENSG00000117399/ENSG00000117724/ENSG00000167552/ENSG00000142945/ENSG00000143228/ENSG00000122952/ENSG00000127824/ENSG00000169679/ENSG00000149503/ENSG00000134690/ENSG00000184445/ENSG00000080986/ENSG00000137812/ENSG00000115163/ENSG00000161888/ENSG00000089685/ENSG00000151725…	PTTG1/PLK1/LMNB1/UBE2C/CDCA5/AURKB/TMPO/TUBA1B/CDC20/CENPF/TUBA1A/KIF2C/NUF2/ZWINT/TUBA4A/BUB1/INCENP/CDCA8/KNTC1/NDC80/KNL1/CENPA/SPC24/BIRC5/CENPU/CENPE/ESPL1/BUB1B/KIF18A/SPC25/CENPM/SKA1/CENPN/SGO1/CENPK/MAD2L1/CENPH/SGO2/CENPI/TUBB4A	9232/5347/4001/11065/113130/9212/7112/10376/991/1063/7846/11004/83540/11130/7277/699/3619/55143/9735/10403/57082/1058/147841/332/79682/1062/9700/701/81930/57405/79019/220134/55839/151648/64105/4085/64946/151246/2491/10382	40	3	ENSG00000167552/ENSG00000127824/ENSG00000104833	37	ENSG00000164611/ENSG00000166851/ENSG00000113368/ENSG00000175063/ENSG00000146670/ENSG00000178999/ENSG00000120802/ENSG00000123416/ENSG00000117399/ENSG00000117724/ENSG00000142945/ENSG00000143228/ENSG00000122952/ENSG00000169679/ENSG00000149503/ENSG00000134690/ENSG00000184445/ENSG00000080986/ENSG00000137812/ENSG00000115163/ENSG00000161888/ENSG00000089685/ENSG00000151725/ENSG00000138778/ENSG00000135476…
R-HSA-2467813	Separation of Sister Chromatids	38/505	185/8848	2.60356e-12	1.89192e-10	ENSG00000164611/ENSG00000166851/ENSG00000175063/ENSG00000146670/ENSG00000178999/ENSG00000123416/ENSG00000117399/ENSG00000117724/ENSG00000167552/ENSG00000142945/ENSG00000143228/ENSG00000122952/ENSG00000127824/ENSG00000169679/ENSG00000149503/ENSG00000134690/ENSG00000184445/ENSG00000080986/ENSG00000137812/ENSG00000115163/ENSG00000161888/ENSG00000089685/ENSG00000151725/ENSG00000138778/ENSG00000135476…	PTTG1/PLK1/UBE2C/CDCA5/AURKB/TUBA1B/CDC20/CENPF/TUBA1A/KIF2C/NUF2/ZWINT/TUBA4A/BUB1/INCENP/CDCA8/KNTC1/NDC80/KNL1/CENPA/SPC24/BIRC5/CENPU/CENPE/ESPL1/BUB1B/KIF18A/SPC25/CENPM/SKA1/CENPN/SGO1/CENPK/MAD2L1/CENPH/SGO2/CENPI/TUBB4A	9232/5347/11065/113130/9212/10376/991/1063/7846/11004/83540/11130/7277/699/3619/55143/9735/10403/57082/1058/147841/332/79682/1062/9700/701/81930/57405/79019/220134/55839/151648/64105/4085/64946/151246/2491/10382	38	3	ENSG00000167552/ENSG00000127824/ENSG00000104833	35	ENSG00000164611/ENSG00000166851/ENSG00000175063/ENSG00000146670/ENSG00000178999/ENSG00000123416/ENSG00000117399/ENSG00000117724/ENSG00000142945/ENSG00000143228/ENSG00000122952/ENSG00000169679/ENSG00000149503/ENSG00000134690/ENSG00000184445/ENSG00000080986/ENSG00000137812/ENSG00000115163/ENSG00000161888/ENSG00000089685/ENSG00000151725/ENSG00000138778/ENSG00000135476/ENSG00000156970/ENSG00000121621…
R-HSA-195258	RHO GTPase Effectors	50/505	304/8848	6.23834e-12	4.18449e-10	ENSG00000166851/ENSG00000183856/ENSG00000178999/ENSG00000123416/ENSG00000122966/ENSG00000117399/ENSG00000118193/ENSG00000117724/ENSG00000167552/ENSG00000142945/ENSG00000143228/ENSG00000122952/ENSG00000127824/ENSG00000169679/ENSG00000149503/ENSG00000134690/ENSG00000184445/ENSG00000080986/ENSG00000137812/ENSG00000115163/ENSG00000101335/ENSG00000055163/ENSG00000161888/ENSG00000089685/ENSG00000151725…	PLK1/IQGAP3/AURKB/TUBA1B/CIT/CDC20/KIF14/CENPF/TUBA1A/KIF2C/NUF2/ZWINT/TUBA4A/BUB1/INCENP/CDCA8/KNTC1/NDC80/KNL1/CENPA/MYL9/CYFIP2/SPC24/BIRC5/CENPU/CENPE/BUB1B/KIF18A/SPC25/PKN3/CDC25C/H2AFX/CENPM/SKA1/HIST1H4H/CENPN/SGO1/NCF2/CENPK/MAD2L1/CENPH/SGO2/CENPI/HIST2H4B/TUBB4A/HIST1H3J/HIST1H4E/WIPF3/PRC1/PAK3	5347/128239/9212/10376/11113/991/9928/1063/7846/11004/83540/11130/7277/699/3619/55143/9735/10403/57082/1058/10398/26999/147841/332/79682/1062/701/81930/57405/29941/995/3014/79019/220134/8365/55839/151648/4688/64105/4085/64946/151246/2491/554313/10382/8356/8367/644150/9055/5063	50	10	ENSG00000167552/ENSG00000127824/ENSG00000101335/ENSG00000055163/ENSG00000158406/ENSG00000116701/ENSG00000104833/ENSG00000276966/ENSG00000122574/ENSG00000077264	40	ENSG00000166851/ENSG00000183856/ENSG00000178999/ENSG00000123416/ENSG00000122966/ENSG00000117399/ENSG00000118193/ENSG00000117724/ENSG00000142945/ENSG00000143228/ENSG00000122952/ENSG00000169679/ENSG00000149503/ENSG00000134690/ENSG00000184445/ENSG00000080986/ENSG00000137812/ENSG00000115163/ENSG00000161888/ENSG00000089685/ENSG00000151725/ENSG00000138778/ENSG00000156970/ENSG00000121621/ENSG00000152253…
R-HSA-156711	Polo-like kinase mediated events	10/505	16/8848	1.97333e-09	1.2291e-07	ENSG00000166851/ENSG00000134057/ENSG00000111206/ENSG00000117724/ENSG00000157456/ENSG00000127564/ENSG00000101057/ENSG00000158402/ENSG00000164045/ENSG00000267796	PLK1/CCNB1/FOXM1/CENPF/CCNB2/PKMYT1/MYBL2/CDC25C/CDC25A/LIN37	5347/891/2305/1063/9133/9088/4605/995/993/55957	10	1	ENSG00000267796	9	ENSG00000166851/ENSG00000134057/ENSG00000111206/ENSG00000117724/ENSG00000157456/ENSG00000127564/ENSG00000101057/ENSG00000158402/ENSG00000164045
R-HSA-983189	Kinesins	17/505	54/8848	3.64265e-09	2.1176e-07	ENSG00000112984/ENSG00000090889/ENSG00000123416/ENSG00000161800/ENSG00000167552/ENSG00000142945/ENSG00000237649/ENSG00000127824/ENSG00000186185/ENSG00000138778/ENSG00000163808/ENSG00000138182/ENSG00000121621/ENSG00000138160/ENSG00000137807/ENSG00000116852/ENSG00000104833	KIF20A/KIF4A/TUBA1B/RACGAP1/TUBA1A/KIF2C/KIFC1/TUBA4A/KIF18B/CENPE/KIF15/KIF20B/KIF18A/KIF11/KIF23/KIF21B/TUBB4A	10112/24137/10376/29127/7846/11004/3833/7277/146909/1062/56992/9585/81930/3832/9493/23046/10382	17	3	ENSG00000167552/ENSG00000127824/ENSG00000104833	14	ENSG00000112984/ENSG00000090889/ENSG00000123416/ENSG00000161800/ENSG00000142945/ENSG00000237649/ENSG00000186185/ENSG00000138778/ENSG00000163808/ENSG00000138182/ENSG00000121621/ENSG00000138160/ENSG00000137807/ENSG00000116852
R-HSA-539107	Activation of E2F1 target genes at G1/S	12/505	28/8848	1.37979e-08	7.07752e-07	ENSG00000170312/ENSG00000167900/ENSG00000132646/ENSG00000228716/ENSG00000167513/ENSG00000101412/ENSG00000176890/ENSG00000112029/ENSG00000093009/ENSG00000171848/ENSG00000085840/ENSG00000267796	CDK1/TK1/PCNA/DHFR/CDT1/E2F1/TYMS/FBXO5/CDC45/RRM2/ORC1/LIN37	983/7083/5111/1719/81620/1869/7298/26271/8318/6241/4998/55957	12	1	ENSG00000267796	11	ENSG00000170312/ENSG00000167900/ENSG00000132646/ENSG00000228716/ENSG00000167513/ENSG00000101412/ENSG00000176890/ENSG00000112029/ENSG00000093009/ENSG00000171848/ENSG00000085840
R-HSA-69205	G1/S-Specific Transcription	12/505	28/8848	1.37979e-08	7.07752e-07	ENSG00000170312/ENSG00000167900/ENSG00000132646/ENSG00000228716/ENSG00000167513/ENSG00000101412/ENSG00000176890/ENSG00000112029/ENSG00000093009/ENSG00000171848/ENSG00000085840/ENSG00000267796	CDK1/TK1/PCNA/DHFR/CDT1/E2F1/TYMS/FBXO5/CDC45/RRM2/ORC1/LIN37	983/7083/5111/1719/81620/1869/7298/26271/8318/6241/4998/55957	12	1	ENSG00000267796	11	ENSG00000170312/ENSG00000167900/ENSG00000132646/ENSG00000228716/ENSG00000167513/ENSG00000101412/ENSG00000176890/ENSG00000112029/ENSG00000093009/ENSG00000171848/ENSG00000085840
R-HSA-2514853	Condensation of Prometaphase Chromosomes	8/505	8848-11-01	1.51172e-08	7.32346e-07	ENSG00000170312/ENSG00000134057/ENSG00000157456/ENSG00000010292/ENSG00000109805/ENSG00000113810/ENSG00000121152/ENSG00000136824	CDK1/CCNB1/CCNB2/NCAPD2/NCAPG/SMC4/NCAPH/SMC2	983/891/9133/9918/64151/10051/23397/10592	8	0		8	ENSG00000170312/ENSG00000134057/ENSG00000157456/ENSG00000010292/ENSG00000109805/ENSG00000113810/ENSG00000121152/ENSG00000136824
R-HSA-453279	Mitotic G1-G1/S phases	26/505	147/8848	1.98393e-07	9.1052e-06	ENSG00000170312/ENSG00000134057/ENSG00000167900/ENSG00000132646/ENSG00000228716/ENSG00000167513/ENSG00000123080/ENSG00000131747/ENSG00000065328/ENSG00000147883/ENSG00000101412/ENSG00000007968/ENSG00000101057/ENSG00000112312/ENSG00000176890/ENSG00000145386/ENSG00000198056/ENSG00000112029/ENSG00000105810/ENSG00000164045/ENSG00000175305/ENSG00000093009/ENSG00000171848/ENSG00000085840/ENSG00000129355…	CDK1/CCNB1/TK1/PCNA/DHFR/CDT1/CDKN2C/TOP2A/MCM10/CDKN2B/E2F1/E2F2/MYBL2/GMNN/TYMS/CCNA2/PRIM1/FBXO5/CDK6/CDC25A/CCNE2/CDC45/RRM2/ORC1/CDKN2D/LIN37	983/891/7083/5111/1719/81620/1031/7153/55388/1030/1869/1870/4605/51053/7298/890/5557/26271/1021/993/9134/8318/6241/4998/1032/55957	26	3	ENSG00000147883/ENSG00000105810/ENSG00000267796	23	ENSG00000170312/ENSG00000134057/ENSG00000167900/ENSG00000132646/ENSG00000228716/ENSG00000167513/ENSG00000123080/ENSG00000131747/ENSG00000065328/ENSG00000101412/ENSG00000007968/ENSG00000101057/ENSG00000112312/ENSG00000176890/ENSG00000145386/ENSG00000198056/ENSG00000112029/ENSG00000164045/ENSG00000175305/ENSG00000093009/ENSG00000171848/ENSG00000085840/ENSG00000129355
R-HSA-69273	Cyclin A/B1/B2 associated events during G2/M transition	9/505	25/8848	5.37121e-06	0.000234185	ENSG00000166851/ENSG00000170312/ENSG00000134057/ENSG00000111206/ENSG00000157456/ENSG00000127564/ENSG00000145386/ENSG00000158402/ENSG00000164045	PLK1/CDK1/CCNB1/FOXM1/CCNB2/PKMYT1/CCNA2/CDC25C/CDC25A	5347/983/891/2305/9133/9088/890/995/993	9	0		9	ENSG00000166851/ENSG00000170312/ENSG00000134057/ENSG00000111206/ENSG00000157456/ENSG00000127564/ENSG00000145386/ENSG00000158402/ENSG00000164045
R-HSA-73886	Chromosome Maintenance	19/505	106/8848	7.20908e-06	0.000299349	ENSG00000132646/ENSG00000123485/ENSG00000137812/ENSG00000115163/ENSG00000151725/ENSG00000105486/ENSG00000129534/ENSG00000198056/ENSG00000188486/ENSG00000100162/ENSG00000158406/ENSG00000166451/ENSG00000123219/ENSG00000138346/ENSG00000153044/ENSG00000102384/ENSG00000270276/ENSG00000164362/ENSG00000276966	PCNA/HJURP/KNL1/CENPA/CENPU/LIG1/MIS18BP1/PRIM1/H2AFX/CENPM/HIST1H4H/CENPN/CENPK/DNA2/CENPH/CENPI/HIST2H4B/TERT/HIST1H4E	5111/55355/57082/1058/79682/3978/55320/5557/3014/79019/8365/55839/64105/1763/64946/2491/554313/7015/8367	19	2	ENSG00000158406/ENSG00000276966	17	ENSG00000132646/ENSG00000123485/ENSG00000137812/ENSG00000115163/ENSG00000151725/ENSG00000105486/ENSG00000129534/ENSG00000198056/ENSG00000188486/ENSG00000100162/ENSG00000166451/ENSG00000123219/ENSG00000138346/ENSG00000153044/ENSG00000102384/ENSG00000270276/ENSG00000164362
R-HSA-1538133	G0 and Early G1	9/505	27/8848	1.11182e-05	0.000436047	ENSG00000170312/ENSG00000132646/ENSG00000131747/ENSG00000101412/ENSG00000101057/ENSG00000145386/ENSG00000164045/ENSG00000175305/ENSG00000267796	CDK1/PCNA/TOP2A/E2F1/MYBL2/CCNA2/CDC25A/CCNE2/LIN37	983/5111/7153/1869/4605/890/993/9134/55957	9	1	ENSG00000267796	8	ENSG00000170312/ENSG00000132646/ENSG00000131747/ENSG00000101412/ENSG00000101057/ENSG00000145386/ENSG00000164045/ENSG00000175305
R-HSA-453274	Mitotic G2-G2/M phases	27/505	192/8848	1.15012e-05	0.000436047	ENSG00000166851/ENSG00000170312/ENSG00000134057/ENSG00000111206/ENSG00000088325/ENSG00000075218/ENSG00000072571/ENSG00000117650/ENSG00000123416/ENSG00000117724/ENSG00000157456/ENSG00000167552/ENSG00000127824/ENSG00000087586/ENSG00000127564/ENSG00000101412/ENSG00000139289/ENSG00000101057/ENSG00000145386/ENSG00000158402/ENSG00000164045/ENSG00000119397/ENSG00000103995/ENSG00000092036/ENSG00000136122…	PLK1/CDK1/CCNB1/FOXM1/TPX2/GTSE1/HMMR/NEK2/TUBA1B/CENPF/CCNB2/TUBA1A/TUBA4A/AURKA/PKMYT1/E2F1/PHLDA1/MYBL2/CCNA2/CDC25C/CDC25A/CNTRL/CEP152/HAUS4/BORA/TUBB4A/LIN37	5347/983/891/2305/22974/51512/3161/4751/10376/1063/9133/7846/7277/6790/9088/1869/22822/4605/890/995/993/11064/22995/54930/79866/10382/55957	27	5	ENSG00000167552/ENSG00000127824/ENSG00000139289/ENSG00000104833/ENSG00000267796	22	ENSG00000166851/ENSG00000170312/ENSG00000134057/ENSG00000111206/ENSG00000088325/ENSG00000075218/ENSG00000072571/ENSG00000117650/ENSG00000123416/ENSG00000117724/ENSG00000157456/ENSG00000087586/ENSG00000127564/ENSG00000101412/ENSG00000101057/ENSG00000145386/ENSG00000158402/ENSG00000164045/ENSG00000119397/ENSG00000103995/ENSG00000092036/ENSG00000136122
R-HSA-6811434	COPI-dependent Golgi-to-ER retrograde traffic	17/505	94/8848	1.92904e-05	0.000700886	ENSG00000112984/ENSG00000090889/ENSG00000123416/ENSG00000161800/ENSG00000167552/ENSG00000142945/ENSG00000237649/ENSG00000127824/ENSG00000186185/ENSG00000138778/ENSG00000163808/ENSG00000138182/ENSG00000121621/ENSG00000138160/ENSG00000137807/ENSG00000116852/ENSG00000104833	KIF20A/KIF4A/TUBA1B/RACGAP1/TUBA1A/KIF2C/KIFC1/TUBA4A/KIF18B/CENPE/KIF15/KIF20B/KIF18A/KIF11/KIF23/KIF21B/TUBB4A	10112/24137/10376/29127/7846/11004/3833/7277/146909/1062/56992/9585/81930/3832/9493/23046/10382	17	3	ENSG00000167552/ENSG00000127824/ENSG00000104833	14	ENSG00000112984/ENSG00000090889/ENSG00000123416/ENSG00000161800/ENSG00000142945/ENSG00000237649/ENSG00000186185/ENSG00000138778/ENSG00000163808/ENSG00000138182/ENSG00000121621/ENSG00000138160/ENSG00000137807/ENSG00000116852
R-HSA-69275	G2/M Transition	26/505	190/8848	2.71619e-05	0.000947409	ENSG00000166851/ENSG00000170312/ENSG00000134057/ENSG00000111206/ENSG00000088325/ENSG00000075218/ENSG00000072571/ENSG00000117650/ENSG00000123416/ENSG00000117724/ENSG00000157456/ENSG00000167552/ENSG00000127824/ENSG00000087586/ENSG00000127564/ENSG00000139289/ENSG00000101057/ENSG00000145386/ENSG00000158402/ENSG00000164045/ENSG00000119397/ENSG00000103995/ENSG00000092036/ENSG00000136122/ENSG00000104833…	PLK1/CDK1/CCNB1/FOXM1/TPX2/GTSE1/HMMR/NEK2/TUBA1B/CENPF/CCNB2/TUBA1A/TUBA4A/AURKA/PKMYT1/PHLDA1/MYBL2/CCNA2/CDC25C/CDC25A/CNTRL/CEP152/HAUS4/BORA/TUBB4A/LIN37	5347/983/891/2305/22974/51512/3161/4751/10376/1063/9133/7846/7277/6790/9088/22822/4605/890/995/993/11064/22995/54930/79866/10382/55957	26	5	ENSG00000167552/ENSG00000127824/ENSG00000139289/ENSG00000104833/ENSG00000267796	21	ENSG00000166851/ENSG00000170312/ENSG00000134057/ENSG00000111206/ENSG00000088325/ENSG00000075218/ENSG00000072571/ENSG00000117650/ENSG00000123416/ENSG00000117724/ENSG00000157456/ENSG00000087586/ENSG00000127564/ENSG00000101057/ENSG00000145386/ENSG00000158402/ENSG00000164045/ENSG00000119397/ENSG00000103995/ENSG00000092036/ENSG00000136122
R-HSA-606279	Deposition of new CENPA-containing nucleosomes at the centromere	14/505	70/8848	3.2552e-05	0.00105131	ENSG00000123485/ENSG00000137812/ENSG00000115163/ENSG00000151725/ENSG00000129534/ENSG00000188486/ENSG00000100162/ENSG00000158406/ENSG00000166451/ENSG00000123219/ENSG00000153044/ENSG00000102384/ENSG00000270276/ENSG00000276966	HJURP/KNL1/CENPA/CENPU/MIS18BP1/H2AFX/CENPM/HIST1H4H/CENPN/CENPK/CENPH/CENPI/HIST2H4B/HIST1H4E	55355/57082/1058/79682/55320/3014/79019/8365/55839/64105/64946/2491/554313/8367	14	2	ENSG00000158406/ENSG00000276966	12	ENSG00000123485/ENSG00000137812/ENSG00000115163/ENSG00000151725/ENSG00000129534/ENSG00000188486/ENSG00000100162/ENSG00000166451/ENSG00000123219/ENSG00000153044/ENSG00000102384/ENSG00000270276
R-HSA-774815	Nucleosome assembly	14/505	70/8848	3.2552e-05	0.00105131	ENSG00000123485/ENSG00000137812/ENSG00000115163/ENSG00000151725/ENSG00000129534/ENSG00000188486/ENSG00000100162/ENSG00000158406/ENSG00000166451/ENSG00000123219/ENSG00000153044/ENSG00000102384/ENSG00000270276/ENSG00000276966	HJURP/KNL1/CENPA/CENPU/MIS18BP1/H2AFX/CENPM/HIST1H4H/CENPN/CENPK/CENPH/CENPI/HIST2H4B/HIST1H4E	55355/57082/1058/79682/55320/3014/79019/8365/55839/64105/64946/2491/554313/8367	14	2	ENSG00000158406/ENSG00000276966	12	ENSG00000123485/ENSG00000137812/ENSG00000115163/ENSG00000151725/ENSG00000129534/ENSG00000188486/ENSG00000100162/ENSG00000166451/ENSG00000123219/ENSG00000153044/ENSG00000102384/ENSG00000270276
R-HSA-69481	G2/M Checkpoints	23/505	163/8848	4.83431e-05	0.00145962	ENSG00000170312/ENSG00000134057/ENSG00000075218/ENSG00000157456/ENSG00000109685/ENSG00000127564/ENSG00000065328/ENSG00000012048/ENSG00000174371/ENSG00000137337/ENSG00000158402/ENSG00000188486/ENSG00000138376/ENSG00000164045/ENSG00000093009/ENSG00000158406/ENSG00000197299/ENSG00000138346/ENSG00000092853/ENSG00000085840/ENSG00000136492/ENSG00000270276/ENSG00000276966	CDK1/CCNB1/GTSE1/CCNB2/NSD2/PKMYT1/MCM10/BRCA1/EXO1/MDC1/CDC25C/H2AFX/BARD1/CDC25A/CDC45/HIST1H4H/BLM/DNA2/CLSPN/ORC1/BRIP1/HIST2H4B/HIST1H4E	983/891/51512/9133/7468/9088/55388/672/9156/9656/995/3014/580/993/8318/8365/641/1763/63967/4998/83990/554313/8367	23	2	ENSG00000158406/ENSG00000276966	21	ENSG00000170312/ENSG00000134057/ENSG00000075218/ENSG00000157456/ENSG00000109685/ENSG00000127564/ENSG00000065328/ENSG00000012048/ENSG00000174371/ENSG00000137337/ENSG00000158402/ENSG00000188486/ENSG00000138376/ENSG00000164045/ENSG00000093009/ENSG00000197299/ENSG00000138346/ENSG00000092853/ENSG00000085840/ENSG00000136492/ENSG00000270276
R-HSA-5693554	Resolution of D-loop Structures through Synthesis-Dependent Strand Annealing (SDSA)	8/505	25/8848	4.85423e-05	0.00145962	ENSG00000012048/ENSG00000174371/ENSG00000138376/ENSG00000197299/ENSG00000138346/ENSG00000139618/ENSG00000136492/ENSG00000111247	BRCA1/EXO1/BARD1/BLM/DNA2/BRCA2/BRIP1/RAD51AP1	672/9156/580/641/1763/675/83990/10635	8	0		8	ENSG00000012048/ENSG00000174371/ENSG00000138376/ENSG00000197299/ENSG00000138346/ENSG00000139618/ENSG00000136492/ENSG00000111247
R-HSA-69206	G1/S Transition	19/505	130/8848	0.000135309	0.00393299	ENSG00000170312/ENSG00000134057/ENSG00000167900/ENSG00000132646/ENSG00000228716/ENSG00000167513/ENSG00000065328/ENSG00000101412/ENSG00000112312/ENSG00000176890/ENSG00000145386/ENSG00000198056/ENSG00000112029/ENSG00000164045/ENSG00000175305/ENSG00000093009/ENSG00000171848/ENSG00000085840/ENSG00000267796	CDK1/CCNB1/TK1/PCNA/DHFR/CDT1/MCM10/E2F1/GMNN/TYMS/CCNA2/PRIM1/FBXO5/CDC25A/CCNE2/CDC45/RRM2/ORC1/LIN37	983/891/7083/5111/1719/81620/55388/1869/51053/7298/890/5557/26271/993/9134/8318/6241/4998/55957	19	1	ENSG00000267796	18	ENSG00000170312/ENSG00000134057/ENSG00000167900/ENSG00000132646/ENSG00000228716/ENSG00000167513/ENSG00000065328/ENSG00000101412/ENSG00000112312/ENSG00000176890/ENSG00000145386/ENSG00000198056/ENSG00000112029/ENSG00000164045/ENSG00000175305/ENSG00000093009/ENSG00000171848/ENSG00000085840
R-HSA-69473	G2/M DNA damage checkpoint	15/505	92/8848	0.000200138	0.00562968	ENSG00000170312/ENSG00000134057/ENSG00000109685/ENSG00000012048/ENSG00000174371/ENSG00000137337/ENSG00000158402/ENSG00000188486/ENSG00000138376/ENSG00000158406/ENSG00000197299/ENSG00000138346/ENSG00000136492/ENSG00000270276/ENSG00000276966	CDK1/CCNB1/NSD2/BRCA1/EXO1/MDC1/CDC25C/H2AFX/BARD1/HIST1H4H/BLM/DNA2/BRIP1/HIST2H4B/HIST1H4E	983/891/7468/672/9156/9656/995/3014/580/8365/641/1763/83990/554313/8367	15	2	ENSG00000158406/ENSG00000276966	13	ENSG00000170312/ENSG00000134057/ENSG00000109685/ENSG00000012048/ENSG00000174371/ENSG00000137337/ENSG00000158402/ENSG00000188486/ENSG00000138376/ENSG00000197299/ENSG00000138346/ENSG00000136492/ENSG00000270276
R-HSA-983231	Factors involved in megakaryocyte development and platelet production	20/505	147/8848	0.000245793	0.00669786	ENSG00000112984/ENSG00000090889/ENSG00000123416/ENSG00000161800/ENSG00000167552/ENSG00000142945/ENSG00000237649/ENSG00000127824/ENSG00000186185/ENSG00000138778/ENSG00000163808/ENSG00000138182/ENSG00000121621/ENSG00000138160/ENSG00000135905/ENSG00000137807/ENSG00000136574/ENSG00000116852/ENSG00000104833/ENSG00000197153	KIF20A/KIF4A/TUBA1B/RACGAP1/TUBA1A/KIF2C/KIFC1/TUBA4A/KIF18B/CENPE/KIF15/KIF20B/KIF18A/KIF11/DOCK10/KIF23/GATA4/KIF21B/TUBB4A/HIST1H3J	10112/24137/10376/29127/7846/11004/3833/7277/146909/1062/56992/9585/81930/3832/55619/9493/2626/23046/10382/8356	20	3	ENSG00000167552/ENSG00000127824/ENSG00000104833	17	ENSG00000112984/ENSG00000090889/ENSG00000123416/ENSG00000161800/ENSG00000142945/ENSG00000237649/ENSG00000186185/ENSG00000138778/ENSG00000163808/ENSG00000138182/ENSG00000121621/ENSG00000138160/ENSG00000135905/ENSG00000137807/ENSG00000136574/ENSG00000116852/ENSG00000197153
R-HSA-5693568	Resolution of D-loop Structures through Holliday Junction Intermediates	8/505	31/8848	0.000261289	0.00690436	ENSG00000012048/ENSG00000174371/ENSG00000138376/ENSG00000197299/ENSG00000138346/ENSG00000139618/ENSG00000136492/ENSG00000111247	BRCA1/EXO1/BARD1/BLM/DNA2/BRCA2/BRIP1/RAD51AP1	672/9156/580/641/1763/675/83990/10635	8	0		8	ENSG00000012048/ENSG00000174371/ENSG00000138376/ENSG00000197299/ENSG00000138346/ENSG00000139618/ENSG00000136492/ENSG00000111247
R-HSA-8856688	Golgi-to-ER retrograde transport	18/505	127/8848	0.000298343	0.00765162	ENSG00000112984/ENSG00000090889/ENSG00000123416/ENSG00000161800/ENSG00000167552/ENSG00000142945/ENSG00000237649/ENSG00000127824/ENSG00000186185/ENSG00000138778/ENSG00000163808/ENSG00000138182/ENSG00000121621/ENSG00000138160/ENSG00000137807/ENSG00000116711/ENSG00000116852/ENSG00000104833	KIF20A/KIF4A/TUBA1B/RACGAP1/TUBA1A/KIF2C/KIFC1/TUBA4A/KIF18B/CENPE/KIF15/KIF20B/KIF18A/KIF11/KIF23/PLA2G4A/KIF21B/TUBB4A	10112/24137/10376/29127/7846/11004/3833/7277/146909/1062/56992/9585/81930/3832/9493/5321/23046/10382	18	4	ENSG00000167552/ENSG00000127824/ENSG00000116711/ENSG00000104833	14	ENSG00000112984/ENSG00000090889/ENSG00000123416/ENSG00000161800/ENSG00000142945/ENSG00000237649/ENSG00000186185/ENSG00000138778/ENSG00000163808/ENSG00000138182/ENSG00000121621/ENSG00000138160/ENSG00000137807/ENSG00000116852
R-HSA-5693537	Resolution of D-Loop Structures	8/505	32/8848	0.000331225	0.00825223	ENSG00000012048/ENSG00000174371/ENSG00000138376/ENSG00000197299/ENSG00000138346/ENSG00000139618/ENSG00000136492/ENSG00000111247	BRCA1/EXO1/BARD1/BLM/DNA2/BRCA2/BRIP1/RAD51AP1	672/9156/580/641/1763/675/83990/10635	8	0		8	ENSG00000012048/ENSG00000174371/ENSG00000138376/ENSG00000197299/ENSG00000138346/ENSG00000139618/ENSG00000136492/ENSG00000111247
R-HSA-6791312	TP53 Regulates Transcription of Cell Cycle Genes	10/505	49/8848	0.000366533	0.00887825	ENSG00000170312/ENSG00000134057/ENSG00000132646/ENSG00000087586/ENSG00000101412/ENSG00000165891/ENSG00000145386/ENSG00000158402/ENSG00000129173/ENSG00000175305	CDK1/CCNB1/PCNA/AURKA/E2F1/E2F7/CCNA2/CDC25C/E2F8/CCNE2	983/891/5111/6790/1869/144455/890/995/79733/9134	10	0		10	ENSG00000170312/ENSG00000134057/ENSG00000132646/ENSG00000087586/ENSG00000101412/ENSG00000165891/ENSG00000145386/ENSG00000158402/ENSG00000129173/ENSG00000175305
R-HSA-5693538	Homology Directed Repair	18/505	133/8848	0.000528953	0.0124661	ENSG00000132646/ENSG00000109685/ENSG00000012048/ENSG00000174371/ENSG00000137337/ENSG00000145386/ENSG00000188486/ENSG00000138376/ENSG00000158406/ENSG00000197299/ENSG00000138346/ENSG00000092853/ENSG00000139618/ENSG00000051341/ENSG00000136492/ENSG00000111247/ENSG00000270276/ENSG00000276966	PCNA/NSD2/BRCA1/EXO1/MDC1/CCNA2/H2AFX/BARD1/HIST1H4H/BLM/DNA2/CLSPN/BRCA2/POLQ/BRIP1/RAD51AP1/HIST2H4B/HIST1H4E	5111/7468/672/9156/9656/890/3014/580/8365/641/1763/63967/675/10721/83990/10635/554313/8367	18	2	ENSG00000158406/ENSG00000276966	16	ENSG00000132646/ENSG00000109685/ENSG00000012048/ENSG00000174371/ENSG00000137337/ENSG00000145386/ENSG00000188486/ENSG00000138376/ENSG00000197299/ENSG00000138346/ENSG00000092853/ENSG00000139618/ENSG00000051341/ENSG00000136492/ENSG00000111247/ENSG00000270276
R-HSA-6805567	Keratinization	13/505	81/8848	0.000614438	0.0140997	ENSG00000167767/ENSG00000171346/ENSG00000186832/ENSG00000133710/ENSG00000163207/ENSG00000170442/ENSG00000171401/ENSG00000205869/ENSG00000170454/ENSG00000128422/ENSG00000169474/ENSG00000212901/ENSG00000205426	KRT80/KRT15/KRT16/SPINK5/IVL/KRT86/KRT13/KRTAP5-1/KRT75/KRT17/SPRR1A/KRTAP3-1/KRT81	144501/3866/3868/11005/3713/3892/3860/387264/9119/3872/6698/83896/3887	13	12	ENSG00000167767/ENSG00000171346/ENSG00000186832/ENSG00000163207/ENSG00000170442/ENSG00000171401/ENSG00000205869/ENSG00000170454/ENSG00000128422/ENSG00000169474/ENSG00000212901/ENSG00000205426	1	ENSG00000133710
R-HSA-8854518	AURKA Activation by TPX2	12/505	72/8848	0.000697096	0.0155864	ENSG00000166851/ENSG00000170312/ENSG00000088325/ENSG00000072571/ENSG00000117650/ENSG00000167552/ENSG00000127824/ENSG00000087586/ENSG00000119397/ENSG00000103995/ENSG00000092036/ENSG00000104833	PLK1/CDK1/TPX2/HMMR/NEK2/TUBA1A/TUBA4A/AURKA/CNTRL/CEP152/HAUS4/TUBB4A	5347/983/22974/3161/4751/7846/7277/6790/11064/22995/54930/10382	12	3	ENSG00000167552/ENSG00000127824/ENSG00000104833	9	ENSG00000166851/ENSG00000170312/ENSG00000088325/ENSG00000072571/ENSG00000117650/ENSG00000087586/ENSG00000119397/ENSG00000103995/ENSG00000092036
R-HSA-6804116	TP53 Regulates Transcription of Genes Involved in G1 Cell Cycle Arrest	5/505	14/8848	0.000772603	0.0164874	ENSG00000101412/ENSG00000165891/ENSG00000145386/ENSG00000129173/ENSG00000175305	E2F1/E2F7/CCNA2/E2F8/CCNE2	1869/144455/890/79733/9134	5	0		5	ENSG00000101412/ENSG00000165891/ENSG00000145386/ENSG00000129173/ENSG00000175305
R-HSA-375276	Peptide ligand-binding receptors	15/505	104/8848	0.000775212	0.0164874	ENSG00000183971/ENSG00000116014/ENSG00000109255/ENSG00000135046/ENSG00000106804/ENSG00000173432/ENSG00000134817/ENSG00000128285/ENSG00000169621/ENSG00000121966/ENSG00000171388/ENSG00000169245/ENSG00000102539/ENSG00000170893/ENSG00000136160	NPW/KISS1R/NMU/ANXA1/C5/SAA1/APLNR/MCHR1/PROKR1/CXCR4/APLN/CXCL10/MLNR/TRH/EDNRB	283869/84634/10874/301/727/6288/187/2847/10887/7852/8862/3627/2862/7200/1910	15	5	ENSG00000135046/ENSG00000173432/ENSG00000169621/ENSG00000169245/ENSG00000136160	10	ENSG00000183971/ENSG00000116014/ENSG00000109255/ENSG00000106804/ENSG00000134817/ENSG00000128285/ENSG00000121966/ENSG00000171388/ENSG00000102539/ENSG00000170893
R-HSA-5693567	HDR through Homologous Recombination (HR) or Single Strand Annealing (SSA)	17/505	127/8848	0.000850348	0.0173609	ENSG00000132646/ENSG00000109685/ENSG00000012048/ENSG00000174371/ENSG00000137337/ENSG00000145386/ENSG00000188486/ENSG00000138376/ENSG00000158406/ENSG00000197299/ENSG00000138346/ENSG00000092853/ENSG00000139618/ENSG00000136492/ENSG00000111247/ENSG00000270276/ENSG00000276966	PCNA/NSD2/BRCA1/EXO1/MDC1/CCNA2/H2AFX/BARD1/HIST1H4H/BLM/DNA2/CLSPN/BRCA2/BRIP1/RAD51AP1/HIST2H4B/HIST1H4E	5111/7468/672/9156/9656/890/3014/580/8365/641/1763/63967/675/83990/10635/554313/8367	17	2	ENSG00000158406/ENSG00000276966	15	ENSG00000132646/ENSG00000109685/ENSG00000012048/ENSG00000174371/ENSG00000137337/ENSG00000145386/ENSG00000188486/ENSG00000138376/ENSG00000197299/ENSG00000138346/ENSG00000092853/ENSG00000139618/ENSG00000136492/ENSG00000111247/ENSG00000270276
R-HSA-174143	APC/C-mediated degradation of cell cycle proteins	13/505	84/8848	0.000876007	0.0173609	ENSG00000164611/ENSG00000166851/ENSG00000175063/ENSG00000170312/ENSG00000134057/ENSG00000178999/ENSG00000117650/ENSG00000117399/ENSG00000087586/ENSG00000156970/ENSG00000145386/ENSG00000112029/ENSG00000164109	PTTG1/PLK1/UBE2C/CDK1/CCNB1/AURKB/NEK2/CDC20/AURKA/BUB1B/CCNA2/FBXO5/MAD2L1	9232/5347/11065/983/891/9212/4751/991/6790/701/890/26271/4085	13	0		13	ENSG00000164611/ENSG00000166851/ENSG00000175063/ENSG00000170312/ENSG00000134057/ENSG00000178999/ENSG00000117650/ENSG00000117399/ENSG00000087586/ENSG00000156970/ENSG00000145386/ENSG00000112029/ENSG00000164109
R-HSA-453276	Regulation of mitotic cell cycle	13/505	84/8848	0.000876007	0.0173609	ENSG00000164611/ENSG00000166851/ENSG00000175063/ENSG00000170312/ENSG00000134057/ENSG00000178999/ENSG00000117650/ENSG00000117399/ENSG00000087586/ENSG00000156970/ENSG00000145386/ENSG00000112029/ENSG00000164109	PTTG1/PLK1/UBE2C/CDK1/CCNB1/AURKB/NEK2/CDC20/AURKA/BUB1B/CCNA2/FBXO5/MAD2L1	9232/5347/11065/983/891/9212/4751/991/6790/701/890/26271/4085	13	0		13	ENSG00000164611/ENSG00000166851/ENSG00000175063/ENSG00000170312/ENSG00000134057/ENSG00000178999/ENSG00000117650/ENSG00000117399/ENSG00000087586/ENSG00000156970/ENSG00000145386/ENSG00000112029/ENSG00000164109
R-HSA-5693607	Processing of DNA double-strand break ends	14/505	95/8848	0.000926373	0.017951	ENSG00000109685/ENSG00000012048/ENSG00000174371/ENSG00000137337/ENSG00000145386/ENSG00000188486/ENSG00000138376/ENSG00000158406/ENSG00000197299/ENSG00000138346/ENSG00000092853/ENSG00000136492/ENSG00000270276/ENSG00000276966	NSD2/BRCA1/EXO1/MDC1/CCNA2/H2AFX/BARD1/HIST1H4H/BLM/DNA2/CLSPN/BRIP1/HIST2H4B/HIST1H4E	7468/672/9156/9656/890/3014/580/8365/641/1763/63967/83990/554313/8367	14	2	ENSG00000158406/ENSG00000276966	12	ENSG00000109685/ENSG00000012048/ENSG00000174371/ENSG00000137337/ENSG00000145386/ENSG00000188486/ENSG00000138376/ENSG00000197299/ENSG00000138346/ENSG00000092853/ENSG00000136492/ENSG00000270276
R-HSA-2132295	MHC class II antigen presentation	16/505	117/8848	0.000947992	0.0179706	ENSG00000112984/ENSG00000090889/ENSG00000123416/ENSG00000161800/ENSG00000167552/ENSG00000142945/ENSG00000127824/ENSG00000138778/ENSG00000163808/ENSG00000196735/ENSG00000121621/ENSG00000138160/ENSG00000137807/ENSG00000204252/ENSG00000104833/ENSG00000241106	KIF20A/KIF4A/TUBA1B/RACGAP1/TUBA1A/KIF2C/TUBA4A/CENPE/KIF15/HLA-DQA1/KIF18A/KIF11/KIF23/HLA-DOA/TUBB4A/HLA-DOB	10112/24137/10376/29127/7846/11004/7277/1062/56992/3117/81930/3832/9493/3111/10382/3112	16	6	ENSG00000167552/ENSG00000127824/ENSG00000196735/ENSG00000204252/ENSG00000104833/ENSG00000241106	10	ENSG00000112984/ENSG00000090889/ENSG00000123416/ENSG00000161800/ENSG00000142945/ENSG00000138778/ENSG00000163808/ENSG00000121621/ENSG00000138160/ENSG00000137807
R-HSA-112409	RAF-independent MAPK1/3 activation	6/505	22/8848	0.00114137	0.0211761	ENSG00000170312/ENSG00000120875/ENSG00000138166/ENSG00000120129/ENSG00000139318/ENSG00000130829	CDK1/DUSP4/DUSP5/DUSP1/DUSP6/DUSP9	983/1846/1847/1843/1848/1852	6	1	ENSG00000120129	5	ENSG00000170312/ENSG00000120875/ENSG00000138166/ENSG00000139318/ENSG00000130829
R-HSA-2565942	Regulation of PLK1 Activity at G2/M Transition	13/505	87/8848	0.00122517	0.0222573	ENSG00000166851/ENSG00000170312/ENSG00000134057/ENSG00000117650/ENSG00000157456/ENSG00000167552/ENSG00000127824/ENSG00000087586/ENSG00000119397/ENSG00000103995/ENSG00000092036/ENSG00000136122/ENSG00000104833	PLK1/CDK1/CCNB1/NEK2/CCNB2/TUBA1A/TUBA4A/AURKA/CNTRL/CEP152/HAUS4/BORA/TUBB4A	5347/983/891/4751/9133/7846/7277/6790/11064/22995/54930/79866/10382	13	3	ENSG00000167552/ENSG00000127824/ENSG00000104833	10	ENSG00000166851/ENSG00000170312/ENSG00000134057/ENSG00000117650/ENSG00000157456/ENSG00000087586/ENSG00000119397/ENSG00000103995/ENSG00000092036/ENSG00000136122
R-HSA-1362300	Transcription of E2F targets under negative control by p107 (RBL1) and p130 (RBL2) in complex with HDAC1	5/505	16/8848	0.00153255	0.0272732	ENSG00000170312/ENSG00000101412/ENSG00000101057/ENSG00000145386/ENSG00000267796	CDK1/E2F1/MYBL2/CCNA2/LIN37	983/1869/4605/890/55957	5	1	ENSG00000267796	4	ENSG00000170312/ENSG00000101412/ENSG00000101057/ENSG00000145386
R-HSA-2299718	Condensation of Prophase Chromosomes	11/505	69/8848	0.0016784	0.0292713	ENSG00000166851/ENSG00000170312/ENSG00000134057/ENSG00000113810/ENSG00000146918/ENSG00000136824/ENSG00000188486/ENSG00000158406/ENSG00000270276/ENSG00000197153/ENSG00000276966	PLK1/CDK1/CCNB1/SMC4/NCAPG2/SMC2/H2AFX/HIST1H4H/HIST2H4B/HIST1H3J/HIST1H4E	5347/983/891/10051/54892/10592/3014/8365/554313/8356/8367	11	2	ENSG00000158406/ENSG00000276966	9	ENSG00000166851/ENSG00000170312/ENSG00000134057/ENSG00000113810/ENSG00000146918/ENSG00000136824/ENSG00000188486/ENSG00000270276/ENSG00000197153
R-HSA-373076	Class A/1 (Rhodopsin-like receptors)	21/505	184/8848	0.00181636	0.0306308	ENSG00000183971/ENSG00000180739/ENSG00000116014/ENSG00000109255/ENSG00000135046/ENSG00000198121/ENSG00000106804/ENSG00000196917/ENSG00000173432/ENSG00000134817/ENSG00000128285/ENSG00000169621/ENSG00000121966/ENSG00000117600/ENSG00000171388/ENSG00000170214/ENSG00000147246/ENSG00000169245/ENSG00000102539/ENSG00000170893/ENSG00000136160	NPW/S1PR5/KISS1R/NMU/ANXA1/LPAR1/C5/HCAR1/SAA1/APLNR/MCHR1/PROKR1/CXCR4/PLPPR4/APLN/ADRA1B/HTR2C/CXCL10/MLNR/TRH/EDNRB	283869/53637/84634/10874/301/1902/727/27198/6288/187/2847/10887/7852/9890/8862/147/3358/3627/2862/7200/1910	21	8	ENSG00000135046/ENSG00000173432/ENSG00000169621/ENSG00000117600/ENSG00000170214/ENSG00000147246/ENSG00000169245/ENSG00000136160	13	ENSG00000183971/ENSG00000180739/ENSG00000116014/ENSG00000109255/ENSG00000198121/ENSG00000106804/ENSG00000196917/ENSG00000134817/ENSG00000128285/ENSG00000121966/ENSG00000171388/ENSG00000102539/ENSG00000170893
R-HSA-69190	DNA strand elongation	7/505	32/8848	0.00182661	0.0306308	ENSG00000132646/ENSG00000131153/ENSG00000105486/ENSG00000101003/ENSG00000198056/ENSG00000093009/ENSG00000138346	PCNA/GINS2/LIG1/GINS1/PRIM1/CDC45/DNA2	5111/51659/3978/9837/5557/8318/1763	7	0		7	ENSG00000132646/ENSG00000131153/ENSG00000105486/ENSG00000101003/ENSG00000198056/ENSG00000093009/ENSG00000138346
R-HSA-5693579	Homologous DNA Pairing and Strand Exchange	8/505	41/8848	0.001913	0.0311181	ENSG00000012048/ENSG00000174371/ENSG00000138376/ENSG00000197299/ENSG00000138346/ENSG00000139618/ENSG00000136492/ENSG00000111247	BRCA1/EXO1/BARD1/BLM/DNA2/BRCA2/BRIP1/RAD51AP1	672/9156/580/641/1763/675/83990/10635	8	0		8	ENSG00000012048/ENSG00000174371/ENSG00000138376/ENSG00000197299/ENSG00000138346/ENSG00000139618/ENSG00000136492/ENSG00000111247
R-HSA-69306	DNA Replication	16/505	125/8848	0.00192704	0.0311181	ENSG00000175063/ENSG00000132646/ENSG00000167513/ENSG00000131153/ENSG00000065328/ENSG00000101412/ENSG00000007968/ENSG00000105486/ENSG00000112312/ENSG00000101003/ENSG00000145386/ENSG00000198056/ENSG00000175305/ENSG00000093009/ENSG00000138346/ENSG00000085840	UBE2C/PCNA/CDT1/GINS2/MCM10/E2F1/E2F2/LIG1/GMNN/GINS1/CCNA2/PRIM1/CCNE2/CDC45/DNA2/ORC1	11065/5111/81620/51659/55388/1869/1870/3978/51053/9837/890/5557/9134/8318/1763/4998	16	0		16	ENSG00000175063/ENSG00000132646/ENSG00000167513/ENSG00000131153/ENSG00000065328/ENSG00000101412/ENSG00000007968/ENSG00000105486/ENSG00000112312/ENSG00000101003/ENSG00000145386/ENSG00000198056/ENSG00000175305/ENSG00000093009/ENSG00000138346/ENSG00000085840
R-HSA-5693532	DNA Double-Strand Break Repair	19/505	161/8848	0.00200515	0.0317907	ENSG00000132646/ENSG00000109685/ENSG00000012048/ENSG00000174371/ENSG00000137337/ENSG00000145386/ENSG00000188486/ENSG00000138376/ENSG00000158406/ENSG00000197299/ENSG00000138346/ENSG00000092853/ENSG00000139618/ENSG00000051341/ENSG00000136492/ENSG00000111247/ENSG00000270276/ENSG00000064655/ENSG00000276966	PCNA/NSD2/BRCA1/EXO1/MDC1/CCNA2/H2AFX/BARD1/HIST1H4H/BLM/DNA2/CLSPN/BRCA2/POLQ/BRIP1/RAD51AP1/HIST2H4B/EYA2/HIST1H4E	5111/7468/672/9156/9656/890/3014/580/8365/641/1763/63967/675/10721/83990/10635/554313/2139/8367	19	3	ENSG00000158406/ENSG00000064655/ENSG00000276966	16	ENSG00000132646/ENSG00000109685/ENSG00000012048/ENSG00000174371/ENSG00000137337/ENSG00000145386/ENSG00000188486/ENSG00000138376/ENSG00000197299/ENSG00000138346/ENSG00000092853/ENSG00000139618/ENSG00000051341/ENSG00000136492/ENSG00000111247/ENSG00000270276
R-HSA-6809371	Formation of the cornified envelope	11/505	71/8848	0.00212606	0.0331058	ENSG00000167767/ENSG00000171346/ENSG00000186832/ENSG00000133710/ENSG00000163207/ENSG00000170442/ENSG00000171401/ENSG00000170454/ENSG00000128422/ENSG00000169474/ENSG00000205426	KRT80/KRT15/KRT16/SPINK5/IVL/KRT86/KRT13/KRT75/KRT17/SPRR1A/KRT81	144501/3866/3868/11005/3713/3892/3860/9119/3872/6698/3887	11	10	ENSG00000167767/ENSG00000171346/ENSG00000186832/ENSG00000163207/ENSG00000170442/ENSG00000171401/ENSG00000170454/ENSG00000128422/ENSG00000169474/ENSG00000205426	1	ENSG00000133710
R-HSA-373760	L1CAM interactions	14/505	104/8848	0.00225218	0.0344544	ENSG00000272398/ENSG00000090889/ENSG00000123416/ENSG00000198910/ENSG00000167552/ENSG00000127824/ENSG00000005961/ENSG00000029534/ENSG00000177098/ENSG00000104833/ENSG00000145362/ENSG00000018236/ENSG00000169432/ENSG00000099250	CD24/KIF4A/TUBA1B/L1CAM/TUBA1A/TUBA4A/ITGA2B/ANK1/SCN4B/TUBB4A/ANK2/CNTN1/SCN9A/NRP1	100133941/24137/10376/3897/7846/7277/3674/286/6330/10382/287/1272/6335/8829	14	10	ENSG00000272398/ENSG00000198910/ENSG00000167552/ENSG00000127824/ENSG00000029534/ENSG00000104833/ENSG00000145362/ENSG00000018236/ENSG00000169432/ENSG00000099250	4	ENSG00000090889/ENSG00000123416/ENSG00000005961/ENSG00000177098
R-HSA-6804114	TP53 Regulates Transcription of Genes Involved in G2 Cell Cycle Arrest	5/505	18/8848	0.00273388	0.0411025	ENSG00000170312/ENSG00000134057/ENSG00000132646/ENSG00000087586/ENSG00000158402	CDK1/CCNB1/PCNA/AURKA/CDC25C	983/891/5111/6790/995	5	0		5	ENSG00000170312/ENSG00000134057/ENSG00000132646/ENSG00000087586/ENSG00000158402
R-HSA-194840	Rho GTPase cycle	16/505	132/8848	0.0033733	0.0498562	ENSG00000161800/ENSG00000198826/ENSG00000137135/ENSG00000114346/ENSG00000035499/ENSG00000196220/ENSG00000213390/ENSG00000196935/ENSG00000187951/ENSG00000156299/ENSG00000105137/ENSG00000146426/ENSG00000130052/ENSG00000168421/ENSG00000075884/ENSG00000165895	RACGAP1/ARHGAP11A/ARHGEF39/ECT2/DEPDC1B/SRGAP3/ARHGAP19/SRGAP1/ARHGAP11B/TIAM1/SYDE1/TIAM2/STARD8/RHOH/ARHGAP15/ARHGAP42	29127/9824/84904/1894/55789/9901/84986/57522/89839/7074/85360/26230/9754/399/55843/143872	16	5	ENSG00000196220/ENSG00000196935/ENSG00000105137/ENSG00000146426/ENSG00000165895	11	ENSG00000161800/ENSG00000198826/ENSG00000137135/ENSG00000114346/ENSG00000035499/ENSG00000213390/ENSG00000187951/ENSG00000156299/ENSG00000130052/ENSG00000168421/ENSG00000075884
R-HSA-500792	GPCR ligand binding	27/505	272/8848	0.00343707	0.049952	ENSG00000114450/ENSG00000183971/ENSG00000180739/ENSG00000116014/ENSG00000109255/ENSG00000135046/ENSG00000198121/ENSG00000106804/ENSG00000196917/ENSG00000173432/ENSG00000134817/ENSG00000148926/ENSG00000128285/ENSG00000169621/ENSG00000121966/ENSG00000117600/ENSG00000085741/ENSG00000171388/ENSG00000170214/ENSG00000147246/ENSG00000169245/ENSG00000127507/ENSG00000102539/ENSG00000170893/ENSG00000125084…	GNB4/NPW/S1PR5/KISS1R/NMU/ANXA1/LPAR1/C5/HCAR1/SAA1/APLNR/ADM/MCHR1/PROKR1/CXCR4/PLPPR4/WNT11/APLN/ADRA1B/HTR2C/CXCL10/ADGRE2/MLNR/TRH/WNT1/EDNRB/UCN2	59345/283869/53637/84634/10874/301/1902/727/27198/6288/187/133/2847/10887/7852/9890/7481/8862/147/3358/3627/30817/2862/7200/7471/1910/90226	27	12	ENSG00000135046/ENSG00000173432/ENSG00000148926/ENSG00000169621/ENSG00000117600/ENSG00000085741/ENSG00000170214/ENSG00000147246/ENSG00000169245/ENSG00000127507/ENSG00000136160/ENSG00000145040	15	ENSG00000114450/ENSG00000183971/ENSG00000180739/ENSG00000116014/ENSG00000109255/ENSG00000198121/ENSG00000106804/ENSG00000196917/ENSG00000134817/ENSG00000128285/ENSG00000121966/ENSG00000171388/ENSG00000102539/ENSG00000170893/ENSG00000125084
R-HSA-1362277	Transcription of E2F targets under negative control by DREAM complex	5/505	19/8848	0.00353864	0.0505851	ENSG00000132646/ENSG00000131747/ENSG00000101412/ENSG00000164045/ENSG00000267796	PCNA/TOP2A/E2F1/CDC25A/LIN37	5111/7153/1869/993/55957	5	1	ENSG00000267796	4	ENSG00000132646/ENSG00000131747/ENSG00000101412/ENSG00000164045
R-HSA-2559583	Cellular Senescence	20/505	185/8848	0.00433701	0.060998	ENSG00000113368/ENSG00000175063/ENSG00000189060/ENSG00000123080/ENSG00000187837/ENSG00000147883/ENSG00000101412/ENSG00000177606/ENSG00000007968/ENSG00000145386/ENSG00000188486/ENSG00000105810/ENSG00000175305/ENSG00000106462/ENSG00000158406/ENSG00000129355/ENSG00000270276/ENSG00000197153/ENSG00000276966/ENSG00000163453	LMNB1/UBE2C/H1F0/CDKN2C/HIST1H1C/CDKN2B/E2F1/JUN/E2F2/CCNA2/H2AFX/CDK6/CCNE2/EZH2/HIST1H4H/CDKN2D/HIST2H4B/HIST1H3J/HIST1H4E/IGFBP7	4001/11065/3005/1031/3006/1030/1869/3725/1870/890/3014/1021/9134/2146/8365/1032/554313/8356/8367/3490	20	7	ENSG00000187837/ENSG00000147883/ENSG00000177606/ENSG00000105810/ENSG00000158406/ENSG00000276966/ENSG00000163453	13	ENSG00000113368/ENSG00000175063/ENSG00000189060/ENSG00000123080/ENSG00000101412/ENSG00000007968/ENSG00000145386/ENSG00000188486/ENSG00000175305/ENSG00000106462/ENSG00000129355/ENSG00000270276/ENSG00000197153
R-HSA-4419969	Depolymerisation of the Nuclear Lamina	4/505	13/8848	0.00495876	0.0686356	ENSG00000113368/ENSG00000170312/ENSG00000134057/ENSG00000120802	LMNB1/CDK1/CCNB1/TMPO	4001/983/891/7112	4	0		4	ENSG00000113368/ENSG00000170312/ENSG00000134057/ENSG00000120802
R-HSA-5693616	Presynaptic phase of homologous DNA pairing and strand exchange	7/505	38/8848	0.00509343	0.0693979	ENSG00000012048/ENSG00000174371/ENSG00000138376/ENSG00000197299/ENSG00000138346/ENSG00000139618/ENSG00000136492	BRCA1/EXO1/BARD1/BLM/DNA2/BRCA2/BRIP1	672/9156/580/641/1763/675/83990	7	0		7	ENSG00000012048/ENSG00000174371/ENSG00000138376/ENSG00000197299/ENSG00000138346/ENSG00000139618/ENSG00000136492
R-HSA-73894	DNA Repair	29/505	309/8848	0.00553213	0.0722508	ENSG00000132646/ENSG00000140525/ENSG00000109685/ENSG00000077152/ENSG00000143476/ENSG00000012048/ENSG00000174371/ENSG00000105486/ENSG00000137337/ENSG00000144554/ENSG00000166803/ENSG00000134574/ENSG00000145386/ENSG00000188486/ENSG00000138376/ENSG00000187741/ENSG00000158406/ENSG00000112039/ENSG00000197299/ENSG00000138346/ENSG00000092853/ENSG00000139618/ENSG00000051341/ENSG00000136492/ENSG00000111247…	PCNA/FANCI/NSD2/UBE2T/DTL/BRCA1/EXO1/LIG1/MDC1/FANCD2/PCLAF/DDB2/CCNA2/H2AFX/BARD1/FANCA/HIST1H4H/FANCE/BLM/DNA2/CLSPN/BRCA2/POLQ/BRIP1/RAD51AP1/UBA7/HIST2H4B/EYA2/HIST1H4E	5111/55215/7468/29089/51514/672/9156/3978/9656/2177/9768/1643/890/3014/580/2175/8365/2178/641/1763/63967/675/10721/83990/10635/7318/554313/2139/8367	29	4	ENSG00000158406/ENSG00000182179/ENSG00000064655/ENSG00000276966	25	ENSG00000132646/ENSG00000140525/ENSG00000109685/ENSG00000077152/ENSG00000143476/ENSG00000012048/ENSG00000174371/ENSG00000105486/ENSG00000137337/ENSG00000144554/ENSG00000166803/ENSG00000134574/ENSG00000145386/ENSG00000188486/ENSG00000138376/ENSG00000187741/ENSG00000112039/ENSG00000197299/ENSG00000138346/ENSG00000092853/ENSG00000139618/ENSG00000051341/ENSG00000136492/ENSG00000111247/ENSG00000270276
R-HSA-2559582	Senescence-Associated Secretory Phenotype (SASP)	13/505	103/8848	0.0055873	0.0722508	ENSG00000175063/ENSG00000123080/ENSG00000147883/ENSG00000177606/ENSG00000145386/ENSG00000188486/ENSG00000105810/ENSG00000158406/ENSG00000129355/ENSG00000270276/ENSG00000197153/ENSG00000276966/ENSG00000163453	UBE2C/CDKN2C/CDKN2B/JUN/CCNA2/H2AFX/CDK6/HIST1H4H/CDKN2D/HIST2H4B/HIST1H3J/HIST1H4E/IGFBP7	11065/1031/1030/3725/890/3014/1021/8365/1032/554313/8356/8367/3490	13	6	ENSG00000147883/ENSG00000177606/ENSG00000105810/ENSG00000158406/ENSG00000276966/ENSG00000163453	7	ENSG00000175063/ENSG00000123080/ENSG00000145386/ENSG00000188486/ENSG00000129355/ENSG00000270276/ENSG00000197153
R-HSA-8862803	Deregulated CDK5 triggers multiple neurodegenerative pathways in Alzheimer's disease models	5/505	21/8848	0.00563424	0.0722508	ENSG00000113368/ENSG00000177606/ENSG00000158402/ENSG00000164045/ENSG00000153094	LMNB1/JUN/CDC25C/CDC25A/BCL2L11	4001/3725/995/993/10018	5	1	ENSG00000177606	4	ENSG00000113368/ENSG00000158402/ENSG00000164045/ENSG00000153094
R-HSA-8863678	Neurodegenerative Diseases	5/505	21/8848	0.00563424	0.0722508	ENSG00000113368/ENSG00000177606/ENSG00000158402/ENSG00000164045/ENSG00000153094	LMNB1/JUN/CDC25C/CDC25A/BCL2L11	4001/3725/995/993/10018	5	1	ENSG00000177606	4	ENSG00000113368/ENSG00000158402/ENSG00000164045/ENSG00000153094
R-HSA-162658	Golgi Cisternae Pericentriolar Stack Reorganization	4/505	14/8848	0.00663323	0.0838286	ENSG00000166851/ENSG00000170312/ENSG00000134057/ENSG00000157456	PLK1/CDK1/CCNB1/CCNB2	5347/983/891/9133	4	0		4	ENSG00000166851/ENSG00000170312/ENSG00000134057/ENSG00000157456
R-HSA-113510	E2F mediated regulation of DNA replication	5/505	22/8848	0.00695567	0.0866478	ENSG00000170312/ENSG00000134057/ENSG00000101412/ENSG00000198056/ENSG00000085840	CDK1/CCNB1/E2F1/PRIM1/ORC1	983/891/1869/5557/4998	5	0		5	ENSG00000170312/ENSG00000134057/ENSG00000101412/ENSG00000198056/ENSG00000085840
R-HSA-1474244	Extracellular matrix organization	25/505	260/8848	0.00714916	0.0878037	ENSG00000169439/ENSG00000130635/ENSG00000092969/ENSG00000158859/ENSG00000110811/ENSG00000005961/ENSG00000196739/ENSG00000142156/ENSG00000041982/ENSG00000053747/ENSG00000139329/ENSG00000084636/ENSG00000077942/ENSG00000154721/ENSG00000124749/ENSG00000113140/ENSG00000197561/ENSG00000115318/ENSG00000187955/ENSG00000077274/ENSG00000079385/ENSG00000113083/ENSG00000169436/ENSG00000142449/ENSG00000122176	SDC2/COL5A1/TGFB2/ADAMTS4/P3H3/ITGA2B/COL27A1/COL6A1/TNC/LAMA3/LUM/COL16A1/FBLN1/JAM2/COL21A1/SPARC/ELANE/LOXL3/COL14A1/CAPN6/CEACAM1/LOX/COL22A1/FBN3/FMOD	6383/1289/7042/9507/10536/3674/85301/1291/3371/3909/4060/1307/2192/58494/81578/6678/1991/84695/7373/827/634/4015/169044/84467/2331	25	15	ENSG00000169439/ENSG00000130635/ENSG00000092969/ENSG00000196739/ENSG00000142156/ENSG00000041982/ENSG00000139329/ENSG00000084636/ENSG00000124749/ENSG00000187955/ENSG00000077274/ENSG00000079385/ENSG00000113083/ENSG00000169436/ENSG00000122176	10	ENSG00000158859/ENSG00000110811/ENSG00000005961/ENSG00000053747/ENSG00000077942/ENSG00000154721/ENSG00000113140/ENSG00000197561/ENSG00000115318/ENSG00000142449
R-HSA-69242	S Phase	17/505	158/8848	0.00857509	0.103248	ENSG00000175063/ENSG00000146670/ENSG00000132646/ENSG00000167513/ENSG00000131153/ENSG00000101412/ENSG00000105486/ENSG00000101003/ENSG00000145386/ENSG00000198056/ENSG00000164045/ENSG00000171320/ENSG00000175305/ENSG00000093009/ENSG00000138346/ENSG00000085840/ENSG00000267796	UBE2C/CDCA5/PCNA/CDT1/GINS2/E2F1/LIG1/GINS1/CCNA2/PRIM1/CDC25A/ESCO2/CCNE2/CDC45/DNA2/ORC1/LIN37	11065/113130/5111/81620/51659/1869/3978/9837/890/5557/993/157570/9134/8318/1763/4998/55957	17	1	ENSG00000267796	16	ENSG00000175063/ENSG00000146670/ENSG00000132646/ENSG00000167513/ENSG00000131153/ENSG00000101412/ENSG00000105486/ENSG00000101003/ENSG00000145386/ENSG00000198056/ENSG00000164045/ENSG00000171320/ENSG00000175305/ENSG00000093009/ENSG00000138346/ENSG00000085840
R-HSA-69183	Processive synthesis on the lagging strand	4/505	15/8848	0.0086435	0.103248	ENSG00000132646/ENSG00000105486/ENSG00000198056/ENSG00000138346	PCNA/LIG1/PRIM1/DNA2	5111/3978/5557/1763	4	0		4	ENSG00000132646/ENSG00000105486/ENSG00000198056/ENSG00000138346
R-HSA-176814	Activation of APC/C and APC/C:Cdc20 mediated degradation of mitotic proteins	10/505	74/8848	0.00894749	0.104093	ENSG00000164611/ENSG00000166851/ENSG00000175063/ENSG00000170312/ENSG00000134057/ENSG00000117650/ENSG00000117399/ENSG00000156970/ENSG00000145386/ENSG00000164109	PTTG1/PLK1/UBE2C/CDK1/CCNB1/NEK2/CDC20/BUB1B/CCNA2/MAD2L1	9232/5347/11065/983/891/4751/991/701/890/4085	10	0		10	ENSG00000164611/ENSG00000166851/ENSG00000175063/ENSG00000170312/ENSG00000134057/ENSG00000117650/ENSG00000117399/ENSG00000156970/ENSG00000145386/ENSG00000164109
R-HSA-1500620	Meiosis	13/505	109/8848	0.00895294	0.104093	ENSG00000113368/ENSG00000054654/ENSG00000012048/ENSG00000188486/ENSG00000158406/ENSG00000197299/ENSG00000139618/ENSG00000126803/ENSG00000121211/ENSG00000270276/ENSG00000100206/ENSG00000197153/ENSG00000276966	LMNB1/SYNE2/BRCA1/H2AFX/HIST1H4H/BLM/BRCA2/HSPA2/MND1/HIST2H4B/DMC1/HIST1H3J/HIST1H4E	4001/23224/672/3014/8365/641/675/3306/84057/554313/11144/8356/8367	13	2	ENSG00000158406/ENSG00000276966	11	ENSG00000113368/ENSG00000054654/ENSG00000012048/ENSG00000188486/ENSG00000197299/ENSG00000139618/ENSG00000126803/ENSG00000121211/ENSG00000270276/ENSG00000100206/ENSG00000197153
R-HSA-68875	Mitotic Prophase	15/505	134/8848	0.00926029	0.104908	ENSG00000166851/ENSG00000113368/ENSG00000170312/ENSG00000134057/ENSG00000120802/ENSG00000157456/ENSG00000113810/ENSG00000146918/ENSG00000136824/ENSG00000188486/ENSG00000120539/ENSG00000158406/ENSG00000270276/ENSG00000197153/ENSG00000276966	PLK1/LMNB1/CDK1/CCNB1/TMPO/CCNB2/SMC4/NCAPG2/SMC2/H2AFX/MASTL/HIST1H4H/HIST2H4B/HIST1H3J/HIST1H4E	5347/4001/983/891/7112/9133/10051/54892/10592/3014/84930/8365/554313/8356/8367	15	2	ENSG00000158406/ENSG00000276966	13	ENSG00000166851/ENSG00000113368/ENSG00000170312/ENSG00000134057/ENSG00000120802/ENSG00000157456/ENSG00000113810/ENSG00000146918/ENSG00000136824/ENSG00000188486/ENSG00000120539/ENSG00000270276/ENSG00000197153
R-HSA-1474290	Collagen formation	11/505	86/8848	0.00942475	0.104908	ENSG00000130635/ENSG00000110811/ENSG00000196739/ENSG00000142156/ENSG00000053747/ENSG00000084636/ENSG00000124749/ENSG00000115318/ENSG00000187955/ENSG00000113083/ENSG00000169436	COL5A1/P3H3/COL27A1/COL6A1/LAMA3/COL16A1/COL21A1/LOXL3/COL14A1/LOX/COL22A1	1289/10536/85301/1291/3909/1307/81578/84695/7373/4015/169044	11	8	ENSG00000130635/ENSG00000196739/ENSG00000142156/ENSG00000084636/ENSG00000124749/ENSG00000187955/ENSG00000113083/ENSG00000169436	3	ENSG00000110811/ENSG00000053747/ENSG00000115318
R-HSA-6785807	Interleukin-4 and 13 signaling	11/505	86/8848	0.00942475	0.104908	ENSG00000129988/ENSG00000108691/ENSG00000089685/ENSG00000171791/ENSG00000137193/ENSG00000135046/ENSG00000150782/ENSG00000182636/ENSG00000012779/ENSG00000173432/ENSG00000102962	LBP/CCL2/BIRC5/BCL2/PIM1/ANXA1/IL18/NDN/ALOX5/SAA1/CCL22	3929/6347/332/596/5292/301/3606/4692/240/6288/6367	11	8	ENSG00000129988/ENSG00000108691/ENSG00000135046/ENSG00000150782/ENSG00000182636/ENSG00000012779/ENSG00000173432/ENSG00000102962	3	ENSG00000089685/ENSG00000171791/ENSG00000137193
R-HSA-3108232	SUMO E3 ligases SUMOylate target proteins	14/505	122/8848	0.00950428	0.104908	ENSG00000178999/ENSG00000132646/ENSG00000149503/ENSG00000087586/ENSG00000134690/ENSG00000131747/ENSG00000089685/ENSG00000012048/ENSG00000137337/ENSG00000158406/ENSG00000197299/ENSG00000008196/ENSG00000270276/ENSG00000276966	AURKB/PCNA/INCENP/AURKA/CDCA8/TOP2A/BIRC5/BRCA1/MDC1/HIST1H4H/BLM/TFAP2B/HIST2H4B/HIST1H4E	9212/5111/3619/6790/55143/7153/332/672/9656/8365/641/7021/554313/8367	14	3	ENSG00000158406/ENSG00000008196/ENSG00000276966	11	ENSG00000178999/ENSG00000132646/ENSG00000149503/ENSG00000087586/ENSG00000134690/ENSG00000131747/ENSG00000089685/ENSG00000012048/ENSG00000137337/ENSG00000197299/ENSG00000270276
R-HSA-2559585	Oncogene Induced Senescence	6/505	33/8848	0.00994469	0.107059	ENSG00000123080/ENSG00000147883/ENSG00000101412/ENSG00000007968/ENSG00000105810/ENSG00000129355	CDKN2C/CDKN2B/E2F1/E2F2/CDK6/CDKN2D	1031/1030/1869/1870/1021/1032	6	2	ENSG00000147883/ENSG00000105810	4	ENSG00000123080/ENSG00000101412/ENSG00000007968/ENSG00000129355
R-HSA-68962	Activation of the pre-replicative complex	6/505	33/8848	0.00994469	0.107059	ENSG00000167513/ENSG00000065328/ENSG00000112312/ENSG00000198056/ENSG00000093009/ENSG00000085840	CDT1/MCM10/GMNN/PRIM1/CDC45/ORC1	81620/55388/51053/5557/8318/4998	6	0		6	ENSG00000167513/ENSG00000065328/ENSG00000112312/ENSG00000198056/ENSG00000093009/ENSG00000085840
R-HSA-8948216	Collagen chain trimerization	7/505	43/8848	0.0101756	0.107362	ENSG00000130635/ENSG00000196739/ENSG00000142156/ENSG00000084636/ENSG00000124749/ENSG00000187955/ENSG00000169436	COL5A1/COL27A1/COL6A1/COL16A1/COL21A1/COL14A1/COL22A1	1289/85301/1291/1307/81578/7373/169044	7	7	ENSG00000130635/ENSG00000196739/ENSG00000142156/ENSG00000084636/ENSG00000124749/ENSG00000187955/ENSG00000169436	0
R-HSA-445095	Interaction between L1 and Ankyrins	5/505	24/8848	0.0102191	0.107362	ENSG00000198910/ENSG00000029534/ENSG00000177098/ENSG00000145362/ENSG00000169432	L1CAM/ANK1/SCN4B/ANK2/SCN9A	3897/286/6330/287/6335	5	4	ENSG00000198910/ENSG00000029534/ENSG00000145362/ENSG00000169432	1	ENSG00000177098
R-HSA-5685942	HDR through Homologous Recombination (HRR)	9/505	65/8848	0.0110081	0.111675	ENSG00000132646/ENSG00000012048/ENSG00000174371/ENSG00000138376/ENSG00000197299/ENSG00000138346/ENSG00000139618/ENSG00000136492/ENSG00000111247	PCNA/BRCA1/EXO1/BARD1/BLM/DNA2/BRCA2/BRIP1/RAD51AP1	5111/672/9156/580/641/1763/675/83990/10635	9	0		9	ENSG00000132646/ENSG00000012048/ENSG00000174371/ENSG00000138376/ENSG00000197299/ENSG00000138346/ENSG00000139618/ENSG00000136492/ENSG00000111247
R-HSA-190840	Microtubule-dependent trafficking of connexons from Golgi to the plasma membrane	4/505	16/8848	0.0110138	0.111675	ENSG00000123416/ENSG00000167552/ENSG00000127824/ENSG00000104833	TUBA1B/TUBA1A/TUBA4A/TUBB4A	10376/7846/7277/10382	4	3	ENSG00000167552/ENSG00000127824/ENSG00000104833	1	ENSG00000123416
R-HSA-9018677	Biosynthesis of DHA-derived SPMs	4/505	16/8848	0.0110138	0.111675	ENSG00000140465/ENSG00000012779/ENSG00000164120/ENSG00000130649	CYP1A1/ALOX5/HPGD/CYP2E1	1543/240/3248/1571	4	4	ENSG00000140465/ENSG00000012779/ENSG00000164120/ENSG00000130649	0
R-HSA-381426	Regulation of Insulin-like Growth Factor (IGF) transport and uptake by Insulin-like Growth Factor Binding Proteins (IGFBPs)	12/505	100/8848	0.011244	0.112699	ENSG00000169439/ENSG00000142871/ENSG00000070404/ENSG00000041982/ENSG00000150687/ENSG00000163975/ENSG00000100342/ENSG00000099769/ENSG00000167748/ENSG00000115718/ENSG00000163453/ENSG00000185269	SDC2/CYR61/FSTL3/TNC/PRSS23/MELTF/APOL1/IGFALS/KLK1/PROC/IGFBP7/NOTUM	6383/3491/10272/3371/11098/4241/8542/3483/3816/5624/3490/147111	12	9	ENSG00000169439/ENSG00000142871/ENSG00000070404/ENSG00000041982/ENSG00000150687/ENSG00000100342/ENSG00000099769/ENSG00000115718/ENSG00000163453	3	ENSG00000163975/ENSG00000167748/ENSG00000185269
R-HSA-4615885	SUMOylation of DNA replication proteins	7/505	44/8848	0.011523	0.114182	ENSG00000178999/ENSG00000132646/ENSG00000149503/ENSG00000087586/ENSG00000134690/ENSG00000131747/ENSG00000089685	AURKB/PCNA/INCENP/AURKA/CDCA8/TOP2A/BIRC5	9212/5111/3619/6790/55143/7153/332	7	0		7	ENSG00000178999/ENSG00000132646/ENSG00000149503/ENSG00000087586/ENSG00000134690/ENSG00000131747/ENSG00000089685
R-HSA-179409	APC-Cdc20 mediated degradation of Nek2A	5/505	25/8848	0.0121886	0.119421	ENSG00000175063/ENSG00000117650/ENSG00000117399/ENSG00000156970/ENSG00000164109	UBE2C/NEK2/CDC20/BUB1B/MAD2L1	11065/4751/991/701/4085	5	0		5	ENSG00000175063/ENSG00000117650/ENSG00000117399/ENSG00000156970/ENSG00000164109
R-HSA-1474165	Reproduction	14/505	126/8848	0.0124536	0.120661	ENSG00000113368/ENSG00000054654/ENSG00000012048/ENSG00000188486/ENSG00000158406/ENSG00000197299/ENSG00000139618/ENSG00000126803/ENSG00000121211/ENSG00000270276/ENSG00000100206/ENSG00000197153/ENSG00000276966/ENSG00000152705	LMNB1/SYNE2/BRCA1/H2AFX/HIST1H4H/BLM/BRCA2/HSPA2/MND1/HIST2H4B/DMC1/HIST1H3J/HIST1H4E/CATSPER3	4001/23224/672/3014/8365/641/675/3306/84057/554313/11144/8356/8367/347732	14	2	ENSG00000158406/ENSG00000276966	12	ENSG00000113368/ENSG00000054654/ENSG00000012048/ENSG00000188486/ENSG00000197299/ENSG00000139618/ENSG00000126803/ENSG00000121211/ENSG00000270276/ENSG00000100206/ENSG00000197153/ENSG00000152705
R-HSA-190872	Transport of connexons to the plasma membrane	4/505	17/8848	0.0137656	0.131908	ENSG00000123416/ENSG00000167552/ENSG00000127824/ENSG00000104833	TUBA1B/TUBA1A/TUBA4A/TUBB4A	10376/7846/7277/10382	4	3	ENSG00000167552/ENSG00000127824/ENSG00000104833	1	ENSG00000123416
R-HSA-912446	Meiotic recombination	10/505	79/8848	0.0139363	0.132092	ENSG00000012048/ENSG00000188486/ENSG00000158406/ENSG00000197299/ENSG00000139618/ENSG00000121211/ENSG00000270276/ENSG00000100206/ENSG00000197153/ENSG00000276966	BRCA1/H2AFX/HIST1H4H/BLM/BRCA2/MND1/HIST2H4B/DMC1/HIST1H3J/HIST1H4E	672/3014/8365/641/675/84057/554313/11144/8356/8367	10	2	ENSG00000158406/ENSG00000276966	8	ENSG00000012048/ENSG00000188486/ENSG00000197299/ENSG00000139618/ENSG00000121211/ENSG00000270276/ENSG00000100206/ENSG00000197153
R-HSA-2990846	SUMOylation	14/505	128/8848	0.0141725	0.132887	ENSG00000178999/ENSG00000132646/ENSG00000149503/ENSG00000087586/ENSG00000134690/ENSG00000131747/ENSG00000089685/ENSG00000012048/ENSG00000137337/ENSG00000158406/ENSG00000197299/ENSG00000008196/ENSG00000270276/ENSG00000276966	AURKB/PCNA/INCENP/AURKA/CDCA8/TOP2A/BIRC5/BRCA1/MDC1/HIST1H4H/BLM/TFAP2B/HIST2H4B/HIST1H4E	9212/5111/3619/6790/55143/7153/332/672/9656/8365/641/7021/554313/8367	14	3	ENSG00000158406/ENSG00000008196/ENSG00000276966	11	ENSG00000178999/ENSG00000132646/ENSG00000149503/ENSG00000087586/ENSG00000134690/ENSG00000131747/ENSG00000089685/ENSG00000012048/ENSG00000137337/ENSG00000197299/ENSG00000270276
R-HSA-5685938	HDR through Single Strand Annealing (SSA)	6/505	36/8848	0.0151435	0.14048	ENSG00000012048/ENSG00000174371/ENSG00000138376/ENSG00000197299/ENSG00000138346/ENSG00000136492	BRCA1/EXO1/BARD1/BLM/DNA2/BRIP1	672/9156/580/641/1763/83990	6	0		6	ENSG00000012048/ENSG00000174371/ENSG00000138376/ENSG00000197299/ENSG00000138346/ENSG00000136492
R-HSA-380259	Loss of Nlp from mitotic centrosomes	9/505	69/8848	0.0159762	0.145117	ENSG00000166851/ENSG00000170312/ENSG00000117650/ENSG00000167552/ENSG00000127824/ENSG00000119397/ENSG00000103995/ENSG00000092036/ENSG00000104833	PLK1/CDK1/NEK2/TUBA1A/TUBA4A/CNTRL/CEP152/HAUS4/TUBB4A	5347/983/4751/7846/7277/11064/22995/54930/10382	9	3	ENSG00000167552/ENSG00000127824/ENSG00000104833	6	ENSG00000166851/ENSG00000170312/ENSG00000117650/ENSG00000119397/ENSG00000103995/ENSG00000092036
R-HSA-380284	Loss of proteins required for interphase microtubule organization from the centrosome	9/505	69/8848	0.0159762	0.145117	ENSG00000166851/ENSG00000170312/ENSG00000117650/ENSG00000167552/ENSG00000127824/ENSG00000119397/ENSG00000103995/ENSG00000092036/ENSG00000104833	PLK1/CDK1/NEK2/TUBA1A/TUBA4A/CNTRL/CEP152/HAUS4/TUBB4A	5347/983/4751/7846/7277/11064/22995/54930/10382	9	3	ENSG00000167552/ENSG00000127824/ENSG00000104833	6	ENSG00000166851/ENSG00000170312/ENSG00000117650/ENSG00000119397/ENSG00000103995/ENSG00000092036
R-HSA-2465910	MASTL Facilitates Mitotic Progression	3/505	8848-10-01	0.016407	0.147494	ENSG00000170312/ENSG00000134057/ENSG00000120539	CDK1/CCNB1/MASTL	983/891/84930	3	0		3	ENSG00000170312/ENSG00000134057/ENSG00000120539
R-HSA-2559580	Oxidative Stress Induced Senescence	13/505	118/8848	0.0167637	0.149011	ENSG00000123080/ENSG00000147883/ENSG00000101412/ENSG00000177606/ENSG00000007968/ENSG00000188486/ENSG00000105810/ENSG00000106462/ENSG00000158406/ENSG00000129355/ENSG00000270276/ENSG00000197153/ENSG00000276966	CDKN2C/CDKN2B/E2F1/JUN/E2F2/H2AFX/CDK6/EZH2/HIST1H4H/CDKN2D/HIST2H4B/HIST1H3J/HIST1H4E	1031/1030/1869/3725/1870/3014/1021/2146/8365/1032/554313/8356/8367	13	5	ENSG00000147883/ENSG00000177606/ENSG00000105810/ENSG00000158406/ENSG00000276966	8	ENSG00000123080/ENSG00000101412/ENSG00000007968/ENSG00000188486/ENSG00000106462/ENSG00000129355/ENSG00000270276/ENSG00000197153
R-HSA-9018678	Biosynthesis of specialized proresolving mediators (SPMs)	4/505	18/8848	0.0169176	0.149011	ENSG00000140465/ENSG00000012779/ENSG00000164120/ENSG00000130649	CYP1A1/ALOX5/HPGD/CYP2E1	1543/240/3248/1571	4	4	ENSG00000140465/ENSG00000012779/ENSG00000164120/ENSG00000130649	0
R-HSA-176187	Activation of ATR in response to replication stress	6/505	37/8848	0.0172297	0.150243	ENSG00000065328/ENSG00000158402/ENSG00000164045/ENSG00000093009/ENSG00000092853/ENSG00000085840	MCM10/CDC25C/CDC25A/CDC45/CLSPN/ORC1	55388/995/993/8318/63967/4998	6	0		6	ENSG00000065328/ENSG00000158402/ENSG00000164045/ENSG00000093009/ENSG00000092853/ENSG00000085840
R-HSA-3000178	ECM proteoglycans	9/505	70/8848	0.0174405	0.150575	ENSG00000130635/ENSG00000092969/ENSG00000005961/ENSG00000142156/ENSG00000041982/ENSG00000053747/ENSG00000139329/ENSG00000113140/ENSG00000122176	COL5A1/TGFB2/ITGA2B/COL6A1/TNC/LAMA3/LUM/SPARC/FMOD	1289/7042/3674/1291/3371/3909/4060/6678/2331	9	6	ENSG00000130635/ENSG00000092969/ENSG00000142156/ENSG00000041982/ENSG00000139329/ENSG00000122176	3	ENSG00000005961/ENSG00000053747/ENSG00000113140
R-HSA-3700989	Transcriptional Regulation by TP53	30/505	355/8848	0.0195945	0.167514	ENSG00000170312/ENSG00000134057/ENSG00000088325/ENSG00000178999/ENSG00000132646/ENSG00000087586/ENSG00000140525/ENSG00000101412/ENSG00000177606/ENSG00000089685/ENSG00000012048/ENSG00000174371/ENSG00000165891/ENSG00000137337/ENSG00000144554/ENSG00000134574/ENSG00000145386/ENSG00000158402/ENSG00000198804/ENSG00000129173/ENSG00000138376/ENSG00000175305/ENSG00000197299/ENSG00000138346/ENSG00000025039…	CDK1/CCNB1/TPX2/AURKB/PCNA/AURKA/FANCI/E2F1/JUN/BIRC5/BRCA1/EXO1/E2F7/MDC1/FANCD2/DDB2/CCNA2/CDC25C/COX1/E2F8/BARD1/CCNE2/BLM/DNA2/RRAGD/BRIP1/CASP1/NDRG1/SGK1/TP63	983/891/22974/9212/5111/6790/55215/1869/3725/332/672/9156/144455/9656/2177/1643/890/995/4512/79733/580/9134/641/1763/58528/83990/834/10397/6446/8626	30	5	ENSG00000177606/ENSG00000198804/ENSG00000025039/ENSG00000137752/ENSG00000118515	25	ENSG00000170312/ENSG00000134057/ENSG00000088325/ENSG00000178999/ENSG00000132646/ENSG00000087586/ENSG00000140525/ENSG00000101412/ENSG00000089685/ENSG00000012048/ENSG00000174371/ENSG00000165891/ENSG00000137337/ENSG00000144554/ENSG00000134574/ENSG00000145386/ENSG00000158402/ENSG00000129173/ENSG00000138376/ENSG00000175305/ENSG00000197299/ENSG00000138346/ENSG00000136492/ENSG00000104419/ENSG00000073282
R-HSA-176412	Phosphorylation of the APC/C	4/505	19/8848	0.0204853	0.173429	ENSG00000166851/ENSG00000175063/ENSG00000170312/ENSG00000134057	PLK1/UBE2C/CDK1/CCNB1	5347/11065/983/891	4	0		4	ENSG00000166851/ENSG00000175063/ENSG00000170312/ENSG00000134057
R-HSA-174414	Processive synthesis on the C-strand of the telomere	3/505	8848-11-01	0.0216193	0.179543	ENSG00000132646/ENSG00000105486/ENSG00000138346	PCNA/LIG1/DNA2	5111/3978/1763	3	0		3	ENSG00000132646/ENSG00000105486/ENSG00000138346
R-HSA-68689	CDC6 association with the ORC:origin complex	3/505	8848-11-01	0.0216193	0.179543	ENSG00000101412/ENSG00000007968/ENSG00000085840	E2F1/E2F2/ORC1	1869/1870/4998	3	0		3	ENSG00000101412/ENSG00000007968/ENSG00000085840
R-HSA-176409	APC/C:Cdc20 mediated degradation of mitotic proteins	9/505	73/8848	0.0224192	0.180814	ENSG00000164611/ENSG00000175063/ENSG00000170312/ENSG00000134057/ENSG00000117650/ENSG00000117399/ENSG00000156970/ENSG00000145386/ENSG00000164109	PTTG1/UBE2C/CDK1/CCNB1/NEK2/CDC20/BUB1B/CCNA2/MAD2L1	9232/11065/983/891/4751/991/701/890/4085	9	0		9	ENSG00000164611/ENSG00000175063/ENSG00000170312/ENSG00000134057/ENSG00000117650/ENSG00000117399/ENSG00000156970/ENSG00000145386/ENSG00000164109
R-HSA-5693565	Recruitment and ATM-mediated phosphorylation of repair and signaling proteins at DNA double strand breaks	9/505	73/8848	0.0224192	0.180814	ENSG00000109685/ENSG00000012048/ENSG00000137337/ENSG00000188486/ENSG00000138376/ENSG00000158406/ENSG00000270276/ENSG00000064655/ENSG00000276966	NSD2/BRCA1/MDC1/H2AFX/BARD1/HIST1H4H/HIST2H4B/EYA2/HIST1H4E	7468/672/9656/3014/580/8365/554313/2139/8367	9	3	ENSG00000158406/ENSG00000064655/ENSG00000276966	6	ENSG00000109685/ENSG00000012048/ENSG00000137337/ENSG00000188486/ENSG00000138376/ENSG00000270276
R-HSA-8852276	The role of GTSE1 in G2/M progression after G2 checkpoint	9/505	73/8848	0.0224192	0.180814	ENSG00000166851/ENSG00000170312/ENSG00000134057/ENSG00000075218/ENSG00000123416/ENSG00000157456/ENSG00000167552/ENSG00000127824/ENSG00000104833	PLK1/CDK1/CCNB1/GTSE1/TUBA1B/CCNB2/TUBA1A/TUBA4A/TUBB4A	5347/983/891/51512/10376/9133/7846/7277/10382	9	3	ENSG00000167552/ENSG00000127824/ENSG00000104833	6	ENSG00000166851/ENSG00000170312/ENSG00000134057/ENSG00000075218/ENSG00000123416/ENSG00000157456
R-HSA-190861	Gap junction assembly	5/505	29/8848	0.0226018	0.180814	ENSG00000123416/ENSG00000167552/ENSG00000127824/ENSG00000104833/ENSG00000265107	TUBA1B/TUBA1A/TUBA4A/TUBB4A/GJA5	10376/7846/7277/10382/2702	5	4	ENSG00000167552/ENSG00000127824/ENSG00000104833/ENSG00000265107	1	ENSG00000123416
R-HSA-5693606	DNA Double Strand Break Response	9/505	74/8848	0.0242845	0.185315	ENSG00000109685/ENSG00000012048/ENSG00000137337/ENSG00000188486/ENSG00000138376/ENSG00000158406/ENSG00000270276/ENSG00000064655/ENSG00000276966	NSD2/BRCA1/MDC1/H2AFX/BARD1/HIST1H4H/HIST2H4B/EYA2/HIST1H4E	7468/672/9656/3014/580/8365/554313/2139/8367	9	3	ENSG00000158406/ENSG00000064655/ENSG00000276966	6	ENSG00000109685/ENSG00000012048/ENSG00000137337/ENSG00000188486/ENSG00000138376/ENSG00000270276
R-HSA-141405	Inhibition of the proteolytic activity of APC/C required for the onset of anaphase by mitotic spindle checkpoint components	4/505	20/8848	0.0244816	0.185315	ENSG00000175063/ENSG00000117399/ENSG00000156970/ENSG00000164109	UBE2C/CDC20/BUB1B/MAD2L1	11065/991/701/4085	4	0		4	ENSG00000175063/ENSG00000117399/ENSG00000156970/ENSG00000164109
R-HSA-141430	Inactivation of APC/C via direct inhibition of the APC/C complex	4/505	20/8848	0.0244816	0.185315	ENSG00000175063/ENSG00000117399/ENSG00000156970/ENSG00000164109	UBE2C/CDC20/BUB1B/MAD2L1	11065/991/701/4085	4	0		4	ENSG00000175063/ENSG00000117399/ENSG00000156970/ENSG00000164109
R-HSA-389977	Post-chaperonin tubulin folding pathway	4/505	20/8848	0.0244816	0.185315	ENSG00000123416/ENSG00000167552/ENSG00000127824/ENSG00000104833	TUBA1B/TUBA1A/TUBA4A/TUBB4A	10376/7846/7277/10382	4	3	ENSG00000167552/ENSG00000127824/ENSG00000104833	1	ENSG00000123416
R-HSA-5625900	RHO GTPases activate CIT	4/505	20/8848	0.0244816	0.185315	ENSG00000122966/ENSG00000118193/ENSG00000101335/ENSG00000198901	CIT/KIF14/MYL9/PRC1	11113/9928/10398/9055	4	1	ENSG00000101335	3	ENSG00000122966/ENSG00000118193/ENSG00000198901
R-HSA-69186	Lagging Strand Synthesis	4/505	20/8848	0.0244816	0.185315	ENSG00000132646/ENSG00000105486/ENSG00000198056/ENSG00000138346	PCNA/LIG1/PRIM1/DNA2	5111/3978/5557/1763	4	0		4	ENSG00000132646/ENSG00000105486/ENSG00000198056/ENSG00000138346
R-HSA-190828	Gap junction trafficking	6/505	40/8848	0.0246519	0.185315	ENSG00000123416/ENSG00000167552/ENSG00000127824/ENSG00000104833/ENSG00000153071/ENSG00000265107	TUBA1B/TUBA1A/TUBA4A/TUBB4A/DAB2/GJA5	10376/7846/7277/10382/1601/2702	6	5	ENSG00000167552/ENSG00000127824/ENSG00000104833/ENSG00000153071/ENSG00000265107	1	ENSG00000123416
R-HSA-180786	Extension of Telomeres	5/505	30/8848	0.02589	0.191322	ENSG00000132646/ENSG00000105486/ENSG00000198056/ENSG00000138346/ENSG00000164362	PCNA/LIG1/PRIM1/DNA2/TERT	5111/3978/5557/1763/7015	5	0		5	ENSG00000132646/ENSG00000105486/ENSG00000198056/ENSG00000138346/ENSG00000164362
R-HSA-5626467	RHO GTPases activate IQGAPs	5/505	30/8848	0.02589	0.191322	ENSG00000183856/ENSG00000123416/ENSG00000167552/ENSG00000127824/ENSG00000104833	IQGAP3/TUBA1B/TUBA1A/TUBA4A/TUBB4A	128239/10376/7846/7277/10382	5	3	ENSG00000167552/ENSG00000127824/ENSG00000104833	2	ENSG00000183856/ENSG00000123416
R-HSA-2559586	DNA Damage/Telomere Stress Induced Senescence	9/505	75/8848	0.0262577	0.19241	ENSG00000113368/ENSG00000189060/ENSG00000187837/ENSG00000145386/ENSG00000188486/ENSG00000175305/ENSG00000158406/ENSG00000270276/ENSG00000276966	LMNB1/H1F0/HIST1H1C/CCNA2/H2AFX/CCNE2/HIST1H4H/HIST2H4B/HIST1H4E	4001/3005/3006/890/3014/9134/8365/554313/8367	9	3	ENSG00000187837/ENSG00000158406/ENSG00000276966	6	ENSG00000113368/ENSG00000189060/ENSG00000145386/ENSG00000188486/ENSG00000175305/ENSG00000270276
R-HSA-140342	Apoptosis induced DNA fragmentation	3/505	8848-12-01	0.0276279	0.195866	ENSG00000164104/ENSG00000189060/ENSG00000187837	HMGB2/H1F0/HIST1H1C	3148/3005/3006	3	1	ENSG00000187837	2	ENSG00000164104/ENSG00000189060
R-HSA-176974	Unwinding of DNA	3/505	8848-12-01	0.0276279	0.195866	ENSG00000131153/ENSG00000101003/ENSG00000093009	GINS2/GINS1/CDC45	51659/9837/8318	3	0		3	ENSG00000131153/ENSG00000101003/ENSG00000093009
R-HSA-211227	Activation of DNA fragmentation factor	3/505	8848-12-01	0.0276279	0.195866	ENSG00000164104/ENSG00000189060/ENSG00000187837	HMGB2/H1F0/HIST1H1C	3148/3005/3006	3	1	ENSG00000187837	2	ENSG00000164104/ENSG00000189060
R-HSA-419408	Lysosphingolipid and LPA receptors	3/505	8848-12-01	0.0276279	0.195866	ENSG00000180739/ENSG00000198121/ENSG00000117600	S1PR5/LPAR1/PLPPR4	53637/1902/9890	3	1	ENSG00000117600	2	ENSG00000180739/ENSG00000198121
R-HSA-6811442	Intra-Golgi and retrograde Golgi-to-ER traffic	18/505	195/8848	0.0295733	0.207967	ENSG00000112984/ENSG00000090889/ENSG00000123416/ENSG00000161800/ENSG00000167552/ENSG00000142945/ENSG00000237649/ENSG00000127824/ENSG00000186185/ENSG00000138778/ENSG00000163808/ENSG00000138182/ENSG00000121621/ENSG00000138160/ENSG00000137807/ENSG00000116711/ENSG00000116852/ENSG00000104833	KIF20A/KIF4A/TUBA1B/RACGAP1/TUBA1A/KIF2C/KIFC1/TUBA4A/KIF18B/CENPE/KIF15/KIF20B/KIF18A/KIF11/KIF23/PLA2G4A/KIF21B/TUBB4A	10112/24137/10376/29127/7846/11004/3833/7277/146909/1062/56992/9585/81930/3832/9493/5321/23046/10382	18	4	ENSG00000167552/ENSG00000127824/ENSG00000116711/ENSG00000104833	14	ENSG00000112984/ENSG00000090889/ENSG00000123416/ENSG00000161800/ENSG00000142945/ENSG00000237649/ENSG00000186185/ENSG00000138778/ENSG00000163808/ENSG00000138182/ENSG00000121621/ENSG00000138160/ENSG00000137807/ENSG00000116852
R-HSA-157858	Gap junction trafficking and regulation	6/505	42/8848	0.0306339	0.213702	ENSG00000123416/ENSG00000167552/ENSG00000127824/ENSG00000104833/ENSG00000153071/ENSG00000265107	TUBA1B/TUBA1A/TUBA4A/TUBB4A/DAB2/GJA5	10376/7846/7277/10382/1601/2702	6	5	ENSG00000167552/ENSG00000127824/ENSG00000104833/ENSG00000153071/ENSG00000265107	1	ENSG00000123416
R-HSA-380320	Recruitment of NuMA to mitotic centrosomes	10/505	90/8848	0.0318403	0.21862	ENSG00000166851/ENSG00000170312/ENSG00000117650/ENSG00000123416/ENSG00000167552/ENSG00000127824/ENSG00000119397/ENSG00000103995/ENSG00000092036/ENSG00000104833	PLK1/CDK1/NEK2/TUBA1B/TUBA1A/TUBA4A/CNTRL/CEP152/HAUS4/TUBB4A	5347/983/4751/10376/7846/7277/11064/22995/54930/10382	10	3	ENSG00000167552/ENSG00000127824/ENSG00000104833	7	ENSG00000166851/ENSG00000170312/ENSG00000117650/ENSG00000123416/ENSG00000119397/ENSG00000103995/ENSG00000092036
R-HSA-6804756	Regulation of TP53 Activity through Phosphorylation	10/505	90/8848	0.0318403	0.21862	ENSG00000088325/ENSG00000178999/ENSG00000087586/ENSG00000012048/ENSG00000174371/ENSG00000145386/ENSG00000138376/ENSG00000197299/ENSG00000138346/ENSG00000136492	TPX2/AURKB/AURKA/BRCA1/EXO1/CCNA2/BARD1/BLM/DNA2/BRIP1	22974/9212/6790/672/9156/890/580/641/1763/83990	10	0		10	ENSG00000088325/ENSG00000178999/ENSG00000087586/ENSG00000012048/ENSG00000174371/ENSG00000145386/ENSG00000138376/ENSG00000197299/ENSG00000138346/ENSG00000136492
R-HSA-2142753	Arachidonic acid metabolism	7/505	54/8848	0.0327529	0.219528	ENSG00000140465/ENSG00000012779/ENSG00000196139/ENSG00000116711/ENSG00000099998/ENSG00000164120/ENSG00000142973	CYP1A1/ALOX5/AKR1C3/PLA2G4A/GGT5/HPGD/CYP4B1	1543/240/8644/5321/2687/3248/1580	7	6	ENSG00000140465/ENSG00000012779/ENSG00000196139/ENSG00000116711/ENSG00000164120/ENSG00000142973	1	ENSG00000099998
R-HSA-157579	Telomere Maintenance	9/505	78/8848	0.0328525	0.219528	ENSG00000132646/ENSG00000105486/ENSG00000198056/ENSG00000188486/ENSG00000158406/ENSG00000138346/ENSG00000270276/ENSG00000164362/ENSG00000276966	PCNA/LIG1/PRIM1/H2AFX/HIST1H4H/DNA2/HIST2H4B/TERT/HIST1H4E	5111/3978/5557/3014/8365/1763/554313/7015/8367	9	2	ENSG00000158406/ENSG00000276966	7	ENSG00000132646/ENSG00000105486/ENSG00000198056/ENSG00000188486/ENSG00000138346/ENSG00000270276/ENSG00000164362
R-HSA-176408	Regulation of APC/C activators between G1/S and early anaphase	9/505	78/8848	0.0328525	0.219528	ENSG00000166851/ENSG00000175063/ENSG00000170312/ENSG00000134057/ENSG00000117399/ENSG00000156970/ENSG00000145386/ENSG00000112029/ENSG00000164109	PLK1/UBE2C/CDK1/CCNB1/CDC20/BUB1B/CCNA2/FBXO5/MAD2L1	5347/11065/983/891/991/701/890/26271/4085	9	0		9	ENSG00000166851/ENSG00000175063/ENSG00000170312/ENSG00000134057/ENSG00000117399/ENSG00000156970/ENSG00000145386/ENSG00000112029/ENSG00000164109
R-HSA-1650814	Collagen biosynthesis and modifying enzymes	8/505	66/8848	0.033284	0.219528	ENSG00000130635/ENSG00000110811/ENSG00000196739/ENSG00000142156/ENSG00000084636/ENSG00000124749/ENSG00000187955/ENSG00000169436	COL5A1/P3H3/COL27A1/COL6A1/COL16A1/COL21A1/COL14A1/COL22A1	1289/10536/85301/1291/1307/81578/7373/169044	8	7	ENSG00000130635/ENSG00000196739/ENSG00000142156/ENSG00000084636/ENSG00000124749/ENSG00000187955/ENSG00000169436	1	ENSG00000110811
R-HSA-5693571	Nonhomologous End-Joining (NHEJ)	8/505	66/8848	0.033284	0.219528	ENSG00000109685/ENSG00000012048/ENSG00000137337/ENSG00000188486/ENSG00000138376/ENSG00000158406/ENSG00000270276/ENSG00000276966	NSD2/BRCA1/MDC1/H2AFX/BARD1/HIST1H4H/HIST2H4B/HIST1H4E	7468/672/9656/3014/580/8365/554313/8367	8	2	ENSG00000158406/ENSG00000276966	6	ENSG00000109685/ENSG00000012048/ENSG00000137337/ENSG00000188486/ENSG00000138376/ENSG00000270276
R-HSA-69231	Cyclin D associated events in G1	6/505	43/8848	0.0339514	0.219528	ENSG00000123080/ENSG00000147883/ENSG00000101412/ENSG00000007968/ENSG00000105810/ENSG00000129355	CDKN2C/CDKN2B/E2F1/E2F2/CDK6/CDKN2D	1031/1030/1869/1870/1021/1032	6	2	ENSG00000147883/ENSG00000105810	4	ENSG00000123080/ENSG00000101412/ENSG00000007968/ENSG00000129355
R-HSA-69236	G1 Phase	6/505	43/8848	0.0339514	0.219528	ENSG00000123080/ENSG00000147883/ENSG00000101412/ENSG00000007968/ENSG00000105810/ENSG00000129355	CDKN2C/CDKN2B/E2F1/E2F2/CDK6/CDKN2D	1031/1030/1869/1870/1021/1032	6	2	ENSG00000147883/ENSG00000105810	4	ENSG00000123080/ENSG00000101412/ENSG00000007968/ENSG00000129355
R-HSA-8957275	Post-translational protein phosphorylation	10/505	91/8848	0.0340261	0.219528	ENSG00000169439/ENSG00000142871/ENSG00000070404/ENSG00000041982/ENSG00000150687/ENSG00000163975/ENSG00000100342/ENSG00000115718/ENSG00000163453/ENSG00000185269	SDC2/CYR61/FSTL3/TNC/PRSS23/MELTF/APOL1/PROC/IGFBP7/NOTUM	6383/3491/10272/3371/11098/4241/8542/5624/3490/147111	10	8	ENSG00000169439/ENSG00000142871/ENSG00000070404/ENSG00000041982/ENSG00000150687/ENSG00000100342/ENSG00000115718/ENSG00000163453	2	ENSG00000163975/ENSG00000185269
R-HSA-75035	Chk1/Chk2(Cds1) mediated inactivation of Cyclin B:Cdk1 complex	3/505	13/8848	0.0344287	0.219528	ENSG00000170312/ENSG00000134057/ENSG00000158402	CDK1/CCNB1/CDC25C	983/891/995	3	0		3	ENSG00000170312/ENSG00000134057/ENSG00000158402
R-HSA-69239	Synthesis of DNA	12/505	117/8848	0.0344901	0.219528	ENSG00000175063/ENSG00000132646/ENSG00000167513/ENSG00000131153/ENSG00000105486/ENSG00000101003/ENSG00000145386/ENSG00000198056/ENSG00000175305/ENSG00000093009/ENSG00000138346/ENSG00000085840	UBE2C/PCNA/CDT1/GINS2/LIG1/GINS1/CCNA2/PRIM1/CCNE2/CDC45/DNA2/ORC1	11065/5111/81620/51659/3978/9837/890/5557/9134/8318/1763/4998	12	0		12	ENSG00000175063/ENSG00000132646/ENSG00000167513/ENSG00000131153/ENSG00000105486/ENSG00000101003/ENSG00000145386/ENSG00000198056/ENSG00000175305/ENSG00000093009/ENSG00000138346/ENSG00000085840
R-HSA-8864260	Transcriptional regulation by the AP-2 (TFAP2) family of transcription factors	5/505	33/8848	0.0375237	0.235675	ENSG00000156802/ENSG00000164442/ENSG00000124795/ENSG00000101057/ENSG00000008196	ATAD2/CITED2/DEK/MYBL2/TFAP2B	29028/10370/7913/4605/7021	5	2	ENSG00000164442/ENSG00000008196	3	ENSG00000156802/ENSG00000124795/ENSG00000101057
R-HSA-380270	Recruitment of mitotic centrosome proteins and complexes	9/505	80/8848	0.0378377	0.235675	ENSG00000166851/ENSG00000170312/ENSG00000117650/ENSG00000167552/ENSG00000127824/ENSG00000119397/ENSG00000103995/ENSG00000092036/ENSG00000104833	PLK1/CDK1/NEK2/TUBA1A/TUBA4A/CNTRL/CEP152/HAUS4/TUBB4A	5347/983/4751/7846/7277/11064/22995/54930/10382	9	3	ENSG00000167552/ENSG00000127824/ENSG00000104833	6	ENSG00000166851/ENSG00000170312/ENSG00000117650/ENSG00000119397/ENSG00000103995/ENSG00000092036
R-HSA-380287	Centrosome maturation	9/505	80/8848	0.0378377	0.235675	ENSG00000166851/ENSG00000170312/ENSG00000117650/ENSG00000167552/ENSG00000127824/ENSG00000119397/ENSG00000103995/ENSG00000092036/ENSG00000104833	PLK1/CDK1/NEK2/TUBA1A/TUBA4A/CNTRL/CEP152/HAUS4/TUBB4A	5347/983/4751/7846/7277/11064/22995/54930/10382	9	3	ENSG00000167552/ENSG00000127824/ENSG00000104833	6	ENSG00000166851/ENSG00000170312/ENSG00000117650/ENSG00000119397/ENSG00000103995/ENSG00000092036
R-HSA-212300	PRC2 methylates histones and DNA	8/505	68/8848	0.0388425	0.238588	ENSG00000119403/ENSG00000188486/ENSG00000106462/ENSG00000158406/ENSG00000088305/ENSG00000270276/ENSG00000197153/ENSG00000276966	PHF19/H2AFX/EZH2/HIST1H4H/DNMT3B/HIST2H4B/HIST1H3J/HIST1H4E	26147/3014/2146/8365/1789/554313/8356/8367	8	2	ENSG00000158406/ENSG00000276966	6	ENSG00000119403/ENSG00000188486/ENSG00000106462/ENSG00000088305/ENSG00000270276/ENSG00000197153
R-HSA-174048	APC/C:Cdc20 mediated degradation of Cyclin B	4/505	23/8848	0.0391263	0.238588	ENSG00000175063/ENSG00000170312/ENSG00000134057/ENSG00000117399	UBE2C/CDK1/CCNB1/CDC20	11065/983/891/991	4	0		4	ENSG00000175063/ENSG00000170312/ENSG00000134057/ENSG00000117399
R-HSA-389960	Formation of tubulin folding intermediates by CCT/TriC	4/505	23/8848	0.0391263	0.238588	ENSG00000123416/ENSG00000167552/ENSG00000127824/ENSG00000104833	TUBA1B/TUBA1A/TUBA4A/TUBB4A	10376/7846/7277/10382	4	3	ENSG00000167552/ENSG00000127824/ENSG00000104833	1	ENSG00000123416
R-HSA-437239	Recycling pathway of L1	6/505	45/8848	0.0412617	0.245853	ENSG00000090889/ENSG00000123416/ENSG00000198910/ENSG00000167552/ENSG00000127824/ENSG00000104833	KIF4A/TUBA1B/L1CAM/TUBA1A/TUBA4A/TUBB4A	24137/10376/3897/7846/7277/10382	6	4	ENSG00000198910/ENSG00000167552/ENSG00000127824/ENSG00000104833	2	ENSG00000090889/ENSG00000123416
R-HSA-5358565	Mismatch repair (MMR) directed by MSH2:MSH6 (MutSalpha)	3/505	14/8848	0.0420093	0.245853	ENSG00000132646/ENSG00000174371/ENSG00000105486	PCNA/EXO1/LIG1	5111/9156/3978	3	0		3	ENSG00000132646/ENSG00000174371/ENSG00000105486
R-HSA-5358606	Mismatch repair (MMR) directed by MSH2:MSH3 (MutSbeta)	3/505	14/8848	0.0420093	0.245853	ENSG00000132646/ENSG00000174371/ENSG00000105486	PCNA/EXO1/LIG1	5111/9156/3978	3	0		3	ENSG00000132646/ENSG00000174371/ENSG00000105486
R-HSA-6803205	TP53 regulates transcription of several additional cell death genes whose specific roles in p53-dependent apoptosis remain uncertain	3/505	14/8848	0.0420093	0.245853	ENSG00000089685/ENSG00000104419/ENSG00000073282	BIRC5/NDRG1/TP63	332/10397/8626	3	0		3	ENSG00000089685/ENSG00000104419/ENSG00000073282
R-HSA-68884	Mitotic Telophase/Cytokinesis	3/505	14/8848	0.0420093	0.245853	ENSG00000166851/ENSG00000112984/ENSG00000137807	PLK1/KIF20A/KIF23	5347/10112/9493	3	0		3	ENSG00000166851/ENSG00000112984/ENSG00000137807
R-HSA-69166	Removal of the Flap Intermediate	3/505	14/8848	0.0420093	0.245853	ENSG00000132646/ENSG00000198056/ENSG00000138346	PCNA/PRIM1/DNA2	5111/5557/1763	3	0		3	ENSG00000132646/ENSG00000198056/ENSG00000138346
R-HSA-416476	G alpha (q) signalling events	14/505	148/8848	0.0429007	0.249396	ENSG00000096433/ENSG00000114450/ENSG00000116014/ENSG00000109255/ENSG00000135046/ENSG00000198121/ENSG00000173432/ENSG00000128285/ENSG00000169621/ENSG00000170214/ENSG00000147246/ENSG00000102539/ENSG00000170893/ENSG00000136160	ITPR3/GNB4/KISS1R/NMU/ANXA1/LPAR1/SAA1/MCHR1/PROKR1/ADRA1B/HTR2C/MLNR/TRH/EDNRB	3710/59345/84634/10874/301/1902/6288/2847/10887/147/3358/2862/7200/1910	14	6	ENSG00000135046/ENSG00000173432/ENSG00000169621/ENSG00000170214/ENSG00000147246/ENSG00000136160	8	ENSG00000096433/ENSG00000114450/ENSG00000116014/ENSG00000109255/ENSG00000198121/ENSG00000128285/ENSG00000102539/ENSG00000170893
R-HSA-174417	Telomere C-strand (Lagging Strand) Synthesis	4/505	24/8848	0.0449077	0.259334	ENSG00000132646/ENSG00000105486/ENSG00000198056/ENSG00000138346	PCNA/LIG1/PRIM1/DNA2	5111/3978/5557/1763	4	0		4	ENSG00000132646/ENSG00000105486/ENSG00000198056/ENSG00000138346
R-HSA-2022090	Assembly of collagen fibrils and other multimeric structures	7/505	58/8848	0.0458563	0.26307	ENSG00000130635/ENSG00000196739/ENSG00000142156/ENSG00000053747/ENSG00000115318/ENSG00000187955/ENSG00000113083	COL5A1/COL27A1/COL6A1/LAMA3/LOXL3/COL14A1/LOX	1289/85301/1291/3909/84695/7373/4015	7	5	ENSG00000130635/ENSG00000196739/ENSG00000142156/ENSG00000187955/ENSG00000113083	2	ENSG00000053747/ENSG00000115318
R-HSA-2559584	Formation of Senescence-Associated Heterochromatin Foci (SAHF)	3/505	15/8848	0.0503507	0.283263	ENSG00000113368/ENSG00000189060/ENSG00000187837	LMNB1/H1F0/HIST1H1C	4001/3005/3006	3	1	ENSG00000187837	2	ENSG00000113368/ENSG00000189060
R-HSA-5358508	Mismatch Repair	3/505	15/8848	0.0503507	0.283263	ENSG00000132646/ENSG00000174371/ENSG00000105486	PCNA/EXO1/LIG1	5111/9156/3978	3	0		3	ENSG00000132646/ENSG00000174371/ENSG00000105486
R-HSA-622312	Inflammasomes	3/505	15/8848	0.0503507	0.283263	ENSG00000171791/ENSG00000137752/ENSG00000091592	BCL2/CASP1/NLRP1	596/834/22861	3	2	ENSG00000137752/ENSG00000091592	1	ENSG00000171791
R-HSA-5334118	DNA methylation	7/505	60/8848	0.0535082	0.299097	ENSG00000276043/ENSG00000188486/ENSG00000158406/ENSG00000088305/ENSG00000270276/ENSG00000197153/ENSG00000276966	UHRF1/H2AFX/HIST1H4H/DNMT3B/HIST2H4B/HIST1H3J/HIST1H4E	29128/3014/8365/1789/554313/8356/8367	7	2	ENSG00000158406/ENSG00000276966	5	ENSG00000276043/ENSG00000188486/ENSG00000088305/ENSG00000270276/ENSG00000197153
R-HSA-418594	G alpha (i) signalling events	22/505	268/8848	0.0541353	0.300675	ENSG00000169439/ENSG00000108786/ENSG00000096433/ENSG00000121957/ENSG00000114450/ENSG00000183971/ENSG00000180739/ENSG00000109255/ENSG00000138031/ENSG00000135046/ENSG00000198121/ENSG00000106804/ENSG00000196917/ENSG00000173432/ENSG00000196139/ENSG00000134817/ENSG00000116711/ENSG00000065989/ENSG00000128285/ENSG00000121966/ENSG00000171388/ENSG00000169245	SDC2/HSD17B1/ITPR3/GPSM2/GNB4/NPW/S1PR5/NMU/ADCY3/ANXA1/LPAR1/C5/HCAR1/SAA1/AKR1C3/APLNR/PLA2G4A/PDE4A/MCHR1/CXCR4/APLN/CXCL10	6383/3292/3710/29899/59345/283869/53637/10874/109/301/1902/727/27198/6288/8644/187/5321/5141/2847/7852/8862/3627	22	7	ENSG00000169439/ENSG00000108786/ENSG00000135046/ENSG00000173432/ENSG00000196139/ENSG00000116711/ENSG00000169245	15	ENSG00000096433/ENSG00000121957/ENSG00000114450/ENSG00000183971/ENSG00000180739/ENSG00000109255/ENSG00000138031/ENSG00000198121/ENSG00000106804/ENSG00000196917/ENSG00000134817/ENSG00000065989/ENSG00000128285/ENSG00000121966/ENSG00000171388
R-HSA-1221632	Meiotic synapsis	8/505	73/8848	0.0553532	0.305493	ENSG00000113368/ENSG00000054654/ENSG00000012048/ENSG00000188486/ENSG00000158406/ENSG00000126803/ENSG00000270276/ENSG00000276966	LMNB1/SYNE2/BRCA1/H2AFX/HIST1H4H/HSPA2/HIST2H4B/HIST1H4E	4001/23224/672/3014/8365/3306/554313/8367	8	2	ENSG00000158406/ENSG00000276966	6	ENSG00000113368/ENSG00000054654/ENSG00000012048/ENSG00000188486/ENSG00000126803/ENSG00000270276
R-HSA-2980766	Nuclear Envelope Breakdown	6/505	49/8848	0.0586678	0.321751	ENSG00000166851/ENSG00000113368/ENSG00000170312/ENSG00000134057/ENSG00000120802/ENSG00000157456	PLK1/LMNB1/CDK1/CCNB1/TMPO/CCNB2	5347/4001/983/891/7112/9133	6	0		6	ENSG00000166851/ENSG00000113368/ENSG00000170312/ENSG00000134057/ENSG00000120802/ENSG00000157456
R-HSA-6783310	Fanconi Anemia Pathway	5/505	39/8848	0.0691019	0.374266	ENSG00000140525/ENSG00000077152/ENSG00000144554/ENSG00000187741/ENSG00000112039	FANCI/UBE2T/FANCD2/FANCA/FANCE	55215/29089/2177/2175/2178	5	0		5	ENSG00000140525/ENSG00000077152/ENSG00000144554/ENSG00000187741/ENSG00000112039
R-HSA-8875878	MET promotes cell motility	5/505	39/8848	0.0691019	0.374266	ENSG00000130635/ENSG00000131746/ENSG00000196739/ENSG00000053747/ENSG00000105976	COL5A1/TNS4/COL27A1/LAMA3/MET	1289/84951/85301/3909/4233	5	3	ENSG00000130635/ENSG00000196739/ENSG00000105976	2	ENSG00000131746/ENSG00000053747
R-HSA-8874081	MET activates PTK2 signaling	4/505	28/8848	0.0724997	0.390246	ENSG00000130635/ENSG00000196739/ENSG00000053747/ENSG00000105976	COL5A1/COL27A1/LAMA3/MET	1289/85301/3909/4233	4	3	ENSG00000130635/ENSG00000196739/ENSG00000105976	1	ENSG00000053747
R-HSA-211897	Cytochrome P450 - arranged by substrate type	6/505	52/8848	0.0742085	0.396993	ENSG00000106546/ENSG00000111012/ENSG00000140465/ENSG00000130649/ENSG00000142973/ENSG00000003137	AHR/CYP27B1/CYP1A1/CYP2E1/CYP4B1/CYP26B1	196/1594/1543/1571/1580/56603	6	5	ENSG00000106546/ENSG00000140465/ENSG00000130649/ENSG00000142973/ENSG00000003137	1	ENSG00000111012
R-HSA-5675221	Negative regulation of MAPK pathway	5/505	40/8848	0.0754519	0.401183	ENSG00000120875/ENSG00000138166/ENSG00000120129/ENSG00000139318/ENSG00000130829	DUSP4/DUSP5/DUSP1/DUSP6/DUSP9	1846/1847/1843/1848/1852	5	1	ENSG00000120129	4	ENSG00000120875/ENSG00000138166/ENSG00000139318/ENSG00000130829
R-HSA-211981	Xenobiotics	3/505	18/8848	0.0796725	0.417969	ENSG00000106546/ENSG00000140465/ENSG00000130649	AHR/CYP1A1/CYP2E1	196/1543/1571	3	3	ENSG00000106546/ENSG00000140465/ENSG00000130649	0
R-HSA-446353	Cell-extracellular matrix interactions	3/505	18/8848	0.0796725	0.417969	ENSG00000162458/ENSG00000128591/ENSG00000072163	FBLIM1/FLNC/LIMS2	54751/2318/55679	3	3	ENSG00000162458/ENSG00000128591/ENSG00000072163	0
R-HSA-202733	Cell surface interactions at the vascular wall	10/505	106/8848	0.0800468	0.417969	ENSG00000169439/ENSG00000198910/ENSG00000173391/ENSG00000100156/ENSG00000183668/ENSG00000154721/ENSG00000154188/ENSG00000149564/ENSG00000079385/ENSG00000115718	SDC2/L1CAM/OLR1/SLC16A8/PSG9/JAM2/ANGPT1/ESAM/CEACAM1/PROC	6383/3897/4973/23539/5678/58494/284/90952/634/5624	10	7	ENSG00000169439/ENSG00000198910/ENSG00000173391/ENSG00000100156/ENSG00000183668/ENSG00000079385/ENSG00000115718	3	ENSG00000154721/ENSG00000154188/ENSG00000149564
R-HSA-1566948	Elastic fibre formation	5/505	41/8848	0.082107	0.426174	ENSG00000092969/ENSG00000077942/ENSG00000115318/ENSG00000113083/ENSG00000142449	TGFB2/FBLN1/LOXL3/LOX/FBN3	7042/2192/84695/4015/84467	5	2	ENSG00000092969/ENSG00000113083	3	ENSG00000077942/ENSG00000115318/ENSG00000142449
R-HSA-114452	Activation of BH3-only proteins	4/505	30/8848	0.0888824	0.455914	ENSG00000101412/ENSG00000171791/ENSG00000153094/ENSG00000073282	E2F1/BCL2/BCL2L11/TP63	1869/596/10018/8626	4	0		4	ENSG00000101412/ENSG00000171791/ENSG00000153094/ENSG00000073282
R-HSA-389958	Cooperation of Prefoldin and TriC/CCT in actin and tubulin folding	4/505	30/8848	0.0888824	0.455914	ENSG00000123416/ENSG00000167552/ENSG00000127824/ENSG00000104833	TUBA1B/TUBA1A/TUBA4A/TUBB4A	10376/7846/7277/10382	4	3	ENSG00000167552/ENSG00000127824/ENSG00000104833	1	ENSG00000123416
R-HSA-193368	Synthesis of bile acids and bile salts via 7alpha-hydroxycholesterol	3/505	19/8848	0.0907701	0.457523	ENSG00000168306/ENSG00000151632/ENSG00000196139	ACOX2/AKR1C2/AKR1C3	8309/1646/8644	3	2	ENSG00000151632/ENSG00000196139	1	ENSG00000168306
R-HSA-2142691	Synthesis of Leukotrienes (LT) and Eoxins (EX)	3/505	19/8848	0.0907701	0.457523	ENSG00000012779/ENSG00000099998/ENSG00000142973	ALOX5/GGT5/CYP4B1	240/2687/1580	3	2	ENSG00000012779/ENSG00000142973	1	ENSG00000099998
R-HSA-5365859	RA biosynthesis pathway	3/505	19/8848	0.0907701	0.457523	ENSG00000196139/ENSG00000166426/ENSG00000003137	AKR1C3/CRABP1/CYP26B1	8644/1381/56603	3	2	ENSG00000196139/ENSG00000003137	1	ENSG00000166426
R-HSA-499943	Interconversion of nucleotide di- and triphosphates	4/505	31/8848	0.0976844	0.489545	ENSG00000167325/ENSG00000128951/ENSG00000176890/ENSG00000171848	RRM1/DUT/TYMS/RRM2	6240/1854/7298/6241	4	0		4	ENSG00000167325/ENSG00000128951/ENSG00000176890/ENSG00000171848
R-HSA-68874	M/G1 Transition	8/505	83/8848	0.10017	0.496297	ENSG00000167513/ENSG00000065328/ENSG00000101412/ENSG00000007968/ENSG00000112312/ENSG00000198056/ENSG00000093009/ENSG00000085840	CDT1/MCM10/E2F1/E2F2/GMNN/PRIM1/CDC45/ORC1	81620/55388/1869/1870/51053/5557/8318/4998	8	0		8	ENSG00000167513/ENSG00000065328/ENSG00000101412/ENSG00000007968/ENSG00000112312/ENSG00000198056/ENSG00000093009/ENSG00000085840
R-HSA-69002	DNA Replication Pre-Initiation	8/505	83/8848	0.10017	0.496297	ENSG00000167513/ENSG00000065328/ENSG00000101412/ENSG00000007968/ENSG00000112312/ENSG00000198056/ENSG00000093009/ENSG00000085840	CDT1/MCM10/E2F1/E2F2/GMNN/PRIM1/CDC45/ORC1	81620/55388/1869/1870/51053/5557/8318/4998	8	0		8	ENSG00000167513/ENSG00000065328/ENSG00000101412/ENSG00000007968/ENSG00000112312/ENSG00000198056/ENSG00000093009/ENSG00000085840
R-HSA-5620912	Anchoring of the basal body to the plasma membrane	9/505	97/8848	0.101286	0.498992	ENSG00000166851/ENSG00000170312/ENSG00000117650/ENSG00000167552/ENSG00000127824/ENSG00000119397/ENSG00000103995/ENSG00000092036/ENSG00000104833	PLK1/CDK1/NEK2/TUBA1A/TUBA4A/CNTRL/CEP152/HAUS4/TUBB4A	5347/983/4751/7846/7277/11064/22995/54930/10382	9	3	ENSG00000167552/ENSG00000127824/ENSG00000104833	6	ENSG00000166851/ENSG00000170312/ENSG00000117650/ENSG00000119397/ENSG00000103995/ENSG00000092036
R-HSA-445144	Signal transduction by L1	3/505	20/8848	0.102468	0.501978	ENSG00000198910/ENSG00000005961/ENSG00000099250	L1CAM/ITGA2B/NRP1	3897/3674/8829	3	2	ENSG00000198910/ENSG00000099250	1	ENSG00000005961
R-HSA-1483115	Hydrolysis of LPC	2/505	8848-10-01	0.10799	0.514543	ENSG00000105499/ENSG00000116711	PLA2G4C/PLA2G4A	8605/5321	2	2	ENSG00000105499/ENSG00000116711	0
R-HSA-174437	Removal of the Flap Intermediate from the C-strand	2/505	8848-10-01	0.10799	0.514543	ENSG00000132646/ENSG00000138346	PCNA/DNA2	5111/1763	2	0		2	ENSG00000132646/ENSG00000138346
R-HSA-2022923	Dermatan sulfate biosynthesis	2/505	8848-10-01	0.10799	0.514543	ENSG00000173546/ENSG00000111817	CSPG4/DSE	1464/29940	2	1	ENSG00000111817	1	ENSG00000173546
R-HSA-8851805	MET activates RAS signaling	2/505	8848-10-01	0.10799	0.514543	ENSG00000176945/ENSG00000105976	MUC20/MET	200958/4233	2	2	ENSG00000176945/ENSG00000105976	0
R-HSA-8866907	Activation of the TFAP2 (AP-2) family of transcription factors	2/505	8848-10-01	0.10799	0.514543	ENSG00000164442/ENSG00000008196	CITED2/TFAP2B	10370/7021	2	2	ENSG00000164442/ENSG00000008196	0
R-HSA-5633007	Regulation of TP53 Activity	13/505	156/8848	0.108949	0.514543	ENSG00000170312/ENSG00000088325/ENSG00000178999/ENSG00000087586/ENSG00000012048/ENSG00000174371/ENSG00000145386/ENSG00000138376/ENSG00000197299/ENSG00000138346/ENSG00000136492/ENSG00000118515/ENSG00000073282	CDK1/TPX2/AURKB/AURKA/BRCA1/EXO1/CCNA2/BARD1/BLM/DNA2/BRIP1/SGK1/TP63	983/22974/9212/6790/672/9156/890/580/641/1763/83990/6446/8626	13	1	ENSG00000118515	12	ENSG00000170312/ENSG00000088325/ENSG00000178999/ENSG00000087586/ENSG00000012048/ENSG00000174371/ENSG00000145386/ENSG00000138376/ENSG00000197299/ENSG00000138346/ENSG00000136492/ENSG00000073282
R-HSA-179419	APC:Cdc20 mediated degradation of cell cycle proteins prior to satisfation of the cell cycle checkpoint	7/505	71/8848	0.109163	0.514543	ENSG00000175063/ENSG00000170312/ENSG00000117650/ENSG00000117399/ENSG00000156970/ENSG00000145386/ENSG00000164109	UBE2C/CDK1/NEK2/CDC20/BUB1B/CCNA2/MAD2L1	11065/983/4751/991/701/890/4085	7	0		7	ENSG00000175063/ENSG00000170312/ENSG00000117650/ENSG00000117399/ENSG00000156970/ENSG00000145386/ENSG00000164109
R-HSA-201722	Formation of the beta-catenin:TCF transactivating complex	8/505	85/8848	0.111035	0.52055	ENSG00000152284/ENSG00000188486/ENSG00000158406/ENSG00000270276/ENSG00000164362/ENSG00000197153/ENSG00000276966/ENSG00000168646	TCF7L1/H2AFX/HIST1H4H/HIST2H4B/TERT/HIST1H3J/HIST1H4E/AXIN2	83439/3014/8365/554313/7015/8356/8367/8313	8	4	ENSG00000152284/ENSG00000158406/ENSG00000276966/ENSG00000168646	4	ENSG00000188486/ENSG00000270276/ENSG00000164362/ENSG00000197153
R-HSA-8953750	Transcriptional Regulation by E2F6	4/505	33/8848	0.116442	0.537722	ENSG00000101412/ENSG00000012048/ENSG00000106462/ENSG00000171848	E2F1/BRCA1/EZH2/RRM2	1869/672/2146/6241	4	0		4	ENSG00000101412/ENSG00000012048/ENSG00000106462/ENSG00000171848
R-HSA-977606	Regulation of Complement cascade	4/505	33/8848	0.116442	0.537722	ENSG00000106804/ENSG00000197561/ENSG00000182326/ENSG00000117322	C5/ELANE/C1S/CR2	727/1991/716/1380	4	2	ENSG00000182326/ENSG00000117322	2	ENSG00000106804/ENSG00000197561
R-HSA-194138	Signaling by VEGF	9/505	100/8848	0.116547	0.537722	ENSG00000096433/ENSG00000055163/ENSG00000116701/ENSG00000129946/ENSG00000164867/ENSG00000167601/ENSG00000099250/ENSG00000077264/ENSG00000119630	ITPR3/CYFIP2/NCF2/SHC2/NOS3/AXL/NRP1/PAK3/PGF	3710/26999/4688/25759/4846/558/8829/5063/5228	9	6	ENSG00000055163/ENSG00000116701/ENSG00000129946/ENSG00000164867/ENSG00000099250/ENSG00000077264	3	ENSG00000096433/ENSG00000167601/ENSG00000119630
R-HSA-5625740	RHO GTPases activate PKNs	8/505	87/8848	0.122515	0.562279	ENSG00000101335/ENSG00000160447/ENSG00000158402/ENSG00000188486/ENSG00000158406/ENSG00000270276/ENSG00000197153/ENSG00000276966	MYL9/PKN3/CDC25C/H2AFX/HIST1H4H/HIST2H4B/HIST1H3J/HIST1H4E	10398/29941/995/3014/8365/554313/8356/8367	8	3	ENSG00000101335/ENSG00000158406/ENSG00000276966	5	ENSG00000160447/ENSG00000158402/ENSG00000188486/ENSG00000270276/ENSG00000197153
R-HSA-6796648	TP53 Regulates Transcription of DNA Repair Genes	6/505	60/8848	0.125859	0.562992	ENSG00000140525/ENSG00000177606/ENSG00000012048/ENSG00000137337/ENSG00000144554/ENSG00000134574	FANCI/JUN/BRCA1/MDC1/FANCD2/DDB2	55215/3725/672/9656/2177/1643	6	1	ENSG00000177606	5	ENSG00000140525/ENSG00000012048/ENSG00000137337/ENSG00000144554/ENSG00000134574
R-HSA-194068	Bile acid and bile salt metabolism	4/505	34/8848	0.126366	0.562992	ENSG00000168306/ENSG00000151632/ENSG00000196139/ENSG00000170231	ACOX2/AKR1C2/AKR1C3/FABP6	8309/1646/8644/2172	4	3	ENSG00000151632/ENSG00000196139/ENSG00000170231	1	ENSG00000168306
R-HSA-8955332	Carboxyterminal post-translational modifications of tubulin	4/505	34/8848	0.126366	0.562992	ENSG00000123416/ENSG00000167552/ENSG00000127824/ENSG00000104833	TUBA1B/TUBA1A/TUBA4A/TUBB4A	10376/7846/7277/10382	4	3	ENSG00000167552/ENSG00000127824/ENSG00000104833	1	ENSG00000123416
R-HSA-2468052	Establishment of Sister Chromatid Cohesion	2/505	8848-11-01	0.127183	0.562992	ENSG00000146670/ENSG00000171320	CDCA5/ESCO2	113130/157570	2	0		2	ENSG00000146670/ENSG00000171320
R-HSA-71182	Phenylalanine and tyrosine catabolism	2/505	8848-11-01	0.127183	0.562992	ENSG00000162174/ENSG00000104951	ASRGL1/IL4I1	80150/259307	2	1	ENSG00000104951	1	ENSG00000162174
R-HSA-2979096	NOTCH2 Activation and Transmission of Signal to the Nucleus	3/505	22/8848	0.127505	0.562992	ENSG00000214357/ENSG00000018236/ENSG00000107954	NEURL1B/CNTN1/NEURL1	54492/1272/9148	3	1	ENSG00000018236	2	ENSG00000214357/ENSG00000107954
R-HSA-3238698	WNT ligand biogenesis and trafficking	3/505	22/8848	0.127505	0.562992	ENSG00000116729/ENSG00000085741/ENSG00000125084	WLS/WNT11/WNT1	79971/7481/7471	3	2	ENSG00000116729/ENSG00000085741	1	ENSG00000125084
R-HSA-75153	Apoptotic execution phase	5/505	47/8848	0.128147	0.562992	ENSG00000164104/ENSG00000113368/ENSG00000189060/ENSG00000187837/ENSG00000092853	HMGB2/LMNB1/H1F0/HIST1H1C/CLSPN	3148/4001/3005/3006/63967	5	1	ENSG00000187837	4	ENSG00000164104/ENSG00000113368/ENSG00000189060/ENSG00000092853
R-HSA-211945	Phase I - Functionalization of compounds	8/505	88/8848	0.128481	0.562992	ENSG00000106546/ENSG00000111012/ENSG00000140465/ENSG00000131480/ENSG00000002726/ENSG00000130649/ENSG00000142973/ENSG00000003137	AHR/CYP27B1/CYP1A1/AOC2/AOC1/CYP2E1/CYP4B1/CYP26B1	196/1594/1543/314/26/1571/1580/56603	8	6	ENSG00000106546/ENSG00000140465/ENSG00000131480/ENSG00000130649/ENSG00000142973/ENSG00000003137	2	ENSG00000111012/ENSG00000002726
R-HSA-2262752	Cellular responses to stress	29/505	409/8848	0.13144	0.57308	ENSG00000113368/ENSG00000175063/ENSG00000123416/ENSG00000189060/ENSG00000167552/ENSG00000152137/ENSG00000123080/ENSG00000127824/ENSG00000187837/ENSG00000164442/ENSG00000147883/ENSG00000101412/ENSG00000177606/ENSG00000007968/ENSG00000145386/ENSG00000188486/ENSG00000105810/ENSG00000175305/ENSG00000106462/ENSG00000158406/ENSG00000129521/ENSG00000116701/ENSG00000126803/ENSG00000129355/ENSG00000270276…	LMNB1/UBE2C/TUBA1B/H1F0/TUBA1A/HSPB8/CDKN2C/TUBA4A/HIST1H1C/CITED2/CDKN2B/E2F1/JUN/E2F2/CCNA2/H2AFX/CDK6/CCNE2/EZH2/HIST1H4H/EGLN3/NCF2/HSPA2/CDKN2D/HIST2H4B/TUBB4A/HIST1H3J/HIST1H4E/IGFBP7	4001/11065/10376/3005/7846/26353/1031/7277/3006/10370/1030/1869/3725/1870/890/3014/1021/9134/2146/8365/112399/4688/3306/1032/554313/10382/8356/8367/3490	29	14	ENSG00000167552/ENSG00000152137/ENSG00000127824/ENSG00000187837/ENSG00000164442/ENSG00000147883/ENSG00000177606/ENSG00000105810/ENSG00000158406/ENSG00000129521/ENSG00000116701/ENSG00000104833/ENSG00000276966/ENSG00000163453	15	ENSG00000113368/ENSG00000175063/ENSG00000123416/ENSG00000189060/ENSG00000123080/ENSG00000101412/ENSG00000007968/ENSG00000145386/ENSG00000188486/ENSG00000175305/ENSG00000106462/ENSG00000126803/ENSG00000129355/ENSG00000270276/ENSG00000197153
R-HSA-3560782	Diseases associated with glycosaminoglycan metabolism	4/505	35/8848	0.136632	0.587517	ENSG00000169439/ENSG00000139329/ENSG00000173546/ENSG00000122176	SDC2/LUM/CSPG4/FMOD	6383/4060/1464/2331	4	3	ENSG00000169439/ENSG00000139329/ENSG00000122176	1	ENSG00000173546
R-HSA-5576892	Phase 0 - rapid depolarisation	4/505	35/8848	0.136632	0.587517	ENSG00000075461/ENSG00000153956/ENSG00000177098/ENSG00000169432	CACNG4/CACNA2D1/SCN4B/SCN9A	27092/781/6330/6335	4	3	ENSG00000075461/ENSG00000153956/ENSG00000169432	1	ENSG00000177098
R-HSA-6811436	COPI-independent Golgi-to-ER retrograde traffic	5/505	48/8848	0.136773	0.587517	ENSG00000123416/ENSG00000167552/ENSG00000127824/ENSG00000116711/ENSG00000104833	TUBA1B/TUBA1A/TUBA4A/PLA2G4A/TUBB4A	10376/7846/7277/5321/10382	5	4	ENSG00000167552/ENSG00000127824/ENSG00000116711/ENSG00000104833	1	ENSG00000123416
R-HSA-8953897	Cellular responses to external stimuli	33/505	478/8848	0.145495	0.608425	ENSG00000113368/ENSG00000175063/ENSG00000123416/ENSG00000189060/ENSG00000167552/ENSG00000152137/ENSG00000123080/ENSG00000127824/ENSG00000187837/ENSG00000164442/ENSG00000147883/ENSG00000101412/ENSG00000177606/ENSG00000125148/ENSG00000007968/ENSG00000145386/ENSG00000188486/ENSG00000105810/ENSG00000175305/ENSG00000106462/ENSG00000139112/ENSG00000158406/ENSG00000129521/ENSG00000116701/ENSG00000025039…	LMNB1/UBE2C/TUBA1B/H1F0/TUBA1A/HSPB8/CDKN2C/TUBA4A/HIST1H1C/CITED2/CDKN2B/E2F1/JUN/MT2A/E2F2/CCNA2/H2AFX/CDK6/CCNE2/EZH2/GABARAPL1/HIST1H4H/EGLN3/NCF2/RRAGD/HSPA2/CDKN2D/HIST2H4B/SNCB/TUBB4A/HIST1H3J/HIST1H4E/IGFBP7	4001/11065/10376/3005/7846/26353/1031/7277/3006/10370/1030/1869/3725/4502/1870/890/3014/1021/9134/2146/23710/8365/112399/4688/58528/3306/1032/554313/6620/10382/8356/8367/3490	33	16	ENSG00000167552/ENSG00000152137/ENSG00000127824/ENSG00000187837/ENSG00000164442/ENSG00000147883/ENSG00000177606/ENSG00000105810/ENSG00000139112/ENSG00000158406/ENSG00000129521/ENSG00000116701/ENSG00000025039/ENSG00000104833/ENSG00000276966/ENSG00000163453	17	ENSG00000113368/ENSG00000175063/ENSG00000123416/ENSG00000189060/ENSG00000123080/ENSG00000101412/ENSG00000125148/ENSG00000007968/ENSG00000145386/ENSG00000188486/ENSG00000175305/ENSG00000106462/ENSG00000126803/ENSG00000129355/ENSG00000270276/ENSG00000074317/ENSG00000197153
R-HSA-112308	Presynaptic depolarization and calcium channel opening	2/505	8848-12-01	0.147094	0.608425	ENSG00000075461/ENSG00000153956	CACNG4/CACNA2D1	27092/781	2	2	ENSG00000075461/ENSG00000153956	0
R-HSA-1474151	Tetrahydrobiopterin (BH4) synthesis, recycling, salvage and regulation	2/505	8848-12-01	0.147094	0.608425	ENSG00000228716/ENSG00000164867	DHFR/NOS3	1719/4846	2	1	ENSG00000164867	1	ENSG00000228716
R-HSA-193807	Synthesis of bile acids and bile salts via 27-hydroxycholesterol	2/505	8848-12-01	0.147094	0.608425	ENSG00000151632/ENSG00000196139	AKR1C2/AKR1C3	1646/8644	2	2	ENSG00000151632/ENSG00000196139	0
R-HSA-6803207	TP53 Regulates Transcription of Caspase Activators and Caspases	2/505	8848-12-01	0.147094	0.608425	ENSG00000137752/ENSG00000073282	CASP1/TP63	834/8626	2	1	ENSG00000137752	1	ENSG00000073282
R-HSA-8847993	ERBB2 Activates PTK6 Signaling	2/505	8848-12-01	0.147094	0.608425	ENSG00000124882/ENSG00000169752	EREG/NRG4	2069/145957	2	1	ENSG00000169752	1	ENSG00000124882
R-HSA-1483166	Synthesis of PA	4/505	36/8848	0.147222	0.608425	ENSG00000115159/ENSG00000163898/ENSG00000116711/ENSG00000167588	GPD2/LIPH/PLA2G4A/GPD1	2820/200879/5321/2819	4	3	ENSG00000163898/ENSG00000116711/ENSG00000167588	1	ENSG00000115159
R-HSA-6783783	Interleukin-10 signaling	4/505	36/8848	0.147222	0.608425	ENSG00000108691/ENSG00000150782/ENSG00000102962/ENSG00000169245	CCL2/IL18/CCL22/CXCL10	6347/3606/6367/3627	4	4	ENSG00000108691/ENSG00000150782/ENSG00000102962/ENSG00000169245	0
R-HSA-216083	Integrin cell surface interactions	7/505	77/8848	0.148891	0.609546	ENSG00000130635/ENSG00000005961/ENSG00000142156/ENSG00000041982/ENSG00000139329/ENSG00000084636/ENSG00000154721	COL5A1/ITGA2B/COL6A1/TNC/LUM/COL16A1/JAM2	1289/3674/1291/3371/4060/1307/58494	7	5	ENSG00000130635/ENSG00000142156/ENSG00000041982/ENSG00000139329/ENSG00000084636	2	ENSG00000005961/ENSG00000154721
R-HSA-6806834	Signaling by MET	7/505	77/8848	0.148891	0.609546	ENSG00000130635/ENSG00000131746/ENSG00000196739/ENSG00000053747/ENSG00000147010/ENSG00000176945/ENSG00000105976	COL5A1/TNS4/COL27A1/LAMA3/SH3KBP1/MUC20/MET	1289/84951/85301/3909/30011/200958/4233	7	5	ENSG00000130635/ENSG00000196739/ENSG00000147010/ENSG00000176945/ENSG00000105976	2	ENSG00000131746/ENSG00000053747
R-HSA-397014	Muscle contraction	13/505	167/8848	0.157939	0.643565	ENSG00000096433/ENSG00000075461/ENSG00000101335/ENSG00000122786/ENSG00000135046/ENSG00000153956/ENSG00000136574/ENSG00000198626/ENSG00000114854/ENSG00000055118/ENSG00000177098/ENSG00000118729/ENSG00000169432	ITPR3/CACNG4/MYL9/CALD1/ANXA1/CACNA2D1/GATA4/RYR2/TNNC1/KCNH2/SCN4B/CASQ2/SCN9A	3710/27092/10398/800/301/781/2626/6262/7134/3757/6330/845/6335	13	9	ENSG00000075461/ENSG00000101335/ENSG00000122786/ENSG00000135046/ENSG00000153956/ENSG00000198626/ENSG00000114854/ENSG00000118729/ENSG00000169432	4	ENSG00000096433/ENSG00000136574/ENSG00000055118/ENSG00000177098
R-HSA-113501	Inhibition of replication initiation of damaged DNA by RB1/E2F1	2/505	13/8848	0.167579	0.655285	ENSG00000101412/ENSG00000198056	E2F1/PRIM1	1869/5557	2	0		2	ENSG00000101412/ENSG00000198056
R-HSA-1250347	SHC1 events in ERBB4 signaling	2/505	13/8848	0.167579	0.655285	ENSG00000124882/ENSG00000169752	EREG/NRG4	2069/145957	2	1	ENSG00000169752	1	ENSG00000124882
R-HSA-193775	Synthesis of bile acids and bile salts via 24-hydroxycholesterol	2/505	13/8848	0.167579	0.655285	ENSG00000151632/ENSG00000196139	AKR1C2/AKR1C3	1646/8644	2	2	ENSG00000151632/ENSG00000196139	0
R-HSA-202670	ERKs are inactivated	2/505	13/8848	0.167579	0.655285	ENSG00000120875/ENSG00000139318	DUSP4/DUSP6	1846/1848	2	0		2	ENSG00000120875/ENSG00000139318
R-HSA-2046104	alpha-linolenic (omega3) and linoleic (omega6) acid metabolism	2/505	13/8848	0.167579	0.655285	ENSG00000149485/ENSG00000134824	FADS1/FADS2	3992/9415	2	0		2	ENSG00000149485/ENSG00000134824
R-HSA-2046106	alpha-linolenic acid (ALA) metabolism	2/505	13/8848	0.167579	0.655285	ENSG00000149485/ENSG00000134824	FADS1/FADS2	3992/9415	2	0		2	ENSG00000149485/ENSG00000134824
R-HSA-2995383	Initiation of Nuclear Envelope Reformation	2/505	13/8848	0.167579	0.655285	ENSG00000113368/ENSG00000120802	LMNB1/TMPO	4001/7112	2	0		2	ENSG00000113368/ENSG00000120802
R-HSA-2995410	Nuclear Envelope Reassembly	2/505	13/8848	0.167579	0.655285	ENSG00000113368/ENSG00000120802	LMNB1/TMPO	4001/7112	2	0		2	ENSG00000113368/ENSG00000120802
R-HSA-8866910	TFAP2 (AP-2) family regulates transcription of growth factors and their receptors	2/505	13/8848	0.167579	0.655285	ENSG00000156802/ENSG00000008196	ATAD2/TFAP2B	29028/7021	2	1	ENSG00000008196	1	ENSG00000156802
R-HSA-9013507	NOTCH3 Activation and Transmission of Signal to the Nucleus	3/505	25/8848	0.168544	0.656117	ENSG00000214357/ENSG00000013810/ENSG00000107954	NEURL1B/TACC3/NEURL1	54492/10460/9148	3	0		3	ENSG00000214357/ENSG00000013810/ENSG00000107954
R-HSA-3371497	HSP90 chaperone cycle for steroid hormone receptors (SHR)	5/505	52/8848	0.173673	0.670099	ENSG00000123416/ENSG00000167552/ENSG00000127824/ENSG00000126803/ENSG00000104833	TUBA1B/TUBA1A/TUBA4A/HSPA2/TUBB4A	10376/7846/7277/3306/10382	5	3	ENSG00000167552/ENSG00000127824/ENSG00000104833	2	ENSG00000123416/ENSG00000126803
R-HSA-5620924	Intraflagellar transport	5/505	52/8848	0.173673	0.670099	ENSG00000123416/ENSG00000167552/ENSG00000119333/ENSG00000127824/ENSG00000104833	TUBA1B/TUBA1A/WDR34/TUBA4A/TUBB4A	10376/7846/89891/7277/10382	5	3	ENSG00000167552/ENSG00000127824/ENSG00000104833	2	ENSG00000123416/ENSG00000119333
R-HSA-166658	Complement cascade	4/505	39/8848	0.180753	0.682066	ENSG00000106804/ENSG00000197561/ENSG00000182326/ENSG00000117322	C5/ELANE/C1S/CR2	727/1991/716/1380	4	2	ENSG00000182326/ENSG00000117322	2	ENSG00000106804/ENSG00000197561
R-HSA-3214841	PKMTs methylate histone lysines	6/505	67/8848	0.182046	0.682066	ENSG00000109685/ENSG00000106462/ENSG00000158406/ENSG00000270276/ENSG00000197153/ENSG00000276966	NSD2/EZH2/HIST1H4H/HIST2H4B/HIST1H3J/HIST1H4E	7468/2146/8365/554313/8356/8367	6	2	ENSG00000158406/ENSG00000276966	4	ENSG00000109685/ENSG00000106462/ENSG00000270276/ENSG00000197153
R-HSA-3000170	Syndecan interactions	3/505	26/8848	0.182986	0.682066	ENSG00000169439/ENSG00000130635/ENSG00000041982	SDC2/COL5A1/TNC	6383/1289/3371	3	3	ENSG00000169439/ENSG00000130635/ENSG00000041982	0
R-HSA-1442490	Collagen degradation	5/505	53/8848	0.183444	0.682066	ENSG00000130635/ENSG00000142156/ENSG00000084636/ENSG00000197561/ENSG00000187955	COL5A1/COL6A1/COL16A1/ELANE/COL14A1	1289/1291/1307/1991/7373	5	4	ENSG00000130635/ENSG00000142156/ENSG00000084636/ENSG00000187955	1	ENSG00000197561
R-HSA-1482922	Acyl chain remodelling of PI	2/505	14/8848	0.188507	0.682066	ENSG00000105499/ENSG00000116711	PLA2G4C/PLA2G4A	8605/5321	2	2	ENSG00000105499/ENSG00000116711	0
R-HSA-162594	Early Phase of HIV Life Cycle	2/505	14/8848	0.188507	0.682066	ENSG00000105486/ENSG00000121966	LIG1/CXCR4	3978/7852	2	0		2	ENSG00000105486/ENSG00000121966
R-HSA-174411	Polymerase switching on the C-strand of the telomere	2/505	14/8848	0.188507	0.682066	ENSG00000132646/ENSG00000198056	PCNA/PRIM1	5111/5557	2	0		2	ENSG00000132646/ENSG00000198056
R-HSA-2032785	YAP1- and WWTR1 (TAZ)-stimulated gene expression	2/505	14/8848	0.188507	0.682066	ENSG00000118523/ENSG00000136574	CTGF/GATA4	1490/2626	2	1	ENSG00000118523	1	ENSG00000136574
R-HSA-2162123	Synthesis of Prostaglandins (PG) and Thromboxanes (TX)	2/505	14/8848	0.188507	0.682066	ENSG00000196139/ENSG00000164120	AKR1C3/HPGD	8644/3248	2	2	ENSG00000196139/ENSG00000164120	0
R-HSA-5083625	Defective GALNT3 causes familial hyperphosphatemic tumoral calcinosis (HFTC)	2/505	14/8848	0.188507	0.682066	ENSG00000176945/ENSG00000173702	MUC20/MUC13	200958/56667	2	2	ENSG00000176945/ENSG00000173702	0
R-HSA-5083632	Defective C1GALT1C1 causes Tn polyagglutination syndrome (TNPS)	2/505	14/8848	0.188507	0.682066	ENSG00000176945/ENSG00000173702	MUC20/MUC13	200958/56667	2	2	ENSG00000176945/ENSG00000173702	0
R-HSA-5083636	Defective GALNT12 causes colorectal cancer 1 (CRCS1)	2/505	14/8848	0.188507	0.682066	ENSG00000176945/ENSG00000173702	MUC20/MUC13	200958/56667	2	2	ENSG00000176945/ENSG00000173702	0
R-HSA-6785631	ERBB2 Regulates Cell Motility	2/505	14/8848	0.188507	0.682066	ENSG00000124882/ENSG00000169752	EREG/NRG4	2069/145957	2	1	ENSG00000169752	1	ENSG00000124882
R-HSA-69091	Polymerase switching	2/505	14/8848	0.188507	0.682066	ENSG00000132646/ENSG00000198056	PCNA/PRIM1	5111/5557	2	0		2	ENSG00000132646/ENSG00000198056
R-HSA-69109	Leading Strand Synthesis	2/505	14/8848	0.188507	0.682066	ENSG00000132646/ENSG00000198056	PCNA/PRIM1	5111/5557	2	0		2	ENSG00000132646/ENSG00000198056
R-HSA-1474228	Degradation of the extracellular matrix	9/505	113/8848	0.195783	0.705465	ENSG00000130635/ENSG00000158859/ENSG00000142156/ENSG00000053747/ENSG00000084636/ENSG00000197561/ENSG00000187955/ENSG00000077274/ENSG00000142449	COL5A1/ADAMTS4/COL6A1/LAMA3/COL16A1/ELANE/COL14A1/CAPN6/FBN3	1289/9507/1291/3909/1307/1991/7373/827/84467	9	5	ENSG00000130635/ENSG00000142156/ENSG00000084636/ENSG00000187955/ENSG00000077274	4	ENSG00000158859/ENSG00000053747/ENSG00000197561/ENSG00000142449
R-HSA-1482839	Acyl chain remodelling of PE	3/505	27/8848	0.197742	0.706683	ENSG00000105499/ENSG00000116711/ENSG00000168004	PLA2G4C/PLA2G4A/HRASLS5	8605/5321/117245	3	2	ENSG00000105499/ENSG00000116711	1	ENSG00000168004
R-HSA-389957	Prefoldin mediated transfer of substrate to CCT/TriC	3/505	27/8848	0.197742	0.706683	ENSG00000167552/ENSG00000127824/ENSG00000104833	TUBA1A/TUBA4A/TUBB4A	7846/7277/10382	3	3	ENSG00000167552/ENSG00000127824/ENSG00000104833	0
R-HSA-449147	Signaling by Interleukins	27/505	398/8848	0.198738	0.707347	ENSG00000008517/ENSG00000113368/ENSG00000129988/ENSG00000177606/ENSG00000108691/ENSG00000089685/ENSG00000120875/ENSG00000171791/ENSG00000137193/ENSG00000135046/ENSG00000150782/ENSG00000056736/ENSG00000196415/ENSG00000182636/ENSG00000012779/ENSG00000006016/ENSG00000173432/ENSG00000137752/ENSG00000122756/ENSG00000139318/ENSG00000102962/ENSG00000090376/ENSG00000197153/ENSG00000169245/ENSG00000168961…	IL32/LMNB1/LBP/JUN/CCL2/BIRC5/DUSP4/BCL2/PIM1/ANXA1/IL18/IL17RB/PRTN3/NDN/ALOX5/CRLF1/SAA1/CASP1/CNTFR/DUSP6/CCL22/IRAK3/HIST1H3J/CXCL10/LGALS9/IL22RA1/IL7	9235/4001/3929/3725/6347/332/1846/596/5292/301/3606/55540/5657/4692/240/9244/6288/834/1271/1848/6367/11213/8356/3627/3965/58985/3574	27	14	ENSG00000008517/ENSG00000129988/ENSG00000177606/ENSG00000108691/ENSG00000135046/ENSG00000150782/ENSG00000182636/ENSG00000012779/ENSG00000173432/ENSG00000137752/ENSG00000102962/ENSG00000169245/ENSG00000168961/ENSG00000104432	13	ENSG00000113368/ENSG00000089685/ENSG00000120875/ENSG00000171791/ENSG00000137193/ENSG00000056736/ENSG00000196415/ENSG00000006016/ENSG00000122756/ENSG00000139318/ENSG00000090376/ENSG00000197153/ENSG00000142677
R-HSA-977225	Amyloid fiber formation	7/505	84/8848	0.202493	0.7145	ENSG00000188486/ENSG00000158406/ENSG00000173432/ENSG00000270276/ENSG00000109205/ENSG00000197153/ENSG00000276966	H2AFX/HIST1H4H/SAA1/HIST2H4B/ODAM/HIST1H3J/HIST1H4E	3014/8365/6288/554313/54959/8356/8367	7	4	ENSG00000158406/ENSG00000173432/ENSG00000109205/ENSG00000276966	3	ENSG00000188486/ENSG00000270276/ENSG00000197153
R-HSA-174178	APC/C:Cdh1 mediated degradation of Cdc20 and other APC/C:Cdh1 targeted proteins in late mitosis/early G1	6/505	70/8848	0.208737	0.7145	ENSG00000164611/ENSG00000166851/ENSG00000175063/ENSG00000178999/ENSG00000117399/ENSG00000087586	PTTG1/PLK1/UBE2C/AURKB/CDC20/AURKA	9232/5347/11065/9212/991/6790	6	0		6	ENSG00000164611/ENSG00000166851/ENSG00000175063/ENSG00000178999/ENSG00000117399/ENSG00000087586
R-HSA-174184	Cdc20:Phospho-APC/C mediated degradation of Cyclin A	6/505	70/8848	0.208737	0.7145	ENSG00000175063/ENSG00000170312/ENSG00000117399/ENSG00000156970/ENSG00000145386/ENSG00000164109	UBE2C/CDK1/CDC20/BUB1B/CCNA2/MAD2L1	11065/983/991/701/890/4085	6	0		6	ENSG00000175063/ENSG00000170312/ENSG00000117399/ENSG00000156970/ENSG00000145386/ENSG00000164109
R-HSA-5576891	Cardiac conduction	9/505	115/8848	0.209658	0.7145	ENSG00000096433/ENSG00000075461/ENSG00000153956/ENSG00000136574/ENSG00000198626/ENSG00000055118/ENSG00000177098/ENSG00000118729/ENSG00000169432	ITPR3/CACNG4/CACNA2D1/GATA4/RYR2/KCNH2/SCN4B/CASQ2/SCN9A	3710/27092/781/2626/6262/3757/6330/845/6335	9	5	ENSG00000075461/ENSG00000153956/ENSG00000198626/ENSG00000118729/ENSG00000169432	4	ENSG00000096433/ENSG00000136574/ENSG00000055118/ENSG00000177098
R-HSA-1963640	GRB2 events in ERBB2 signaling	2/505	15/8848	0.209762	0.7145	ENSG00000124882/ENSG00000169752	EREG/NRG4	2069/145957	2	1	ENSG00000169752	1	ENSG00000124882
R-HSA-1963642	PI3K events in ERBB2 signaling	2/505	15/8848	0.209762	0.7145	ENSG00000124882/ENSG00000169752	EREG/NRG4	2069/145957	2	1	ENSG00000169752	1	ENSG00000124882
R-HSA-2142845	Hyaluronan metabolism	2/505	15/8848	0.209762	0.7145	ENSG00000072571/ENSG00000103044	HMMR/HAS3	3161/3038	2	0		2	ENSG00000072571/ENSG00000103044
R-HSA-2691230	Signaling by NOTCH1 HD Domain Mutants in Cancer	2/505	15/8848	0.209762	0.7145	ENSG00000214357/ENSG00000107954	NEURL1B/NEURL1	54492/9148	2	0		2	ENSG00000214357/ENSG00000107954
R-HSA-2691232	Constitutive Signaling by NOTCH1 HD Domain Mutants	2/505	15/8848	0.209762	0.7145	ENSG00000214357/ENSG00000107954	NEURL1B/NEURL1	54492/9148	2	0		2	ENSG00000214357/ENSG00000107954
R-HSA-5686938	Regulation of TLR by endogenous ligand	2/505	15/8848	0.209762	0.7145	ENSG00000129988/ENSG00000185303	LBP/SFTPA2	3929/729238	2	2	ENSG00000129988/ENSG00000185303	0
R-HSA-8875360	InlB-mediated entry of Listeria monocytogenes into host cell	2/505	15/8848	0.209762	0.7145	ENSG00000147010/ENSG00000105976	SH3KBP1/MET	30011/4233	2	2	ENSG00000147010/ENSG00000105976	0
R-HSA-192105	Synthesis of bile acids and bile salts	3/505	28/8848	0.212771	0.719132	ENSG00000168306/ENSG00000151632/ENSG00000196139	ACOX2/AKR1C2/AKR1C3	8309/1646/8644	3	2	ENSG00000151632/ENSG00000196139	1	ENSG00000168306
R-HSA-389661	Glyoxylate metabolism and glycine degradation	3/505	28/8848	0.212771	0.719132	ENSG00000181192/ENSG00000203797/ENSG00000175536	DHTKD1/DDO/LIPT2	55526/8528/387787	3	1	ENSG00000203797	2	ENSG00000181192/ENSG00000175536
R-HSA-193648	NRAGE signals death through JNK	5/505	56/8848	0.213895	0.720141	ENSG00000137135/ENSG00000114346/ENSG00000153094/ENSG00000156299/ENSG00000146426	ARHGEF39/ECT2/BCL2L11/TIAM1/TIAM2	84904/1894/10018/7074/26230	5	1	ENSG00000146426	4	ENSG00000137135/ENSG00000114346/ENSG00000153094/ENSG00000156299
R-HSA-352230	Amino acid transport across the plasma membrane	3/505	29/8848	0.228035	0.752386	ENSG00000115902/ENSG00000188338/ENSG00000149150	SLC1A4/SLC38A3/SLC43A1	6509/10991/8501	3	0		3	ENSG00000115902/ENSG00000188338/ENSG00000149150
R-HSA-109606	Intrinsic Pathway for Apoptosis	4/505	43/8848	0.22885	0.752386	ENSG00000101412/ENSG00000171791/ENSG00000153094/ENSG00000073282	E2F1/BCL2/BCL2L11/TP63	1869/596/10018/8626	4	0		4	ENSG00000101412/ENSG00000171791/ENSG00000153094/ENSG00000073282
R-HSA-5633008	TP53 Regulates Transcription of Cell Death Genes	4/505	43/8848	0.22885	0.752386	ENSG00000089685/ENSG00000137752/ENSG00000104419/ENSG00000073282	BIRC5/CASP1/NDRG1/TP63	332/834/10397/8626	4	1	ENSG00000137752	3	ENSG00000089685/ENSG00000104419/ENSG00000073282
R-HSA-140875	Common Pathway of Fibrin Clot Formation	2/505	16/8848	0.231238	0.752386	ENSG00000196415/ENSG00000115718	PRTN3/PROC	5657/5624	2	1	ENSG00000115718	1	ENSG00000196415
R-HSA-163560	Triglyceride catabolism	2/505	16/8848	0.231238	0.752386	ENSG00000115159/ENSG00000170231	GPD2/FABP6	2820/2172	2	1	ENSG00000170231	1	ENSG00000115159
R-HSA-388844	Receptor-type tyrosine-protein phosphatases	2/505	16/8848	0.231238	0.752386	ENSG00000184564/ENSG00000143847	SLITRK6/PPFIA4	84189/8497	2	0		2	ENSG00000184564/ENSG00000143847
R-HSA-399954	Sema3A PAK dependent Axon repulsion	2/505	16/8848	0.231238	0.752386	ENSG00000099250/ENSG00000077264	NRP1/PAK3	8829/5063	2	2	ENSG00000099250/ENSG00000077264	0
R-HSA-6788467	IL-6-type cytokine receptor ligand interactions	2/505	16/8848	0.231238	0.752386	ENSG00000006016/ENSG00000122756	CRLF1/CNTFR	9244/1271	2	0		2	ENSG00000006016/ENSG00000122756
R-HSA-8849932	Synaptic adhesion-like molecules	2/505	16/8848	0.231238	0.752386	ENSG00000105464/ENSG00000156564	GRIN2D/LRFN2	2906/57497	2	0		2	ENSG00000105464/ENSG00000156564
R-HSA-73728	RNA Polymerase I Promoter Opening	5/505	58/8848	0.235024	0.761864	ENSG00000188486/ENSG00000158406/ENSG00000270276/ENSG00000197153/ENSG00000276966	H2AFX/HIST1H4H/HIST2H4B/HIST1H3J/HIST1H4E	3014/8365/554313/8356/8367	5	2	ENSG00000158406/ENSG00000276966	3	ENSG00000188486/ENSG00000270276/ENSG00000197153
R-HSA-373080	Class B/2 (Secretin family receptors)	6/505	73/8848	0.236706	0.764472	ENSG00000114450/ENSG00000148926/ENSG00000085741/ENSG00000127507/ENSG00000125084/ENSG00000145040	GNB4/ADM/WNT11/ADGRE2/WNT1/UCN2	59345/133/7481/30817/7471/90226	6	4	ENSG00000148926/ENSG00000085741/ENSG00000127507/ENSG00000145040	2	ENSG00000114450/ENSG00000125084
R-HSA-2122948	Activated NOTCH1 Transmits Signal to the Nucleus	3/505	30/8848	0.243496	0.78062	ENSG00000214357/ENSG00000018236/ENSG00000107954	NEURL1B/CNTN1/NEURL1	54492/1272/9148	3	1	ENSG00000018236	2	ENSG00000214357/ENSG00000107954
R-HSA-8866652	Synthesis of active ubiquitin: roles of E1 and E2 enzymes	3/505	30/8848	0.243496	0.78062	ENSG00000175063/ENSG00000108106/ENSG00000077152	UBE2C/UBE2S/UBE2T	11065/27338/29089	3	0		3	ENSG00000175063/ENSG00000108106/ENSG00000077152
R-HSA-3906995	Diseases associated with O-glycosylation of proteins	5/505	59/8848	0.245802	0.780917	ENSG00000166106/ENSG00000158859/ENSG00000176945/ENSG00000173702/ENSG00000262655	ADAMTS15/ADAMTS4/MUC20/MUC13/SPON1	170689/9507/200958/56667/10418	5	3	ENSG00000176945/ENSG00000173702/ENSG00000262655	2	ENSG00000166106/ENSG00000158859
R-HSA-4086398	Ca2+ pathway	5/505	59/8848	0.245802	0.780917	ENSG00000096433/ENSG00000114450/ENSG00000152284/ENSG00000085741/ENSG00000185532	ITPR3/GNB4/TCF7L1/WNT11/PRKG1	3710/59345/83439/7481/5592	5	3	ENSG00000152284/ENSG00000085741/ENSG00000185532	2	ENSG00000096433/ENSG00000114450
R-HSA-163125	Post-translational modification: synthesis of GPI-anchored proteins	6/505	74/8848	0.246275	0.780917	ENSG00000163975/ENSG00000156535/ENSG00000149972/ENSG00000113805/ENSG00000159871/ENSG00000182667	MELTF/CD109/CNTN5/CNTN3/LYPD5/NTM	4241/135228/53942/5067/284348/50863	6	3	ENSG00000149972/ENSG00000113805/ENSG00000182667	3	ENSG00000163975/ENSG00000156535/ENSG00000159871
R-HSA-8936459	RUNX1 regulates genes involved in megakaryocyte differentiation and platelet function	7/505	90/8848	0.253446	0.800743	ENSG00000101335/ENSG00000005961/ENSG00000188486/ENSG00000158406/ENSG00000270276/ENSG00000197153/ENSG00000276966	MYL9/ITGA2B/H2AFX/HIST1H4H/HIST2H4B/HIST1H3J/HIST1H4E	10398/3674/3014/8365/554313/8356/8367	7	3	ENSG00000101335/ENSG00000158406/ENSG00000276966	4	ENSG00000005961/ENSG00000188486/ENSG00000270276/ENSG00000197153
R-HSA-5625886	Activated PKN1 stimulates transcription of AR (androgen receptor) regulated genes KLK2 and KLK3	5/505	60/8848	0.256706	0.801246	ENSG00000188486/ENSG00000158406/ENSG00000270276/ENSG00000197153/ENSG00000276966	H2AFX/HIST1H4H/HIST2H4B/HIST1H3J/HIST1H4E	3014/8365/554313/8356/8367	5	2	ENSG00000158406/ENSG00000276966	3	ENSG00000188486/ENSG00000270276/ENSG00000197153
R-HSA-156590	Glutathione conjugation	3/505	31/8848	0.259119	0.801246	ENSG00000213366/ENSG00000099998/ENSG00000134201	GSTM2/GGT5/GSTM5	2946/2687/2949	3	2	ENSG00000213366/ENSG00000134201	1	ENSG00000099998
R-HSA-1912408	Pre-NOTCH Transcription and Translation	3/505	31/8848	0.259119	0.801246	ENSG00000101412/ENSG00000177606/ENSG00000163435	E2F1/JUN/ELF3	1869/3725/1999	3	2	ENSG00000177606/ENSG00000163435	1	ENSG00000101412
R-HSA-1980145	Signaling by NOTCH2	3/505	31/8848	0.259119	0.801246	ENSG00000214357/ENSG00000018236/ENSG00000107954	NEURL1B/CNTN1/NEURL1	54492/1272/9148	3	1	ENSG00000018236	2	ENSG00000214357/ENSG00000107954
R-HSA-2173782	Binding and Uptake of Ligands by Scavenger Receptors	3/505	31/8848	0.259119	0.801246	ENSG00000173432/ENSG00000113140/ENSG00000100342	SAA1/SPARC/APOL1	6288/6678/8542	3	2	ENSG00000173432/ENSG00000100342	1	ENSG00000113140
R-HSA-450282	MAPK targets/ Nuclear events mediated by MAP kinases	3/505	31/8848	0.259119	0.801246	ENSG00000177606/ENSG00000120875/ENSG00000139318	JUN/DUSP4/DUSP6	3725/1846/1848	3	1	ENSG00000177606	2	ENSG00000120875/ENSG00000139318
R-HSA-3214842	HDMs demethylate histones	4/505	46/8848	0.266783	0.819137	ENSG00000158406/ENSG00000270276/ENSG00000197153/ENSG00000276966	HIST1H4H/HIST2H4B/HIST1H3J/HIST1H4E	8365/554313/8356/8367	4	2	ENSG00000158406/ENSG00000276966	2	ENSG00000270276/ENSG00000197153
R-HSA-9012852	Signaling by NOTCH3	4/505	46/8848	0.266783	0.819137	ENSG00000214357/ENSG00000013810/ENSG00000126787/ENSG00000107954	NEURL1B/TACC3/DLGAP5/NEURL1	54492/10460/9787/9148	4	0		4	ENSG00000214357/ENSG00000013810/ENSG00000126787/ENSG00000107954
R-HSA-8978868	Fatty acid metabolism	12/505	171/8848	0.2707	0.820839	ENSG00000149485/ENSG00000134824/ENSG00000168306/ENSG00000140465/ENSG00000012779/ENSG00000196139/ENSG00000116711/ENSG00000099998/ENSG00000145284/ENSG00000164120/ENSG00000130649/ENSG00000142973	FADS1/FADS2/ACOX2/CYP1A1/ALOX5/AKR1C3/PLA2G4A/GGT5/SCD5/HPGD/CYP2E1/CYP4B1	3992/9415/8309/1543/240/8644/5321/2687/79966/3248/1571/1580	12	8	ENSG00000140465/ENSG00000012779/ENSG00000196139/ENSG00000116711/ENSG00000145284/ENSG00000164120/ENSG00000130649/ENSG00000142973	4	ENSG00000149485/ENSG00000134824/ENSG00000168306/ENSG00000099998
R-HSA-4420097	VEGFA-VEGFR2 Pathway	7/505	92/8848	0.27123	0.820839	ENSG00000096433/ENSG00000055163/ENSG00000116701/ENSG00000129946/ENSG00000164867/ENSG00000167601/ENSG00000077264	ITPR3/CYFIP2/NCF2/SHC2/NOS3/AXL/PAK3	3710/26999/4688/25759/4846/558/5063	7	5	ENSG00000055163/ENSG00000116701/ENSG00000129946/ENSG00000164867/ENSG00000077264	2	ENSG00000096433/ENSG00000167601
R-HSA-2243919	Crosslinking of collagen fibrils	2/505	18/8848	0.274487	0.820839	ENSG00000115318/ENSG00000113083	LOXL3/LOX	84695/4015	2	1	ENSG00000113083	1	ENSG00000115318
R-HSA-3560783	Defective B4GALT7 causes EDS, progeroid type	2/505	18/8848	0.274487	0.820839	ENSG00000169439/ENSG00000173546	SDC2/CSPG4	6383/1464	2	1	ENSG00000169439	1	ENSG00000173546
R-HSA-3560801	Defective B3GAT3 causes JDSSDHD	2/505	18/8848	0.274487	0.820839	ENSG00000169439/ENSG00000173546	SDC2/CSPG4	6383/1464	2	1	ENSG00000169439	1	ENSG00000173546
R-HSA-4420332	Defective B3GALT6 causes EDSP2 and SEMDJL1	2/505	18/8848	0.274487	0.820839	ENSG00000169439/ENSG00000173546	SDC2/CSPG4	6383/1464	2	1	ENSG00000169439	1	ENSG00000173546
R-HSA-5621480	Dectin-2 family	2/505	18/8848	0.274487	0.820839	ENSG00000176945/ENSG00000173702	MUC20/MUC13	200958/56667	2	2	ENSG00000176945/ENSG00000173702	0
R-HSA-5656169	Termination of translesion DNA synthesis	3/505	32/8848	0.274868	0.820839	ENSG00000132646/ENSG00000166803/ENSG00000182179	PCNA/PCLAF/UBA7	5111/9768/7318	3	1	ENSG00000182179	2	ENSG00000132646/ENSG00000166803
R-HSA-3781865	Diseases of glycosylation	9/505	125/8848	0.284228	0.845894	ENSG00000169439/ENSG00000166106/ENSG00000158859/ENSG00000139329/ENSG00000173546/ENSG00000176945/ENSG00000173702/ENSG00000262655/ENSG00000122176	SDC2/ADAMTS15/ADAMTS4/LUM/CSPG4/MUC20/MUC13/SPON1/FMOD	6383/170689/9507/4060/1464/200958/56667/10418/2331	9	6	ENSG00000169439/ENSG00000139329/ENSG00000176945/ENSG00000173702/ENSG00000262655/ENSG00000122176	3	ENSG00000166106/ENSG00000158859/ENSG00000173546
R-HSA-373755	Semaphorin interactions	5/505	63/8848	0.290055	0.85237	ENSG00000101335/ENSG00000138623/ENSG00000099250/ENSG00000077264/ENSG00000105976	MYL9/SEMA7A/NRP1/PAK3/MET	10398/8482/8829/5063/4233	5	5	ENSG00000101335/ENSG00000138623/ENSG00000099250/ENSG00000077264/ENSG00000105976	0
R-HSA-427359	SIRT1 negatively regulates rRNA expression	5/505	63/8848	0.290055	0.85237	ENSG00000188486/ENSG00000158406/ENSG00000270276/ENSG00000197153/ENSG00000276966	H2AFX/HIST1H4H/HIST2H4B/HIST1H3J/HIST1H4E	3014/8365/554313/8356/8367	5	2	ENSG00000158406/ENSG00000276966	3	ENSG00000188486/ENSG00000270276/ENSG00000197153
R-HSA-5083635	Defective B3GALTL causes Peters-plus syndrome (PpS)	3/505	33/8848	0.290711	0.85237	ENSG00000166106/ENSG00000158859/ENSG00000262655	ADAMTS15/ADAMTS4/SPON1	170689/9507/10418	3	1	ENSG00000262655	2	ENSG00000166106/ENSG00000158859
R-HSA-5617472	Activation of anterior HOX genes in hindbrain development during early embryogenesis	8/505	110/8848	0.291292	0.85237	ENSG00000177606/ENSG00000188486/ENSG00000106462/ENSG00000158406/ENSG00000270276/ENSG00000197153/ENSG00000276966/ENSG00000105997	JUN/H2AFX/EZH2/HIST1H4H/HIST2H4B/HIST1H3J/HIST1H4E/HOXA3	3725/3014/2146/8365/554313/8356/8367/3200	8	3	ENSG00000177606/ENSG00000158406/ENSG00000276966	5	ENSG00000188486/ENSG00000106462/ENSG00000270276/ENSG00000197153/ENSG00000105997
R-HSA-5619507	Activation of HOX genes during differentiation	8/505	110/8848	0.291292	0.85237	ENSG00000177606/ENSG00000188486/ENSG00000106462/ENSG00000158406/ENSG00000270276/ENSG00000197153/ENSG00000276966/ENSG00000105997	JUN/H2AFX/EZH2/HIST1H4H/HIST2H4B/HIST1H3J/HIST1H4E/HOXA3	3725/3014/2146/8365/554313/8356/8367/3200	8	3	ENSG00000177606/ENSG00000158406/ENSG00000276966	5	ENSG00000188486/ENSG00000106462/ENSG00000270276/ENSG00000197153/ENSG00000105997
R-HSA-171306	Packaging Of Telomere Ends	4/505	48/8848	0.292671	0.853543	ENSG00000188486/ENSG00000158406/ENSG00000270276/ENSG00000276966	H2AFX/HIST1H4H/HIST2H4B/HIST1H4E	3014/8365/554313/8367	4	2	ENSG00000158406/ENSG00000276966	2	ENSG00000188486/ENSG00000270276
R-HSA-176407	Conversion from APC/C:Cdc20 to APC/C:Cdh1 in late anaphase	2/505	19/8848	0.296101	0.857807	ENSG00000175063/ENSG00000117399	UBE2C/CDC20	11065/991	2	0		2	ENSG00000175063/ENSG00000117399
R-HSA-3928664	Ephrin signaling	2/505	19/8848	0.296101	0.857807	ENSG00000125266/ENSG00000077264	EFNB2/PAK3	1948/5063	2	2	ENSG00000125266/ENSG00000077264	0
R-HSA-5683057	MAPK family signaling cascades	17/505	257/8848	0.298693	0.861892	ENSG00000170312/ENSG00000163171/ENSG00000177606/ENSG00000120875/ENSG00000005961/ENSG00000138166/ENSG00000175832/ENSG00000120129/ENSG00000129946/ENSG00000154188/ENSG00000139318/ENSG00000124882/ENSG00000130829/ENSG00000105464/ENSG00000169752/ENSG00000077264/ENSG00000105976	CDK1/CDC42EP3/JUN/DUSP4/ITGA2B/DUSP5/ETV4/DUSP1/SHC2/ANGPT1/DUSP6/EREG/DUSP9/GRIN2D/NRG4/PAK3/MET	983/10602/3725/1846/3674/1847/2118/1843/25759/284/1848/2069/1852/2906/145957/5063/4233	17	7	ENSG00000163171/ENSG00000177606/ENSG00000120129/ENSG00000129946/ENSG00000169752/ENSG00000077264/ENSG00000105976	10	ENSG00000170312/ENSG00000120875/ENSG00000005961/ENSG00000138166/ENSG00000175832/ENSG00000154188/ENSG00000139318/ENSG00000124882/ENSG00000130829/ENSG00000105464
R-HSA-212165	Epigenetic regulation of gene expression	10/505	143/8848	0.299488	0.861892	ENSG00000119403/ENSG00000276043/ENSG00000124795/ENSG00000188486/ENSG00000106462/ENSG00000158406/ENSG00000088305/ENSG00000270276/ENSG00000197153/ENSG00000276966	PHF19/UHRF1/DEK/H2AFX/EZH2/HIST1H4H/DNMT3B/HIST2H4B/HIST1H3J/HIST1H4E	26147/29128/7913/3014/2146/8365/1789/554313/8356/8367	10	2	ENSG00000158406/ENSG00000276966	8	ENSG00000119403/ENSG00000276043/ENSG00000124795/ENSG00000188486/ENSG00000106462/ENSG00000088305/ENSG00000270276/ENSG00000197153
R-HSA-73893	DNA Damage Bypass	4/505	49/8848	0.30574	0.862478	ENSG00000132646/ENSG00000143476/ENSG00000166803/ENSG00000182179	PCNA/DTL/PCLAF/UBA7	5111/51514/9768/7318	4	1	ENSG00000182179	3	ENSG00000132646/ENSG00000143476/ENSG00000166803
R-HSA-1296072	Voltage gated Potassium channels	3/505	34/8848	0.306615	0.862478	ENSG00000158445/ENSG00000164794/ENSG00000055118	KCNB1/KCNV1/KCNH2	3745/27012/3757	3	2	ENSG00000158445/ENSG00000164794	1	ENSG00000055118
R-HSA-2129379	Molecules associated with elastic fibres	3/505	34/8848	0.306615	0.862478	ENSG00000092969/ENSG00000077942/ENSG00000142449	TGFB2/FBLN1/FBN3	7042/2192/84467	3	1	ENSG00000092969	2	ENSG00000077942/ENSG00000142449
R-HSA-3301854	Nuclear Pore Complex (NPC) Disassembly	3/505	34/8848	0.306615	0.862478	ENSG00000170312/ENSG00000134057/ENSG00000157456	CDK1/CCNB1/CCNB2	983/891/9133	3	0		3	ENSG00000170312/ENSG00000134057/ENSG00000157456
R-HSA-445355	Smooth Muscle Contraction	3/505	34/8848	0.306615	0.862478	ENSG00000101335/ENSG00000122786/ENSG00000135046	MYL9/CALD1/ANXA1	10398/800/301	3	3	ENSG00000101335/ENSG00000122786/ENSG00000135046	0
R-HSA-5173214	O-glycosylation of TSR domain-containing proteins	3/505	34/8848	0.306615	0.862478	ENSG00000166106/ENSG00000158859/ENSG00000262655	ADAMTS15/ADAMTS4/SPON1	170689/9507/10418	3	1	ENSG00000262655	2	ENSG00000166106/ENSG00000158859
R-HSA-6803157	Antimicrobial peptides	3/505	34/8848	0.306615	0.862478	ENSG00000161031/ENSG00000196415/ENSG00000197561	PGLYRP2/PRTN3/ELANE	114770/5657/1991	3	0		3	ENSG00000161031/ENSG00000196415/ENSG00000197561
R-HSA-416482	G alpha (12/13) signalling events	6/505	81/8848	0.315873	0.879241	ENSG00000137135/ENSG00000114346/ENSG00000114450/ENSG00000156299/ENSG00000146426/ENSG00000170214	ARHGEF39/ECT2/GNB4/TIAM1/TIAM2/ADRA1B	84904/1894/59345/7074/26230/147	6	2	ENSG00000146426/ENSG00000170214	4	ENSG00000137135/ENSG00000114346/ENSG00000114450/ENSG00000156299
R-HSA-189200	Cellular hexose transport	2/505	20/8848	0.317616	0.879241	ENSG00000197496/ENSG00000146411	SLC2A10/SLC2A12	81031/154091	2	1	ENSG00000146411	1	ENSG00000197496
R-HSA-6807004	Negative regulation of MET activity	2/505	20/8848	0.317616	0.879241	ENSG00000147010/ENSG00000105976	SH3KBP1/MET	30011/4233	2	2	ENSG00000147010/ENSG00000105976	0
R-HSA-8876384	Listeria monocytogenes entry into host cells	2/505	20/8848	0.317616	0.879241	ENSG00000147010/ENSG00000105976	SH3KBP1/MET	30011/4233	2	2	ENSG00000147010/ENSG00000105976	0
R-HSA-977068	Termination of O-glycan biosynthesis	2/505	20/8848	0.317616	0.879241	ENSG00000176945/ENSG00000173702	MUC20/MUC13	200958/56667	2	2	ENSG00000176945/ENSG00000173702	0
R-HSA-9006934	Signaling by Receptor Tyrosine Kinases	26/505	411/8848	0.319925	0.882832	ENSG00000130635/ENSG00000096433/ENSG00000131746/ENSG00000055163/ENSG00000120875/ENSG00000196739/ENSG00000142156/ENSG00000053747/ENSG00000116701/ENSG00000129946/ENSG00000125848/ENSG00000156299/ENSG00000147010/ENSG00000164056/ENSG00000139318/ENSG00000164867/ENSG00000124882/ENSG00000176945/ENSG00000170962/ENSG00000011201/ENSG00000167601/ENSG00000169752/ENSG00000099250/ENSG00000077264/ENSG00000105976…	COL5A1/ITPR3/TNS4/CYFIP2/DUSP4/COL27A1/COL6A1/LAMA3/NCF2/SHC2/FLRT3/TIAM1/SH3KBP1/SPRY1/DUSP6/NOS3/EREG/MUC20/PDGFD/ANOS1/AXL/NRG4/NRP1/PAK3/MET/PGF	1289/3710/84951/26999/1846/85301/1291/3909/4688/25759/23767/7074/30011/10252/1848/4846/2069/200958/80310/3730/558/145957/8829/5063/4233/5228	26	17	ENSG00000130635/ENSG00000055163/ENSG00000196739/ENSG00000142156/ENSG00000116701/ENSG00000129946/ENSG00000125848/ENSG00000147010/ENSG00000164056/ENSG00000164867/ENSG00000176945/ENSG00000170962/ENSG00000011201/ENSG00000169752/ENSG00000099250/ENSG00000077264/ENSG00000105976	9	ENSG00000096433/ENSG00000131746/ENSG00000120875/ENSG00000053747/ENSG00000156299/ENSG00000139318/ENSG00000124882/ENSG00000167601/ENSG00000119630
R-HSA-68867	Assembly of the pre-replicative complex	5/505	66/8848	0.324114	0.889313	ENSG00000167513/ENSG00000101412/ENSG00000007968/ENSG00000112312/ENSG00000085840	CDT1/E2F1/E2F2/GMNN/ORC1	81620/1869/1870/51053/4998	5	0		5	ENSG00000167513/ENSG00000101412/ENSG00000007968/ENSG00000112312/ENSG00000085840
R-HSA-112315	Transmission across Chemical Synapses	12/505	179/8848	0.324314	0.889313	ENSG00000114200/ENSG00000075461/ENSG00000114450/ENSG00000138031/ENSG00000153956/ENSG00000143847/ENSG00000079215/ENSG00000108576/ENSG00000105464/ENSG00000162989/ENSG00000104490/ENSG00000160716	BCHE/CACNG4/GNB4/ADCY3/CACNA2D1/PPFIA4/SLC1A3/SLC6A4/GRIN2D/KCNJ3/NCALD/CHRNB2	590/27092/59345/109/781/8497/6507/6532/2906/3760/83988/1141	12	6	ENSG00000075461/ENSG00000153956/ENSG00000079215/ENSG00000108576/ENSG00000104490/ENSG00000160716	6	ENSG00000114200/ENSG00000114450/ENSG00000138031/ENSG00000143847/ENSG00000105464/ENSG00000162989
R-HSA-2219530	Constitutive Signaling by Aberrant PI3K in Cancer	4/505	51/8848	0.332039	0.906699	ENSG00000140009/ENSG00000124882/ENSG00000169752/ENSG00000105976	ESR2/EREG/NRG4/MET	2100/2069/145957/4233	4	3	ENSG00000140009/ENSG00000169752/ENSG00000105976	1	ENSG00000124882
R-HSA-6804757	Regulation of TP53 Degradation	3/505	36/8848	0.33849	0.906699	ENSG00000170312/ENSG00000145386/ENSG00000118515	CDK1/CCNA2/SGK1	983/890/6446	3	1	ENSG00000118515	2	ENSG00000170312/ENSG00000145386
R-HSA-1250196	SHC1 events in ERBB2 signaling	2/505	21/8848	0.338972	0.906699	ENSG00000124882/ENSG00000169752	EREG/NRG4	2069/145957	2	1	ENSG00000169752	1	ENSG00000124882
R-HSA-1810476	RIP-mediated NFkB activation via ZBP1	2/505	21/8848	0.338972	0.906699	ENSG00000173432/ENSG00000164342	SAA1/TLR3	6288/7098	2	2	ENSG00000173432/ENSG00000164342	0
R-HSA-186712	Regulation of beta-cell development	2/505	21/8848	0.338972	0.906699	ENSG00000173404/ENSG00000169856	INSM1/ONECUT1	3642/3175	2	0		2	ENSG00000173404/ENSG00000169856
R-HSA-210500	Glutamate Neurotransmitter Release Cycle	2/505	21/8848	0.338972	0.906699	ENSG00000143847/ENSG00000079215	PPFIA4/SLC1A3	8497/6507	2	1	ENSG00000079215	1	ENSG00000143847
R-HSA-5651801	PCNA-Dependent Long Patch Base Excision Repair	2/505	21/8848	0.338972	0.906699	ENSG00000132646/ENSG00000105486	PCNA/LIG1	5111/3978	2	0		2	ENSG00000132646/ENSG00000105486
R-HSA-8978934	Metabolism of cofactors	2/505	21/8848	0.338972	0.906699	ENSG00000228716/ENSG00000164867	DHFR/NOS3	1719/4846	2	1	ENSG00000164867	1	ENSG00000228716
R-HSA-381676	Glucagon-like Peptide-1 (GLP1) regulates insulin secretion	3/505	37/8848	0.354405	0.939335	ENSG00000096433/ENSG00000114450/ENSG00000158445	ITPR3/GNB4/KCNB1	3710/59345/3745	3	1	ENSG00000158445	2	ENSG00000096433/ENSG00000114450
R-HSA-5362517	Signaling by Retinoic Acid	3/505	37/8848	0.354405	0.939335	ENSG00000196139/ENSG00000166426/ENSG00000003137	AKR1C3/CRABP1/CYP26B1	8644/1381/56603	3	2	ENSG00000196139/ENSG00000003137	1	ENSG00000166426
R-HSA-6806003	Regulation of TP53 Expression and Degradation	3/505	37/8848	0.354405	0.939335	ENSG00000170312/ENSG00000145386/ENSG00000118515	CDK1/CCNA2/SGK1	983/890/6446	3	1	ENSG00000118515	2	ENSG00000170312/ENSG00000145386
R-HSA-8957322	Metabolism of steroids	9/505	134/8848	0.356512	0.940191	ENSG00000108786/ENSG00000186480/ENSG00000143815/ENSG00000168306/ENSG00000111012/ENSG00000151632/ENSG00000196139/ENSG00000170231/ENSG00000087076	HSD17B1/INSIG1/LBR/ACOX2/CYP27B1/AKR1C2/AKR1C3/FABP6/HSD17B14	3292/3638/3930/8309/1594/1646/8644/2172/51171	9	5	ENSG00000108786/ENSG00000151632/ENSG00000196139/ENSG00000170231/ENSG00000087076	4	ENSG00000186480/ENSG00000143815/ENSG00000168306/ENSG00000111012
R-HSA-198753	ERK/MAPK targets	2/505	22/8848	0.360119	0.940191	ENSG00000120875/ENSG00000139318	DUSP4/DUSP6	1846/1848	2	0		2	ENSG00000120875/ENSG00000139318
R-HSA-392154	Nitric oxide stimulates guanylate cyclase	2/505	22/8848	0.360119	0.940191	ENSG00000164867/ENSG00000185532	NOS3/PRKG1	4846/5592	2	2	ENSG00000164867/ENSG00000185532	0
R-HSA-5576893	Phase 2 - plateau phase	2/505	22/8848	0.360119	0.940191	ENSG00000075461/ENSG00000153956	CACNG4/CACNA2D1	27092/781	2	2	ENSG00000075461/ENSG00000153956	0
R-HSA-6783589	Interleukin-6 family signaling	2/505	22/8848	0.360119	0.940191	ENSG00000006016/ENSG00000122756	CRLF1/CNTFR	9244/1271	2	0		2	ENSG00000006016/ENSG00000122756
R-HSA-5250924	B-WICH complex positively regulates rRNA expression	6/505	86/8848	0.367318	0.956123	ENSG00000124795/ENSG00000188486/ENSG00000158406/ENSG00000270276/ENSG00000197153/ENSG00000276966	DEK/H2AFX/HIST1H4H/HIST2H4B/HIST1H3J/HIST1H4E	7913/3014/8365/554313/8356/8367	6	2	ENSG00000158406/ENSG00000276966	4	ENSG00000124795/ENSG00000188486/ENSG00000270276/ENSG00000197153
R-HSA-157118	Signaling by NOTCH	8/505	119/8848	0.369073	0.957831	ENSG00000214357/ENSG00000013810/ENSG00000126787/ENSG00000101412/ENSG00000177606/ENSG00000163435/ENSG00000018236/ENSG00000107954	NEURL1B/TACC3/DLGAP5/E2F1/JUN/ELF3/CNTN1/NEURL1	54492/10460/9787/1869/3725/1999/1272/9148	8	3	ENSG00000177606/ENSG00000163435/ENSG00000018236	5	ENSG00000214357/ENSG00000013810/ENSG00000126787/ENSG00000101412/ENSG00000107954
R-HSA-1251985	Nuclear signaling by ERBB4	2/505	23/8848	0.38101	0.973044	ENSG00000124882/ENSG00000169752	EREG/NRG4	2069/145957	2	1	ENSG00000169752	1	ENSG00000124882
R-HSA-375280	Amine ligand-binding receptors	2/505	23/8848	0.38101	0.973044	ENSG00000170214/ENSG00000147246	ADRA1B/HTR2C	147/3358	2	2	ENSG00000170214/ENSG00000147246	0
R-HSA-418592	ADP signalling through P2Y purinoceptor 1	2/505	23/8848	0.38101	0.973044	ENSG00000114450/ENSG00000116711	GNB4/PLA2G4A	59345/5321	2	1	ENSG00000116711	1	ENSG00000114450
R-HSA-449836	Other interleukin signaling	2/505	23/8848	0.38101	0.973044	ENSG00000008517/ENSG00000196415	IL32/PRTN3	9235/5657	2	1	ENSG00000008517	1	ENSG00000196415
R-HSA-3214858	RMTs methylate histone arginines	5/505	71/8848	0.38163	0.973044	ENSG00000188486/ENSG00000158406/ENSG00000270276/ENSG00000197153/ENSG00000276966	H2AFX/HIST1H4H/HIST2H4B/HIST1H3J/HIST1H4E	3014/8365/554313/8356/8367	5	2	ENSG00000158406/ENSG00000276966	3	ENSG00000188486/ENSG00000270276/ENSG00000197153
R-HSA-427389	ERCC6 (CSB) and EHMT2 (G9a) positively regulate rRNA expression	5/505	71/8848	0.38163	0.973044	ENSG00000188486/ENSG00000158406/ENSG00000270276/ENSG00000197153/ENSG00000276966	H2AFX/HIST1H4H/HIST2H4B/HIST1H3J/HIST1H4E	3014/8365/554313/8356/8367	5	2	ENSG00000158406/ENSG00000276966	3	ENSG00000188486/ENSG00000270276/ENSG00000197153
R-HSA-110313	Translesion synthesis by Y family DNA polymerases bypasses lesions on DNA template	3/505	39/8848	0.386064	0.979288	ENSG00000132646/ENSG00000166803/ENSG00000182179	PCNA/PCLAF/UBA7	5111/9768/7318	3	1	ENSG00000182179	2	ENSG00000132646/ENSG00000166803
R-HSA-390466	Chaperonin-mediated protein folding	6/505	88/8848	0.388041	0.979288	ENSG00000123416/ENSG00000167552/ENSG00000127824/ENSG00000114450/ENSG00000175305/ENSG00000104833	TUBA1B/TUBA1A/TUBA4A/GNB4/CCNE2/TUBB4A	10376/7846/7277/59345/9134/10382	6	3	ENSG00000167552/ENSG00000127824/ENSG00000104833	3	ENSG00000123416/ENSG00000114450/ENSG00000175305
R-HSA-211859	Biological oxidations	11/505	172/8848	0.39304	0.979288	ENSG00000106546/ENSG00000111012/ENSG00000140465/ENSG00000213366/ENSG00000099998/ENSG00000131480/ENSG00000002726/ENSG00000134201/ENSG00000130649/ENSG00000142973/ENSG00000003137	AHR/CYP27B1/CYP1A1/GSTM2/GGT5/AOC2/AOC1/GSTM5/CYP2E1/CYP4B1/CYP26B1	196/1594/1543/2946/2687/314/26/2949/1571/1580/56603	11	8	ENSG00000106546/ENSG00000140465/ENSG00000213366/ENSG00000131480/ENSG00000134201/ENSG00000130649/ENSG00000142973/ENSG00000003137	3	ENSG00000111012/ENSG00000099998/ENSG00000002726
R-HSA-166016	Toll Like Receptor 4 (TLR4) Cascade	8/505	122/8848	0.395487	0.979288	ENSG00000129988/ENSG00000177606/ENSG00000120875/ENSG00000173432/ENSG00000139318/ENSG00000090376/ENSG00000164342/ENSG00000185303	LBP/JUN/DUSP4/SAA1/DUSP6/IRAK3/TLR3/SFTPA2	3929/3725/1846/6288/1848/11213/7098/729238	8	5	ENSG00000129988/ENSG00000177606/ENSG00000173432/ENSG00000164342/ENSG00000185303	3	ENSG00000120875/ENSG00000139318/ENSG00000090376
R-HSA-3000171	Non-integrin membrane-ECM interactions	4/505	56/8848	0.397978	0.979288	ENSG00000169439/ENSG00000130635/ENSG00000041982/ENSG00000053747	SDC2/COL5A1/TNC/LAMA3	6383/1289/3371/3909	4	3	ENSG00000169439/ENSG00000130635/ENSG00000041982	1	ENSG00000053747
R-HSA-1971475	A tetrasaccharide linker sequence is required for GAG synthesis	2/505	24/8848	0.401606	0.979288	ENSG00000169439/ENSG00000173546	SDC2/CSPG4	6383/1464	2	1	ENSG00000169439	1	ENSG00000173546
R-HSA-2022854	Keratan sulfate biosynthesis	2/505	24/8848	0.401606	0.979288	ENSG00000139329/ENSG00000122176	LUM/FMOD	4060/2331	2	2	ENSG00000139329/ENSG00000122176	0
R-HSA-210991	Basigin interactions	2/505	24/8848	0.401606	0.979288	ENSG00000198910/ENSG00000100156	L1CAM/SLC16A8	3897/23539	2	2	ENSG00000198910/ENSG00000100156	0
R-HSA-3371571	HSF1-dependent transactivation	2/505	24/8848	0.401606	0.979288	ENSG00000152137/ENSG00000126803	HSPB8/HSPA2	26353/3306	2	1	ENSG00000152137	1	ENSG00000126803
R-HSA-5627123	RHO GTPases activate PAKs	2/505	24/8848	0.401606	0.979288	ENSG00000101335/ENSG00000077264	MYL9/PAK3	10398/5063	2	2	ENSG00000101335/ENSG00000077264	0
R-HSA-6806667	Metabolism of fat-soluble vitamins	3/505	40/8848	0.401762	0.979288	ENSG00000169439/ENSG00000196139/ENSG00000137561	SDC2/AKR1C3/TTPA	6383/8644/7274	3	2	ENSG00000169439/ENSG00000196139	1	ENSG00000137561
R-HSA-204998	Cell death signalling via NRAGE, NRIF and NADE	5/505	73/8848	0.404653	0.979288	ENSG00000137135/ENSG00000114346/ENSG00000153094/ENSG00000156299/ENSG00000146426	ARHGEF39/ECT2/BCL2L11/TIAM1/TIAM2	84904/1894/10018/7074/26230	5	1	ENSG00000146426	4	ENSG00000137135/ENSG00000114346/ENSG00000153094/ENSG00000156299
R-HSA-2682334	EPH-Ephrin signaling	6/505	90/8848	0.408758	0.979288	ENSG00000169439/ENSG00000101335/ENSG00000156299/ENSG00000125266/ENSG00000070886/ENSG00000077264	SDC2/MYL9/TIAM1/EFNB2/EPHA8/PAK3	6383/10398/7074/1948/2046/5063	6	5	ENSG00000169439/ENSG00000101335/ENSG00000125266/ENSG00000070886/ENSG00000077264	1	ENSG00000156299
R-HSA-3928662	EPHB-mediated forward signaling	3/505	41/8848	0.417345	0.979288	ENSG00000169439/ENSG00000156299/ENSG00000125266	SDC2/TIAM1/EFNB2	6383/7074/1948	3	2	ENSG00000169439/ENSG00000125266	1	ENSG00000156299
R-HSA-1482788	Acyl chain remodelling of PC	2/505	25/8848	0.421872	0.979288	ENSG00000105499/ENSG00000116711	PLA2G4C/PLA2G4A	8605/5321	2	2	ENSG00000105499/ENSG00000116711	0
R-HSA-1606322	ZBP1(DAI) mediated induction of type I IFNs	2/505	25/8848	0.421872	0.979288	ENSG00000173432/ENSG00000164342	SAA1/TLR3	6288/7098	2	2	ENSG00000173432/ENSG00000164342	0
R-HSA-182971	EGFR downregulation	2/505	25/8848	0.421872	0.979288	ENSG00000147010/ENSG00000164056	SH3KBP1/SPRY1	30011/10252	2	2	ENSG00000147010/ENSG00000164056	0
R-HSA-196071	Metabolism of steroid hormones	2/505	25/8848	0.421872	0.979288	ENSG00000108786/ENSG00000087076	HSD17B1/HSD17B14	3292/51171	2	2	ENSG00000108786/ENSG00000087076	0
R-HSA-198725	Nuclear Events (kinase and transcription factor activation)	2/505	25/8848	0.421872	0.979288	ENSG00000120875/ENSG00000139318	DUSP4/DUSP6	1846/1848	2	0		2	ENSG00000120875/ENSG00000139318
R-HSA-202433	Generation of second messenger molecules	2/505	25/8848	0.421872	0.979288	ENSG00000196735/ENSG00000077264	HLA-DQA1/PAK3	3117/5063	2	2	ENSG00000196735/ENSG00000077264	0
R-HSA-375170	CDO in myogenesis	2/505	25/8848	0.421872	0.979288	ENSG00000196628/ENSG00000162068	TCF4/NTN3	6925/4917	2	1	ENSG00000196628	1	ENSG00000162068
R-HSA-400685	Sema4D in semaphorin signaling	2/505	25/8848	0.421872	0.979288	ENSG00000101335/ENSG00000105976	MYL9/MET	10398/4233	2	2	ENSG00000101335/ENSG00000105976	0
R-HSA-525793	Myogenesis	2/505	25/8848	0.421872	0.979288	ENSG00000196628/ENSG00000162068	TCF4/NTN3	6925/4917	2	1	ENSG00000196628	1	ENSG00000162068
R-HSA-5696397	Gap-filling DNA repair synthesis and ligation in GG-NER	2/505	25/8848	0.421872	0.979288	ENSG00000132646/ENSG00000105486	PCNA/LIG1	5111/3978	2	0		2	ENSG00000132646/ENSG00000105486
R-HSA-8979227	Triglyceride metabolism	2/505	25/8848	0.421872	0.979288	ENSG00000115159/ENSG00000170231	GPD2/FABP6	2820/2172	2	1	ENSG00000170231	1	ENSG00000115159
R-HSA-8943724	Regulation of PTEN gene transcription	4/505	58/8848	0.42412	0.979288	ENSG00000177606/ENSG00000106462/ENSG00000025039/ENSG00000120738	JUN/EZH2/RRAGD/EGR1	3725/2146/58528/1958	4	2	ENSG00000177606/ENSG00000025039	2	ENSG00000106462/ENSG00000120738
R-HSA-111885	Opioid Signalling	5/505	75/8848	0.427571	0.979288	ENSG00000096433/ENSG00000114450/ENSG00000138031/ENSG00000116711/ENSG00000065989	ITPR3/GNB4/ADCY3/PLA2G4A/PDE4A	3710/59345/109/5321/5141	5	1	ENSG00000116711	4	ENSG00000096433/ENSG00000114450/ENSG00000138031/ENSG00000065989
R-HSA-112043	PLC beta mediated events	3/505	42/8848	0.432793	0.979288	ENSG00000096433/ENSG00000138031/ENSG00000116711	ITPR3/ADCY3/PLA2G4A	3710/109/5321	3	1	ENSG00000116711	2	ENSG00000096433/ENSG00000138031
R-HSA-6788656	Histidine, lysine, phenylalanine, tyrosine, proline and tryptophan catabolism	3/505	42/8848	0.432793	0.979288	ENSG00000162174/ENSG00000104951/ENSG00000160282	ASRGL1/IL4I1/FTCD	80150/259307/10841	3	2	ENSG00000104951/ENSG00000160282	1	ENSG00000162174
R-HSA-168179	Toll Like Receptor TLR1:TLR2 Cascade	6/505	93/8848	0.4397	0.979288	ENSG00000177606/ENSG00000120875/ENSG00000173432/ENSG00000139318/ENSG00000090376/ENSG00000185303	JUN/DUSP4/SAA1/DUSP6/IRAK3/SFTPA2	3725/1846/6288/1848/11213/729238	6	3	ENSG00000177606/ENSG00000173432/ENSG00000185303	3	ENSG00000120875/ENSG00000139318/ENSG00000090376
R-HSA-181438	Toll Like Receptor 2 (TLR2) Cascade	6/505	93/8848	0.4397	0.979288	ENSG00000177606/ENSG00000120875/ENSG00000173432/ENSG00000139318/ENSG00000090376/ENSG00000185303	JUN/DUSP4/SAA1/DUSP6/IRAK3/SFTPA2	3725/1846/6288/1848/11213/729238	6	3	ENSG00000177606/ENSG00000173432/ENSG00000185303	3	ENSG00000120875/ENSG00000139318/ENSG00000090376
R-HSA-110373	Resolution of AP sites via the multiple-nucleotide patch replacement pathway	2/505	26/8848	0.44178	0.979288	ENSG00000132646/ENSG00000105486	PCNA/LIG1	5111/3978	2	0		2	ENSG00000132646/ENSG00000105486
R-HSA-2173788	Downregulation of TGF-beta receptor signaling	2/505	26/8848	0.44178	0.979288	ENSG00000124225/ENSG00000163513	PMEPA1/TGFBR2	56937/7048	2	2	ENSG00000124225/ENSG00000163513	0
R-HSA-4085001	Sialic acid metabolism	2/505	26/8848	0.44178	0.979288	ENSG00000148488/ENSG00000115525	ST8SIA6/ST3GAL5	338596/8869	2	1	ENSG00000115525	1	ENSG00000148488
R-HSA-5617833	Cilium Assembly	12/505	196/8848	0.443815	0.979288	ENSG00000166851/ENSG00000170312/ENSG00000117650/ENSG00000123416/ENSG00000167552/ENSG00000119333/ENSG00000127824/ENSG00000119397/ENSG00000103995/ENSG00000092036/ENSG00000128285/ENSG00000104833	PLK1/CDK1/NEK2/TUBA1B/TUBA1A/WDR34/TUBA4A/CNTRL/CEP152/HAUS4/MCHR1/TUBB4A	5347/983/4751/10376/7846/89891/7277/11064/22995/54930/2847/10382	12	3	ENSG00000167552/ENSG00000127824/ENSG00000104833	9	ENSG00000166851/ENSG00000170312/ENSG00000117650/ENSG00000123416/ENSG00000119333/ENSG00000119397/ENSG00000103995/ENSG00000092036/ENSG00000128285
R-HSA-1234158	Regulation of gene expression by Hypoxia-inducible Factor	1/505	8848-10-01	0.44456	0.979288	ENSG00000164442	CITED2	10370	1	1	ENSG00000164442	0
R-HSA-159418	Recycling of bile acids and salts	1/505	8848-10-01	0.44456	0.979288	ENSG00000170231	FABP6	2172	1	1	ENSG00000170231	0
R-HSA-1663150	The activation of arylsulfatases	1/505	8848-10-01	0.44456	0.979288	ENSG00000180801	ARSJ	79642	1	1	ENSG00000180801	0
R-HSA-170660	Adenylate cyclase activating pathway	1/505	8848-10-01	0.44456	0.979288	ENSG00000138031	ADCY3	109	1	0		1	ENSG00000138031
R-HSA-181431	Acetylcholine binding and downstream events	1/505	8848-10-01	0.44456	0.979288	ENSG00000160716	CHRNB2	1141	1	1	ENSG00000160716	0
R-HSA-196791	Vitamin D (calciferol) metabolism	1/505	8848-10-01	0.44456	0.979288	ENSG00000111012	CYP27B1	1594	1	0		1	ENSG00000111012
R-HSA-209952	Peptide hormone biosynthesis	1/505	8848-10-01	0.44456	0.979288	ENSG00000139269	INHBE	83729	1	0		1	ENSG00000139269
R-HSA-211958	Miscellaneous substrates	1/505	8848-10-01	0.44456	0.979288	ENSG00000142973	CYP4B1	1580	1	1	ENSG00000142973	0
R-HSA-400511	Synthesis, secretion, and inactivation of Glucose-dependent Insulinotropic Polypeptide (GIP)	1/505	8848-10-01	0.44456	0.979288	ENSG00000136574	GATA4	2626	1	0		1	ENSG00000136574
R-HSA-428542	Regulation of commissural axon pathfinding by SLIT and ROBO	1/505	8848-10-01	0.44456	0.979288	ENSG00000184613	NELL2	4753	1	1	ENSG00000184613	0
R-HSA-450341	Activation of the AP-1 family of transcription factors	1/505	8848-10-01	0.44456	0.979288	ENSG00000177606	JUN	3725	1	1	ENSG00000177606	0
R-HSA-5685939	HDR through MMEJ (alt-NHEJ)	1/505	8848-10-01	0.44456	0.979288	ENSG00000051341	POLQ	10721	1	0		1	ENSG00000051341
R-HSA-622327	Postsynaptic nicotinic acetylcholine receptors	1/505	8848-10-01	0.44456	0.979288	ENSG00000160716	CHRNB2	1141	1	1	ENSG00000160716	0
R-HSA-629602	Activation of Nicotinic Acetylcholine Receptors	1/505	8848-10-01	0.44456	0.979288	ENSG00000160716	CHRNB2	1141	1	1	ENSG00000160716	0
R-HSA-8875555	MET activates RAP1 and RAC1	1/505	8848-10-01	0.44456	0.979288	ENSG00000105976	MET	4233	1	1	ENSG00000105976	0
R-HSA-112040	G-protein mediated events	3/505	43/8848	0.448089	0.979288	ENSG00000096433/ENSG00000138031/ENSG00000116711	ITPR3/ADCY3/PLA2G4A	3710/109/5321	3	1	ENSG00000116711	2	ENSG00000096433/ENSG00000138031
R-HSA-193704	p75 NTR receptor-mediated signalling	6/505	94/8848	0.449952	0.979288	ENSG00000137135/ENSG00000114346/ENSG00000153094/ENSG00000156299/ENSG00000146426/ENSG00000169783	ARHGEF39/ECT2/BCL2L11/TIAM1/TIAM2/LINGO1	84904/1894/10018/7074/26230/84894	6	1	ENSG00000146426	5	ENSG00000137135/ENSG00000114346/ENSG00000153094/ENSG00000156299/ENSG00000169783
R-HSA-391251	Protein folding	6/505	94/8848	0.449952	0.979288	ENSG00000123416/ENSG00000167552/ENSG00000127824/ENSG00000114450/ENSG00000175305/ENSG00000104833	TUBA1B/TUBA1A/TUBA4A/GNB4/CCNE2/TUBB4A	10376/7846/7277/59345/9134/10382	6	3	ENSG00000167552/ENSG00000127824/ENSG00000104833	3	ENSG00000123416/ENSG00000114450/ENSG00000175305
R-HSA-1630316	Glycosaminoglycan metabolism	7/505	112/8848	0.458628	0.979288	ENSG00000169439/ENSG00000072571/ENSG00000139329/ENSG00000173546/ENSG00000103044/ENSG00000111817/ENSG00000122176	SDC2/HMMR/LUM/CSPG4/HAS3/DSE/FMOD	6383/3161/4060/1464/3038/29940/2331	7	4	ENSG00000169439/ENSG00000139329/ENSG00000111817/ENSG00000122176	3	ENSG00000072571/ENSG00000173546/ENSG00000103044
R-HSA-140877	Formation of Fibrin Clot (Clotting Cascade)	2/505	27/8848	0.461303	0.979288	ENSG00000196415/ENSG00000115718	PRTN3/PROC	5657/5624	2	1	ENSG00000115718	1	ENSG00000196415
R-HSA-380108	Chemokine receptors bind chemokines	2/505	27/8848	0.461303	0.979288	ENSG00000121966/ENSG00000169245	CXCR4/CXCL10	7852/3627	2	1	ENSG00000169245	1	ENSG00000121966
R-HSA-114608	Platelet degranulation	7/505	113/8848	0.46799	0.979288	ENSG00000127824/ENSG00000092969/ENSG00000005961/ENSG00000113140/ENSG00000169851/ENSG00000156535/ENSG00000229314	TUBA4A/TGFB2/ITGA2B/SPARC/PCDH7/CD109/ORM1	7277/7042/3674/6678/5099/135228/5004	7	4	ENSG00000127824/ENSG00000092969/ENSG00000169851/ENSG00000229314	3	ENSG00000005961/ENSG00000113140/ENSG00000156535
R-HSA-6807878	COPI-mediated anterograde transport	6/505	96/8848	0.470327	0.979288	ENSG00000123416/ENSG00000167552/ENSG00000127824/ENSG00000029534/ENSG00000104833/ENSG00000145362	TUBA1B/TUBA1A/TUBA4A/ANK1/TUBB4A/ANK2	10376/7846/7277/286/10382/287	6	5	ENSG00000167552/ENSG00000127824/ENSG00000029534/ENSG00000104833/ENSG00000145362	1	ENSG00000123416
R-HSA-196025	Formation of annular gap junctions	1/505	8848-11-01	0.476297	0.979288	ENSG00000153071	DAB2	1601	1	1	ENSG00000153071	0
R-HSA-211979	Eicosanoids	1/505	8848-11-01	0.476297	0.979288	ENSG00000142973	CYP4B1	1580	1	1	ENSG00000142973	0
R-HSA-2160916	Hyaluronan uptake and degradation	1/505	8848-11-01	0.476297	0.979288	ENSG00000072571	HMMR	3161	1	0		1	ENSG00000072571
R-HSA-376172	DSCAM interactions	1/505	8848-11-01	0.476297	0.979288	ENSG00000177103	DSCAML1	57453	1	0		1	ENSG00000177103
R-HSA-3772470	Negative regulation of TCF-dependent signaling by WNT ligand antagonists	1/505	8848-11-01	0.476297	0.979288	ENSG00000107984	DKK1	22943	1	1	ENSG00000107984	0
R-HSA-389359	CD28 dependent Vav1 pathway	1/505	8848-11-01	0.476297	0.979288	ENSG00000077264	PAK3	5063	1	1	ENSG00000077264	0
R-HSA-438066	Unblocking of NMDA receptor, glutamate binding and activation	1/505	8848-11-01	0.476297	0.979288	ENSG00000105464	GRIN2D	2906	1	0		1	ENSG00000105464
R-HSA-446107	Type I hemidesmosome assembly	1/505	8848-11-01	0.476297	0.979288	ENSG00000053747	LAMA3	3909	1	0		1	ENSG00000053747
R-HSA-4641265	Repression of WNT target genes	1/505	8848-11-01	0.476297	0.979288	ENSG00000152284	TCF7L1	83439	1	1	ENSG00000152284	0
R-HSA-5578768	Physiological factors	1/505	8848-11-01	0.476297	0.979288	ENSG00000136574	GATA4	2626	1	0		1	ENSG00000136574
R-HSA-5682910	LGI-ADAM interactions	1/505	8848-11-01	0.476297	0.979288	ENSG00000075461	CACNG4	27092	1	1	ENSG00000075461	0
R-HSA-6803211	TP53 Regulates Transcription of Death Receptors and Ligands	1/505	8848-11-01	0.476297	0.979288	ENSG00000073282	TP63	8626	1	0		1	ENSG00000073282
R-HSA-73614	Pyrimidine salvage	1/505	8848-11-01	0.476297	0.979288	ENSG00000167900	TK1	7083	1	0		1	ENSG00000167900
R-HSA-844456	The NLRP3 inflammasome	1/505	8848-11-01	0.476297	0.979288	ENSG00000137752	CASP1	834	1	1	ENSG00000137752	0
R-HSA-9020956	Interleukin-27 signaling	1/505	8848-11-01	0.476297	0.979288	ENSG00000006016	CRLF1	9244	1	0		1	ENSG00000006016
R-HSA-392518	Signal amplification	2/505	28/8848	0.48042	0.979288	ENSG00000114450/ENSG00000116711	GNB4/PLA2G4A	59345/5321	2	1	ENSG00000116711	1	ENSG00000114450
R-HSA-5218920	VEGFR2 mediated vascular permeability	2/505	28/8848	0.48042	0.979288	ENSG00000164867/ENSG00000077264	NOS3/PAK3	4846/5063	2	2	ENSG00000164867/ENSG00000077264	0
R-HSA-5579029	Metabolic disorders of biological oxidation enzymes	2/505	28/8848	0.48042	0.979288	ENSG00000111012/ENSG00000003137	CYP27B1/CYP26B1	1594/56603	2	1	ENSG00000003137	1	ENSG00000111012
R-HSA-8863795	Downregulation of ERBB2 signaling	2/505	28/8848	0.48042	0.979288	ENSG00000124882/ENSG00000169752	EREG/NRG4	2069/145957	2	1	ENSG00000169752	1	ENSG00000124882
R-HSA-2672351	Stimuli-sensing channels	6/505	97/8848	0.480438	0.979288	ENSG00000131620/ENSG00000168447/ENSG00000111199/ENSG00000118515/ENSG00000198626/ENSG00000118729	ANO1/SCNN1B/TRPV4/SGK1/RYR2/CASQ2	55107/6338/59341/6446/6262/845	6	3	ENSG00000118515/ENSG00000198626/ENSG00000118729	3	ENSG00000131620/ENSG00000168447/ENSG00000111199
R-HSA-5684996	MAPK1/MAPK3 signaling	13/505	219/8848	0.48326	0.979288	ENSG00000170312/ENSG00000120875/ENSG00000005961/ENSG00000138166/ENSG00000120129/ENSG00000129946/ENSG00000154188/ENSG00000139318/ENSG00000124882/ENSG00000130829/ENSG00000105464/ENSG00000169752/ENSG00000105976	CDK1/DUSP4/ITGA2B/DUSP5/DUSP1/SHC2/ANGPT1/DUSP6/EREG/DUSP9/GRIN2D/NRG4/MET	983/1846/3674/1847/1843/25759/284/1848/2069/1852/2906/145957/4233	13	4	ENSG00000120129/ENSG00000129946/ENSG00000169752/ENSG00000105976	9	ENSG00000170312/ENSG00000120875/ENSG00000005961/ENSG00000138166/ENSG00000154188/ENSG00000139318/ENSG00000124882/ENSG00000130829/ENSG00000105464
R-HSA-418346	Platelet homeostasis	5/505	80/8848	0.483952	0.979288	ENSG00000096433/ENSG00000114450/ENSG00000116711/ENSG00000164867/ENSG00000185532	ITPR3/GNB4/PLA2G4A/NOS3/PRKG1	3710/59345/5321/4846/5592	5	3	ENSG00000116711/ENSG00000164867/ENSG00000185532	2	ENSG00000096433/ENSG00000114450
R-HSA-446728	Cell junction organization	5/505	81/8848	0.49501	0.979288	ENSG00000162458/ENSG00000053747/ENSG00000128591/ENSG00000214274/ENSG00000072163	FBLIM1/LAMA3/FLNC/ANG/LIMS2	54751/3909/2318/283/55679	5	3	ENSG00000162458/ENSG00000128591/ENSG00000072163	2	ENSG00000053747/ENSG00000214274
R-HSA-9006931	Signaling by Nuclear Receptors	11/505	186/8848	0.496525	0.979288	ENSG00000177606/ENSG00000171791/ENSG00000188486/ENSG00000158406/ENSG00000196139/ENSG00000140009/ENSG00000270276/ENSG00000166426/ENSG00000197153/ENSG00000276966/ENSG00000003137	JUN/BCL2/H2AFX/HIST1H4H/AKR1C3/ESR2/HIST2H4B/CRABP1/HIST1H3J/HIST1H4E/CYP26B1	3725/596/3014/8365/8644/2100/554313/1381/8356/8367/56603	11	6	ENSG00000177606/ENSG00000158406/ENSG00000196139/ENSG00000140009/ENSG00000276966/ENSG00000003137	5	ENSG00000171791/ENSG00000188486/ENSG00000270276/ENSG00000166426/ENSG00000197153
R-HSA-111996	Ca-dependent events	2/505	29/8848	0.499116	0.979288	ENSG00000138031/ENSG00000116711	ADCY3/PLA2G4A	109/5321	2	1	ENSG00000116711	1	ENSG00000138031
R-HSA-5173105	O-linked glycosylation	6/505	99/8848	0.50048	0.979288	ENSG00000166106/ENSG00000158859/ENSG00000176945/ENSG00000173702/ENSG00000262655/ENSG00000136542	ADAMTS15/ADAMTS4/MUC20/MUC13/SPON1/GALNT5	170689/9507/200958/56667/10418/11227	6	3	ENSG00000176945/ENSG00000173702/ENSG00000262655	3	ENSG00000166106/ENSG00000158859/ENSG00000136542
R-HSA-76005	Response to elevated platelet cytosolic Ca2+	7/505	117/8848	0.505011	0.979288	ENSG00000127824/ENSG00000092969/ENSG00000005961/ENSG00000113140/ENSG00000169851/ENSG00000156535/ENSG00000229314	TUBA4A/TGFB2/ITGA2B/SPARC/PCDH7/CD109/ORM1	7277/7042/3674/6678/5099/135228/5004	7	4	ENSG00000127824/ENSG00000092969/ENSG00000169851/ENSG00000229314	3	ENSG00000005961/ENSG00000113140/ENSG00000156535
R-HSA-69202	Cyclin E associated events during G1/S transition	5/505	82/8848	0.505979	0.979288	ENSG00000101412/ENSG00000145386/ENSG00000164045/ENSG00000175305/ENSG00000267796	E2F1/CCNA2/CDC25A/CCNE2/LIN37	1869/890/993/9134/55957	5	1	ENSG00000267796	4	ENSG00000101412/ENSG00000145386/ENSG00000164045/ENSG00000175305
R-HSA-877300	Interferon gamma signaling	5/505	82/8848	0.505979	0.979288	ENSG00000125148/ENSG00000196735/ENSG00000137699/ENSG00000117228/ENSG00000132274	MT2A/HLA-DQA1/TRIM29/GBP1/TRIM22	4502/3117/23650/2633/10346	5	4	ENSG00000196735/ENSG00000137699/ENSG00000117228/ENSG00000132274	1	ENSG00000125148
R-HSA-139853	Elevation of cytosolic Ca2+ levels	1/505	8848-12-01	0.506225	0.979288	ENSG00000096433	ITPR3	3710	1	0		1	ENSG00000096433
R-HSA-1679131	Trafficking and processing of endosomal TLR	1/505	8848-12-01	0.506225	0.979288	ENSG00000164342	TLR3	7098	1	1	ENSG00000164342	0
R-HSA-174403	Glutathione synthesis and recycling	1/505	8848-12-01	0.506225	0.979288	ENSG00000099998	GGT5	2687	1	0		1	ENSG00000099998
R-HSA-190873	Gap junction degradation	1/505	8848-12-01	0.506225	0.979288	ENSG00000153071	DAB2	1601	1	1	ENSG00000153071	0
R-HSA-3134963	DEx/H-box helicases activate type I IFN and inflammatory cytokines production	1/505	8848-12-01	0.506225	0.979288	ENSG00000173432	SAA1	6288	1	1	ENSG00000173432	0
R-HSA-391160	Signal regulatory protein family interactions	1/505	8848-12-01	0.506225	0.979288	ENSG00000185303	SFTPA2	729238	1	1	ENSG00000185303	0
R-HSA-451306	Ionotropic activity of kainate receptors	1/505	8848-12-01	0.506225	0.979288	ENSG00000104490	NCALD	83988	1	1	ENSG00000104490	0
R-HSA-451308	Activation of Ca-permeable Kainate Receptor	1/505	8848-12-01	0.506225	0.979288	ENSG00000104490	NCALD	83988	1	1	ENSG00000104490	0
R-HSA-5668599	RHO GTPases Activate NADPH Oxidases	1/505	8848-12-01	0.506225	0.979288	ENSG00000116701	NCF2	4688	1	1	ENSG00000116701	0
R-HSA-6804759	Regulation of TP53 Activity through Association with Co-factors	1/505	8848-12-01	0.506225	0.979288	ENSG00000073282	TP63	8626	1	0		1	ENSG00000073282
R-HSA-879415	Advanced glycosylation endproduct receptor signaling	1/505	8848-12-01	0.506225	0.979288	ENSG00000173432	SAA1	6288	1	1	ENSG00000173432	0
R-HSA-8866427	VLDLR internalisation and degradation	1/505	8848-12-01	0.506225	0.979288	ENSG00000147852	VLDLR	7436	1	0		1	ENSG00000147852
R-HSA-9013973	TICAM1-dependent activation of IRF3/IRF7	1/505	8848-12-01	0.506225	0.979288	ENSG00000164342	TLR3	7098	1	1	ENSG00000164342	0
R-HSA-1793185	Chondroitin sulfate/dermatan sulfate metabolism	3/505	47/8848	0.507445	0.979288	ENSG00000169439/ENSG00000173546/ENSG00000111817	SDC2/CSPG4/DSE	6383/1464/29940	3	2	ENSG00000169439/ENSG00000111817	1	ENSG00000173546
R-HSA-1912422	Pre-NOTCH Expression and Processing	3/505	47/8848	0.507445	0.979288	ENSG00000101412/ENSG00000177606/ENSG00000163435	E2F1/JUN/ELF3	1869/3725/1999	3	2	ENSG00000177606/ENSG00000163435	1	ENSG00000101412
R-HSA-1222556	ROS, RNS production in phagocytes	2/505	30/8848	0.517374	0.979288	ENSG00000116701/ENSG00000164867	NCF2/NOS3	4688/4846	2	2	ENSG00000116701/ENSG00000164867	0
R-HSA-1266695	Interleukin-7 signaling	2/505	30/8848	0.517374	0.979288	ENSG00000197153/ENSG00000104432	HIST1H3J/IL7	8356/3574	2	1	ENSG00000104432	1	ENSG00000197153
R-HSA-1638074	Keratan sulfate/keratin metabolism	2/505	30/8848	0.517374	0.979288	ENSG00000139329/ENSG00000122176	LUM/FMOD	4060/2331	2	2	ENSG00000139329/ENSG00000122176	0
R-HSA-3928663	EPHA-mediated growth cone collapse	2/505	30/8848	0.517374	0.979288	ENSG00000101335/ENSG00000070886	MYL9/EPHA8	10398/2046	2	2	ENSG00000101335/ENSG00000070886	0
R-HSA-427413	NoRC negatively regulates rRNA expression	6/505	101/8848	0.520247	0.979288	ENSG00000188486/ENSG00000158406/ENSG00000088305/ENSG00000270276/ENSG00000197153/ENSG00000276966	H2AFX/HIST1H4H/DNMT3B/HIST2H4B/HIST1H3J/HIST1H4E	3014/8365/1789/554313/8356/8367	6	2	ENSG00000158406/ENSG00000276966	4	ENSG00000188486/ENSG00000088305/ENSG00000270276/ENSG00000197153
R-HSA-5250913	Positive epigenetic regulation of rRNA expression	6/505	101/8848	0.520247	0.979288	ENSG00000124795/ENSG00000188486/ENSG00000158406/ENSG00000270276/ENSG00000197153/ENSG00000276966	DEK/H2AFX/HIST1H4H/HIST2H4B/HIST1H3J/HIST1H4E	7913/3014/8365/554313/8356/8367	6	2	ENSG00000158406/ENSG00000276966	4	ENSG00000124795/ENSG00000188486/ENSG00000270276/ENSG00000197153
R-HSA-112314	Neurotransmitter receptors and postsynaptic signal transmission	7/505	119/8848	0.523204	0.979288	ENSG00000075461/ENSG00000114450/ENSG00000138031/ENSG00000105464/ENSG00000162989/ENSG00000104490/ENSG00000160716	CACNG4/GNB4/ADCY3/GRIN2D/KCNJ3/NCALD/CHRNB2	27092/59345/109/2906/3760/83988/1141	7	3	ENSG00000075461/ENSG00000104490/ENSG00000160716	4	ENSG00000114450/ENSG00000138031/ENSG00000105464/ENSG00000162989
R-HSA-69656	Cyclin A:Cdk2-associated events at S phase entry	5/505	84/8848	0.527625	0.979288	ENSG00000101412/ENSG00000145386/ENSG00000164045/ENSG00000175305/ENSG00000267796	E2F1/CCNA2/CDC25A/CCNE2/LIN37	1869/890/993/9134/55957	5	1	ENSG00000267796	4	ENSG00000101412/ENSG00000145386/ENSG00000164045/ENSG00000175305
R-HSA-112316	Neuronal System	17/505	297/8848	0.531797	0.979288	ENSG00000114200/ENSG00000075461/ENSG00000114450/ENSG00000138031/ENSG00000184564/ENSG00000153956/ENSG00000158445/ENSG00000164794/ENSG00000143847/ENSG00000055118/ENSG00000079215/ENSG00000108576/ENSG00000105464/ENSG00000156564/ENSG00000162989/ENSG00000104490/ENSG00000160716	BCHE/CACNG4/GNB4/ADCY3/SLITRK6/CACNA2D1/KCNB1/KCNV1/PPFIA4/KCNH2/SLC1A3/SLC6A4/GRIN2D/LRFN2/KCNJ3/NCALD/CHRNB2	590/27092/59345/109/84189/781/3745/27012/8497/3757/6507/6532/2906/57497/3760/83988/1141	17	8	ENSG00000075461/ENSG00000153956/ENSG00000158445/ENSG00000164794/ENSG00000079215/ENSG00000108576/ENSG00000104490/ENSG00000160716	9	ENSG00000114200/ENSG00000114450/ENSG00000138031/ENSG00000184564/ENSG00000143847/ENSG00000055118/ENSG00000105464/ENSG00000156564/ENSG00000162989
R-HSA-1483206	Glycerophospholipid biosynthesis	7/505	120/8848	0.532207	0.979288	ENSG00000114200/ENSG00000115159/ENSG00000163898/ENSG00000105499/ENSG00000116711/ENSG00000167588/ENSG00000168004	BCHE/GPD2/LIPH/PLA2G4C/PLA2G4A/GPD1/HRASLS5	590/2820/200879/8605/5321/2819/117245	7	4	ENSG00000163898/ENSG00000105499/ENSG00000116711/ENSG00000167588	3	ENSG00000114200/ENSG00000115159/ENSG00000168004
R-HSA-1502540	Signaling by Activin	1/505	13/8848	0.534445	0.979288	ENSG00000070404	FSTL3	10272	1	1	ENSG00000070404	0
R-HSA-170670	Adenylate cyclase inhibitory pathway	1/505	13/8848	0.534445	0.979288	ENSG00000138031	ADCY3	109	1	0		1	ENSG00000138031
R-HSA-2024101	CS/DS degradation	1/505	13/8848	0.534445	0.979288	ENSG00000173546	CSPG4	1464	1	0		1	ENSG00000173546
R-HSA-202430	Translocation of ZAP-70 to Immunological synapse	1/505	13/8848	0.534445	0.979288	ENSG00000196735	HLA-DQA1	3117	1	1	ENSG00000196735	0
R-HSA-203615	eNOS activation	1/505	13/8848	0.534445	0.979288	ENSG00000164867	NOS3	4846	1	1	ENSG00000164867	0
R-HSA-211935	Fatty acids	1/505	13/8848	0.534445	0.979288	ENSG00000142973	CYP4B1	1580	1	1	ENSG00000142973	0
R-HSA-2564830	Cytosolic iron-sulfur cluster assembly	1/505	13/8848	0.534445	0.979288	ENSG00000136492	BRIP1	83990	1	0		1	ENSG00000136492
R-HSA-264642	Acetylcholine Neurotransmitter Release Cycle	1/505	13/8848	0.534445	0.979288	ENSG00000143847	PPFIA4	8497	1	0		1	ENSG00000143847
R-HSA-354194	GRB2:SOS provides linkage to MAPK signaling for Integrins	1/505	13/8848	0.534445	0.979288	ENSG00000005961	ITGA2B	3674	1	0		1	ENSG00000005961
R-HSA-3656237	Defective EXT2 causes exostoses 2	1/505	13/8848	0.534445	0.979288	ENSG00000169439	SDC2	6383	1	1	ENSG00000169439	0
R-HSA-3656253	Defective EXT1 causes exostoses 1, TRPS2 and CHDS	1/505	13/8848	0.534445	0.979288	ENSG00000169439	SDC2	6383	1	1	ENSG00000169439	0
R-HSA-372708	p130Cas linkage to MAPK signaling for integrins	1/505	13/8848	0.534445	0.979288	ENSG00000005961	ITGA2B	3674	1	0		1	ENSG00000005961
R-HSA-5607763	CLEC7A (Dectin-1) induces NFAT activation	1/505	13/8848	0.534445	0.979288	ENSG00000096433	ITPR3	3710	1	0		1	ENSG00000096433
R-HSA-975577	N-Glycan antennae elongation	1/505	13/8848	0.534445	0.979288	ENSG00000148488	ST8SIA6	338596	1	0		1	ENSG00000148488
R-HSA-997269	Inhibition of adenylate cyclase pathway	1/505	13/8848	0.534445	0.979288	ENSG00000138031	ADCY3	109	1	0		1	ENSG00000138031
R-HSA-110314	Recognition of DNA damage by PCNA-containing replication complex	2/505	31/8848	0.535185	0.979288	ENSG00000132646/ENSG00000143476	PCNA/DTL	5111/51514	2	0		2	ENSG00000132646/ENSG00000143476
R-HSA-163359	Glucagon signaling in metabolic regulation	2/505	31/8848	0.535185	0.979288	ENSG00000114450/ENSG00000138031	GNB4/ADCY3	59345/109	2	0		2	ENSG00000114450/ENSG00000138031
R-HSA-451326	Activation of kainate receptors upon glutamate binding	2/505	31/8848	0.535185	0.979288	ENSG00000114450/ENSG00000104490	GNB4/NCALD	59345/83988	2	1	ENSG00000104490	1	ENSG00000114450
R-HSA-70614	Amino acid synthesis and interconversion (transamination)	2/505	31/8848	0.535185	0.979288	ENSG00000092621/ENSG00000135069	PHGDH/PSAT1	26227/29968	2	0		2	ENSG00000092621/ENSG00000135069
R-HSA-168643	Nucleotide-binding domain, leucine rich repeat containing receptor (NLR) signaling pathways	3/505	49/8848	0.535852	0.979288	ENSG00000171791/ENSG00000137752/ENSG00000091592	BCL2/CASP1/NLRP1	596/834/22861	3	2	ENSG00000137752/ENSG00000091592	1	ENSG00000171791
R-HSA-5578775	Ion homeostasis	3/505	49/8848	0.535852	0.979288	ENSG00000096433/ENSG00000198626/ENSG00000118729	ITPR3/RYR2/CASQ2	3710/6262/845	3	2	ENSG00000198626/ENSG00000118729	1	ENSG00000096433
R-HSA-73777	RNA Polymerase I Chain Elongation	5/505	85/8848	0.53829	0.979288	ENSG00000188486/ENSG00000158406/ENSG00000270276/ENSG00000197153/ENSG00000276966	H2AFX/HIST1H4H/HIST2H4B/HIST1H3J/HIST1H4E	3014/8365/554313/8356/8367	5	2	ENSG00000158406/ENSG00000276966	3	ENSG00000188486/ENSG00000270276/ENSG00000197153
R-HSA-448424	Interleukin-17 signaling	4/505	68/8848	0.548837	0.979288	ENSG00000177606/ENSG00000120875/ENSG00000056736/ENSG00000139318	JUN/DUSP4/IL17RB/DUSP6	3725/1846/55540/1848	4	1	ENSG00000177606	3	ENSG00000120875/ENSG00000056736/ENSG00000139318
R-HSA-5687128	MAPK6/MAPK4 signaling	5/505	86/8848	0.548844	0.979288	ENSG00000170312/ENSG00000163171/ENSG00000177606/ENSG00000175832/ENSG00000077264	CDK1/CDC42EP3/JUN/ETV4/PAK3	983/10602/3725/2118/5063	5	3	ENSG00000163171/ENSG00000177606/ENSG00000077264	2	ENSG00000170312/ENSG00000175832
R-HSA-5250941	Negative epigenetic regulation of rRNA expression	6/505	104/8848	0.5493	0.979288	ENSG00000188486/ENSG00000158406/ENSG00000088305/ENSG00000270276/ENSG00000197153/ENSG00000276966	H2AFX/HIST1H4H/DNMT3B/HIST2H4B/HIST1H3J/HIST1H4E	3014/8365/1789/554313/8356/8367	6	2	ENSG00000158406/ENSG00000276966	4	ENSG00000188486/ENSG00000088305/ENSG00000270276/ENSG00000197153
R-HSA-3928665	EPH-ephrin mediated repulsion of cells	3/505	50/8848	0.549702	0.979288	ENSG00000156299/ENSG00000125266/ENSG00000070886	TIAM1/EFNB2/EPHA8	7074/1948/2046	3	2	ENSG00000125266/ENSG00000070886	1	ENSG00000156299
R-HSA-2173789	TGF-beta receptor signaling activates SMADs	2/505	32/8848	0.552539	0.979288	ENSG00000124225/ENSG00000163513	PMEPA1/TGFBR2	56937/7048	2	2	ENSG00000124225/ENSG00000163513	0
R-HSA-425397	Transport of vitamins, nucleosides, and related molecules	2/505	32/8848	0.552539	0.979288	ENSG00000176463/ENSG00000174640	SLCO3A1/SLCO2A1	28232/6578	2	1	ENSG00000174640	1	ENSG00000176463
R-HSA-5689901	Metalloprotease DUBs	2/505	32/8848	0.552539	0.979288	ENSG00000012048/ENSG00000138376	BRCA1/BARD1	672/580	2	0		2	ENSG00000012048/ENSG00000138376
R-HSA-5694530	Cargo concentration in the ER	2/505	32/8848	0.552539	0.979288	ENSG00000174871/ENSG00000109321	CNIH2/AREG	254263/374	2	0		2	ENSG00000174871/ENSG00000109321
R-HSA-109581	Apoptosis	9/505	159/8848	0.559565	0.979288	ENSG00000164104/ENSG00000113368/ENSG00000189060/ENSG00000187837/ENSG00000101412/ENSG00000171791/ENSG00000153094/ENSG00000092853/ENSG00000073282	HMGB2/LMNB1/H1F0/HIST1H1C/E2F1/BCL2/BCL2L11/CLSPN/TP63	3148/4001/3005/3006/1869/596/10018/63967/8626	9	1	ENSG00000187837	8	ENSG00000164104/ENSG00000113368/ENSG00000189060/ENSG00000101412/ENSG00000171791/ENSG00000153094/ENSG00000092853/ENSG00000073282
R-HSA-1445148	Translocation of GLUT4 to the plasma membrane	4/505	69/8848	0.560545	0.979288	ENSG00000123416/ENSG00000167552/ENSG00000127824/ENSG00000104833	TUBA1B/TUBA1A/TUBA4A/TUBB4A	10376/7846/7277/10382	4	3	ENSG00000167552/ENSG00000127824/ENSG00000104833	1	ENSG00000123416
R-HSA-2980736	Peptide hormone metabolism	4/505	69/8848	0.560545	0.979288	ENSG00000114200/ENSG00000136574/ENSG00000168280/ENSG00000139269	BCHE/GATA4/KIF5C/INHBE	590/2626/3800/83729	4	1	ENSG00000168280	3	ENSG00000114200/ENSG00000136574/ENSG00000139269
R-HSA-140837	Intrinsic Pathway of Fibrin Clot Formation	1/505	14/8848	0.561056	0.979288	ENSG00000115718	PROC	5624	1	1	ENSG00000115718	0
R-HSA-1855183	Synthesis of IP2, IP, and Ins in the cytosol	1/505	14/8848	0.561056	0.979288	ENSG00000141401	IMPA2	3613	1	0		1	ENSG00000141401
R-HSA-3371568	Attenuation phase	1/505	14/8848	0.561056	0.979288	ENSG00000126803	HSPA2	3306	1	0		1	ENSG00000126803
R-HSA-399955	SEMA3A-Plexin repulsion signaling by inhibiting Integrin adhesion	1/505	14/8848	0.561056	0.979288	ENSG00000099250	NRP1	8829	1	1	ENSG00000099250	0
R-HSA-428540	Activation of RAC1	1/505	14/8848	0.561056	0.979288	ENSG00000077264	PAK3	5063	1	1	ENSG00000077264	0
R-HSA-442729	CREB phosphorylation through the activation of CaMKII	1/505	14/8848	0.561056	0.979288	ENSG00000105464	GRIN2D	2906	1	0		1	ENSG00000105464
R-HSA-71336	Pentose phosphate pathway (hexose monophosphate shunt)	1/505	14/8848	0.561056	0.979288	ENSG00000101911	PRPS2	5634	1	0		1	ENSG00000101911
R-HSA-5673001	RAF/MAP kinase cascade	12/505	214/8848	0.568314	0.979288	ENSG00000120875/ENSG00000005961/ENSG00000138166/ENSG00000120129/ENSG00000129946/ENSG00000154188/ENSG00000139318/ENSG00000124882/ENSG00000130829/ENSG00000105464/ENSG00000169752/ENSG00000105976	DUSP4/ITGA2B/DUSP5/DUSP1/SHC2/ANGPT1/DUSP6/EREG/DUSP9/GRIN2D/NRG4/MET	1846/3674/1847/1843/25759/284/1848/2069/1852/2906/145957/4233	12	4	ENSG00000120129/ENSG00000129946/ENSG00000169752/ENSG00000105976	8	ENSG00000120875/ENSG00000005961/ENSG00000138166/ENSG00000154188/ENSG00000139318/ENSG00000124882/ENSG00000130829/ENSG00000105464
R-HSA-1489509	DAG and IP3 signaling	2/505	33/8848	0.569432	0.979288	ENSG00000096433/ENSG00000138031	ITPR3/ADCY3	3710/109	2	0		2	ENSG00000096433/ENSG00000138031
R-HSA-438064	Post NMDA receptor activation events	2/505	33/8848	0.569432	0.979288	ENSG00000138031/ENSG00000105464	ADCY3/GRIN2D	109/2906	2	0		2	ENSG00000138031/ENSG00000105464
R-HSA-69052	Switching of origins to a post-replicative state	5/505	88/8848	0.569597	0.979288	ENSG00000175063/ENSG00000167513/ENSG00000145386/ENSG00000175305/ENSG00000085840	UBE2C/CDT1/CCNA2/CCNE2/ORC1	11065/81620/890/9134/4998	5	0		5	ENSG00000175063/ENSG00000167513/ENSG00000145386/ENSG00000175305/ENSG00000085840
R-HSA-8848021	Signaling by PTK6	3/505	52/8848	0.576657	0.979288	ENSG00000136235/ENSG00000124882/ENSG00000169752	GPNMB/EREG/NRG4	10457/2069/145957	3	2	ENSG00000136235/ENSG00000169752	1	ENSG00000124882
R-HSA-9006927	Signaling by Non-Receptor Tyrosine Kinases	3/505	52/8848	0.576657	0.979288	ENSG00000136235/ENSG00000124882/ENSG00000169752	GPNMB/EREG/NRG4	10457/2069/145957	3	2	ENSG00000136235/ENSG00000169752	1	ENSG00000124882
R-HSA-975138	TRAF6 mediated induction of NFkB and MAP kinases upon TLR7/8 or 9 activation	5/505	89/8848	0.579787	0.979288	ENSG00000177606/ENSG00000120875/ENSG00000173432/ENSG00000139318/ENSG00000164342	JUN/DUSP4/SAA1/DUSP6/TLR3	3725/1846/6288/1848/7098	5	3	ENSG00000177606/ENSG00000173432/ENSG00000164342	2	ENSG00000120875/ENSG00000139318
R-HSA-5357801	Programmed Cell Death	9/505	162/8848	0.58246	0.979288	ENSG00000164104/ENSG00000113368/ENSG00000189060/ENSG00000187837/ENSG00000101412/ENSG00000171791/ENSG00000153094/ENSG00000092853/ENSG00000073282	HMGB2/LMNB1/H1F0/HIST1H1C/E2F1/BCL2/BCL2L11/CLSPN/TP63	3148/4001/3005/3006/1869/596/10018/63967/8626	9	1	ENSG00000187837	8	ENSG00000164104/ENSG00000113368/ENSG00000189060/ENSG00000101412/ENSG00000171791/ENSG00000153094/ENSG00000092853/ENSG00000073282
R-HSA-111465	Apoptotic cleavage of cellular proteins	2/505	34/8848	0.585858	0.979288	ENSG00000113368/ENSG00000092853	LMNB1/CLSPN	4001/63967	2	0		2	ENSG00000113368/ENSG00000092853
R-HSA-163841	Gamma carboxylation, hypusine formation and arylsulfatase activation	2/505	34/8848	0.585858	0.979288	ENSG00000180801/ENSG00000115718	ARSJ/PROC	79642/5624	2	2	ENSG00000180801/ENSG00000115718	0
R-HSA-442755	Activation of NMDA receptor and postsynaptic events	2/505	34/8848	0.585858	0.979288	ENSG00000138031/ENSG00000105464	ADCY3/GRIN2D	109/2906	2	0		2	ENSG00000138031/ENSG00000105464
R-HSA-5663213	RHO GTPases Activate WASPs and WAVEs	2/505	34/8848	0.585858	0.979288	ENSG00000055163/ENSG00000122574	CYFIP2/WIPF3	26999/644150	2	2	ENSG00000055163/ENSG00000122574	0
R-HSA-977444	GABA B receptor activation	2/505	34/8848	0.585858	0.979288	ENSG00000138031/ENSG00000162989	ADCY3/KCNJ3	109/3760	2	0		2	ENSG00000138031/ENSG00000162989
R-HSA-991365	Activation of GABAB receptors	2/505	34/8848	0.585858	0.979288	ENSG00000138031/ENSG00000162989	ADCY3/KCNJ3	109/3760	2	0		2	ENSG00000138031/ENSG00000162989
R-HSA-111447	Activation of BAD and translocation to mitochondria	1/505	15/8848	0.586148	0.979288	ENSG00000171791	BCL2	596	1	0		1	ENSG00000171791
R-HSA-166663	Initial triggering of complement	1/505	15/8848	0.586148	0.979288	ENSG00000182326	C1S	716	1	1	ENSG00000182326	0
R-HSA-181429	Serotonin Neurotransmitter Release Cycle	1/505	15/8848	0.586148	0.979288	ENSG00000143847	PPFIA4	8497	1	0		1	ENSG00000143847
R-HSA-209776	Amine-derived hormones	1/505	15/8848	0.586148	0.979288	ENSG00000211448	DIO2	1734	1	1	ENSG00000211448	0
R-HSA-210993	Tie2 Signaling	1/505	15/8848	0.586148	0.979288	ENSG00000154188	ANGPT1	284	1	0		1	ENSG00000154188
R-HSA-2214320	Anchoring fibril formation	1/505	15/8848	0.586148	0.979288	ENSG00000053747	LAMA3	3909	1	0		1	ENSG00000053747
R-HSA-3322077	Glycogen synthesis	1/505	15/8848	0.586148	0.979288	ENSG00000165434	PGM2L1	283209	1	1	ENSG00000165434	0
R-HSA-389948	PD-1 signaling	1/505	15/8848	0.586148	0.979288	ENSG00000196735	HLA-DQA1	3117	1	1	ENSG00000196735	0
R-HSA-392517	Rap1 signalling	1/505	15/8848	0.586148	0.979288	ENSG00000185532	PRKG1	5592	1	1	ENSG00000185532	0
R-HSA-399956	CRMPs in Sema3A signaling	1/505	15/8848	0.586148	0.979288	ENSG00000099250	NRP1	8829	1	1	ENSG00000099250	0
R-HSA-400508	Incretin synthesis, secretion, and inactivation	1/505	15/8848	0.586148	0.979288	ENSG00000136574	GATA4	2626	1	0		1	ENSG00000136574
R-HSA-422085	Synthesis, secretion, and deacylation of Ghrelin	1/505	15/8848	0.586148	0.979288	ENSG00000114200	BCHE	590	1	0		1	ENSG00000114200
R-HSA-5676594	TNF receptor superfamily (TNFSF) members mediating non-canonical NF-kB pathway	1/505	15/8848	0.586148	0.979288	ENSG00000125735	TNFSF14	8740	1	1	ENSG00000125735	0
R-HSA-909733	Interferon alpha/beta signaling	3/505	53/8848	0.58975	0.979288	ENSG00000185885/ENSG00000119922/ENSG00000120738	IFITM1/IFIT2/EGR1	8519/3433/1958	3	1	ENSG00000119922	2	ENSG00000185885/ENSG00000120738
R-HSA-168898	Toll-Like Receptors Cascades	8/505	145/8848	0.591292	0.979288	ENSG00000129988/ENSG00000177606/ENSG00000120875/ENSG00000173432/ENSG00000139318/ENSG00000090376/ENSG00000164342/ENSG00000185303	LBP/JUN/DUSP4/SAA1/DUSP6/IRAK3/TLR3/SFTPA2	3929/3725/1846/6288/1848/11213/7098/729238	8	5	ENSG00000129988/ENSG00000177606/ENSG00000173432/ENSG00000164342/ENSG00000185303	3	ENSG00000120875/ENSG00000139318/ENSG00000090376
R-HSA-166058	MyD88:Mal cascade initiated on plasma membrane	5/505	91/8848	0.599775	0.979288	ENSG00000177606/ENSG00000120875/ENSG00000173432/ENSG00000139318/ENSG00000090376	JUN/DUSP4/SAA1/DUSP6/IRAK3	3725/1846/6288/1848/11213	5	2	ENSG00000177606/ENSG00000173432	3	ENSG00000120875/ENSG00000139318/ENSG00000090376
R-HSA-168181	Toll Like Receptor 7/8 (TLR7/8) Cascade	5/505	91/8848	0.599775	0.979288	ENSG00000177606/ENSG00000120875/ENSG00000173432/ENSG00000139318/ENSG00000164342	JUN/DUSP4/SAA1/DUSP6/TLR3	3725/1846/6288/1848/7098	5	3	ENSG00000177606/ENSG00000173432/ENSG00000164342	2	ENSG00000120875/ENSG00000139318
R-HSA-168188	Toll Like Receptor TLR6:TLR2 Cascade	5/505	91/8848	0.599775	0.979288	ENSG00000177606/ENSG00000120875/ENSG00000173432/ENSG00000139318/ENSG00000090376	JUN/DUSP4/SAA1/DUSP6/IRAK3	3725/1846/6288/1848/11213	5	2	ENSG00000177606/ENSG00000173432	3	ENSG00000120875/ENSG00000139318/ENSG00000090376
R-HSA-425393	Transport of inorganic cations/anions and amino acids/oligopeptides	5/505	91/8848	0.599775	0.979288	ENSG00000115902/ENSG00000050438/ENSG00000188338/ENSG00000149150/ENSG00000079215	SLC1A4/SLC4A8/SLC38A3/SLC43A1/SLC1A3	6509/9498/10991/8501/6507	5	1	ENSG00000079215	4	ENSG00000115902/ENSG00000050438/ENSG00000188338/ENSG00000149150
R-HSA-975155	MyD88 dependent cascade initiated on endosome	5/505	91/8848	0.599775	0.979288	ENSG00000177606/ENSG00000120875/ENSG00000173432/ENSG00000139318/ENSG00000164342	JUN/DUSP4/SAA1/DUSP6/TLR3	3725/1846/6288/1848/7098	5	3	ENSG00000177606/ENSG00000173432/ENSG00000164342	2	ENSG00000120875/ENSG00000139318
R-HSA-983695	Antigen activates B Cell Receptor (BCR) leading to generation of second messengers	2/505	35/8848	0.601816	0.979288	ENSG00000096433/ENSG00000147010	ITPR3/SH3KBP1	3710/30011	2	1	ENSG00000147010	1	ENSG00000096433
R-HSA-5619102	SLC transporter disorders	3/505	54/8848	0.60258	0.979288	ENSG00000197496/ENSG00000079215/ENSG00000174640	SLC2A10/SLC1A3/SLCO2A1	81031/6507/6578	3	2	ENSG00000079215/ENSG00000174640	1	ENSG00000197496
R-HSA-110312	Translesion synthesis by REV1	1/505	16/8848	0.609809	0.979288	ENSG00000132646	PCNA	5111	1	0		1	ENSG00000132646
R-HSA-1482925	Acyl chain remodelling of PG	1/505	16/8848	0.609809	0.979288	ENSG00000116711	PLA2G4A	5321	1	1	ENSG00000116711	0
R-HSA-164378	PKA activation in glucagon signalling	1/505	16/8848	0.609809	0.979288	ENSG00000138031	ADCY3	109	1	0		1	ENSG00000138031
R-HSA-1660514	Synthesis of PIPs at the Golgi membrane	1/505	16/8848	0.609809	0.979288	ENSG00000139144	PIK3C2G	5288	1	1	ENSG00000139144	0
R-HSA-181430	Norepinephrine Neurotransmitter Release Cycle	1/505	16/8848	0.609809	0.979288	ENSG00000143847	PPFIA4	8497	1	0		1	ENSG00000143847
R-HSA-196757	Metabolism of folate and pterines	1/505	16/8848	0.609809	0.979288	ENSG00000228716	DHFR	1719	1	0		1	ENSG00000228716
R-HSA-202427	Phosphorylation of CD3 and TCR zeta chains	1/505	16/8848	0.609809	0.979288	ENSG00000196735	HLA-DQA1	3117	1	1	ENSG00000196735	0
R-HSA-2173791	TGF-beta receptor signaling in EMT (epithelial to mesenchymal transition)	1/505	16/8848	0.609809	0.979288	ENSG00000163513	TGFBR2	7048	1	1	ENSG00000163513	0
R-HSA-432142	Platelet sensitization by LDL	1/505	16/8848	0.609809	0.979288	ENSG00000116711	PLA2G4A	5321	1	1	ENSG00000116711	0
R-HSA-442982	Ras activation upon Ca2+ influx through NMDA receptor	1/505	16/8848	0.609809	0.979288	ENSG00000105464	GRIN2D	2906	1	0		1	ENSG00000105464
R-HSA-8934593	Regulation of RUNX1 Expression and Activity	1/505	16/8848	0.609809	0.979288	ENSG00000105810	CDK6	1021	1	1	ENSG00000105810	0
R-HSA-9014325	TICAM1,TRAF6-dependent induction of TAK1 complex	1/505	16/8848	0.609809	0.979288	ENSG00000164342	TLR3	7098	1	1	ENSG00000164342	0
R-HSA-975163	IRAK2 mediated activation of TAK1 complex upon TLR7/8 or 9 stimulation	1/505	16/8848	0.609809	0.979288	ENSG00000164342	TLR3	7098	1	1	ENSG00000164342	0
R-HSA-199977	ER to Golgi Anterograde Transport	8/505	148/8848	0.614681	0.982425	ENSG00000123416/ENSG00000167552/ENSG00000127824/ENSG00000174871/ENSG00000109321/ENSG00000029534/ENSG00000104833/ENSG00000145362	TUBA1B/TUBA1A/TUBA4A/CNIH2/AREG/ANK1/TUBB4A/ANK2	10376/7846/7277/254263/374/286/10382/287	8	5	ENSG00000167552/ENSG00000127824/ENSG00000029534/ENSG00000104833/ENSG00000145362	3	ENSG00000123416/ENSG00000174871/ENSG00000109321
R-HSA-186797	Signaling by PDGF	3/505	55/8848	0.615142	0.982425	ENSG00000130635/ENSG00000142156/ENSG00000170962	COL5A1/COL6A1/PDGFD	1289/1291/80310	3	3	ENSG00000130635/ENSG00000142156/ENSG00000170962	0
R-HSA-913709	O-linked glycosylation of mucins	3/505	55/8848	0.615142	0.982425	ENSG00000176945/ENSG00000173702/ENSG00000136542	MUC20/MUC13/GALNT5	200958/56667/11227	3	2	ENSG00000176945/ENSG00000173702	1	ENSG00000136542
R-HSA-975634	Retinoid metabolism and transport	2/505	36/8848	0.617305	0.984077	ENSG00000169439/ENSG00000196139	SDC2/AKR1C3	6383/8644	2	2	ENSG00000169439/ENSG00000196139	0
R-HSA-8939211	ESR-mediated signaling	8/505	149/8848	0.622321	0.986387	ENSG00000177606/ENSG00000171791/ENSG00000188486/ENSG00000158406/ENSG00000140009/ENSG00000270276/ENSG00000197153/ENSG00000276966	JUN/BCL2/H2AFX/HIST1H4H/ESR2/HIST2H4B/HIST1H3J/HIST1H4E	3725/596/3014/8365/2100/554313/8356/8367	8	4	ENSG00000177606/ENSG00000158406/ENSG00000140009/ENSG00000276966	4	ENSG00000171791/ENSG00000188486/ENSG00000270276/ENSG00000197153
R-HSA-6794362	Protein-protein interactions at synapses	4/505	75/8848	0.627141	0.986387	ENSG00000184564/ENSG00000143847/ENSG00000105464/ENSG00000156564	SLITRK6/PPFIA4/GRIN2D/LRFN2	84189/8497/2906/57497	4	0		4	ENSG00000184564/ENSG00000143847/ENSG00000105464/ENSG00000156564
R-HSA-446219	Synthesis of substrates in N-glycan biosythesis	3/505	56/8848	0.627435	0.986387	ENSG00000102032/ENSG00000148488/ENSG00000115525	RENBP/ST8SIA6/ST3GAL5	5973/338596/8869	3	2	ENSG00000102032/ENSG00000115525	1	ENSG00000148488
R-HSA-1500931	Cell-Cell communication	6/505	113/8848	0.63121	0.986387	ENSG00000162458/ENSG00000053747/ENSG00000128591/ENSG00000214274/ENSG00000072163/ENSG00000185303	FBLIM1/LAMA3/FLNC/ANG/LIMS2/SFTPA2	54751/3909/2318/283/55679/729238	6	4	ENSG00000162458/ENSG00000128591/ENSG00000072163/ENSG00000185303	2	ENSG00000053747/ENSG00000214274
R-HSA-1187000	Fertilization	1/505	17/8848	0.63212	0.986387	ENSG00000152705	CATSPER3	347732	1	0		1	ENSG00000152705
R-HSA-202131	Metabolism of nitric oxide	1/505	17/8848	0.63212	0.986387	ENSG00000164867	NOS3	4846	1	1	ENSG00000164867	0
R-HSA-203765	eNOS activation and regulation	1/505	17/8848	0.63212	0.986387	ENSG00000164867	NOS3	4846	1	1	ENSG00000164867	0
R-HSA-5423646	Aflatoxin activation and detoxification	1/505	17/8848	0.63212	0.986387	ENSG00000099998	GGT5	2687	1	0		1	ENSG00000099998
R-HSA-5655862	Translesion synthesis by POLK	1/505	17/8848	0.63212	0.986387	ENSG00000132646	PCNA	5111	1	0		1	ENSG00000132646
R-HSA-5656121	Translesion synthesis by POLI	1/505	17/8848	0.63212	0.986387	ENSG00000132646	PCNA	5111	1	0		1	ENSG00000132646
R-HSA-937072	TRAF6-mediated induction of TAK1 complex within TLR4 complex	1/505	17/8848	0.63212	0.986387	ENSG00000164342	TLR3	7098	1	1	ENSG00000164342	0
R-HSA-419037	NCAM1 interactions	2/505	37/8848	0.632328	0.986387	ENSG00000130635/ENSG00000142156	COL5A1/COL6A1	1289/1291	2	2	ENSG00000130635/ENSG00000142156	0
R-HSA-6811558	PI5P, PP2A and IER3 Regulate PI3K/AKT Signaling	4/505	76/8848	0.637595	0.988081	ENSG00000140009/ENSG00000124882/ENSG00000169752/ENSG00000105976	ESR2/EREG/NRG4/MET	2100/2069/145957/4233	4	3	ENSG00000140009/ENSG00000169752/ENSG00000105976	1	ENSG00000124882
R-HSA-168138	Toll Like Receptor 9 (TLR9) Cascade	5/505	95/8848	0.638091	0.988081	ENSG00000177606/ENSG00000120875/ENSG00000173432/ENSG00000139318/ENSG00000164342	JUN/DUSP4/SAA1/DUSP6/TLR3	3725/1846/6288/1848/7098	5	3	ENSG00000177606/ENSG00000173432/ENSG00000164342	2	ENSG00000120875/ENSG00000139318
R-HSA-68827	CDT1 association with the CDC6:ORC:origin complex	3/505	57/8848	0.639454	0.988081	ENSG00000167513/ENSG00000112312/ENSG00000085840	CDT1/GMNN/ORC1	81620/51053/4998	3	0		3	ENSG00000167513/ENSG00000112312/ENSG00000085840
R-HSA-5689896	Ovarian tumor domain proteases	2/505	38/8848	0.646887	0.988081	ENSG00000170312/ENSG00000133135	CDK1/RNF128	983/79589	2	1	ENSG00000133135	1	ENSG00000170312
R-HSA-15869	Metabolism of nucleotides	5/505	96/8848	0.647309	0.988081	ENSG00000167900/ENSG00000167325/ENSG00000128951/ENSG00000176890/ENSG00000171848	TK1/RRM1/DUT/TYMS/RRM2	7083/6240/1854/7298/6241	5	0		5	ENSG00000167900/ENSG00000167325/ENSG00000128951/ENSG00000176890/ENSG00000171848
R-HSA-2219528	PI3K/AKT Signaling in Cancer	4/505	77/8848	0.647858	0.988081	ENSG00000140009/ENSG00000124882/ENSG00000169752/ENSG00000105976	ESR2/EREG/NRG4/MET	2100/2069/145957/4233	4	3	ENSG00000140009/ENSG00000169752/ENSG00000105976	1	ENSG00000124882
R-HSA-163615	PKA activation	1/505	18/8848	0.653157	0.988081	ENSG00000138031	ADCY3	109	1	0		1	ENSG00000138031
R-HSA-1839117	Signaling by cytosolic FGFR1 fusion mutants	1/505	18/8848	0.653157	0.988081	ENSG00000119397	CNTRL	11064	1	0		1	ENSG00000119397
R-HSA-2022870	Chondroitin sulfate biosynthesis	1/505	18/8848	0.653157	0.988081	ENSG00000173546	CSPG4	1464	1	0		1	ENSG00000173546
R-HSA-2453902	The canonical retinoid cycle in rods (twilight vision)	1/505	18/8848	0.653157	0.988081	ENSG00000108786	HSD17B1	3292	1	1	ENSG00000108786	0
R-HSA-392851	Prostacyclin signalling through prostacyclin receptor	1/505	18/8848	0.653157	0.988081	ENSG00000114450	GNB4	59345	1	0		1	ENSG00000114450
R-HSA-416700	Other semaphorin interactions	1/505	18/8848	0.653157	0.988081	ENSG00000138623	SEMA7A	8482	1	1	ENSG00000138623	0
R-HSA-418457	cGMP effects	1/505	18/8848	0.653157	0.988081	ENSG00000185532	PRKG1	5592	1	1	ENSG00000185532	0
R-HSA-70221	Glycogen breakdown (glycogenolysis)	1/505	18/8848	0.653157	0.988081	ENSG00000165434	PGM2L1	283209	1	1	ENSG00000165434	0
R-HSA-913531	Interferon Signaling	9/505	172/8848	0.654515	0.988081	ENSG00000125148/ENSG00000185885/ENSG00000196735/ENSG00000137699/ENSG00000117228/ENSG00000182179/ENSG00000119922/ENSG00000132274/ENSG00000120738	MT2A/IFITM1/HLA-DQA1/TRIM29/GBP1/UBA7/IFIT2/TRIM22/EGR1	4502/8519/3117/23650/2633/7318/3433/10346/1958	9	6	ENSG00000196735/ENSG00000137699/ENSG00000117228/ENSG00000182179/ENSG00000119922/ENSG00000132274	3	ENSG00000125148/ENSG00000185885/ENSG00000120738
R-HSA-8852135	Protein ubiquitination	4/505	78/8848	0.657926	0.988081	ENSG00000175063/ENSG00000132646/ENSG00000108106/ENSG00000077152	UBE2C/PCNA/UBE2S/UBE2T	11065/5111/27338/29089	4	0		4	ENSG00000175063/ENSG00000132646/ENSG00000108106/ENSG00000077152
R-HSA-432040	Vasopressin regulates renal water homeostasis via Aquaporins	2/505	39/8848	0.660985	0.988081	ENSG00000114450/ENSG00000138031	GNB4/ADCY3	59345/109	2	0		2	ENSG00000114450/ENSG00000138031
R-HSA-73884	Base Excision Repair	2/505	39/8848	0.660985	0.988081	ENSG00000132646/ENSG00000105486	PCNA/LIG1	5111/3978	2	0		2	ENSG00000132646/ENSG00000105486
R-HSA-73933	Resolution of Abasic Sites (AP sites)	2/505	39/8848	0.660985	0.988081	ENSG00000132646/ENSG00000105486	PCNA/LIG1	5111/3978	2	0		2	ENSG00000132646/ENSG00000105486
R-HSA-168164	Toll Like Receptor 3 (TLR3) Cascade	5/505	98/8848	0.665297	0.988081	ENSG00000177606/ENSG00000120875/ENSG00000173432/ENSG00000139318/ENSG00000164342	JUN/DUSP4/SAA1/DUSP6/TLR3	3725/1846/6288/1848/7098	5	3	ENSG00000177606/ENSG00000173432/ENSG00000164342	2	ENSG00000120875/ENSG00000139318
R-HSA-110320	Translesion Synthesis by POLH	1/505	19/8848	0.672993	0.988081	ENSG00000132646	PCNA	5111	1	0		1	ENSG00000132646
R-HSA-111931	PKA-mediated phosphorylation of CREB	1/505	19/8848	0.672993	0.988081	ENSG00000138031	ADCY3	109	1	0		1	ENSG00000138031
R-HSA-1592389	Activation of Matrix Metalloproteinases	1/505	19/8848	0.672993	0.988081	ENSG00000197561	ELANE	1991	1	0		1	ENSG00000197561
R-HSA-167044	Signalling to RAS	1/505	19/8848	0.672993	0.988081	ENSG00000129946	SHC2	25759	1	1	ENSG00000129946	0
R-HSA-168927	TICAM1, RIP1-mediated IKK complex recruitment	1/505	19/8848	0.672993	0.988081	ENSG00000164342	TLR3	7098	1	1	ENSG00000164342	0
R-HSA-3232118	SUMOylation of transcription factors	1/505	19/8848	0.672993	0.988081	ENSG00000008196	TFAP2B	7021	1	1	ENSG00000008196	0
R-HSA-392170	ADP signalling through P2Y purinoceptor 12	1/505	19/8848	0.672993	0.988081	ENSG00000114450	GNB4	59345	1	0		1	ENSG00000114450
R-HSA-418217	G beta:gamma signalling through PLC beta	1/505	19/8848	0.672993	0.988081	ENSG00000114450	GNB4	59345	1	0		1	ENSG00000114450
R-HSA-5218921	VEGFR2 mediated cell proliferation	1/505	19/8848	0.672993	0.988081	ENSG00000096433	ITPR3	3710	1	0		1	ENSG00000096433
R-HSA-5621575	CD209 (DC-SIGN) signaling	1/505	19/8848	0.672993	0.988081	ENSG00000077264	PAK3	5063	1	1	ENSG00000077264	0
R-HSA-166166	MyD88-independent TLR4 cascade	5/505	99/8848	0.674064	0.988081	ENSG00000177606/ENSG00000120875/ENSG00000173432/ENSG00000139318/ENSG00000164342	JUN/DUSP4/SAA1/DUSP6/TLR3	3725/1846/6288/1848/7098	5	3	ENSG00000177606/ENSG00000173432/ENSG00000164342	2	ENSG00000120875/ENSG00000139318
R-HSA-5578749	Transcriptional regulation by small RNAs	5/505	99/8848	0.674064	0.988081	ENSG00000188486/ENSG00000158406/ENSG00000270276/ENSG00000197153/ENSG00000276966	H2AFX/HIST1H4H/HIST2H4B/HIST1H3J/HIST1H4E	3014/8365/554313/8356/8367	5	2	ENSG00000158406/ENSG00000276966	3	ENSG00000188486/ENSG00000270276/ENSG00000197153
R-HSA-937061	TRIF(TICAM1)-mediated TLR4 signaling	5/505	99/8848	0.674064	0.988081	ENSG00000177606/ENSG00000120875/ENSG00000173432/ENSG00000139318/ENSG00000164342	JUN/DUSP4/SAA1/DUSP6/TLR3	3725/1846/6288/1848/7098	5	3	ENSG00000177606/ENSG00000173432/ENSG00000164342	2	ENSG00000120875/ENSG00000139318
R-HSA-195721	Signaling by WNT	16/505	305/8848	0.674349	0.988081	ENSG00000096433/ENSG00000114450/ENSG00000152284/ENSG00000188486/ENSG00000158406/ENSG00000116729/ENSG00000270276/ENSG00000139174/ENSG00000085741/ENSG00000164362/ENSG00000185532/ENSG00000107984/ENSG00000197153/ENSG00000276966/ENSG00000125084/ENSG00000168646	ITPR3/GNB4/TCF7L1/H2AFX/HIST1H4H/WLS/HIST2H4B/PRICKLE1/WNT11/TERT/PRKG1/DKK1/HIST1H3J/HIST1H4E/WNT1/AXIN2	3710/59345/83439/3014/8365/79971/554313/144165/7481/7015/5592/22943/8356/8367/7471/8313	16	9	ENSG00000152284/ENSG00000158406/ENSG00000116729/ENSG00000139174/ENSG00000085741/ENSG00000185532/ENSG00000107984/ENSG00000276966/ENSG00000168646	7	ENSG00000096433/ENSG00000114450/ENSG00000188486/ENSG00000270276/ENSG00000164362/ENSG00000197153/ENSG00000125084
R-HSA-112310	Neurotransmitter release cycle	2/505	40/8848	0.674629	0.988081	ENSG00000143847/ENSG00000079215	PPFIA4/SLC1A3	8497/6507	2	1	ENSG00000079215	1	ENSG00000143847
R-HSA-1296071	Potassium Channels	4/505	80/8848	0.677475	0.988081	ENSG00000158445/ENSG00000164794/ENSG00000055118/ENSG00000162989	KCNB1/KCNV1/KCNH2/KCNJ3	3745/27012/3757/3760	4	2	ENSG00000158445/ENSG00000164794	2	ENSG00000055118/ENSG00000162989
R-HSA-948021	Transport to the Golgi and subsequent modification	9/505	177/8848	0.687748	0.988081	ENSG00000123416/ENSG00000167552/ENSG00000127824/ENSG00000174871/ENSG00000109321/ENSG00000029534/ENSG00000148488/ENSG00000104833/ENSG00000145362	TUBA1B/TUBA1A/TUBA4A/CNIH2/AREG/ANK1/ST8SIA6/TUBB4A/ANK2	10376/7846/7277/254263/374/286/338596/10382/287	9	5	ENSG00000167552/ENSG00000127824/ENSG00000029534/ENSG00000104833/ENSG00000145362	4	ENSG00000123416/ENSG00000174871/ENSG00000109321/ENSG00000148488
R-HSA-1236394	Signaling by ERBB4	2/505	41/8848	0.687823	0.988081	ENSG00000124882/ENSG00000169752	EREG/NRG4	2069/145957	2	1	ENSG00000169752	1	ENSG00000124882
R-HSA-1660662	Glycosphingolipid metabolism	2/505	41/8848	0.687823	0.988081	ENSG00000180801/ENSG00000135454	ARSJ/B4GALNT1	79642/2583	2	1	ENSG00000180801	1	ENSG00000135454
R-HSA-5654736	Signaling by FGFR1	2/505	41/8848	0.687823	0.988081	ENSG00000125848/ENSG00000011201	FLRT3/ANOS1	23767/3730	2	2	ENSG00000125848/ENSG00000011201	0
R-HSA-5696400	Dual Incision in GG-NER	2/505	41/8848	0.687823	0.988081	ENSG00000132646/ENSG00000134574	PCNA/DDB2	5111/1643	2	0		2	ENSG00000132646/ENSG00000134574
R-HSA-1482801	Acyl chain remodelling of PS	1/505	20/8848	0.691697	0.988081	ENSG00000116711	PLA2G4A	5321	1	1	ENSG00000116711	0
R-HSA-211976	Endogenous sterols	1/505	20/8848	0.691697	0.988081	ENSG00000106546	AHR	196	1	1	ENSG00000106546	0
R-HSA-212676	Dopamine Neurotransmitter Release Cycle	1/505	20/8848	0.691697	0.988081	ENSG00000143847	PPFIA4	8497	1	0		1	ENSG00000143847
R-HSA-500657	Presynaptic function of Kainate receptors	1/505	20/8848	0.691697	0.988081	ENSG00000114450	GNB4	59345	1	0		1	ENSG00000114450
R-HSA-5627117	RHO GTPases Activate ROCKs	1/505	20/8848	0.691697	0.988081	ENSG00000101335	MYL9	10398	1	1	ENSG00000101335	0
R-HSA-6803204	TP53 Regulates Transcription of Genes Involved in Cytochrome C Release	1/505	20/8848	0.691697	0.988081	ENSG00000073282	TP63	8626	1	0		1	ENSG00000073282
R-HSA-8854691	Interleukin-20 family signaling	1/505	20/8848	0.691697	0.988081	ENSG00000142677	IL22RA1	58985	1	0		1	ENSG00000142677
R-HSA-9008059	Interleukin-37 signaling	1/505	20/8848	0.691697	0.988081	ENSG00000137752	CASP1	834	1	1	ENSG00000137752	0
R-HSA-3858494	Beta-catenin independent WNT signaling	7/505	140/8848	0.694574	0.988081	ENSG00000096433/ENSG00000114450/ENSG00000152284/ENSG00000139174/ENSG00000085741/ENSG00000185532/ENSG00000125084	ITPR3/GNB4/TCF7L1/PRICKLE1/WNT11/PRKG1/WNT1	3710/59345/83439/144165/7481/5592/7471	7	4	ENSG00000152284/ENSG00000139174/ENSG00000085741/ENSG00000185532	3	ENSG00000096433/ENSG00000114450/ENSG00000125084
R-HSA-8939236	RUNX1 regulates transcription of genes involved in differentiation of HSCs	6/505	121/8848	0.696201	0.988081	ENSG00000188486/ENSG00000158406/ENSG00000270276/ENSG00000197153/ENSG00000276966/ENSG00000135363	H2AFX/HIST1H4H/HIST2H4B/HIST1H3J/HIST1H4E/LMO2	3014/8365/554313/8356/8367/4005	6	3	ENSG00000158406/ENSG00000276966/ENSG00000135363	3	ENSG00000188486/ENSG00000270276/ENSG00000197153
R-HSA-418597	G alpha (z) signalling events	2/505	42/8848	0.700574	0.988081	ENSG00000114450/ENSG00000138031	GNB4/ADCY3	59345/109	2	0		2	ENSG00000114450/ENSG00000138031
R-HSA-977443	GABA receptor activation	2/505	42/8848	0.700574	0.988081	ENSG00000138031/ENSG00000162989	ADCY3/KCNJ3	109/3760	2	0		2	ENSG00000138031/ENSG00000162989
R-HSA-168142	Toll Like Receptor 10 (TLR10) Cascade	4/505	83/8848	0.705317	0.988081	ENSG00000177606/ENSG00000120875/ENSG00000173432/ENSG00000139318	JUN/DUSP4/SAA1/DUSP6	3725/1846/6288/1848	4	2	ENSG00000177606/ENSG00000173432	2	ENSG00000120875/ENSG00000139318
R-HSA-168176	Toll Like Receptor 5 (TLR5) Cascade	4/505	83/8848	0.705317	0.988081	ENSG00000177606/ENSG00000120875/ENSG00000173432/ENSG00000139318	JUN/DUSP4/SAA1/DUSP6	3725/1846/6288/1848	4	2	ENSG00000177606/ENSG00000173432	2	ENSG00000120875/ENSG00000139318
R-HSA-199418	Negative regulation of the PI3K/AKT network	4/505	83/8848	0.705317	0.988081	ENSG00000140009/ENSG00000124882/ENSG00000169752/ENSG00000105976	ESR2/EREG/NRG4/MET	2100/2069/145957/4233	4	3	ENSG00000140009/ENSG00000169752/ENSG00000105976	1	ENSG00000124882
R-HSA-975871	MyD88 cascade initiated on plasma membrane	4/505	83/8848	0.705317	0.988081	ENSG00000177606/ENSG00000120875/ENSG00000173432/ENSG00000139318	JUN/DUSP4/SAA1/DUSP6	3725/1846/6288/1848	4	2	ENSG00000177606/ENSG00000173432	2	ENSG00000120875/ENSG00000139318
R-HSA-450294	MAP kinase activation	3/505	63/8848	0.705798	0.988081	ENSG00000177606/ENSG00000120875/ENSG00000139318	JUN/DUSP4/DUSP6	3725/1846/1848	3	1	ENSG00000177606	2	ENSG00000120875/ENSG00000139318
R-HSA-1296041	Activation of G protein gated Potassium channels	1/505	21/8848	0.709334	0.988081	ENSG00000162989	KCNJ3	3760	1	0		1	ENSG00000162989
R-HSA-1296059	G protein gated Potassium channels	1/505	21/8848	0.709334	0.988081	ENSG00000162989	KCNJ3	3760	1	0		1	ENSG00000162989
R-HSA-202040	G-protein activation	1/505	21/8848	0.709334	0.988081	ENSG00000114450	GNB4	59345	1	0		1	ENSG00000114450
R-HSA-2024096	HS-GAG degradation	1/505	21/8848	0.709334	0.988081	ENSG00000169439	SDC2	6383	1	1	ENSG00000169439	0
R-HSA-2029485	Role of phospholipids in phagocytosis	1/505	21/8848	0.709334	0.988081	ENSG00000096433	ITPR3	3710	1	0		1	ENSG00000096433
R-HSA-416572	Sema4D induced cell migration and growth-cone collapse	1/505	21/8848	0.709334	0.988081	ENSG00000101335	MYL9	10398	1	1	ENSG00000101335	0
R-HSA-5669034	TNFs bind their physiological receptors	1/505	21/8848	0.709334	0.988081	ENSG00000125735	TNFSF14	8740	1	1	ENSG00000125735	0
R-HSA-6804115	TP53 regulates transcription of additional cell cycle genes whose exact role in the p53 pathway remain uncertain	1/505	21/8848	0.709334	0.988081	ENSG00000158402	CDC25C	995	1	0		1	ENSG00000158402
R-HSA-997272	Inhibition of voltage gated Ca2+ channels via Gbeta/gamma subunits	1/505	21/8848	0.709334	0.988081	ENSG00000162989	KCNJ3	3760	1	0		1	ENSG00000162989
R-HSA-177929	Signaling by EGFR	2/505	43/8848	0.712891	0.989124	ENSG00000147010/ENSG00000164056	SH3KBP1/SPRY1	30011/10252	2	2	ENSG00000147010/ENSG00000164056	0
R-HSA-9018519	Estrogen-dependent gene expression	7/505	143/8848	0.715482	0.989124	ENSG00000177606/ENSG00000171791/ENSG00000188486/ENSG00000158406/ENSG00000270276/ENSG00000197153/ENSG00000276966	JUN/BCL2/H2AFX/HIST1H4H/HIST2H4B/HIST1H3J/HIST1H4E	3725/596/3014/8365/554313/8356/8367	7	3	ENSG00000177606/ENSG00000158406/ENSG00000276966	4	ENSG00000171791/ENSG00000188486/ENSG00000270276/ENSG00000197153
R-HSA-73854	RNA Polymerase I Promoter Clearance	5/505	104/8848	0.715588	0.989124	ENSG00000188486/ENSG00000158406/ENSG00000270276/ENSG00000197153/ENSG00000276966	H2AFX/HIST1H4H/HIST2H4B/HIST1H3J/HIST1H4E	3014/8365/554313/8356/8367	5	2	ENSG00000158406/ENSG00000276966	3	ENSG00000188486/ENSG00000270276/ENSG00000197153
R-HSA-445717	Aquaporin-mediated transport	2/505	44/8848	0.72478	0.989124	ENSG00000114450/ENSG00000138031	GNB4/ADCY3	59345/109	2	0		2	ENSG00000114450/ENSG00000138031
R-HSA-174154	APC/C:Cdc20 mediated degradation of Securin	3/505	65/8848	0.725726	0.989124	ENSG00000164611/ENSG00000175063/ENSG00000117399	PTTG1/UBE2C/CDC20	9232/11065/991	3	0		3	ENSG00000164611/ENSG00000175063/ENSG00000117399
R-HSA-428930	Thromboxane signalling through TP receptor	1/505	22/8848	0.725963	0.989124	ENSG00000114450	GNB4	59345	1	0		1	ENSG00000114450
R-HSA-5260271	Diseases of Immune System	1/505	22/8848	0.725963	0.989124	ENSG00000164342	TLR3	7098	1	1	ENSG00000164342	0
R-HSA-5602358	Diseases associated with the TLR signaling cascade	1/505	22/8848	0.725963	0.989124	ENSG00000164342	TLR3	7098	1	1	ENSG00000164342	0
R-HSA-5620922	BBSome-mediated cargo-targeting to cilium	1/505	22/8848	0.725963	0.989124	ENSG00000128285	MCHR1	2847	1	0		1	ENSG00000128285
R-HSA-5654687	Downstream signaling of activated FGFR1	1/505	22/8848	0.725963	0.989124	ENSG00000125848	FLRT3	23767	1	1	ENSG00000125848	0
R-HSA-70895	Branched-chain amino acid catabolism	1/505	22/8848	0.725963	0.989124	ENSG00000129151	BBOX1	8424	1	1	ENSG00000129151	0
R-HSA-8940973	RUNX2 regulates osteoblast differentiation	1/505	22/8848	0.725963	0.989124	ENSG00000178573	MAF	4094	1	1	ENSG00000178573	0
R-HSA-8956321	Nucleotide salvage	1/505	22/8848	0.725963	0.989124	ENSG00000167900	TK1	7083	1	0		1	ENSG00000167900
R-HSA-9013508	NOTCH3 Intracellular Domain Regulates Transcription	1/505	22/8848	0.725963	0.989124	ENSG00000126787	DLGAP5	9787	1	0		1	ENSG00000126787
R-HSA-73864	RNA Polymerase I Transcription	5/505	106/8848	0.73111	0.993398	ENSG00000188486/ENSG00000158406/ENSG00000270276/ENSG00000197153/ENSG00000276966	H2AFX/HIST1H4H/HIST2H4B/HIST1H3J/HIST1H4E	3014/8365/554313/8356/8367	5	2	ENSG00000158406/ENSG00000276966	3	ENSG00000188486/ENSG00000270276/ENSG00000197153
R-HSA-3214815	HDACs deacetylate histones	4/505	86/8848	0.731378	0.993398	ENSG00000158406/ENSG00000270276/ENSG00000197153/ENSG00000276966	HIST1H4H/HIST2H4B/HIST1H3J/HIST1H4E	8365/554313/8356/8367	4	2	ENSG00000158406/ENSG00000276966	2	ENSG00000270276/ENSG00000197153
R-HSA-69615	G1/S DNA Damage Checkpoints	3/505	66/8848	0.735287	0.997154	ENSG00000145386/ENSG00000164045/ENSG00000175305	CCNA2/CDC25A/CCNE2	890/993/9134	3	0		3	ENSG00000145386/ENSG00000164045/ENSG00000175305
R-HSA-114508	Effects of PIP2 hydrolysis	1/505	23/8848	0.741643	0.998013	ENSG00000096433	ITPR3	3710	1	0		1	ENSG00000096433
R-HSA-166208	mTORC1-mediated signalling	1/505	23/8848	0.741643	0.998013	ENSG00000025039	RRAGD	58528	1	1	ENSG00000025039	0
R-HSA-3295583	TRP channels	1/505	23/8848	0.741643	0.998013	ENSG00000111199	TRPV4	59341	1	0		1	ENSG00000111199
R-HSA-380994	ATF4 activates genes	1/505	23/8848	0.741643	0.998013	ENSG00000108691	CCL2	6347	1	1	ENSG00000108691	0
R-HSA-9006115	Signaling by NTRK2 (TRKB)	1/505	23/8848	0.741643	0.998013	ENSG00000156299	TIAM1	7074	1	0		1	ENSG00000156299
R-HSA-4551638	SUMOylation of chromatin organization proteins	3/505	67/8848	0.744583	0.999999	ENSG00000158406/ENSG00000270276/ENSG00000276966	HIST1H4H/HIST2H4B/HIST1H4E	8365/554313/8367	3	2	ENSG00000158406/ENSG00000276966	1	ENSG00000270276
R-HSA-425407	SLC-mediated transmembrane transport	10/505	206/8848	0.746292	0.999999	ENSG00000115902/ENSG00000197496/ENSG00000100156/ENSG00000050438/ENSG00000188338/ENSG00000149150/ENSG00000176463/ENSG00000079215/ENSG00000174640/ENSG00000146411	SLC1A4/SLC2A10/SLC16A8/SLC4A8/SLC38A3/SLC43A1/SLCO3A1/SLC1A3/SLCO2A1/SLC2A12	6509/81031/23539/9498/10991/8501/28232/6507/6578/154091	10	4	ENSG00000100156/ENSG00000079215/ENSG00000174640/ENSG00000146411	6	ENSG00000115902/ENSG00000197496/ENSG00000050438/ENSG00000188338/ENSG00000149150/ENSG00000176463
R-HSA-166520	Signaling by NTRKs	4/505	88/8848	0.747771	0.999999	ENSG00000120875/ENSG00000129946/ENSG00000156299/ENSG00000139318	DUSP4/SHC2/TIAM1/DUSP6	1846/25759/7074/1848	4	1	ENSG00000129946	3	ENSG00000120875/ENSG00000156299/ENSG00000139318
R-HSA-5610787	Hedgehog 'off' state	5/505	109/8848	0.753229	0.999999	ENSG00000123416/ENSG00000167552/ENSG00000127824/ENSG00000138031/ENSG00000104833	TUBA1B/TUBA1A/TUBA4A/ADCY3/TUBB4A	10376/7846/7277/109/10382	5	3	ENSG00000167552/ENSG00000127824/ENSG00000104833	2	ENSG00000123416/ENSG00000138031
R-HSA-191273	Cholesterol biosynthesis	1/505	24/8848	0.756427	0.999999	ENSG00000143815	LBR	3930	1	0		1	ENSG00000143815
R-HSA-418360	Platelet calcium homeostasis	1/505	24/8848	0.756427	0.999999	ENSG00000096433	ITPR3	3710	1	0		1	ENSG00000096433
R-HSA-5683826	Surfactant metabolism	1/505	24/8848	0.756427	0.999999	ENSG00000185303	SFTPA2	729238	1	1	ENSG00000185303	0
R-HSA-975576	N-glycan antennae elongation in the medial/trans-Golgi	1/505	24/8848	0.756427	0.999999	ENSG00000148488	ST8SIA6	338596	1	0		1	ENSG00000148488
R-HSA-68949	Orc1 removal from chromatin	3/505	69/8848	0.762393	0.999999	ENSG00000167513/ENSG00000145386/ENSG00000085840	CDT1/CCNA2/ORC1	81620/890/4998	3	0		3	ENSG00000167513/ENSG00000145386/ENSG00000085840
R-HSA-1989781	PPARA activates gene expression	5/505	111/8848	0.767206	0.999999	ENSG00000149485/ENSG00000106546/ENSG00000148677/ENSG00000140465/ENSG00000146426	FADS1/AHR/ANKRD1/CYP1A1/TIAM2	3992/196/27063/1543/26230	5	4	ENSG00000106546/ENSG00000148677/ENSG00000140465/ENSG00000146426	1	ENSG00000149485
R-HSA-1614635	Sulfur amino acid metabolism	1/505	25/8848	0.770367	0.999999	ENSG00000274276	CBSL	102724560	1	0		1	ENSG00000274276
R-HSA-180024	DARPP-32 events	1/505	25/8848	0.770367	0.999999	ENSG00000065989	PDE4A	5141	1	0		1	ENSG00000065989
R-HSA-1839124	FGFR1 mutant receptor activation	1/505	25/8848	0.770367	0.999999	ENSG00000119397	CNTRL	11064	1	0		1	ENSG00000119397
R-HSA-264876	Insulin processing	1/505	25/8848	0.770367	0.999999	ENSG00000168280	KIF5C	3800	1	1	ENSG00000168280	0
R-HSA-354192	Integrin alphaIIb beta3 signaling	1/505	25/8848	0.770367	0.999999	ENSG00000005961	ITGA2B	3674	1	0		1	ENSG00000005961
R-HSA-399719	Trafficking of AMPA receptors	1/505	25/8848	0.770367	0.999999	ENSG00000075461	CACNG4	27092	1	1	ENSG00000075461	0
R-HSA-399721	Glutamate binding, activation of AMPA receptors and synaptic plasticity	1/505	25/8848	0.770367	0.999999	ENSG00000075461	CACNG4	27092	1	1	ENSG00000075461	0
R-HSA-420092	Glucagon-type ligand receptors	1/505	25/8848	0.770367	0.999999	ENSG00000114450	GNB4	59345	1	0		1	ENSG00000114450
R-HSA-5654726	Negative regulation of FGFR1 signaling	1/505	25/8848	0.770367	0.999999	ENSG00000011201	ANOS1	3730	1	1	ENSG00000011201	0
R-HSA-9006921	Integrin signaling	1/505	25/8848	0.770367	0.999999	ENSG00000005961	ITGA2B	3674	1	0		1	ENSG00000005961
R-HSA-933542	TRAF6 mediated NF-kB activation	1/505	25/8848	0.770367	0.999999	ENSG00000173432	SAA1	6288	1	1	ENSG00000173432	0
R-HSA-1980143	Signaling by NOTCH1	3/505	70/8848	0.770915	0.999999	ENSG00000214357/ENSG00000018236/ENSG00000107954	NEURL1B/CNTN1/NEURL1	54492/1272/9148	3	1	ENSG00000018236	2	ENSG00000214357/ENSG00000107954
R-HSA-69017	CDK-mediated phosphorylation and removal of Cdc6	3/505	70/8848	0.770915	0.999999	ENSG00000175063/ENSG00000145386/ENSG00000175305	UBE2C/CCNA2/CCNE2	11065/890/9134	3	0		3	ENSG00000175063/ENSG00000145386/ENSG00000175305
R-HSA-1227986	Signaling by ERBB2	2/505	49/8848	0.778131	0.999999	ENSG00000124882/ENSG00000169752	EREG/NRG4	2069/145957	2	1	ENSG00000169752	1	ENSG00000124882
R-HSA-1483249	Inositol phosphate metabolism	2/505	49/8848	0.778131	0.999999	ENSG00000138193/ENSG00000141401	PLCE1/IMPA2	51196/3613	2	1	ENSG00000138193	1	ENSG00000141401
R-HSA-446193	Biosynthesis of the N-glycan precursor (dolichol lipid-linked oligosaccharide, LLO) and transfer to a nascent protein	3/505	71/8848	0.779185	0.999999	ENSG00000102032/ENSG00000148488/ENSG00000115525	RENBP/ST8SIA6/ST3GAL5	5973/338596/8869	3	2	ENSG00000102032/ENSG00000115525	1	ENSG00000148488
R-HSA-400206	Regulation of lipid metabolism by Peroxisome proliferator-activated receptor alpha (PPARalpha)	5/505	113/8848	0.780575	0.999999	ENSG00000149485/ENSG00000106546/ENSG00000148677/ENSG00000140465/ENSG00000146426	FADS1/AHR/ANKRD1/CYP1A1/TIAM2	3992/196/27063/1543/26230	5	4	ENSG00000106546/ENSG00000148677/ENSG00000140465/ENSG00000146426	1	ENSG00000149485
R-HSA-1296065	Inwardly rectifying K+ channels	1/505	26/8848	0.78351	0.999999	ENSG00000162989	KCNJ3	3760	1	0		1	ENSG00000162989
R-HSA-1483191	Synthesis of PC	1/505	26/8848	0.78351	0.999999	ENSG00000114200	BCHE	590	1	0		1	ENSG00000114200
R-HSA-381042	PERK regulates gene expression	1/505	26/8848	0.78351	0.999999	ENSG00000108691	CCL2	6347	1	1	ENSG00000108691	0
R-HSA-390522	Striated Muscle Contraction	1/505	26/8848	0.78351	0.999999	ENSG00000114854	TNNC1	7134	1	1	ENSG00000114854	0
R-HSA-442742	CREB phosphorylation through the activation of Ras	1/505	26/8848	0.78351	0.999999	ENSG00000105464	GRIN2D	2906	1	0		1	ENSG00000105464
R-HSA-201681	TCF dependent signaling in response to WNT	10/505	214/8848	0.78684	0.999999	ENSG00000152284/ENSG00000188486/ENSG00000158406/ENSG00000270276/ENSG00000164362/ENSG00000107984/ENSG00000197153/ENSG00000276966/ENSG00000125084/ENSG00000168646	TCF7L1/H2AFX/HIST1H4H/HIST2H4B/TERT/DKK1/HIST1H3J/HIST1H4E/WNT1/AXIN2	83439/3014/8365/554313/7015/22943/8356/8367/7471/8313	10	5	ENSG00000152284/ENSG00000158406/ENSG00000107984/ENSG00000276966/ENSG00000168646	5	ENSG00000188486/ENSG00000270276/ENSG00000164362/ENSG00000197153/ENSG00000125084
R-HSA-170834	Signaling by TGF-beta Receptor Complex	3/505	72/8848	0.787208	0.999999	ENSG00000124225/ENSG00000147883/ENSG00000163513	PMEPA1/CDKN2B/TGFBR2	56937/1030/7048	3	3	ENSG00000124225/ENSG00000147883/ENSG00000163513	0
R-HSA-1638091	Heparan sulfate/heparin (HS-GAG) metabolism	2/505	50/8848	0.787649	0.999999	ENSG00000169439/ENSG00000173546	SDC2/CSPG4	6383/1464	2	1	ENSG00000169439	1	ENSG00000173546
R-HSA-422356	Regulation of insulin secretion	3/505	73/8848	0.794988	0.999999	ENSG00000096433/ENSG00000114450/ENSG00000158445	ITPR3/GNB4/KCNB1	3710/59345/3745	3	1	ENSG00000158445	2	ENSG00000096433/ENSG00000114450
R-HSA-1483257	Phospholipid metabolism	9/505	196/8848	0.795029	0.999999	ENSG00000114200/ENSG00000115159/ENSG00000163898/ENSG00000185361/ENSG00000105499/ENSG00000116711/ENSG00000167588/ENSG00000168004/ENSG00000139144	BCHE/GPD2/LIPH/TNFAIP8L1/PLA2G4C/PLA2G4A/GPD1/HRASLS5/PIK3C2G	590/2820/200879/126282/8605/5321/2819/117245/5288	9	5	ENSG00000163898/ENSG00000105499/ENSG00000116711/ENSG00000167588/ENSG00000139144	4	ENSG00000114200/ENSG00000115159/ENSG00000185361/ENSG00000168004
R-HSA-111933	Calmodulin induced events	1/505	27/8848	0.795903	0.999999	ENSG00000138031	ADCY3	109	1	0		1	ENSG00000138031
R-HSA-111997	CaM pathway	1/505	27/8848	0.795903	0.999999	ENSG00000138031	ADCY3	109	1	0		1	ENSG00000138031
R-HSA-2022928	HS-GAG biosynthesis	1/505	27/8848	0.795903	0.999999	ENSG00000169439	SDC2	6383	1	1	ENSG00000169439	0
R-HSA-400042	Adrenaline,noradrenaline inhibits insulin secretion	1/505	27/8848	0.795903	0.999999	ENSG00000114450	GNB4	59345	1	0		1	ENSG00000114450
R-HSA-70263	Gluconeogenesis	1/505	27/8848	0.795903	0.999999	ENSG00000100889	PCK2	5106	1	0		1	ENSG00000100889
R-HSA-70268	Pyruvate metabolism	1/505	27/8848	0.795903	0.999999	ENSG00000100156	SLC16A8	23539	1	1	ENSG00000100156	0
R-HSA-73887	Death Receptor Signalling	6/505	136/8848	0.796189	0.999999	ENSG00000137135/ENSG00000114346/ENSG00000153094/ENSG00000156299/ENSG00000146426/ENSG00000169783	ARHGEF39/ECT2/BCL2L11/TIAM1/TIAM2/LINGO1	84904/1894/10018/7074/26230/84894	6	1	ENSG00000146426	5	ENSG00000137135/ENSG00000114346/ENSG00000153094/ENSG00000156299/ENSG00000169783
R-HSA-187037	Signaling by NTRK1 (TRKA)	3/505	74/8848	0.80253	0.999999	ENSG00000120875/ENSG00000129946/ENSG00000139318	DUSP4/SHC2/DUSP6	1846/25759/1848	3	1	ENSG00000129946	2	ENSG00000120875/ENSG00000139318
R-HSA-1855204	Synthesis of IP3 and IP4 in the cytosol	1/505	28/8848	0.807587	0.999999	ENSG00000138193	PLCE1	51196	1	1	ENSG00000138193	0
R-HSA-380972	Energy dependent regulation of mTOR by LKB1-AMPK	1/505	28/8848	0.807587	0.999999	ENSG00000025039	RRAGD	58528	1	1	ENSG00000025039	0
R-HSA-390918	Peroxisomal lipid metabolism	1/505	28/8848	0.807587	0.999999	ENSG00000168306	ACOX2	8309	1	0		1	ENSG00000168306
R-HSA-418990	Adherens junctions interactions	1/505	28/8848	0.807587	0.999999	ENSG00000214274	ANG	283	1	0		1	ENSG00000214274
R-HSA-8982491	Glycogen metabolism	1/505	28/8848	0.807587	0.999999	ENSG00000165434	PGM2L1	283209	1	1	ENSG00000165434	0
R-HSA-3108214	SUMOylation of DNA damage response and repair proteins	3/505	75/8848	0.809838	0.999999	ENSG00000012048/ENSG00000137337/ENSG00000197299	BRCA1/MDC1/BLM	672/9656/641	3	0		3	ENSG00000012048/ENSG00000137337/ENSG00000197299
R-HSA-174113	SCF-beta-TrCP mediated degradation of Emi1	2/505	53/8848	0.814077	0.999999	ENSG00000117399/ENSG00000112029	CDC20/FBXO5	991/26271	2	0		2	ENSG00000117399/ENSG00000112029
R-HSA-9006936	Signaling by TGF-beta family members	4/505	98/8848	0.818411	0.999999	ENSG00000124225/ENSG00000147883/ENSG00000070404/ENSG00000163513	PMEPA1/CDKN2B/FSTL3/TGFBR2	56937/1030/10272/7048	4	4	ENSG00000124225/ENSG00000147883/ENSG00000070404/ENSG00000163513	0
R-HSA-187687	Signalling to ERKs	1/505	29/8848	0.818604	0.999999	ENSG00000129946	SHC2	25759	1	1	ENSG00000129946	0
R-HSA-3000157	Laminin interactions	1/505	29/8848	0.818604	0.999999	ENSG00000053747	LAMA3	3909	1	0		1	ENSG00000053747
R-HSA-456926	Thrombin signalling through proteinase activated receptors (PARs)	1/505	29/8848	0.818604	0.999999	ENSG00000114450	GNB4	59345	1	0		1	ENSG00000114450
R-HSA-8941326	RUNX2 regulates bone development	1/505	29/8848	0.818604	0.999999	ENSG00000178573	MAF	4094	1	1	ENSG00000178573	0
R-HSA-447115	Interleukin-12 family signaling	2/505	54/8848	0.822212	0.999999	ENSG00000113368/ENSG00000006016	LMNB1/CRLF1	4001/9244	2	0		2	ENSG00000113368/ENSG00000006016
R-HSA-5358351	Signaling by Hedgehog	6/505	141/8848	0.823261	0.999999	ENSG00000123416/ENSG00000167552/ENSG00000127824/ENSG00000138031/ENSG00000104833/ENSG00000185269	TUBA1B/TUBA1A/TUBA4A/ADCY3/TUBB4A/NOTUM	10376/7846/7277/109/10382/147111	6	3	ENSG00000167552/ENSG00000127824/ENSG00000104833	3	ENSG00000123416/ENSG00000138031/ENSG00000185269
R-HSA-2871809	FCERI mediated Ca+2 mobilization	1/505	30/8848	0.828991	0.999999	ENSG00000096433	ITPR3	3710	1	0		1	ENSG00000096433
R-HSA-4641262	Disassembly of the destruction complex and recruitment of AXIN to the membrane	1/505	30/8848	0.828991	0.999999	ENSG00000125084	WNT1	7471	1	0		1	ENSG00000125084
R-HSA-8964043	Plasma lipoprotein clearance	1/505	30/8848	0.828991	0.999999	ENSG00000147852	VLDLR	7436	1	0		1	ENSG00000147852
R-HSA-2029482	Regulation of actin dynamics for phagocytic cup formation	2/505	55/8848	0.830026	0.999999	ENSG00000055163/ENSG00000122574	CYFIP2/WIPF3	26999/644150	2	2	ENSG00000055163/ENSG00000122574	0
R-HSA-6799198	Complex I biogenesis	2/505	55/8848	0.830026	0.999999	ENSG00000198695/ENSG00000198786	ND6/ND5	4541/4540	2	2	ENSG00000198695/ENSG00000198786	0
R-HSA-156580	Phase II - Conjugation of compounds	3/505	78/8848	0.830404	0.999999	ENSG00000213366/ENSG00000099998/ENSG00000134201	GSTM2/GGT5/GSTM5	2946/2687/2949	3	2	ENSG00000213366/ENSG00000134201	1	ENSG00000099998
R-HSA-2029480	Fcgamma receptor (FCGR) dependent phagocytosis	3/505	78/8848	0.830404	0.999999	ENSG00000096433/ENSG00000055163/ENSG00000122574	ITPR3/CYFIP2/WIPF3	3710/26999/644150	3	2	ENSG00000055163/ENSG00000122574	1	ENSG00000096433
R-HSA-2187338	Visual phototransduction	3/505	78/8848	0.830404	0.999999	ENSG00000169439/ENSG00000108786/ENSG00000196139	SDC2/HSD17B1/AKR1C3	6383/3292/8644	3	3	ENSG00000169439/ENSG00000108786/ENSG00000196139	0
R-HSA-446652	Interleukin-1 family signaling	5/505	122/8848	0.833499	0.999999	ENSG00000150782/ENSG00000012779/ENSG00000173432/ENSG00000137752/ENSG00000090376	IL18/ALOX5/SAA1/CASP1/IRAK3	3606/240/6288/834/11213	5	4	ENSG00000150782/ENSG00000012779/ENSG00000173432/ENSG00000137752	1	ENSG00000090376
R-HSA-983712	Ion channel transport	7/505	164/8848	0.834471	0.999999	ENSG00000131620/ENSG00000168447/ENSG00000111199/ENSG00000118515/ENSG00000118322/ENSG00000198626/ENSG00000118729	ANO1/SCNN1B/TRPV4/SGK1/ATP10B/RYR2/CASQ2	55107/6338/59341/6446/23120/6262/845	7	4	ENSG00000118515/ENSG00000118322/ENSG00000198626/ENSG00000118729	3	ENSG00000131620/ENSG00000168447/ENSG00000111199
R-HSA-2173796	SMAD2/SMAD3:SMAD4 heterotrimer regulates transcription	1/505	31/8848	0.838785	0.999999	ENSG00000147883	CDKN2B	1030	1	1	ENSG00000147883	0
R-HSA-2871796	FCERI mediated MAPK activation	1/505	31/8848	0.838785	0.999999	ENSG00000177606	JUN	3725	1	1	ENSG00000177606	0
R-HSA-389356	CD28 co-stimulation	1/505	31/8848	0.838785	0.999999	ENSG00000077264	PAK3	5063	1	1	ENSG00000077264	0
R-HSA-452723	Transcriptional regulation of pluripotent stem cells	1/505	31/8848	0.838785	0.999999	ENSG00000131914	LIN28A	79727	1	0		1	ENSG00000131914
R-HSA-211000	Gene Silencing by RNA	5/505	124/8848	0.843731	0.999999	ENSG00000188486/ENSG00000158406/ENSG00000270276/ENSG00000197153/ENSG00000276966	H2AFX/HIST1H4H/HIST2H4B/HIST1H3J/HIST1H4E	3014/8365/554313/8356/8367	5	2	ENSG00000158406/ENSG00000276966	3	ENSG00000188486/ENSG00000270276/ENSG00000197153
R-HSA-2644602	Signaling by NOTCH1 PEST Domain Mutants in Cancer	2/505	57/8848	0.844732	0.999999	ENSG00000214357/ENSG00000107954	NEURL1B/NEURL1	54492/9148	2	0		2	ENSG00000214357/ENSG00000107954
R-HSA-2644603	Signaling by NOTCH1 in Cancer	2/505	57/8848	0.844732	0.999999	ENSG00000214357/ENSG00000107954	NEURL1B/NEURL1	54492/9148	2	0		2	ENSG00000214357/ENSG00000107954
R-HSA-2644606	Constitutive Signaling by NOTCH1 PEST Domain Mutants	2/505	57/8848	0.844732	0.999999	ENSG00000214357/ENSG00000107954	NEURL1B/NEURL1	54492/9148	2	0		2	ENSG00000214357/ENSG00000107954
R-HSA-2894858	Signaling by NOTCH1 HD+PEST Domain Mutants in Cancer	2/505	57/8848	0.844732	0.999999	ENSG00000214357/ENSG00000107954	NEURL1B/NEURL1	54492/9148	2	0		2	ENSG00000214357/ENSG00000107954
R-HSA-2894862	Constitutive Signaling by NOTCH1 HD+PEST Domain Mutants	2/505	57/8848	0.844732	0.999999	ENSG00000214357/ENSG00000107954	NEURL1B/NEURL1	54492/9148	2	0		2	ENSG00000214357/ENSG00000107954
R-HSA-388841	Costimulation by the CD28 family	2/505	57/8848	0.844732	0.999999	ENSG00000196735/ENSG00000077264	HLA-DQA1/PAK3	3117/5063	2	2	ENSG00000196735/ENSG00000077264	0
R-HSA-6802952	Signaling by BRAF and RAF fusions	2/505	57/8848	0.844732	0.999999	ENSG00000005961/ENSG00000153094	ITGA2B/BCL2L11	3674/10018	2	0		2	ENSG00000005961/ENSG00000153094
R-HSA-163685	Integration of energy metabolism	4/505	103/8848	0.847139	0.999999	ENSG00000096433/ENSG00000114450/ENSG00000138031/ENSG00000158445	ITPR3/GNB4/ADCY3/KCNB1	3710/59345/109/3745	4	1	ENSG00000158445	3	ENSG00000096433/ENSG00000114450/ENSG00000138031
R-HSA-5655302	Signaling by FGFR1 in disease	1/505	32/8848	0.848018	0.999999	ENSG00000119397	CNTRL	11064	1	0		1	ENSG00000119397
R-HSA-70326	Glucose metabolism	3/505	81/8848	0.849034	0.999999	ENSG00000100889/ENSG00000172331/ENSG00000165434	PCK2/BPGM/PGM2L1	5106/669/283209	3	2	ENSG00000172331/ENSG00000165434	1	ENSG00000100889
R-HSA-76002	Platelet activation, signaling and aggregation	10/505	229/8848	0.849839	0.999999	ENSG00000096433/ENSG00000127824/ENSG00000092969/ENSG00000114450/ENSG00000005961/ENSG00000116711/ENSG00000113140/ENSG00000169851/ENSG00000156535/ENSG00000229314	ITPR3/TUBA4A/TGFB2/GNB4/ITGA2B/PLA2G4A/SPARC/PCDH7/CD109/ORM1	3710/7277/7042/59345/3674/5321/6678/5099/135228/5004	10	5	ENSG00000127824/ENSG00000092969/ENSG00000116711/ENSG00000169851/ENSG00000229314	5	ENSG00000096433/ENSG00000114450/ENSG00000005961/ENSG00000113140/ENSG00000156535
R-HSA-375165	NCAM signaling for neurite out-growth	2/505	58/8848	0.851644	0.999999	ENSG00000130635/ENSG00000142156	COL5A1/COL6A1	1289/1291	2	2	ENSG00000130635/ENSG00000142156	0
R-HSA-9033241	Peroxisomal protein import	2/505	58/8848	0.851644	0.999999	ENSG00000168306/ENSG00000203797	ACOX2/DDO	8309/8528	2	1	ENSG00000203797	1	ENSG00000168306
R-HSA-71387	Metabolism of carbohydrates	11/505	251/8848	0.856201	0.999999	ENSG00000169439/ENSG00000072571/ENSG00000101911/ENSG00000100889/ENSG00000172331/ENSG00000139329/ENSG00000165434/ENSG00000173546/ENSG00000103044/ENSG00000111817/ENSG00000122176	SDC2/HMMR/PRPS2/PCK2/BPGM/LUM/PGM2L1/CSPG4/HAS3/DSE/FMOD	6383/3161/5634/5106/669/4060/283209/1464/3038/29940/2331	11	6	ENSG00000169439/ENSG00000172331/ENSG00000139329/ENSG00000165434/ENSG00000111817/ENSG00000122176	5	ENSG00000072571/ENSG00000101911/ENSG00000100889/ENSG00000173546/ENSG00000103044
R-HSA-445989	TAK1 activates NFkB by phosphorylation and activation of IKKs complex	1/505	33/8848	0.856724	0.999999	ENSG00000173432	SAA1	6288	1	1	ENSG00000173432	0
R-HSA-4791275	Signaling by WNT in cancer	1/505	33/8848	0.856724	0.999999	ENSG00000107984	DKK1	22943	1	1	ENSG00000107984	0
R-HSA-6802948	Signaling by high-kinase activity BRAF mutants	1/505	33/8848	0.856724	0.999999	ENSG00000005961	ITGA2B	3674	1	0		1	ENSG00000005961
R-HSA-187577	SCF(Skp2)-mediated degradation of p27/p21	2/505	60/8848	0.864633	0.999999	ENSG00000145386/ENSG00000175305	CCNA2/CCNE2	890/9134	2	0		2	ENSG00000145386/ENSG00000175305
R-HSA-3299685	Detoxification of Reactive Oxygen Species	1/505	34/8848	0.864932	0.999999	ENSG00000116701	NCF2	4688	1	1	ENSG00000116701	0
R-HSA-76009	Platelet Aggregation (Plug Formation)	1/505	34/8848	0.864932	0.999999	ENSG00000005961	ITGA2B	3674	1	0		1	ENSG00000005961
R-HSA-936440	Negative regulators of DDX58/IFIH1 signaling	1/505	34/8848	0.864932	0.999999	ENSG00000182179	UBA7	7318	1	1	ENSG00000182179	0
R-HSA-428157	Sphingolipid metabolism	3/505	84/8848	0.86586	0.999999	ENSG00000180801/ENSG00000135454/ENSG00000163082	ARSJ/B4GALNT1/SGPP2	79642/2583/130367	3	2	ENSG00000180801/ENSG00000163082	1	ENSG00000135454
R-HSA-5696399	Global Genome Nucleotide Excision Repair (GG-NER)	3/505	84/8848	0.86586	0.999999	ENSG00000132646/ENSG00000105486/ENSG00000134574	PCNA/LIG1/DDB2	5111/3978/1643	3	0		3	ENSG00000132646/ENSG00000105486/ENSG00000134574
R-HSA-8878171	Transcriptional regulation by RUNX1	9/505	214/8848	0.869048	0.999999	ENSG00000101335/ENSG00000005961/ENSG00000188486/ENSG00000105810/ENSG00000158406/ENSG00000270276/ENSG00000197153/ENSG00000276966/ENSG00000135363	MYL9/ITGA2B/H2AFX/CDK6/HIST1H4H/HIST2H4B/HIST1H3J/HIST1H4E/LMO2	10398/3674/3014/1021/8365/554313/8356/8367/4005	9	5	ENSG00000101335/ENSG00000105810/ENSG00000158406/ENSG00000276966/ENSG00000135363	4	ENSG00000005961/ENSG00000188486/ENSG00000270276/ENSG00000197153
R-HSA-5628897	TP53 Regulates Metabolic Genes	3/505	85/8848	0.87109	0.999999	ENSG00000198804/ENSG00000025039/ENSG00000073282	COX1/RRAGD/TP63	4512/58528/8626	3	2	ENSG00000198804/ENSG00000025039	1	ENSG00000073282
R-HSA-168638	NOD1/2 Signaling Pathway	1/505	35/8848	0.872671	0.999999	ENSG00000137752	CASP1	834	1	1	ENSG00000137752	0
R-HSA-451927	Interleukin-2 family signaling	1/505	35/8848	0.872671	0.999999	ENSG00000168961	LGALS9	3965	1	1	ENSG00000168961	0
R-HSA-75105	Fatty acyl-CoA biosynthesis	1/505	35/8848	0.872671	0.999999	ENSG00000145284	SCD5	79966	1	1	ENSG00000145284	0
R-HSA-6782210	Gap-filling DNA repair synthesis and ligation in TC-NER	2/505	63/8848	0.882172	0.999999	ENSG00000132646/ENSG00000105486	PCNA/LIG1	5111/3978	2	0		2	ENSG00000132646/ENSG00000105486
R-HSA-5674135	MAP2K and MAPK activation	1/505	37/8848	0.886846	0.999999	ENSG00000005961	ITGA2B	3674	1	0		1	ENSG00000005961
R-HSA-6802946	Signaling by moderate kinase activity BRAF mutants	1/505	37/8848	0.886846	0.999999	ENSG00000005961	ITGA2B	3674	1	0		1	ENSG00000005961
R-HSA-6802955	Paradoxical activation of RAF signaling by kinase inactive BRAF	1/505	37/8848	0.886846	0.999999	ENSG00000005961	ITGA2B	3674	1	0		1	ENSG00000005961
R-HSA-8950505	Gene and protein expression by JAK-STAT signaling after Interleukin-12 stimulation	1/505	37/8848	0.886846	0.999999	ENSG00000113368	LMNB1	4001	1	0		1	ENSG00000113368
R-HSA-69563	p53-Dependent G1 DNA Damage Response	2/505	64/8848	0.887536	0.999999	ENSG00000145386/ENSG00000175305	CCNA2/CCNE2	890/9134	2	0		2	ENSG00000145386/ENSG00000175305
R-HSA-69580	p53-Dependent G1/S DNA damage checkpoint	2/505	64/8848	0.887536	0.999999	ENSG00000145386/ENSG00000175305	CCNA2/CCNE2	890/9134	2	0		2	ENSG00000145386/ENSG00000175305
R-HSA-70171	Glycolysis	2/505	64/8848	0.887536	0.999999	ENSG00000172331/ENSG00000165434	BPGM/PGM2L1	669/283209	2	2	ENSG00000172331/ENSG00000165434	0
R-HSA-5688426	Deubiquitination	11/505	262/8848	0.889933	0.999999	ENSG00000170312/ENSG00000117399/ENSG00000012048/ENSG00000134574/ENSG00000145386/ENSG00000138376/ENSG00000164045/ENSG00000092853/ENSG00000133135/ENSG00000163513/ENSG00000168646	CDK1/CDC20/BRCA1/DDB2/CCNA2/BARD1/CDC25A/CLSPN/RNF128/TGFBR2/AXIN2	983/991/672/1643/890/580/993/63967/79589/7048/8313	11	3	ENSG00000133135/ENSG00000163513/ENSG00000168646	8	ENSG00000170312/ENSG00000117399/ENSG00000012048/ENSG00000134574/ENSG00000145386/ENSG00000138376/ENSG00000164045/ENSG00000092853
R-HSA-4086400	PCP/CE pathway	3/505	89/8848	0.890253	0.999999	ENSG00000139174/ENSG00000085741/ENSG00000125084	PRICKLE1/WNT11/WNT1	144165/7481/7471	3	2	ENSG00000139174/ENSG00000085741	1	ENSG00000125084
R-HSA-8876198	RAB GEFs exchange GTP for GDP on RABs	3/505	89/8848	0.890253	0.999999	ENSG00000118508/ENSG00000178038/ENSG00000105339	RAB32/ALS2CL/DENND3	10981/259173/22898	3	3	ENSG00000118508/ENSG00000178038/ENSG00000105339	0
R-HSA-390471	Association of TriC/CCT with target proteins during biosynthesis	1/505	38/8848	0.893332	0.999999	ENSG00000175305	CCNE2	9134	1	0		1	ENSG00000175305
R-HSA-5696394	DNA Damage Recognition in GG-NER	1/505	38/8848	0.893332	0.999999	ENSG00000134574	DDB2	1643	1	0		1	ENSG00000134574
R-HSA-6814122	Cooperation of PDCL (PhLP1) and TRiC/CCT in G-protein beta folding	1/505	38/8848	0.893332	0.999999	ENSG00000114450	GNB4	59345	1	0		1	ENSG00000114450
R-HSA-5668914	Diseases of metabolism	3/505	90/8848	0.894628	0.999999	ENSG00000111012/ENSG00000185303/ENSG00000003137	CYP27B1/SFTPA2/CYP26B1	1594/729238/56603	3	2	ENSG00000185303/ENSG00000003137	1	ENSG00000111012
R-HSA-165159	mTOR signalling	1/505	39/8848	0.899446	0.999999	ENSG00000025039	RRAGD	58528	1	1	ENSG00000025039	0
R-HSA-3769402	Deactivation of the beta-catenin transactivating complex	1/505	39/8848	0.899446	0.999999	ENSG00000152284	TCF7L1	83439	1	1	ENSG00000152284	0
R-HSA-392451	G beta:gamma signalling through PI3Kgamma	1/505	39/8848	0.899446	0.999999	ENSG00000114450	GNB4	59345	1	0		1	ENSG00000114450
R-HSA-1632852	Macroautophagy	2/505	67/8848	0.902299	0.999999	ENSG00000139112/ENSG00000025039	GABARAPL1/RRAGD	23710/58528	2	2	ENSG00000139112/ENSG00000025039	0
R-HSA-1834949	Cytosolic sensors of pathogen-associated DNA	2/505	67/8848	0.902299	0.999999	ENSG00000173432/ENSG00000164342	SAA1/TLR3	6288/7098	2	2	ENSG00000173432/ENSG00000164342	0
R-HSA-204005	COPII-mediated vesicle transport	2/505	67/8848	0.902299	0.999999	ENSG00000174871/ENSG00000109321	CNIH2/AREG	254263/374	2	0		2	ENSG00000174871/ENSG00000109321
R-HSA-168928	DDX58/IFIH1-mediated induction of interferon-alpha/beta	2/505	68/8848	0.906805	0.999999	ENSG00000173432/ENSG00000182179	SAA1/UBA7	6288/7318	2	2	ENSG00000173432/ENSG00000182179	0
R-HSA-1852241	Organelle biogenesis and maintenance	12/505	290/8848	0.908452	0.999999	ENSG00000166851/ENSG00000170312/ENSG00000117650/ENSG00000123416/ENSG00000167552/ENSG00000119333/ENSG00000127824/ENSG00000119397/ENSG00000103995/ENSG00000092036/ENSG00000128285/ENSG00000104833	PLK1/CDK1/NEK2/TUBA1B/TUBA1A/WDR34/TUBA4A/CNTRL/CEP152/HAUS4/MCHR1/TUBB4A	5347/983/4751/10376/7846/89891/7277/11064/22995/54930/2847/10382	12	3	ENSG00000167552/ENSG00000127824/ENSG00000104833	9	ENSG00000166851/ENSG00000170312/ENSG00000117650/ENSG00000123416/ENSG00000119333/ENSG00000119397/ENSG00000103995/ENSG00000092036/ENSG00000128285
R-HSA-8878159	Transcriptional regulation by RUNX3	3/505	94/8848	0.910601	0.999999	ENSG00000152284/ENSG00000153094/ENSG00000118523	TCF7L1/BCL2L11/CTGF	83439/10018/1490	3	2	ENSG00000152284/ENSG00000118523	1	ENSG00000153094
R-HSA-5689880	Ub-specific processing proteases	7/505	187/8848	0.915603	0.999999	ENSG00000117399/ENSG00000134574/ENSG00000145386/ENSG00000164045/ENSG00000092853/ENSG00000133135/ENSG00000168646	CDC20/DDB2/CCNA2/CDC25A/CLSPN/RNF128/AXIN2	991/1643/890/993/63967/79589/8313	7	2	ENSG00000133135/ENSG00000168646	5	ENSG00000117399/ENSG00000134574/ENSG00000145386/ENSG00000164045/ENSG00000092853
R-HSA-383280	Nuclear Receptor transcription pathway	1/505	42/8848	0.915769	0.999999	ENSG00000140009	ESR2	2100	1	1	ENSG00000140009	0
R-HSA-397795	G-protein beta:gamma signalling	1/505	42/8848	0.915769	0.999999	ENSG00000114450	GNB4	59345	1	0		1	ENSG00000114450
R-HSA-418555	G alpha (s) signalling events	5/505	144/8848	0.920152	0.999999	ENSG00000114450/ENSG00000138031/ENSG00000132563/ENSG00000065989/ENSG00000148926	GNB4/ADCY3/REEP2/PDE4A/ADM	59345/109/51308/5141/133	5	1	ENSG00000148926	4	ENSG00000114450/ENSG00000138031/ENSG00000132563/ENSG00000065989
R-HSA-1660661	Sphingolipid de novo biosynthesis	1/505	43/8848	0.920599	0.999999	ENSG00000163082	SGPP2	130367	1	1	ENSG00000163082	0
R-HSA-2173793	Transcriptional activity of SMAD2/SMAD3:SMAD4 heterotrimer	1/505	43/8848	0.920599	0.999999	ENSG00000147883	CDKN2B	1030	1	1	ENSG00000147883	0
R-HSA-5696395	Formation of Incision Complex in GG-NER	1/505	43/8848	0.920599	0.999999	ENSG00000134574	DDB2	1643	1	0		1	ENSG00000134574
R-HSA-1234174	Regulation of Hypoxia-inducible Factor (HIF) by oxygen	2/505	72/8848	0.922954	0.999999	ENSG00000164442/ENSG00000129521	CITED2/EGLN3	10370/112399	2	2	ENSG00000164442/ENSG00000129521	0
R-HSA-2262749	Cellular response to hypoxia	2/505	72/8848	0.922954	0.999999	ENSG00000164442/ENSG00000129521	CITED2/EGLN3	10370/112399	2	2	ENSG00000164442/ENSG00000129521	0
R-HSA-373752	Netrin-1 signaling	1/505	44/8848	0.925153	0.999999	ENSG00000177103	DSCAML1	57453	1	0		1	ENSG00000177103
R-HSA-381753	Olfactory Signaling Pathway	1/505	44/8848	0.925153	0.999999	ENSG00000132563	REEP2	51308	1	0		1	ENSG00000132563
R-HSA-6802957	Oncogenic MAPK signaling	2/505	73/8848	0.926558	0.999999	ENSG00000005961/ENSG00000153094	ITGA2B/BCL2L11	3674/10018	2	0		2	ENSG00000005961/ENSG00000153094
R-HSA-9020591	Interleukin-12 signaling	1/505	45/8848	0.929446	0.999999	ENSG00000113368	LMNB1	4001	1	0		1	ENSG00000113368
R-HSA-611105	Respiratory electron transport	3/505	100/8848	0.930471	0.999999	ENSG00000198804/ENSG00000198695/ENSG00000198786	COX1/ND6/ND5	4512/4541/4540	3	3	ENSG00000198804/ENSG00000198695/ENSG00000198786	0
R-HSA-190236	Signaling by FGFR	2/505	75/8848	0.933296	0.999999	ENSG00000125848/ENSG00000011201	FLRT3/ANOS1	23767/3730	2	2	ENSG00000125848/ENSG00000011201	0
R-HSA-5621481	C-type lectin receptors (CLRs)	4/505	126/8848	0.934629	0.999999	ENSG00000096433/ENSG00000176945/ENSG00000173702/ENSG00000077264	ITPR3/MUC20/MUC13/PAK3	3710/200958/56667/5063	4	3	ENSG00000176945/ENSG00000173702/ENSG00000077264	1	ENSG00000096433
R-HSA-198933	Immunoregulatory interactions between a Lymphoid and a non-Lymphoid cell	2/505	76/8848	0.936441	0.999999	ENSG00000185885/ENSG00000188211	IFITM1/NCR3LG1	8519/374383	2	0		2	ENSG00000185885/ENSG00000188211
R-HSA-1483255	PI Metabolism	2/505	77/8848	0.939446	0.999999	ENSG00000185361/ENSG00000139144	TNFAIP8L1/PIK3C2G	126282/5288	2	1	ENSG00000139144	1	ENSG00000185361
R-HSA-6781827	Transcription-Coupled Nucleotide Excision Repair (TC-NER)	2/505	77/8848	0.939446	0.999999	ENSG00000132646/ENSG00000105486	PCNA/LIG1	5111/3978	2	0		2	ENSG00000132646/ENSG00000105486
R-HSA-9006925	Intracellular signaling by second messengers	10/505	264/8848	0.940545	0.999999	ENSG00000096433/ENSG00000177606/ENSG00000138031/ENSG00000106462/ENSG00000025039/ENSG00000140009/ENSG00000124882/ENSG00000120738/ENSG00000169752/ENSG00000105976	ITPR3/JUN/ADCY3/EZH2/RRAGD/ESR2/EREG/EGR1/NRG4/MET	3710/3725/109/2146/58528/2100/2069/1958/145957/4233	10	5	ENSG00000177606/ENSG00000025039/ENSG00000140009/ENSG00000169752/ENSG00000105976	5	ENSG00000096433/ENSG00000138031/ENSG00000106462/ENSG00000124882/ENSG00000120738
R-HSA-196854	Metabolism of vitamins and cofactors	6/505	176/8848	0.941725	0.999999	ENSG00000169439/ENSG00000228716/ENSG00000196139/ENSG00000164867/ENSG00000137561/ENSG00000135917	SDC2/DHFR/AKR1C3/NOS3/TTPA/SLC19A3	6383/1719/8644/4846/7274/80704	6	4	ENSG00000169439/ENSG00000196139/ENSG00000164867/ENSG00000135917	2	ENSG00000228716/ENSG00000137561
R-HSA-1660499	Synthesis of PIPs at the plasma membrane	1/505	49/8848	0.944298	0.999999	ENSG00000139144	PIK3C2G	5288	1	1	ENSG00000139144	0
R-HSA-936837	Ion transport by P-type ATPases	1/505	49/8848	0.944298	0.999999	ENSG00000118322	ATP10B	23120	1	1	ENSG00000118322	0
R-HSA-446203	Asparagine N-linked glycosylation	11/505	289/8848	0.946081	0.999999	ENSG00000123416/ENSG00000167552/ENSG00000127824/ENSG00000174871/ENSG00000109321/ENSG00000102032/ENSG00000029534/ENSG00000148488/ENSG00000104833/ENSG00000145362/ENSG00000115525	TUBA1B/TUBA1A/TUBA4A/CNIH2/AREG/RENBP/ANK1/ST8SIA6/TUBB4A/ANK2/ST3GAL5	10376/7846/7277/254263/374/5973/286/338596/10382/287/8869	11	7	ENSG00000167552/ENSG00000127824/ENSG00000102032/ENSG00000029534/ENSG00000104833/ENSG00000145362/ENSG00000115525	4	ENSG00000123416/ENSG00000174871/ENSG00000109321/ENSG00000148488
R-HSA-5620920	Cargo trafficking to the periciliary membrane	1/505	50/8848	0.947495	0.999999	ENSG00000128285	MCHR1	2847	1	0		1	ENSG00000128285
R-HSA-6802949	Signaling by RAS mutants	1/505	50/8848	0.947495	0.999999	ENSG00000005961	ITGA2B	3674	1	0		1	ENSG00000005961
R-HSA-3214847	HATs acetylate histones	4/505	133/8848	0.950326	0.999999	ENSG00000158406/ENSG00000270276/ENSG00000197153/ENSG00000276966	HIST1H4H/HIST2H4B/HIST1H3J/HIST1H4E	8365/554313/8356/8367	4	2	ENSG00000158406/ENSG00000276966	2	ENSG00000270276/ENSG00000197153
R-HSA-6794361	Neurexins and neuroligins	1/505	51/8848	0.950508	0.999999	ENSG00000105464	GRIN2D	2906	1	0		1	ENSG00000105464
R-HSA-69601	Ubiquitin Mediated Degradation of Phosphorylated Cdc25A	1/505	51/8848	0.950508	0.999999	ENSG00000164045	CDC25A	993	1	0		1	ENSG00000164045
R-HSA-69610	p53-Independent DNA Damage Response	1/505	51/8848	0.950508	0.999999	ENSG00000164045	CDC25A	993	1	0		1	ENSG00000164045
R-HSA-69613	p53-Independent G1/S DNA damage checkpoint	1/505	51/8848	0.950508	0.999999	ENSG00000164045	CDC25A	993	1	0		1	ENSG00000164045
R-HSA-71406	Pyruvate metabolism and Citric Acid (TCA) cycle	1/505	51/8848	0.950508	0.999999	ENSG00000100156	SLC16A8	23539	1	1	ENSG00000100156	0
R-HSA-5696398	Nucleotide Excision Repair	3/505	109/8848	0.952773	0.999999	ENSG00000132646/ENSG00000105486/ENSG00000134574	PCNA/LIG1/DDB2	5111/3978/1643	3	0		3	ENSG00000132646/ENSG00000105486/ENSG00000134574
R-HSA-8854050	FBXL7 down-regulates AURKA during mitotic entry and in early mitosis	1/505	52/8848	0.95335	0.999999	ENSG00000087586	AURKA	6790	1	0		1	ENSG00000087586
R-HSA-6807070	PTEN Regulation	4/505	135/8848	0.95413	0.999999	ENSG00000177606/ENSG00000106462/ENSG00000025039/ENSG00000120738	JUN/EZH2/RRAGD/EGR1	3725/2146/58528/1958	4	2	ENSG00000177606/ENSG00000025039	2	ENSG00000106462/ENSG00000120738
R-HSA-1226099	Signaling by FGFR in disease	1/505	53/8848	0.956028	0.999999	ENSG00000119397	CNTRL	11064	1	0		1	ENSG00000119397
R-HSA-4641257	Degradation of AXIN	1/505	53/8848	0.956028	0.999999	ENSG00000168646	AXIN2	8313	1	1	ENSG00000168646	0
R-HSA-421270	Cell-cell junction organization	1/505	54/8848	0.958553	0.999999	ENSG00000214274	ANG	283	1	0		1	ENSG00000214274
R-HSA-1257604	PIP3 activates AKT signaling	8/505	232/8848	0.95881	0.999999	ENSG00000177606/ENSG00000106462/ENSG00000025039/ENSG00000140009/ENSG00000124882/ENSG00000120738/ENSG00000169752/ENSG00000105976	JUN/EZH2/RRAGD/ESR2/EREG/EGR1/NRG4/MET	3725/2146/58528/2100/2069/1958/145957/4233	8	5	ENSG00000177606/ENSG00000025039/ENSG00000140009/ENSG00000169752/ENSG00000105976	3	ENSG00000106462/ENSG00000124882/ENSG00000120738
R-HSA-8878166	Transcriptional regulation by RUNX2	3/505	113/8848	0.960368	0.999999	ENSG00000170312/ENSG00000134057/ENSG00000178573	CDK1/CCNB1/MAF	983/891/4094	3	1	ENSG00000178573	2	ENSG00000170312/ENSG00000134057
R-HSA-376176	Signaling by ROBO receptors	7/505	211/8848	0.961235	0.999999	ENSG00000196220/ENSG00000125848/ENSG00000196935/ENSG00000121966/ENSG00000099250/ENSG00000184613/ENSG00000077264	SRGAP3/FLRT3/SRGAP1/CXCR4/NRP1/NELL2/PAK3	9901/23767/57522/7852/8829/4753/5063	7	6	ENSG00000196220/ENSG00000125848/ENSG00000196935/ENSG00000099250/ENSG00000184613/ENSG00000077264	1	ENSG00000121966
R-HSA-6784531	tRNA processing in the nucleus	1/505	56/8848	0.963177	0.999999	ENSG00000178718	RPP25	54913	1	0		1	ENSG00000178718
R-HSA-3371556	Cellular response to heat stress	2/505	88/8848	0.964719	0.999999	ENSG00000152137/ENSG00000126803	HSPB8/HSPA2	26353/3306	2	1	ENSG00000152137	1	ENSG00000126803
R-HSA-72187	mRNA 3'-end processing	1/505	57/8848	0.965292	0.999999	ENSG00000257315	ZC3H11A	9877	1	0		1	ENSG00000257315
R-HSA-8856825	Cargo recognition for clathrin-mediated endocytosis	2/505	89/8848	0.966431	0.999999	ENSG00000147010/ENSG00000153071	SH3KBP1/DAB2	30011/1601	2	2	ENSG00000147010/ENSG00000153071	0
R-HSA-174824	Plasma lipoprotein assembly, remodeling, and clearance	1/505	58/8848	0.967285	0.999999	ENSG00000147852	VLDLR	7436	1	0		1	ENSG00000147852
R-HSA-8866654	E3 ubiquitin ligases ubiquitinate target proteins	1/505	58/8848	0.967285	0.999999	ENSG00000132646	PCNA	5111	1	0		1	ENSG00000132646
R-HSA-1655829	Regulation of cholesterol biosynthesis by SREBP (SREBF)	1/505	59/8848	0.969165	0.999999	ENSG00000186480	INSIG1	3638	1	0		1	ENSG00000186480
R-HSA-5358346	Hedgehog ligand biogenesis	1/505	61/8848	0.972607	0.999999	ENSG00000185269	NOTUM	147111	1	0		1	ENSG00000185269
R-HSA-163200	Respiratory electron transport, ATP synthesis by chemiosmotic coupling, and heat production by uncoupling proteins.	3/505	122/8848	0.97347	0.999999	ENSG00000198804/ENSG00000198695/ENSG00000198786	COX1/ND6/ND5	4512/4541/4540	3	3	ENSG00000198804/ENSG00000198695/ENSG00000198786	0
R-HSA-4608870	Asymmetric localization of PCP proteins	1/505	62/8848	0.974181	0.999999	ENSG00000139174	PRICKLE1	144165	1	1	ENSG00000139174	0
R-HSA-9007101	Rab regulation of trafficking	3/505	123/8848	0.974642	0.999999	ENSG00000118508/ENSG00000178038/ENSG00000105339	RAB32/ALS2CL/DENND3	10981/259173/22898	3	3	ENSG00000118508/ENSG00000178038/ENSG00000105339	0
R-HSA-174084	Autodegradation of Cdh1 by Cdh1:APC/C	1/505	63/8848	0.975665	0.999999	ENSG00000175063	UBE2C	11065	1	0		1	ENSG00000175063
R-HSA-8873719	RAB geranylgeranylation	1/505	63/8848	0.975665	0.999999	ENSG00000118508	RAB32	10981	1	1	ENSG00000118508	0
R-HSA-5689603	UCH proteinases	2/505	96/8848	0.976362	0.999999	ENSG00000138376/ENSG00000163513	BARD1/TGFBR2	580/7048	2	1	ENSG00000163513	1	ENSG00000138376
R-HSA-1234176	Oxygen-dependent proline hydroxylation of Hypoxia-inducible Factor Alpha	1/505	64/8848	0.977064	0.999999	ENSG00000129521	EGLN3	112399	1	1	ENSG00000129521	0
R-HSA-6782135	Dual incision in TC-NER	1/505	64/8848	0.977064	0.999999	ENSG00000132646	PCNA	5111	1	0		1	ENSG00000132646
R-HSA-9020702	Interleukin-1 signaling	2/505	98/8848	0.978634	0.999999	ENSG00000173432/ENSG00000090376	SAA1/IRAK3	6288/11213	2	1	ENSG00000173432	1	ENSG00000090376
R-HSA-5619115	Disorders of transmembrane transporters	3/505	127/8848	0.978854	0.999999	ENSG00000197496/ENSG00000079215/ENSG00000174640	SLC2A10/SLC1A3/SLCO2A1	81031/6507/6578	3	2	ENSG00000079215/ENSG00000174640	1	ENSG00000197496
R-HSA-109688	Cleavage of Growing Transcript in the Termination Region	1/505	66/8848	0.979626	0.999999	ENSG00000257315	ZC3H11A	9877	1	0		1	ENSG00000257315
R-HSA-73856	RNA Polymerase II Transcription Termination	1/505	66/8848	0.979626	0.999999	ENSG00000257315	ZC3H11A	9877	1	0		1	ENSG00000257315
R-HSA-3371453	Regulation of HSF1-mediated heat shock response	1/505	68/8848	0.981902	0.999999	ENSG00000126803	HSPA2	3306	1	0		1	ENSG00000126803
R-HSA-425366	Transport of bile salts and organic acids, metal ions and amine compounds	1/505	68/8848	0.981902	0.999999	ENSG00000100156	SLC16A8	23539	1	1	ENSG00000100156	0
R-HSA-202403	TCR signaling	2/505	104/8848	0.98425	0.999999	ENSG00000196735/ENSG00000077264	HLA-DQA1/PAK3	3117/5063	2	2	ENSG00000196735/ENSG00000077264	0
R-HSA-1169408	ISG15 antiviral mechanism	1/505	71/8848	0.984849	0.999999	ENSG00000182179	UBA7	7318	1	1	ENSG00000182179	0
R-HSA-1169410	Antiviral mechanism by IFN-stimulated genes	1/505	71/8848	0.984849	0.999999	ENSG00000182179	UBA7	7318	1	1	ENSG00000182179	0
R-HSA-159236	Transport of Mature mRNA derived from an Intron-Containing Transcript	1/505	72/8848	0.98572	0.999999	ENSG00000257315	ZC3H11A	9877	1	0		1	ENSG00000257315
R-HSA-6807505	RNA polymerase II transcribes snRNA genes	1/505	72/8848	0.98572	0.999999	ENSG00000173559	NABP1	64859	1	1	ENSG00000173559	0
R-HSA-1428517	The citric acid (TCA) cycle and respiratory electron transport	4/505	169/8848	0.988962	0.999999	ENSG00000198804/ENSG00000198695/ENSG00000100156/ENSG00000198786	COX1/ND6/SLC16A8/ND5	4512/4541/23539/4540	4	4	ENSG00000198804/ENSG00000198695/ENSG00000100156/ENSG00000198786	0
R-HSA-983705	Signaling by the B Cell Receptor (BCR)	2/505	111/8848	0.989004	0.999999	ENSG00000096433/ENSG00000147010	ITPR3/SH3KBP1	3710/30011	2	1	ENSG00000147010	1	ENSG00000096433
R-HSA-5663202	Diseases of signal transduction	11/505	344/8848	0.989867	0.999999	ENSG00000214357/ENSG00000005961/ENSG00000119397/ENSG00000153094/ENSG00000140009/ENSG00000124882/ENSG00000107984/ENSG00000107954/ENSG00000169752/ENSG00000163513/ENSG00000105976	NEURL1B/ITGA2B/CNTRL/BCL2L11/ESR2/EREG/DKK1/NEURL1/NRG4/TGFBR2/MET	54492/3674/11064/10018/2100/2069/22943/9148/145957/7048/4233	11	5	ENSG00000140009/ENSG00000107984/ENSG00000169752/ENSG00000163513/ENSG00000105976	6	ENSG00000214357/ENSG00000005961/ENSG00000119397/ENSG00000153094/ENSG00000124882/ENSG00000107954
R-HSA-195253	Degradation of beta-catenin by the destruction complex	1/505	79/8848	0.990571	0.999999	ENSG00000152284	TCF7L1	83439	1	1	ENSG00000152284	0
R-HSA-71291	Metabolism of amino acids and derivatives	11/505	348/8848	0.991116	0.999999	ENSG00000181192/ENSG00000092621/ENSG00000274276/ENSG00000162174/ENSG00000203797/ENSG00000135069/ENSG00000129151/ENSG00000211448/ENSG00000175536/ENSG00000104951/ENSG00000160282	DHTKD1/PHGDH/CBSL/ASRGL1/DDO/PSAT1/BBOX1/DIO2/LIPT2/IL4I1/FTCD	55526/26227/102724560/80150/8528/29968/8424/1734/387787/259307/10841	11	5	ENSG00000203797/ENSG00000129151/ENSG00000211448/ENSG00000104951/ENSG00000160282	6	ENSG00000181192/ENSG00000092621/ENSG00000274276/ENSG00000162174/ENSG00000135069/ENSG00000175536
R-HSA-196849	Metabolism of water-soluble vitamins and cofactors	2/505	116/8848	0.99151	0.999999	ENSG00000228716/ENSG00000135917	DHFR/SLC19A3	1719/80704	2	1	ENSG00000135917	1	ENSG00000228716
R-HSA-381340	Transcriptional regulation of white adipocyte differentiation	1/505	81/8848	0.991625	0.999999	ENSG00000125084	WNT1	7471	1	0		1	ENSG00000125084
R-HSA-72202	Transport of Mature Transcript to Cytoplasm	1/505	81/8848	0.991625	0.999999	ENSG00000257315	ZC3H11A	9877	1	0		1	ENSG00000257315
R-HSA-202424	Downstream TCR signaling	1/505	85/8848	0.993395	0.999999	ENSG00000196735	HLA-DQA1	3117	1	1	ENSG00000196735	0
R-HSA-3247509	Chromatin modifying enzymes	7/505	260/8848	0.993451	0.999999	ENSG00000109685/ENSG00000188486/ENSG00000106462/ENSG00000158406/ENSG00000270276/ENSG00000197153/ENSG00000276966	NSD2/H2AFX/EZH2/HIST1H4H/HIST2H4B/HIST1H3J/HIST1H4E	7468/3014/2146/8365/554313/8356/8367	7	2	ENSG00000158406/ENSG00000276966	5	ENSG00000109685/ENSG00000188486/ENSG00000106462/ENSG00000270276/ENSG00000197153
R-HSA-4839726	Chromatin organization	7/505	260/8848	0.993451	0.999999	ENSG00000109685/ENSG00000188486/ENSG00000106462/ENSG00000158406/ENSG00000270276/ENSG00000197153/ENSG00000276966	NSD2/H2AFX/EZH2/HIST1H4H/HIST2H4B/HIST1H3J/HIST1H4E	7468/3014/2146/8365/554313/8356/8367	7	2	ENSG00000158406/ENSG00000276966	5	ENSG00000109685/ENSG00000188486/ENSG00000106462/ENSG00000270276/ENSG00000197153
R-HSA-2454202	Fc epsilon receptor (FCERI) signaling	2/505	124/8848	0.994406	0.999999	ENSG00000096433/ENSG00000177606	ITPR3/JUN	3710/3725	2	1	ENSG00000177606	1	ENSG00000096433
R-HSA-5668541	TNFR2 non-canonical NF-kB pathway	1/505	90/8848	0.995091	0.999999	ENSG00000125735	TNFSF14	8740	1	1	ENSG00000125735	0
R-HSA-8856828	Clathrin-mediated endocytosis	2/505	129/8848	0.995698	0.999999	ENSG00000147010/ENSG00000153071	SH3KBP1/DAB2	30011/1601	2	2	ENSG00000147010/ENSG00000153071	0
R-HSA-381119	Unfolded Protein Response (UPR)	1/505	93/8848	0.995893	0.999999	ENSG00000108691	CCL2	6347	1	1	ENSG00000108691	0
R-HSA-1236975	Antigen processing-Cross presentation	1/505	94/8848	0.996129	0.999999	ENSG00000116701	NCF2	4688	1	1	ENSG00000116701	0
R-HSA-5607764	CLEC7A (Dectin-1) signaling	1/505	96/8848	0.996563	0.999999	ENSG00000096433	ITPR3	3710	1	0		1	ENSG00000096433
R-HSA-8951664	Neddylation	5/505	224/8848	0.996677	0.999999	ENSG00000162063/ENSG00000143476/ENSG00000089685/ENSG00000134574/ENSG00000102048	CCNF/DTL/BIRC5/DDB2/ASB9	899/51514/332/1643/140462	5	1	ENSG00000102048	4	ENSG00000162063/ENSG00000143476/ENSG00000089685/ENSG00000134574
R-HSA-72306	tRNA processing	1/505	106/8848	0.998104	0.999999	ENSG00000178718	RPP25	54913	1	0		1	ENSG00000178718
R-HSA-162587	HIV Life Cycle	2/505	145/8848	0.99816	0.999999	ENSG00000105486/ENSG00000121966	LIG1/CXCR4	3978/7852	2	0		2	ENSG00000105486/ENSG00000121966
R-HSA-983168	Antigen processing: Ubiquitination & Proteasome degradation	7/505	295/8848	0.998375	0.999999	ENSG00000175063/ENSG00000117399/ENSG00000108106/ENSG00000162063/ENSG00000182179/ENSG00000138411/ENSG00000102048	UBE2C/CDC20/UBE2S/CCNF/UBA7/HECW2/ASB9	11065/991/27338/899/7318/57520/140462	7	3	ENSG00000182179/ENSG00000138411/ENSG00000102048	4	ENSG00000175063/ENSG00000117399/ENSG00000108106/ENSG00000162063
R-HSA-6798695	Neutrophil degranulation	12/505	429/8848	0.99877	0.999999	ENSG00000013364/ENSG00000173391/ENSG00000162896/ENSG00000179869/ENSG00000196415/ENSG00000012779/ENSG00000127329/ENSG00000197561/ENSG00000079385/ENSG00000002726/ENSG00000147234/ENSG00000229314	MVP/OLR1/PIGR/ABCA13/PRTN3/ALOX5/PTPRB/ELANE/CEACAM1/AOC1/FRMPD3/ORM1	9961/4973/5284/154664/5657/240/5787/1991/634/26/84443/5004	12	8	ENSG00000013364/ENSG00000173391/ENSG00000162896/ENSG00000179869/ENSG00000012779/ENSG00000127329/ENSG00000079385/ENSG00000229314	4	ENSG00000196415/ENSG00000197561/ENSG00000002726/ENSG00000147234
R-HSA-2408522	Selenoamino acid metabolism	1/505	117/8848	0.999015	0.999999	ENSG00000274276	CBSL	102724560	1	0		1	ENSG00000274276
R-HSA-983169	Class I MHC mediated antigen processing & presentation	8/505	354/8848	0.999572	0.999999	ENSG00000175063/ENSG00000117399/ENSG00000108106/ENSG00000162063/ENSG00000116701/ENSG00000182179/ENSG00000138411/ENSG00000102048	UBE2C/CDC20/UBE2S/CCNF/NCF2/UBA7/HECW2/ASB9	11065/991/27338/899/4688/7318/57520/140462	8	4	ENSG00000116701/ENSG00000182179/ENSG00000138411/ENSG00000102048	4	ENSG00000175063/ENSG00000117399/ENSG00000108106/ENSG00000162063
R-HSA-162906	HIV Infection	2/505	219/8848	0.999968	0.999999	ENSG00000105486/ENSG00000121966	LIG1/CXCR4	3978/7852	2	0		2	ENSG00000105486/ENSG00000121966
R-HSA-6791226	Major pathway of rRNA processing in the nucleolus and cytosol	1/505	182/8848	0.99998	0.999999	ENSG00000178718	RPP25	54913	1	0		1	ENSG00000178718
R-HSA-8868773	rRNA processing in the nucleus and cytosol	1/505	192/8848	0.999989	0.999999	ENSG00000178718	RPP25	54913	1	0		1	ENSG00000178718
R-HSA-72312	rRNA processing	1/505	202/8848	0.999994	0.999999	ENSG00000178718	RPP25	54913	1	0		1	ENSG00000178718
R-HSA-72203	Processing of Capped Intron-Containing Pre-mRNA	1/505	239/8848	0.999999	0.999999	ENSG00000257315	ZC3H11A	9877	1	0		1	ENSG00000257315
R-HSA-5663205	Infectious disease	4/505	367/8848	0.999999	0.999999	ENSG00000105486/ENSG00000147010/ENSG00000121966/ENSG00000105976	LIG1/SH3KBP1/CXCR4/MET	3978/30011/7852/4233	4	2	ENSG00000147010/ENSG00000105976	2	ENSG00000105486/ENSG00000121966

## Sheet: Ranked gene list
NAME	DESCRIPTION	GENE_SYMBOL	GENE_TITLE	SCORE
HMCN1(ENSG00000143341)	ENSG00000143341	null	null	4.64051
LUM(ENSG00000139329)	ENSG00000139329	null	null	4.30863
COL5A1(ENSG00000130635)	ENSG00000130635	null	null	4.28437
OR2I1P(ENSG00000237988)	ENSG00000237988	null	null	4.17397
ABCA13(ENSG00000179869)	ENSG00000179869	null	null	4.00316
EFNB2(ENSG00000125266)	ENSG00000125266	null	null	3.98345
ANKRD1(ENSG00000148677)	ENSG00000148677	null	null	3.94523
AP001350.1(ENSG00000269570)	ENSG00000269570	null	null	3.93282
TCIM(ENSG00000176907)	ENSG00000176907	null	null	3.89682
TNC(ENSG00000041982)	ENSG00000041982	null	null	3.81672
RNF150(ENSG00000170153)	ENSG00000170153	null	null	3.78513
TGFB2(ENSG00000092969)	ENSG00000092969	null	null	3.78512
STK32B(ENSG00000152953)	ENSG00000152953	null	null	3.78493
TMEM178A(ENSG00000152154)	ENSG00000152154	null	null	3.73066
KRT16(ENSG00000186832)	ENSG00000186832	null	null	3.72513
CAPN6(ENSG00000077274)	ENSG00000077274	null	null	3.71901
NEDD9(ENSG00000111859)	ENSG00000111859	null	null	3.69356
NCF2(ENSG00000116701)	ENSG00000116701	null	null	3.69251
LINC01235(ENSG00000270547)	ENSG00000270547	null	null	3.68988
SLC19A3(ENSG00000135917)	ENSG00000135917	null	null	3.67823
ANXA3(ENSG00000138772)	ENSG00000138772	null	null	3.66158
AKR1C3(ENSG00000196139)	ENSG00000196139	null	null	3.65125
KRT15(ENSG00000171346)	ENSG00000171346	null	null	3.63355
GPNMB(ENSG00000136235)	ENSG00000136235	null	null	3.6321
LBP(ENSG00000129988)	ENSG00000129988	null	null	3.62997
AL158847.1(ENSG00000241720)	ENSG00000241720	null	null	3.62655
ANKRD2(ENSG00000165887)	ENSG00000165887	null	null	3.60289
PGM5(ENSG00000154330)	ENSG00000154330	null	null	3.6
ADRA1B(ENSG00000170214)	ENSG00000170214	null	null	3.58575
EPS8L3(ENSG00000198758)	ENSG00000198758	null	null	3.58037
CYP7B1(ENSG00000172817)	ENSG00000172817	null	null	3.55397
FLRT3(ENSG00000125848)	ENSG00000125848	null	null	3.53808
VGLL1(ENSG00000102243)	ENSG00000102243	null	null	3.461
IL32(ENSG00000008517)	ENSG00000008517	null	null	3.43095
AC068491.4(ENSG00000279191)	ENSG00000279191	null	null	3.41201
ZCCHC18(ENSG00000166707)	ENSG00000166707	null	null	3.40692
VTCN1(ENSG00000134258)	ENSG00000134258	null	null	3.37755
AL391095.2(ENSG00000275285)	ENSG00000275285	null	null	3.34054
FAM189A2(ENSG00000135063)	ENSG00000135063	null	null	3.31177
AC008663.3(ENSG00000254164)	ENSG00000254164	null	null	3.30254
KCNA2(ENSG00000177301)	ENSG00000177301	null	null	3.30254
AKR1C2(ENSG00000151632)	ENSG00000151632	null	null	3.29961
CXCL14(ENSG00000145824)	ENSG00000145824	null	null	3.2936
CTGF(ENSG00000118523)	ENSG00000118523	null	null	3.28432
CDC42EP3(ENSG00000163171)	ENSG00000163171	null	null	3.26709
AC005042.1(ENSG00000227331)	ENSG00000227331	null	null	3.25817
AL157788.1(ENSG00000229272)	ENSG00000229272	null	null	3.25817
AC010547.1(ENSG00000247324)	ENSG00000247324	null	null	3.25817
AC013264.1(ENSG00000231621)	ENSG00000231621	null	null	3.25817
SYNPO(ENSG00000171992)	ENSG00000171992	null	null	3.22052
NABP1(ENSG00000173559)	ENSG00000173559	null	null	3.21073
COL21A1(ENSG00000124749)	ENSG00000124749	null	null	3.20116
ALOX5(ENSG00000012779)	ENSG00000012779	null	null	3.18588
NOS3(ENSG00000164867)	ENSG00000164867	null	null	3.1846
PDGFD(ENSG00000170962)	ENSG00000170962	null	null	3.17236
AC020978.9(ENSG00000279649)	ENSG00000279649	null	null	3.1703
PXDNL(ENSG00000147485)	ENSG00000147485	null	null	3.16214
AC083837.2(ENSG00000285744)	ENSG00000285744	null	null	3.15621
CYP1A1(ENSG00000140465)	ENSG00000140465	null	null	3.1275
SPON1(ENSG00000262655)	ENSG00000262655	null	null	3.1243
GSTM5(ENSG00000134201)	ENSG00000134201	null	null	3.12008
BRINP1(ENSG00000078725)	ENSG00000078725	null	null	3.11762
DIO2(ENSG00000211448)	ENSG00000211448	null	null	3.11574
CDKN2B(ENSG00000147883)	ENSG00000147883	null	null	3.11178
HSD17B1(ENSG00000108786)	ENSG00000108786	null	null	3.10457
CTRB1(ENSG00000168925)	ENSG00000168925	null	null	3.0934
SDC2(ENSG00000169439)	ENSG00000169439	null	null	3.08788
RPL12P14(ENSG00000224321)	ENSG00000224321	null	null	3.06078
ANK1(ENSG00000029534)	ENSG00000029534	null	null	3.05827
CREB5(ENSG00000146592)	ENSG00000146592	null	null	3.02875
TRIM29(ENSG00000137699)	ENSG00000137699	null	null	3.01425
SERPINI1(ENSG00000163536)	ENSG00000163536	null	null	3.00992
HK3(ENSG00000160883)	ENSG00000160883	null	null	3.00911
CR2(ENSG00000117322)	ENSG00000117322	null	null	3.00388
SLC6A4(ENSG00000108576)	ENSG00000108576	null	null	3.00246
TUBA4A(ENSG00000127824)	ENSG00000127824	null	null	2.99886
TRIM58(ENSG00000162722)	ENSG00000162722	null	null	2.98608
ERICD(ENSG00000280303)	ENSG00000280303	null	null	2.97252
MT-TP(ENSG00000210196)	ENSG00000210196	null	null	2.94589
PSG9(ENSG00000183668)	ENSG00000183668	null	null	2.93138
DAB2(ENSG00000153071)	ENSG00000153071	null	null	2.92367
SGK1(ENSG00000118515)	ENSG00000118515	null	null	2.92346
ELOCP19(ENSG00000241975)	ENSG00000241975	null	null	2.91637
MUM1L1(ENSG00000157502)	ENSG00000157502	null	null	2.90751
AC008703.1(ENSG00000283413)	ENSG00000283413	null	null	2.8982
LRRC14B(ENSG00000185028)	ENSG00000185028	null	null	2.89749
AC241584.2(ENSG00000283342)	ENSG00000283342	null	null	2.88527
RTL5(ENSG00000242732)	ENSG00000242732	null	null	2.86786
KRT4(ENSG00000170477)	ENSG00000170477	null	null	2.8615
PCDH18(ENSG00000189184)	ENSG00000189184	null	null	2.8416
WLS(ENSG00000116729)	ENSG00000116729	null	null	2.83165
AC104825.1(ENSG00000251615)	ENSG00000251615	null	null	2.82627
RNU6-312P(ENSG00000201499)	ENSG00000201499	null	null	2.82403
EDNRB(ENSG00000136160)	ENSG00000136160	null	null	2.80663
CYR61(ENSG00000142871)	ENSG00000142871	null	null	2.80417
GS1-594A7.3(ENSG00000225833)	ENSG00000225833	null	null	2.79162
AC073365.1(ENSG00000223812)	ENSG00000223812	null	null	2.77832
OLR1(ENSG00000173391)	ENSG00000173391	null	null	2.775
KCNB1(ENSG00000158445)	ENSG00000158445	null	null	2.76488
CX3CL1(ENSG00000006210)	ENSG00000006210	null	null	2.76466
RAI2(ENSG00000131831)	ENSG00000131831	null	null	2.76239
SLC22A1(ENSG00000175003)	ENSG00000175003	null	null	2.75341
PLA2G4A(ENSG00000116711)	ENSG00000116711	null	null	2.75101
ARSJ(ENSG00000180801)	ENSG00000180801	null	null	2.74856
IVL(ENSG00000163207)	ENSG00000163207	null	null	2.74348
CBLN2(ENSG00000141668)	ENSG00000141668	null	null	2.7348
FILNC1(ENSG00000231426)	ENSG00000231426	null	null	2.73287
XKR7(ENSG00000260903)	ENSG00000260903	null	null	2.72506
CLUL1(ENSG00000079101)	ENSG00000079101	null	null	2.72318
ANXA1(ENSG00000135046)	ENSG00000135046	null	null	2.7072
TSPAN2(ENSG00000134198)	ENSG00000134198	null	null	2.70159
MCAM(ENSG00000076706)	ENSG00000076706	null	null	2.67652
NEURL3(ENSG00000163121)	ENSG00000163121	null	null	2.67319
ASPHD2(ENSG00000128203)	ENSG00000128203	null	null	2.65672
HOXC8(ENSG00000037965)	ENSG00000037965	null	null	2.65131
MAP1B(ENSG00000131711)	ENSG00000131711	null	null	2.6351
PTPRB(ENSG00000127329)	ENSG00000127329	null	null	2.62878
WFDC21P(ENSG00000261040)	ENSG00000261040	null	null	2.60982
CDK6(ENSG00000105810)	ENSG00000105810	null	null	2.5868
MYO1B(ENSG00000128641)	ENSG00000128641	null	null	2.58546
SYDE1(ENSG00000105137)	ENSG00000105137	null	null	2.5738
AL512306.2(ENSG00000240219)	ENSG00000240219	null	null	2.56397
NTM(ENSG00000182667)	ENSG00000182667	null	null	2.56033
LINC02159(ENSG00000253417)	ENSG00000253417	null	null	2.56012
LINC01186(ENSG00000236751)	ENSG00000236751	null	null	2.55405
HTR2C(ENSG00000147246)	ENSG00000147246	null	null	2.54844
ADM(ENSG00000148926)	ENSG00000148926	null	null	2.53579
XAGE2(ENSG00000155622)	ENSG00000155622	null	null	2.53357
AC083837.1(ENSG00000261618)	ENSG00000261618	null	null	2.53225
AXIN2(ENSG00000168646)	ENSG00000168646	null	null	2.53067
FOXD4L5(ENSG00000204779)	ENSG00000204779	null	null	2.51134
AL139002.1(ENSG00000233379)	ENSG00000233379	null	null	2.51134
IGSF22(ENSG00000179057)	ENSG00000179057	null	null	2.49838
KRTAP5-AS1(ENSG00000233930)	ENSG00000233930	null	null	2.49719
ARHGAP42(ENSG00000165895)	ENSG00000165895	null	null	2.4969
SPART-AS1(ENSG00000120664)	ENSG00000120664	null	null	2.47844
UGT1A1(ENSG00000241635)	ENSG00000241635	null	null	2.47844
MSH4(ENSG00000057468)	ENSG00000057468	null	null	2.47844
DDX11L1(ENSG00000223972)	ENSG00000223972	null	null	2.47844
AP001282.2(ENSG00000274584)	ENSG00000274584	null	null	2.47844
FPR1(ENSG00000171051)	ENSG00000171051	null	null	2.47844
AC009093.2(ENSG00000260517)	ENSG00000260517	null	null	2.47844
TRIM22(ENSG00000132274)	ENSG00000132274	null	null	2.47283
RPL31P52(ENSG00000219355)	ENSG00000219355	null	null	2.47167
AHR(ENSG00000106546)	ENSG00000106546	null	null	2.468
MT-TN(ENSG00000210135)	ENSG00000210135	null	null	2.46784
KRT80(ENSG00000167767)	ENSG00000167767	null	null	2.46453
NOV(ENSG00000136999)	ENSG00000136999	null	null	2.46029
GJA5(ENSG00000265107)	ENSG00000265107	null	null	2.45644
RPS23P1(ENSG00000243504)	ENSG00000243504	null	null	2.45438
MACC1(ENSG00000183742)	ENSG00000183742	null	null	2.44971
PMEPA1(ENSG00000124225)	ENSG00000124225	null	null	2.44892
EGLN3(ENSG00000129521)	ENSG00000129521	null	null	2.44735
AMBP(ENSG00000106927)	ENSG00000106927	null	null	2.44545
PIGR(ENSG00000162896)	ENSG00000162896	null	null	2.44494
TCF4(ENSG00000196628)	ENSG00000196628	null	null	2.43726
LIPH(ENSG00000163898)	ENSG00000163898	null	null	2.43625
AC013394.1(ENSG00000279765)	ENSG00000279765	null	null	2.42534
ANKRD20A10P(ENSG00000226695)	ENSG00000226695	null	null	2.42534
RASL11A(ENSG00000122035)	ENSG00000122035	null	null	2.41945
BPIFA4P(ENSG00000183566)	ENSG00000183566	null	null	2.41638
AC022144.1(ENSG00000267892)	ENSG00000267892	null	null	2.41638
SULT1C2(ENSG00000198203)	ENSG00000198203	null	null	2.41638
AL606760.2(ENSG00000236723)	ENSG00000236723	null	null	2.41638
AL035685.1(ENSG00000283529)	ENSG00000283529	null	null	2.41638
MOXD1(ENSG00000079931)	ENSG00000079931	null	null	2.41638
ISPD-AS1(ENSG00000229688)	ENSG00000229688	null	null	2.41638
LINC02234(ENSG00000248202)	ENSG00000248202	null	null	2.41638
AF178030.1(ENSG00000227170)	ENSG00000227170	null	null	2.41638
AC010319.5(ENSG00000269736)	ENSG00000269736	null	null	2.41638
IGF2BP2-AS1(ENSG00000163915)	ENSG00000163915	null	null	2.41638
GRM1(ENSG00000152822)	ENSG00000152822	null	null	2.41638
AC004836.1(ENSG00000280439)	ENSG00000280439	null	null	2.41638
AC015727.1(ENSG00000263220)	ENSG00000263220	null	null	2.41638
AC064862.4(ENSG00000236261)	ENSG00000236261	null	null	2.41638
AC100835.1(ENSG00000260919)	ENSG00000260919	null	null	2.41638
GCNT1(ENSG00000187210)	ENSG00000187210	null	null	2.40996
TMEM45B(ENSG00000151715)	ENSG00000151715	null	null	2.38586
AC010168.2(ENSG00000261324)	ENSG00000261324	null	null	2.3771
STX19(ENSG00000178750)	ENSG00000178750	null	null	2.37448
ECHDC1(ENSG00000093144)	ENSG00000093144	null	null	2.37432
AC093484.4(ENSG00000266651)	ENSG00000266651	null	null	2.37346
LRRC7(ENSG00000033122)	ENSG00000033122	null	null	2.37191
SYBU(ENSG00000147642)	ENSG00000147642	null	null	2.36581
TGFB2-AS1(ENSG00000232480)	ENSG00000232480	null	null	2.3652
GBP1(ENSG00000117228)	ENSG00000117228	null	null	2.36488
PRSS23(ENSG00000150687)	ENSG00000150687	null	null	2.35974
TMEM163(ENSG00000152128)	ENSG00000152128	null	null	2.34807
SPRR1A(ENSG00000169474)	ENSG00000169474	null	null	2.34496
ESR2(ENSG00000140009)	ENSG00000140009	null	null	2.34213
SUSD5(ENSG00000173705)	ENSG00000173705	null	null	2.34173
AC109449.1(ENSG00000259940)	ENSG00000259940	null	null	2.33904
AC005005.3(ENSG00000273387)	ENSG00000273387	null	null	2.32926
CACNA2D4(ENSG00000151062)	ENSG00000151062	null	null	2.32905
C3orf70(ENSG00000187068)	ENSG00000187068	null	null	2.31875
CACNA2D1(ENSG00000153956)	ENSG00000153956	null	null	2.31837
TNFSF14(ENSG00000125735)	ENSG00000125735	null	null	2.31401
TNNC1(ENSG00000114854)	ENSG00000114854	null	null	2.30968
L1CAM(ENSG00000198910)	ENSG00000198910	null	null	2.30785
SNTB1(ENSG00000172164)	ENSG00000172164	null	null	2.3041
RND3(ENSG00000115963)	ENSG00000115963	null	null	2.30385
LRRN4(ENSG00000125872)	ENSG00000125872	null	null	2.30281
NRG4(ENSG00000169752)	ENSG00000169752	null	null	2.30266
SAMD4A(ENSG00000020577)	ENSG00000020577	null	null	2.29926
TGM2(ENSG00000198959)	ENSG00000198959	null	null	2.29857
HLA-DOB(ENSG00000241106)	ENSG00000241106	null	null	2.29734
SOHLH2(ENSG00000120669)	ENSG00000120669	null	null	2.29415
STUM(ENSG00000203685)	ENSG00000203685	null	null	2.28047
FRAS1(ENSG00000138759)	ENSG00000138759	null	null	2.27846
UTAT33(ENSG00000231851)	ENSG00000231851	null	null	2.26504
AC004801.2(ENSG00000240399)	ENSG00000240399	null	null	2.26278
IGF2BP2(ENSG00000073792)	ENSG00000073792	null	null	2.26004
COL27A1(ENSG00000196739)	ENSG00000196739	null	null	2.25493
AC015813.1(ENSG00000264112)	ENSG00000264112	null	null	2.24981
AL121672.3(ENSG00000273289)	ENSG00000273289	null	null	2.24708
AP000844.2(ENSG00000238117)	ENSG00000238117	null	null	2.24624
EPGN(ENSG00000182585)	ENSG00000182585	null	null	2.24523
ODAM(ENSG00000109205)	ENSG00000109205	null	null	2.23951
BPGM(ENSG00000172331)	ENSG00000172331	null	null	2.23766
HCG9(ENSG00000204625)	ENSG00000204625	null	null	2.23747
COL22A1(ENSG00000169436)	ENSG00000169436	null	null	2.23219
RENBP(ENSG00000102032)	ENSG00000102032	null	null	2.22825
KRTAP5-1(ENSG00000205869)	ENSG00000205869	null	null	2.22813
LINC01016(ENSG00000249346)	ENSG00000249346	null	null	2.22668
TIAM2(ENSG00000146426)	ENSG00000146426	null	null	2.21925
AC139749.1(ENSG00000254872)	ENSG00000254872	null	null	2.21189
TMEM52B(ENSG00000165685)	ENSG00000165685	null	null	2.20957
SNHG26(ENSG00000228649)	ENSG00000228649	null	null	2.20941
GLT8D2(ENSG00000120820)	ENSG00000120820	null	null	2.20476
CCL2(ENSG00000108691)	ENSG00000108691	null	null	2.20389
CHI3L2(ENSG00000064886)	ENSG00000064886	null	null	2.19493
LYPD1(ENSG00000150551)	ENSG00000150551	null	null	2.192
C1S(ENSG00000182326)	ENSG00000182326	null	null	2.18717
AC103810.5(ENSG00000266644)	ENSG00000266644	null	null	2.18496
CERNA1(ENSG00000259577)	ENSG00000259577	null	null	2.18306
GRHL3(ENSG00000158055)	ENSG00000158055	null	null	2.18197
STRIP2(ENSG00000128578)	ENSG00000128578	null	null	2.1803
AC106782.5(ENSG00000273724)	ENSG00000273724	null	null	2.18026
CCNJL(ENSG00000135083)	ENSG00000135083	null	null	2.1795
SPRY1(ENSG00000164056)	ENSG00000164056	null	null	2.17924
MIR22HG(ENSG00000186594)	ENSG00000186594	null	null	2.17857
RAB32(ENSG00000118508)	ENSG00000118508	null	null	2.17607
AC011477.2(ENSG00000267481)	ENSG00000267481	null	null	2.17474
PCDH7(ENSG00000169851)	ENSG00000169851	null	null	2.17372
CNTN5(ENSG00000149972)	ENSG00000149972	null	null	2.17314
WNT11(ENSG00000085741)	ENSG00000085741	null	null	2.16654
DGCR9(ENSG00000273032)	ENSG00000273032	null	null	2.16621
PGM2L1(ENSG00000165434)	ENSG00000165434	null	null	2.16585
HPGD(ENSG00000164120)	ENSG00000164120	null	null	2.16264
SCN9A(ENSG00000169432)	ENSG00000169432	null	null	2.16045
ATP10B(ENSG00000118322)	ENSG00000118322	null	null	2.15792
SLC1A3(ENSG00000079215)	ENSG00000079215	null	null	2.15153
COL28A1(ENSG00000215018)	ENSG00000215018	null	null	2.1515
PLCE1(ENSG00000138193)	ENSG00000138193	null	null	2.15136
MT-TC(ENSG00000210140)	ENSG00000210140	null	null	2.14896
MIR616(ENSG00000208028)	ENSG00000208028	null	null	2.14403
FRMD3(ENSG00000172159)	ENSG00000172159	null	null	2.14395
AL354740.1(ENSG00000225339)	ENSG00000225339	null	null	2.14212
ARHGAP22(ENSG00000128805)	ENSG00000128805	null	null	2.14212
AC009407.1(ENSG00000261829)	ENSG00000261829	null	null	2.14182
AC060766.1(ENSG00000267102)	ENSG00000267102	null	null	2.13839
CST6(ENSG00000175315)	ENSG00000175315	null	null	2.13594
SH3BP5-AS1(ENSG00000224660)	ENSG00000224660	null	null	2.1354
TLX2(ENSG00000115297)	ENSG00000115297	null	null	2.13269
PRICKLE1(ENSG00000139174)	ENSG00000139174	null	null	2.13238
AOC2(ENSG00000131480)	ENSG00000131480	null	null	2.13015
SHC2(ENSG00000129946)	ENSG00000129946	null	null	2.12245
PAPLN(ENSG00000100767)	ENSG00000100767	null	null	2.11691
SLC2A12(ENSG00000146411)	ENSG00000146411	null	null	2.11534
PAK3(ENSG00000077264)	ENSG00000077264	null	null	2.11043
AL133406.2(ENSG00000231628)	ENSG00000231628	null	null	2.10636
GOLGA8B(ENSG00000215252)	ENSG00000215252	null	null	2.10436
RCAN1(ENSG00000159200)	ENSG00000159200	null	null	2.09831
LYZ(ENSG00000090382)	ENSG00000090382	null	null	2.09281
ATOH8(ENSG00000168874)	ENSG00000168874	null	null	2.09136
MUC20(ENSG00000176945)	ENSG00000176945	null	null	2.08785
FMOD(ENSG00000122176)	ENSG00000122176	null	null	2.08643
APOL3(ENSG00000128284)	ENSG00000128284	null	null	2.08384
MTCO1P12(ENSG00000237973)	ENSG00000237973	null	null	2.07887
COL14A1(ENSG00000187955)	ENSG00000187955	null	null	2.0777
ANK2(ENSG00000145362)	ENSG00000145362	null	null	2.07739
TRPM8(ENSG00000144481)	ENSG00000144481	null	null	2.07261
MT-CO1(ENSG00000198804)	ENSG00000198804	null	null	2.07122
LOX(ENSG00000113083)	ENSG00000113083	null	null	2.06536
MT-TY(ENSG00000210144)	ENSG00000210144	null	null	2.06504
EPHA8(ENSG00000070886)	ENSG00000070886	null	null	2.06388
FOXD4(ENSG00000170122)	ENSG00000170122	null	null	2.05928
GCNT2(ENSG00000111846)	ENSG00000111846	null	null	2.05802
AC027796.4(ENSG00000262903)	ENSG00000262903	null	null	2.05565
IYD(ENSG00000009765)	ENSG00000009765	null	null	2.05193
PDE1C(ENSG00000154678)	ENSG00000154678	null	null	2.05042
KCNV1(ENSG00000164794)	ENSG00000164794	null	null	2.04965
CNTN3(ENSG00000113805)	ENSG00000113805	null	null	2.0483
KRT17(ENSG00000128422)	ENSG00000128422	null	null	2.04711
C11orf16(ENSG00000176029)	ENSG00000176029	null	null	2.04526
SYCP3(ENSG00000139351)	ENSG00000139351	null	null	2.04525
SAMD12(ENSG00000177570)	ENSG00000177570	null	null	2.04489
FER1L5(ENSG00000249715)	ENSG00000249715	null	null	2.04366
RUSC2(ENSG00000198853)	ENSG00000198853	null	null	2.03936
AL022322.1(ENSG00000272720)	ENSG00000272720	null	null	2.03625
SELL(ENSG00000188404)	ENSG00000188404	null	null	2.0353
RBPMS(ENSG00000157110)	ENSG00000157110	null	null	2.03148
NRG1-IT1(ENSG00000253974)	ENSG00000253974	null	null	2.03137
RRAGD(ENSG00000025039)	ENSG00000025039	null	null	2.02937
CASP1(ENSG00000137752)	ENSG00000137752	null	null	2.025
AL359881.1(ENSG00000269978)	ENSG00000269978	null	null	2.02231
LHFPL6(ENSG00000183722)	ENSG00000183722	null	null	2.02187
ACKR2(ENSG00000144648)	ENSG00000144648	null	null	2.02184
GPR135(ENSG00000181619)	ENSG00000181619	null	null	2.01778
PAGE4(ENSG00000101951)	ENSG00000101951	null	null	2.01529
CALD1(ENSG00000122786)	ENSG00000122786	null	null	2.01101
CNTN1(ENSG00000018236)	ENSG00000018236	null	null	2.01033
FBLIM1(ENSG00000162458)	ENSG00000162458	null	null	2.01003
CLEC7A(ENSG00000172243)	ENSG00000172243	null	null	2.00982
SULF2(ENSG00000196562)	ENSG00000196562	null	null	2.00762
SFTPA2(ENSG00000185303)	ENSG00000185303	null	null	2.00726
ARL15(ENSG00000185305)	ENSG00000185305	null	null	2.00557
LAMA5-AS1(ENSG00000228812)	ENSG00000228812	null	null	2.00318
RYR2(ENSG00000198626)	ENSG00000198626	null	null	2.00206
CCL22(ENSG00000102962)	ENSG00000102962	null	null	2.0004
COX7B2(ENSG00000170516)	ENSG00000170516	null	null	1.99307
COL6A1(ENSG00000142156)	ENSG00000142156	null	null	1.9908
CEMIP2(ENSG00000135048)	ENSG00000135048	null	null	1.98014
SCD5(ENSG00000145284)	ENSG00000145284	null	null	1.97968
AC131009.4(ENSG00000279283)	ENSG00000279283	null	null	1.97003
HLA-DOA(ENSG00000204252)	ENSG00000204252	null	null	1.96956
KIF5C(ENSG00000168280)	ENSG00000168280	null	null	1.96929
NRG2(ENSG00000158458)	ENSG00000158458	null	null	1.96625
AC144831.1(ENSG00000261888)	ENSG00000261888	null	null	1.96471
BCRP2(ENSG00000169668)	ENSG00000169668	null	null	1.9644
AL136382.1(ENSG00000285210)	ENSG00000285210	null	null	1.96261
SLC16A8(ENSG00000100156)	ENSG00000100156	null	null	1.96246
AP002884.1(ENSG00000250303)	ENSG00000250303	null	null	1.95942
FSIP2(ENSG00000188738)	ENSG00000188738	null	null	1.95656
SH3KBP1(ENSG00000147010)	ENSG00000147010	null	null	1.95581
CEACAM1(ENSG00000079385)	ENSG00000079385	null	null	1.95517
CD24(ENSG00000272398)	ENSG00000272398	null	null	1.95413
LRRN1(ENSG00000175928)	ENSG00000175928	null	null	1.95367
MARK1(ENSG00000116141)	ENSG00000116141	null	null	1.95254
NECAB1(ENSG00000123119)	ENSG00000123119	null	null	1.95244
SRGAP1(ENSG00000196935)	ENSG00000196935	null	null	1.95122
SGPP2(ENSG00000163082)	ENSG00000163082	null	null	1.94972
SLC16A4(ENSG00000168679)	ENSG00000168679	null	null	1.9495
GPM6B(ENSG00000046653)	ENSG00000046653	null	null	1.94044
PTPRG(ENSG00000144724)	ENSG00000144724	null	null	1.93555
SNORD72(ENSG00000212296)	ENSG00000212296	null	null	1.92769
MT-ND6(ENSG00000198695)	ENSG00000198695	null	null	1.92679
MAP2(ENSG00000078018)	ENSG00000078018	null	null	1.9265
ALG1L12P(ENSG00000250794)	ENSG00000250794	null	null	1.92376
AL445670.1(ENSG00000277103)	ENSG00000277103	null	null	1.92376
AC009065.2(ENSG00000259933)	ENSG00000259933	null	null	1.92037
IGFBP7(ENSG00000163453)	ENSG00000163453	null	null	1.91963
BOLA2P3(ENSG00000220771)	ENSG00000220771	null	null	1.91886
AC079061.1(ENSG00000248050)	ENSG00000248050	null	null	1.91886
AC010531.3(ENSG00000261592)	ENSG00000261592	null	null	1.91886
SLC2A3P4(ENSG00000254088)	ENSG00000254088	null	null	1.91886
AL356317.1(ENSG00000213754)	ENSG00000213754	null	null	1.91886
KLF8(ENSG00000102349)	ENSG00000102349	null	null	1.91481
ZNF812P(ENSG00000224689)	ENSG00000224689	null	null	1.91438
AL031118.1(ENSG00000271755)	ENSG00000271755	null	null	1.91309
PRUNE2(ENSG00000106772)	ENSG00000106772	null	null	1.90578
AC007220.1(ENSG00000263033)	ENSG00000263033	null	null	1.90578
WIF1(ENSG00000156076)	ENSG00000156076	null	null	1.90578
LINC00866(ENSG00000227356)	ENSG00000227356	null	null	1.90578
RF00019(ENSG00000207151)	ENSG00000207151	null	null	1.90578
HIST1H1C(ENSG00000187837)	ENSG00000187837	null	null	1.90553
UPK3B(ENSG00000243566)	ENSG00000243566	null	null	1.90435
ALG1L13P(ENSG00000253981)	ENSG00000253981	null	null	1.90411
FOSL2(ENSG00000075426)	ENSG00000075426	null	null	1.90222
CLIC6(ENSG00000159212)	ENSG00000159212	null	null	1.90107
MIR4435-2HG(ENSG00000172965)	ENSG00000172965	null	null	1.89907
GPR155(ENSG00000163328)	ENSG00000163328	null	null	1.89788
NWD2(ENSG00000174145)	ENSG00000174145	null	null	1.89685
PLEKHG4B(ENSG00000153404)	ENSG00000153404	null	null	1.89617
PTPRM(ENSG00000173482)	ENSG00000173482	null	null	1.89563
LIN37(ENSG00000267796)	ENSG00000267796	null	null	1.89522
MAPRE2(ENSG00000166974)	ENSG00000166974	null	null	1.89491
SEMA7A(ENSG00000138623)	ENSG00000138623	null	null	1.89394
CDH23(ENSG00000107736)	ENSG00000107736	null	null	1.89238
NAP1L2(ENSG00000186462)	ENSG00000186462	null	null	1.89213
ACTL8(ENSG00000117148)	ENSG00000117148	null	null	1.88905
DKK1(ENSG00000107984)	ENSG00000107984	null	null	1.88664
FILIP1L(ENSG00000168386)	ENSG00000168386	null	null	1.88393
TMEM178B(ENSG00000261115)	ENSG00000261115	null	null	1.87971
C22orf42(ENSG00000205856)	ENSG00000205856	null	null	1.8789
PHLDA1(ENSG00000139289)	ENSG00000139289	null	null	1.87654
HECW2(ENSG00000138411)	ENSG00000138411	null	null	1.87249
AL157756.1(ENSG00000254718)	ENSG00000254718	null	null	1.87157
UBL3(ENSG00000122042)	ENSG00000122042	null	null	1.8691
CARD16(ENSG00000204397)	ENSG00000204397	null	null	1.86871
LINC01488(ENSG00000285094)	ENSG00000285094	null	null	1.8679
TUBA1A(ENSG00000167552)	ENSG00000167552	null	null	1.86277
CCR2(ENSG00000121807)	ENSG00000121807	null	null	1.86276
RORB(ENSG00000198963)	ENSG00000198963	null	null	1.86136
AC009812.1(ENSG00000251867)	ENSG00000251867	null	null	1.85953
MATN2(ENSG00000132561)	ENSG00000132561	null	null	1.85823
AC005034.5(ENSG00000271452)	ENSG00000271452	null	null	1.85515
POTEE(ENSG00000188219)	ENSG00000188219	null	null	1.85343
AC244517.3(ENSG00000277795)	ENSG00000277795	null	null	1.85343
DDX18P1(ENSG00000259165)	ENSG00000259165	null	null	1.85343
AC004918.1(ENSG00000244701)	ENSG00000244701	null	null	1.85343
RPH3A(ENSG00000089169)	ENSG00000089169	null	null	1.85343
AC005498.2(ENSG00000267421)	ENSG00000267421	null	null	1.85343
RF00017(ENSG00000268154)	ENSG00000268154	null	null	1.85343
DYDC2(ENSG00000133665)	ENSG00000133665	null	null	1.85343
LINC01467(ENSG00000258977)	ENSG00000258977	null	null	1.85343
MIR4312(ENSG00000265195)	ENSG00000265195	null	null	1.85343
AP001999.3(ENSG00000255344)	ENSG00000255344	null	null	1.85343
PLA2G4C(ENSG00000105499)	ENSG00000105499	null	null	1.85255
PLEKHH2(ENSG00000152527)	ENSG00000152527	null	null	1.85213
TPSP2(ENSG00000260284)	ENSG00000260284	null	null	1.8519
TMEM86A(ENSG00000151117)	ENSG00000151117	null	null	1.85121
DPY19L2P4(ENSG00000235436)	ENSG00000235436	null	null	1.84883
AC117402.1(ENSG00000206532)	ENSG00000206532	null	null	1.84526
AP003068.4(ENSG00000278952)	ENSG00000278952	null	null	1.845
EYA2(ENSG00000064655)	ENSG00000064655	null	null	1.84416
CYFIP2(ENSG00000055163)	ENSG00000055163	null	null	1.84324
AC087741.1(ENSG00000262580)	ENSG00000262580	null	null	1.84063
TUBB4A(ENSG00000104833)	ENSG00000104833	null	null	1.83527
C15orf48(ENSG00000166920)	ENSG00000166920	null	null	1.83526
AL139424.3(ENSG00000284735)	ENSG00000284735	null	null	1.83244
SMIM22(ENSG00000267795)	ENSG00000267795	null	null	1.83238
CASQ2(ENSG00000118729)	ENSG00000118729	null	null	1.83019
BCAS1(ENSG00000064787)	ENSG00000064787	null	null	1.8292
PXK(ENSG00000168297)	ENSG00000168297	null	null	1.82802
PLEKHS1(ENSG00000148735)	ENSG00000148735	null	null	1.82728
AL713922.2(ENSG00000276662)	ENSG00000276662	null	null	1.82669
CXCL10(ENSG00000169245)	ENSG00000169245	null	null	1.82597
AHSG(ENSG00000145192)	ENSG00000145192	null	null	1.82596
NDUFA5P10(ENSG00000224927)	ENSG00000224927	null	null	1.82596
DUSP1(ENSG00000120129)	ENSG00000120129	null	null	1.82478
HIST1H4J(ENSG00000197238)	ENSG00000197238	null	null	1.82473
AL157935.2(ENSG00000257524)	ENSG00000257524	null	null	1.82444
NOSTRIN(ENSG00000163072)	ENSG00000163072	null	null	1.8233
AC027020.2(ENSG00000270127)	ENSG00000270127	null	null	1.8231
MUC19(ENSG00000205592)	ENSG00000205592	null	null	1.8231
TSPAN32(ENSG00000064201)	ENSG00000064201	null	null	1.8231
KCNH7(ENSG00000184611)	ENSG00000184611	null	null	1.8231
PCBP2-OT1(ENSG00000282977)	ENSG00000282977	null	null	1.8231
RN7SKP150(ENSG00000222448)	ENSG00000222448	null	null	1.8231
AC112184.1(ENSG00000251050)	ENSG00000251050	null	null	1.8231
AC113414.1(ENSG00000254186)	ENSG00000254186	null	null	1.8231
AC022034.1(ENSG00000237807)	ENSG00000237807	null	null	1.82187
SRGAP3(ENSG00000196220)	ENSG00000196220	null	null	1.82068
CARD6(ENSG00000132357)	ENSG00000132357	null	null	1.81892
HIST1H4H(ENSG00000158406)	ENSG00000158406	null	null	1.81781
AC116407.1(ENSG00000214708)	ENSG00000214708	null	null	1.81768
MVP(ENSG00000013364)	ENSG00000013364	null	null	1.81681
TMEM273(ENSG00000204161)	ENSG00000204161	null	null	1.81458
MT-ND5(ENSG00000198786)	ENSG00000198786	null	null	1.81159
SPRR3(ENSG00000163209)	ENSG00000163209	null	null	1.81154
TLR3(ENSG00000164342)	ENSG00000164342	null	null	1.81079
ID3(ENSG00000117318)	ENSG00000117318	null	null	1.80924
TCF7L1(ENSG00000152284)	ENSG00000152284	null	null	1.80819
AC007000.1(ENSG00000213542)	ENSG00000213542	null	null	1.80684
ABCA6(ENSG00000154262)	ENSG00000154262	null	null	1.80436
LINC00882(ENSG00000242759)	ENSG00000242759	null	null	1.80436
DCN(ENSG00000011465)	ENSG00000011465	null	null	1.80436
RF00019(ENSG00000200737)	ENSG00000200737	null	null	1.80436
PANO1(ENSG00000274897)	ENSG00000274897	null	null	1.80397
PLPPR4(ENSG00000117600)	ENSG00000117600	null	null	1.80278
FABP6(ENSG00000170231)	ENSG00000170231	null	null	1.80242
STK19B(ENSG00000250535)	ENSG00000250535	null	null	1.80075
AC010468.1(ENSG00000214784)	ENSG00000214784	null	null	1.79941
AC114956.2(ENSG00000248554)	ENSG00000248554	null	null	1.79759
AP000254.1(ENSG00000273271)	ENSG00000273271	null	null	1.79643
BOLA2P2(ENSG00000271161)	ENSG00000271161	null	null	1.79537
WIPF3(ENSG00000122574)	ENSG00000122574	null	null	1.79172
AC010329.1(ENSG00000268416)	ENSG00000268416	null	null	1.79065
NDN(ENSG00000182636)	ENSG00000182636	null	null	1.78902
CACNG4(ENSG00000075461)	ENSG00000075461	null	null	1.78758
GPD1(ENSG00000167588)	ENSG00000167588	null	null	1.78315
MAF(ENSG00000178573)	ENSG00000178573	null	null	1.78275
PROC(ENSG00000115718)	ENSG00000115718	null	null	1.78143
CAVIN2(ENSG00000168497)	ENSG00000168497	null	null	1.77923
RNF128(ENSG00000133135)	ENSG00000133135	null	null	1.77575
MAGEA4(ENSG00000147381)	ENSG00000147381	null	null	1.77425
EFCAB8(ENSG00000215529)	ENSG00000215529	null	null	1.77307
MBP(ENSG00000197971)	ENSG00000197971	null	null	1.77224
DSE(ENSG00000111817)	ENSG00000111817	null	null	1.77133
LINC00365(ENSG00000224511)	ENSG00000224511	null	null	1.76953
CITED2(ENSG00000164442)	ENSG00000164442	null	null	1.76853
PPIAP54(ENSG00000264655)	ENSG00000264655	null	null	1.76503
FSTL3(ENSG00000070404)	ENSG00000070404	null	null	1.76501
SCUBE1(ENSG00000159307)	ENSG00000159307	null	null	1.76424
FTX(ENSG00000230590)	ENSG00000230590	null	null	1.76367
HSPB8(ENSG00000152137)	ENSG00000152137	null	null	1.76285
C17orf107(ENSG00000205710)	ENSG00000205710	null	null	1.76232
AC099329.2(ENSG00000273328)	ENSG00000273328	null	null	1.75916
CLEC18A(ENSG00000157322)	ENSG00000157322	null	null	1.75809
AC008760.1(ENSG00000269680)	ENSG00000269680	null	null	1.75509
BNIP3P30(ENSG00000268079)	ENSG00000268079	null	null	1.75222
C11orf86(ENSG00000173237)	ENSG00000173237	null	null	1.74881
MT-TG(ENSG00000210164)	ENSG00000210164	null	null	1.74871
AL121790.1(ENSG00000258414)	ENSG00000258414	null	null	1.74779
TUFT1(ENSG00000143367)	ENSG00000143367	null	null	1.74744
CYP4B1(ENSG00000142973)	ENSG00000142973	null	null	1.74732
ADGRB1(ENSG00000181790)	ENSG00000181790	null	null	1.74569
DENND3(ENSG00000105339)	ENSG00000105339	null	null	1.74297
NPR3(ENSG00000113389)	ENSG00000113389	null	null	1.74267
UBA7(ENSG00000182179)	ENSG00000182179	null	null	1.74177
ELF3(ENSG00000163435)	ENSG00000163435	null	null	1.73981
C13orf46(ENSG00000283199)	ENSG00000283199	null	null	1.73849
SLC12A5-AS1(ENSG00000204044)	ENSG00000204044	null	null	1.73812
AP000344.2(ENSG00000248409)	ENSG00000248409	null	null	1.73704
ZNF280A(ENSG00000169548)	ENSG00000169548	null	null	1.73635
PRICKLE2(ENSG00000163637)	ENSG00000163637	null	null	1.73508
AC097382.2(ENSG00000245748)	ENSG00000245748	null	null	1.73478
IL18(ENSG00000150782)	ENSG00000150782	null	null	1.73357
CPQ(ENSG00000104324)	ENSG00000104324	null	null	1.73105
ALS2CR12(ENSG00000155749)	ENSG00000155749	null	null	1.72705
NOVA1(ENSG00000139910)	ENSG00000139910	null	null	1.72571
CX3CR1(ENSG00000168329)	ENSG00000168329	null	null	1.72567
COL16A1(ENSG00000084636)	ENSG00000084636	null	null	1.72556
GSPT2(ENSG00000189369)	ENSG00000189369	null	null	1.72513
SPINK13(ENSG00000214510)	ENSG00000214510	null	null	1.72174
ALS2CL(ENSG00000178038)	ENSG00000178038	null	null	1.7207
AL157935.1(ENSG00000227218)	ENSG00000227218	null	null	1.71715
CLIP4(ENSG00000115295)	ENSG00000115295	null	null	1.7169
AC004990.1(ENSG00000232756)	ENSG00000232756	null	null	1.7169
GSTM2(ENSG00000213366)	ENSG00000213366	null	null	1.71551
ZNF571-AS1(ENSG00000267470)	ENSG00000267470	null	null	1.71164
LINC01998(ENSG00000243321)	ENSG00000243321	null	null	1.71053
BBOX1(ENSG00000129151)	ENSG00000129151	null	null	1.71002
JUN(ENSG00000177606)	ENSG00000177606	null	null	1.70941
ANXA2P2(ENSG00000231991)	ENSG00000231991	null	null	1.70877
AC109361.2(ENSG00000250740)	ENSG00000250740	null	null	1.70858
POF1B(ENSG00000124429)	ENSG00000124429	null	null	1.70757
AL031429.2(ENSG00000269933)	ENSG00000269933	null	null	1.70472
SLC35F6(ENSG00000213699)	ENSG00000213699	null	null	1.70371
IFIT2(ENSG00000119922)	ENSG00000119922	null	null	1.70291
FOXR2(ENSG00000189299)	ENSG00000189299	null	null	1.70135
SYTL2(ENSG00000137501)	ENSG00000137501	null	null	1.70065
TFAP2B(ENSG00000008196)	ENSG00000008196	null	null	1.69935
LINC00937(ENSG00000226091)	ENSG00000226091	null	null	1.69826
HLA-DQA1(ENSG00000196735)	ENSG00000196735	null	null	1.69586
APOL1(ENSG00000100342)	ENSG00000100342	null	null	1.69546
SAA1(ENSG00000173432)	ENSG00000173432	null	null	1.69255
NT5CP1(ENSG00000258524)	ENSG00000258524	null	null	1.69117
FLNC(ENSG00000128591)	ENSG00000128591	null	null	1.69107
NELL2(ENSG00000184613)	ENSG00000184613	null	null	1.69054
ASS1P2(ENSG00000223922)	ENSG00000223922	null	null	1.69007
IGLV1-50(ENSG00000211645)	ENSG00000211645	null	null	1.69007
IGFL4(ENSG00000204869)	ENSG00000204869	null	null	1.68975
SCGB2A2(ENSG00000110484)	ENSG00000110484	null	null	1.68975
MIRLET7BHG(ENSG00000197182)	ENSG00000197182	null	null	1.68765
SLC6A12(ENSG00000111181)	ENSG00000111181	null	null	1.68413
VSTM2L(ENSG00000132821)	ENSG00000132821	null	null	1.68325
UCN2(ENSG00000145040)	ENSG00000145040	null	null	1.68187
AC067930.6(ENSG00000279605)	ENSG00000279605	null	null	1.68112
LINC00888(ENSG00000240024)	ENSG00000240024	null	null	1.68095
UCHL3(ENSG00000118939)	ENSG00000118939	null	null	1.68021
ZYX(ENSG00000159840)	ENSG00000159840	null	null	1.67985
PHBP9(ENSG00000230224)	ENSG00000230224	null	null	1.67869
GABARAPL1(ENSG00000139112)	ENSG00000139112	null	null	1.67866
ABI3BP(ENSG00000154175)	ENSG00000154175	null	null	1.67776
AC010099.4(ENSG00000237764)	ENSG00000237764	null	null	1.67402
RN7SL751P(ENSG00000240964)	ENSG00000240964	null	null	1.67402
AP002001.1(ENSG00000254811)	ENSG00000254811	null	null	1.67362
AL138895.1(ENSG00000235119)	ENSG00000235119	null	null	1.67103
SERPINB5(ENSG00000206075)	ENSG00000206075	null	null	1.67014
MYL9(ENSG00000101335)	ENSG00000101335	null	null	1.66769
AL390726.6(ENSG00000283162)	ENSG00000283162	null	null	1.66634
CYP26B1(ENSG00000003137)	ENSG00000003137	null	null	1.66633
BAIAP2L2(ENSG00000128298)	ENSG00000128298	null	null	1.66622
TOMM5(ENSG00000175768)	ENSG00000175768	null	null	1.66511
SPX(ENSG00000134548)	ENSG00000134548	null	null	1.66451
SYT8(ENSG00000149043)	ENSG00000149043	null	null	1.66429
MUC13(ENSG00000173702)	ENSG00000173702	null	null	1.66213
NIM1K(ENSG00000177453)	ENSG00000177453	null	null	1.66045
KRT86(ENSG00000170442)	ENSG00000170442	null	null	1.66033
IKZF3(ENSG00000161405)	ENSG00000161405	null	null	1.66009
ACKR4(ENSG00000129048)	ENSG00000129048	null	null	1.65865
EWSAT1(ENSG00000212766)	ENSG00000212766	null	null	1.65791
AL731892.1(ENSG00000238145)	ENSG00000238145	null	null	1.65762
MYH7B(ENSG00000078814)	ENSG00000078814	null	null	1.65749
AL354872.2(ENSG00000271992)	ENSG00000271992	null	null	1.65585
NTN4(ENSG00000074527)	ENSG00000074527	null	null	1.65565
SSPN(ENSG00000123096)	ENSG00000123096	null	null	1.65536
CTBP2P1(ENSG00000235857)	ENSG00000235857	null	null	1.65432
DPYD(ENSG00000188641)	ENSG00000188641	null	null	1.65353
LIMS2(ENSG00000072163)	ENSG00000072163	null	null	1.6522
RAB11FIP1P1(ENSG00000228492)	ENSG00000228492	null	null	1.65186
MUC20P1(ENSG00000224769)	ENSG00000224769	null	null	1.65172
FGFR2(ENSG00000066468)	ENSG00000066468	null	null	1.64972
EDN1(ENSG00000078401)	ENSG00000078401	null	null	1.64494
C8orf48(ENSG00000164743)	ENSG00000164743	null	null	1.64326
RF00569(ENSG00000222345)	ENSG00000222345	null	null	1.64143
LGALS9(ENSG00000168961)	ENSG00000168961	null	null	1.63996
SYT16(ENSG00000139973)	ENSG00000139973	null	null	1.63929
RHCE(ENSG00000188672)	ENSG00000188672	null	null	1.63877
RPS6KL1(ENSG00000198208)	ENSG00000198208	null	null	1.63724
AC245052.4(ENSG00000237017)	ENSG00000237017	null	null	1.63577
SPNS2(ENSG00000183018)	ENSG00000183018	null	null	1.63557
AL513304.1(ENSG00000233052)	ENSG00000233052	null	null	1.63393
CLDN16(ENSG00000113946)	ENSG00000113946	null	null	1.63347
RAPSN(ENSG00000165917)	ENSG00000165917	null	null	1.62609
CPVL(ENSG00000106066)	ENSG00000106066	null	null	1.626
ADH1C(ENSG00000248144)	ENSG00000248144	null	null	1.62346
DDO(ENSG00000203797)	ENSG00000203797	null	null	1.6231
SCX(ENSG00000260428)	ENSG00000260428	null	null	1.61906
LINC01836(ENSG00000267530)	ENSG00000267530	null	null	1.6182
APOE(ENSG00000130203)	ENSG00000130203	null	null	1.61819
NPY1R(ENSG00000164128)	ENSG00000164128	null	null	1.61717
ANOS1(ENSG00000011201)	ENSG00000011201	null	null	1.61716
AC103409.1(ENSG00000253901)	ENSG00000253901	null	null	1.61678
UCA1(ENSG00000214049)	ENSG00000214049	null	null	1.61533
AC105118.1(ENSG00000253931)	ENSG00000253931	null	null	1.61491
KIRREL1(ENSG00000183853)	ENSG00000183853	null	null	1.61446
TOP3B(ENSG00000100038)	ENSG00000100038	null	null	1.61325
MT-TL1(ENSG00000209082)	ENSG00000209082	null	null	1.61317
MAP6D1(ENSG00000180834)	ENSG00000180834	null	null	1.61286
LINC01342(ENSG00000223823)	ENSG00000223823	null	null	1.61175
LAMB3(ENSG00000196878)	ENSG00000196878	null	null	1.61038
ZNF295-AS1(ENSG00000237232)	ENSG00000237232	null	null	1.60984
ASB9(ENSG00000102048)	ENSG00000102048	null	null	1.60876
ANXA2(ENSG00000182718)	ENSG00000182718	null	null	1.607
SNORA5A(ENSG00000206838)	ENSG00000206838	null	null	1.60668
AC068875.1(ENSG00000259434)	ENSG00000259434	null	null	1.60636
CES1(ENSG00000198848)	ENSG00000198848	null	null	1.60552
C9orf3(ENSG00000148120)	ENSG00000148120	null	null	1.60279
PROX1(ENSG00000117707)	ENSG00000117707	null	null	1.60066
CLDN11(ENSG00000013297)	ENSG00000013297	null	null	1.60041
VN1R48P(ENSG00000237487)	ENSG00000237487	null	null	1.59972
AC016831.6(ENSG00000285106)	ENSG00000285106	null	null	1.59949
DMRT1(ENSG00000137090)	ENSG00000137090	null	null	1.59949
BAMBI(ENSG00000095739)	ENSG00000095739	null	null	1.598
ACOT9(ENSG00000123130)	ENSG00000123130	null	null	1.59661
FAM238C(ENSG00000283709)	ENSG00000283709	null	null	1.59428
HDX(ENSG00000165259)	ENSG00000165259	null	null	1.59424
NDP(ENSG00000124479)	ENSG00000124479	null	null	1.59422
ME3(ENSG00000151376)	ENSG00000151376	null	null	1.59353
CLDN1(ENSG00000163347)	ENSG00000163347	null	null	1.58943
SLC9A1(ENSG00000090020)	ENSG00000090020	null	null	1.58747
SLC9A7P1(ENSG00000227825)	ENSG00000227825	null	null	1.58601
DCDC2(ENSG00000146038)	ENSG00000146038	null	null	1.5835
ANXA8(ENSG00000265190)	ENSG00000265190	null	null	1.58117
PLSCR4(ENSG00000114698)	ENSG00000114698	null	null	1.58024
CR381670.1(ENSG00000278931)	ENSG00000278931	null	null	1.57985
ADGRE1(ENSG00000174837)	ENSG00000174837	null	null	1.57978
CSF1(ENSG00000184371)	ENSG00000184371	null	null	1.57748
LTF(ENSG00000012223)	ENSG00000012223	null	null	1.57724
MAT1A(ENSG00000151224)	ENSG00000151224	null	null	1.57604
SAA2(ENSG00000134339)	ENSG00000134339	null	null	1.57586
LYRM9(ENSG00000232859)	ENSG00000232859	null	null	1.57479
SSC5D(ENSG00000179954)	ENSG00000179954	null	null	1.57361
KRT87P(ENSG00000135477)	ENSG00000135477	null	null	1.57308
HOXB9(ENSG00000170689)	ENSG00000170689	null	null	1.57141
SNORD12C(ENSG00000209042)	ENSG00000209042	null	null	1.56988
BORCS8-MEF2B(ENSG00000064489)	ENSG00000064489	null	null	1.56988
KRT13(ENSG00000171401)	ENSG00000171401	null	null	1.56946
AC022167.2(ENSG00000260276)	ENSG00000260276	null	null	1.56715
AP006623.1(ENSG00000250397)	ENSG00000250397	null	null	1.56607
ABLIM3(ENSG00000173210)	ENSG00000173210	null	null	1.56505
ARMCX2(ENSG00000184867)	ENSG00000184867	null	null	1.56418
FSTL1(ENSG00000163430)	ENSG00000163430	null	null	1.56271
MB21D2(ENSG00000180611)	ENSG00000180611	null	null	1.56086
DCAF8L1(ENSG00000226372)	ENSG00000226372	null	null	1.55933
AC020916.1(ENSG00000267519)	ENSG00000267519	null	null	1.55887
TCHHL1(ENSG00000182898)	ENSG00000182898	null	null	1.55848
INHBA(ENSG00000122641)	ENSG00000122641	null	null	1.55837
AC002070.1(ENSG00000248636)	ENSG00000248636	null	null	1.55837
IQCN(ENSG00000130518)	ENSG00000130518	null	null	1.55707
ENC1(ENSG00000171617)	ENSG00000171617	null	null	1.55551
IGFALS(ENSG00000099769)	ENSG00000099769	null	null	1.55406
ADCY5(ENSG00000173175)	ENSG00000173175	null	null	1.55229
LRRC63(ENSG00000173988)	ENSG00000173988	null	null	1.5508
AL162586.1(ENSG00000225032)	ENSG00000225032	null	null	1.54874
CD24P4(ENSG00000185275)	ENSG00000185275	null	null	1.54564
RAPGEF4(ENSG00000091428)	ENSG00000091428	null	null	1.54451
ARMH4(ENSG00000139971)	ENSG00000139971	null	null	1.54446
LRRC74B(ENSG00000187905)	ENSG00000187905	null	null	1.54387
ETNPPL(ENSG00000164089)	ENSG00000164089	null	null	1.5423
LRRC15(ENSG00000172061)	ENSG00000172061	null	null	1.53725
CYTOR(ENSG00000222041)	ENSG00000222041	null	null	1.53667
PDP1(ENSG00000164951)	ENSG00000164951	null	null	1.53623
ITPRID1(ENSG00000180347)	ENSG00000180347	null	null	1.53395
XKR4(ENSG00000206579)	ENSG00000206579	null	null	1.5325
OGDHL(ENSG00000197444)	ENSG00000197444	null	null	1.53088
AC003070.1(ENSG00000267344)	ENSG00000267344	null	null	1.53016
PRKG1(ENSG00000185532)	ENSG00000185532	null	null	1.52996
KIF28P(ENSG00000223519)	ENSG00000223519	null	null	1.52889
AC097059.1(ENSG00000226835)	ENSG00000226835	null	null	1.52726
KLF6(ENSG00000067082)	ENSG00000067082	null	null	1.52687
CCL28(ENSG00000151882)	ENSG00000151882	null	null	1.51581
GSDME(ENSG00000105928)	ENSG00000105928	null	null	1.51574
CLEC2L(ENSG00000236279)	ENSG00000236279	null	null	1.51569
C18orf63(ENSG00000206043)	ENSG00000206043	null	null	1.5128
SLC22A20P(ENSG00000197847)	ENSG00000197847	null	null	1.51076
CLIC5(ENSG00000112782)	ENSG00000112782	null	null	1.51035
ZNF781(ENSG00000196381)	ENSG00000196381	null	null	1.50978
SAMD9L(ENSG00000177409)	ENSG00000177409	null	null	1.50965
TUBB2B(ENSG00000137285)	ENSG00000137285	null	null	1.50952
IFI44(ENSG00000137965)	ENSG00000137965	null	null	1.5092
B3GNT5(ENSG00000176597)	ENSG00000176597	null	null	1.5088
AC093535.1(ENSG00000250602)	ENSG00000250602	null	null	1.50804
COL7A1(ENSG00000114270)	ENSG00000114270	null	null	1.50779
POLN(ENSG00000130997)	ENSG00000130997	null	null	1.50739
CASQ1(ENSG00000143318)	ENSG00000143318	null	null	1.50693
MRPL40P1(ENSG00000256037)	ENSG00000256037	null	null	1.50587
GPR132(ENSG00000183484)	ENSG00000183484	null	null	1.50492
FHOD3(ENSG00000134775)	ENSG00000134775	null	null	1.50402
CRIM1(ENSG00000150938)	ENSG00000150938	null	null	1.50332
LMCD1(ENSG00000071282)	ENSG00000071282	null	null	1.50265
ARNT2(ENSG00000172379)	ENSG00000172379	null	null	1.50065
KRT75(ENSG00000170454)	ENSG00000170454	null	null	1.49846
MXRA5(ENSG00000101825)	ENSG00000101825	null	null	1.49743
AC135803.1(ENSG00000272864)	ENSG00000272864	null	null	1.49634
TENT5B(ENSG00000158246)	ENSG00000158246	null	null	1.49588
GSDMC(ENSG00000147697)	ENSG00000147697	null	null	1.49456
NPNT(ENSG00000168743)	ENSG00000168743	null	null	1.49449
MAGEA10(ENSG00000124260)	ENSG00000124260	null	null	1.49416
USP32P3(ENSG00000189423)	ENSG00000189423	null	null	1.49342
ARHGAP9(ENSG00000123329)	ENSG00000123329	null	null	1.49278
ARHGEF3(ENSG00000163947)	ENSG00000163947	null	null	1.49002
AL021707.4(ENSG00000230912)	ENSG00000230912	null	null	1.48988
MT-RNR2(ENSG00000210082)	ENSG00000210082	null	null	1.48849
ADGRE2(ENSG00000127507)	ENSG00000127507	null	null	1.48733
ZFPM2-AS1(ENSG00000251003)	ENSG00000251003	null	null	1.48635
PRKAR1B(ENSG00000188191)	ENSG00000188191	null	null	1.48355
OSGEPL1-AS1(ENSG00000253559)	ENSG00000253559	null	null	1.48324
DUSP8(ENSG00000184545)	ENSG00000184545	null	null	1.48274
CARD8-AS1(ENSG00000268001)	ENSG00000268001	null	null	1.48225
IFI16(ENSG00000163565)	ENSG00000163565	null	null	1.48216
NDST2(ENSG00000166507)	ENSG00000166507	null	null	1.48209
VIM(ENSG00000026025)	ENSG00000026025	null	null	1.48202
CFH(ENSG00000000971)	ENSG00000000971	null	null	1.48084
JCAD(ENSG00000165757)	ENSG00000165757	null	null	1.47991
SAT1(ENSG00000130066)	ENSG00000130066	null	null	1.47987
SNORA73B(ENSG00000200087)	ENSG00000200087	null	null	1.47874
NLRP1(ENSG00000091592)	ENSG00000091592	null	null	1.47846
FUOM(ENSG00000148803)	ENSG00000148803	null	null	1.47647
AMOTL2(ENSG00000114019)	ENSG00000114019	null	null	1.47548
IFNGR1(ENSG00000027697)	ENSG00000027697	null	null	1.47517
SNORA71C(ENSG00000201512)	ENSG00000201512	null	null	1.4746
PGM5P2(ENSG00000277778)	ENSG00000277778	null	null	1.47274
LRRC39(ENSG00000122477)	ENSG00000122477	null	null	1.47264
ZNF350-AS1(ENSG00000269235)	ENSG00000269235	null	null	1.47245
TNS3(ENSG00000136205)	ENSG00000136205	null	null	1.47237
PALLD(ENSG00000129116)	ENSG00000129116	null	null	1.47077
CR392039.3(ENSG00000279501)	ENSG00000279501	null	null	1.469
SLC4A3(ENSG00000114923)	ENSG00000114923	null	null	1.46783
SYTL5(ENSG00000147041)	ENSG00000147041	null	null	1.46754
BEND7(ENSG00000165626)	ENSG00000165626	null	null	1.46641
SLCO1A2(ENSG00000084453)	ENSG00000084453	null	null	1.46555
KRT7(ENSG00000135480)	ENSG00000135480	null	null	1.46198
ADAM19(ENSG00000135074)	ENSG00000135074	null	null	1.46106
PLEKHB1(ENSG00000021300)	ENSG00000021300	null	null	1.46063
SCART1(ENSG00000214279)	ENSG00000214279	null	null	1.4599
APLF(ENSG00000169621)	ENSG00000169621	null	null	1.45972
GBP2(ENSG00000162645)	ENSG00000162645	null	null	1.45966
TUBB2A(ENSG00000137267)	ENSG00000137267	null	null	1.4582
PCDHB3(ENSG00000113205)	ENSG00000113205	null	null	1.45788
STON1(ENSG00000243244)	ENSG00000243244	null	null	1.45738
RGL1(ENSG00000143344)	ENSG00000143344	null	null	1.45655
AL512274.1(ENSG00000261068)	ENSG00000261068	null	null	1.45487
GPM6A(ENSG00000150625)	ENSG00000150625	null	null	1.45242
ENTPD3(ENSG00000168032)	ENSG00000168032	null	null	1.4515
AC093107.1(ENSG00000223718)	ENSG00000223718	null	null	1.45037
AC074141.1(ENSG00000283236)	ENSG00000283236	null	null	1.44982
LINC00472(ENSG00000233237)	ENSG00000233237	null	null	1.44978
PTK2B(ENSG00000120899)	ENSG00000120899	null	null	1.44867
NCALD(ENSG00000104490)	ENSG00000104490	null	null	1.44853
NCKAP5L(ENSG00000167566)	ENSG00000167566	null	null	1.44822
IGF2-AS(ENSG00000099869)	ENSG00000099869	null	null	1.44767
LINC02015(ENSG00000231574)	ENSG00000231574	null	null	1.44672
SPNS1(ENSG00000169682)	ENSG00000169682	null	null	1.44548
DPY19L2(ENSG00000177990)	ENSG00000177990	null	null	1.44345
MT-TS1(ENSG00000210151)	ENSG00000210151	null	null	1.44259
AC007953.1(ENSG00000225790)	ENSG00000225790	null	null	1.44259
AC015845.2(ENSG00000265542)	ENSG00000265542	null	null	1.44259
AC087672.2(ENSG00000254288)	ENSG00000254288	null	null	1.44183
TMEM59L(ENSG00000105696)	ENSG00000105696	null	null	1.44087
LCN2(ENSG00000148346)	ENSG00000148346	null	null	1.43996
FAM86B2(ENSG00000145002)	ENSG00000145002	null	null	1.43982
RNF144B(ENSG00000137393)	ENSG00000137393	null	null	1.43888
RASGRP1(ENSG00000172575)	ENSG00000172575	null	null	1.43816
DSCR9(ENSG00000230366)	ENSG00000230366	null	null	1.43773
SLCO2A1(ENSG00000174640)	ENSG00000174640	null	null	1.43657
PLAC1(ENSG00000170965)	ENSG00000170965	null	null	1.43508
PDE3A(ENSG00000172572)	ENSG00000172572	null	null	1.43432
GDF5(ENSG00000125965)	ENSG00000125965	null	null	1.43411
KCNF1(ENSG00000162975)	ENSG00000162975	null	null	1.43245
FAM13B(ENSG00000031003)	ENSG00000031003	null	null	1.43145
RAET1L(ENSG00000155918)	ENSG00000155918	null	null	1.43037
TG(ENSG00000042832)	ENSG00000042832	null	null	1.43037
IGBP1-AS1(ENSG00000203588)	ENSG00000203588	null	null	1.43037
MYO1A(ENSG00000166866)	ENSG00000166866	null	null	1.43037
AL353147.1(ENSG00000285852)	ENSG00000285852	null	null	1.43037
UGT2B7(ENSG00000171234)	ENSG00000171234	null	null	1.43037
LYPLA2P1(ENSG00000228285)	ENSG00000228285	null	null	1.43037
AC097467.3(ENSG00000250910)	ENSG00000250910	null	null	1.43037
AL021918.4(ENSG00000285849)	ENSG00000285849	null	null	1.43037
AC100830.2(ENSG00000264937)	ENSG00000264937	null	null	1.43037
AL157871.3(ENSG00000258581)	ENSG00000258581	null	null	1.43037
LINC02421(ENSG00000255970)	ENSG00000255970	null	null	1.43037
AC012409.2(ENSG00000275443)	ENSG00000275443	null	null	1.43037
AC130324.1(ENSG00000263531)	ENSG00000263531	null	null	1.43037
HLA-DQB2(ENSG00000232629)	ENSG00000232629	null	null	1.43037
AL132708.1(ENSG00000256357)	ENSG00000256357	null	null	1.43037
AC009554.2(ENSG00000285863)	ENSG00000285863	null	null	1.42804
MIR6510(ENSG00000283796)	ENSG00000283796	null	null	1.42734
KLHL38(ENSG00000175946)	ENSG00000175946	null	null	1.42577
FAM124A(ENSG00000150510)	ENSG00000150510	null	null	1.42481
AC011005.1(ENSG00000230626)	ENSG00000230626	null	null	1.42311
Z83843.1(ENSG00000271533)	ENSG00000271533	null	null	1.42308
RN7SL738P(ENSG00000243339)	ENSG00000243339	null	null	1.42281
AC022616.5(ENSG00000253884)	ENSG00000253884	null	null	1.42267
CCL20(ENSG00000115009)	ENSG00000115009	null	null	1.42176
ZMYND15(ENSG00000141497)	ENSG00000141497	null	null	1.42157
MATN3(ENSG00000132031)	ENSG00000132031	null	null	1.4203
AC079336.5(ENSG00000266718)	ENSG00000266718	null	null	1.41953
MT-CYB(ENSG00000198727)	ENSG00000198727	null	null	1.41808
BMP7(ENSG00000101144)	ENSG00000101144	null	null	1.41753
TMEM121B(ENSG00000183307)	ENSG00000183307	null	null	1.41731
HRAT92(ENSG00000223855)	ENSG00000223855	null	null	1.41637
WDR78(ENSG00000152763)	ENSG00000152763	null	null	1.41574
GLDC(ENSG00000178445)	ENSG00000178445	null	null	1.41441
NEXN-AS1(ENSG00000235927)	ENSG00000235927	null	null	1.41405
TMPRSS12(ENSG00000186452)	ENSG00000186452	null	null	1.41405
ERC2(ENSG00000187672)	ENSG00000187672	null	null	1.41235
AC106869.1(ENSG00000234690)	ENSG00000234690	null	null	1.41235
ZNF391(ENSG00000124613)	ENSG00000124613	null	null	1.41162
AC087762.2(ENSG00000279588)	ENSG00000279588	null	null	1.41126
AARD(ENSG00000205002)	ENSG00000205002	null	null	1.40835
AC069061.2(ENSG00000264734)	ENSG00000264734	null	null	1.40828
KCNK15(ENSG00000124249)	ENSG00000124249	null	null	1.40755
CCDC84(ENSG00000186166)	ENSG00000186166	null	null	1.40614
POPDC3(ENSG00000132429)	ENSG00000132429	null	null	1.4061
CLU(ENSG00000120885)	ENSG00000120885	null	null	1.40559
MFSD2B(ENSG00000205639)	ENSG00000205639	null	null	1.40483
QDPR(ENSG00000151552)	ENSG00000151552	null	null	1.40212
AP001628.1(ENSG00000225218)	ENSG00000225218	null	null	1.40192
OLFM4(ENSG00000102837)	ENSG00000102837	null	null	1.40188
CNTNAP4(ENSG00000152910)	ENSG00000152910	null	null	1.4016
ZNF460-AS1(ENSG00000267871)	ENSG00000267871	null	null	1.40111
AC040934.1(ENSG00000253347)	ENSG00000253347	null	null	1.40061
RHOQ(ENSG00000119729)	ENSG00000119729	null	null	1.40002
AC103974.1(ENSG00000254966)	ENSG00000254966	null	null	1.39544
VWA5A(ENSG00000110002)	ENSG00000110002	null	null	1.39504
BCKDHB(ENSG00000083123)	ENSG00000083123	null	null	1.39416
FAM71F2(ENSG00000205085)	ENSG00000205085	null	null	1.39273
KRT23(ENSG00000108244)	ENSG00000108244	null	null	1.39128
MKRN2OS(ENSG00000225526)	ENSG00000225526	null	null	1.38839
RNVU1-7(ENSG00000206585)	ENSG00000206585	null	null	1.38822
ATP6V1E1P1(ENSG00000225099)	ENSG00000225099	null	null	1.38808
AC127521.1(ENSG00000262823)	ENSG00000262823	null	null	1.38672
EGOT(ENSG00000235947)	ENSG00000235947	null	null	1.38624
AL161719.1(ENSG00000234535)	ENSG00000234535	null	null	1.38527
CTNND2(ENSG00000169862)	ENSG00000169862	null	null	1.38467
RHCG(ENSG00000140519)	ENSG00000140519	null	null	1.38278
IL7(ENSG00000104432)	ENSG00000104432	null	null	1.38241
DIRAS3(ENSG00000162595)	ENSG00000162595	null	null	1.38222
AC023024.2(ENSG00000279970)	ENSG00000279970	null	null	1.37592
SCEL(ENSG00000136155)	ENSG00000136155	null	null	1.37494
AC145212.1(ENSG00000277400)	ENSG00000277400	null	null	1.37461
SOD3(ENSG00000109610)	ENSG00000109610	null	null	1.37406
AC022784.1(ENSG00000248538)	ENSG00000248538	null	null	1.37394
AC015961.2(ENSG00000267707)	ENSG00000267707	null	null	1.37339
AL023881.1(ENSG00000276984)	ENSG00000276984	null	null	1.37339
AC120114.3(ENSG00000279789)	ENSG00000279789	null	null	1.37057
ALOX12(ENSG00000108839)	ENSG00000108839	null	null	1.36917
ASAP1(ENSG00000153317)	ENSG00000153317	null	null	1.36765
GPRC5B(ENSG00000167191)	ENSG00000167191	null	null	1.36756
NKX1-2(ENSG00000229544)	ENSG00000229544	null	null	1.36733
EME2(ENSG00000197774)	ENSG00000197774	null	null	1.36722
SNORD46(ENSG00000200913)	ENSG00000200913	null	null	1.36438
AC020763.3(ENSG00000279412)	ENSG00000279412	null	null	1.36371
NRP1(ENSG00000099250)	ENSG00000099250	null	null	1.3626
AC084880.1(ENSG00000213144)	ENSG00000213144	null	null	1.36177
HCLS1(ENSG00000180353)	ENSG00000180353	null	null	1.36173
AL079305.1(ENSG00000279032)	ENSG00000279032	null	null	1.36068
IPO4(ENSG00000196497)	ENSG00000196497	null	null	1.36044
GRIP1(ENSG00000155974)	ENSG00000155974	null	null	1.36038
BHLHE41(ENSG00000123095)	ENSG00000123095	null	null	1.35928
LGALS3(ENSG00000131981)	ENSG00000131981	null	null	1.35887
SOCS2(ENSG00000120833)	ENSG00000120833	null	null	1.35854
SNORA80E(ENSG00000207475)	ENSG00000207475	null	null	1.35854
CLEC18B(ENSG00000140839)	ENSG00000140839	null	null	1.35814
AL731571.1(ENSG00000273599)	ENSG00000273599	null	null	1.35763
DNAJC12(ENSG00000108176)	ENSG00000108176	null	null	1.35749
FLNA(ENSG00000196924)	ENSG00000196924	null	null	1.35627
AC012181.2(ENSG00000261270)	ENSG00000261270	null	null	1.3546
GMPR(ENSG00000137198)	ENSG00000137198	null	null	1.35274
RNF207(ENSG00000158286)	ENSG00000158286	null	null	1.35235
CRYBB2(ENSG00000244752)	ENSG00000244752	null	null	1.3516
MT-ND1(ENSG00000198888)	ENSG00000198888	null	null	1.35118
NEAT1(ENSG00000245532)	ENSG00000245532	null	null	1.35103
FAM107B(ENSG00000065809)	ENSG00000065809	null	null	1.35092
AIFM2(ENSG00000042286)	ENSG00000042286	null	null	1.35035
AC018695.6(ENSG00000275393)	ENSG00000275393	null	null	1.35012
CYP4Z2P(ENSG00000154198)	ENSG00000154198	null	null	1.34982
RBP2(ENSG00000114113)	ENSG00000114113	null	null	1.34973
AC027237.3(ENSG00000259426)	ENSG00000259426	null	null	1.34912
CAPSL(ENSG00000152611)	ENSG00000152611	null	null	1.34855
CD163L1(ENSG00000177675)	ENSG00000177675	null	null	1.34534
ORM1(ENSG00000229314)	ENSG00000229314	null	null	1.34534
AC244197.2(ENSG00000238039)	ENSG00000238039	null	null	1.34474
BRSK2(ENSG00000174672)	ENSG00000174672	null	null	1.34459
AC055764.2(ENSG00000273375)	ENSG00000273375	null	null	1.34403
SATB1-AS1(ENSG00000228956)	ENSG00000228956	null	null	1.34393
NFIB(ENSG00000147862)	ENSG00000147862	null	null	1.34275
CSRP1(ENSG00000159176)	ENSG00000159176	null	null	1.34275
AC090709.1(ENSG00000257191)	ENSG00000257191	null	null	1.34209
AC067852.3(ENSG00000267632)	ENSG00000267632	null	null	1.34178
SERPINA10(ENSG00000140093)	ENSG00000140093	null	null	1.34102
AC022905.1(ENSG00000250979)	ENSG00000250979	null	null	1.34092
LMO2(ENSG00000135363)	ENSG00000135363	null	null	1.34089
LINC00479(ENSG00000236384)	ENSG00000236384	null	null	1.33941
EIF4A1(ENSG00000161960)	ENSG00000161960	null	null	1.33874
MARCH2(ENSG00000099785)	ENSG00000099785	null	null	1.33866
TMEM139(ENSG00000178826)	ENSG00000178826	null	null	1.33843
MCF2(ENSG00000101977)	ENSG00000101977	null	null	1.33811
PLCG1-AS1(ENSG00000226648)	ENSG00000226648	null	null	1.33787
MT-ND4(ENSG00000198886)	ENSG00000198886	null	null	1.33719
CDH3(ENSG00000062038)	ENSG00000062038	null	null	1.337
RASL11B(ENSG00000128045)	ENSG00000128045	null	null	1.33683
RNF223(ENSG00000237330)	ENSG00000237330	null	null	1.33671
AC124944.2(ENSG00000231443)	ENSG00000231443	null	null	1.33652
AC012074.1(ENSG00000235072)	ENSG00000235072	null	null	1.3364
ABCA10(ENSG00000154263)	ENSG00000154263	null	null	1.33543
AC141002.1(ENSG00000271973)	ENSG00000271973	null	null	1.33532
KCNH5(ENSG00000140015)	ENSG00000140015	null	null	1.33164
NOG(ENSG00000183691)	ENSG00000183691	null	null	1.33132
MET(ENSG00000105976)	ENSG00000105976	null	null	1.33118
ZNF491(ENSG00000177599)	ENSG00000177599	null	null	1.33103
TMEM150A(ENSG00000168890)	ENSG00000168890	null	null	1.3306
RTN1(ENSG00000139970)	ENSG00000139970	null	null	1.32791
ADNP-AS1(ENSG00000259456)	ENSG00000259456	null	null	1.32738
CLSTN3(ENSG00000139182)	ENSG00000139182	null	null	1.32713
FTCD(ENSG00000160282)	ENSG00000160282	null	null	1.32659
SNAI2(ENSG00000019549)	ENSG00000019549	null	null	1.32652
AL357518.1(ENSG00000271897)	ENSG00000271897	null	null	1.32652
CR589904.1(ENSG00000229703)	ENSG00000229703	null	null	1.32276
CARD9(ENSG00000187796)	ENSG00000187796	null	null	1.32234
TAS2R5(ENSG00000127366)	ENSG00000127366	null	null	1.32197
SLFN5(ENSG00000166750)	ENSG00000166750	null	null	1.32121
CYP2E1(ENSG00000130649)	ENSG00000130649	null	null	1.32015
MSX1(ENSG00000163132)	ENSG00000163132	null	null	1.32015
AL392046.2(ENSG00000283000)	ENSG00000283000	null	null	1.31668
SLC5A6(ENSG00000138074)	ENSG00000138074	null	null	1.31556
TMEM43(ENSG00000170876)	ENSG00000170876	null	null	1.31503
FOXI1(ENSG00000168269)	ENSG00000168269	null	null	1.31449
AL390728.4(ENSG00000227671)	ENSG00000227671	null	null	1.31372
TPM1-AS(ENSG00000259498)	ENSG00000259498	null	null	1.31287
UPK2(ENSG00000110375)	ENSG00000110375	null	null	1.31103
ZNF676(ENSG00000196109)	ENSG00000196109	null	null	1.31087
AL359715.4(ENSG00000279022)	ENSG00000279022	null	null	1.31076
ABRACL(ENSG00000146386)	ENSG00000146386	null	null	1.31
MTND4P12(ENSG00000247627)	ENSG00000247627	null	null	1.3099
MIR27B(ENSG00000207864)	ENSG00000207864	null	null	1.30924
AC092718.7(ENSG00000278985)	ENSG00000278985	null	null	1.30858
AC138028.6(ENSG00000278341)	ENSG00000278341	null	null	1.30716
MYL5(ENSG00000215375)	ENSG00000215375	null	null	1.30539
AC131097.1(ENSG00000215023)	ENSG00000215023	null	null	1.30469
AC064862.2(ENSG00000233962)	ENSG00000233962	null	null	1.30469
IFITM10(ENSG00000244242)	ENSG00000244242	null	null	1.30461
HPCAL1(ENSG00000115756)	ENSG00000115756	null	null	1.30399
AC124319.1(ENSG00000262979)	ENSG00000262979	null	null	1.30398
AL356273.3(ENSG00000279838)	ENSG00000279838	null	null	1.30398
NANOS1(ENSG00000188613)	ENSG00000188613	null	null	1.30363
AC120053.1(ENSG00000271971)	ENSG00000271971	null	null	1.30326
ACAA1(ENSG00000060971)	ENSG00000060971	null	null	1.30278
L3MBTL3(ENSG00000198945)	ENSG00000198945	null	null	1.29986
AKR1C1(ENSG00000187134)	ENSG00000187134	null	null	1.29915
AC106886.5(ENSG00000282034)	ENSG00000282034	null	null	1.29913
LIN7A(ENSG00000111052)	ENSG00000111052	null	null	1.2984
MAFK(ENSG00000198517)	ENSG00000198517	null	null	1.29835
CRMP1(ENSG00000072832)	ENSG00000072832	null	null	1.29832
TDRP(ENSG00000180190)	ENSG00000180190	null	null	1.29745
TMEM40(ENSG00000088726)	ENSG00000088726	null	null	1.29743
COL5A2(ENSG00000204262)	ENSG00000204262	null	null	1.29711
CCNG2(ENSG00000138764)	ENSG00000138764	null	null	1.29681
C1orf53(ENSG00000203724)	ENSG00000203724	null	null	1.29446
PARP11(ENSG00000111224)	ENSG00000111224	null	null	1.29414
FIRRE(ENSG00000213468)	ENSG00000213468	null	null	1.293
AC005746.1(ENSG00000266934)	ENSG00000266934	null	null	1.29074
UGT1A6(ENSG00000167165)	ENSG00000167165	null	null	1.29052
RF00019(ENSG00000201820)	ENSG00000201820	null	null	1.29052
AL022324.1(ENSG00000230637)	ENSG00000230637	null	null	1.29052
AL139124.1(ENSG00000273450)	ENSG00000273450	null	null	1.29052
AC025539.1(ENSG00000251152)	ENSG00000251152	null	null	1.29052
ZFP92(ENSG00000189420)	ENSG00000189420	null	null	1.28994
KCNJ4(ENSG00000168135)	ENSG00000168135	null	null	1.2889
HIST1H2APS5(ENSG00000234816)	ENSG00000234816	null	null	1.28843
TMEM184A(ENSG00000164855)	ENSG00000164855	null	null	1.2881
PCDHA11(ENSG00000249158)	ENSG00000249158	null	null	1.28797
AC118344.2(ENSG00000279759)	ENSG00000279759	null	null	1.2872
GDF15(ENSG00000130513)	ENSG00000130513	null	null	1.287
SELENOM(ENSG00000198832)	ENSG00000198832	null	null	1.28607
AL358214.1(ENSG00000228636)	ENSG00000228636	null	null	1.28524
GSN-AS1(ENSG00000235865)	ENSG00000235865	null	null	1.2851
DGCR10(ENSG00000273164)	ENSG00000273164	null	null	1.28405
PTPRQ(ENSG00000139304)	ENSG00000139304	null	null	1.28286
PREP(ENSG00000085377)	ENSG00000085377	null	null	1.27949
CASP4(ENSG00000196954)	ENSG00000196954	null	null	1.27913
PLEKHF1(ENSG00000166289)	ENSG00000166289	null	null	1.27869
CYB5A(ENSG00000166347)	ENSG00000166347	null	null	1.27693
BTNL9(ENSG00000165810)	ENSG00000165810	null	null	1.27654
AC093157.1(ENSG00000233184)	ENSG00000233184	null	null	1.27516
SPRY3(ENSG00000168939)	ENSG00000168939	null	null	1.27368
OXCT1(ENSG00000083720)	ENSG00000083720	null	null	1.27327
SCARB1(ENSG00000073060)	ENSG00000073060	null	null	1.27232
AL136528.1(ENSG00000227589)	ENSG00000227589	null	null	1.27203
ARVCF(ENSG00000099889)	ENSG00000099889	null	null	1.27189
AC138028.2(ENSG00000224888)	ENSG00000224888	null	null	1.27143
ELMO1(ENSG00000155849)	ENSG00000155849	null	null	1.27141
LAMC2(ENSG00000058085)	ENSG00000058085	null	null	1.27077
GPRC5A(ENSG00000013588)	ENSG00000013588	null	null	1.2699
KCNT1(ENSG00000107147)	ENSG00000107147	null	null	1.2696
AL365277.1(ENSG00000228060)	ENSG00000228060	null	null	1.26874
SLFN12(ENSG00000172123)	ENSG00000172123	null	null	1.26575
AC122688.3(ENSG00000279233)	ENSG00000279233	null	null	1.26518
FLJ20021(ENSG00000254531)	ENSG00000254531	null	null	1.26451
MIR34AHG(ENSG00000228526)	ENSG00000228526	null	null	1.26385
FYN(ENSG00000010810)	ENSG00000010810	null	null	1.26203
AC021087.3(ENSG00000261434)	ENSG00000261434	null	null	1.26053
AP003392.1(ENSG00000254428)	ENSG00000254428	null	null	1.25997
ARHGAP45(ENSG00000180448)	ENSG00000180448	null	null	1.25963
MTERF2(ENSG00000120832)	ENSG00000120832	null	null	1.25951
DSTN(ENSG00000125868)	ENSG00000125868	null	null	1.25911
BTN3A3(ENSG00000111801)	ENSG00000111801	null	null	1.25811
MT-ND4L(ENSG00000212907)	ENSG00000212907	null	null	1.25804
AL137786.1(ENSG00000258702)	ENSG00000258702	null	null	1.25734
GPC2(ENSG00000213420)	ENSG00000213420	null	null	1.25694
SPTSSB(ENSG00000196542)	ENSG00000196542	null	null	1.25661
CCDC39(ENSG00000284862)	ENSG00000284862	null	null	1.25632
ZNF225(ENSG00000256294)	ENSG00000256294	null	null	1.25518
ANKRD20A17P(ENSG00000251056)	ENSG00000251056	null	null	1.25423
AC005775.1(ENSG00000266933)	ENSG00000266933	null	null	1.25405
SMARCE1(ENSG00000073584)	ENSG00000073584	null	null	1.25404
AL023284.4(ENSG00000260418)	ENSG00000260418	null	null	1.25353
EFNA1(ENSG00000169242)	ENSG00000169242	null	null	1.25273
AC010761.1(ENSG00000264577)	ENSG00000264577	null	null	1.2516
INHBB(ENSG00000163083)	ENSG00000163083	null	null	1.25098
AC079684.1(ENSG00000274943)	ENSG00000274943	null	null	1.24997
AC010618.3(ENSG00000269439)	ENSG00000269439	null	null	1.24977
ZNF556(ENSG00000172000)	ENSG00000172000	null	null	1.24939
AC239798.2(ENSG00000234571)	ENSG00000234571	null	null	1.24899
AC233723.1(ENSG00000262165)	ENSG00000262165	null	null	1.24882
SRARP(ENSG00000183888)	ENSG00000183888	null	null	1.24859
CYP21A1P(ENSG00000204338)	ENSG00000204338	null	null	1.24851
TNNI2(ENSG00000130598)	ENSG00000130598	null	null	1.24821
B3GAT2(ENSG00000112309)	ENSG00000112309	null	null	1.24582
USP2(ENSG00000036672)	ENSG00000036672	null	null	1.24554
PIK3C2G(ENSG00000139144)	ENSG00000139144	null	null	1.24515
STXBP6(ENSG00000168952)	ENSG00000168952	null	null	1.24398
SNORD100(ENSG00000221500)	ENSG00000221500	null	null	1.24363
AL365203.2(ENSG00000273038)	ENSG00000273038	null	null	1.24362
MISP(ENSG00000099812)	ENSG00000099812	null	null	1.24324
AC116614.1(ENSG00000235688)	ENSG00000235688	null	null	1.24311
Z83851.1(ENSG00000233903)	ENSG00000233903	null	null	1.24267
AL353625.1(ENSG00000213073)	ENSG00000213073	null	null	1.2423
TP53TG3(ENSG00000183632)	ENSG00000183632	null	null	1.24164
GPRIN2(ENSG00000204175)	ENSG00000204175	null	null	1.24122
AP001107.8(ENSG00000254855)	ENSG00000254855	null	null	1.24074
BCAR4(ENSG00000262117)	ENSG00000262117	null	null	1.2404
ABCA11P(ENSG00000251595)	ENSG00000251595	null	null	1.2394
AL158163.1(ENSG00000270589)	ENSG00000270589	null	null	1.23911
MT-TD(ENSG00000210154)	ENSG00000210154	null	null	1.23617
AL512625.1(ENSG00000170161)	ENSG00000170161	null	null	1.23581
AL591848.4(ENSG00000260855)	ENSG00000260855	null	null	1.23483
LINC00323(ENSG00000226496)	ENSG00000226496	null	null	1.23379
AC096642.1(ENSG00000277007)	ENSG00000277007	null	null	1.23373
AL513314.2(ENSG00000276997)	ENSG00000276997	null	null	1.23325
MESP1(ENSG00000166823)	ENSG00000166823	null	null	1.23278
PDZK1IP1(ENSG00000162366)	ENSG00000162366	null	null	1.23211
LINC01234(ENSG00000249550)	ENSG00000249550	null	null	1.23091
ZSCAN31(ENSG00000235109)	ENSG00000235109	null	null	1.23051
AC022509.3(ENSG00000256894)	ENSG00000256894	null	null	1.22946
MRPS24(ENSG00000062582)	ENSG00000062582	null	null	1.22803
BCL11A(ENSG00000119866)	ENSG00000119866	null	null	1.2277
ATP2C2-AS1(ENSG00000261286)	ENSG00000261286	null	null	1.22747
HLA-DRA(ENSG00000204287)	ENSG00000204287	null	null	1.22603
LASP1(ENSG00000002834)	ENSG00000002834	null	null	1.22509
C21orf62-AS1(ENSG00000205930)	ENSG00000205930	null	null	1.22467
ATP13A4(ENSG00000127249)	ENSG00000127249	null	null	1.22445
RN7SL268P(ENSG00000244425)	ENSG00000244425	null	null	1.22347
CROCCP3(ENSG00000080947)	ENSG00000080947	null	null	1.22282
MBNL2(ENSG00000139793)	ENSG00000139793	null	null	1.22228
AL359922.3(ENSG00000279670)	ENSG00000279670	null	null	1.22048
FYB2(ENSG00000187889)	ENSG00000187889	null	null	1.21957
LYPD8(ENSG00000259823)	ENSG00000259823	null	null	1.21811
Z92544.2(ENSG00000261659)	ENSG00000261659	null	null	1.21775
GJB6(ENSG00000121742)	ENSG00000121742	null	null	1.21735
ARL4D(ENSG00000175906)	ENSG00000175906	null	null	1.217
AC145423.3(ENSG00000278112)	ENSG00000278112	null	null	1.21606
SLC9C1(ENSG00000172139)	ENSG00000172139	null	null	1.21557
BMS1P22(ENSG00000232775)	ENSG00000232775	null	null	1.2152
TCEAL9(ENSG00000185222)	ENSG00000185222	null	null	1.21495
SLC25A16(ENSG00000122912)	ENSG00000122912	null	null	1.21463
PLXNA1(ENSG00000114554)	ENSG00000114554	null	null	1.21462
SYT9(ENSG00000170743)	ENSG00000170743	null	null	1.21451
GREM2(ENSG00000180875)	ENSG00000180875	null	null	1.21421
AC066613.1(ENSG00000259668)	ENSG00000259668	null	null	1.21406
NRG1(ENSG00000157168)	ENSG00000157168	null	null	1.21302
EFEMP1(ENSG00000115380)	ENSG00000115380	null	null	1.21239
AC004253.1(ENSG00000263990)	ENSG00000263990	null	null	1.21225
PLEKHA8P1(ENSG00000134297)	ENSG00000134297	null	null	1.21202
DIRC3(ENSG00000231672)	ENSG00000231672	null	null	1.21087
NRCAM(ENSG00000091129)	ENSG00000091129	null	null	1.21078
AC091563.1(ENSG00000254343)	ENSG00000254343	null	null	1.21073
BHLHB9(ENSG00000198908)	ENSG00000198908	null	null	1.2107
AC131097.3(ENSG00000224272)	ENSG00000224272	null	null	1.21005
RWDD2A(ENSG00000013392)	ENSG00000013392	null	null	1.20922
EPHA10(ENSG00000183317)	ENSG00000183317	null	null	1.20921
AC243964.3(ENSG00000279095)	ENSG00000279095	null	null	1.20853
HRK(ENSG00000135116)	ENSG00000135116	null	null	1.20769
TPRG1L(ENSG00000158109)	ENSG00000158109	null	null	1.20748
PPP1R3B(ENSG00000173281)	ENSG00000173281	null	null	1.20738
OBSCN-AS1(ENSG00000162913)	ENSG00000162913	null	null	1.20604
CHST1(ENSG00000175264)	ENSG00000175264	null	null	1.20502
AC114341.1(ENSG00000278075)	ENSG00000278075	null	null	1.20312
LINC00893(ENSG00000241769)	ENSG00000241769	null	null	1.20306
TRNP1(ENSG00000253368)	ENSG00000253368	null	null	1.20261
SNAI3-AS1(ENSG00000260630)	ENSG00000260630	null	null	1.20176
AL356235.1(ENSG00000248503)	ENSG00000248503	null	null	1.20003
AC009065.1(ENSG00000259780)	ENSG00000259780	null	null	1.19941
ECT2L(ENSG00000203734)	ENSG00000203734	null	null	1.19935
SLC43A2(ENSG00000167703)	ENSG00000167703	null	null	1.19853
PTGER3(ENSG00000050628)	ENSG00000050628	null	null	1.19706
UPF3AP3(ENSG00000234709)	ENSG00000234709	null	null	1.19458
CARMIL3(ENSG00000186648)	ENSG00000186648	null	null	1.19397
SP5(ENSG00000204335)	ENSG00000204335	null	null	1.19392
AC005544.1(ENSG00000264491)	ENSG00000264491	null	null	1.19342
RNF148(ENSG00000235631)	ENSG00000235631	null	null	1.19273
AL691420.1(ENSG00000228714)	ENSG00000228714	null	null	1.19273
AL591806.1(ENSG00000228917)	ENSG00000228917	null	null	1.19184
PRSS51(ENSG00000253649)	ENSG00000253649	null	null	1.19133
CCDC18-AS1(ENSG00000223745)	ENSG00000223745	null	null	1.19092
SYS1-DBNDD2(ENSG00000254806)	ENSG00000254806	null	null	1.19057
SLC16A2(ENSG00000147100)	ENSG00000147100	null	null	1.1904
PDGFB(ENSG00000100311)	ENSG00000100311	null	null	1.19036
NANOGP7(ENSG00000258774)	ENSG00000258774	null	null	1.1903
U52111.1(ENSG00000232725)	ENSG00000232725	null	null	1.18999
SLC51A(ENSG00000163959)	ENSG00000163959	null	null	1.18985
RRN3P3(ENSG00000257122)	ENSG00000257122	null	null	1.18947
AC024941.2(ENSG00000281333)	ENSG00000281333	null	null	1.1892
ALPK3(ENSG00000136383)	ENSG00000136383	null	null	1.18893
MAFA-AS1(ENSG00000254338)	ENSG00000254338	null	null	1.18891
IL10RA(ENSG00000110324)	ENSG00000110324	null	null	1.18865
CNTNAP1(ENSG00000108797)	ENSG00000108797	null	null	1.1886
AC008895.1(ENSG00000279948)	ENSG00000279948	null	null	1.18742
CRYAB(ENSG00000109846)	ENSG00000109846	null	null	1.18722
SEMA3B(ENSG00000012171)	ENSG00000012171	null	null	1.18645
BEX4(ENSG00000102409)	ENSG00000102409	null	null	1.18628
OSR2(ENSG00000164920)	ENSG00000164920	null	null	1.18608
PROS1(ENSG00000184500)	ENSG00000184500	null	null	1.18566
TPM4(ENSG00000167460)	ENSG00000167460	null	null	1.18519
TMPRSS11E(ENSG00000087128)	ENSG00000087128	null	null	1.18316
ADSL(ENSG00000239900)	ENSG00000239900	null	null	1.18304
CBWD6(ENSG00000215126)	ENSG00000215126	null	null	1.18232
SNHG4(ENSG00000281398)	ENSG00000281398	null	null	1.17803
AC068946.1(ENSG00000280537)	ENSG00000280537	null	null	1.17786
MT-TM(ENSG00000210112)	ENSG00000210112	null	null	1.17723
ADAMTSL4(ENSG00000143382)	ENSG00000143382	null	null	1.17668
DEPTOR(ENSG00000155792)	ENSG00000155792	null	null	1.17578
PKP2(ENSG00000057294)	ENSG00000057294	null	null	1.1757
LINC01579(ENSG00000258754)	ENSG00000258754	null	null	1.17526
ACY3(ENSG00000132744)	ENSG00000132744	null	null	1.17517
FAM95C(ENSG00000283486)	ENSG00000283486	null	null	1.17497
AL031985.3(ENSG00000260920)	ENSG00000260920	null	null	1.17431
LINC00839(ENSG00000185904)	ENSG00000185904	null	null	1.17415
SUGCT(ENSG00000175600)	ENSG00000175600	null	null	1.17312
VPS18(ENSG00000104142)	ENSG00000104142	null	null	1.17283
RAB3B(ENSG00000169213)	ENSG00000169213	null	null	1.17087
PIK3R3(ENSG00000117461)	ENSG00000117461	null	null	1.17078
DAPK3(ENSG00000167657)	ENSG00000167657	null	null	1.16956
HNRNPCP7(ENSG00000228653)	ENSG00000228653	null	null	1.16753
CLN3(ENSG00000188603)	ENSG00000188603	null	null	1.1674
AC239803.3(ENSG00000274372)	ENSG00000274372	null	null	1.1662
MIR3942(ENSG00000265102)	ENSG00000265102	null	null	1.1662
SLC29A3(ENSG00000198246)	ENSG00000198246	null	null	1.16608
AC004232.3(ENSG00000279031)	ENSG00000279031	null	null	1.16554
PERM1(ENSG00000187642)	ENSG00000187642	null	null	1.16543
LINC00106(ENSG00000236871)	ENSG00000236871	null	null	1.16518
UMODL1-AS1(ENSG00000184385)	ENSG00000184385	null	null	1.16205
NBPF10(ENSG00000271425)	ENSG00000271425	null	null	1.16037
NMRK2(ENSG00000077009)	ENSG00000077009	null	null	1.15918
SLC22A4(ENSG00000197208)	ENSG00000197208	null	null	1.15725
AZIN2(ENSG00000142920)	ENSG00000142920	null	null	1.15677
SDSL(ENSG00000139410)	ENSG00000139410	null	null	1.15654
AL162431.2(ENSG00000243155)	ENSG00000243155	null	null	1.15573
HLA-DQB1(ENSG00000179344)	ENSG00000179344	null	null	1.15545
AC010980.1(ENSG00000237732)	ENSG00000237732	null	null	1.15485
STAU2-AS1(ENSG00000253302)	ENSG00000253302	null	null	1.15464
AC004846.2(ENSG00000258944)	ENSG00000258944	null	null	1.15461
AC119403.1(ENSG00000253392)	ENSG00000253392	null	null	1.15461
MALAT1(ENSG00000251562)	ENSG00000251562	null	null	1.15459
AP000356.2(ENSG00000284070)	ENSG00000284070	null	null	1.15425
BACE2(ENSG00000182240)	ENSG00000182240	null	null	1.15378
ZNF790-AS1(ENSG00000267254)	ENSG00000267254	null	null	1.15304
CD320(ENSG00000167775)	ENSG00000167775	null	null	1.1527
AL365436.1(ENSG00000223861)	ENSG00000223861	null	null	1.15269
AC093827.5(ENSG00000285458)	ENSG00000285458	null	null	1.15269
ENG(ENSG00000106991)	ENSG00000106991	null	null	1.15223
TBC1D3D(ENSG00000274419)	ENSG00000274419	null	null	1.15209
GCNT3(ENSG00000140297)	ENSG00000140297	null	null	1.15189
AC004231.1(ENSG00000234477)	ENSG00000234477	null	null	1.15169
TAS2R4(ENSG00000127364)	ENSG00000127364	null	null	1.15169
AC127024.2(ENSG00000263603)	ENSG00000263603	null	null	1.15169
LAMB1(ENSG00000091136)	ENSG00000091136	null	null	1.15157
AP001453.2(ENSG00000256940)	ENSG00000256940	null	null	1.15128
ADAT2(ENSG00000189007)	ENSG00000189007	null	null	1.15111
LINC02600(ENSG00000250986)	ENSG00000250986	null	null	1.15098
AC073842.2(ENSG00000242798)	ENSG00000242798	null	null	1.14768
SLC41A2(ENSG00000136052)	ENSG00000136052	null	null	1.14708
WDR26(ENSG00000162923)	ENSG00000162923	null	null	1.14698
MT-TV(ENSG00000210077)	ENSG00000210077	null	null	1.14655
C14orf132(ENSG00000227051)	ENSG00000227051	null	null	1.14638
AL353622.1(ENSG00000270605)	ENSG00000270605	null	null	1.14632
SLC9A3-AS1(ENSG00000225138)	ENSG00000225138	null	null	1.14493
PHACTR2(ENSG00000112419)	ENSG00000112419	null	null	1.14391
CARMIL2(ENSG00000159753)	ENSG00000159753	null	null	1.14356
AC116407.4(ENSG00000280033)	ENSG00000280033	null	null	1.1432
FLVCR2(ENSG00000119686)	ENSG00000119686	null	null	1.14279
AL627309.7(ENSG00000269981)	ENSG00000269981	null	null	1.14242
LIX1L(ENSG00000271601)	ENSG00000271601	null	null	1.14209
DUX4L9(ENSG00000224807)	ENSG00000224807	null	null	1.1419
SELPLG(ENSG00000110876)	ENSG00000110876	null	null	1.14172
KIAA0513(ENSG00000135709)	ENSG00000135709	null	null	1.14148
BTC(ENSG00000174808)	ENSG00000174808	null	null	1.14135
RIN3(ENSG00000100599)	ENSG00000100599	null	null	1.14112
GOLGA7B(ENSG00000155265)	ENSG00000155265	null	null	1.14095
NRADDP(ENSG00000236409)	ENSG00000236409	null	null	1.14052
SLC26A10(ENSG00000135502)	ENSG00000135502	null	null	1.14029
SNX25P1(ENSG00000236809)	ENSG00000236809	null	null	1.1396
SH2D3A(ENSG00000125731)	ENSG00000125731	null	null	1.13933
RPL7AP11(ENSG00000242445)	ENSG00000242445	null	null	1.13839
SOX4(ENSG00000124766)	ENSG00000124766	null	null	1.13773
SATB1(ENSG00000182568)	ENSG00000182568	null	null	1.1367
COL18A1(ENSG00000182871)	ENSG00000182871	null	null	1.13607
KLK5(ENSG00000167754)	ENSG00000167754	null	null	1.1359
FKBP1B(ENSG00000119782)	ENSG00000119782	null	null	1.13576
NLGN1(ENSG00000169760)	ENSG00000169760	null	null	1.13544
ST3GAL5(ENSG00000115525)	ENSG00000115525	null	null	1.1354
ERICH2(ENSG00000204334)	ENSG00000204334	null	null	1.13533
ID1(ENSG00000125968)	ENSG00000125968	null	null	1.13532
HSD17B14(ENSG00000087076)	ENSG00000087076	null	null	1.13425
AC009403.2(ENSG00000283128)	ENSG00000283128	null	null	1.13423
ZNF284(ENSG00000186026)	ENSG00000186026	null	null	1.13404
SGSH(ENSG00000181523)	ENSG00000181523	null	null	1.1339
AC005674.2(ENSG00000261490)	ENSG00000261490	null	null	1.13281
BEX2(ENSG00000133134)	ENSG00000133134	null	null	1.13184
F2RL1(ENSG00000164251)	ENSG00000164251	null	null	1.13182
AL158801.5(ENSG00000279392)	ENSG00000279392	null	null	1.13074
GJB5(ENSG00000189280)	ENSG00000189280	null	null	1.1304
OR7E108P(ENSG00000270432)	ENSG00000270432	null	null	1.1304
CTSS(ENSG00000163131)	ENSG00000163131	null	null	1.12962
AC022075.1(ENSG00000245648)	ENSG00000245648	null	null	1.12835
AC245014.3(ENSG00000276216)	ENSG00000276216	null	null	1.1277
AC096588.1(ENSG00000249392)	ENSG00000249392	null	null	1.1277
LINC00240(ENSG00000224843)	ENSG00000224843	null	null	1.12697
C10orf82(ENSG00000165863)	ENSG00000165863	null	null	1.12639
PFN1P4(ENSG00000225080)	ENSG00000225080	null	null	1.12639
AC107419.1(ENSG00000228933)	ENSG00000228933	null	null	1.12637
DUSP15(ENSG00000149599)	ENSG00000149599	null	null	1.12602
CNPY4(ENSG00000166997)	ENSG00000166997	null	null	1.12578
MT-CO2(ENSG00000198712)	ENSG00000198712	null	null	1.1253
ZNF236-DT(ENSG00000264278)	ENSG00000264278	null	null	1.12491
C1GALT1(ENSG00000106392)	ENSG00000106392	null	null	1.12474
OR7E116P(ENSG00000225072)	ENSG00000225072	null	null	1.12472
AL445649.1(ENSG00000276740)	ENSG00000276740	null	null	1.12448
AC126603.1(ENSG00000258628)	ENSG00000258628	null	null	1.12423
AC115220.1(ENSG00000241149)	ENSG00000241149	null	null	1.12391
RNU6-1053P(ENSG00000251739)	ENSG00000251739	null	null	1.12332
CYCSP34(ENSG00000176268)	ENSG00000176268	null	null	1.12324
LRMP(ENSG00000118308)	ENSG00000118308	null	null	1.12242
AC245297.1(ENSG00000215861)	ENSG00000215861	null	null	1.12232
SLIT1(ENSG00000187122)	ENSG00000187122	null	null	1.12196
LINC02293(ENSG00000257185)	ENSG00000257185	null	null	1.12181
RSU1(ENSG00000148484)	ENSG00000148484	null	null	1.12173
RASD1(ENSG00000108551)	ENSG00000108551	null	null	1.12159
AC053503.2(ENSG00000229525)	ENSG00000229525	null	null	1.12159
TNFRSF12A(ENSG00000006327)	ENSG00000006327	null	null	1.12092
DDIT4(ENSG00000168209)	ENSG00000168209	null	null	1.12058
ADAMTS19-AS1(ENSG00000249421)	ENSG00000249421	null	null	1.12036
CTSD(ENSG00000117984)	ENSG00000117984	null	null	1.12012
ICAM1(ENSG00000090339)	ENSG00000090339	null	null	1.119
SOBP(ENSG00000112320)	ENSG00000112320	null	null	1.11832
CTRB2(ENSG00000168928)	ENSG00000168928	null	null	1.11806
SOD2(ENSG00000112096)	ENSG00000112096	null	null	1.11795
LBHD1(ENSG00000162194)	ENSG00000162194	null	null	1.11794
DDN(ENSG00000181418)	ENSG00000181418	null	null	1.11753
CLCN4(ENSG00000073464)	ENSG00000073464	null	null	1.11669
AC109460.1(ENSG00000260367)	ENSG00000260367	null	null	1.11631
RNF43(ENSG00000108375)	ENSG00000108375	null	null	1.11617
AC074032.1(ENSG00000272368)	ENSG00000272368	null	null	1.11519
PLAC8(ENSG00000145287)	ENSG00000145287	null	null	1.11519
LINC01979(ENSG00000262585)	ENSG00000262585	null	null	1.11475
AC009414.2(ENSG00000260025)	ENSG00000260025	null	null	1.11433
AC022364.1(ENSG00000247934)	ENSG00000247934	null	null	1.11433
CELF5(ENSG00000161082)	ENSG00000161082	null	null	1.11394
SGPP1(ENSG00000126821)	ENSG00000126821	null	null	1.11364
MACROD2(ENSG00000172264)	ENSG00000172264	null	null	1.11247
RNU1-106P(ENSG00000207110)	ENSG00000207110	null	null	1.11159
HIST1H4E(ENSG00000276966)	ENSG00000276966	null	null	1.11056
RPL5P30(ENSG00000243431)	ENSG00000243431	null	null	1.11038
IZUMO4(ENSG00000099840)	ENSG00000099840	null	null	1.10996
TIAF1(ENSG00000221995)	ENSG00000221995	null	null	1.10969
TECTA(ENSG00000109927)	ENSG00000109927	null	null	1.10957
KIF6(ENSG00000164627)	ENSG00000164627	null	null	1.10955
RRAGC(ENSG00000116954)	ENSG00000116954	null	null	1.10952
AP000808.2(ENSG00000255741)	ENSG00000255741	null	null	1.10731
DFFB(ENSG00000169598)	ENSG00000169598	null	null	1.10679
RNF217(ENSG00000146373)	ENSG00000146373	null	null	1.10678
VWA2(ENSG00000165816)	ENSG00000165816	null	null	1.10673
S100A10(ENSG00000197747)	ENSG00000197747	null	null	1.10631
COL26A1(ENSG00000160963)	ENSG00000160963	null	null	1.10595
BIN2(ENSG00000110934)	ENSG00000110934	null	null	1.10554
C9orf84(ENSG00000165181)	ENSG00000165181	null	null	1.1055
AC005329.3(ENSG00000280486)	ENSG00000280486	null	null	1.1055
AC243830.2(ENSG00000275720)	ENSG00000275720	null	null	1.1055
AL442125.1(ENSG00000276248)	ENSG00000276248	null	null	1.10486
AC106785.2(ENSG00000260611)	ENSG00000260611	null	null	1.10474
ARRDC4(ENSG00000140450)	ENSG00000140450	null	null	1.10473
FCRLB(ENSG00000162746)	ENSG00000162746	null	null	1.10444
SDC3(ENSG00000162512)	ENSG00000162512	null	null	1.10404
HYPK(ENSG00000242028)	ENSG00000242028	null	null	1.10391
HLF(ENSG00000108924)	ENSG00000108924	null	null	1.10321
PVR(ENSG00000073008)	ENSG00000073008	null	null	1.10281
HEPH(ENSG00000089472)	ENSG00000089472	null	null	1.10279
EIF4HP2(ENSG00000237977)	ENSG00000237977	null	null	1.10245
CROT(ENSG00000005469)	ENSG00000005469	null	null	1.10222
MT-ATP6(ENSG00000198899)	ENSG00000198899	null	null	1.10209
MEI4(ENSG00000269964)	ENSG00000269964	null	null	1.10123
ADGRL2(ENSG00000117114)	ENSG00000117114	null	null	1.10121
GALNT2(ENSG00000143641)	ENSG00000143641	null	null	1.10109
SNRK-AS1(ENSG00000234617)	ENSG00000234617	null	null	1.10108
GLA(ENSG00000102393)	ENSG00000102393	null	null	1.10106
ARHGEF10(ENSG00000104728)	ENSG00000104728	null	null	1.10035
TPRXL(ENSG00000180438)	ENSG00000180438	null	null	1.09941
LMO3(ENSG00000048540)	ENSG00000048540	null	null	1.09937
IL4I1(ENSG00000104951)	ENSG00000104951	null	null	1.09921
ZP1(ENSG00000149506)	ENSG00000149506	null	null	1.09869
GRAMD4P7(ENSG00000266242)	ENSG00000266242	null	null	1.09845
FPR3(ENSG00000187474)	ENSG00000187474	null	null	1.09832
SLC26A2(ENSG00000155850)	ENSG00000155850	null	null	1.09824
TPM1(ENSG00000140416)	ENSG00000140416	null	null	1.0981
LURAP1L-AS1(ENSG00000235448)	ENSG00000235448	null	null	1.09792
HLA-DRB1(ENSG00000196126)	ENSG00000196126	null	null	1.09764
ANKRD6(ENSG00000135299)	ENSG00000135299	null	null	1.09699
MOGAT2(ENSG00000166391)	ENSG00000166391	null	null	1.09673
PPP2R2B(ENSG00000156475)	ENSG00000156475	null	null	1.0962
AL031670.1(ENSG00000275582)	ENSG00000275582	null	null	1.09605
AC023824.6(ENSG00000280180)	ENSG00000280180	null	null	1.09576
RHBDL1(ENSG00000103269)	ENSG00000103269	null	null	1.09521
BMPER(ENSG00000164619)	ENSG00000164619	null	null	1.09514
MID1(ENSG00000101871)	ENSG00000101871	null	null	1.0948
SQSTM1(ENSG00000161011)	ENSG00000161011	null	null	1.09465
AC015813.4(ENSG00000278642)	ENSG00000278642	null	null	1.09372
YEATS2-AS1(ENSG00000233885)	ENSG00000233885	null	null	1.0936
AC089999.2(ENSG00000277566)	ENSG00000277566	null	null	1.09351
PRR16(ENSG00000184838)	ENSG00000184838	null	null	1.09333
PTPRR(ENSG00000153233)	ENSG00000153233	null	null	1.09329
AC005261.1(ENSG00000268205)	ENSG00000268205	null	null	1.09325
STOX2(ENSG00000173320)	ENSG00000173320	null	null	1.0932
MT-CO3(ENSG00000198938)	ENSG00000198938	null	null	1.09279
CPZ(ENSG00000109625)	ENSG00000109625	null	null	1.09252
ST3GAL1P1(ENSG00000250656)	ENSG00000250656	null	null	1.09174
RAB29(ENSG00000117280)	ENSG00000117280	null	null	1.09171
LMO1(ENSG00000166407)	ENSG00000166407	null	null	1.09142
NSG1(ENSG00000168824)	ENSG00000168824	null	null	1.0907
PINK1-AS(ENSG00000117242)	ENSG00000117242	null	null	1.09022
FSCN1(ENSG00000075618)	ENSG00000075618	null	null	1.09002
TBILA(ENSG00000261488)	ENSG00000261488	null	null	1.08987
LRP1B(ENSG00000168702)	ENSG00000168702	null	null	1.08949
ELF5(ENSG00000135374)	ENSG00000135374	null	null	1.08903
LZTR1(ENSG00000099949)	ENSG00000099949	null	null	1.08868
C22orf15(ENSG00000169314)	ENSG00000169314	null	null	1.08828
HTRA1(ENSG00000166033)	ENSG00000166033	null	null	1.08802
SDCBP(ENSG00000137575)	ENSG00000137575	null	null	1.08756
GLP2R(ENSG00000065325)	ENSG00000065325	null	null	1.08755
CCL7(ENSG00000108688)	ENSG00000108688	null	null	1.08755
ZDHHC19(ENSG00000163958)	ENSG00000163958	null	null	1.08719
MXD4(ENSG00000123933)	ENSG00000123933	null	null	1.08703
AC141930.2(ENSG00000283766)	ENSG00000283766	null	null	1.08672
AC093909.1(ENSG00000180015)	ENSG00000180015	null	null	1.08649
DDX47(ENSG00000213782)	ENSG00000213782	null	null	1.08589
RPS6KA2(ENSG00000071242)	ENSG00000071242	null	null	1.08547
AKR1B1(ENSG00000085662)	ENSG00000085662	null	null	1.08511
RF00019(ENSG00000206822)	ENSG00000206822	null	null	1.08511
FAM102A(ENSG00000167106)	ENSG00000167106	null	null	1.08505
TOM1L2(ENSG00000175662)	ENSG00000175662	null	null	1.08502
ANXA6(ENSG00000197043)	ENSG00000197043	null	null	1.08442
PVT1(ENSG00000249859)	ENSG00000249859	null	null	1.08402
AC024558.1(ENSG00000248557)	ENSG00000248557	null	null	1.08392
AASS(ENSG00000008311)	ENSG00000008311	null	null	1.08221
AC136475.10(ENSG00000277290)	ENSG00000277290	null	null	1.08157
RPL34P18(ENSG00000240509)	ENSG00000240509	null	null	1.08144
ZDBF2(ENSG00000204186)	ENSG00000204186	null	null	1.08119
GNPDA1(ENSG00000113552)	ENSG00000113552	null	null	1.08059
KRT7-AS(ENSG00000257671)	ENSG00000257671	null	null	1.07999
AC138028.4(ENSG00000260121)	ENSG00000260121	null	null	1.07982
LINC01480(ENSG00000270164)	ENSG00000270164	null	null	1.07939
CYP2J2(ENSG00000134716)	ENSG00000134716	null	null	1.07875
RASA3(ENSG00000185989)	ENSG00000185989	null	null	1.07862
TPM2(ENSG00000198467)	ENSG00000198467	null	null	1.07827
KRT8(ENSG00000170421)	ENSG00000170421	null	null	1.078
CPNE8(ENSG00000139117)	ENSG00000139117	null	null	1.07769
KRT18P4(ENSG00000229222)	ENSG00000229222	null	null	1.07749
PRPS1(ENSG00000147224)	ENSG00000147224	null	null	1.07736
AP002992.1(ENSG00000255236)	ENSG00000255236	null	null	1.07689
KRT8P3(ENSG00000254285)	ENSG00000254285	null	null	1.07688
AC145423.2(ENSG00000274427)	ENSG00000274427	null	null	1.07605
LINC00993(ENSG00000235687)	ENSG00000235687	null	null	1.07605
MIR200B(ENSG00000207730)	ENSG00000207730	null	null	1.076
AC005083.1(ENSG00000233834)	ENSG00000233834	null	null	1.07504
ANO6(ENSG00000177119)	ENSG00000177119	null	null	1.07485
ANGPT2(ENSG00000091879)	ENSG00000091879	null	null	1.07377
ARL6IP5(ENSG00000144746)	ENSG00000144746	null	null	1.07336
HIST1H1T(ENSG00000187475)	ENSG00000187475	null	null	1.07262
KRT18P63(ENSG00000235413)	ENSG00000235413	null	null	1.07237
LARP6(ENSG00000166173)	ENSG00000166173	null	null	1.07165
RRS1-AS1(ENSG00000246145)	ENSG00000246145	null	null	1.0714
AL132989.1(ENSG00000258682)	ENSG00000258682	null	null	1.07139
AL138828.1(ENSG00000237596)	ENSG00000237596	null	null	1.0692
AC007038.1(ENSG00000229127)	ENSG00000229127	null	null	1.06873
BEST4(ENSG00000142959)	ENSG00000142959	null	null	1.06872
HLA-DRB5(ENSG00000198502)	ENSG00000198502	null	null	1.06834
EPB41L4A(ENSG00000129595)	ENSG00000129595	null	null	1.06798
LAGE3P1(ENSG00000225693)	ENSG00000225693	null	null	1.06777
SLX1B-SULT1A4(ENSG00000260280)	ENSG00000260280	null	null	1.06769
AC009948.4(ENSG00000270956)	ENSG00000270956	null	null	1.06728
NPIPB3(ENSG00000169246)	ENSG00000169246	null	null	1.06715
SH3BGRL2(ENSG00000198478)	ENSG00000198478	null	null	1.06655
AC107884.1(ENSG00000251364)	ENSG00000251364	null	null	1.06653
AC025034.1(ENSG00000258302)	ENSG00000258302	null	null	1.06646
NALCN(ENSG00000102452)	ENSG00000102452	null	null	1.06636
RAI14(ENSG00000039560)	ENSG00000039560	null	null	1.06597
MGAT5B(ENSG00000167889)	ENSG00000167889	null	null	1.06559
ZBED5(ENSG00000236287)	ENSG00000236287	null	null	1.06509
MICAL1(ENSG00000135596)	ENSG00000135596	null	null	1.06338
NREP(ENSG00000134986)	ENSG00000134986	null	null	1.06314
AC011773.4(ENSG00000260493)	ENSG00000260493	null	null	1.0629
RUNX1T1(ENSG00000079102)	ENSG00000079102	null	null	1.06286
RPL22L1(ENSG00000163584)	ENSG00000163584	null	null	1.06263
CPNE9(ENSG00000144550)	ENSG00000144550	null	null	1.06216
LINC00933(ENSG00000259728)	ENSG00000259728	null	null	1.06205
AC011287.1(ENSG00000229618)	ENSG00000229618	null	null	1.06198
THSD7A(ENSG00000005108)	ENSG00000005108	null	null	1.06192
FBXO15(ENSG00000141665)	ENSG00000141665	null	null	1.06103
MYCL(ENSG00000116990)	ENSG00000116990	null	null	1.0609
SLC30A8(ENSG00000164756)	ENSG00000164756	null	null	1.06054
PLSCR3(ENSG00000187838)	ENSG00000187838	null	null	1.06038
GAGE1(ENSG00000205777)	ENSG00000205777	null	null	1.05987
LPO(ENSG00000167419)	ENSG00000167419	null	null	1.05967
QPCT(ENSG00000115828)	ENSG00000115828	null	null	1.05857
FMR1-IT1(ENSG00000236337)	ENSG00000236337	null	null	1.05821
HMGA1P4(ENSG00000234705)	ENSG00000234705	null	null	1.05821
CYP39A1(ENSG00000146233)	ENSG00000146233	null	null	1.05817
PCDHAC1(ENSG00000248383)	ENSG00000248383	null	null	1.05789
AC119868.1(ENSG00000264845)	ENSG00000264845	null	null	1.05764
NPIPB8(ENSG00000255524)	ENSG00000255524	null	null	1.05757
OLFM2(ENSG00000105088)	ENSG00000105088	null	null	1.05734
PTPRZ1(ENSG00000106278)	ENSG00000106278	null	null	1.0567
PDE9A(ENSG00000160191)	ENSG00000160191	null	null	1.0563
SYNM(ENSG00000182253)	ENSG00000182253	null	null	1.0559
LINC01732(ENSG00000237292)	ENSG00000237292	null	null	1.05583
KLHL35(ENSG00000149243)	ENSG00000149243	null	null	1.05574
AC009802.1(ENSG00000283667)	ENSG00000283667	null	null	1.0557
MTATP6P1(ENSG00000248527)	ENSG00000248527	null	null	1.05524
GTF2IP6(ENSG00000266736)	ENSG00000266736	null	null	1.05483
FAM86FP(ENSG00000164845)	ENSG00000164845	null	null	1.05468
AL139383.1(ENSG00000230490)	ENSG00000230490	null	null	1.05451
HCN4(ENSG00000138622)	ENSG00000138622	null	null	1.05451
AC010735.1(ENSG00000261379)	ENSG00000261379	null	null	1.05441
AC006042.1(ENSG00000227719)	ENSG00000227719	null	null	1.05371
AC254562.2(ENSG00000232710)	ENSG00000232710	null	null	1.05291
MAPK8IP1P2(ENSG00000263503)	ENSG00000263503	null	null	1.05251
SARS2(ENSG00000104835)	ENSG00000104835	null	null	1.05219
ANAPC13(ENSG00000129055)	ENSG00000129055	null	null	1.0521
DBN1(ENSG00000113758)	ENSG00000113758	null	null	1.05189
CYP1B1(ENSG00000138061)	ENSG00000138061	null	null	1.05169
GLRX(ENSG00000173221)	ENSG00000173221	null	null	1.05164
GDAP1(ENSG00000104381)	ENSG00000104381	null	null	1.0516
AC006128.1(ENSG00000279716)	ENSG00000279716	null	null	1.05152
IQSEC3(ENSG00000120645)	ENSG00000120645	null	null	1.0513
SLC6A11(ENSG00000132164)	ENSG00000132164	null	null	1.05102
AC009302.1(ENSG00000233868)	ENSG00000233868	null	null	1.05013
AL161911.1(ENSG00000270917)	ENSG00000270917	null	null	1.05008
APOBEC4(ENSG00000173627)	ENSG00000173627	null	null	1.04993
UMODL1(ENSG00000177398)	ENSG00000177398	null	null	1.04971
CYP46A1(ENSG00000036530)	ENSG00000036530	null	null	1.04921
IFFO1(ENSG00000010295)	ENSG00000010295	null	null	1.04807
BTBD19(ENSG00000222009)	ENSG00000222009	null	null	1.04807
AP003086.1(ENSG00000251323)	ENSG00000251323	null	null	1.04807
AL136304.1(ENSG00000272223)	ENSG00000272223	null	null	1.04798
SEC14L2(ENSG00000100003)	ENSG00000100003	null	null	1.04758
SNORD12B(ENSG00000222365)	ENSG00000222365	null	null	1.0475
AC004754.1(ENSG00000269881)	ENSG00000269881	null	null	1.04748
ACTA1(ENSG00000143632)	ENSG00000143632	null	null	1.04748
UAP1L1(ENSG00000197355)	ENSG00000197355	null	null	1.04726
SNORA65(ENSG00000201302)	ENSG00000201302	null	null	1.04726
AC069307.1(ENSG00000269949)	ENSG00000269949	null	null	1.04627
RAB4B(ENSG00000167578)	ENSG00000167578	null	null	1.0461
ELFN1-AS1(ENSG00000236081)	ENSG00000236081	null	null	1.04571
NECTIN3-AS1(ENSG00000242242)	ENSG00000242242	null	null	1.04557
NDUFA6-DT(ENSG00000237037)	ENSG00000237037	null	null	1.04529
AC008115.3(ENSG00000275560)	ENSG00000275560	null	null	1.04485
DCAF4(ENSG00000119599)	ENSG00000119599	null	null	1.04478
MDH1B(ENSG00000138400)	ENSG00000138400	null	null	1.0443
AL391988.1(ENSG00000277879)	ENSG00000277879	null	null	1.04414
METRNL(ENSG00000176845)	ENSG00000176845	null	null	1.04302
DDIT3(ENSG00000175197)	ENSG00000175197	null	null	1.04209
SNRPN(ENSG00000128739)	ENSG00000128739	null	null	1.04205
CDH18(ENSG00000145526)	ENSG00000145526	null	null	1.04204
SYCP2L(ENSG00000153157)	ENSG00000153157	null	null	1.04178
AP003352.1(ENSG00000245970)	ENSG00000245970	null	null	1.04167
ENTPD1(ENSG00000138185)	ENSG00000138185	null	null	1.0415
RUNDC3A-AS1(ENSG00000267750)	ENSG00000267750	null	null	1.04118
AC036108.2(ENSG00000261054)	ENSG00000261054	null	null	1.04111
ST8SIA1(ENSG00000111728)	ENSG00000111728	null	null	1.04094
AC027682.7(ENSG00000280214)	ENSG00000280214	null	null	1.04083
CLDN6(ENSG00000184697)	ENSG00000184697	null	null	1.04077
DCLK2(ENSG00000170390)	ENSG00000170390	null	null	1.04073
KRTAP3-1(ENSG00000212901)	ENSG00000212901	null	null	1.04073
AC144548.1(ENSG00000258210)	ENSG00000258210	null	null	1.04067
GAB3(ENSG00000160219)	ENSG00000160219	null	null	1.04044
AC073413.1(ENSG00000270480)	ENSG00000270480	null	null	1.04006
AC021439.1(ENSG00000261622)	ENSG00000261622	null	null	1.04006
NPM2(ENSG00000158806)	ENSG00000158806	null	null	1.03992
SAT2(ENSG00000141504)	ENSG00000141504	null	null	1.03987
AC064799.1(ENSG00000212664)	ENSG00000212664	null	null	1.03934
TNFRSF21(ENSG00000146072)	ENSG00000146072	null	null	1.03897
ROCK1P1(ENSG00000263006)	ENSG00000263006	null	null	1.0386
LINC02588(ENSG00000257842)	ENSG00000257842	null	null	1.03847
OSBPL9(ENSG00000117859)	ENSG00000117859	null	null	1.0376
ZNF425(ENSG00000204947)	ENSG00000204947	null	null	1.03738
DPY19L2P1(ENSG00000189212)	ENSG00000189212	null	null	1.03727
SLC7A10(ENSG00000130876)	ENSG00000130876	null	null	1.03707
FUT8(ENSG00000033170)	ENSG00000033170	null	null	1.037
KLRG2(ENSG00000188883)	ENSG00000188883	null	null	1.03582
PXN(ENSG00000089159)	ENSG00000089159	null	null	1.03539
RF00012(ENSG00000221044)	ENSG00000221044	null	null	1.03524
MT-ATP8(ENSG00000228253)	ENSG00000228253	null	null	1.03482
LINC01355(ENSG00000261326)	ENSG00000261326	null	null	1.03478
PNPLA7(ENSG00000130653)	ENSG00000130653	null	null	1.03458
PIEZO1(ENSG00000103335)	ENSG00000103335	null	null	1.03454
STK17A(ENSG00000164543)	ENSG00000164543	null	null	1.03439
TMSB10(ENSG00000034510)	ENSG00000034510	null	null	1.03303
PLEKHN1(ENSG00000187583)	ENSG00000187583	null	null	1.03217
CD27-AS1(ENSG00000215039)	ENSG00000215039	null	null	1.03167
NAT9(ENSG00000109065)	ENSG00000109065	null	null	1.03164
VAT1(ENSG00000108828)	ENSG00000108828	null	null	1.03075
RGS17(ENSG00000091844)	ENSG00000091844	null	null	1.03043
GLMP(ENSG00000198715)	ENSG00000198715	null	null	1.03031
AC004707.1(ENSG00000253102)	ENSG00000253102	null	null	1.02992
AC107032.1(ENSG00000243071)	ENSG00000243071	null	null	1.02923
FBXW12(ENSG00000164049)	ENSG00000164049	null	null	1.029
PGBD5(ENSG00000177614)	ENSG00000177614	null	null	1.02858
AC011451.1(ENSG00000267510)	ENSG00000267510	null	null	1.02831
SERF1A(ENSG00000172058)	ENSG00000172058	null	null	1.02819
IGHM(ENSG00000211899)	ENSG00000211899	null	null	1.02765
AC137932.3(ENSG00000268218)	ENSG00000268218	null	null	1.02763
PPP4R3C(ENSG00000224960)	ENSG00000224960	null	null	1.02751
CHRM1(ENSG00000168539)	ENSG00000168539	null	null	1.02749
KCNC1(ENSG00000129159)	ENSG00000129159	null	null	1.02731
FJX1(ENSG00000179431)	ENSG00000179431	null	null	1.02691
ADAMTS7(ENSG00000136378)	ENSG00000136378	null	null	1.02671
KIFC2(ENSG00000167702)	ENSG00000167702	null	null	1.02664
PPP2R5B(ENSG00000068971)	ENSG00000068971	null	null	1.0266
SPDYE5(ENSG00000170092)	ENSG00000170092	null	null	1.02634
SPEG(ENSG00000072195)	ENSG00000072195	null	null	1.02631
EPB41L4A-AS1(ENSG00000224032)	ENSG00000224032	null	null	1.02625
DNAJB5(ENSG00000137094)	ENSG00000137094	null	null	1.02618
DEFB131B(ENSG00000225805)	ENSG00000225805	null	null	1.02571
LINC01389(ENSG00000225762)	ENSG00000225762	null	null	1.02524
OLFML3(ENSG00000116774)	ENSG00000116774	null	null	1.0242
CCT6P3(ENSG00000234585)	ENSG00000234585	null	null	1.02402
AC023509.3(ENSG00000267281)	ENSG00000267281	null	null	1.02395
SPAG17(ENSG00000155761)	ENSG00000155761	null	null	1.02337
COL11A2(ENSG00000204248)	ENSG00000204248	null	null	1.02335
WSCD1(ENSG00000179314)	ENSG00000179314	null	null	1.02267
AC093110.1(ENSG00000238018)	ENSG00000238018	null	null	1.02128
AL354796.1(ENSG00000279929)	ENSG00000279929	null	null	1.02084
FAM118B(ENSG00000197798)	ENSG00000197798	null	null	1.02072
ZNF410(ENSG00000119725)	ENSG00000119725	null	null	1.02062
DUSP3(ENSG00000108861)	ENSG00000108861	null	null	1.02055
AC022558.3(ENSG00000273747)	ENSG00000273747	null	null	1.02044
LINC00840(ENSG00000226808)	ENSG00000226808	null	null	1.02044
RBKS(ENSG00000171174)	ENSG00000171174	null	null	1.02025
NKX3-1(ENSG00000167034)	ENSG00000167034	null	null	1.01983
POLR2J4(ENSG00000214783)	ENSG00000214783	null	null	1.0197
IL1R1(ENSG00000115594)	ENSG00000115594	null	null	1.01969
HRNR(ENSG00000197915)	ENSG00000197915	null	null	1.01912
AC106028.3(ENSG00000260361)	ENSG00000260361	null	null	1.01877
AC092368.3(ENSG00000261512)	ENSG00000261512	null	null	1.01856
TMEM74B(ENSG00000125895)	ENSG00000125895	null	null	1.01812
WDR97(ENSG00000179698)	ENSG00000179698	null	null	1.01796
LNCAROD(ENSG00000231131)	ENSG00000231131	null	null	1.01782
ZNF485(ENSG00000198298)	ENSG00000198298	null	null	1.01779
GABRP(ENSG00000094755)	ENSG00000094755	null	null	1.01771
ZNFX1(ENSG00000124201)	ENSG00000124201	null	null	1.01693
CARD19(ENSG00000165233)	ENSG00000165233	null	null	1.01687
AC079174.2(ENSG00000277715)	ENSG00000277715	null	null	1.01624
FAM71C(ENSG00000180219)	ENSG00000180219	null	null	1.01621
PACRG(ENSG00000112530)	ENSG00000112530	null	null	1.01606
ELOVL2-AS1(ENSG00000230314)	ENSG00000230314	null	null	1.01583
KRT19(ENSG00000171345)	ENSG00000171345	null	null	1.01572
AC108704.2(ENSG00000279500)	ENSG00000279500	null	null	1.0153
AC073957.3(ENSG00000273151)	ENSG00000273151	null	null	1.0152
DENND2C(ENSG00000175984)	ENSG00000175984	null	null	1.01512
ERV3-1(ENSG00000213462)	ENSG00000213462	null	null	1.01501
TEKT4P2(ENSG00000188681)	ENSG00000188681	null	null	1.01471
ELN-AS1(ENSG00000232415)	ENSG00000232415	null	null	1.01465
HOGA1(ENSG00000241935)	ENSG00000241935	null	null	1.01427
AC008443.6(ENSG00000274525)	ENSG00000274525	null	null	1.014
RAB20(ENSG00000139832)	ENSG00000139832	null	null	1.01372
KRT81(ENSG00000205426)	ENSG00000205426	null	null	1.01246
AL590627.1(ENSG00000255585)	ENSG00000255585	null	null	1.0119
TNFSF15(ENSG00000181634)	ENSG00000181634	null	null	1.01103
ARRDC3(ENSG00000113369)	ENSG00000113369	null	null	1.01026
PSMA6P1(ENSG00000215414)	ENSG00000215414	null	null	1.01009
HTR1D(ENSG00000179546)	ENSG00000179546	null	null	1.01004
PAM(ENSG00000145730)	ENSG00000145730	null	null	1.00953
UXS1(ENSG00000115652)	ENSG00000115652	null	null	1.00933
LINC00205(ENSG00000223768)	ENSG00000223768	null	null	1.00929
SERPINB2(ENSG00000197632)	ENSG00000197632	null	null	1.00924
PAPPA(ENSG00000182752)	ENSG00000182752	null	null	1.00899
TAS2R31(ENSG00000256436)	ENSG00000256436	null	null	1.00865
AC008663.2(ENSG00000253955)	ENSG00000253955	null	null	1.0084
AL590004.3(ENSG00000260604)	ENSG00000260604	null	null	1.00838
LGALS3BP(ENSG00000108679)	ENSG00000108679	null	null	1.00806
GOLGA8A(ENSG00000175265)	ENSG00000175265	null	null	1.00785
AC026368.1(ENSG00000277840)	ENSG00000277840	null	null	1.00744
GUCY1A2(ENSG00000152402)	ENSG00000152402	null	null	1.007
SLC2A6(ENSG00000160326)	ENSG00000160326	null	null	1.00697
TXNRD1(ENSG00000198431)	ENSG00000198431	null	null	1.00624
FTL(ENSG00000087086)	ENSG00000087086	null	null	1.0057
HSPB11(ENSG00000081870)	ENSG00000081870	null	null	1.00553
AL356234.2(ENSG00000230533)	ENSG00000230533	null	null	1.00453
GABRA2(ENSG00000151834)	ENSG00000151834	null	null	1.00443
SC5D(ENSG00000109929)	ENSG00000109929	null	null	1.00394
LTK(ENSG00000062524)	ENSG00000062524	null	null	1.00374
SPTLC3(ENSG00000172296)	ENSG00000172296	null	null	1.00331
GABRA3(ENSG00000011677)	ENSG00000011677	null	null	1.00278
HLA-DQA2(ENSG00000237541)	ENSG00000237541	null	null	1.00262
GARNL3(ENSG00000136895)	ENSG00000136895	null	null	1.00258
RPL36A(ENSG00000241343)	ENSG00000241343	null	null	1.00233
PODXL2(ENSG00000114631)	ENSG00000114631	null	null	1.00214
UNC13D(ENSG00000092929)	ENSG00000092929	null	null	1.00196
AC021491.2(ENSG00000250286)	ENSG00000250286	null	null	1.00172
FAM49A(ENSG00000197872)	ENSG00000197872	null	null	1.00077
CALB2(ENSG00000172137)	ENSG00000172137	null	null	1.00068
AC116353.5(ENSG00000283602)	ENSG00000283602	null	null	1.00068
AL596244.1(ENSG00000261534)	ENSG00000261534	null	null	1.00038
SNORD69(ENSG00000212452)	ENSG00000212452	null	null	0.999887
RAB30(ENSG00000137502)	ENSG00000137502	null	null	0.999332
AL121753.2(ENSG00000279253)	ENSG00000279253	null	null	0.998716
ZDHHC8P1(ENSG00000133519)	ENSG00000133519	null	null	0.998491
DSTNP1(ENSG00000230982)	ENSG00000230982	null	null	0.998471
LINC02193(ENSG00000260923)	ENSG00000260923	null	null	0.998309
AL132765.2(ENSG00000277373)	ENSG00000277373	null	null	0.998145
NEU1(ENSG00000204386)	ENSG00000204386	null	null	0.998045
AL138760.1(ENSG00000235939)	ENSG00000235939	null	null	0.997887
AC136352.4(ENSG00000278673)	ENSG00000278673	null	null	0.997839
FAM83F(ENSG00000133477)	ENSG00000133477	null	null	0.997551
AC025175.1(ENSG00000272416)	ENSG00000272416	null	null	0.997169
ALDH1A3(ENSG00000184254)	ENSG00000184254	null	null	0.996902
UGDH(ENSG00000109814)	ENSG00000109814	null	null	0.995981
MRPL35P2(ENSG00000232075)	ENSG00000232075	null	null	0.995888
APOL2(ENSG00000128335)	ENSG00000128335	null	null	0.995686
AL603750.1(ENSG00000280099)	ENSG00000280099	null	null	0.995541
AC233968.1(ENSG00000274615)	ENSG00000274615	null	null	0.995541
AC102945.2(ENSG00000279041)	ENSG00000279041	null	null	0.995527
CSTB(ENSG00000160213)	ENSG00000160213	null	null	0.995326
OSMR-AS1(ENSG00000249740)	ENSG00000249740	null	null	0.994661
PARP8(ENSG00000151883)	ENSG00000151883	null	null	0.994576
ERAS(ENSG00000187682)	ENSG00000187682	null	null	0.994468
MIR3936HG(ENSG00000233006)	ENSG00000233006	null	null	0.99439
AC063960.2(ENSG00000285973)	ENSG00000285973	null	null	0.993795
AC018738.1(ENSG00000237039)	ENSG00000237039	null	null	0.993643
DLL1(ENSG00000198719)	ENSG00000198719	null	null	0.993547
AL662795.2(ENSG00000280128)	ENSG00000280128	null	null	0.993483
RBMS2(ENSG00000076067)	ENSG00000076067	null	null	0.993363
AC100803.2(ENSG00000261655)	ENSG00000261655	null	null	0.99329
MIR29B2CHG(ENSG00000203709)	ENSG00000203709	null	null	0.993186
C6orf132(ENSG00000188112)	ENSG00000188112	null	null	0.99313
HLA-A(ENSG00000206503)	ENSG00000206503	null	null	0.993074
ZNF365(ENSG00000138311)	ENSG00000138311	null	null	0.992965
AL691482.3(ENSG00000249007)	ENSG00000249007	null	null	0.992394
INSYN1(ENSG00000205363)	ENSG00000205363	null	null	0.992331
AP001486.2(ENSG00000260966)	ENSG00000260966	null	null	0.992265
MRPL45P2(ENSG00000228782)	ENSG00000228782	null	null	0.991902
NAT8L(ENSG00000185818)	ENSG00000185818	null	null	0.991874
HOXC13(ENSG00000123364)	ENSG00000123364	null	null	0.991804
RHOB(ENSG00000143878)	ENSG00000143878	null	null	0.990834
ATP5PBP5(ENSG00000254944)	ENSG00000254944	null	null	0.990768
AC023906.5(ENSG00000259712)	ENSG00000259712	null	null	0.989965
AC005262.1(ENSG00000266944)	ENSG00000266944	null	null	0.989965
AC006273.1(ENSG00000272473)	ENSG00000272473	null	null	0.989923
TMEM131L(ENSG00000121210)	ENSG00000121210	null	null	0.989577
AL136115.1(ENSG00000228634)	ENSG00000228634	null	null	0.989418
C1orf115(ENSG00000162817)	ENSG00000162817	null	null	0.989325
LINC01587(ENSG00000082929)	ENSG00000082929	null	null	0.989261
OTP(ENSG00000171540)	ENSG00000171540	null	null	0.989261
ARHGAP11B(ENSG00000285077)	ENSG00000285077	null	null	0.989261
AC004777.1(ENSG00000279370)	ENSG00000279370	null	null	0.989261
AC005009.2(ENSG00000233073)	ENSG00000233073	null	null	0.989261
AC012313.2(ENSG00000268049)	ENSG00000268049	null	null	0.988514
AC132938.5(ENSG00000279744)	ENSG00000279744	null	null	0.987417
AP005131.2(ENSG00000267366)	ENSG00000267366	null	null	0.987243
PABPC1L(ENSG00000101104)	ENSG00000101104	null	null	0.987222
CAPN2(ENSG00000162909)	ENSG00000162909	null	null	0.987053
SMCO3(ENSG00000179256)	ENSG00000179256	null	null	0.987047
PPP1R15A(ENSG00000087074)	ENSG00000087074	null	null	0.9861
STK31(ENSG00000196335)	ENSG00000196335	null	null	0.985142
KCNE2(ENSG00000159197)	ENSG00000159197	null	null	0.984923
AL606490.8(ENSG00000235350)	ENSG00000235350	null	null	0.984923
AL353804.1(ENSG00000228906)	ENSG00000228906	null	null	0.984298
RNU4-89P(ENSG00000272359)	ENSG00000272359	null	null	0.98373
AC132812.1(ENSG00000265298)	ENSG00000265298	null	null	0.983434
ZNF10(ENSG00000256223)	ENSG00000256223	null	null	0.983388
AL138878.2(ENSG00000234115)	ENSG00000234115	null	null	0.983324
SPTBN5(ENSG00000137877)	ENSG00000137877	null	null	0.982858
FAM8A2P(ENSG00000254722)	ENSG00000254722	null	null	0.982643
AL449212.1(ENSG00000244932)	ENSG00000244932	null	null	0.982608
FZD5(ENSG00000163251)	ENSG00000163251	null	null	0.982045
AL031777.3(ENSG00000282988)	ENSG00000282988	null	null	0.981635
HEG1(ENSG00000173706)	ENSG00000173706	null	null	0.980521
AC002116.2(ENSG00000267698)	ENSG00000267698	null	null	0.980347
TAS1R3(ENSG00000169962)	ENSG00000169962	null	null	0.980267
GDPD5(ENSG00000158555)	ENSG00000158555	null	null	0.980055
LINC00857(ENSG00000237523)	ENSG00000237523	null	null	0.979679
C17orf98(ENSG00000275489)	ENSG00000275489	null	null	0.97946
AC104109.4(ENSG00000273345)	ENSG00000273345	null	null	0.978679
RNU4-82P(ENSG00000199313)	ENSG00000199313	null	null	0.978679
ZBED2(ENSG00000177494)	ENSG00000177494	null	null	0.977213
C5AR1(ENSG00000197405)	ENSG00000197405	null	null	0.976681
AC060814.3(ENSG00000268531)	ENSG00000268531	null	null	0.976149
DAPP1(ENSG00000070190)	ENSG00000070190	null	null	0.97553
NUPR1(ENSG00000176046)	ENSG00000176046	null	null	0.974508
ADHFE1(ENSG00000147576)	ENSG00000147576	null	null	0.97363
AC010226.1(ENSG00000249249)	ENSG00000249249	null	null	0.97351
RAB40A(ENSG00000172476)	ENSG00000172476	null	null	0.972956
SMTNL2(ENSG00000188176)	ENSG00000188176	null	null	0.972534
AC097641.2(ENSG00000277728)	ENSG00000277728	null	null	0.972078
SLC29A4(ENSG00000164638)	ENSG00000164638	null	null	0.971783
HS3ST3B1(ENSG00000125430)	ENSG00000125430	null	null	0.971542
WWTR1(ENSG00000018408)	ENSG00000018408	null	null	0.971504
AL353796.1(ENSG00000259994)	ENSG00000259994	null	null	0.971249
AC092017.2(ENSG00000234004)	ENSG00000234004	null	null	0.971184
LST1(ENSG00000204482)	ENSG00000204482	null	null	0.970555
RPS29P16(ENSG00000235354)	ENSG00000235354	null	null	0.970555
AC027176.2(ENSG00000259677)	ENSG00000259677	null	null	0.970555
MUSK(ENSG00000030304)	ENSG00000030304	null	null	0.970555
SCGB1D2(ENSG00000124935)	ENSG00000124935	null	null	0.970555
OR6L2P(ENSG00000273327)	ENSG00000273327	null	null	0.970555
HES5(ENSG00000197921)	ENSG00000197921	null	null	0.970555
ZNF602P(ENSG00000219392)	ENSG00000219392	null	null	0.970555
AGBL1(ENSG00000273540)	ENSG00000273540	null	null	0.970555
NDUFA3P1(ENSG00000267590)	ENSG00000267590	null	null	0.970555
PPM1H(ENSG00000111110)	ENSG00000111110	null	null	0.970543
AC004854.2(ENSG00000272768)	ENSG00000272768	null	null	0.970498
SPATC1(ENSG00000186583)	ENSG00000186583	null	null	0.969823
IL6R-AS1(ENSG00000228013)	ENSG00000228013	null	null	0.969648
AC002064.2(ENSG00000234459)	ENSG00000234459	null	null	0.969472
HMGB2P1(ENSG00000267736)	ENSG00000267736	null	null	0.969351
RNF222(ENSG00000189051)	ENSG00000189051	null	null	0.969121
FCER1G(ENSG00000158869)	ENSG00000158869	null	null	0.968961
RPL37P1(ENSG00000227401)	ENSG00000227401	null	null	0.968961
ACTBP7(ENSG00000185607)	ENSG00000185607	null	null	0.968961
OBP2B(ENSG00000171102)	ENSG00000171102	null	null	0.968961
AL591893.1(ENSG00000285818)	ENSG00000285818	null	null	0.968961
AC009145.1(ENSG00000260479)	ENSG00000260479	null	null	0.968961
LINC01639(ENSG00000236117)	ENSG00000236117	null	null	0.968961
ARNTL2(ENSG00000029153)	ENSG00000029153	null	null	0.968601
SMPDL3B(ENSG00000130768)	ENSG00000130768	null	null	0.968497
SLC9A7(ENSG00000065923)	ENSG00000065923	null	null	0.968095
AC002091.1(ENSG00000265975)	ENSG00000265975	null	null	0.968055
AL139260.1(ENSG00000228436)	ENSG00000228436	null	null	0.967779
AL138999.2(ENSG00000285621)	ENSG00000285621	null	null	0.967641
E2F6P1(ENSG00000234764)	ENSG00000234764	null	null	0.96725
AC005593.1(ENSG00000279584)	ENSG00000279584	null	null	0.967021
ITGB1BP2(ENSG00000147166)	ENSG00000147166	null	null	0.966993
DPP3P2(ENSG00000221844)	ENSG00000221844	null	null	0.966945
AC011468.4(ENSG00000270248)	ENSG00000270248	null	null	0.966337
CD33(ENSG00000105383)	ENSG00000105383	null	null	0.966153
CBR3-AS1(ENSG00000236830)	ENSG00000236830	null	null	0.966085
AC099518.4(ENSG00000261465)	ENSG00000261465	null	null	0.965474
EID3(ENSG00000255150)	ENSG00000255150	null	null	0.965474
PINCR(ENSG00000224294)	ENSG00000224294	null	null	0.965474
AL080276.2(ENSG00000227627)	ENSG00000227627	null	null	0.965474
AC112694.2(ENSG00000279837)	ENSG00000279837	null	null	0.965255
LINC02269(ENSG00000250708)	ENSG00000250708	null	null	0.964923
ANPEP(ENSG00000166825)	ENSG00000166825	null	null	0.964923
IL13RA2(ENSG00000123496)	ENSG00000123496	null	null	0.964923
GOLGA6L17P(ENSG00000277741)	ENSG00000277741	null	null	0.964923
AC107956.1(ENSG00000197149)	ENSG00000197149	null	null	0.964923
AC005696.3(ENSG00000272911)	ENSG00000272911	null	null	0.964923
AC013452.2(ENSG00000259656)	ENSG00000259656	null	null	0.964923
TXNP6(ENSG00000234036)	ENSG00000234036	null	null	0.964923
AC009163.5(ENSG00000273971)	ENSG00000273971	null	null	0.964923
IKZF1(ENSG00000185811)	ENSG00000185811	null	null	0.964923
UBTFL2(ENSG00000234376)	ENSG00000234376	null	null	0.964923
MIR6505(ENSG00000275770)	ENSG00000275770	null	null	0.964923
TMPRSS15(ENSG00000154646)	ENSG00000154646	null	null	0.964923
SPATA17-AS1(ENSG00000234070)	ENSG00000234070	null	null	0.964923
AC027544.2(ENSG00000256588)	ENSG00000256588	null	null	0.964923
AC135586.1(ENSG00000256108)	ENSG00000256108	null	null	0.964923
AC004921.1(ENSG00000273341)	ENSG00000273341	null	null	0.964923
AC003957.1(ENSG00000279825)	ENSG00000279825	null	null	0.964923
SPAG5-AS1(ENSG00000227543)	ENSG00000227543	null	null	0.964681
NEK6(ENSG00000119408)	ENSG00000119408	null	null	0.964155
SLC25A27(ENSG00000153291)	ENSG00000153291	null	null	0.963867
GNMT(ENSG00000124713)	ENSG00000124713	null	null	0.963801
SRM(ENSG00000116649)	ENSG00000116649	null	null	0.963776
GNG12(ENSG00000172380)	ENSG00000172380	null	null	0.963128
POC1B-GALNT4(ENSG00000259075)	ENSG00000259075	null	null	0.963037
MAML2(ENSG00000184384)	ENSG00000184384	null	null	0.962815
AC008537.2(ENSG00000269843)	ENSG00000269843	null	null	0.962751
TMEM202-AS1(ENSG00000261423)	ENSG00000261423	null	null	0.962743
AC025822.2(ENSG00000236990)	ENSG00000236990	null	null	0.962243
SLC22A14(ENSG00000144671)	ENSG00000144671	null	null	0.962181
AC035140.1(ENSG00000249085)	ENSG00000249085	null	null	0.962181
SMOX(ENSG00000088826)	ENSG00000088826	null	null	0.962111
AC124944.3(ENSG00000260261)	ENSG00000260261	null	null	0.961686
STEAP2(ENSG00000157214)	ENSG00000157214	null	null	0.961215
FBXL2(ENSG00000153558)	ENSG00000153558	null	null	0.9611
CD34(ENSG00000174059)	ENSG00000174059	null	null	0.960698
FP325331.1(ENSG00000278881)	ENSG00000278881	null	null	0.960624
AC120036.4(ENSG00000255366)	ENSG00000255366	null	null	0.960394
HES2(ENSG00000069812)	ENSG00000069812	null	null	0.960354
ZDHHC7(ENSG00000153786)	ENSG00000153786	null	null	0.959727
DYSF(ENSG00000135636)	ENSG00000135636	null	null	0.959528
VEPH1(ENSG00000197415)	ENSG00000197415	null	null	0.959385
AC022417.1(ENSG00000279923)	ENSG00000279923	null	null	0.959204
AJUBA(ENSG00000129474)	ENSG00000129474	null	null	0.959001
AP003498.2(ENSG00000285933)	ENSG00000285933	null	null	0.958928
ZNF793(ENSG00000188227)	ENSG00000188227	null	null	0.958586
KCNAB3(ENSG00000170049)	ENSG00000170049	null	null	0.958142
SLC47A1(ENSG00000142494)	ENSG00000142494	null	null	0.95771
GAL(ENSG00000069482)	ENSG00000069482	null	null	0.957521
CSAD(ENSG00000139631)	ENSG00000139631	null	null	0.957
PSMB10(ENSG00000205220)	ENSG00000205220	null	null	0.956901
TMEM267(ENSG00000151881)	ENSG00000151881	null	null	0.955956
PRKCG(ENSG00000126583)	ENSG00000126583	null	null	0.955935
AF230666.1(ENSG00000223697)	ENSG00000223697	null	null	0.955927
ANKFN1(ENSG00000153930)	ENSG00000153930	null	null	0.955621
TCEA1P3(ENSG00000215165)	ENSG00000215165	null	null	0.954769
RIDA(ENSG00000132541)	ENSG00000132541	null	null	0.95455
MKNK1-AS1(ENSG00000269956)	ENSG00000269956	null	null	0.954464
AC138393.1(ENSG00000185495)	ENSG00000185495	null	null	0.954115
C19orf12(ENSG00000131943)	ENSG00000131943	null	null	0.953623
LINC01667(ENSG00000280081)	ENSG00000280081	null	null	0.953216
AL627309.6(ENSG00000268903)	ENSG00000268903	null	null	0.952291
SACS(ENSG00000151835)	ENSG00000151835	null	null	0.951821
LINC01585(ENSG00000245479)	ENSG00000245479	null	null	0.951766
AC090092.1(ENSG00000255418)	ENSG00000255418	null	null	0.951766
UNC13C(ENSG00000137766)	ENSG00000137766	null	null	0.951766
ABCD2(ENSG00000173208)	ENSG00000173208	null	null	0.951766
AC012435.2(ENSG00000261775)	ENSG00000261775	null	null	0.951736
MTMR9(ENSG00000104643)	ENSG00000104643	null	null	0.951089
QPRT(ENSG00000103485)	ENSG00000103485	null	null	0.950252
EFNA5(ENSG00000184349)	ENSG00000184349	null	null	0.950068
LINC01519(ENSG00000237267)	ENSG00000237267	null	null	0.949618
SNX22(ENSG00000157734)	ENSG00000157734	null	null	0.949529
AC003681.1(ENSG00000279159)	ENSG00000279159	null	null	0.949429
STRA6(ENSG00000137868)	ENSG00000137868	null	null	0.949098
HLA-DPB1(ENSG00000223865)	ENSG00000223865	null	null	0.948764
AC138956.2(ENSG00000251414)	ENSG00000251414	null	null	0.948731
GBAP1(ENSG00000160766)	ENSG00000160766	null	null	0.948706
AC022098.3(ENSG00000267783)	ENSG00000267783	null	null	0.948539
AMY2B(ENSG00000240038)	ENSG00000240038	null	null	0.948462
AC116552.1(ENSG00000261744)	ENSG00000261744	null	null	0.948144
CAV1(ENSG00000105974)	ENSG00000105974	null	null	0.947985
SPRR1B(ENSG00000169469)	ENSG00000169469	null	null	0.947985
MALL(ENSG00000144063)	ENSG00000144063	null	null	0.947985
AC009087.1(ENSG00000260252)	ENSG00000260252	null	null	0.947985
AL031710.2(ENSG00000275092)	ENSG00000275092	null	null	0.947985
LINC00315(ENSG00000184274)	ENSG00000184274	null	null	0.947985
RN7SL145P(ENSG00000244357)	ENSG00000244357	null	null	0.947985
SRPX2(ENSG00000102359)	ENSG00000102359	null	null	0.947985
ENPP2(ENSG00000136960)	ENSG00000136960	null	null	0.947985
AC134978.1(ENSG00000264334)	ENSG00000264334	null	null	0.947985
MGAM(ENSG00000257335)	ENSG00000257335	null	null	0.947777
STEAP1(ENSG00000164647)	ENSG00000164647	null	null	0.94767
TMEM212(ENSG00000186329)	ENSG00000186329	null	null	0.947614
BOLA2B(ENSG00000169627)	ENSG00000169627	null	null	0.94707
AC004918.3(ENSG00000270157)	ENSG00000270157	null	null	0.946918
SLC49A3(ENSG00000169026)	ENSG00000169026	null	null	0.946616
WHAMMP3(ENSG00000276141)	ENSG00000276141	null	null	0.946534
PLCL1(ENSG00000115896)	ENSG00000115896	null	null	0.946501
PPP1R3C(ENSG00000119938)	ENSG00000119938	null	null	0.944902
PI4KAP1(ENSG00000274602)	ENSG00000274602	null	null	0.944786
SECTM1(ENSG00000141574)	ENSG00000141574	null	null	0.944752
TTC23L(ENSG00000205838)	ENSG00000205838	null	null	0.944098
AL805961.1(ENSG00000284668)	ENSG00000284668	null	null	0.944071
PUS10(ENSG00000162927)	ENSG00000162927	null	null	0.943928
GLIPR1(ENSG00000139278)	ENSG00000139278	null	null	0.943875
AL031665.2(ENSG00000276026)	ENSG00000276026	null	null	0.943761
HLA-DPA1(ENSG00000231389)	ENSG00000231389	null	null	0.943586
KCNMB1(ENSG00000145936)	ENSG00000145936	null	null	0.94259
MSRB3(ENSG00000174099)	ENSG00000174099	null	null	0.942241
CYB5R1(ENSG00000159348)	ENSG00000159348	null	null	0.941643
ADGRE5(ENSG00000123146)	ENSG00000123146	null	null	0.941382
CTSE(ENSG00000196188)	ENSG00000196188	null	null	0.9413
ENPP5(ENSG00000112796)	ENSG00000112796	null	null	0.940844
AC142384.1(ENSG00000259882)	ENSG00000259882	null	null	0.940079
NAT2(ENSG00000156006)	ENSG00000156006	null	null	0.939103
DOCK5(ENSG00000147459)	ENSG00000147459	null	null	0.938648
ERVV-2(ENSG00000268964)	ENSG00000268964	null	null	0.938577
NIPAL4(ENSG00000172548)	ENSG00000172548	null	null	0.938546
MT-TR(ENSG00000210174)	ENSG00000210174	null	null	0.938147
RARB(ENSG00000077092)	ENSG00000077092	null	null	0.937965
RPL23P8(ENSG00000219451)	ENSG00000219451	null	null	0.937947
ZNF66(ENSG00000160229)	ENSG00000160229	null	null	0.937864
LINC01611(ENSG00000231776)	ENSG00000231776	null	null	0.937717
TBCEL(ENSG00000154114)	ENSG00000154114	null	null	0.937661
HIST1H3H(ENSG00000278828)	ENSG00000278828	null	null	0.937446
ZNF215(ENSG00000149054)	ENSG00000149054	null	null	0.93727
STAT3(ENSG00000168610)	ENSG00000168610	null	null	0.936514
AC092171.4(ENSG00000272953)	ENSG00000272953	null	null	0.936455
RAB26(ENSG00000167964)	ENSG00000167964	null	null	0.935824
TFAP2E(ENSG00000116819)	ENSG00000116819	null	null	0.935318
ZFAS1(ENSG00000177410)	ENSG00000177410	null	null	0.935141
ERBB2(ENSG00000141736)	ENSG00000141736	null	null	0.935046
Z97653.2(ENSG00000279255)	ENSG00000279255	null	null	0.935028
INSYN2(ENSG00000188916)	ENSG00000188916	null	null	0.934989
ACAP3(ENSG00000131584)	ENSG00000131584	null	null	0.934804
SCGB2A1(ENSG00000124939)	ENSG00000124939	null	null	0.934796
WFS1(ENSG00000109501)	ENSG00000109501	null	null	0.934386
GTF3C6(ENSG00000155115)	ENSG00000155115	null	null	0.934248
LIMA1(ENSG00000050405)	ENSG00000050405	null	null	0.934247
EVC(ENSG00000072840)	ENSG00000072840	null	null	0.93422
NEXN(ENSG00000162614)	ENSG00000162614	null	null	0.934097
RNU6-1223P(ENSG00000252933)	ENSG00000252933	null	null	0.934097
KCNAB1-AS2(ENSG00000240596)	ENSG00000240596	null	null	0.933097
ZBTB16(ENSG00000109906)	ENSG00000109906	null	null	0.932764
MLLT10P1(ENSG00000238151)	ENSG00000238151	null	null	0.932631
ZNF532(ENSG00000074657)	ENSG00000074657	null	null	0.932439
AC009283.1(ENSG00000273576)	ENSG00000273576	null	null	0.932115
SOSTDC1(ENSG00000171243)	ENSG00000171243	null	null	0.932059
ZACN(ENSG00000186919)	ENSG00000186919	null	null	0.931961
TBC1D3P7(ENSG00000233014)	ENSG00000233014	null	null	0.931518
GAS6-AS1(ENSG00000233695)	ENSG00000233695	null	null	0.930869
NEK11(ENSG00000114670)	ENSG00000114670	null	null	0.929642
AC006994.2(ENSG00000279317)	ENSG00000279317	null	null	0.929363
WNT9A(ENSG00000143816)	ENSG00000143816	null	null	0.928315
C4BPB(ENSG00000123843)	ENSG00000123843	null	null	0.928305
ATP6V0E1(ENSG00000113732)	ENSG00000113732	null	null	0.928277
COL4A6(ENSG00000197565)	ENSG00000197565	null	null	0.927719
USP54(ENSG00000166348)	ENSG00000166348	null	null	0.927678
LINC02041(ENSG00000228952)	ENSG00000228952	null	null	0.927393
ZDHHC14(ENSG00000175048)	ENSG00000175048	null	null	0.926923
AC100768.2(ENSG00000255193)	ENSG00000255193	null	null	0.926859
AC024884.2(ENSG00000276272)	ENSG00000276272	null	null	0.926811
FAM98A(ENSG00000119812)	ENSG00000119812	null	null	0.926511
AL031848.1(ENSG00000231868)	ENSG00000231868	null	null	0.925774
HOXC5(ENSG00000172789)	ENSG00000172789	null	null	0.92405
AL031714.1(ENSG00000261505)	ENSG00000261505	null	null	0.924023
KRT40(ENSG00000204889)	ENSG00000204889	null	null	0.923667
C1orf54(ENSG00000118292)	ENSG00000118292	null	null	0.922952
KRT20(ENSG00000171431)	ENSG00000171431	null	null	0.922897
HAS1(ENSG00000105509)	ENSG00000105509	null	null	0.922897
IER3-AS1(ENSG00000272273)	ENSG00000272273	null	null	0.922897
GGTLC1(ENSG00000149435)	ENSG00000149435	null	null	0.922897
MIR6827(ENSG00000277723)	ENSG00000277723	null	null	0.922897
AC027229.1(ENSG00000264193)	ENSG00000264193	null	null	0.922897
PCDHA10(ENSG00000250120)	ENSG00000250120	null	null	0.922754
CRISP1(ENSG00000124812)	ENSG00000124812	null	null	0.922694
ZSWIM8(ENSG00000214655)	ENSG00000214655	null	null	0.922217
TEX29(ENSG00000153495)	ENSG00000153495	null	null	0.921325
RNU6-882P(ENSG00000212327)	ENSG00000212327	null	null	0.921202
EEF1GP5(ENSG00000234785)	ENSG00000234785	null	null	0.920879
MYL12A(ENSG00000101608)	ENSG00000101608	null	null	0.920768
COL6A6(ENSG00000206384)	ENSG00000206384	null	null	0.920126
ELMOD1(ENSG00000110675)	ENSG00000110675	null	null	0.920126
AC020763.4(ENSG00000279569)	ENSG00000279569	null	null	0.919987
AC008429.2(ENSG00000253785)	ENSG00000253785	null	null	0.919591
SPATA6L(ENSG00000106686)	ENSG00000106686	null	null	0.919239
GMDS(ENSG00000112699)	ENSG00000112699	null	null	0.919235
RAB6B(ENSG00000154917)	ENSG00000154917	null	null	0.918926
HIST1H1PS1(ENSG00000216331)	ENSG00000216331	null	null	0.918498
FLCN(ENSG00000154803)	ENSG00000154803	null	null	0.918108
AC091100.1(ENSG00000259422)	ENSG00000259422	null	null	0.917719
LMO7-AS1(ENSG00000261105)	ENSG00000261105	null	null	0.917299
HLA-F(ENSG00000204642)	ENSG00000204642	null	null	0.917079
PLEKHG7(ENSG00000187510)	ENSG00000187510	null	null	0.916438
AC010132.3(ENSG00000256646)	ENSG00000256646	null	null	0.915998
EEF1A2(ENSG00000101210)	ENSG00000101210	null	null	0.91567
FGD3(ENSG00000127084)	ENSG00000127084	null	null	0.915466
CPEB1(ENSG00000214575)	ENSG00000214575	null	null	0.915142
MIR635(ENSG00000207561)	ENSG00000207561	null	null	0.914989
CPNE7(ENSG00000178773)	ENSG00000178773	null	null	0.913946
SMIM29(ENSG00000186577)	ENSG00000186577	null	null	0.913695
PINK1(ENSG00000158828)	ENSG00000158828	null	null	0.913155
PTPN21(ENSG00000070778)	ENSG00000070778	null	null	0.913133
CDH4(ENSG00000179242)	ENSG00000179242	null	null	0.912863
MIR186(ENSG00000207721)	ENSG00000207721	null	null	0.91247
INPP4B(ENSG00000109452)	ENSG00000109452	null	null	0.912332
RF00019(ENSG00000201555)	ENSG00000201555	null	null	0.912237
ACY1(ENSG00000243989)	ENSG00000243989	null	null	0.912198
TBC1D3L(ENSG00000274512)	ENSG00000274512	null	null	0.911785
FXYD3(ENSG00000089356)	ENSG00000089356	null	null	0.911405
PFN2(ENSG00000070087)	ENSG00000070087	null	null	0.911077
AL137005.1(ENSG00000235538)	ENSG00000235538	null	null	0.911068
FRG1-DT(ENSG00000245685)	ENSG00000245685	null	null	0.910721
[truncated: 24,583 more rows]
