# Supplementary material for: Investigation of ribociclib, abemaciclib and palbociclib resistance in ER+ breast cancer cells reveal potential therapeutic opportunities
Source: Sci Rep. 2025 Aug 5;15:28579. doi: 10.1038/s41598-025-11052-4 (PMC12325956; doi:10.1038/s41598-025-11052-4)
Supplement: Supplementary file 34 — Supplementary Material 34 [file 41598_2025_11052_MOESM34_ESM.txt]

NAME	PROBE	DESCRIPTION<br>(from dataset)	GENE SYMBOL	GENE_TITLE	RANK IN GENE LIST	RANK METRIC SCORE	RUNNING ES	CORE ENRICHMENT
row_0	KRT15(ENSG00000171346)	ENSG00000171346	null	null	22	2.979554892	0.04924169	Yes
row_1	KRT32(ENSG00000108759)	ENSG00000108759	null	null	191	1.91168189	0.07495742	Yes
row_2	KCNJ3(ENSG00000162989)	ENSG00000162989	null	null	232	1.786673546	0.10346099	Yes
row_3	KRT16(ENSG00000186832)	ENSG00000186832	null	null	353	1.570893526	0.12528194	Yes
row_4	NOS3(ENSG00000164867)	ENSG00000164867	null	null	408	1.495433688	0.14835545	Yes
row_5	HSPA8(ENSG00000109971)	ENSG00000109971	null	null	412	1.490424991	0.17329276	Yes
row_6	CREB5(ENSG00000146592)	ENSG00000146592	null	null	418	1.474382639	0.19788401	Yes
row_7	JUN(ENSG00000177606)	ENSG00000177606	null	null	715	1.188882828	0.20656149	Yes
row_8	ESR2(ENSG00000140009)	ENSG00000140009	null	null	759	1.163257718	0.22447176	Yes
row_9	CTSD(ENSG00000117984)	ENSG00000117984	null	null	965	1.042335987	0.23416181	Yes
row_10	SHC2(ENSG00000129946)	ENSG00000129946	null	null	1189	0.966441393	0.24188866	Yes
row_11	KRT18(ENSG00000111057)	ENSG00000111057	null	null	1341	0.925474763	0.251677	Yes
row_12	KRT13(ENSG00000171401)	ENSG00000171401	null	null	1570	0.856105506	0.25735828	Yes
row_13	KRT19(ENSG00000171345)	ENSG00000171345	null	null	2159	0.790157497	0.24818066	Yes
row_14	PLCB4(ENSG00000101333)	ENSG00000101333	null	null	2491	0.734866798	0.24788995	Yes
row_15	FOS(ENSG00000170345)	ENSG00000170345	null	null	2527	0.729345024	0.25881234	Yes
row_16	ITPR1(ENSG00000150995)	ENSG00000150995	null	null	2629	0.714170933	0.26695874	Yes
row_17	PIK3R1(ENSG00000145675)	ENSG00000145675	null	null	2764	0.690993249	0.2734551	Yes
row_18	KRT17(ENSG00000128422)	ENSG00000128422	null	null	2851	0.674396634	0.28150594	Yes
row_19	ADCY5(ENSG00000173175)	ENSG00000173175	null	null	3793	0.540622532	0.25465092	No
row_20	CALML6(ENSG00000169885)	ENSG00000169885	null	null	4284	0.512720346	0.24455313	No
row_21	CREB3L4(ENSG00000143578)	ENSG00000143578	null	null	5024	0.48345691	0.22445276	No
row_22	PIK3CD(ENSG00000171608)	ENSG00000171608	null	null	5241	0.462526888	0.22397693	No
row_23	ADCY2(ENSG00000078295)	ENSG00000078295	null	null	5283	0.459583163	0.23013583	No
row_24	HBEGF(ENSG00000113070)	ENSG00000113070	null	null	5344	0.454327375	0.23548067	No
row_25	CREB3L2(ENSG00000182158)	ENSG00000182158	null	null	5743	0.42075631	0.22735111	No
row_26	HSPA6(ENSG00000173110)	ENSG00000173110	null	null	5936	0.405791312	0.2268383	No
row_27	CREB3(ENSG00000107175)	ENSG00000107175	null	null	5965	0.403555304	0.232552	No
row_28	PRKACB(ENSG00000142875)	ENSG00000142875	null	null	6221	0.384774953	0.22927964	No
row_29	CALML4(ENSG00000129007)	ENSG00000129007	null	null	6315	0.380490899	0.23212294	No
row_30	PRKCD(ENSG00000163932)	ENSG00000163932	null	null	6543	0.36734274	0.22962703	No
row_31	SOS1(ENSG00000115904)	ENSG00000115904	null	null	6586	0.364064991	0.23414221	No
row_32	NCOA3(ENSG00000124151)	ENSG00000124151	null	null	6688	0.357860893	0.23629957	No
row_33	KRAS(ENSG00000133703)	ENSG00000133703	null	null	6770	0.351748616	0.23911811	No
row_34	GNAI3(ENSG00000065135)	ENSG00000065135	null	null	7636	0.296723664	0.21106638	No
row_35	GNAQ(ENSG00000156052)	ENSG00000156052	null	null	8158	0.263729274	0.19559936	No
row_36	HSP90AB1(ENSG00000096384)	ENSG00000096384	null	null	8185	0.261918962	0.19900875	No
row_37	KCNJ6(ENSG00000157542)	ENSG00000157542	null	null	8499	0.245798483	0.19118503	No
row_38	PIK3CA(ENSG00000121879)	ENSG00000121879	null	null	8673	0.2392838	0.1885992	No
row_39	NRAS(ENSG00000213281)	ENSG00000213281	null	null	8772	0.233579889	0.18878217	No
row_40	ITPR2(ENSG00000123104)	ENSG00000123104	null	null	8777	0.233322278	0.1925512	No
row_41	SOS2(ENSG00000100485)	ENSG00000100485	null	null	9274	0.20566909	0.17706315	No
row_42	ADCY6(ENSG00000174233)	ENSG00000174233	null	null	9869	0.168118954	0.15720078	No
row_43	PIK3CB(ENSG00000051382)	ENSG00000051382	null	null	10019	0.164092392	0.15426779	No
row_44	NCOA1(ENSG00000084676)	ENSG00000084676	null	null	10254	0.154648393	0.14792943	No
row_45	ATF2(ENSG00000115966)	ENSG00000115966	null	null	10616	0.137711301	0.13645552	No
row_46	FKBP5(ENSG00000096060)	ENSG00000096060	null	null	10849	0.121115252	0.12962991	No
row_47	SHC4(ENSG00000185634)	ENSG00000185634	null	null	11496	0.085715786	0.10639629	No
row_48	GNAI2(ENSG00000114353)	ENSG00000114353	null	null	12024	0.057482019	0.08723337	No
row_49	GRB2(ENSG00000177885)	ENSG00000177885	null	null	12248	0.043442421	0.07944595	No
row_50	HSP90B1(ENSG00000166598)	ENSG00000166598	null	null	12480	0.030447979	0.071134545	No
row_51	EBAG9(ENSG00000147654)	ENSG00000147654	null	null	12561	0.02532254	0.06850453	No
row_52	FKBP4(ENSG00000004478)	ENSG00000004478	null	null	13079	-0.004840193	0.048838742	No
row_53	ADCY8(ENSG00000155897)	ENSG00000155897	null	null	13236	-0.014852886	0.04312988	No
row_54	GNAS(ENSG00000087460)	ENSG00000087460	null	null	13337	-0.019931253	0.03964533	No
row_55	KRT36(ENSG00000126337)	ENSG00000126337	null	null	13603	-0.029288992	0.03001579	No
row_56	PIK3R2(ENSG00000105647)	ENSG00000105647	null	null	13716	-0.030248549	0.026246315	No
row_57	MAP2K2(ENSG00000126934)	ENSG00000126934	null	null	13764	-0.030643893	0.024966199	No
row_58	PGR(ENSG00000082175)	ENSG00000082175	null	null	14016	-0.037778664	0.016014097	No
row_59	RAF1(ENSG00000132155)	ENSG00000132155	null	null	14877	-0.065444425	-0.015734125	No
row_60	MAPK1(ENSG00000100030)	ENSG00000100030	null	null	14891	-0.065876305	-0.015123383	No
row_61	PLCB2(ENSG00000137841)	ENSG00000137841	null	null	14934	-0.068392046	-0.015578029	No
row_62	KCNJ5(ENSG00000120457)	ENSG00000120457	null	null	14989	-0.070701331	-0.016452206	No
row_63	PRKACA(ENSG00000072062)	ENSG00000072062	null	null	15011	-0.072421111	-0.01603702	No
row_64	SP1(ENSG00000185591)	ENSG00000185591	null	null	15225	-0.084090024	-0.02275926	No
row_65	SHC1(ENSG00000160691)	ENSG00000160691	null	null	15321	-0.090036497	-0.024874464	No
row_66	NCOA2(ENSG00000140396)	ENSG00000140396	null	null	15477	-0.099958137	-0.029114636	No
row_67	SRC(ENSG00000197122)	ENSG00000197122	null	null	15855	-0.124478094	-0.041422095	No
row_68	RARA(ENSG00000131759)	ENSG00000131759	null	null	15960	-0.132480487	-0.043167636	No
row_69	EGFR(ENSG00000146648)	ENSG00000146648	null	null	16100	-0.140588209	-0.046113748	No
row_70	CREB1(ENSG00000118260)	ENSG00000118260	null	null	16178	-0.144744188	-0.04662187	No
row_71	CALM1(ENSG00000198668)	ENSG00000198668	null	null	16191	-0.145990208	-0.044626333	No
row_72	MAP2K1(ENSG00000169032)	ENSG00000169032	null	null	16302	-0.154146701	-0.046236873	No
row_73	AKT2(ENSG00000105221)	ENSG00000105221	null	null	16843	-0.191222474	-0.06364834	No
row_74	CALM2(ENSG00000143933)	ENSG00000143933	null	null	17006	-0.201378658	-0.066451155	No
row_75	CREB3L1(ENSG00000157613)	ENSG00000157613	null	null	17025	-0.202454641	-0.06373571	No
row_76	ADCY4(ENSG00000129467)	ENSG00000129467	null	null	17363	-0.220344409	-0.07290397	No
row_77	CALML5(ENSG00000178372)	ENSG00000178372	null	null	17517	-0.229480624	-0.074890666	No
row_78	ESR1(ENSG00000091831)	ENSG00000091831	null	null	17567	-0.231341377	-0.072873734	No
row_79	ADCY9(ENSG00000162104)	ENSG00000162104	null	null	19009	-0.336759865	-0.12225321	No
row_80	CALML3(ENSG00000178363)	ENSG00000178363	null	null	19290	-0.353188962	-0.12701139	No
row_81	AKT1(ENSG00000142208)	ENSG00000142208	null	null	19446	-0.363956064	-0.12681414	No
row_82	GNAO1(ENSG00000087258)	ENSG00000087258	null	null	19683	-0.38650769	-0.12933168	No
row_83	KRT14(ENSG00000186847)	ENSG00000186847	null	null	19856	-0.403682679	-0.12911601	No
row_84	GPER1(ENSG00000164850)	ENSG00000164850	null	null	20041	-0.422369123	-0.12904459	No
row_85	HSP90AA1(ENSG00000080824)	ENSG00000080824	null	null	20145	-0.433394402	-0.125694	No
row_86	TGFA(ENSG00000163235)	ENSG00000163235	null	null	20504	-0.467085063	-0.13151702	No
row_87	ATF4(ENSG00000128272)	ENSG00000128272	null	null	21254	-0.506499052	-0.15161204	No
row_88	GNAI1(ENSG00000127955)	ENSG00000127955	null	null	21937	-0.575237513	-0.16799256	No
row_89	MAPK3(ENSG00000102882)	ENSG00000102882	null	null	22089	-0.593860626	-0.16377817	No
row_90	SHC3(ENSG00000148082)	ENSG00000148082	null	null	22183	-0.604114056	-0.15717608	No
row_91	PLCB1(ENSG00000182621)	ENSG00000182621	null	null	22869	-0.705071747	-0.17148887	No
row_92	ADCY1(ENSG00000164742)	ENSG00000164742	null	null	23134	-0.756091237	-0.16886371	No
row_93	ADCY7(ENSG00000121281)	ENSG00000121281	null	null	23140	-0.757207692	-0.15632713	No
row_94	PLCB3(ENSG00000149782)	ENSG00000149782	null	null	23142	-0.75753361	-0.14363228	No
row_95	HRAS(ENSG00000174775)	ENSG00000174775	null	null	24176	-0.912644744	-0.16774814	No
row_96	MMP9(ENSG00000100985)	ENSG00000100985	null	null	24456	-0.987398386	-0.16180798	No
row_97	KRT10(ENSG00000186395)	ENSG00000186395	null	null	24462	-0.989446461	-0.14536782	No
row_98	CALM3(ENSG00000160014)	ENSG00000160014	null	null	25355	-1.368107438	-0.15644242	No
row_99	ADCY3(ENSG00000138031)	ENSG00000138031	null	null	25736	-1.682001829	-0.14268474	No
row_100	BCL2(ENSG00000171791)	ENSG00000171791	null	null	26075	-2.224823952	-0.11819881	No
row_101	ITPR3(ENSG00000096433)	ENSG00000096433	null	null	26077	-2.225539684	-0.08082891	No
row_102	HSPA2(ENSG00000126803)	ENSG00000126803	null	null	26110	-2.315431833	-0.043132123	No
row_103	TFF1(ENSG00000160182)	ENSG00000160182	null	null	26244	-2.959202051	0.001527752	No
