# Supplementary material for: Investigation of ribociclib, abemaciclib and palbociclib resistance in ER+ breast cancer cells reveal potential therapeutic opportunities
Source: Sci Rep. 2025 Aug 5;15:28579. doi: 10.1038/s41598-025-11052-4 (PMC12325956; doi:10.1038/s41598-025-11052-4)
Supplement: Supplementary file 35 — Supplementary Material 35 [file 41598_2025_11052_MOESM35_ESM.txt]

NAME	PROBE	DESCRIPTION<br>(from dataset)	GENE SYMBOL	GENE_TITLE	RANK IN GENE LIST	RANK METRIC SCORE	RUNNING ES	CORE ENRICHMENT
row_0	KRT16(ENSG00000186832)	ENSG00000186832	null	null	14	3.72513032	0.0494743	Yes
row_1	KRT15(ENSG00000171346)	ENSG00000171346	null	null	22	3.633548737	0.09798366	Yes
row_2	NOS3(ENSG00000164867)	ENSG00000164867	null	null	53	3.184597969	0.139598	Yes
row_3	CREB5(ENSG00000146592)	ENSG00000146592	null	null	69	3.028753996	0.17968695	Yes
row_4	GRM1(ENSG00000152822)	ENSG00000152822	null	null	171	2.416383266	0.20830785	Yes
row_5	ESR2(ENSG00000140009)	ENSG00000140009	null	null	189	2.342126369	0.23910454	Yes
row_6	SHC2(ENSG00000129946)	ENSG00000129946	null	null	266	2.122454405	0.2647242	Yes
row_7	KRT17(ENSG00000128422)	ENSG00000128422	null	null	293	2.04711318	0.29122096	Yes
row_8	JUN(ENSG00000177606)	ENSG00000177606	null	null	524	1.70941186	0.3054799	Yes
row_9	KRT13(ENSG00000171401)	ENSG00000171401	null	null	650	1.569464445	0.321826	Yes
row_10	ADCY5(ENSG00000173175)	ENSG00000173175	null	null	665	1.55228734	0.34213388	Yes
row_11	CTSD(ENSG00000117984)	ENSG00000117984	null	null	1277	1.120124221	0.33409286	Yes
row_12	KRT19(ENSG00000171345)	ENSG00000171345	null	null	1599	1.015720129	0.3356033	Yes
row_13	CALML6(ENSG00000169885)	ENSG00000169885	null	null	2105	0.878294826	0.32831964	Yes
row_14	KRT18(ENSG00000111057)	ENSG00000111057	null	null	2261	0.851374328	0.33389366	Yes
row_15	KCNJ9(ENSG00000162728)	ENSG00000162728	null	null	2339	0.843279481	0.34230494	Yes
row_16	PIK3CD(ENSG00000171608)	ENSG00000171608	null	null	3387	0.714458287	0.3123515	No
row_17	KCNJ6(ENSG00000157542)	ENSG00000157542	null	null	3753	0.661928773	0.30745113	No
row_18	HBEGF(ENSG00000113070)	ENSG00000113070	null	null	4061	0.6111691	0.30405998	No
row_19	HSPA8(ENSG00000109971)	ENSG00000109971	null	null	4234	0.585688055	0.30542558	No
row_20	FOS(ENSG00000170345)	ENSG00000170345	null	null	6203	0.452455968	0.23717031	No
row_21	SHC1(ENSG00000160691)	ENSG00000160691	null	null	7774	0.333145142	0.18234542	No
row_22	CREB3(ENSG00000107175)	ENSG00000107175	null	null	7954	0.318811864	0.1798643	No
row_23	SHC4(ENSG00000185634)	ENSG00000185634	null	null	8097	0.308716714	0.17864512	No
row_24	MAP2K2(ENSG00000126934)	ENSG00000126934	null	null	8550	0.279258102	0.16532221	No
row_25	ITPR1(ENSG00000150995)	ENSG00000150995	null	null	8729	0.267877638	0.16219518	No
row_26	CALML5(ENSG00000178372)	ENSG00000178372	null	null	9316	0.235994965	0.14323056	No
row_27	HSP90AB1(ENSG00000096384)	ENSG00000096384	null	null	9940	0.202839151	0.12242344	No
row_28	GNAI2(ENSG00000114353)	ENSG00000114353	null	null	11467	0.11871051	0.06638198	No
row_29	GNAI3(ENSG00000065135)	ENSG00000065135	null	null	11498	0.116580948	0.06681381	No
row_30	KRAS(ENSG00000133703)	ENSG00000133703	null	null	11645	0.109576613	0.062770456	No
row_31	PIK3R1(ENSG00000145675)	ENSG00000145675	null	null	12094	0.084620096	0.04698598	No
row_32	KCNJ5(ENSG00000120457)	ENSG00000120457	null	null	12184	0.079823069	0.04469605	No
row_33	RARA(ENSG00000131759)	ENSG00000131759	null	null	12408	0.066820949	0.037170596	No
row_34	GNAS(ENSG00000087460)	ENSG00000087460	null	null	12440	0.06507875	0.036873333	No
row_35	FKBP5(ENSG00000096060)	ENSG00000096060	null	null	12480	0.062887102	0.0362445	No
row_36	GPER1(ENSG00000164850)	ENSG00000164850	null	null	12568	0.057862673	0.033735327	No
row_37	AKT2(ENSG00000105221)	ENSG00000105221	null	null	12648	0.054439168	0.031482354	No
row_38	CALM2(ENSG00000143933)	ENSG00000143933	null	null	12994	0.034767188	0.018918863	No
row_39	PRKCD(ENSG00000163932)	ENSG00000163932	null	null	13810	-0.009396425	-0.011736441	No
row_40	GRB2(ENSG00000177885)	ENSG00000177885	null	null	14187	-0.027530111	-0.025567906	No
row_41	PLCB4(ENSG00000101333)	ENSG00000101333	null	null	14217	-0.029084254	-0.026272792	No
row_42	HSP90B1(ENSG00000166598)	ENSG00000166598	null	null	14363	-0.036814086	-0.03125508	No
row_43	ADCY6(ENSG00000174233)	ENSG00000174233	null	null	14425	-0.041705716	-0.032999147	No
row_44	PRKACB(ENSG00000142875)	ENSG00000142875	null	null	14594	-0.047688484	-0.038704146	No
row_45	KRT32(ENSG00000108759)	ENSG00000108759	null	null	14721	-0.050355289	-0.042787064	No
row_46	CALML4(ENSG00000129007)	ENSG00000129007	null	null	14835	-0.051171146	-0.04636804	No
row_47	GNAO1(ENSG00000087258)	ENSG00000087258	null	null	15045	-0.060065795	-0.053455412	No
row_48	ITPR2(ENSG00000123104)	ENSG00000123104	null	null	15591	-0.078173704	-0.07298998	No
row_49	EGFR(ENSG00000146648)	ENSG00000146648	null	null	15822	-0.091612652	-0.080447026	No
row_50	GNAQ(ENSG00000156052)	ENSG00000156052	null	null	16219	-0.113433629	-0.093880765	No
row_51	PGR(ENSG00000082175)	ENSG00000082175	null	null	16407	-0.125262588	-0.09926208	No
row_52	RAF1(ENSG00000132155)	ENSG00000132155	null	null	16477	-0.129966155	-0.100123554	No
row_53	NRAS(ENSG00000213281)	ENSG00000213281	null	null	16704	-0.144580543	-0.10671854	No
row_54	CALM1(ENSG00000198668)	ENSG00000198668	null	null	16767	-0.148333997	-0.10706908	No
row_55	NCOA1(ENSG00000084676)	ENSG00000084676	null	null	16907	-0.158160955	-0.1101959	No
row_56	SRC(ENSG00000197122)	ENSG00000197122	null	null	17142	-0.170917869	-0.1167395	No
row_57	HSPA6(ENSG00000173110)	ENSG00000173110	null	null	17250	-0.178148955	-0.11838942	No
row_58	SOS2(ENSG00000100485)	ENSG00000100485	null	null	17349	-0.184318408	-0.119616605	No
row_59	FKBP4(ENSG00000004478)	ENSG00000004478	null	null	17727	-0.209279701	-0.13104618	No
row_60	KRT10(ENSG00000186395)	ENSG00000186395	null	null	17803	-0.214348018	-0.1310016	No
row_61	GNAI1(ENSG00000127955)	ENSG00000127955	null	null	17813	-0.214804575	-0.12845816	No
row_62	MMP9(ENSG00000100985)	ENSG00000100985	null	null	18024	-0.229671448	-0.13330665	No
row_63	ATF2(ENSG00000115966)	ENSG00000115966	null	null	18473	-0.254838139	-0.14680627	No
row_64	PIK3CA(ENSG00000121879)	ENSG00000121879	null	null	18530	-0.258800566	-0.14544739	No
row_65	PIK3CB(ENSG00000051382)	ENSG00000051382	null	null	18687	-0.267580062	-0.14774752	No
row_66	PRKACA(ENSG00000072062)	ENSG00000072062	null	null	18906	-0.284403652	-0.15216348	No
row_67	CREB3L2(ENSG00000182158)	ENSG00000182158	null	null	19256	-0.30755949	-0.1612163	No
row_68	SOS1(ENSG00000115904)	ENSG00000115904	null	null	19278	-0.308928907	-0.15786265	No
row_69	NCOA3(ENSG00000124151)	ENSG00000124151	null	null	19450	-0.321488798	-0.16000567	No
row_70	ATF4(ENSG00000128272)	ENSG00000128272	null	null	19720	-0.340902627	-0.16558945	No
row_71	MAP2K1(ENSG00000169032)	ENSG00000169032	null	null	19772	-0.346482515	-0.16286474	No
row_72	EBAG9(ENSG00000147654)	ENSG00000147654	null	null	20055	-0.368805647	-0.16856496	No
row_73	ADCY1(ENSG00000164742)	ENSG00000164742	null	null	20248	-0.379867911	-0.17071751	No
row_74	KRT14(ENSG00000186847)	ENSG00000186847	null	null	20490	-0.402011096	-0.17442349	No
row_75	ADCY7(ENSG00000121281)	ENSG00000121281	null	null	20699	-0.420953006	-0.17662884	No
row_76	MAPK1(ENSG00000100030)	ENSG00000100030	null	null	20805	-0.429614216	-0.17482775	No
row_77	AKT1(ENSG00000142208)	ENSG00000142208	null	null	20900	-0.435883909	-0.17252706	No
row_78	ADCY4(ENSG00000129467)	ENSG00000129467	null	null	21000	-0.44586128	-0.17028129	No
row_79	TGFA(ENSG00000163235)	ENSG00000163235	null	null	21103	-0.458751768	-0.16797578	No
row_80	PLCB3(ENSG00000149782)	ENSG00000149782	null	null	21159	-0.464495331	-0.16381806	No
row_81	PLCB2(ENSG00000137841)	ENSG00000137841	null	null	21332	-0.481028438	-0.16385734	No
row_82	KRT36(ENSG00000126337)	ENSG00000126337	null	null	21522	-0.495207459	-0.16434835	No
row_83	MAPK3(ENSG00000102882)	ENSG00000102882	null	null	22319	-0.537222743	-0.18720095	No
row_84	CREB3L1(ENSG00000157613)	ENSG00000157613	null	null	22728	-0.59234339	-0.19465943	No
row_85	CREB1(ENSG00000118260)	ENSG00000118260	null	null	22819	-0.605288029	-0.18993372	No
row_86	CREB3L4(ENSG00000143578)	ENSG00000143578	null	null	22889	-0.615514219	-0.1842776	No
row_87	HSP90AA1(ENSG00000080824)	ENSG00000080824	null	null	22914	-0.618968308	-0.17687553	No
row_88	SP1(ENSG00000185591)	ENSG00000185591	null	null	22987	-0.629845381	-0.17114034	No
row_89	ESR1(ENSG00000091831)	ENSG00000091831	null	null	23108	-0.649552763	-0.16695353	No
row_90	ADCY2(ENSG00000078295)	ENSG00000078295	null	null	23164	-0.658225834	-0.16019532	No
row_91	HRAS(ENSG00000174775)	ENSG00000174775	null	null	23306	-0.681758106	-0.15636934	No
row_92	ADCY9(ENSG00000162104)	ENSG00000162104	null	null	23656	-0.743701279	-0.15956777	No
row_93	NCOA2(ENSG00000140396)	ENSG00000140396	null	null	23782	-0.769437671	-0.15396056	No
row_94	CALML3(ENSG00000178363)	ENSG00000178363	null	null	24429	-0.871705413	-0.16665804	No
row_95	ADCY8(ENSG00000155897)	ENSG00000155897	null	null	24565	-0.876870513	-0.15998642	No
row_96	SHC3(ENSG00000148082)	ENSG00000148082	null	null	25573	-1.265218973	-0.18103619	No
row_97	CALM3(ENSG00000160014)	ENSG00000160014	null	null	25636	-1.301118016	-0.1659127	No
row_98	TFF1(ENSG00000160182)	ENSG00000160182	null	null	25728	-1.368651152	-0.15097801	No
row_99	KCNJ3(ENSG00000162989)	ENSG00000162989	null	null	25945	-1.566932082	-0.13810284	No
row_100	PLCB1(ENSG00000182621)	ENSG00000182621	null	null	25964	-1.589059949	-0.11745246	No
row_101	ADCY3(ENSG00000138031)	ENSG00000138031	null	null	26286	-2.095761299	-0.10144442	No
row_102	ITPR3(ENSG00000096433)	ENSG00000096433	null	null	26464	-2.643727303	-0.07264227	No
row_103	BCL2(ENSG00000171791)	ENSG00000171791	null	null	26468	-2.650902748	-0.037172057	No
row_104	HSPA2(ENSG00000126803)	ENSG00000126803	null	null	26531	-3.084364176	0.001888233	No
