# Supplementary material for: Investigation of ribociclib, abemaciclib and palbociclib resistance in ER+ breast cancer cells reveal potential therapeutic opportunities
Source: Sci Rep. 2025 Aug 5;15:28579. doi: 10.1038/s41598-025-11052-4 (PMC12325956; doi:10.1038/s41598-025-11052-4)
Supplement: Supplementary file 36 — Supplementary Material 36 [file 41598_2025_11052_MOESM36_ESM.txt]

NAME	PROBE	DESCRIPTION<br>(from dataset)	GENE SYMBOL	GENE_TITLE	RANK IN GENE LIST	RANK METRIC SCORE	RUNNING ES	CORE ENRICHMENT
row_0	RPRM(ENSG00000177519)	ENSG00000177519	null	null	64	2.49515605	0.0511263	Yes
row_1	RRM2(ENSG00000171848)	ENSG00000171848	null	null	173	2.073180437	0.091562025	Yes
row_2	CASP9(ENSG00000132906)	ENSG00000132906	null	null	231	1.917323232	0.13055678	Yes
row_3	CCNB2(ENSG00000157456)	ENSG00000157456	null	null	304	1.753753185	0.16548419	Yes
row_4	TP73(ENSG00000078900)	ENSG00000078900	null	null	317	1.74294138	0.20241696	Yes
row_5	SESN3(ENSG00000149212)	ENSG00000149212	null	null	407	1.642414451	0.23432265	Yes
row_6	GTSE1(ENSG00000075218)	ENSG00000075218	null	null	423	1.615272403	0.2684055	Yes
row_7	CDK1(ENSG00000170312)	ENSG00000170312	null	null	480	1.549969792	0.29955903	Yes
row_8	DDB2(ENSG00000134574)	ENSG00000134574	null	null	738	1.342229128	0.31876257	Yes
row_9	CCNB1(ENSG00000134057)	ENSG00000134057	null	null	803	1.293699741	0.3441217	Yes
row_10	ADGRB1(ENSG00000181790)	ENSG00000181790	null	null	811	1.285600066	0.37143245	Yes
row_11	PIDD1(ENSG00000177595)	ENSG00000177595	null	null	1265	1.055387855	0.37717596	Yes
row_12	CHEK1(ENSG00000149554)	ENSG00000149554	null	null	1877	0.892338037	0.37353122	Yes
row_13	TP53I3(ENSG00000115129)	ENSG00000115129	null	null	1931	0.88065511	0.3904421	Yes
row_14	AIFM2(ENSG00000042286)	ENSG00000042286	null	null	2458	0.813708305	0.38828042	No
row_15	CDK6(ENSG00000105810)	ENSG00000105810	null	null	3353	0.672791302	0.36937496	No
row_16	TSC2(ENSG00000103197)	ENSG00000103197	null	null	4184	0.556280971	0.3503571	No
row_17	THBS1(ENSG00000137801)	ENSG00000137801	null	null	5121	0.502670586	0.32623705	No
row_18	CCND3(ENSG00000112576)	ENSG00000112576	null	null	5637	0.488217384	0.31750485	No
row_19	MDM2(ENSG00000135679)	ENSG00000135679	null	null	7056	0.386714131	0.27292562	No
row_20	RRM2B(ENSG00000048392)	ENSG00000048392	null	null	7090	0.38385427	0.27992752	No
row_21	CCND2(ENSG00000118971)	ENSG00000118971	null	null	7360	0.364554971	0.2777158	No
row_22	CD82(ENSG00000085117)	ENSG00000085117	null	null	7412	0.359845191	0.2835316	No
row_23	SHISA5(ENSG00000164054)	ENSG00000164054	null	null	8676	0.266946137	0.24216323	No
row_24	SIVA1(ENSG00000184990)	ENSG00000184990	null	null	8709	0.264825344	0.24664965	No
row_25	ATM(ENSG00000149311)	ENSG00000149311	null	null	8920	0.25051713	0.24419214	No
row_26	CDKN2A(ENSG00000147889)	ENSG00000147889	null	null	8958	0.248808816	0.24814862	No
row_27	GORAB(ENSG00000120370)	ENSG00000120370	null	null	9067	0.242196679	0.24931593	No
row_28	FAS(ENSG00000026103)	ENSG00000026103	null	null	9142	0.237611026	0.25165263	No
row_29	IGF1(ENSG00000017427)	ENSG00000017427	null	null	9251	0.231327817	0.25258684	No
row_30	CCNE2(ENSG00000175305)	ENSG00000175305	null	null	10290	0.176675409	0.21767204	No
row_31	EI24(ENSG00000149547)	ENSG00000149547	null	null	10604	0.159672976	0.20942564	No
row_32	TP53AIP1(ENSG00000120471)	ENSG00000120471	null	null	11129	0.130891696	0.19269444	No
row_33	CDK4(ENSG00000135446)	ENSG00000135446	null	null	11571	0.10910517	0.17859082	No
row_34	CDK2(ENSG00000123374)	ENSG00000123374	null	null	11768	0.097717054	0.17337827	No
row_35	PPM1D(ENSG00000170836)	ENSG00000170836	null	null	11802	0.095539823	0.17419681	No
row_36	BAX(ENSG00000087088)	ENSG00000087088	null	null	12797	0.040115729	0.13799387	No
row_37	BCL2L1(ENSG00000171552)	ENSG00000171552	null	null	12909	0.032826386	0.13455904	No
row_38	APAF1(ENSG00000120868)	ENSG00000120868	null	null	13399	0.009048387	0.11651975	No
row_39	CCNE1(ENSG00000105173)	ENSG00000105173	null	null	13531	0.006175363	0.11176759	No
row_40	CCNG1(ENSG00000113328)	ENSG00000113328	null	null	13837	-0.005292725	0.10050857	No
row_41	RCHY1(ENSG00000163743)	ENSG00000163743	null	null	14070	-0.012302923	0.09212184	No
row_42	PTEN(ENSG00000171862)	ENSG00000171862	null	null	15869	-0.095177189	0.027121048	No
row_43	STEAP3(ENSG00000115107)	ENSG00000115107	null	null	15958	-0.099164553	0.025966536	No
row_44	ZMAT3(ENSG00000172667)	ENSG00000172667	null	null	16433	-0.125479326	0.010983608	No
row_45	TP53(ENSG00000141510)	ENSG00000141510	null	null	16733	-0.141171485	0.002862447	No
row_46	TNFRSF10B(ENSG00000120889)	ENSG00000120889	null	null	17296	-0.173562646	-0.014370513	No
row_47	CCND1(ENSG00000110092)	ENSG00000110092	null	null	17721	-0.191463068	-0.026073964	No
row_48	CHEK2(ENSG00000183765)	ENSG00000183765	null	null	18367	-0.230677813	-0.04517682	No
row_49	COP1(ENSG00000143207)	ENSG00000143207	null	null	18422	-0.233927041	-0.04217337	No
row_50	CASP8(ENSG00000064012)	ENSG00000064012	null	null	18440	-0.234643772	-0.037774935	No
row_51	BID(ENSG00000015475)	ENSG00000015475	null	null	18822	-0.253380507	-0.046547126	No
row_52	CCNG2(ENSG00000138764)	ENSG00000138764	null	null	19275	-0.2807374	-0.05737998	No
row_53	MDM4(ENSG00000198625)	ENSG00000198625	null	null	20719	-0.374408484	-0.10315532	No
row_54	SIAH1(ENSG00000196470)	ENSG00000196470	null	null	20888	-0.385997385	-0.10114119	No
row_55	SESN1(ENSG00000080546)	ENSG00000080546	null	null	21751	-0.458549529	-0.123448245	No
row_56	ATR(ENSG00000175054)	ENSG00000175054	null	null	21839	-0.468140602	-0.11665218	No
row_57	CYCS(ENSG00000172115)	ENSG00000172115	null	null	23076	-0.52023226	-0.15158169	No
row_58	BBC3(ENSG00000105327)	ENSG00000105327	null	null	23898	-0.600984573	-0.16930522	No
row_59	GADD45G(ENSG00000130222)	ENSG00000130222	null	null	23924	-0.605691373	-0.15724736	No
row_60	PERP(ENSG00000112378)	ENSG00000112378	null	null	24119	-0.637368023	-0.15081166	No
row_61	BCL2(ENSG00000171791)	ENSG00000171791	null	null	24358	-0.676486969	-0.1451776	No
row_62	PMAIP1(ENSG00000141682)	ENSG00000141682	null	null	24512	-0.706308603	-0.13573457	No
row_63	CDKN1A(ENSG00000124762)	ENSG00000124762	null	null	24924	-0.786768377	-0.134186	No
row_64	SESN2(ENSG00000130766)	ENSG00000130766	null	null	24976	-0.797521055	-0.11898351	No
row_65	CASP3(ENSG00000164305)	ENSG00000164305	null	null	25058	-0.823122799	-0.10435055	No
row_66	IGFBP3(ENSG00000146674)	ENSG00000146674	null	null	25201	-0.840763807	-0.091613755	No
row_67	GADD45B(ENSG00000099860)	ENSG00000099860	null	null	25211	-0.842619419	-0.073878	No
row_68	SERPINB5(ENSG00000206075)	ENSG00000206075	null	null	26264	-1.257841706	-0.08612747	No
row_69	SFN(ENSG00000175793)	ENSG00000175793	null	null	26349	-1.329028606	-0.060756397	No
row_70	GADD45A(ENSG00000116717)	ENSG00000116717	null	null	26524	-1.532803297	-0.03437088	No
row_71	SERPINE1(ENSG00000106366)	ENSG00000106366	null	null	26768	-2.237218618	0.004549165	No
