# Supplementary material for: Investigation of ribociclib, abemaciclib and palbociclib resistance in ER+ breast cancer cells reveal potential therapeutic opportunities
Source: Sci Rep. 2025 Aug 5;15:28579. doi: 10.1038/s41598-025-11052-4 (PMC12325956; doi:10.1038/s41598-025-11052-4)
Supplement: Supplementary file 37 — Supplementary Material 37 [file 41598_2025_11052_MOESM37_ESM.txt]

NAME	PROBE	DESCRIPTION<br>(from dataset)	GENE SYMBOL	GENE_TITLE	RANK IN GENE LIST	RANK METRIC SCORE	RUNNING ES	CORE ENRICHMENT
row_0	ADGRB1(ENSG00000181790)	ENSG00000181790	null	null	72	3.343736649	0.041852303	Yes
row_1	GTSE1(ENSG00000075218)	ENSG00000075218	null	null	94	3.26739049	0.08451091	Yes
row_2	RRM2(ENSG00000171848)	ENSG00000171848	null	null	189	2.904536247	0.119742945	Yes
row_3	CDK1(ENSG00000170312)	ENSG00000170312	null	null	190	2.904237032	0.1583266	Yes
row_4	PIDD1(ENSG00000177595)	ENSG00000177595	null	null	331	2.621593952	0.18815757	Yes
row_5	CCNB1(ENSG00000134057)	ENSG00000134057	null	null	691	2.148822069	0.20388983	Yes
row_6	CCNB2(ENSG00000157456)	ENSG00000157456	null	null	803	2.032987118	0.22693624	Yes
row_7	DDB2(ENSG00000134574)	ENSG00000134574	null	null	1004	1.869164467	0.24462909	Yes
row_8	CCNE1(ENSG00000105173)	ENSG00000105173	null	null	1067	1.833911657	0.2667799	Yes
row_9	TP73(ENSG00000078900)	ENSG00000078900	null	null	1125	1.793954849	0.28857836	Yes
row_10	FAS(ENSG00000026103)	ENSG00000026103	null	null	1138	1.784826756	0.31186193	Yes
row_11	CHEK1(ENSG00000149554)	ENSG00000149554	null	null	1224	1.724556208	0.33173886	Yes
row_12	TP53I3(ENSG00000115129)	ENSG00000115129	null	null	1673	1.517157435	0.33590218	Yes
row_13	TSC2(ENSG00000103197)	ENSG00000103197	null	null	1752	1.482992649	0.35281977	Yes
row_14	CCNE2(ENSG00000175305)	ENSG00000175305	null	null	1870	1.436117649	0.36772236	Yes
row_15	CASP9(ENSG00000132906)	ENSG00000132906	null	null	2008	1.386429071	0.38125092	Yes
row_16	SESN3(ENSG00000149212)	ENSG00000149212	null	null	2179	1.327787876	0.39282236	Yes
row_17	AIFM2(ENSG00000042286)	ENSG00000042286	null	null	2265	1.300190806	0.4070615	Yes
row_18	RPRM(ENSG00000177519)	ENSG00000177519	null	null	2603	1.194621444	0.41090223	Yes
row_19	TP53AIP1(ENSG00000120471)	ENSG00000120471	null	null	2827	1.134461284	0.4180133	Yes
row_20	CCND3(ENSG00000112576)	ENSG00000112576	null	null	3151	1.064595222	0.4206264	Yes
row_21	MDM2(ENSG00000135679)	ENSG00000135679	null	null	5258	0.783118784	0.355851	No
row_22	ATR(ENSG00000175054)	ENSG00000175054	null	null	5957	0.706968307	0.34032628	No
row_23	RRM2B(ENSG00000048392)	ENSG00000048392	null	null	6213	0.677275002	0.34022117	No
row_24	CCND2(ENSG00000118971)	ENSG00000118971	null	null	6590	0.631849766	0.33519313	No
row_25	STEAP3(ENSG00000115107)	ENSG00000115107	null	null	7021	0.581256688	0.32756528	No
row_26	ATM(ENSG00000149311)	ENSG00000149311	null	null	8569	0.505927503	0.27906233	No
row_27	CHEK2(ENSG00000183765)	ENSG00000183765	null	null	11043	0.363138676	0.19560629	No
row_28	CYCS(ENSG00000172115)	ENSG00000172115	null	null	11556	0.317816466	0.18155135	No
row_29	MDM4(ENSG00000198625)	ENSG00000198625	null	null	12442	0.258678526	0.1533955	No
row_30	CDK2(ENSG00000123374)	ENSG00000123374	null	null	14072	0.140636429	0.09711233	No
row_31	SERPINB5(ENSG00000206075)	ENSG00000206075	null	null	14106	0.136631966	0.0977495	No
row_32	GORAB(ENSG00000120370)	ENSG00000120370	null	null	15263	0.03981334	0.05701188	No
row_33	TP53(ENSG00000141510)	ENSG00000141510	null	null	15342	0.032217	0.05465547	No
row_34	BAX(ENSG00000087088)	ENSG00000087088	null	null	15379	0.02579667	0.05371307	No
row_35	EI24(ENSG00000149547)	ENSG00000149547	null	null	16689	-0.030359369	0.0073881	No
row_36	SESN1(ENSG00000080546)	ENSG00000080546	null	null	16725	-0.033351511	0.006581765	No
row_37	SIVA1(ENSG00000184990)	ENSG00000184990	null	null	16742	-0.035235323	0.006478713	No
row_38	ZMAT3(ENSG00000172667)	ENSG00000172667	null	null	16980	-0.064732976	-0.001121647	No
row_39	CDK6(ENSG00000105810)	ENSG00000105810	null	null	17123	-0.077832714	-0.005156692	No
row_40	CASP8(ENSG00000064012)	ENSG00000064012	null	null	17495	-0.110137135	-0.016937338	No
row_41	GADD45G(ENSG00000130222)	ENSG00000130222	null	null	17643	-0.119953535	-0.020591283	No
row_42	TNFRSF10B(ENSG00000120889)	ENSG00000120889	null	null	18269	-0.171766877	-0.04062038	No
row_43	PPM1D(ENSG00000170836)	ENSG00000170836	null	null	18731	-0.20518291	-0.054351106	No
row_44	SHISA5(ENSG00000164054)	ENSG00000164054	null	null	18815	-0.210142538	-0.05452221	No
row_45	CCNG1(ENSG00000113328)	ENSG00000113328	null	null	19474	-0.273421496	-0.07437882	No
row_46	APAF1(ENSG00000120868)	ENSG00000120868	null	null	19477	-0.273707777	-0.070813924	No
row_47	CDKN2A(ENSG00000147889)	ENSG00000147889	null	null	19991	-0.315387696	-0.08493683	No
row_48	PTEN(ENSG00000171862)	ENSG00000171862	null	null	20283	-0.342445582	-0.09077537	No
row_49	BCL2L1(ENSG00000171552)	ENSG00000171552	null	null	20369	-0.34788838	-0.089187875	No
row_50	RCHY1(ENSG00000163743)	ENSG00000163743	null	null	21631	-0.479824513	-0.12782808	No
row_51	CCND1(ENSG00000110092)	ENSG00000110092	null	null	23037	-0.557145476	-0.17058152	No
row_52	COP1(ENSG00000143207)	ENSG00000143207	null	null	23189	-0.576357543	-0.1683148	No
row_53	SFN(ENSG00000175793)	ENSG00000175793	null	null	23947	-0.675495684	-0.1863638	No
row_54	SIAH1(ENSG00000196470)	ENSG00000196470	null	null	24098	-0.698767364	-0.18243513	No
row_55	CASP3(ENSG00000164305)	ENSG00000164305	null	null	24227	-0.721402228	-0.1774204	No
row_56	IGF1(ENSG00000017427)	ENSG00000017427	null	null	25265	-0.860836804	-0.20300244	No
row_57	THBS1(ENSG00000137801)	ENSG00000137801	null	null	25549	-0.908927023	-0.20102952	No
row_58	GADD45A(ENSG00000116717)	ENSG00000116717	null	null	25593	-0.915135682	-0.19040668	No
row_59	BID(ENSG00000015475)	ENSG00000015475	null	null	26149	-1.040209413	-0.19639942	No
row_60	BBC3(ENSG00000105327)	ENSG00000105327	null	null	26819	-1.256320238	-0.2035906	No
row_61	GADD45B(ENSG00000099860)	ENSG00000099860	null	null	26821	-1.258040071	-0.18691286	No
row_62	IGFBP3(ENSG00000146674)	ENSG00000146674	null	null	26945	-1.322234154	-0.1737374	No
row_63	SESN2(ENSG00000130766)	ENSG00000130766	null	null	27142	-1.422722697	-0.16183285	No
row_64	SERPINE1(ENSG00000106366)	ENSG00000106366	null	null	27159	-1.433873057	-0.1433546	No
row_65	CDK4(ENSG00000135446)	ENSG00000135446	null	null	27417	-1.616701841	-0.13105054	No
row_66	PERP(ENSG00000112378)	ENSG00000112378	null	null	27442	-1.636301279	-0.11016854	No
row_67	PMAIP1(ENSG00000141682)	ENSG00000141682	null	null	27622	-1.81943512	-0.09238669	No
row_68	CCNG2(ENSG00000138764)	ENSG00000138764	null	null	27649	-1.85645473	-0.06865128	No
row_69	BCL2(ENSG00000171791)	ENSG00000171791	null	null	27742	-1.987246156	-0.04553431	No
row_70	CD82(ENSG00000085117)	ENSG00000085117	null	null	27830	-2.146757841	-0.020119695	No
row_71	CDKN1A(ENSG00000124762)	ENSG00000124762	null	null	27855	-2.194255829	0.008174901	No
