# Supplementary material for: Investigation of ribociclib, abemaciclib and palbociclib resistance in ER+ breast cancer cells reveal potential therapeutic opportunities
Source: Sci Rep. 2025 Aug 5;15:28579. doi: 10.1038/s41598-025-11052-4 (PMC12325956; doi:10.1038/s41598-025-11052-4)
Supplement: Supplementary file 38 — Supplementary Material 38 [file 41598_2025_11052_MOESM38_ESM.txt]

NAME	PROBE	DESCRIPTION<br>(from dataset)	GENE SYMBOL	GENE_TITLE	RANK IN GENE LIST	RANK METRIC SCORE	RUNNING ES	CORE ENRICHMENT
row_0	GTSE1(ENSG00000075218)	ENSG00000075218	null	null	255	1.610900044	0.042239446	Yes
row_1	FAS(ENSG00000026103)	ENSG00000026103	null	null	321	1.484411359	0.08752937	Yes
row_2	DDB2(ENSG00000134574)	ENSG00000134574	null	null	580	1.237943888	0.11766566	Yes
row_3	CCNB2(ENSG00000157456)	ENSG00000157456	null	null	710	1.148665428	0.1497638	Yes
row_4	CCNB1(ENSG00000134057)	ENSG00000134057	null	null	854	1.070726752	0.17883171	Yes
row_5	TP73(ENSG00000078900)	ENSG00000078900	null	null	917	1.03594172	0.20981544	Yes
row_6	CDK1(ENSG00000170312)	ENSG00000170312	null	null	1399	0.884619415	0.22023882	Yes
row_7	TP53AIP1(ENSG00000120471)	ENSG00000120471	null	null	1885	0.816998005	0.2283383	Yes
row_8	TP53I3(ENSG00000115129)	ENSG00000115129	null	null	2830	0.654993117	0.21403563	Yes
row_9	TSC2(ENSG00000103197)	ENSG00000103197	null	null	3200	0.601690412	0.21955806	Yes
row_10	CDK6(ENSG00000105810)	ENSG00000105810	null	null	3370	0.57839942	0.23182343	Yes
row_11	ADGRB1(ENSG00000181790)	ENSG00000181790	null	null	3404	0.572986066	0.24900915	Yes
row_12	CHEK1(ENSG00000149554)	ENSG00000149554	null	null	3437	0.568646312	0.2660928	Yes
row_13	RRM2(ENSG00000171848)	ENSG00000171848	null	null	3742	0.537056804	0.27197203	Yes
row_14	PIDD1(ENSG00000177595)	ENSG00000177595	null	null	5277	0.477413416	0.22985938	No
row_15	SERPINB5(ENSG00000206075)	ENSG00000206075	null	null	5645	0.442596614	0.23034176	No
row_16	GORAB(ENSG00000120370)	ENSG00000120370	null	null	5887	0.420850277	0.23484479	No
row_17	STEAP3(ENSG00000115107)	ENSG00000115107	null	null	6055	0.40781635	0.24170071	No
row_18	MDM2(ENSG00000135679)	ENSG00000135679	null	null	6390	0.381353229	0.24145022	No
row_19	CCND3(ENSG00000112576)	ENSG00000112576	null	null	6753	0.355031401	0.23930462	No
row_20	SESN3(ENSG00000149212)	ENSG00000149212	null	null	7172	0.324401796	0.23407656	No
row_21	BBC3(ENSG00000105327)	ENSG00000105327	null	null	7193	0.322949409	0.24371041	No
row_22	TNFRSF10B(ENSG00000120889)	ENSG00000120889	null	null	7200	0.322604269	0.25385758	No
row_23	BAX(ENSG00000087088)	ENSG00000087088	null	null	8399	0.254790336	0.21717362	No
row_24	SIVA1(ENSG00000184990)	ENSG00000184990	null	null	8476	0.249587342	0.22235113	No
row_25	GADD45G(ENSG00000130222)	ENSG00000130222	null	null	8737	0.232761323	0.22009528	No
row_26	CASP9(ENSG00000132906)	ENSG00000132906	null	null	9177	0.210952491	0.21043311	No
row_27	AIFM2(ENSG00000042286)	ENSG00000042286	null	null	9886	0.175570294	0.18955699	No
row_28	MDM4(ENSG00000198625)	ENSG00000198625	null	null	9905	0.174114332	0.19448061	No
row_29	SHISA5(ENSG00000164054)	ENSG00000164054	null	null	9944	0.172256619	0.19859533	No
row_30	ZMAT3(ENSG00000172667)	ENSG00000172667	null	null	10692	0.136524707	0.17500296	No
row_31	RRM2B(ENSG00000048392)	ENSG00000048392	null	null	10744	0.13373214	0.17739214	No
row_32	ATM(ENSG00000149311)	ENSG00000149311	null	null	11264	0.106868841	0.16138692	No
row_33	PPM1D(ENSG00000170836)	ENSG00000170836	null	null	11653	0.087107666	0.14965348	No
row_34	APAF1(ENSG00000120868)	ENSG00000120868	null	null	11856	0.077181473	0.14456823	No
row_35	CCNG1(ENSG00000113328)	ENSG00000113328	null	null	12765	0.035145663	0.111685604	No
row_36	EI24(ENSG00000149547)	ENSG00000149547	null	null	12937	0.026497606	0.10613206	No
row_37	CCND2(ENSG00000118971)	ENSG00000118971	null	null	13044	0.022448078	0.10288315	No
row_38	SESN2(ENSG00000130766)	ENSG00000130766	null	null	13073	0.022244103	0.10254946	No
row_39	CHEK2(ENSG00000183765)	ENSG00000183765	null	null	13604	-0.00173097	0.08275196	No
row_40	SESN1(ENSG00000080546)	ENSG00000080546	null	null	14416	-0.022849923	0.053107515	No
row_41	SFN(ENSG00000175793)	ENSG00000175793	null	null	14431	-0.023552274	0.053340312	No
row_42	IGF1(ENSG00000017427)	ENSG00000017427	null	null	14742	-0.030893628	0.042721335	No
row_43	CCND1(ENSG00000110092)	ENSG00000110092	null	null	16306	-0.103687122	-0.012493156	No
row_44	CCNE2(ENSG00000175305)	ENSG00000175305	null	null	16802	-0.125400141	-0.027003566	No
row_45	CDKN2A(ENSG00000147889)	ENSG00000147889	null	null	16842	-0.126911938	-0.024384161	No
row_46	COP1(ENSG00000143207)	ENSG00000143207	null	null	17084	-0.137704998	-0.02898443	No
row_47	RCHY1(ENSG00000163743)	ENSG00000163743	null	null	17348	-0.149696156	-0.034023266	No
row_48	BCL2L1(ENSG00000171552)	ENSG00000171552	null	null	17640	-0.161294729	-0.03973805	No
row_49	CASP8(ENSG00000064012)	ENSG00000064012	null	null	17896	-0.172340319	-0.043749195	No
row_50	CDKN1A(ENSG00000124762)	ENSG00000124762	null	null	17985	-0.177336887	-0.04134408	No
row_51	ATR(ENSG00000175054)	ENSG00000175054	null	null	18790	-0.213824242	-0.064586364	No
row_52	CDK4(ENSG00000135446)	ENSG00000135446	null	null	19173	-0.232211918	-0.07142987	No
row_53	PERP(ENSG00000112378)	ENSG00000112378	null	null	19263	-0.237881944	-0.06711565	No
row_54	CDK2(ENSG00000123374)	ENSG00000123374	null	null	19811	-0.264540315	-0.079100475	No
row_55	SIAH1(ENSG00000196470)	ENSG00000196470	null	null	20313	-0.29340449	-0.0884342	No
row_56	BID(ENSG00000015475)	ENSG00000015475	null	null	20791	-0.316973865	-0.09611113	No
row_57	PTEN(ENSG00000171862)	ENSG00000171862	null	null	21283	-0.345977992	-0.103379995	No
row_58	TP53(ENSG00000141510)	ENSG00000141510	null	null	21480	-0.359817892	-0.09915355	No
row_59	GADD45A(ENSG00000116717)	ENSG00000116717	null	null	21520	-0.362647712	-0.08895509	No
row_60	PMAIP1(ENSG00000141682)	ENSG00000141682	null	null	22107	-0.404441416	-0.0979029	No
row_61	RPRM(ENSG00000177519)	ENSG00000177519	null	null	22626	-0.444239199	-0.10302399	No
row_62	CYCS(ENSG00000172115)	ENSG00000172115	null	null	22765	-0.456347346	-0.09352145	No
row_63	CASP3(ENSG00000164305)	ENSG00000164305	null	null	23556	-0.493088663	-0.10726079	No
row_64	CCNG2(ENSG00000138764)	ENSG00000138764	null	null	24213	-0.528069854	-0.11485599	No
row_65	GADD45B(ENSG00000099860)	ENSG00000099860	null	null	24956	-0.626301885	-0.12251442	No
row_66	BCL2(ENSG00000171791)	ENSG00000171791	null	null	25564	-0.768031001	-0.12055923	No
row_67	IGFBP3(ENSG00000146674)	ENSG00000146674	null	null	25795	-0.831700444	-0.10243507	No
row_68	THBS1(ENSG00000137801)	ENSG00000137801	null	null	25838	-0.840434849	-0.07698783	No
row_69	CD82(ENSG00000085117)	ENSG00000085117	null	null	25905	-0.850626111	-0.052111957	No
row_70	CCNE1(ENSG00000105173)	ENSG00000105173	null	null	26252	-0.972700834	-0.033799764	No
row_71	SERPINE1(ENSG00000106366)	ENSG00000106366	null	null	26690	-1.650162101	0.002884479	No
